# Supplementary material for: Phytochemical profiling of Vitex negundo seeds via UHPLC-QTOF-MS/MS analyses with antimicrobial evaluation and in silico targeting of DNA Gyrase B and Secreted Aspartic Proteinase 2 (SAP2)
Source: PLoS One. 2026 Mar 13;21(3):e0343965. doi: 10.1371/journal.pone.0343965 (PMC12987476; doi:10.1371/journal.pone.0343965)
Supplement: S1 Data — (ZIP) [file pone.0343965.s002.zip › PONE-D-25-51583/Vitex Raw material/Docking sample#3 protein 4 Chain A 4uro/molecule10/4uro.pdb]

REMARK   BIOVIA PDB file
REMARK   Created:  2025-01-09T10:32:35Z
CRYST1   74.280   68.590   85.720  90.00  91.72  90.00 P21        
ATOM      1  N   GLU A  26      -3.113 -21.038 -24.463  1.00 86.95           N1+
ATOM      2  CA  GLU A  26      -2.544 -22.373 -24.636  1.00 86.58           C  
ATOM      3  C   GLU A  26      -1.036 -22.324 -24.909  1.00 89.81           C  
ATOM      4  O   GLU A  26      -0.387 -23.373 -24.970  1.00 88.72           O  
ATOM      5  CB  GLU A  26      -3.290 -23.150 -25.732  1.00 88.00           C  
ATOM      6  N   ALA A  27      -0.482 -21.098 -25.056  1.00 86.67           N  
ATOM      7  CA  ALA A  27       0.942 -20.846 -25.294  1.00 86.22           C  
ATOM      8  C   ALA A  27       1.747 -21.225 -24.040  1.00 89.85           C  
ATOM      9  O   ALA A  27       2.738 -21.958 -24.143  1.00 89.60           O  
ATOM     10  CB  ALA A  27       1.158 -19.381 -25.645  1.00 86.81           C  
ATOM     11  N   ALA A  28       1.291 -20.752 -22.858  1.00 85.94           N  
ATOM     12  CA  ALA A  28       1.902 -21.014 -21.554  1.00 85.53           C  
ATOM     13  C   ALA A  28       1.554 -22.412 -21.036  1.00 90.13           C  
ATOM     14  O   ALA A  28       2.384 -23.042 -20.388  1.00 89.91           O  
ATOM     15  CB  ALA A  28       1.456 -19.964 -20.550  1.00 85.99           C  
ATOM     16  N   ARG A  29       0.331 -22.890 -21.316  1.00 86.86           N  
ATOM     17  CA  ARG A  29      -0.163 -24.197 -20.881  1.00 86.71           C  
ATOM     18  C   ARG A  29       0.571 -25.376 -21.530  1.00 93.10           C  
ATOM     19  O   ARG A  29       0.972 -26.291 -20.811  1.00 92.80           O  
ATOM     20  CB  ARG A  29      -1.674 -24.310 -21.108  1.00 84.08           C  
ATOM     21  CG  ARG A  29      -2.489 -23.277 -20.342  1.00 86.70           C  
ATOM     22  CD  ARG A  29      -3.967 -23.616 -20.314  1.00 87.28           C  
ATOM     23  NE  ARG A  29      -4.212 -24.977 -19.827  1.00 91.15           N  
ATOM     24  CZ  ARG A  29      -4.257 -25.330 -18.545  1.00 98.97           C  
ATOM     25  NH1 ARG A  29      -4.081 -24.423 -17.592  1.00 73.03           N  
ATOM     26  NH2 ARG A  29      -4.482 -26.593 -18.205  1.00 88.66           N  
ATOM     27  N   LYS A  30       0.742 -25.356 -22.882  1.00 91.17           N  
ATOM     28  CA  LYS A  30       1.415 -26.409 -23.662  1.00 91.18           C  
ATOM     29  C   LYS A  30       2.867 -26.631 -23.220  1.00 94.97           C  
ATOM     30  O   LYS A  30       3.275 -27.781 -23.025  1.00 94.95           O  
ATOM     31  CB  LYS A  30       1.334 -26.124 -25.169  1.00 93.71           C  
ATOM     32  N   ARG A  31       3.630 -25.531 -23.050  1.00 90.55           N  
ATOM     33  CA  ARG A  31       5.022 -25.548 -22.602  1.00 89.93           C  
ATOM     34  C   ARG A  31       5.138 -24.672 -21.328  1.00 92.84           C  
ATOM     35  O   ARG A  31       5.538 -23.504 -21.414  1.00 92.74           O  
ATOM     36  CB  ARG A  31       5.965 -25.077 -23.726  1.00 90.26           C  
ATOM     37  N   PRO A  32       4.754 -25.202 -20.137  1.00 88.19           N  
ATOM     38  CA  PRO A  32       4.830 -24.381 -18.912  1.00 87.36           C  
ATOM     39  C   PRO A  32       6.239 -24.119 -18.405  1.00 89.23           C  
ATOM     40  O   PRO A  32       6.425 -23.203 -17.602  1.00 88.87           O  
ATOM     41  CB  PRO A  32       3.981 -25.149 -17.888  1.00 89.46           C  
ATOM     42  CG  PRO A  32       3.452 -26.360 -18.594  1.00 94.28           C  
ATOM     43  CD  PRO A  32       4.248 -26.557 -19.843  1.00 89.88           C  
ATOM     44  N   GLY A  33       7.197 -24.919 -18.882  1.00 84.14           N  
ATOM     45  CA  GLY A  33       8.612 -24.837 -18.542  1.00 83.27           C  
ATOM     46  C   GLY A  33       9.291 -23.549 -18.967  1.00 86.01           C  
ATOM     47  O   GLY A  33      10.152 -23.036 -18.246  1.00 85.48           O  
ATOM     48  N   MET A  34       8.905 -23.015 -20.139  1.00 81.92           N  
ATOM     49  CA  MET A  34       9.457 -21.779 -20.705  1.00 81.48           C  
ATOM     50  C   MET A  34       9.056 -20.508 -19.921  1.00 84.70           C  
ATOM     51  O   MET A  34       9.872 -19.590 -19.755  1.00 83.65           O  
ATOM     52  CB  MET A  34       9.033 -21.647 -22.179  1.00 83.71           C  
ATOM     53  N   TYR A  35       7.795 -20.471 -19.449  1.00 80.62           N  
ATOM     54  CA  TYR A  35       7.198 -19.346 -18.736  1.00 79.68           C  
ATOM     55  C   TYR A  35       7.491 -19.264 -17.228  1.00 81.84           C  
ATOM     56  O   TYR A  35       7.758 -18.163 -16.744  1.00 80.81           O  
ATOM     57  CB  TYR A  35       5.683 -19.331 -18.978  1.00 80.54           C  
ATOM     58  N   ILE A  36       7.423 -20.394 -16.487  1.00 77.83           N  
ATOM     59  CA  ILE A  36       7.632 -20.391 -15.031  1.00 77.34           C  
ATOM     60  C   ILE A  36       8.920 -21.129 -14.573  1.00 80.02           C  
ATOM     61  O   ILE A  36       9.479 -20.761 -13.533  1.00 79.76           O  
ATOM     62  CB  ILE A  36       6.345 -20.903 -14.281  1.00 80.29           C  
ATOM     63  CG1 ILE A  36       6.214 -20.279 -12.873  1.00 80.10           C  
ATOM     64  CG2 ILE A  36       6.195 -22.443 -14.242  1.00 80.65           C  
ATOM     65  CD1 ILE A  36       5.400 -18.999 -12.820  1.00 82.87           C  
ATOM     66  N   GLY A  37       9.363 -22.133 -15.335  1.00 74.99           N  
ATOM     67  CA  GLY A  37      10.550 -22.928 -15.023  1.00 73.75           C  
ATOM     68  C   GLY A  37      10.227 -24.407 -14.969  1.00 74.76           C  
ATOM     69  O   GLY A  37      10.293 -25.093 -15.989  1.00 73.66           O  
ATOM     70  N   SER A  38       9.868 -24.907 -13.775  1.00 69.76           N  
ATOM     71  CA  SER A  38       9.491 -26.304 -13.564  1.00 68.89           C  
ATOM     72  C   SER A  38       8.054 -26.409 -13.014  1.00 71.01           C  
ATOM     73  O   SER A  38       7.563 -25.473 -12.386  1.00 70.85           O  
ATOM     74  CB  SER A  38      10.486 -27.007 -12.644  1.00 72.58           C  
ATOM     75  OG  SER A  38      10.436 -26.529 -11.309  1.00 81.03           O  
ATOM     76  N   THR A  39       7.379 -27.541 -13.264  1.00 65.50           N  
ATOM     77  CA  THR A  39       6.011 -27.776 -12.788  1.00 63.96           C  
ATOM     78  C   THR A  39       6.024 -28.505 -11.415  1.00 64.52           C  
ATOM     79  O   THR A  39       5.005 -29.056 -10.987  1.00 64.43           O  
ATOM     80  CB  THR A  39       5.167 -28.470 -13.879  1.00 69.34           C  
ATOM     81  OG1 THR A  39       5.854 -29.638 -14.333  1.00 70.08           O  
ATOM     82  CG2 THR A  39       4.856 -27.548 -15.057  1.00 64.94           C  
ATOM     83  N   SER A  40       7.183 -28.484 -10.723  1.00 57.87           N  
ATOM     84  CA  SER A  40       7.369 -29.112  -9.413  1.00 56.69           C  
ATOM     85  C   SER A  40       6.924 -28.144  -8.302  1.00 57.77           C  
ATOM     86  O   SER A  40       6.134 -27.240  -8.565  1.00 57.32           O  
ATOM     87  CB  SER A  40       8.835 -29.506  -9.229  1.00 60.70           C  
ATOM     88  OG  SER A  40       9.691 -28.375  -9.150  1.00 68.77           O  
ATOM     89  N   GLU A  41       7.435 -28.337  -7.067  1.00 52.06           N  
ATOM     90  CA  GLU A  41       7.166 -27.488  -5.916  1.00 50.96           C  
ATOM     91  C   GLU A  41       7.795 -26.091  -6.193  1.00 55.43           C  
ATOM     92  O   GLU A  41       7.173 -25.073  -5.884  1.00 55.63           O  
ATOM     93  CB  GLU A  41       7.762 -28.124  -4.650  1.00 52.20           C  
ATOM     94  CG  GLU A  41       7.012 -27.784  -3.373  1.00 67.68           C  
ATOM     95  CD  GLU A  41       7.630 -28.244  -2.060  1.00 99.42           C  
ATOM     96  OE1 GLU A  41       8.807 -27.908  -1.791  1.00 96.92           O  
ATOM     97  OE2 GLU A  41       6.921 -28.928  -1.287  1.00 97.33           O  
ATOM     98  N   ARG A  42       9.012 -26.053  -6.806  1.00 51.29           N  
ATOM     99  CA  ARG A  42       9.751 -24.828  -7.165  1.00 50.30           C  
ATOM    100  C   ARG A  42       8.909 -23.919  -8.048  1.00 51.33           C  
ATOM    101  O   ARG A  42       8.835 -22.721  -7.772  1.00 53.04           O  
ATOM    102  CB  ARG A  42      11.093 -25.151  -7.860  1.00 51.38           C  
ATOM    103  N   GLY A  43       8.276 -24.495  -9.076  1.00 42.73           N  
ATOM    104  CA  GLY A  43       7.409 -23.772  -9.998  1.00 40.83           C  
ATOM    105  C   GLY A  43       6.081 -23.393  -9.370  1.00 42.18           C  
ATOM    106  O   GLY A  43       5.461 -22.399  -9.765  1.00 42.85           O  
ATOM    107  N   LEU A  44       5.627 -24.189  -8.390  1.00 34.41           N  
ATOM    108  CA  LEU A  44       4.385 -23.920  -7.689  1.00 31.46           C  
ATOM    109  C   LEU A  44       4.534 -22.632  -6.842  1.00 35.22           C  
ATOM    110  O   LEU A  44       3.664 -21.760  -6.904  1.00 36.00           O  
ATOM    111  CB  LEU A  44       3.970 -25.107  -6.798  1.00 29.64           C  
ATOM    112  CG  LEU A  44       2.693 -24.876  -6.010  1.00 31.60           C  
ATOM    113  CD1 LEU A  44       1.506 -24.995  -6.872  1.00 31.41           C  
ATOM    114  CD2 LEU A  44       2.598 -25.754  -4.818  1.00 31.25           C  
ATOM    115  N   HIS A  45       5.615 -22.517  -6.051  1.00 29.51           N  
ATOM    116  CA  HIS A  45       5.812 -21.335  -5.212  1.00 29.70           C  
ATOM    117  C   HIS A  45       6.114 -20.078  -6.054  1.00 37.18           C  
ATOM    118  O   HIS A  45       5.858 -18.962  -5.595  1.00 36.09           O  
ATOM    119  CB  HIS A  45       6.851 -21.587  -4.112  1.00 29.26           C  
ATOM    120  CG  HIS A  45       6.408 -22.616  -3.126  1.00 31.70           C  
ATOM    121  ND1 HIS A  45       6.366 -23.956  -3.453  1.00 33.08           N  
ATOM    122  CD2 HIS A  45       5.989 -22.463  -1.852  1.00 33.64           C  
ATOM    123  CE1 HIS A  45       5.927 -24.572  -2.373  1.00 32.98           C  
ATOM    124  NE2 HIS A  45       5.700 -23.710  -1.376  1.00 33.53           N  
ATOM    125  N   HIS A  46       6.587 -20.272  -7.314  1.00 36.63           N  
ATOM    126  CA  HIS A  46       6.879 -19.172  -8.225  1.00 37.50           C  
ATOM    127  C   HIS A  46       5.641 -18.450  -8.628  1.00 34.43           C  
ATOM    128  O   HIS A  46       5.734 -17.270  -8.940  1.00 34.05           O  
ATOM    129  CB  HIS A  46       7.732 -19.594  -9.420  1.00 40.94           C  
ATOM    130  CG  HIS A  46       9.180 -19.796  -9.051  1.00 47.22           C  
ATOM    131  ND1 HIS A  46      10.110 -20.254  -9.981  1.00 50.46           N  
ATOM    132  CD2 HIS A  46       9.806 -19.631  -7.853  1.00 50.35           C  
ATOM    133  CE1 HIS A  46      11.262 -20.330  -9.324  1.00 50.39           C  
ATOM    134  NE2 HIS A  46      11.127 -19.966  -8.041  1.00 50.57           N  
ATOM    135  N   LEU A  47       4.475 -19.113  -8.538  1.00 28.37           N  
ATOM    136  CA  LEU A  47       3.152 -18.537  -8.833  1.00 26.62           C  
ATOM    137  C   LEU A  47       2.862 -17.392  -7.865  1.00 29.10           C  
ATOM    138  O   LEU A  47       2.453 -16.329  -8.300  1.00 27.55           O  
ATOM    139  CB  LEU A  47       2.039 -19.587  -8.757  1.00 26.14           C  
ATOM    140  CG  LEU A  47       2.028 -20.734  -9.790  1.00 30.42           C  
ATOM    141  CD1 LEU A  47       0.798 -21.606  -9.576  1.00 30.29           C  
ATOM    142  CD2 LEU A  47       2.058 -20.220 -11.264  1.00 31.97           C  
ATOM    143  N   VAL A  48       3.143 -17.615  -6.561  1.00 26.70           N  
ATOM    144  CA  VAL A  48       3.012 -16.692  -5.435  1.00 26.11           C  
ATOM    145  C   VAL A  48       4.007 -15.528  -5.604  1.00 35.45           C  
ATOM    146  O   VAL A  48       3.586 -14.384  -5.451  1.00 37.05           O  
ATOM    147  CB  VAL A  48       3.227 -17.442  -4.083  1.00 28.35           C  
ATOM    148  CG1 VAL A  48       3.217 -16.492  -2.886  1.00 27.18           C  
ATOM    149  CG2 VAL A  48       2.214 -18.576  -3.892  1.00 27.79           C  
ATOM    150  N   TRP A  49       5.310 -15.803  -5.904  1.00 33.98           N  
ATOM    151  CA  TRP A  49       6.337 -14.754  -6.066  1.00 35.13           C  
ATOM    152  C   TRP A  49       5.996 -13.728  -7.122  1.00 37.65           C  
ATOM    153  O   TRP A  49       6.222 -12.546  -6.901  1.00 38.01           O  
ATOM    154  CB  TRP A  49       7.757 -15.324  -6.329  1.00 35.55           C  
ATOM    155  CG  TRP A  49       8.219 -16.400  -5.394  1.00 37.71           C  
ATOM    156  CD1 TRP A  49       8.973 -17.487  -5.720  1.00 40.91           C  
ATOM    157  CD2 TRP A  49       7.911 -16.528  -3.999  1.00 38.11           C  
ATOM    158  NE1 TRP A  49       9.160 -18.286  -4.614  1.00 40.62           N  
ATOM    159  CE2 TRP A  49       8.530 -17.713  -3.541  1.00 42.29           C  
ATOM    160  CE3 TRP A  49       7.187 -15.743  -3.083  1.00 40.31           C  
ATOM    161  CZ2 TRP A  49       8.441 -18.137  -2.216  1.00 42.75           C  
ATOM    162  CZ3 TRP A  49       7.107 -16.155  -1.767  1.00 42.84           C  
ATOM    163  CH2 TRP A  49       7.719 -17.344  -1.345  1.00 43.80           C  
ATOM    164  N   GLU A  50       5.467 -14.176  -8.268  1.00 33.64           N  
ATOM    165  CA  GLU A  50       5.078 -13.318  -9.378  1.00 32.40           C  
ATOM    166  C   GLU A  50       3.951 -12.368  -8.957  1.00 35.36           C  
ATOM    167  O   GLU A  50       4.100 -11.148  -9.137  1.00 35.56           O  
ATOM    168  CB  GLU A  50       4.705 -14.146 -10.612  1.00 33.67           C  
ATOM    169  CG  GLU A  50       4.375 -13.288 -11.823  1.00 53.21           C  
ATOM    170  CD  GLU A  50       5.353 -12.193 -12.248  1.00 86.13           C  
ATOM    171  OE1 GLU A  50       6.541 -12.514 -12.490  1.00 87.41           O  
ATOM    172  OE2 GLU A  50       4.922 -11.019 -12.366  1.00 72.45           O  
ATOM    173  N   ILE A  51       2.855 -12.919  -8.353  1.00 28.89           N  
ATOM    174  CA  ILE A  51       1.710 -12.128  -7.873  1.00 26.44           C  
ATOM    175  C   ILE A  51       2.163 -11.130  -6.787  1.00 30.67           C  
ATOM    176  O   ILE A  51       1.813  -9.956  -6.870  1.00 31.83           O  
ATOM    177  CB  ILE A  51       0.467 -12.987  -7.466  1.00 26.92           C  
ATOM    178  CG1 ILE A  51      -0.047 -13.839  -8.651  1.00 24.57           C  
ATOM    179  CG2 ILE A  51      -0.680 -12.107  -6.888  1.00 26.74           C  
ATOM    180  CD1 ILE A  51      -0.337 -13.125 -10.064  1.00 15.96           C  
ATOM    181  N   VAL A  52       2.960 -11.568  -5.816  1.00 27.14           N  
ATOM    182  CA  VAL A  52       3.488 -10.675  -4.767  1.00 27.68           C  
ATOM    183  C   VAL A  52       4.399  -9.571  -5.394  1.00 32.34           C  
ATOM    184  O   VAL A  52       4.275  -8.402  -4.996  1.00 31.48           O  
ATOM    185  CB  VAL A  52       4.183 -11.455  -3.614  1.00 31.36           C  
ATOM    186  CG1 VAL A  52       4.716 -10.515  -2.539  1.00 30.89           C  
ATOM    187  CG2 VAL A  52       3.231 -12.473  -2.999  1.00 31.02           C  
ATOM    188  N   ASP A  53       5.258  -9.926  -6.399  1.00 29.34           N  
ATOM    189  CA  ASP A  53       6.128  -8.937  -7.059  1.00 31.50           C  
ATOM    190  C   ASP A  53       5.347  -7.737  -7.633  1.00 35.96           C  
ATOM    191  O   ASP A  53       5.866  -6.621  -7.649  1.00 36.26           O  
ATOM    192  CB  ASP A  53       7.005  -9.559  -8.165  1.00 34.89           C  
ATOM    193  CG  ASP A  53       8.289 -10.240  -7.708  1.00 54.37           C  
ATOM    194  OD1 ASP A  53       8.619 -10.158  -6.481  1.00 54.79           O  
ATOM    195  OD2 ASP A  53       8.968 -10.857  -8.567  1.00 62.71           O  
ATOM    196  N   ASN A  54       4.107  -7.975  -8.089  1.00 30.70           N  
ATOM    197  CA  ASN A  54       3.251  -6.936  -8.631  1.00 30.26           C  
ATOM    198  C   ASN A  54       2.811  -5.960  -7.517  1.00 33.26           C  
ATOM    199  O   ASN A  54       2.729  -4.762  -7.747  1.00 31.09           O  
ATOM    200  CB  ASN A  54       2.046  -7.574  -9.314  1.00 31.56           C  
ATOM    201  CG  ASN A  54       2.352  -8.345 -10.576  1.00 48.47           C  
ATOM    202  OD1 ASN A  54       3.170  -7.943 -11.412  1.00 36.31           O  
ATOM    203  ND2 ASN A  54       1.667  -9.465 -10.758  1.00 44.19           N  
ATOM    204  N   SER A  55       2.554  -6.485  -6.302  1.00 31.15           N  
ATOM    205  CA  SER A  55       2.141  -5.694  -5.132  1.00 29.87           C  
ATOM    206  C   SER A  55       3.305  -4.874  -4.598  1.00 29.84           C  
ATOM    207  O   SER A  55       3.087  -3.731  -4.225  1.00 27.45           O  
ATOM    208  CB  SER A  55       1.531  -6.583  -4.052  1.00 32.99           C  
ATOM    209  OG  SER A  55       0.454  -7.349  -4.571  1.00 36.91           O  
ATOM    210  N   ILE A  56       4.541  -5.439  -4.607  1.00 27.75           N  
ATOM    211  CA  ILE A  56       5.807  -4.784  -4.183  1.00 27.38           C  
ATOM    212  C   ILE A  56       6.142  -3.630  -5.117  1.00 30.93           C  
ATOM    213  O   ILE A  56       6.604  -2.588  -4.656  1.00 31.19           O  
ATOM    214  CB  ILE A  56       6.974  -5.820  -4.008  1.00 30.75           C  
ATOM    215  CG1 ILE A  56       7.046  -6.290  -2.546  1.00 29.41           C  
ATOM    216  CG2 ILE A  56       8.383  -5.326  -4.509  1.00 31.60           C  
ATOM    217  CD1 ILE A  56       6.761  -7.560  -2.437  1.00 27.59           C  
ATOM    218  N   ASP A  57       5.875  -3.806  -6.418  1.00 27.57           N  
ATOM    219  CA  ASP A  57       6.069  -2.794  -7.452  1.00 28.55           C  
ATOM    220  C   ASP A  57       5.234  -1.564  -7.116  1.00 35.60           C  
ATOM    221  O   ASP A  57       5.716  -0.439  -7.223  1.00 37.59           O  
ATOM    222  CB  ASP A  57       5.618  -3.345  -8.817  1.00 30.80           C  
ATOM    223  CG  ASP A  57       6.737  -3.765  -9.728  1.00 49.26           C  
ATOM    224  OD1 ASP A  57       7.729  -4.353  -9.225  1.00 55.54           O  
ATOM    225  OD2 ASP A  57       6.631  -3.506 -10.950  1.00 52.95           O  
ATOM    226  N   GLU A  58       3.976  -1.787  -6.700  1.00 32.03           N  
ATOM    227  CA  GLU A  58       3.042  -0.739  -6.319  1.00 30.88           C  
ATOM    228  C   GLU A  58       3.528  -0.001  -5.081  1.00 31.88           C  
ATOM    229  O   GLU A  58       3.384   1.217  -4.999  1.00 32.52           O  
ATOM    230  CB  GLU A  58       1.628  -1.334  -6.136  1.00 32.55           C  
ATOM    231  CG  GLU A  58       0.530  -0.286  -6.046  1.00 40.23           C  
ATOM    232  CD  GLU A  58       0.220   0.520  -7.292  1.00 50.94           C  
ATOM    233  OE1 GLU A  58       0.982   0.433  -8.284  1.00 33.57           O  
ATOM    234  OE2 GLU A  58      -0.794   1.254  -7.265  1.00 39.48           O  
ATOM    235  N   ALA A  59       4.116  -0.709  -4.153  1.00 27.79           N  
ATOM    236  CA  ALA A  59       4.709  -0.129  -2.979  1.00 27.89           C  
ATOM    237  C   ALA A  59       5.978   0.659  -3.242  1.00 31.87           C  
ATOM    238  O   ALA A  59       6.222   1.638  -2.596  1.00 31.74           O  
ATOM    239  CB  ALA A  59       4.971  -1.212  -1.963  1.00 28.63           C  
ATOM    240  N   LEU A  60       6.780   0.208  -4.185  1.00 27.61           N  
ATOM    241  CA  LEU A  60       8.014   0.890  -4.591  1.00 27.77           C  
ATOM    242  C   LEU A  60       7.773   2.177  -5.345  1.00 32.02           C  
ATOM    243  O   LEU A  60       8.657   3.035  -5.399  1.00 31.70           O  
ATOM    244  CB  LEU A  60       8.915  -0.041  -5.415  1.00 27.92           C  
ATOM    245  CG  LEU A  60       9.572  -1.193  -4.650  1.00 32.78           C  
ATOM    246  CD1 LEU A  60      10.260  -2.152  -5.616  1.00 32.28           C  
ATOM    247  CD2 LEU A  60      10.521  -0.678  -3.555  1.00 33.21           C  
ATOM    248  N   ALA A  61       6.584   2.301  -5.952  1.00 28.13           N  
ATOM    249  CA  ALA A  61       6.180   3.480  -6.708  1.00 26.61           C  
ATOM    250  C   ALA A  61       5.622   4.564  -5.740  1.00 28.38           C  
ATOM    251  O   ALA A  61       5.395   5.705  -6.150  1.00 27.89           O  
ATOM    252  CB  ALA A  61       5.149   3.090  -7.763  1.00 26.69           C  
ATOM    253  N   GLY A  62       5.443   4.187  -4.474  1.00 23.28           N  
ATOM    254  CA  GLY A  62       4.941   5.054  -3.413  1.00 23.17           C  
ATOM    255  C   GLY A  62       3.435   5.006  -3.179  1.00 26.85           C  
ATOM    256  O   GLY A  62       2.917   5.826  -2.408  1.00 24.91           O  
ATOM    257  N   TYR A  63       2.731   3.998  -3.787  1.00 23.71           N  
ATOM    258  CA  TYR A  63       1.274   3.859  -3.760  1.00 23.26           C  
ATOM    259  C   TYR A  63       0.685   2.714  -2.930  1.00 28.59           C  
ATOM    260  O   TYR A  63      -0.541   2.601  -2.887  1.00 29.52           O  
ATOM    261  CB  TYR A  63       0.749   3.788  -5.204  1.00 24.61           C  
ATOM    262  CG  TYR A  63       0.992   5.088  -5.941  1.00 25.73           C  
ATOM    263  CD1 TYR A  63       0.090   6.143  -5.847  1.00 27.65           C  
ATOM    264  CD2 TYR A  63       2.172   5.299  -6.647  1.00 26.58           C  
ATOM    265  CE1 TYR A  63       0.337   7.365  -6.475  1.00 28.73           C  
ATOM    266  CE2 TYR A  63       2.431   6.515  -7.278  1.00 27.60           C  
ATOM    267  CZ  TYR A  63       1.510   7.545  -7.188  1.00 33.60           C  
ATOM    268  OH  TYR A  63       1.754   8.728  -7.832  1.00 33.22           O  
ATOM    269  N   ALA A  64       1.516   1.909  -2.232  1.00 24.38           N  
ATOM    270  CA  ALA A  64       1.080   0.802  -1.350  1.00 22.47           C  
ATOM    271  C   ALA A  64       2.097   0.625  -0.199  1.00 27.29           C  
ATOM    272  O   ALA A  64       3.269   0.973  -0.354  1.00 28.80           O  
ATOM    273  CB  ALA A  64       0.931  -0.494  -2.140  1.00 22.35           C  
ATOM    274  N   ASN A  65       1.661   0.114   0.951  1.00 21.97           N  
ATOM    275  CA  ASN A  65       2.555  -0.085   2.093  1.00 21.66           C  
ATOM    276  C   ASN A  65       2.194  -1.378   2.847  1.00 26.23           C  
ATOM    277  O   ASN A  65       2.822  -1.713   3.848  1.00 25.14           O  
ATOM    278  CB  ASN A  65       2.476   1.133   3.036  1.00 19.36           C  
ATOM    279  CG  ASN A  65       1.145   1.281   3.745  1.00 42.89           C  
ATOM    280  OD1 ASN A  65       0.095   1.440   3.125  1.00 46.29           O  
ATOM    281  ND2 ASN A  65       1.149   1.221   5.065  1.00 33.22           N  
ATOM    282  N   GLN A  66       1.159  -2.073   2.382  1.00 25.25           N  
ATOM    283  CA  GLN A  66       0.677  -3.301   3.014  1.00 26.29           C  
ATOM    284  C   GLN A  66       0.365  -4.363   1.986  1.00 32.06           C  
ATOM    285  O   GLN A  66      -0.363  -4.113   1.025  1.00 31.16           O  
ATOM    286  CB  GLN A  66      -0.558  -3.043   3.887  1.00 27.24           C  
ATOM    287  CG  GLN A  66      -0.217  -2.757   5.335  1.00 44.20           C  
ATOM    288  CD  GLN A  66      -1.442  -2.765   6.215  1.00 67.59           C  
ATOM    289  OE1 GLN A  66      -2.577  -2.537   5.776  1.00 65.63           O  
ATOM    290  NE2 GLN A  66      -1.242  -3.039   7.486  1.00 61.72           N  
ATOM    291  N   ILE A  67       0.948  -5.549   2.189  1.00 29.47           N  
ATOM    292  CA  ILE A  67       0.737  -6.706   1.340  1.00 29.01           C  
ATOM    293  C   ILE A  67       0.401  -7.871   2.241  1.00 31.02           C  
ATOM    294  O   ILE A  67       1.054  -8.078   3.259  1.00 30.14           O  
ATOM    295  CB  ILE A  67       1.920  -7.008   0.383  1.00 32.45           C  
ATOM    296  CG1 ILE A  67       2.330  -5.743  -0.426  1.00 32.00           C  
ATOM    297  CG2 ILE A  67       1.548  -8.173  -0.558  1.00 34.05           C  
ATOM    298  CD1 ILE A  67       3.626  -5.795  -1.029  1.00 35.66           C  
ATOM    299  N   GLU A  68      -0.630  -8.623   1.882  1.00 27.46           N  
ATOM    300  CA  GLU A  68      -1.019  -9.784   2.650  1.00 26.15           C  
ATOM    301  C   GLU A  68      -1.125 -11.047   1.785  1.00 30.67           C  
ATOM    302  O   GLU A  68      -1.916 -11.093   0.843  1.00 30.27           O  
ATOM    303  CB  GLU A  68      -2.289  -9.493   3.432  1.00 27.08           C  
ATOM    304  CG  GLU A  68      -2.729 -10.626   4.346  1.00 36.75           C  
ATOM    305  CD  GLU A  68      -4.197 -10.536   4.706  1.00 49.49           C  
ATOM    306  OE1 GLU A  68      -5.040 -10.541   3.778  1.00 40.64           O  
ATOM    307  OE2 GLU A  68      -4.506 -10.450   5.917  1.00 41.89           O  
ATOM    308  N   VAL A  69      -0.312 -12.072   2.116  1.00 27.56           N  
ATOM    309  CA  VAL A  69      -0.298 -13.388   1.453  1.00 26.26           C  
ATOM    310  C   VAL A  69      -1.031 -14.425   2.346  1.00 26.10           C  
ATOM    311  O   VAL A  69      -0.600 -14.704   3.463  1.00 26.18           O  
ATOM    312  CB  VAL A  69       1.120 -13.836   1.034  1.00 29.53           C  
ATOM    313  CG1 VAL A  69       1.063 -14.981   0.042  1.00 28.93           C  
ATOM    314  CG2 VAL A  69       1.882 -12.674   0.433  1.00 29.89           C  
ATOM    315  N   VAL A  70      -2.153 -14.961   1.853  1.00 20.26           N  
ATOM    316  CA  VAL A  70      -2.973 -15.961   2.555  1.00 18.87           C  
ATOM    317  C   VAL A  70      -3.013 -17.320   1.815  1.00 21.00           C  
ATOM    318  O   VAL A  70      -3.309 -17.373   0.608  1.00 20.28           O  
ATOM    319  CB  VAL A  70      -4.427 -15.453   2.877  1.00 21.54           C  
ATOM    320  CG1 VAL A  70      -5.180 -16.448   3.768  1.00 22.00           C  
ATOM    321  CG2 VAL A  70      -4.409 -14.097   3.546  1.00 20.69           C  
ATOM    322  N   ILE A  71      -2.737 -18.414   2.552  1.00 17.70           N  
ATOM    323  CA  ILE A  71      -2.852 -19.806   2.047  1.00 16.72           C  
ATOM    324  C   ILE A  71      -4.212 -20.229   2.592  1.00 19.21           C  
ATOM    325  O   ILE A  71      -4.382 -20.419   3.804  1.00 15.41           O  
ATOM    326  CB  ILE A  71      -1.746 -20.781   2.498  1.00 19.65           C  
ATOM    327  CG1 ILE A  71      -0.315 -20.196   2.295  1.00 20.88           C  
ATOM    328  CG2 ILE A  71      -1.938 -22.141   1.811  1.00 17.69           C  
ATOM    329  CD1 ILE A  71       0.642 -20.627   3.412  1.00 31.74           C  
ATOM    330  N   GLU A  72      -5.198 -20.301   1.705  1.00 19.93           N  
ATOM    331  CA  GLU A  72      -6.591 -20.605   2.092  1.00 20.74           C  
ATOM    332  C   GLU A  72      -6.911 -22.109   1.960  1.00 27.68           C  
ATOM    333  O   GLU A  72      -6.042 -22.885   1.546  1.00 26.59           O  
ATOM    334  CB  GLU A  72      -7.568 -19.746   1.244  1.00 21.31           C  
ATOM    335  CG  GLU A  72      -7.288 -18.239   1.175  1.00 19.49           C  
ATOM    336  CD  GLU A  72      -8.383 -17.428   0.500  1.00 51.09           C  
ATOM    337  OE1 GLU A  72      -8.754 -17.747  -0.653  1.00 48.18           O  
ATOM    338  OE2 GLU A  72      -8.883 -16.470   1.133  1.00 59.79           O  
ATOM    339  N   LYS A  73      -8.149 -22.507   2.337  1.00 27.01           N  
ATOM    340  CA  LYS A  73      -8.678 -23.876   2.252  1.00 27.86           C  
ATOM    341  C   LYS A  73      -8.550 -24.366   0.784  1.00 34.42           C  
ATOM    342  O   LYS A  73      -8.842 -23.590  -0.142  1.00 35.74           O  
ATOM    343  CB  LYS A  73     -10.161 -23.934   2.713  1.00 29.22           C  
ATOM    344  N   ASP A  74      -8.070 -25.625   0.590  1.00 29.00           N  
ATOM    345  CA  ASP A  74      -7.844 -26.278  -0.706  1.00 29.36           C  
ATOM    346  C   ASP A  74      -6.657 -25.695  -1.449  1.00 32.15           C  
ATOM    347  O   ASP A  74      -6.548 -25.839  -2.670  1.00 30.84           O  
ATOM    348  CB  ASP A  74      -9.106 -26.328  -1.595  1.00 32.82           C  
ATOM    349  CG  ASP A  74     -10.334 -26.937  -0.920  1.00 57.51           C  
ATOM    350  OD1 ASP A  74     -10.197 -28.023  -0.280  1.00 57.29           O  
ATOM    351  OD2 ASP A  74     -11.435 -26.331  -1.029  1.00 70.83           O  
ATOM    352  N   ASN A  75      -5.736 -25.071  -0.697  1.00 29.84           N  
ATOM    353  CA  ASN A  75      -4.511 -24.456  -1.209  1.00 30.01           C  
ATOM    354  C   ASN A  75      -4.758 -23.384  -2.284  1.00 32.98           C  
ATOM    355  O   ASN A  75      -4.066 -23.320  -3.309  1.00 33.75           O  
ATOM    356  CB  ASN A  75      -3.485 -25.497  -1.681  1.00 30.33           C  
ATOM    357  CG  ASN A  75      -2.826 -26.199  -0.562  1.00 36.76           C  
ATOM    358  OD1 ASN A  75      -1.790 -25.761  -0.068  1.00 28.84           O  
ATOM    359  ND2 ASN A  75      -3.424 -27.304  -0.138  1.00 33.34           N  
ATOM    360  N   TRP A  76      -5.736 -22.531  -2.024  1.00 27.76           N  
ATOM    361  CA  TRP A  76      -5.988 -21.367  -2.857  1.00 27.22           C  
ATOM    362  C   TRP A  76      -5.022 -20.328  -2.278  1.00 27.34           C  
ATOM    363  O   TRP A  76      -4.722 -20.331  -1.059  1.00 24.29           O  
ATOM    364  CB  TRP A  76      -7.411 -20.823  -2.650  1.00 26.65           C  
ATOM    365  CG  TRP A  76      -8.436 -21.392  -3.572  1.00 28.11           C  
ATOM    366  CD1 TRP A  76      -9.063 -22.594  -3.452  1.00 30.90           C  
ATOM    367  CD2 TRP A  76      -9.015 -20.744  -4.725  1.00 28.60           C  
ATOM    368  NE1 TRP A  76      -9.996 -22.745  -4.460  1.00 31.09           N  
ATOM    369  CE2 TRP A  76      -9.987 -21.626  -5.257  1.00 32.39           C  
ATOM    370  CE3 TRP A  76      -8.799 -19.507  -5.369  1.00 29.97           C  
ATOM    371  CZ2 TRP A  76     -10.727 -21.323  -6.417  1.00 31.14           C  
ATOM    372  CZ3 TRP A  76      -9.551 -19.201  -6.506  1.00 31.43           C  
ATOM    373  CH2 TRP A  76     -10.521 -20.092  -6.998  1.00 31.77           C  
ATOM    374  N   ILE A  77      -4.552 -19.427  -3.123  1.00 23.89           N  
ATOM    375  CA  ILE A  77      -3.661 -18.366  -2.628  1.00 23.40           C  
ATOM    376  C   ILE A  77      -4.393 -17.032  -2.755  1.00 27.92           C  
ATOM    377  O   ILE A  77      -5.101 -16.815  -3.738  1.00 27.86           O  
ATOM    378  CB  ILE A  77      -2.243 -18.421  -3.307  1.00 24.81           C  
ATOM    379  CG1 ILE A  77      -1.444 -19.652  -2.800  1.00 23.36           C  
ATOM    380  CG2 ILE A  77      -1.438 -17.104  -3.187  1.00 24.57           C  
ATOM    381  CD1 ILE A  77      -0.684 -19.566  -1.404  1.00 18.69           C  
ATOM    382  N   LYS A  78      -4.289 -16.177  -1.738  1.00 24.66           N  
ATOM    383  CA  LYS A  78      -4.902 -14.853  -1.802  1.00 23.95           C  
ATOM    384  C   LYS A  78      -3.816 -13.842  -1.542  1.00 27.80           C  
ATOM    385  O   LYS A  78      -3.143 -13.939  -0.506  1.00 27.76           O  
ATOM    386  CB  LYS A  78      -6.085 -14.678  -0.833  1.00 25.21           C  
ATOM    387  CG  LYS A  78      -6.828 -13.342  -1.017  1.00 27.96           C  
ATOM    388  CD  LYS A  78      -8.147 -13.269  -0.271  1.00 35.34           C  
ATOM    389  CE  LYS A  78      -8.025 -13.262   1.247  1.00 41.53           C  
ATOM    390  NZ  LYS A  78      -7.783 -11.908   1.797  1.00 56.78           N1+
ATOM    391  N   VAL A  79      -3.621 -12.886  -2.487  1.00 21.74           N  
ATOM    392  CA  VAL A  79      -2.621 -11.820  -2.328  1.00 20.56           C  
ATOM    393  C   VAL A  79      -3.390 -10.503  -2.396  1.00 25.54           C  
ATOM    394  O   VAL A  79      -4.088 -10.254  -3.380  1.00 25.71           O  
ATOM    395  CB  VAL A  79      -1.399 -11.881  -3.306  1.00 23.33           C  
ATOM    396  CG1 VAL A  79      -0.459 -10.691  -3.115  1.00 22.45           C  
ATOM    397  CG2 VAL A  79      -0.631 -13.202  -3.189  1.00 22.75           C  
ATOM    398  N   THR A  80      -3.284  -9.686  -1.330  1.00 22.57           N  
ATOM    399  CA  THR A  80      -3.955  -8.395  -1.209  1.00 22.92           C  
ATOM    400  C   THR A  80      -2.942  -7.287  -0.976  1.00 27.95           C  
ATOM    401  O   THR A  80      -1.936  -7.509  -0.303  1.00 28.97           O  
ATOM    402  CB  THR A  80      -5.020  -8.435  -0.079  1.00 30.80           C  
ATOM    403  OG1 THR A  80      -5.971  -9.468  -0.353  1.00 33.41           O  
ATOM    404  CG2 THR A  80      -5.793  -7.129   0.052  1.00 26.48           C  
ATOM    405  N   ASP A  81      -3.195  -6.106  -1.555  1.00 23.41           N  
ATOM    406  CA  ASP A  81      -2.378  -4.905  -1.362  1.00 23.46           C  
ATOM    407  C   ASP A  81      -3.308  -3.687  -1.212  1.00 28.36           C  
ATOM    408  O   ASP A  81      -4.494  -3.780  -1.522  1.00 27.70           O  
ATOM    409  CB  ASP A  81      -1.290  -4.696  -2.448  1.00 24.93           C  
ATOM    410  CG  ASP A  81      -1.778  -4.472  -3.889  1.00 29.79           C  
ATOM    411  OD1 ASP A  81      -2.455  -3.428  -4.144  1.00 27.60           O  
ATOM    412  OD2 ASP A  81      -1.461  -5.316  -4.762  1.00 24.58           O  
ATOM    413  N   ASN A  82      -2.782  -2.565  -0.714  1.00 25.51           N  
ATOM    414  CA  ASN A  82      -3.566  -1.346  -0.591  1.00 24.64           C  
ATOM    415  C   ASN A  82      -3.074  -0.337  -1.654  1.00 28.71           C  
ATOM    416  O   ASN A  82      -2.984   0.864  -1.414  1.00 28.39           O  
ATOM    417  CB  ASN A  82      -3.602  -0.827   0.868  1.00 19.20           C  
ATOM    418  CG  ASN A  82      -2.300  -0.367   1.438  1.00 31.47           C  
ATOM    419  OD1 ASN A  82      -1.243  -0.500   0.841  1.00 29.40           O  
ATOM    420  ND2 ASN A  82      -2.354   0.177   2.629  1.00 30.54           N  
ATOM    421  N   GLY A  83      -2.780  -0.865  -2.843  1.00 26.96           N  
ATOM    422  CA  GLY A  83      -2.315  -0.101  -3.994  1.00 27.53           C  
ATOM    423  C   GLY A  83      -3.401   0.742  -4.622  1.00 35.02           C  
ATOM    424  O   GLY A  83      -4.442   0.975  -4.000  1.00 36.32           O  
ATOM    425  N   ARG A  84      -3.177   1.225  -5.853  1.00 31.95           N  
ATOM    426  CA  ARG A  84      -4.169   2.070  -6.533  1.00 31.68           C  
ATOM    427  C   ARG A  84      -5.321   1.257  -7.144  1.00 34.46           C  
ATOM    428  O   ARG A  84      -6.336   1.846  -7.548  1.00 34.98           O  
ATOM    429  CB  ARG A  84      -3.514   2.903  -7.662  1.00 30.40           C  
ATOM    430  CG  ARG A  84      -2.679   4.089  -7.222  1.00 26.36           C  
ATOM    431  CD  ARG A  84      -1.834   4.574  -8.388  1.00 31.75           C  
ATOM    432  NE  ARG A  84      -0.725   3.657  -8.695  1.00 30.46           N  
ATOM    433  CZ  ARG A  84       0.362   3.985  -9.388  1.00 39.68           C  
ATOM    434  NH1 ARG A  84       0.515   5.220  -9.853  1.00 26.86           N  
ATOM    435  NH2 ARG A  84       1.312   3.085  -9.613  1.00 26.57           N  
ATOM    436  N   GLY A  85      -5.137  -0.059  -7.234  1.00 29.38           N  
ATOM    437  CA  GLY A  85      -6.077  -0.980  -7.865  1.00 29.28           C  
ATOM    438  C   GLY A  85      -5.737  -1.040  -9.348  1.00 34.55           C  
ATOM    439  O   GLY A  85      -5.487   0.007  -9.957  1.00 33.90           O  
ATOM    440  N   ILE A  86      -5.649  -2.246  -9.947  1.00 33.31           N  
ATOM    441  CA  ILE A  86      -5.312  -2.360 -11.388  1.00 33.69           C  
ATOM    442  C   ILE A  86      -6.358  -1.557 -12.174  1.00 38.13           C  
ATOM    443  O   ILE A  86      -7.550  -1.761 -11.923  1.00 38.35           O  
ATOM    444  CB  ILE A  86      -5.210  -3.827 -11.905  1.00 36.74           C  
ATOM    445  CG1 ILE A  86      -4.226  -4.694 -11.053  1.00 36.06           C  
ATOM    446  CG2 ILE A  86      -4.839  -3.846 -13.402  1.00 37.76           C  
ATOM    447  CD1 ILE A  86      -4.385  -6.258 -11.224  1.00 25.69           C  
ATOM    448  N   PRO A  87      -5.976  -0.617 -13.080  1.00 34.61           N  
ATOM    449  CA  PRO A  87      -7.009   0.164 -13.783  1.00 34.29           C  
ATOM    450  C   PRO A  87      -8.036  -0.696 -14.519  1.00 39.40           C  
ATOM    451  O   PRO A  87      -7.742  -1.799 -14.993  1.00 36.92           O  
ATOM    452  CB  PRO A  87      -6.211   1.103 -14.682  1.00 35.58           C  
ATOM    453  CG  PRO A  87      -4.863   1.162 -14.089  1.00 39.76           C  
ATOM    454  CD  PRO A  87      -4.623  -0.192 -13.494  1.00 35.66           C  
ATOM    455  N   VAL A  88      -9.270  -0.179 -14.554  1.00 39.50           N  
ATOM    456  CA  VAL A  88     -10.474  -0.813 -15.106  1.00 39.87           C  
ATOM    457  C   VAL A  88     -10.979  -0.149 -16.437  1.00 44.39           C  
ATOM    458  O   VAL A  88     -11.838  -0.710 -17.136  1.00 43.02           O  
ATOM    459  CB  VAL A  88     -11.505  -0.763 -13.948  1.00 44.08           C  
ATOM    460  CG1 VAL A  88     -12.942  -0.882 -14.433  1.00 44.62           C  
ATOM    461  CG2 VAL A  88     -11.183  -1.802 -12.863  1.00 43.63           C  
ATOM    462  N   ASP A  89     -10.427   1.031 -16.782  1.00 41.17           N  
ATOM    463  CA  ASP A  89     -10.825   1.770 -17.973  1.00 41.29           C  
ATOM    464  C   ASP A  89     -10.564   1.010 -19.285  1.00 45.63           C  
ATOM    465  O   ASP A  89      -9.559   0.298 -19.416  1.00 45.35           O  
ATOM    466  CB  ASP A  89     -10.182   3.170 -17.990  1.00 43.48           C  
ATOM    467  CG  ASP A  89      -8.695   3.150 -18.278  1.00 60.86           C  
ATOM    468  OD1 ASP A  89      -7.943   2.616 -17.444  1.00 66.31           O  
ATOM    469  OD2 ASP A  89      -8.288   3.653 -19.356  1.00 63.46           O  
ATOM    470  N   ILE A  90     -11.484   1.168 -20.246  1.00 42.15           N  
ATOM    471  CA  ILE A  90     -11.389   0.539 -21.557  1.00 42.05           C  
ATOM    472  C   ILE A  90     -10.156   1.081 -22.289  1.00 48.94           C  
ATOM    473  O   ILE A  90      -9.950   2.301 -22.372  1.00 48.87           O  
ATOM    474  CB  ILE A  90     -12.704   0.713 -22.392  1.00 44.24           C  
ATOM    475  CG1 ILE A  90     -13.980   0.313 -21.600  1.00 44.39           C  
ATOM    476  CG2 ILE A  90     -12.632   0.001 -23.738  1.00 43.82           C  
ATOM    477  CD1 ILE A  90     -14.183  -1.196 -21.177  1.00 52.59           C  
ATOM    478  N   GLN A  91      -9.325   0.160 -22.779  1.00 47.01           N  
ATOM    479  CA  GLN A  91      -8.126   0.484 -23.539  1.00 47.60           C  
ATOM    480  C   GLN A  91      -8.628   0.640 -24.987  1.00 53.50           C  
ATOM    481  O   GLN A  91      -9.129  -0.322 -25.564  1.00 53.34           O  
ATOM    482  CB  GLN A  91      -7.066  -0.630 -23.381  1.00 48.98           C  
ATOM    483  CG  GLN A  91      -6.672  -0.947 -21.920  1.00 63.22           C  
ATOM    484  CD  GLN A  91      -6.031   0.221 -21.185  1.00 77.68           C  
ATOM    485  OE1 GLN A  91      -4.839   0.515 -21.361  1.00 73.20           O  
ATOM    486  NE2 GLN A  91      -6.810   0.913 -20.339  1.00 57.57           N  
ATOM    487  N   GLU A  92      -8.555   1.870 -25.531  1.00 51.20           N  
ATOM    488  CA  GLU A  92      -9.026   2.280 -26.856  1.00 51.85           C  
ATOM    489  C   GLU A  92      -8.770   1.285 -28.005  1.00 56.98           C  
ATOM    490  O   GLU A  92      -9.679   1.066 -28.805  1.00 56.74           O  
ATOM    491  CB  GLU A  92      -8.472   3.663 -27.227  1.00 53.28           C  
ATOM    492  N   LYS A  93      -7.568   0.693 -28.092  1.00 54.96           N  
ATOM    493  CA  LYS A  93      -7.238  -0.258 -29.161  1.00 55.74           C  
ATOM    494  C   LYS A  93      -7.974  -1.610 -28.987  1.00 61.53           C  
ATOM    495  O   LYS A  93      -8.765  -2.004 -29.855  1.00 60.27           O  
ATOM    496  CB  LYS A  93      -5.713  -0.438 -29.276  1.00 58.33           C  
ATOM    497  N   MET A  94      -7.727  -2.281 -27.841  1.00 59.87           N  
ATOM    498  CA  MET A  94      -8.283  -3.579 -27.427  1.00 60.13           C  
ATOM    499  C   MET A  94      -9.817  -3.583 -27.276  1.00 61.27           C  
ATOM    500  O   MET A  94     -10.465  -4.566 -27.628  1.00 60.60           O  
ATOM    501  CB  MET A  94      -7.653  -4.021 -26.086  1.00 63.27           C  
ATOM    502  CG  MET A  94      -6.136  -3.879 -26.018  1.00 67.90           C  
ATOM    503  SD  MET A  94      -5.296  -5.194 -26.927  1.00 72.88           S  
ATOM    504  CE  MET A  94      -3.584  -4.823 -26.528  1.00 69.70           C  
ATOM    505  N   GLY A  95     -10.369  -2.507 -26.722  1.00 55.61           N  
ATOM    506  CA  GLY A  95     -11.801  -2.377 -26.476  1.00 54.24           C  
ATOM    507  C   GLY A  95     -12.248  -3.181 -25.267  1.00 54.96           C  
ATOM    508  O   GLY A  95     -13.416  -3.567 -25.180  1.00 53.72           O  
ATOM    509  N   ARG A  96     -11.309  -3.438 -24.318  1.00 49.57           N  
ATOM    510  CA  ARG A  96     -11.538  -4.211 -23.080  1.00 47.97           C  
ATOM    511  C   ARG A  96     -10.923  -3.498 -21.888  1.00 46.19           C  
ATOM    512  O   ARG A  96      -9.930  -2.807 -22.108  1.00 45.37           O  
ATOM    513  CB  ARG A  96     -10.883  -5.620 -23.178  1.00 48.88           C  
ATOM    514  CG  ARG A  96     -11.219  -6.448 -24.428  1.00 61.42           C  
ATOM    515  CD  ARG A  96     -12.690  -6.834 -24.527  1.00 73.55           C  
ATOM    516  NE  ARG A  96     -13.022  -7.929 -23.619  1.00 82.13           N  
ATOM    517  CZ  ARG A  96     -14.245  -8.408 -23.426  1.00 98.61           C  
ATOM    518  NH1 ARG A  96     -15.280  -7.887 -24.076  1.00 85.39           N  
ATOM    519  NH2 ARG A  96     -14.446  -9.406 -22.578  1.00 91.06           N  
ATOM    520  N   PRO A  97     -11.425  -3.686 -20.620  1.00 39.63           N  
ATOM    521  CA  PRO A  97     -10.773  -3.036 -19.450  1.00 37.61           C  
ATOM    522  C   PRO A  97      -9.296  -3.432 -19.313  1.00 41.95           C  
ATOM    523  O   PRO A  97      -8.913  -4.533 -19.744  1.00 41.40           O  
ATOM    524  CB  PRO A  97     -11.569  -3.577 -18.263  1.00 38.68           C  
ATOM    525  CG  PRO A  97     -12.891  -3.964 -18.826  1.00 42.93           C  
ATOM    526  CD  PRO A  97     -12.586  -4.499 -20.188  1.00 39.48           C  
ATOM    527  N   ALA A  98      -8.458  -2.532 -18.742  1.00 38.80           N  
ATOM    528  CA  ALA A  98      -7.026  -2.792 -18.558  1.00 38.28           C  
ATOM    529  C   ALA A  98      -6.748  -4.070 -17.742  1.00 41.01           C  
ATOM    530  O   ALA A  98      -5.917  -4.862 -18.169  1.00 41.89           O  
ATOM    531  CB  ALA A  98      -6.338  -1.593 -17.934  1.00 39.06           C  
ATOM    532  N   VAL A  99      -7.467  -4.303 -16.616  1.00 35.99           N  
ATOM    533  CA  VAL A  99      -7.307  -5.503 -15.765  1.00 35.52           C  
ATOM    534  C   VAL A  99      -7.409  -6.786 -16.610  1.00 40.04           C  
ATOM    535  O   VAL A  99      -6.582  -7.684 -16.452  1.00 39.99           O  
ATOM    536  CB  VAL A  99      -8.237  -5.517 -14.501  1.00 38.80           C  
ATOM    537  CG1 VAL A  99      -9.727  -5.520 -14.846  1.00 37.66           C  
ATOM    538  CG2 VAL A  99      -7.890  -6.655 -13.551  1.00 38.76           C  
ATOM    539  N   GLU A 100      -8.392  -6.841 -17.533  1.00 36.30           N  
ATOM    540  CA  GLU A 100      -8.588  -7.983 -18.412  1.00 35.67           C  
ATOM    541  C   GLU A 100      -7.387  -8.203 -19.302  1.00 38.03           C  
ATOM    542  O   GLU A 100      -6.940  -9.333 -19.430  1.00 39.08           O  
ATOM    543  CB  GLU A 100      -9.868  -7.840 -19.248  1.00 36.95           C  
ATOM    544  CG  GLU A 100     -10.424  -9.194 -19.648  1.00 43.83           C  
ATOM    545  CD  GLU A 100     -11.613  -9.160 -20.577  1.00 60.09           C  
ATOM    546  OE1 GLU A 100     -12.760  -9.069 -20.079  1.00 52.89           O  
ATOM    547  OE2 GLU A 100     -11.395  -9.235 -21.808  1.00 52.20           O  
ATOM    548  N   VAL A 101      -6.854  -7.131 -19.875  1.00 33.62           N  
ATOM    549  CA  VAL A 101      -5.696  -7.113 -20.779  1.00 33.76           C  
ATOM    550  C   VAL A 101      -4.452  -7.670 -20.093  1.00 38.34           C  
ATOM    551  O   VAL A 101      -3.862  -8.632 -20.586  1.00 37.87           O  
ATOM    552  CB  VAL A 101      -5.460  -5.700 -21.417  1.00 37.03           C  
ATOM    553  CG1 VAL A 101      -4.194  -5.679 -22.265  1.00 36.77           C  
ATOM    554  CG2 VAL A 101      -6.670  -5.252 -22.243  1.00 36.35           C  
ATOM    555  N   ILE A 102      -4.078  -7.083 -18.942  1.00 35.22           N  
ATOM    556  CA  ILE A 102      -2.917  -7.487 -18.143  1.00 33.89           C  
ATOM    557  C   ILE A 102      -2.964  -8.965 -17.776  1.00 37.18           C  
ATOM    558  O   ILE A 102      -1.946  -9.642 -17.872  1.00 39.43           O  
ATOM    559  CB  ILE A 102      -2.744  -6.549 -16.899  1.00 36.04           C  
ATOM    560  CG1 ILE A 102      -2.047  -5.232 -17.283  1.00 36.18           C  
ATOM    561  CG2 ILE A 102      -1.952  -7.202 -15.775  1.00 35.55           C  
ATOM    562  CD1 ILE A 102      -2.858  -4.246 -17.959  1.00 45.49           C  
ATOM    563  N   LEU A 103      -4.121  -9.463 -17.373  1.00 32.44           N  
ATOM    564  CA  LEU A 103      -4.264 -10.837 -16.918  1.00 32.84           C  
ATOM    565  C   LEU A 103      -4.417 -11.919 -17.987  1.00 41.81           C  
ATOM    566  O   LEU A 103      -4.373 -13.097 -17.631  1.00 42.22           O  
ATOM    567  CB  LEU A 103      -5.435 -10.916 -15.931  1.00 32.59           C  
ATOM    568  CG  LEU A 103      -5.127 -10.386 -14.523  1.00 37.25           C  
ATOM    569  CD1 LEU A 103      -6.385 -10.086 -13.784  1.00 37.74           C  
ATOM    570  CD2 LEU A 103      -4.262 -11.359 -13.735  1.00 38.98           C  
ATOM    571  N   THR A 104      -4.583 -11.555 -19.270  1.00 41.52           N  
ATOM    572  CA  THR A 104      -4.798 -12.540 -20.340  1.00 42.42           C  
ATOM    573  C   THR A 104      -3.848 -12.443 -21.584  1.00 48.92           C  
ATOM    574  O   THR A 104      -4.211 -12.994 -22.631  1.00 49.17           O  
ATOM    575  CB  THR A 104      -6.278 -12.481 -20.803  1.00 47.81           C  
ATOM    576  OG1 THR A 104      -6.543 -11.183 -21.322  1.00 48.98           O  
ATOM    577  CG2 THR A 104      -7.278 -12.815 -19.705  1.00 43.95           C  
ATOM    578  N   VAL A 105      -2.646 -11.791 -21.467  1.00 45.78           N  
ATOM    579  CA  VAL A 105      -1.628 -11.613 -22.529  1.00 70.08           C  
ATOM    580  C   VAL A 105      -1.352 -12.909 -23.321  1.00114.18           C  
ATOM    581  O   VAL A 105      -0.846 -13.887 -22.771  1.00 83.20           O  
ATOM    582  CB  VAL A 105      -0.313 -10.989 -21.982  1.00 74.19           C  
ATOM    583  CG1 VAL A 105       0.768 -10.912 -23.063  1.00 74.19           C  
ATOM    584  CG2 VAL A 105      -0.558  -9.611 -21.367  1.00 74.12           C  
ATOM    585  N   GLY A 125       2.460  -7.927 -15.359  1.00 61.84           N  
ATOM    586  CA  GLY A 125       2.332  -7.766 -16.807  1.00 62.01           C  
ATOM    587  C   GLY A 125       2.213  -9.091 -17.543  1.00 65.19           C  
ATOM    588  O   GLY A 125       1.100  -9.606 -17.754  1.00 63.25           O  
ATOM    589  N   VAL A 126       3.380  -9.653 -17.944  1.00 61.75           N  
ATOM    590  CA  VAL A 126       3.445 -10.953 -18.628  1.00 60.94           C  
ATOM    591  C   VAL A 126       3.228 -11.996 -17.536  1.00 60.96           C  
ATOM    592  O   VAL A 126       2.436 -12.930 -17.716  1.00 61.77           O  
ATOM    593  CB  VAL A 126       4.767 -11.177 -19.432  1.00 65.19           C  
ATOM    594  CG1 VAL A 126       4.864 -12.611 -19.971  1.00 64.88           C  
ATOM    595  CG2 VAL A 126       4.891 -10.172 -20.580  1.00 64.86           C  
ATOM    596  N   GLY A 127       3.895 -11.769 -16.401  1.00 52.36           N  
ATOM    597  CA  GLY A 127       3.857 -12.615 -15.218  1.00 49.52           C  
ATOM    598  C   GLY A 127       2.487 -12.976 -14.687  1.00 47.58           C  
ATOM    599  O   GLY A 127       2.246 -14.148 -14.401  1.00 47.49           O  
ATOM    600  N   SER A 128       1.591 -11.980 -14.527  1.00 40.44           N  
ATOM    601  CA  SER A 128       0.217 -12.178 -14.019  1.00 38.96           C  
ATOM    602  C   SER A 128      -0.571 -13.109 -14.946  1.00 40.85           C  
ATOM    603  O   SER A 128      -1.279 -13.981 -14.453  1.00 40.22           O  
ATOM    604  CB  SER A 128      -0.523 -10.848 -13.855  1.00 41.71           C  
ATOM    605  OG  SER A 128       0.349  -9.772 -13.555  1.00 50.87           O  
ATOM    606  N   SER A 129      -0.421 -12.927 -16.285  1.00 36.94           N  
ATOM    607  CA  SER A 129      -1.040 -13.719 -17.359  1.00 36.53           C  
ATOM    608  C   SER A 129      -0.640 -15.166 -17.258  1.00 39.33           C  
ATOM    609  O   SER A 129      -1.491 -16.041 -17.440  1.00 38.59           O  
ATOM    610  CB  SER A 129      -0.573 -13.220 -18.724  1.00 40.82           C  
ATOM    611  OG  SER A 129      -1.060 -11.917 -18.970  1.00 56.92           O  
ATOM    612  N   VAL A 130       0.677 -15.419 -17.018  1.00 35.26           N  
ATOM    613  CA  VAL A 130       1.249 -16.765 -16.887  1.00 34.60           C  
ATOM    614  C   VAL A 130       0.630 -17.458 -15.662  1.00 35.54           C  
ATOM    615  O   VAL A 130       0.176 -18.609 -15.779  1.00 35.01           O  
ATOM    616  CB  VAL A 130       2.806 -16.737 -16.904  1.00 38.50           C  
ATOM    617  CG1 VAL A 130       3.407 -18.059 -16.440  1.00 38.22           C  
ATOM    618  CG2 VAL A 130       3.321 -16.375 -18.294  1.00 37.99           C  
ATOM    619  N   VAL A 131       0.561 -16.738 -14.514  1.00 29.69           N  
ATOM    620  CA  VAL A 131      -0.055 -17.282 -13.291  1.00 30.12           C  
ATOM    621  C   VAL A 131      -1.530 -17.634 -13.603  1.00 35.32           C  
ATOM    622  O   VAL A 131      -1.995 -18.697 -13.207  1.00 35.84           O  
ATOM    623  CB  VAL A 131       0.095 -16.360 -12.026  1.00 32.92           C  
ATOM    624  CG1 VAL A 131      -0.759 -16.857 -10.868  1.00 32.00           C  
ATOM    625  CG2 VAL A 131       1.561 -16.223 -11.589  1.00 32.04           C  
ATOM    626  N   ASN A 132      -2.241 -16.755 -14.333  1.00 31.40           N  
ATOM    627  CA  ASN A 132      -3.642 -16.956 -14.712  1.00 31.17           C  
ATOM    628  C   ASN A 132      -3.851 -18.197 -15.597  1.00 36.59           C  
ATOM    629  O   ASN A 132      -4.834 -18.935 -15.406  1.00 38.37           O  
ATOM    630  CB  ASN A 132      -4.183 -15.713 -15.413  1.00 30.15           C  
ATOM    631  CG  ASN A 132      -5.680 -15.675 -15.527  1.00 45.88           C  
ATOM    632  OD1 ASN A 132      -6.391 -16.334 -14.767  1.00 30.22           O  
ATOM    633  ND2 ASN A 132      -6.191 -14.891 -16.482  1.00 36.54           N  
ATOM    634  N   ALA A 133      -2.922 -18.411 -16.551  1.00 30.84           N  
ATOM    635  CA  ALA A 133      -2.907 -19.491 -17.527  1.00 30.79           C  
ATOM    636  C   ALA A 133      -2.653 -20.836 -16.885  1.00 34.81           C  
ATOM    637  O   ALA A 133      -3.199 -21.832 -17.341  1.00 32.91           O  
ATOM    638  CB  ALA A 133      -1.824 -19.218 -18.564  1.00 31.90           C  
ATOM    639  N   LEU A 134      -1.789 -20.854 -15.838  1.00 33.19           N  
ATOM    640  CA  LEU A 134      -1.344 -22.018 -15.073  1.00 32.39           C  
ATOM    641  C   LEU A 134      -2.221 -22.317 -13.885  1.00 33.29           C  
ATOM    642  O   LEU A 134      -1.896 -23.207 -13.101  1.00 33.16           O  
ATOM    643  CB  LEU A 134       0.104 -21.775 -14.619  1.00 33.28           C  
ATOM    644  CG  LEU A 134       1.292 -22.298 -15.472  1.00 38.53           C  
ATOM    645  CD1 LEU A 134       1.039 -22.199 -16.988  1.00 40.32           C  
ATOM    646  CD2 LEU A 134       2.546 -21.508 -15.146  1.00 38.49           C  
ATOM    647  N   SER A 135      -3.349 -21.601 -13.765  1.00 29.47           N  
ATOM    648  CA  SER A 135      -4.338 -21.741 -12.686  1.00 28.78           C  
ATOM    649  C   SER A 135      -5.665 -22.221 -13.240  1.00 32.09           C  
ATOM    650  O   SER A 135      -6.138 -21.695 -14.235  1.00 31.27           O  
ATOM    651  CB  SER A 135      -4.556 -20.402 -11.965  1.00 31.33           C  
ATOM    652  OG  SER A 135      -3.412 -19.865 -11.319  1.00 28.60           O  
ATOM    653  N   GLN A 136      -6.275 -23.210 -12.596  1.00 30.31           N  
ATOM    654  CA  GLN A 136      -7.583 -23.734 -13.004  1.00 30.08           C  
ATOM    655  C   GLN A 136      -8.693 -22.708 -12.704  1.00 35.16           C  
ATOM    656  O   GLN A 136      -9.761 -22.734 -13.318  1.00 35.07           O  
ATOM    657  CB  GLN A 136      -7.894 -25.083 -12.324  1.00 30.53           C  
ATOM    658  CG  GLN A 136      -7.467 -25.200 -10.871  1.00 35.47           C  
ATOM    659  CD  GLN A 136      -7.811 -26.568 -10.335  1.00 51.84           C  
ATOM    660  OE1 GLN A 136      -7.114 -27.570 -10.586  1.00 47.69           O  
ATOM    661  NE2 GLN A 136      -8.901 -26.639  -9.591  1.00 37.35           N  
ATOM    662  N   ASP A 137      -8.441 -21.823 -11.735  1.00 32.15           N  
ATOM    663  CA  ASP A 137      -9.366 -20.764 -11.334  1.00 31.92           C  
ATOM    664  C   ASP A 137      -8.569 -19.607 -10.770  1.00 33.19           C  
ATOM    665  O   ASP A 137      -7.629 -19.810 -10.008  1.00 37.54           O  
ATOM    666  CB  ASP A 137     -10.400 -21.267 -10.304  1.00 34.47           C  
ATOM    667  CG  ASP A 137     -11.546 -22.111 -10.854  1.00 47.24           C  
ATOM    668  OD1 ASP A 137     -12.413 -21.548 -11.585  1.00 45.84           O  
ATOM    669  OD2 ASP A 137     -11.592 -23.327 -10.536  1.00 56.30           O  
ATOM    670  N   LEU A 138      -8.898 -18.413 -11.186  1.00 23.95           N  
ATOM    671  CA  LEU A 138      -8.269 -17.167 -10.734  1.00 21.21           C  
ATOM    672  C   LEU A 138      -9.344 -16.096 -10.651  1.00 23.67           C  
ATOM    673  O   LEU A 138     -10.156 -15.945 -11.585  1.00 19.62           O  
ATOM    674  CB  LEU A 138      -7.099 -16.710 -11.615  1.00 19.69           C  
ATOM    675  CG  LEU A 138      -6.248 -15.578 -11.086  1.00 22.46           C  
ATOM    676  CD1 LEU A 138      -4.763 -15.814 -11.376  1.00 20.79           C  
ATOM    677  CD2 LEU A 138      -6.695 -14.239 -11.652  1.00 26.14           C  
ATOM    678  N   GLU A 139      -9.361 -15.395  -9.493  1.00 21.00           N  
ATOM    679  CA  GLU A 139     -10.280 -14.310  -9.219  1.00 21.89           C  
ATOM    680  C   GLU A 139      -9.519 -13.027  -8.884  1.00 25.40           C  
ATOM    681  O   GLU A 139      -8.528 -13.053  -8.162  1.00 23.11           O  
ATOM    682  CB  GLU A 139     -11.251 -14.660  -8.097  1.00 23.30           C  
ATOM    683  CG  GLU A 139     -12.224 -15.768  -8.421  1.00 32.07           C  
ATOM    684  CD  GLU A 139     -12.848 -16.399  -7.193  1.00 54.84           C  
ATOM    685  OE1 GLU A 139     -12.657 -15.868  -6.073  1.00 50.15           O  
ATOM    686  OE2 GLU A 139     -13.534 -17.433  -7.352  1.00 57.48           O  
ATOM    687  N   VAL A 140      -9.994 -11.915  -9.427  1.00 24.03           N  
ATOM    688  CA  VAL A 140      -9.449 -10.583  -9.202  1.00 24.34           C  
ATOM    689  C   VAL A 140     -10.578  -9.660  -8.762  1.00 29.04           C  
ATOM    690  O   VAL A 140     -11.659  -9.635  -9.366  1.00 26.91           O  
ATOM    691  CB  VAL A 140      -8.611  -9.994 -10.378  1.00 28.84           C  
ATOM    692  CG1 VAL A 140      -9.462  -9.743 -11.632  1.00 28.86           C  
ATOM    693  CG2 VAL A 140      -7.886  -8.711  -9.953  1.00 28.63           C  
ATOM    694  N   TYR A 141     -10.313  -8.931  -7.677  1.00 27.70           N  
ATOM    695  CA  TYR A 141     -11.185  -7.918  -7.102  1.00 27.14           C  
ATOM    696  C   TYR A 141     -10.367  -6.633  -7.094  1.00 32.87           C  
ATOM    697  O   TYR A 141      -9.272  -6.587  -6.525  1.00 32.01           O  
ATOM    698  CB  TYR A 141     -11.608  -8.304  -5.696  1.00 27.04           C  
ATOM    699  CG  TYR A 141     -12.513  -9.507  -5.663  1.00 28.51           C  
ATOM    700  CD1 TYR A 141     -11.991 -10.793  -5.546  1.00 28.84           C  
ATOM    701  CD2 TYR A 141     -13.898  -9.362  -5.718  1.00 30.67           C  
ATOM    702  CE1 TYR A 141     -12.824 -11.905  -5.495  1.00 29.61           C  
ATOM    703  CE2 TYR A 141     -14.741 -10.466  -5.649  1.00 30.86           C  
ATOM    704  CZ  TYR A 141     -14.199 -11.733  -5.544  1.00 38.69           C  
ATOM    705  OH  TYR A 141     -15.037 -12.809  -5.491  1.00 43.92           O  
ATOM    706  N   VAL A 142     -10.868  -5.613  -7.771  1.00 31.49           N  
ATOM    707  CA  VAL A 142     -10.189  -4.329  -7.846  1.00 31.25           C  
ATOM    708  C   VAL A 142     -11.016  -3.336  -7.044  1.00 35.53           C  
ATOM    709  O   VAL A 142     -12.236  -3.267  -7.220  1.00 35.90           O  
ATOM    710  CB  VAL A 142      -9.950  -3.884  -9.313  1.00 35.00           C  
ATOM    711  CG1 VAL A 142      -9.497  -2.430  -9.397  1.00 34.49           C  
ATOM    712  CG2 VAL A 142      -8.936  -4.797 -10.008  1.00 34.93           C  
ATOM    713  N   HIS A 143     -10.355  -2.616  -6.122  1.00 30.52           N  
ATOM    714  CA  HIS A 143     -10.964  -1.571  -5.310  1.00 28.83           C  
ATOM    715  C   HIS A 143     -10.374  -0.287  -5.910  1.00 33.69           C  
ATOM    716  O   HIS A 143      -9.179  -0.001  -5.752  1.00 35.09           O  
ATOM    717  CB  HIS A 143     -10.611  -1.727  -3.821  1.00 28.41           C  
ATOM    718  CG  HIS A 143     -11.367  -2.793  -3.086  1.00 31.37           C  
ATOM    719  ND1 HIS A 143     -11.345  -4.128  -3.496  1.00 32.83           N  
ATOM    720  CD2 HIS A 143     -12.086  -2.707  -1.939  1.00 32.13           C  
ATOM    721  CE1 HIS A 143     -12.071  -4.792  -2.604  1.00 31.10           C  
ATOM    722  NE2 HIS A 143     -12.533  -3.986  -1.649  1.00 31.35           N  
ATOM    723  N   ARG A 144     -11.190   0.432  -6.675  1.00 29.34           N  
ATOM    724  CA  ARG A 144     -10.808   1.674  -7.366  1.00 29.15           C  
ATOM    725  C   ARG A 144     -12.076   2.449  -7.667  1.00 32.21           C  
ATOM    726  O   ARG A 144     -13.117   1.821  -7.879  1.00 33.06           O  
ATOM    727  CB  ARG A 144     -10.106   1.327  -8.701  1.00 29.63           C  
ATOM    728  CG  ARG A 144      -9.162   2.390  -9.263  1.00 24.53           C  
ATOM    729  CD  ARG A 144      -8.637   1.907 -10.602  1.00 18.89           C  
ATOM    730  NE  ARG A 144      -8.043   2.976 -11.408  1.00 15.03           N  
ATOM    731  CZ  ARG A 144      -6.746   3.296 -11.391  1.00 32.65           C  
ATOM    732  NH1 ARG A 144      -5.904   2.649 -10.596  1.00 23.59           N  
ATOM    733  NH2 ARG A 144      -6.290   4.278 -12.150  1.00 18.94           N  
ATOM    734  N   ASN A 145     -12.005   3.808  -7.668  1.00 27.71           N  
ATOM    735  CA  ASN A 145     -13.126   4.731  -7.965  1.00 26.45           C  
ATOM    736  C   ASN A 145     -14.347   4.477  -7.089  1.00 31.53           C  
ATOM    737  O   ASN A 145     -15.478   4.498  -7.586  1.00 31.75           O  
ATOM    738  CB  ASN A 145     -13.537   4.661  -9.460  1.00 20.06           C  
ATOM    739  CG  ASN A 145     -12.380   4.490 -10.415  1.00 37.75           C  
ATOM    740  OD1 ASN A 145     -12.377   3.607 -11.283  1.00 29.06           O  
ATOM    741  ND2 ASN A 145     -11.377   5.340 -10.282  1.00 35.31           N  
ATOM    742  N   GLU A 146     -14.111   4.204  -5.792  1.00 28.63           N  
ATOM    743  CA  GLU A 146     -15.107   3.904  -4.748  1.00 28.27           C  
ATOM    744  C   GLU A 146     -16.000   2.665  -5.089  1.00 33.43           C  
ATOM    745  O   GLU A 146     -16.976   2.396  -4.392  1.00 33.67           O  
ATOM    746  CB  GLU A 146     -15.930   5.147  -4.385  1.00 29.49           C  
ATOM    747  CG  GLU A 146     -15.073   6.387  -4.162  1.00 41.56           C  
ATOM    748  CD  GLU A 146     -15.736   7.549  -3.453  1.00 68.97           C  
ATOM    749  OE1 GLU A 146     -16.338   8.401  -4.147  1.00 73.74           O  
ATOM    750  OE2 GLU A 146     -15.641   7.618  -2.206  1.00 65.48           O  
ATOM    751  N   THR A 147     -15.617   1.885  -6.122  1.00 29.70           N  
ATOM    752  CA  THR A 147     -16.331   0.675  -6.575  1.00 29.27           C  
ATOM    753  C   THR A 147     -15.449  -0.605  -6.400  1.00 31.78           C  
ATOM    754  O   THR A 147     -14.206  -0.525  -6.378  1.00 30.74           O  
ATOM    755  CB  THR A 147     -16.683   0.870  -8.075  1.00 37.24           C  
ATOM    756  OG1 THR A 147     -17.116   2.212  -8.302  1.00 33.64           O  
ATOM    757  CG2 THR A 147     -17.718  -0.117  -8.592  1.00 37.25           C  
ATOM    758  N   ILE A 148     -16.104  -1.779  -6.302  1.00 27.28           N  
ATOM    759  CA  ILE A 148     -15.442  -3.089  -6.233  1.00 26.00           C  
ATOM    760  C   ILE A 148     -15.752  -3.771  -7.583  1.00 32.37           C  
ATOM    761  O   ILE A 148     -16.914  -3.985  -7.895  1.00 33.05           O  
ATOM    762  CB  ILE A 148     -15.802  -3.940  -4.991  1.00 27.22           C  
ATOM    763  CG1 ILE A 148     -15.512  -3.171  -3.677  1.00 25.31           C  
ATOM    764  CG2 ILE A 148     -15.013  -5.260  -5.030  1.00 29.44           C  
ATOM    765  CD1 ILE A 148     -15.990  -3.851  -2.407  1.00 13.91           C  
ATOM    766  N   TYR A 149     -14.719  -4.023  -8.401  1.00 30.02           N  
ATOM    767  CA  TYR A 149     -14.793  -4.623  -9.742  1.00 29.92           C  
ATOM    768  C   TYR A 149     -14.337  -6.087  -9.678  1.00 33.76           C  
ATOM    769  O   TYR A 149     -13.325  -6.371  -9.039  1.00 34.38           O  
ATOM    770  CB  TYR A 149     -13.878  -3.858 -10.716  1.00 31.35           C  
ATOM    771  CG  TYR A 149     -14.211  -2.391 -10.898  1.00 33.90           C  
ATOM    772  CD1 TYR A 149     -13.652  -1.421 -10.072  1.00 34.14           C  
ATOM    773  CD2 TYR A 149     -15.059  -1.970 -11.919  1.00 36.33           C  
ATOM    774  CE1 TYR A 149     -13.927  -0.072 -10.256  1.00 35.22           C  
ATOM    775  CE2 TYR A 149     -15.336  -0.623 -12.115  1.00 37.85           C  
ATOM    776  CZ  TYR A 149     -14.766   0.324 -11.281  1.00 48.76           C  
ATOM    777  OH  TYR A 149     -15.052   1.656 -11.453  1.00 56.31           O  
ATOM    778  N   HIS A 150     -15.053  -7.012 -10.351  1.00 28.55           N  
ATOM    779  CA  HIS A 150     -14.702  -8.430 -10.294  1.00 27.28           C  
ATOM    780  C   HIS A 150     -14.745  -9.158 -11.641  1.00 33.00           C  
ATOM    781  O   HIS A 150     -15.611  -8.928 -12.491  1.00 31.94           O  
ATOM    782  CB  HIS A 150     -15.591  -9.142  -9.243  1.00 27.13           C  
ATOM    783  CG  HIS A 150     -15.435 -10.626  -9.142  1.00 30.32           C  
ATOM    784  ND1 HIS A 150     -14.206 -11.213  -8.934  1.00 32.80           N  
ATOM    785  CD2 HIS A 150     -16.371 -11.597  -9.190  1.00 31.61           C  
ATOM    786  CE1 HIS A 150     -14.429 -12.519  -8.889  1.00 31.46           C  
ATOM    787  NE2 HIS A 150     -15.715 -12.796  -9.041  1.00 31.34           N  
ATOM    788  N   GLN A 151     -13.766 -10.052 -11.808  1.00 30.94           N  
ATOM    789  CA  GLN A 151     -13.619 -10.953 -12.935  1.00 30.63           C  
ATOM    790  C   GLN A 151     -12.966 -12.256 -12.475  1.00 33.18           C  
ATOM    791  O   GLN A 151     -12.008 -12.229 -11.700  1.00 32.81           O  
ATOM    792  CB  GLN A 151     -12.844 -10.333 -14.100  1.00 31.76           C  
ATOM    793  CG  GLN A 151     -13.190 -11.028 -15.421  1.00 36.87           C  
ATOM    794  CD  GLN A 151     -12.625 -10.374 -16.646  1.00 50.83           C  
ATOM    795  OE1 GLN A 151     -11.575  -9.722 -16.608  1.00 45.78           O  
ATOM    796  NE2 GLN A 151     -13.304 -10.551 -17.775  1.00 41.24           N  
ATOM    797  N   ALA A 152     -13.501 -13.388 -12.954  1.00 27.89           N  
ATOM    798  CA  ALA A 152     -12.990 -14.735 -12.702  1.00 25.82           C  
ATOM    799  C   ALA A 152     -12.561 -15.336 -14.049  1.00 30.04           C  
ATOM    800  O   ALA A 152     -13.096 -14.991 -15.110  1.00 30.68           O  
ATOM    801  CB  ALA A 152     -14.043 -15.595 -12.032  1.00 25.85           C  
ATOM    802  N   TYR A 153     -11.551 -16.196 -14.003  1.00 26.49           N  
ATOM    803  CA  TYR A 153     -10.954 -16.869 -15.166  1.00 24.15           C  
ATOM    804  C   TYR A 153     -10.821 -18.375 -14.904  1.00 28.99           C  
ATOM    805  O   TYR A 153     -10.840 -18.830 -13.743  1.00 28.40           O  
ATOM    806  CB  TYR A 153      -9.554 -16.265 -15.449  1.00 23.11           C  
ATOM    807  CG  TYR A 153      -9.494 -14.745 -15.469  1.00 20.99           C  
ATOM    808  CD1 TYR A 153      -9.275 -14.024 -14.301  1.00 20.93           C  
ATOM    809  CD2 TYR A 153      -9.645 -14.031 -16.660  1.00 21.28           C  
ATOM    810  CE1 TYR A 153      -9.229 -12.637 -14.306  1.00 22.04           C  
ATOM    811  CE2 TYR A 153      -9.589 -12.637 -16.682  1.00 19.04           C  
ATOM    812  CZ  TYR A 153      -9.392 -11.941 -15.494  1.00 33.26           C  
ATOM    813  OH  TYR A 153      -9.333 -10.556 -15.444  1.00 38.96           O  
ATOM    814  N   LYS A 154     -10.702 -19.153 -15.976  1.00 27.39           N  
ATOM    815  CA  LYS A 154     -10.481 -20.617 -15.899  1.00 27.45           C  
ATOM    816  C   LYS A 154      -9.414 -20.892 -16.942  1.00 35.45           C  
ATOM    817  O   LYS A 154      -9.602 -20.553 -18.109  1.00 36.33           O  
ATOM    818  CB  LYS A 154     -11.748 -21.419 -16.179  1.00 28.06           C  
ATOM    819  CG  LYS A 154     -12.720 -21.502 -15.017  1.00 28.94           C  
ATOM    820  CD  LYS A 154     -13.847 -22.484 -15.370  1.00 36.71           C  
ATOM    821  CE  LYS A 154     -14.937 -22.610 -14.336  1.00 33.33           C  
ATOM    822  NZ  LYS A 154     -14.359 -22.979 -13.016  1.00 30.44           N1+
ATOM    823  N   LYS A 155      -8.261 -21.407 -16.515  1.00 34.06           N  
ATOM    824  CA  LYS A 155      -7.107 -21.706 -17.374  1.00 34.35           C  
ATOM    825  C   LYS A 155      -6.641 -20.474 -18.182  1.00 41.54           C  
ATOM    826  O   LYS A 155      -6.053 -20.618 -19.256  1.00 43.15           O  
ATOM    827  CB  LYS A 155      -7.376 -22.942 -18.266  1.00 35.58           C  
ATOM    828  CG  LYS A 155      -7.527 -24.254 -17.490  1.00 35.88           C  
ATOM    829  CD  LYS A 155      -7.841 -25.405 -18.425  1.00 47.96           C  
ATOM    830  CE  LYS A 155      -7.892 -26.757 -17.756  1.00 65.88           C  
ATOM    831  NZ  LYS A 155      -8.149 -27.843 -18.746  1.00 76.37           N1+
ATOM    832  N   GLY A 156      -6.906 -19.281 -17.646  1.00 37.70           N  
ATOM    833  CA  GLY A 156      -6.541 -18.001 -18.257  1.00 36.52           C  
ATOM    834  C   GLY A 156      -7.639 -17.373 -19.089  1.00 39.47           C  
ATOM    835  O   GLY A 156      -7.480 -16.252 -19.586  1.00 38.37           O  
ATOM    836  N   VAL A 157      -8.762 -18.103 -19.243  1.00 36.99           N  
ATOM    837  CA  VAL A 157      -9.927 -17.729 -20.054  1.00 36.89           C  
ATOM    838  C   VAL A 157     -10.964 -16.984 -19.247  1.00 40.24           C  
ATOM    839  O   VAL A 157     -11.542 -17.585 -18.335  1.00 39.97           O  
ATOM    840  CB  VAL A 157     -10.599 -18.964 -20.758  1.00 40.55           C  
ATOM    841  CG1 VAL A 157     -11.741 -18.531 -21.685  1.00 39.92           C  
ATOM    842  CG2 VAL A 157      -9.585 -19.836 -21.495  1.00 40.04           C  
ATOM    843  N   PRO A 158     -11.295 -15.724 -19.637  1.00 36.46           N  
ATOM    844  CA  PRO A 158     -12.340 -14.970 -18.911  1.00 35.74           C  
ATOM    845  C   PRO A 158     -13.696 -15.667 -18.926  1.00 40.38           C  
ATOM    846  O   PRO A 158     -14.215 -15.988 -19.992  1.00 40.90           O  
ATOM    847  CB  PRO A 158     -12.378 -13.618 -19.646  1.00 36.75           C  
ATOM    848  CG  PRO A 158     -11.029 -13.497 -20.279  1.00 40.83           C  
ATOM    849  CD  PRO A 158     -10.700 -14.900 -20.712  1.00 36.87           C  
ATOM    850  N   GLN A 159     -14.261 -15.910 -17.742  1.00 36.70           N  
ATOM    851  CA  GLN A 159     -15.558 -16.576 -17.580  1.00 36.21           C  
ATOM    852  C   GLN A 159     -16.741 -15.644 -17.809  1.00 39.31           C  
ATOM    853  O   GLN A 159     -17.835 -16.112 -18.138  1.00 40.46           O  
ATOM    854  CB  GLN A 159     -15.665 -17.221 -16.178  1.00 37.68           C  
ATOM    855  CG  GLN A 159     -14.715 -18.398 -15.947  1.00 49.19           C  
ATOM    856  CD  GLN A 159     -14.831 -19.437 -17.032  1.00 61.91           C  
ATOM    857  OE1 GLN A 159     -14.034 -19.472 -17.972  1.00 54.12           O  
ATOM    858  NE2 GLN A 159     -15.833 -20.294 -16.928  1.00 56.47           N  
ATOM    859  N   PHE A 160     -16.534 -14.334 -17.590  1.00 33.04           N  
ATOM    860  CA  PHE A 160     -17.548 -13.283 -17.733  1.00 31.03           C  
ATOM    861  C   PHE A 160     -16.864 -11.934 -17.781  1.00 37.41           C  
ATOM    862  O   PHE A 160     -15.752 -11.818 -17.282  1.00 39.53           O  
ATOM    863  CB  PHE A 160     -18.549 -13.318 -16.566  1.00 30.93           C  
ATOM    864  CG  PHE A 160     -17.988 -13.317 -15.153  1.00 30.37           C  
ATOM    865  CD1 PHE A 160     -17.661 -12.120 -14.513  1.00 30.48           C  
ATOM    866  CD2 PHE A 160     -17.818 -14.511 -14.452  1.00 30.75           C  
ATOM    867  CE1 PHE A 160     -17.178 -12.113 -13.195  1.00 30.14           C  
ATOM    868  CE2 PHE A 160     -17.334 -14.505 -13.133  1.00 32.35           C  
ATOM    869  CZ  PHE A 160     -17.027 -13.301 -12.512  1.00 29.56           C  
ATOM    870  N   ASP A 161     -17.524 -10.918 -18.343  1.00 34.31           N  
ATOM    871  CA  ASP A 161     -17.011  -9.543 -18.446  1.00 34.56           C  
ATOM    872  C   ASP A 161     -16.864  -8.903 -17.056  1.00 40.28           C  
ATOM    873  O   ASP A 161     -17.561  -9.298 -16.118  1.00 40.72           O  
ATOM    874  CB  ASP A 161     -17.931  -8.670 -19.333  1.00 35.67           C  
ATOM    875  CG  ASP A 161     -17.820  -8.901 -20.841  1.00 47.79           C  
ATOM    876  OD1 ASP A 161     -17.187  -9.897 -21.252  1.00 47.91           O  
ATOM    877  OD2 ASP A 161     -18.365  -8.084 -21.607  1.00 57.53           O  
ATOM    878  N   LEU A 162     -15.951  -7.923 -16.927  1.00 36.32           N  
ATOM    879  CA  LEU A 162     -15.740  -7.215 -15.672  1.00 34.90           C  
ATOM    880  C   LEU A 162     -17.075  -6.599 -15.233  1.00 38.96           C  
ATOM    881  O   LEU A 162     -17.730  -5.881 -15.989  1.00 39.09           O  
ATOM    882  CB  LEU A 162     -14.631  -6.152 -15.807  1.00 34.24           C  
ATOM    883  CG  LEU A 162     -14.093  -5.565 -14.490  1.00 37.31           C  
ATOM    884  CD1 LEU A 162     -13.234  -6.580 -13.705  1.00 35.55           C  
ATOM    885  CD2 LEU A 162     -13.341  -4.300 -14.742  1.00 36.22           C  
ATOM    886  N   LYS A 163     -17.485  -6.955 -14.028  1.00 34.86           N  
ATOM    887  CA  LYS A 163     -18.724  -6.558 -13.398  1.00 33.92           C  
ATOM    888  C   LYS A 163     -18.423  -5.750 -12.123  1.00 40.01           C  
ATOM    889  O   LYS A 163     -17.362  -5.919 -11.519  1.00 40.58           O  
ATOM    890  CB  LYS A 163     -19.521  -7.838 -13.045  1.00 34.13           C  
ATOM    891  N   GLU A 164     -19.363  -4.886 -11.714  1.00 36.10           N  
ATOM    892  CA  GLU A 164     -19.257  -4.093 -10.495  1.00 35.74           C  
ATOM    893  C   GLU A 164     -20.063  -4.873  -9.486  1.00 39.63           C  
ATOM    894  O   GLU A 164     -21.217  -5.224  -9.743  1.00 40.89           O  
ATOM    895  CB  GLU A 164     -19.795  -2.672 -10.703  1.00 37.30           C  
ATOM    896  CG  GLU A 164     -18.988  -1.925 -11.749  1.00 45.46           C  
ATOM    897  CD  GLU A 164     -19.443  -0.529 -12.096  1.00 60.77           C  
ATOM    898  OE1 GLU A 164     -20.062   0.140 -11.235  1.00 56.18           O  
ATOM    899  OE2 GLU A 164     -19.161  -0.101 -13.239  1.00 52.05           O  
ATOM    900  N   VAL A 165     -19.432  -5.210  -8.371  1.00 35.30           N  
ATOM    901  CA  VAL A 165     -20.003  -6.068  -7.328  1.00 34.62           C  
ATOM    902  C   VAL A 165     -20.094  -5.390  -5.959  1.00 38.30           C  
ATOM    903  O   VAL A 165     -20.548  -6.016  -4.995  1.00 37.81           O  
ATOM    904  CB  VAL A 165     -19.214  -7.430  -7.257  1.00 36.90           C  
ATOM    905  CG1 VAL A 165     -19.235  -8.158  -8.607  1.00 36.01           C  
ATOM    906  CG2 VAL A 165     -17.774  -7.238  -6.767  1.00 35.68           C  
ATOM    907  N   GLY A 166     -19.654  -4.136  -5.872  1.00 33.63           N  
ATOM    908  CA  GLY A 166     -19.694  -3.445  -4.594  1.00 32.60           C  
ATOM    909  C   GLY A 166     -19.203  -2.026  -4.574  1.00 33.45           C  
ATOM    910  O   GLY A 166     -18.913  -1.460  -5.625  1.00 32.43           O  
ATOM    911  N   THR A 167     -19.161  -1.434  -3.361  1.00 30.49           N  
ATOM    912  CA  THR A 167     -18.705  -0.051  -3.134  1.00 31.60           C  
ATOM    913  C   THR A 167     -17.684  -0.072  -2.051  1.00 36.22           C  
ATOM    914  O   THR A 167     -17.786  -0.886  -1.135  1.00 36.23           O  
ATOM    915  CB  THR A 167     -19.844   0.957  -2.815  1.00 41.88           C  
ATOM    916  OG1 THR A 167     -20.564   0.546  -1.642  1.00 43.32           O  
ATOM    917  CG2 THR A 167     -20.781   1.197  -3.996  1.00 34.80           C  
ATOM    918  N   THR A 168     -16.691   0.825  -2.148  1.00 33.75           N  
ATOM    919  CA  THR A 168     -15.573   0.901  -1.212  1.00 32.71           C  
ATOM    920  C   THR A 168     -15.135   2.331  -0.936  1.00 37.24           C  
ATOM    921  O   THR A 168     -15.467   3.241  -1.682  1.00 35.89           O  
ATOM    922  CB  THR A 168     -14.423  -0.004  -1.743  1.00 33.50           C  
ATOM    923  OG1 THR A 168     -13.365  -0.072  -0.799  1.00 36.40           O  
ATOM    924  CG2 THR A 168     -13.900   0.408  -3.111  1.00 24.82           C  
ATOM    925  N   ASP A 169     -14.389   2.503   0.163  1.00 36.08           N  
ATOM    926  CA  ASP A 169     -13.763   3.730   0.667  1.00 35.90           C  
ATOM    927  C   ASP A 169     -12.207   3.550   0.488  1.00 39.58           C  
ATOM    928  O   ASP A 169     -11.436   4.509   0.544  1.00 40.65           O  
ATOM    929  CB  ASP A 169     -14.087   3.860   2.174  1.00 37.51           C  
ATOM    930  N   LYS A 170     -11.778   2.295   0.291  1.00 33.21           N  
ATOM    931  CA  LYS A 170     -10.398   1.858   0.150  1.00 31.50           C  
ATOM    932  C   LYS A 170      -9.970   1.629  -1.314  1.00 33.80           C  
ATOM    933  O   LYS A 170     -10.809   1.560  -2.215  1.00 32.66           O  
ATOM    934  CB  LYS A 170     -10.213   0.568   0.981  1.00 32.85           C  
ATOM    935  N   THR A 171      -8.650   1.569  -1.545  1.00 30.32           N  
ATOM    936  CA  THR A 171      -8.065   1.263  -2.859  1.00 30.22           C  
ATOM    937  C   THR A 171      -7.138   0.058  -2.624  1.00 31.19           C  
ATOM    938  O   THR A 171      -6.635  -0.116  -1.500  1.00 29.22           O  
ATOM    939  CB  THR A 171      -7.333   2.446  -3.571  1.00 37.64           C  
ATOM    940  OG1 THR A 171      -6.114   2.779  -2.885  1.00 41.98           O  
ATOM    941  CG2 THR A 171      -8.212   3.670  -3.794  1.00 28.79           C  
ATOM    942  N   GLY A 172      -6.946  -0.747  -3.673  1.00 26.43           N  
ATOM    943  CA  GLY A 172      -6.107  -1.939  -3.649  1.00 26.28           C  
ATOM    944  C   GLY A 172      -6.584  -3.075  -4.525  1.00 30.64           C  
ATOM    945  O   GLY A 172      -7.665  -3.003  -5.117  1.00 31.98           O  
ATOM    946  N   THR A 173      -5.776  -4.128  -4.627  1.00 26.88           N  
ATOM    947  CA  THR A 173      -6.090  -5.297  -5.464  1.00 26.74           C  
ATOM    948  C   THR A 173      -6.026  -6.561  -4.667  1.00 32.41           C  
ATOM    949  O   THR A 173      -5.133  -6.704  -3.838  1.00 34.71           O  
ATOM    950  CB  THR A 173      -5.153  -5.395  -6.691  1.00 27.94           C  
ATOM    951  OG1 THR A 173      -5.167  -4.168  -7.443  1.00 29.69           O  
ATOM    952  CG2 THR A 173      -5.502  -6.539  -7.591  1.00 20.79           C  
ATOM    953  N   VAL A 174      -6.969  -7.490  -4.931  1.00 27.84           N  
ATOM    954  CA  VAL A 174      -7.069  -8.809  -4.309  1.00 25.92           C  
ATOM    955  C   VAL A 174      -7.018  -9.788  -5.477  1.00 30.41           C  
ATOM    956  O   VAL A 174      -7.865  -9.703  -6.365  1.00 30.03           O  
ATOM    957  CB  VAL A 174      -8.384  -8.987  -3.494  1.00 29.25           C  
ATOM    958  CG1 VAL A 174      -8.452 -10.370  -2.857  1.00 29.28           C  
ATOM    959  CG2 VAL A 174      -8.561  -7.904  -2.431  1.00 28.77           C  
ATOM    960  N   ILE A 175      -6.013 -10.694  -5.488  1.00 27.74           N  
ATOM    961  CA  ILE A 175      -5.831 -11.760  -6.483  1.00 26.32           C  
ATOM    962  C   ILE A 175      -5.881 -13.118  -5.773  1.00 31.20           C  
ATOM    963  O   ILE A 175      -5.058 -13.386  -4.896  1.00 32.16           O  
ATOM    964  CB  ILE A 175      -4.591 -11.565  -7.424  1.00 28.31           C  
ATOM    965  CG1 ILE A 175      -4.906 -10.448  -8.460  1.00 27.70           C  
ATOM    966  CG2 ILE A 175      -4.220 -12.905  -8.151  1.00 27.06           C  
ATOM    967  CD1 ILE A 175      -3.769  -9.971  -9.389  1.00 31.41           C  
ATOM    968  N   ARG A 176      -6.879 -13.942  -6.117  1.00 27.88           N  
ATOM    969  CA  ARG A 176      -7.106 -15.295  -5.581  1.00 27.13           C  
ATOM    970  C   ARG A 176      -6.868 -16.327  -6.673  1.00 31.04           C  
ATOM    971  O   ARG A 176      -7.484 -16.234  -7.719  1.00 32.46           O  
ATOM    972  CB  ARG A 176      -8.565 -15.462  -5.175  1.00 26.75           C  
ATOM    973  CG  ARG A 176      -8.937 -14.921  -3.846  1.00 34.46           C  
ATOM    974  CD  ARG A 176     -10.308 -15.451  -3.556  1.00 36.15           C  
ATOM    975  NE  ARG A 176     -10.287 -16.711  -2.816  1.00 31.93           N  
ATOM    976  CZ  ARG A 176     -11.085 -17.733  -3.080  1.00 46.95           C  
ATOM    977  NH1 ARG A 176     -11.935 -17.672  -4.095  1.00 42.01           N  
ATOM    978  NH2 ARG A 176     -11.028 -18.833  -2.347  1.00 34.70           N  
ATOM    979  N   PHE A 177      -6.035 -17.319  -6.441  1.00 27.02           N  
ATOM    980  CA  PHE A 177      -5.812 -18.333  -7.457  1.00 26.58           C  
ATOM    981  C   PHE A 177      -5.592 -19.737  -6.896  1.00 25.74           C  
ATOM    982  O   PHE A 177      -5.095 -19.905  -5.795  1.00 22.81           O  
ATOM    983  CB  PHE A 177      -4.657 -17.919  -8.394  1.00 29.51           C  
ATOM    984  CG  PHE A 177      -3.272 -17.914  -7.789  1.00 31.06           C  
ATOM    985  CD1 PHE A 177      -2.483 -19.068  -7.804  1.00 33.99           C  
ATOM    986  CD2 PHE A 177      -2.744 -16.753  -7.229  1.00 31.31           C  
ATOM    987  CE1 PHE A 177      -1.205 -19.063  -7.247  1.00 34.86           C  
ATOM    988  CE2 PHE A 177      -1.460 -16.746  -6.686  1.00 33.92           C  
ATOM    989  CZ  PHE A 177      -0.699 -17.899  -6.701  1.00 33.23           C  
ATOM    990  N   LYS A 178      -5.974 -20.733  -7.681  1.00 23.29           N  
ATOM    991  CA  LYS A 178      -5.830 -22.165  -7.416  1.00 22.77           C  
ATOM    992  C   LYS A 178      -4.982 -22.700  -8.570  1.00 26.84           C  
ATOM    993  O   LYS A 178      -5.388 -22.598  -9.710  1.00 28.68           O  
ATOM    994  CB  LYS A 178      -7.207 -22.849  -7.401  1.00 24.25           C  
ATOM    995  CG  LYS A 178      -7.145 -24.349  -7.244  1.00 22.99           C  
ATOM    996  CD  LYS A 178      -7.020 -24.824  -5.817  1.00 32.39           C  
ATOM    997  CE  LYS A 178      -6.975 -26.336  -5.740  1.00 39.93           C  
ATOM    998  NZ  LYS A 178      -5.604 -26.842  -6.002  1.00 59.39           N1+
ATOM    999  N   ALA A 179      -3.807 -23.224  -8.277  1.00 23.14           N  
ATOM   1000  CA  ALA A 179      -2.866 -23.773  -9.246  1.00 23.43           C  
ATOM   1001  C   ALA A 179      -3.474 -24.972 -10.017  1.00 29.91           C  
ATOM   1002  O   ALA A 179      -4.169 -25.795  -9.413  1.00 28.42           O  
ATOM   1003  CB  ALA A 179      -1.597 -24.191  -8.521  1.00 23.84           C  
ATOM   1004  N   ASP A 180      -3.239 -25.045 -11.353  1.00 29.47           N  
ATOM   1005  CA  ASP A 180      -3.775 -26.127 -12.183  1.00 30.29           C  
ATOM   1006  C   ASP A 180      -3.139 -27.462 -11.794  1.00 37.67           C  
ATOM   1007  O   ASP A 180      -1.922 -27.661 -11.948  1.00 37.92           O  
ATOM   1008  CB  ASP A 180      -3.606 -25.825 -13.693  1.00 32.21           C  
ATOM   1009  CG  ASP A 180      -4.557 -26.563 -14.631  1.00 48.68           C  
ATOM   1010  OD1 ASP A 180      -4.751 -27.792 -14.453  1.00 50.01           O  
ATOM   1011  OD2 ASP A 180      -5.100 -25.921 -15.540  1.00 57.76           O  
ATOM   1012  N   GLY A 181      -3.973 -28.356 -11.269  1.00 36.00           N  
ATOM   1013  CA  GLY A 181      -3.545 -29.688 -10.868  1.00 36.62           C  
ATOM   1014  C   GLY A 181      -3.078 -30.516 -12.052  1.00 44.88           C  
ATOM   1015  O   GLY A 181      -2.198 -31.365 -11.890  1.00 47.21           O  
ATOM   1016  N   GLU A 182      -3.647 -30.256 -13.263  1.00 41.61           N  
ATOM   1017  CA  GLU A 182      -3.290 -30.934 -14.511  1.00 41.85           C  
ATOM   1018  C   GLU A 182      -1.885 -30.506 -14.973  1.00 46.24           C  
ATOM   1019  O   GLU A 182      -1.219 -31.276 -15.666  1.00 46.32           O  
ATOM   1020  CB  GLU A 182      -4.321 -30.669 -15.621  1.00 43.54           C  
ATOM   1021  CG  GLU A 182      -5.713 -31.242 -15.367  1.00 57.16           C  
ATOM   1022  CD  GLU A 182      -6.792 -30.769 -16.329  1.00 86.43           C  
ATOM   1023  OE1 GLU A 182      -6.663 -31.005 -17.554  1.00 79.82           O  
ATOM   1024  OE2 GLU A 182      -7.771 -30.154 -15.849  1.00 88.64           O  
ATOM   1025  N   ILE A 183      -1.435 -29.283 -14.577  1.00 41.66           N  
ATOM   1026  CA  ILE A 183      -0.111 -28.736 -14.904  1.00 40.17           C  
ATOM   1027  C   ILE A 183       0.907 -29.119 -13.807  1.00 43.77           C  
ATOM   1028  O   ILE A 183       1.949 -29.706 -14.111  1.00 42.74           O  
ATOM   1029  CB  ILE A 183      -0.190 -27.216 -15.227  1.00 42.12           C  
ATOM   1030  CG1 ILE A 183      -0.663 -27.049 -16.695  1.00 42.37           C  
ATOM   1031  CG2 ILE A 183       1.159 -26.517 -14.990  1.00 41.48           C  
ATOM   1032  CD1 ILE A 183      -0.954 -25.681 -17.167  1.00 53.65           C  
ATOM   1033  N   PHE A 184       0.589 -28.800 -12.533  1.00 40.39           N  
ATOM   1034  CA  PHE A 184       1.430 -29.147 -11.386  1.00 39.57           C  
ATOM   1035  C   PHE A 184       0.970 -30.553 -10.943  1.00 45.04           C  
ATOM   1036  O   PHE A 184       0.099 -30.705 -10.085  1.00 44.23           O  
ATOM   1037  CB  PHE A 184       1.304 -28.073 -10.287  1.00 40.64           C  
ATOM   1038  CG  PHE A 184       1.687 -26.693 -10.773  1.00 41.28           C  
ATOM   1039  CD1 PHE A 184       3.011 -26.271 -10.751  1.00 43.27           C  
ATOM   1040  CD2 PHE A 184       0.723 -25.817 -11.264  1.00 42.34           C  
ATOM   1041  CE1 PHE A 184       3.364 -25.001 -11.211  1.00 43.40           C  
ATOM   1042  CE2 PHE A 184       1.079 -24.555 -11.732  1.00 43.94           C  
ATOM   1043  CZ  PHE A 184       2.395 -24.154 -11.697  1.00 41.93           C  
ATOM   1044  N   THR A 185       1.511 -31.582 -11.621  1.00 43.44           N  
ATOM   1045  CA  THR A 185       1.166 -33.001 -11.411  1.00 43.32           C  
ATOM   1046  C   THR A 185       1.857 -33.622 -10.180  1.00 47.16           C  
ATOM   1047  O   THR A 185       1.366 -34.624  -9.673  1.00 47.05           O  
ATOM   1048  CB  THR A 185       1.413 -33.812 -12.689  1.00 49.69           C  
ATOM   1049  OG1 THR A 185       2.709 -33.491 -13.196  1.00 56.06           O  
ATOM   1050  CG2 THR A 185       0.374 -33.551 -13.753  1.00 45.43           C  
ATOM   1051  N   GLU A 186       2.974 -33.034  -9.704  1.00 43.49           N  
ATOM   1052  CA  GLU A 186       3.703 -33.489  -8.521  1.00 43.52           C  
ATOM   1053  C   GLU A 186       2.859 -33.087  -7.287  1.00 47.25           C  
ATOM   1054  O   GLU A 186       1.998 -33.869  -6.870  1.00 48.11           O  
ATOM   1055  CB  GLU A 186       5.144 -32.896  -8.488  1.00 45.34           C  
ATOM   1056  CG  GLU A 186       5.825 -32.918  -7.116  1.00 61.22           C  
ATOM   1057  CD  GLU A 186       7.264 -32.447  -7.007  1.00 89.87           C  
ATOM   1058  OE1 GLU A 186       8.084 -32.815  -7.881  1.00 95.30           O  
ATOM   1059  OE2 GLU A 186       7.577 -31.731  -6.026  1.00 78.70           O  
ATOM   1060  N   THR A 187       3.058 -31.854  -6.755  1.00 41.31           N  
ATOM   1061  CA  THR A 187       2.335 -31.339  -5.590  1.00 39.52           C  
ATOM   1062  C   THR A 187       1.566 -30.050  -5.887  1.00 37.48           C  
ATOM   1063  O   THR A 187       1.921 -29.313  -6.809  1.00 37.32           O  
ATOM   1064  CB  THR A 187       3.286 -31.196  -4.376  1.00 51.74           C  
ATOM   1065  OG1 THR A 187       2.506 -30.948  -3.204  1.00 55.61           O  
ATOM   1066  CG2 THR A 187       4.344 -30.095  -4.554  1.00 47.98           C  
ATOM   1067  N   THR A 188       0.507 -29.790  -5.105  1.00 31.01           N  
ATOM   1068  CA  THR A 188      -0.312 -28.572  -5.223  1.00 29.89           C  
ATOM   1069  C   THR A 188      -0.456 -27.916  -3.845  1.00 30.97           C  
ATOM   1070  O   THR A 188      -1.234 -26.974  -3.670  1.00 31.22           O  
ATOM   1071  CB  THR A 188      -1.641 -28.805  -5.982  1.00 37.45           C  
ATOM   1072  OG1 THR A 188      -2.236 -30.057  -5.603  1.00 38.32           O  
ATOM   1073  CG2 THR A 188      -1.473 -28.699  -7.498  1.00 31.24           C  
ATOM   1074  N   VAL A 189       0.342 -28.413  -2.880  1.00 25.15           N  
ATOM   1075  CA  VAL A 189       0.395 -27.973  -1.496  1.00 23.28           C  
ATOM   1076  C   VAL A 189       1.634 -27.089  -1.317  1.00 30.95           C  
ATOM   1077  O   VAL A 189       2.766 -27.520  -1.606  1.00 32.61           O  
ATOM   1078  CB  VAL A 189       0.395 -29.167  -0.509  1.00 24.75           C  
ATOM   1079  CG1 VAL A 189       0.378 -28.680   0.925  1.00 23.93           C  
ATOM   1080  CG2 VAL A 189      -0.770 -30.114  -0.764  1.00 24.18           C  
ATOM   1081  N   TYR A 190       1.404 -25.846  -0.847  1.00 26.13           N  
ATOM   1082  CA  TYR A 190       2.425 -24.849  -0.577  1.00 24.36           C  
ATOM   1083  C   TYR A 190       3.109 -25.184   0.750  1.00 29.55           C  
ATOM   1084  O   TYR A 190       2.452 -25.558   1.743  1.00 27.98           O  
ATOM   1085  CB  TYR A 190       1.779 -23.417  -0.512  1.00 24.22           C  
ATOM   1086  CG  TYR A 190       1.308 -22.940  -1.869  1.00 23.01           C  
ATOM   1087  CD1 TYR A 190       2.221 -22.515  -2.839  1.00 24.65           C  
ATOM   1088  CD2 TYR A 190      -0.031 -23.028  -2.232  1.00 21.75           C  
ATOM   1089  CE1 TYR A 190       1.803 -22.155  -4.121  1.00 22.55           C  
ATOM   1090  CE2 TYR A 190      -0.456 -22.685  -3.516  1.00 21.27           C  
ATOM   1091  CZ  TYR A 190       0.461 -22.238  -4.453  1.00 24.77           C  
ATOM   1092  OH  TYR A 190       0.031 -21.887  -5.713  1.00 24.77           O  
ATOM   1093  N   ASN A 191       4.436 -25.048   0.767  1.00 27.14           N  
ATOM   1094  CA  ASN A 191       5.221 -25.259   1.979  1.00 26.88           C  
ATOM   1095  C   ASN A 191       5.319 -23.842   2.606  1.00 32.50           C  
ATOM   1096  O   ASN A 191       5.927 -22.922   2.021  1.00 30.28           O  
ATOM   1097  CB  ASN A 191       6.592 -25.860   1.631  1.00 23.94           C  
ATOM   1098  CG  ASN A 191       7.605 -25.926   2.738  1.00 39.99           C  
ATOM   1099  OD1 ASN A 191       8.215 -24.934   3.127  1.00 50.76           O  
ATOM   1100  ND2 ASN A 191       7.844 -27.098   3.247  1.00 31.74           N  
ATOM   1101  N   TYR A 192       4.664 -23.673   3.769  1.00 30.66           N  
ATOM   1102  CA  TYR A 192       4.642 -22.420   4.523  1.00 31.00           C  
ATOM   1103  C   TYR A 192       6.034 -21.817   4.674  1.00 36.71           C  
ATOM   1104  O   TYR A 192       6.186 -20.621   4.412  1.00 37.81           O  
ATOM   1105  CB  TYR A 192       4.042 -22.634   5.922  1.00 31.75           C  
ATOM   1106  CG  TYR A 192       3.818 -21.339   6.671  1.00 34.31           C  
ATOM   1107  CD1 TYR A 192       2.630 -20.623   6.527  1.00 36.98           C  
ATOM   1108  CD2 TYR A 192       4.800 -20.815   7.509  1.00 34.22           C  
ATOM   1109  CE1 TYR A 192       2.420 -19.422   7.207  1.00 37.48           C  
ATOM   1110  CE2 TYR A 192       4.601 -19.615   8.193  1.00 35.14           C  
ATOM   1111  CZ  TYR A 192       3.411 -18.920   8.035  1.00 42.62           C  
ATOM   1112  OH  TYR A 192       3.191 -17.749   8.714  1.00 41.21           O  
ATOM   1113  N   GLU A 193       7.035 -22.634   5.132  1.00 31.68           N  
ATOM   1114  CA  GLU A 193       8.422 -22.210   5.373  1.00 30.21           C  
ATOM   1115  C   GLU A 193       9.078 -21.600   4.136  1.00 31.04           C  
ATOM   1116  O   GLU A 193       9.741 -20.571   4.255  1.00 30.29           O  
ATOM   1117  CB  GLU A 193       9.251 -23.346   5.962  1.00 31.47           C  
ATOM   1118  N   THR A 194       8.871 -22.213   2.953  1.00 26.05           N  
ATOM   1119  CA  THR A 194       9.369 -21.706   1.676  1.00 26.22           C  
ATOM   1120  C   THR A 194       8.786 -20.285   1.431  1.00 33.06           C  
ATOM   1121  O   THR A 194       9.513 -19.407   0.977  1.00 33.49           O  
ATOM   1122  CB  THR A 194       8.982 -22.659   0.535  1.00 34.12           C  
ATOM   1123  OG1 THR A 194       9.542 -23.946   0.771  1.00 41.77           O  
ATOM   1124  CG2 THR A 194       9.442 -22.171  -0.808  1.00 30.07           C  
ATOM   1125  N   LEU A 195       7.476 -20.075   1.743  1.00 29.65           N  
ATOM   1126  CA  LEU A 195       6.789 -18.793   1.573  1.00 28.60           C  
ATOM   1127  C   LEU A 195       7.303 -17.748   2.565  1.00 32.59           C  
ATOM   1128  O   LEU A 195       7.610 -16.636   2.162  1.00 33.97           O  
ATOM   1129  CB  LEU A 195       5.250 -18.947   1.669  1.00 28.19           C  
ATOM   1130  CG  LEU A 195       4.497 -19.707   0.550  1.00 30.99           C  
ATOM   1131  CD1 LEU A 195       3.025 -19.683   0.802  1.00 30.60           C  
ATOM   1132  CD2 LEU A 195       4.731 -19.113  -0.819  1.00 30.68           C  
ATOM   1133  N   GLN A 196       7.398 -18.111   3.852  1.00 27.85           N  
ATOM   1134  CA  GLN A 196       7.882 -17.286   4.960  1.00 27.20           C  
ATOM   1135  C   GLN A 196       9.303 -16.743   4.689  1.00 35.77           C  
ATOM   1136  O   GLN A 196       9.543 -15.549   4.895  1.00 35.64           O  
ATOM   1137  CB  GLN A 196       7.814 -18.120   6.249  1.00 27.86           C  
ATOM   1138  CG  GLN A 196       8.720 -17.688   7.380  1.00 40.74           C  
ATOM   1139  CD  GLN A 196       8.677 -18.697   8.478  1.00 65.93           C  
ATOM   1140  OE1 GLN A 196       9.282 -19.773   8.388  1.00 68.01           O  
ATOM   1141  NE2 GLN A 196       7.963 -18.368   9.539  1.00 56.40           N  
ATOM   1142  N   GLN A 197      10.226 -17.623   4.211  1.00 34.29           N  
ATOM   1143  CA  GLN A 197      11.613 -17.283   3.890  1.00 35.04           C  
ATOM   1144  C   GLN A 197      11.739 -16.213   2.820  1.00 38.82           C  
ATOM   1145  O   GLN A 197      12.515 -15.282   2.998  1.00 41.22           O  
ATOM   1146  CB  GLN A 197      12.421 -18.534   3.489  1.00 36.93           C  
ATOM   1147  CG  GLN A 197      12.891 -19.367   4.685  1.00 44.22           C  
ATOM   1148  CD  GLN A 197      13.380 -20.764   4.334  1.00 52.28           C  
ATOM   1149  OE1 GLN A 197      13.761 -21.078   3.197  1.00 46.39           O  
ATOM   1150  NE2 GLN A 197      13.381 -21.640   5.321  1.00 45.03           N  
ATOM   1151  N   ARG A 198      11.001 -16.327   1.715  1.00 32.73           N  
ATOM   1152  CA  ARG A 198      11.085 -15.314   0.667  1.00 31.96           C  
ATOM   1153  C   ARG A 198      10.347 -14.046   1.081  1.00 36.21           C  
ATOM   1154  O   ARG A 198      10.806 -12.954   0.752  1.00 38.06           O  
ATOM   1155  CB  ARG A 198      10.602 -15.860  -0.687  1.00 31.77           C  
ATOM   1156  CG  ARG A 198      10.613 -14.861  -1.853  1.00 45.70           C  
ATOM   1157  CD  ARG A 198      11.966 -14.699  -2.529  1.00 59.65           C  
ATOM   1158  NE  ARG A 198      11.940 -13.667  -3.574  1.00 80.05           N  
ATOM   1159  CZ  ARG A 198      11.591 -13.879  -4.845  1.00 97.58           C  
ATOM   1160  NH1 ARG A 198      11.230 -15.092  -5.251  1.00 86.32           N  
ATOM   1161  NH2 ARG A 198      11.596 -12.877  -5.716  1.00 79.34           N  
ATOM   1162  N   ILE A 199       9.223 -14.169   1.807  1.00 30.46           N  
ATOM   1163  CA  ILE A 199       8.496 -12.979   2.241  1.00 29.72           C  
ATOM   1164  C   ILE A 199       9.377 -12.157   3.220  1.00 31.65           C  
ATOM   1165  O   ILE A 199       9.444 -10.941   3.069  1.00 30.71           O  
ATOM   1166  CB  ILE A 199       7.060 -13.311   2.744  1.00 31.90           C  
ATOM   1167  CG1 ILE A 199       6.075 -13.246   1.558  1.00 31.40           C  
ATOM   1168  CG2 ILE A 199       6.598 -12.410   3.918  1.00 29.14           C  
ATOM   1169  CD1 ILE A 199       5.513 -14.541   1.116  1.00 34.18           C  
ATOM   1170  N   ARG A 200      10.094 -12.825   4.150  1.00 27.93           N  
ATOM   1171  CA  ARG A 200      10.994 -12.158   5.078  1.00 29.27           C  
ATOM   1172  C   ARG A 200      12.082 -11.376   4.284  1.00 39.49           C  
ATOM   1173  O   ARG A 200      12.346 -10.207   4.603  1.00 40.91           O  
ATOM   1174  CB  ARG A 200      11.650 -13.168   6.028  1.00 28.20           C  
ATOM   1175  CG  ARG A 200      12.728 -12.524   6.919  1.00 35.31           C  
ATOM   1176  CD  ARG A 200      13.308 -13.479   7.922  1.00 35.61           C  
ATOM   1177  NE  ARG A 200      14.075 -14.520   7.246  1.00 42.65           N  
ATOM   1178  CZ  ARG A 200      14.625 -15.553   7.862  1.00 49.93           C  
ATOM   1179  NH1 ARG A 200      14.500 -15.694   9.172  1.00 41.78           N  
ATOM   1180  NH2 ARG A 200      15.309 -16.453   7.175  1.00 39.74           N  
ATOM   1181  N   GLU A 201      12.696 -12.027   3.250  1.00 36.20           N  
ATOM   1182  CA  GLU A 201      13.721 -11.429   2.393  1.00 35.92           C  
ATOM   1183  C   GLU A 201      13.169 -10.185   1.681  1.00 38.56           C  
ATOM   1184  O   GLU A 201      13.842  -9.147   1.647  1.00 38.30           O  
ATOM   1185  CB  GLU A 201      14.189 -12.448   1.342  1.00 37.76           C  
ATOM   1186  CG  GLU A 201      15.671 -12.776   1.408  1.00 53.75           C  
ATOM   1187  CD  GLU A 201      16.039 -14.223   1.118  1.00 85.75           C  
ATOM   1188  OE1 GLU A 201      15.376 -15.142   1.657  1.00 79.20           O  
ATOM   1189  OE2 GLU A 201      17.011 -14.436   0.359  1.00 86.48           O  
ATOM   1190  N   LEU A 202      11.972 -10.262   1.160  1.00 33.26           N  
ATOM   1191  CA  LEU A 202      11.425  -9.173   0.418  1.00 32.87           C  
ATOM   1192  C   LEU A 202      11.061  -7.975   1.256  1.00 36.66           C  
ATOM   1193  O   LEU A 202      11.201  -6.873   0.811  1.00 36.17           O  
ATOM   1194  CB  LEU A 202      10.228  -9.627  -0.377  1.00 32.72           C  
ATOM   1195  CG  LEU A 202      10.377 -10.584  -1.524  1.00 35.34           C  
ATOM   1196  CD1 LEU A 202       9.071 -11.285  -1.719  1.00 35.25           C  
ATOM   1197  CD2 LEU A 202      10.707  -9.836  -2.764  1.00 33.70           C  
ATOM   1198  N   ALA A 203      10.555  -8.202   2.455  1.00 32.55           N  
ATOM   1199  CA  ALA A 203      10.322  -7.141   3.410  1.00 31.40           C  
ATOM   1200  C   ALA A 203      11.603  -6.476   3.878  1.00 34.55           C  
ATOM   1201  O   ALA A 203      11.643  -5.310   4.090  1.00 33.25           O  
ATOM   1202  CB  ALA A 203       9.472  -7.617   4.565  1.00 31.51           C  
ATOM   1203  N   PHE A 204      12.643  -7.250   4.086  1.00 31.68           N  
ATOM   1204  CA  PHE A 204      13.969  -6.710   4.310  1.00 30.76           C  
ATOM   1205  C   PHE A 204      14.591  -5.956   3.131  1.00 35.31           C  
ATOM   1206  O   PHE A 204      15.206  -4.962   3.327  1.00 35.64           O  
ATOM   1207  CB  PHE A 204      14.897  -7.764   4.878  1.00 31.33           C  
ATOM   1208  CG  PHE A 204      16.185  -7.228   5.352  1.00 31.52           C  
ATOM   1209  CD1 PHE A 204      16.294  -6.677   6.567  1.00 33.66           C  
ATOM   1210  CD2 PHE A 204      17.283  -7.281   4.566  1.00 32.25           C  
ATOM   1211  CE1 PHE A 204      17.476  -6.179   6.993  1.00 34.35           C  
ATOM   1212  CE2 PHE A 204      18.470  -6.782   4.977  1.00 34.63           C  
ATOM   1213  CZ  PHE A 204      18.571  -6.233   6.194  1.00 33.08           C  
ATOM   1214  N   LEU A 205      14.432  -6.440   1.918  1.00 33.04           N  
ATOM   1215  CA  LEU A 205      14.885  -5.722   0.743  1.00 34.05           C  
ATOM   1216  C   LEU A 205      14.155  -4.445   0.485  1.00 37.86           C  
ATOM   1217  O   LEU A 205      14.709  -3.498  -0.006  1.00 37.74           O  
ATOM   1218  CB  LEU A 205      14.869  -6.594  -0.496  1.00 34.84           C  
ATOM   1219  CG  LEU A 205      15.919  -7.677  -0.477  1.00 41.24           C  
ATOM   1220  CD1 LEU A 205      15.684  -8.742  -1.512  1.00 41.84           C  
ATOM   1221  CD2 LEU A 205      17.280  -7.068  -0.612  1.00 42.87           C  
ATOM   1222  N   ASN A 206      12.872  -4.454   0.758  1.00 33.75           N  
ATOM   1223  CA  ASN A 206      12.055  -3.318   0.476  1.00 31.93           C  
ATOM   1224  C   ASN A 206      11.496  -2.755   1.741  1.00 33.95           C  
ATOM   1225  O   ASN A 206      10.413  -3.065   2.128  1.00 34.17           O  
ATOM   1226  CB  ASN A 206      10.933  -3.715  -0.484  1.00 20.00           C  
ATOM   1227  CG  ASN A 206      11.376  -4.705  -1.534  1.00 20.00           C  
ATOM   1228  OD1 ASN A 206      11.835  -4.337  -2.585  1.00 20.00           O  
ATOM   1229  ND2 ASN A 206      11.233  -5.968  -1.241  1.00 20.00           N  
ATOM   1230  N   LYS A 207      12.292  -1.911   2.354  1.00 29.50           N  
ATOM   1231  CA  LYS A 207      12.025  -1.296   3.614  1.00 29.67           C  
ATOM   1232  C   LYS A 207      10.762  -0.480   3.692  1.00 33.30           C  
ATOM   1233  O   LYS A 207      10.468   0.287   2.830  1.00 33.10           O  
ATOM   1234  CB  LYS A 207      13.199  -0.409   3.948  1.00 32.85           C  
ATOM   1235  CG  LYS A 207      14.530  -1.100   3.860  1.00 47.37           C  
ATOM   1236  CD  LYS A 207      15.061  -1.406   5.237  1.00 55.05           C  
ATOM   1237  CE  LYS A 207      16.074  -2.528   5.230  1.00 57.85           C  
ATOM   1238  NZ  LYS A 207      16.237  -3.013   6.614  1.00 60.61           N1+
ATOM   1239  N   GLY A 208      10.040  -0.636   4.778  1.00 29.23           N  
ATOM   1240  CA  GLY A 208       8.838   0.109   5.029  1.00 29.20           C  
ATOM   1241  C   GLY A 208       7.543  -0.510   4.587  1.00 34.74           C  
ATOM   1242  O   GLY A 208       6.497  -0.042   4.926  1.00 35.12           O  
ATOM   1243  N   ILE A 209       7.629  -1.603   3.873  1.00 30.52           N  
ATOM   1244  CA  ILE A 209       6.470  -2.308   3.446  1.00 29.72           C  
ATOM   1245  C   ILE A 209       6.134  -3.388   4.422  1.00 31.85           C  
ATOM   1246  O   ILE A 209       6.955  -4.163   4.767  1.00 30.17           O  
ATOM   1247  CB  ILE A 209       6.702  -2.941   2.086  1.00 33.27           C  
ATOM   1248  CG1 ILE A 209       7.118  -1.888   1.085  1.00 35.77           C  
ATOM   1249  CG2 ILE A 209       5.467  -3.635   1.610  1.00 31.98           C  
ATOM   1250  CD1 ILE A 209       6.378  -0.561   1.192  1.00 48.34           C  
ATOM   1251  N   GLN A 210       4.902  -3.416   4.865  1.00 28.31           N  
ATOM   1252  CA  GLN A 210       4.441  -4.478   5.703  1.00 28.20           C  
ATOM   1253  C   GLN A 210       3.912  -5.636   4.896  1.00 31.11           C  
ATOM   1254  O   GLN A 210       2.999  -5.499   4.161  1.00 31.19           O  
ATOM   1255  CB  GLN A 210       3.442  -3.983   6.701  1.00 29.45           C  
ATOM   1256  CG  GLN A 210       3.617  -4.646   8.028  1.00 46.51           C  
ATOM   1257  CD  GLN A 210       2.450  -4.449   8.939  1.00 74.15           C  
ATOM   1258  OE1 GLN A 210       1.318  -4.478   8.515  1.00 72.73           O  
ATOM   1259  NE2 GLN A 210       2.727  -4.252  10.210  1.00 67.52           N  
ATOM   1260  N   ILE A 211       4.579  -6.763   5.025  1.00 26.39           N  
ATOM   1261  CA  ILE A 211       4.195  -7.996   4.336  1.00 26.64           C  
ATOM   1262  C   ILE A 211       3.810  -9.043   5.392  1.00 31.61           C  
ATOM   1263  O   ILE A 211       4.616  -9.360   6.278  1.00 29.29           O  
ATOM   1264  CB  ILE A 211       5.219  -8.535   3.285  1.00 28.97           C  
ATOM   1265  CG1 ILE A 211       5.847  -7.383   2.421  1.00 28.88           C  
ATOM   1266  CG2 ILE A 211       4.545  -9.615   2.423  1.00 28.44           C  
ATOM   1267  CD1 ILE A 211       6.975  -7.759   1.329  1.00 23.82           C  
ATOM   1268  N   THR A 212       2.564  -9.547   5.299  1.00 30.55           N  
ATOM   1269  CA  THR A 212       2.031 -10.543   6.223  1.00 31.12           C  
ATOM   1270  C   THR A 212       1.742 -11.871   5.520  1.00 34.73           C  
ATOM   1271  O   THR A 212       1.193 -11.897   4.424  1.00 33.51           O  
ATOM   1272  CB  THR A 212       0.778 -10.003   6.932  1.00 40.87           C  
ATOM   1273  OG1 THR A 212       1.076  -8.719   7.471  1.00 43.19           O  
ATOM   1274  CG2 THR A 212       0.290 -10.928   8.063  1.00 39.74           C  
ATOM   1275  N   LEU A 213       2.104 -12.968   6.175  1.00 31.54           N  
ATOM   1276  CA  LEU A 213       1.830 -14.305   5.691  1.00 30.69           C  
ATOM   1277  C   LEU A 213       0.934 -14.981   6.718  1.00 32.96           C  
ATOM   1278  O   LEU A 213       1.270 -14.996   7.879  1.00 31.02           O  
ATOM   1279  CB  LEU A 213       3.117 -15.101   5.450  1.00 30.84           C  
ATOM   1280  CG  LEU A 213       2.959 -16.508   4.903  1.00 36.05           C  
ATOM   1281  CD1 LEU A 213       2.393 -16.510   3.494  1.00 39.17           C  
ATOM   1282  CD2 LEU A 213       4.262 -17.212   4.929  1.00 37.02           C  
ATOM   1283  N   ARG A 214      -0.211 -15.522   6.284  1.00 30.14           N  
ATOM   1284  CA  ARG A 214      -1.161 -16.217   7.141  1.00 29.34           C  
ATOM   1285  C   ARG A 214      -1.528 -17.589   6.514  1.00 29.30           C  
ATOM   1286  O   ARG A 214      -1.868 -17.663   5.321  1.00 28.98           O  
ATOM   1287  CB  ARG A 214      -2.398 -15.318   7.300  1.00 31.40           C  
ATOM   1288  CG  ARG A 214      -3.575 -15.884   8.085  1.00 42.14           C  
ATOM   1289  CD  ARG A 214      -4.656 -14.828   8.169  1.00 53.27           C  
ATOM   1290  NE  ARG A 214      -5.778 -15.250   9.008  1.00 81.34           N  
ATOM   1291  CZ  ARG A 214      -5.907 -14.965  10.304  1.00102.59           C  
ATOM   1292  NH1 ARG A 214      -4.971 -14.264  10.936  1.00 87.69           N  
ATOM   1293  NH2 ARG A 214      -6.972 -15.384  10.979  1.00 88.23           N  
ATOM   1294  N   ASP A 215      -1.425 -18.671   7.305  1.00 22.72           N  
ATOM   1295  CA  ASP A 215      -1.825 -20.021   6.847  1.00 20.71           C  
ATOM   1296  C   ASP A 215      -3.188 -20.298   7.487  1.00 25.13           C  
ATOM   1297  O   ASP A 215      -3.304 -20.319   8.715  1.00 26.25           O  
ATOM   1298  CB  ASP A 215      -0.822 -21.120   7.229  1.00 20.73           C  
ATOM   1299  CG  ASP A 215      -1.065 -22.475   6.573  1.00 28.25           C  
ATOM   1300  OD1 ASP A 215      -1.991 -22.583   5.759  1.00 35.71           O  
ATOM   1301  OD2 ASP A 215      -0.316 -23.430   6.870  1.00 24.48           O  
ATOM   1302  N   GLU A 216      -4.216 -20.452   6.671  1.00 21.36           N  
ATOM   1303  CA  GLU A 216      -5.564 -20.734   7.174  1.00 22.18           C  
ATOM   1304  C   GLU A 216      -6.046 -22.095   6.652  1.00 27.57           C  
ATOM   1305  O   GLU A 216      -7.244 -22.275   6.572  1.00 28.49           O  
ATOM   1306  CB  GLU A 216      -6.576 -19.682   6.684  1.00 23.55           C  
ATOM   1307  CG  GLU A 216      -6.330 -18.252   7.108  1.00 39.72           C  
ATOM   1308  CD  GLU A 216      -7.293 -17.275   6.465  1.00 61.93           C  
ATOM   1309  OE1 GLU A 216      -7.849 -17.594   5.388  1.00 48.42           O  
ATOM   1310  OE2 GLU A 216      -7.492 -16.183   7.041  1.00 66.54           O  
ATOM   1311  N   ARG A 217      -5.163 -23.021   6.254  1.00 26.10           N  
ATOM   1312  CA  ARG A 217      -5.631 -24.313   5.715  1.00 27.63           C  
ATOM   1313  C   ARG A 217      -6.395 -25.150   6.720  1.00 34.61           C  
ATOM   1314  O   ARG A 217      -7.359 -25.814   6.352  1.00 33.73           O  
ATOM   1315  CB  ARG A 217      -4.509 -25.120   5.081  1.00 24.36           C  
ATOM   1316  CG  ARG A 217      -4.241 -24.694   3.681  1.00 21.37           C  
ATOM   1317  CD  ARG A 217      -2.936 -25.289   3.209  1.00 34.19           C  
ATOM   1318  NE  ARG A 217      -1.787 -24.754   3.939  1.00 29.68           N  
ATOM   1319  CZ  ARG A 217      -0.521 -24.954   3.588  1.00 37.81           C  
ATOM   1320  NH1 ARG A 217      -0.228 -25.657   2.498  1.00 18.23           N  
ATOM   1321  NH2 ARG A 217       0.462 -24.437   4.312  1.00 13.70           N  
ATOM   1322  N   ASP A 218      -5.970 -25.104   7.978  1.00 34.74           N  
ATOM   1323  CA  ASP A 218      -6.646 -25.796   9.042  1.00 37.05           C  
ATOM   1324  C   ASP A 218      -7.087 -24.775  10.081  1.00 43.95           C  
ATOM   1325  O   ASP A 218      -6.292 -24.332  10.915  1.00 42.25           O  
ATOM   1326  CB  ASP A 218      -5.791 -26.924   9.648  1.00 40.27           C  
ATOM   1327  CG  ASP A 218      -6.495 -27.714  10.742  1.00 57.36           C  
ATOM   1328  OD1 ASP A 218      -7.722 -27.964  10.609  1.00 59.19           O  
ATOM   1329  OD2 ASP A 218      -5.826 -28.082  11.724  1.00 67.47           O  
ATOM   1330  N   GLU A 219      -8.379 -24.414  10.010  1.00 43.53           N  
ATOM   1331  CA  GLU A 219      -9.120 -23.481  10.869  1.00 45.00           C  
ATOM   1332  C   GLU A 219      -8.850 -23.695  12.383  1.00 48.86           C  
ATOM   1333  O   GLU A 219      -9.154 -22.814  13.178  1.00 48.99           O  
ATOM   1334  CB  GLU A 219     -10.640 -23.619  10.595  1.00 47.33           C  
ATOM   1335  CG  GLU A 219     -11.062 -23.592   9.124  1.00 64.94           C  
ATOM   1336  CD  GLU A 219     -10.977 -24.880   8.309  1.00 91.24           C  
ATOM   1337  OE1 GLU A 219     -10.458 -25.898   8.828  1.00 66.27           O  
ATOM   1338  OE2 GLU A 219     -11.426 -24.863   7.138  1.00 90.95           O  
ATOM   1339  N   GLU A 220      -8.290 -24.863  12.765  1.00 44.73           N  
ATOM   1340  CA  GLU A 220      -7.949 -25.253  14.138  1.00 43.21           C  
ATOM   1341  C   GLU A 220      -6.573 -24.735  14.593  1.00 42.65           C  
ATOM   1342  O   GLU A 220      -6.350 -24.584  15.789  1.00 41.58           O  
ATOM   1343  CB  GLU A 220      -8.082 -26.771  14.317  1.00 44.47           C  
ATOM   1344  CG  GLU A 220      -9.521 -27.240  14.154  1.00 52.23           C  
ATOM   1345  CD  GLU A 220      -9.795 -28.707  14.420  1.00 73.07           C  
ATOM   1346  OE1 GLU A 220      -8.856 -29.531  14.317  1.00 60.57           O  
ATOM   1347  OE2 GLU A 220     -10.964 -29.032  14.728  1.00 72.76           O  
ATOM   1348  N   ASN A 221      -5.666 -24.475  13.640  1.00 38.08           N  
ATOM   1349  CA  ASN A 221      -4.342 -23.904  13.850  1.00 37.60           C  
ATOM   1350  C   ASN A 221      -4.033 -22.890  12.736  1.00 41.66           C  
ATOM   1351  O   ASN A 221      -3.632 -23.267  11.620  1.00 41.21           O  
ATOM   1352  CB  ASN A 221      -3.233 -24.946  13.983  1.00 40.96           C  
ATOM   1353  CG  ASN A 221      -1.843 -24.310  13.942  1.00 71.92           C  
ATOM   1354  OD1 ASN A 221      -1.509 -23.423  14.738  1.00 61.59           O  
ATOM   1355  ND2 ASN A 221      -1.012 -24.722  12.986  1.00 67.47           N  
ATOM   1356  N   VAL A 222      -4.226 -21.597  13.050  1.00 37.43           N  
ATOM   1357  CA  VAL A 222      -3.975 -20.493  12.114  1.00 36.23           C  
ATOM   1358  C   VAL A 222      -2.661 -19.821  12.520  1.00 37.80           C  
ATOM   1359  O   VAL A 222      -2.609 -19.167  13.553  1.00 38.83           O  
ATOM   1360  CB  VAL A 222      -5.154 -19.482  12.085  1.00 39.58           C  
ATOM   1361  CG1 VAL A 222      -4.872 -18.339  11.115  1.00 39.20           C  
ATOM   1362  CG2 VAL A 222      -6.476 -20.173  11.757  1.00 39.07           C  
ATOM   1363  N   ARG A 223      -1.604 -20.014  11.729  1.00 31.74           N  
ATOM   1364  CA  ARG A 223      -0.269 -19.444  11.957  1.00 29.38           C  
ATOM   1365  C   ARG A 223      -0.157 -18.184  11.103  1.00 31.14           C  
ATOM   1366  O   ARG A 223      -0.685 -18.139   9.986  1.00 31.21           O  
ATOM   1367  CB  ARG A 223       0.848 -20.468  11.591  1.00 26.44           C  
ATOM   1368  N   GLU A 224       0.525 -17.155  11.619  1.00 26.37           N  
ATOM   1369  CA  GLU A 224       0.711 -15.883  10.913  1.00 24.12           C  
ATOM   1370  C   GLU A 224       2.091 -15.299  11.202  1.00 26.63           C  
ATOM   1371  O   GLU A 224       2.564 -15.410  12.330  1.00 27.04           O  
ATOM   1372  CB  GLU A 224      -0.406 -14.906  11.305  1.00 24.92           C  
ATOM   1373  CG  GLU A 224      -0.660 -13.830  10.275  1.00 39.37           C  
ATOM   1374  CD  GLU A 224      -1.670 -12.772  10.661  1.00 60.08           C  
ATOM   1375  OE1 GLU A 224      -1.357 -11.939  11.541  1.00 51.74           O  
ATOM   1376  OE2 GLU A 224      -2.775 -12.773  10.077  1.00 65.85           O  
ATOM   1377  N   ASP A 225       2.729 -14.679  10.192  1.00 23.43           N  
ATOM   1378  CA  ASP A 225       4.043 -14.023  10.257  1.00 24.04           C  
ATOM   1379  C   ASP A 225       4.014 -12.618   9.653  1.00 27.59           C  
ATOM   1380  O   ASP A 225       3.808 -12.440   8.444  1.00 26.13           O  
ATOM   1381  CB  ASP A 225       5.158 -14.886   9.631  1.00 26.87           C  
ATOM   1382  CG  ASP A 225       5.639 -15.985  10.576  1.00 43.01           C  
ATOM   1383  OD1 ASP A 225       5.020 -17.070  10.587  1.00 47.19           O  
ATOM   1384  OD2 ASP A 225       6.637 -15.752  11.311  1.00 45.87           O  
ATOM   1385  N   SER A 226       4.215 -11.612  10.503  1.00 25.50           N  
ATOM   1386  CA  SER A 226       4.198 -10.224  10.049  1.00 25.77           C  
ATOM   1387  C   SER A 226       5.581  -9.639   9.970  1.00 29.62           C  
ATOM   1388  O   SER A 226       6.266  -9.616  10.990  1.00 30.16           O  
ATOM   1389  CB  SER A 226       3.314  -9.370  10.945  1.00 28.68           C  
ATOM   1390  OG  SER A 226       1.944  -9.652  10.700  1.00 43.67           O  
ATOM   1391  N   TYR A 227       5.991  -9.174   8.773  1.00 25.18           N  
ATOM   1392  CA  TYR A 227       7.294  -8.539   8.584  1.00 27.44           C  
ATOM   1393  C   TYR A 227       7.147  -7.063   8.227  1.00 32.24           C  
ATOM   1394  O   TYR A 227       6.245  -6.698   7.478  1.00 31.73           O  
ATOM   1395  CB  TYR A 227       8.167  -9.255   7.535  1.00 29.75           C  
ATOM   1396  CG  TYR A 227       8.361 -10.724   7.807  1.00 32.05           C  
ATOM   1397  CD1 TYR A 227       9.306 -11.162   8.728  1.00 34.23           C  
ATOM   1398  CD2 TYR A 227       7.591 -11.679   7.158  1.00 32.58           C  
ATOM   1399  CE1 TYR A 227       9.500 -12.519   8.968  1.00 34.51           C  
ATOM   1400  CE2 TYR A 227       7.763 -13.037   7.406  1.00 33.60           C  
ATOM   1401  CZ  TYR A 227       8.715 -13.451   8.318  1.00 41.27           C  
ATOM   1402  OH  TYR A 227       8.874 -14.783   8.591  1.00 44.57           O  
ATOM   1403  N   HIS A 228       8.033  -6.226   8.760  1.00 29.23           N  
ATOM   1404  CA  HIS A 228       8.054  -4.788   8.514  1.00 30.12           C  
ATOM   1405  C   HIS A 228       9.408  -4.234   8.933  1.00 33.61           C  
ATOM   1406  O   HIS A 228       9.675  -4.081  10.131  1.00 32.60           O  
ATOM   1407  CB  HIS A 228       6.906  -4.070   9.254  1.00 32.06           C  
ATOM   1408  CG  HIS A 228       6.832  -2.617   8.932  1.00 37.13           C  
ATOM   1409  ND1 HIS A 228       6.577  -1.685   9.901  1.00 39.90           N  
ATOM   1410  CD2 HIS A 228       7.031  -1.981   7.753  1.00 40.29           C  
ATOM   1411  CE1 HIS A 228       6.605  -0.515   9.285  1.00 39.76           C  
ATOM   1412  NE2 HIS A 228       6.883  -0.650   7.993  1.00 40.07           N  
ATOM   1413  N   TYR A 229      10.273  -3.942   7.962  1.00 30.42           N  
ATOM   1414  CA  TYR A 229      11.591  -3.445   8.336  1.00 31.40           C  
ATOM   1415  C   TYR A 229      11.785  -1.988   8.071  1.00 40.39           C  
ATOM   1416  O   TYR A 229      11.635  -1.546   6.939  1.00 40.21           O  
ATOM   1417  CB  TYR A 229      12.722  -4.243   7.679  1.00 31.47           C  
ATOM   1418  CG  TYR A 229      12.749  -5.704   8.044  1.00 31.79           C  
ATOM   1419  CD1 TYR A 229      12.064  -6.642   7.282  1.00 31.25           C  
ATOM   1420  CD2 TYR A 229      13.499  -6.162   9.131  1.00 33.26           C  
ATOM   1421  CE1 TYR A 229      12.104  -7.993   7.597  1.00 32.28           C  
ATOM   1422  CE2 TYR A 229      13.542  -7.517   9.460  1.00 30.77           C  
ATOM   1423  CZ  TYR A 229      12.830  -8.428   8.695  1.00 36.28           C  
ATOM   1424  OH  TYR A 229      12.836  -9.775   8.980  1.00 34.35           O  
ATOM   1425  N   GLU A 230      12.137  -1.239   9.116  1.00 41.92           N  
ATOM   1426  CA  GLU A 230      12.456   0.186   9.004  1.00 44.52           C  
ATOM   1427  C   GLU A 230      13.927   0.199   8.530  1.00 52.01           C  
ATOM   1428  O   GLU A 230      14.325   1.072   7.754  1.00 52.11           O  
ATOM   1429  CB  GLU A 230      12.323   0.893  10.370  1.00 46.43           C  
ATOM   1430  CG  GLU A 230      10.893   1.033  10.878  1.00 61.52           C  
ATOM   1431  CD  GLU A 230      10.019   2.011  10.112  1.00 89.45           C  
ATOM   1432  OE1 GLU A 230      10.034   3.217  10.453  1.00 81.07           O  
ATOM   1433  OE2 GLU A 230       9.316   1.568   9.173  1.00 85.50           O  
ATOM   1434  N   GLY A 231      14.672  -0.829   8.984  1.00 50.17           N  
ATOM   1435  CA  GLY A 231      16.079  -1.119   8.727  1.00 72.49           C  
ATOM   1436  C   GLY A 231      16.493  -2.479   9.277  1.00 88.93           C  
ATOM   1437  O   GLY A 231      16.505  -2.721  10.496  1.00 42.74           O  
TER    1438      GLY A 231 
HETATM 1439  C1  NOV A2000      -0.795  -7.043 -12.160  1.00 27.32           C  
HETATM 1440  O1  NOV A2000      -1.113  -5.657 -12.162  1.00 31.17           O  
HETATM 1441  N1  NOV A2000      -0.677  -5.706  -7.409  1.00 30.13           N  
HETATM 1442  C12 NOV A2000      -0.876  -4.770  -8.323  1.00 32.49           C  
HETATM 1443  O4  NOV A2000      -1.409  -3.702  -8.122  1.00 34.94           O  
HETATM 1444  O5  NOV A2000      -0.400  -5.163  -9.524  1.00 34.90           O  
HETATM 1445  C27 NOV A2000      -0.002  -4.806 -11.901  1.00 34.20           C  
HETATM 1446  C28 NOV A2000      -0.117  -4.150 -10.522  1.00 34.68           C  
HETATM 1447  C29 NOV A2000       1.133  -3.310 -10.256  1.00 34.31           C  
HETATM 1448  O6  NOV A2000       2.332  -4.073 -10.266  1.00 34.88           O  
HETATM 1449  C30 NOV A2000       1.236  -2.219 -11.316  1.00 36.35           C  
HETATM 1450  O7  NOV A2000       1.171  -2.718 -12.663  1.00 36.21           O  
HETATM 1451  C31 NOV A2000       0.211  -3.734 -13.064  1.00 34.77           C  
HETATM 1452  C23 NOV A2000      -1.071  -3.037 -13.497  1.00 36.13           C  
HETATM 1453  C26 NOV A2000       0.876  -4.396 -14.258  1.00 32.05           C  
HETATM 1454  O8  NOV A2000       0.151  -1.358 -11.068  1.00 37.34           O  
HETATM 1455  C3  NOV A2000       0.065  -0.149 -11.707  1.00 31.97           C  
HETATM 1456  C4  NOV A2000      -1.056   0.593 -11.331  1.00 27.10           C  
HETATM 1457  C2  NOV A2000      -2.009   0.081 -10.277  1.00 21.62           C  
HETATM 1458  C5  NOV A2000      -1.214   1.841 -11.925  1.00 29.84           C  
HETATM 1459  C9  NOV A2000      -0.280   2.374 -12.825  1.00 32.66           C  
HETATM 1460  C10 NOV A2000       0.816   1.589 -13.186  1.00 27.13           C  
HETATM 1461  C11 NOV A2000       0.991   0.331 -12.640  1.00 28.11           C  
HETATM 1462  O10 NOV A2000      -2.349   2.533 -11.553  1.00 28.96           O  
HETATM 1463  C6  NOV A2000      -2.633   3.799 -12.001  1.00 30.31           C  
HETATM 1464  O11 NOV A2000      -3.685   4.235 -11.617  1.00 26.11           O  
HETATM 1465  C7  NOV A2000      -1.604   4.441 -12.956  1.00 36.56           C  
HETATM 1466  C8  NOV A2000      -0.498   3.730 -13.327  1.00 37.91           C  
HETATM 1467  O9  NOV A2000       0.428   4.212 -14.179  1.00 39.41           O  
HETATM 1468  N2  NOV A2000      -2.002   5.715 -13.438  1.00 41.76           N  
HETATM 1469  C13 NOV A2000      -3.251   6.052 -13.914  1.00 42.29           C  
HETATM 1470  O2  NOV A2000      -3.910   6.973 -13.435  1.00 46.35           O  
HETATM 1471  C14 NOV A2000      -3.789   5.198 -15.019  1.00 35.44           C  
HETATM 1472  C15 NOV A2000      -2.934   4.400 -15.777  1.00 33.95           C  
HETATM 1473  C16 NOV A2000      -3.422   3.478 -16.703  1.00 34.37           C  
HETATM 1474  C17 NOV A2000      -4.810   3.369 -16.861  1.00 33.80           C  
HETATM 1475  O3  NOV A2000      -5.329   2.370 -17.621  1.00 32.79           O  
HETATM 1476  C18 NOV A2000      -5.670   4.206 -16.147  1.00 35.28           C  
HETATM 1477  C19 NOV A2000      -5.162   5.109 -15.231  1.00 34.13           C  
HETATM 1478  C20 NOV A2000      -2.411   2.658 -17.483  1.00 37.17           C  
HETATM 1479  C21 NOV A2000      -2.674   1.191 -17.293  1.00 43.23           C  
HETATM 1480  C22 NOV A2000      -1.885   0.282 -16.744  1.00 48.15           C  
HETATM 1481  C24 NOV A2000      -0.486   0.553 -16.276  1.00 49.15           C  
HETATM 1482  C25 NOV A2000      -2.367  -1.112 -16.490  1.00 47.63           C  
TER    1483      NOV A2000 
CONECT 1439 1440
CONECT 1440 1439 1445
CONECT 1441 1442
CONECT 1442 1441 1443 1444
CONECT 1443 1442
CONECT 1444 1442 1446
CONECT 1445 1440 1446 1451
CONECT 1446 1444 1445 1447
CONECT 1447 1446 1448 1449
CONECT 1448 1447
CONECT 1449 1447 1450 1454
CONECT 1450 1449 1451
CONECT 1451 1445 1450 1452 1453
CONECT 1452 1451
CONECT 1453 1451
CONECT 1454 1449 1455
CONECT 1455 1454 1456 1461
CONECT 1456 1455 1457 1458
CONECT 1457 1456
CONECT 1458 1456 1459 1462
CONECT 1459 1458 1460 1466
CONECT 1460 1459 1461
CONECT 1461 1455 1460
CONECT 1462 1458 1463
CONECT 1463 1462 1464 1465
CONECT 1464 1463
CONECT 1465 1463 1466 1468
CONECT 1466 1459 1465 1467
CONECT 1467 1466
CONECT 1468 1465 1469
CONECT 1469 1468 1470 1471
CONECT 1470 1469
CONECT 1471 1469 1472 1477
CONECT 1472 1471 1473
CONECT 1473 1472 1474 1478
CONECT 1474 1473 1475 1476
CONECT 1475 1474
CONECT 1476 1474 1477
CONECT 1477 1471 1476
CONECT 1478 1473 1479
CONECT 1479 1478 1480
CONECT 1480 1479 1481 1482
CONECT 1481 1480
CONECT 1482 1480
END
