# Supplementary material for: Phytochemical profiling of Vitex negundo seeds via UHPLC-QTOF-MS/MS analyses with antimicrobial evaluation and in silico targeting of DNA Gyrase B and Secreted Aspartic Proteinase 2 (SAP2)
Source: PLoS One. 2026 Mar 13;21(3):e0343965. doi: 10.1371/journal.pone.0343965 (PMC12987476; doi:10.1371/journal.pone.0343965)
Supplement: S1 Data — (ZIP) [file pone.0343965.s002.zip › PONE-D-25-51583/Vitex Raw material/Docking sample#3 protein 4 Chain A 4uro/molecule10/4uro.pdbqt]

REMARK   4 XXXX COMPLIES WITH FORMAT V. 2.0
ATOM      1  N   GLU A  26      -3.113 -21.038 -24.463  1.00 86.95    -0.058 N 
ATOM      2  HN1 GLU A  26      -2.618 -20.522 -23.736  1.00  0.00     0.276 HD
ATOM      3  HN2 GLU A  26      -4.116 -21.077 -24.281  1.00  0.00     0.276 HD
ATOM      4  HN3 GLU A  26      -3.135 -20.521 -25.342  1.00  0.00     0.276 HD
ATOM      5  CA  GLU A  26      -2.544 -22.373 -24.636  1.00 86.58     0.255 C 
ATOM      6  C   GLU A  26      -1.036 -22.324 -24.909  1.00 89.81     0.259 C 
ATOM      7  O   GLU A  26      -0.387 -23.373 -24.970  1.00 88.72    -0.271 OA
ATOM      8  CB  GLU A  26      -3.290 -23.150 -25.732  1.00 88.00     0.042 C 
ATOM      9  N   ALA A  27      -0.482 -21.098 -25.056  1.00 86.67    -0.338 N 
ATOM     10  HN  ALA A  27      -1.101 -20.290 -24.997  1.00  0.00     0.164 HD
ATOM     11  CA  ALA A  27       0.942 -20.846 -25.294  1.00 86.22     0.159 C 
ATOM     12  C   ALA A  27       1.747 -21.225 -24.040  1.00 89.85     0.251 C 
ATOM     13  O   ALA A  27       2.738 -21.958 -24.143  1.00 89.60    -0.271 OA
ATOM     14  CB  ALA A  27       1.158 -19.381 -25.645  1.00 86.81     0.034 C 
ATOM     15  N   ALA A  28       1.291 -20.752 -22.858  1.00 85.94    -0.338 N 
ATOM     16  HN  ALA A  28       0.456 -20.167 -22.877  1.00  0.00     0.164 HD
ATOM     17  CA  ALA A  28       1.902 -21.014 -21.554  1.00 85.53     0.159 C 
ATOM     18  C   ALA A  28       1.554 -22.412 -21.036  1.00 90.13     0.251 C 
ATOM     19  O   ALA A  28       2.384 -23.042 -20.388  1.00 89.91    -0.271 OA
ATOM     20  CB  ALA A  28       1.456 -19.964 -20.550  1.00 85.99     0.034 C 
ATOM     21  N   ARG A  29       0.331 -22.890 -21.316  1.00 86.86    -0.338 N 
ATOM     22  HN  ARG A  29      -0.295 -22.304 -21.868  1.00  0.00     0.164 HD
ATOM     23  CA  ARG A  29      -0.163 -24.197 -20.881  1.00 86.71     0.159 C 
ATOM     24  C   ARG A  29       0.571 -25.376 -21.530  1.00 93.10     0.251 C 
ATOM     25  O   ARG A  29       0.972 -26.291 -20.811  1.00 92.80    -0.271 OA
ATOM     26  CB  ARG A  29      -1.674 -24.310 -21.108  1.00 84.08     0.034 C 
ATOM     27  CG  ARG A  29      -2.489 -23.277 -20.342  1.00 86.70     0.027 C 
ATOM     28  CD  ARG A  29      -3.967 -23.616 -20.314  1.00 87.28     0.116 C 
ATOM     29  NE  ARG A  29      -4.212 -24.977 -19.827  1.00 91.15    -0.212 N 
ATOM     30  HE  ARG A  29      -4.359 -25.708 -20.523  1.00  0.00     0.178 HD
ATOM     31  CZ  ARG A  29      -4.257 -25.330 -18.545  1.00 98.97     0.666 C 
ATOM     32  NH1 ARG A  29      -4.081 -24.423 -17.592  1.00 73.03    -0.235 N 
ATOM     33 1HH1 ARG A  29      -4.115 -24.694 -16.609  1.00  0.00     0.174 HD
ATOM     34 2HH1 ARG A  29      -3.908 -23.452 -17.853  1.00  0.00     0.174 HD
ATOM     35  NH2 ARG A  29      -4.482 -26.593 -18.205  1.00 88.66    -0.235 N 
ATOM     36 1HH2 ARG A  29      -4.516 -26.864 -17.222  1.00  0.00     0.174 HD
ATOM     37 2HH2 ARG A  29      -4.617 -27.290 -18.937  1.00  0.00     0.174 HD
ATOM     38  N   LYS A  30       0.742 -25.356 -22.882  1.00 91.17    -0.338 N 
ATOM     39  HN  LYS A  30       0.377 -24.552 -23.392  1.00  0.00     0.164 HD
ATOM     40  CA  LYS A  30       1.415 -26.409 -23.662  1.00 91.18     0.159 C 
ATOM     41  C   LYS A  30       2.867 -26.631 -23.220  1.00 94.97     0.251 C 
ATOM     42  O   LYS A  30       3.275 -27.781 -23.025  1.00 94.95    -0.271 OA
ATOM     43  CB  LYS A  30       1.334 -26.124 -25.169  1.00 93.71     0.034 C 
ATOM     44  N   ARG A  31       3.630 -25.531 -23.050  1.00 90.55    -0.338 N 
ATOM     45  HN  ARG A  31       3.206 -24.624 -23.248  1.00  0.00     0.164 HD
ATOM     46  CA  ARG A  31       5.022 -25.548 -22.602  1.00 89.93     0.160 C 
ATOM     47  C   ARG A  31       5.138 -24.672 -21.328  1.00 92.84     0.254 C 
ATOM     48  O   ARG A  31       5.538 -23.504 -21.414  1.00 92.74    -0.270 OA
ATOM     49  CB  ARG A  31       5.965 -25.077 -23.726  1.00 90.26     0.034 C 
ATOM     50  N   PRO A  32       4.754 -25.202 -20.137  1.00 88.19    -0.312 N 
ATOM     51  CA  PRO A  32       4.830 -24.381 -18.912  1.00 87.36     0.163 C 
ATOM     52  C   PRO A  32       6.239 -24.119 -18.405  1.00 89.23     0.251 C 
ATOM     53  O   PRO A  32       6.425 -23.203 -17.602  1.00 88.87    -0.271 OA
ATOM     54  CB  PRO A  32       3.981 -25.149 -17.888  1.00 89.46     0.034 C 
ATOM     55  CG  PRO A  32       3.452 -26.360 -18.594  1.00 94.28     0.027 C 
ATOM     56  CD  PRO A  32       4.248 -26.557 -19.843  1.00 89.88     0.105 C 
ATOM     57  N   GLY A  33       7.197 -24.919 -18.882  1.00 84.14    -0.336 N 
ATOM     58  HN  GLY A  33       6.915 -25.647 -19.538  1.00  0.00     0.164 HD
ATOM     59  CA  GLY A  33       8.612 -24.837 -18.542  1.00 83.27     0.189 C 
ATOM     60  C   GLY A  33       9.291 -23.549 -18.967  1.00 86.01     0.253 C 
ATOM     61  O   GLY A  33      10.152 -23.036 -18.246  1.00 85.48    -0.270 OA
ATOM     62  N   MET A  34       8.905 -23.015 -20.139  1.00 81.92    -0.337 N 
ATOM     63  HN  MET A  34       8.181 -23.501 -20.669  1.00  0.00     0.164 HD
ATOM     64  CA  MET A  34       9.457 -21.779 -20.705  1.00 81.48     0.159 C 
ATOM     65  C   MET A  34       9.056 -20.508 -19.921  1.00 84.70     0.251 C 
ATOM     66  O   MET A  34       9.872 -19.590 -19.755  1.00 83.65    -0.271 OA
ATOM     67  CB  MET A  34       9.033 -21.647 -22.179  1.00 83.71     0.034 C 
ATOM     68  N   TYR A  35       7.795 -20.471 -19.449  1.00 80.62    -0.338 N 
ATOM     69  HN  TYR A  35       7.212 -21.294 -19.602  1.00  0.00     0.164 HD
ATOM     70  CA  TYR A  35       7.198 -19.346 -18.736  1.00 79.68     0.159 C 
ATOM     71  C   TYR A  35       7.491 -19.264 -17.228  1.00 81.84     0.251 C 
ATOM     72  O   TYR A  35       7.758 -18.163 -16.744  1.00 80.81    -0.271 OA
ATOM     73  CB  TYR A  35       5.683 -19.331 -18.978  1.00 80.54     0.034 C 
ATOM     74  N   ILE A  36       7.423 -20.394 -16.487  1.00 77.83    -0.338 N 
ATOM     75  HN  ILE A  36       7.220 -21.278 -16.954  1.00  0.00     0.164 HD
ATOM     76  CA  ILE A  36       7.632 -20.391 -15.031  1.00 77.34     0.159 C 
ATOM     77  C   ILE A  36       8.920 -21.129 -14.573  1.00 80.02     0.251 C 
ATOM     78  O   ILE A  36       9.479 -20.761 -13.533  1.00 79.76    -0.271 OA
ATOM     79  CB  ILE A  36       6.345 -20.903 -14.281  1.00 80.29     0.029 C 
ATOM     80  CG1 ILE A  36       6.214 -20.279 -12.873  1.00 80.10     0.002 C 
ATOM     81  CG2 ILE A  36       6.195 -22.443 -14.242  1.00 80.65     0.002 C 
ATOM     82  CD1 ILE A  36       5.400 -18.999 -12.820  1.00 82.87     0.000 C 
ATOM     83  N   GLY A  37       9.363 -22.133 -15.335  1.00 74.99    -0.336 N 
ATOM     84  HN  GLY A  37       8.843 -22.358 -16.183  1.00  0.00     0.164 HD
ATOM     85  CA  GLY A  37      10.550 -22.928 -15.023  1.00 73.75     0.189 C 
ATOM     86  C   GLY A  37      10.227 -24.407 -14.969  1.00 74.76     0.253 C 
ATOM     87  O   GLY A  37      10.293 -25.093 -15.989  1.00 73.66    -0.270 OA
ATOM     88  N   SER A  38       9.868 -24.907 -13.775  1.00 69.76    -0.335 N 
ATOM     89  HN  SER A  38       9.858 -24.278 -12.972  1.00  0.00     0.164 HD
ATOM     90  CA  SER A  38       9.491 -26.304 -13.564  1.00 68.89     0.189 C 
ATOM     91  C   SER A  38       8.054 -26.409 -13.014  1.00 71.01     0.254 C 
ATOM     92  O   SER A  38       7.563 -25.473 -12.386  1.00 70.85    -0.270 OA
ATOM     93  CB  SER A  38      10.486 -27.007 -12.644  1.00 72.58     0.169 C 
ATOM     94  OG  SER A  38      10.436 -26.529 -11.309  1.00 81.03    -0.380 OA
ATOM     95  HG  SER A  38      11.055 -26.966 -10.737  1.00  0.00     0.211 HD
ATOM     96  N   THR A  39       7.379 -27.541 -13.264  1.00 65.50    -0.336 N 
ATOM     97  HN  THR A  39       7.837 -28.271 -13.809  1.00  0.00     0.164 HD
ATOM     98  CA  THR A  39       6.011 -27.776 -12.788  1.00 63.96     0.186 C 
ATOM     99  C   THR A  39       6.024 -28.505 -11.415  1.00 64.52     0.253 C 
ATOM    100  O   THR A  39       5.005 -29.056 -10.987  1.00 64.43    -0.270 OA
ATOM    101  CB  THR A  39       5.167 -28.470 -13.879  1.00 69.34     0.140 C 
ATOM    102  OG1 THR A  39       5.854 -29.638 -14.333  1.00 70.08    -0.382 OA
ATOM    103  HG1 THR A  39       6.047 -30.211 -13.601  1.00  0.00     0.210 HD
ATOM    104  CG2 THR A  39       4.856 -27.548 -15.057  1.00 64.94     0.034 C 
ATOM    105  N   SER A  40       7.183 -28.484 -10.723  1.00 57.87    -0.335 N 
ATOM    106  HN  SER A  40       7.979 -28.000 -11.139  1.00  0.00     0.164 HD
ATOM    107  CA  SER A  40       7.369 -29.112  -9.413  1.00 56.69     0.189 C 
ATOM    108  C   SER A  40       6.924 -28.144  -8.302  1.00 57.77     0.254 C 
ATOM    109  O   SER A  40       6.134 -27.240  -8.565  1.00 57.32    -0.270 OA
ATOM    110  CB  SER A  40       8.835 -29.506  -9.229  1.00 60.70     0.169 C 
ATOM    111  OG  SER A  40       9.691 -28.375  -9.150  1.00 68.77    -0.380 OA
ATOM    112  HG  SER A  40      10.602 -28.620  -9.036  1.00  0.00     0.211 HD
ATOM    113  N   GLU A  41       7.435 -28.337  -7.067  1.00 52.06    -0.337 N 
ATOM    114  HN  GLU A  41       8.054 -29.136  -6.931  1.00  0.00     0.164 HD
ATOM    115  CA  GLU A  41       7.166 -27.488  -5.916  1.00 50.96     0.160 C 
ATOM    116  C   GLU A  41       7.795 -26.091  -6.193  1.00 55.43     0.251 C 
ATOM    117  O   GLU A  41       7.173 -25.073  -5.884  1.00 55.63    -0.271 OA
ATOM    118  CB  GLU A  41       7.762 -28.124  -4.650  1.00 52.20     0.043 C 
ATOM    119  CG  GLU A  41       7.012 -27.784  -3.373  1.00 67.68     0.100 C 
ATOM    120  CD  GLU A  41       7.630 -28.244  -2.060  1.00 99.42     0.185 C 
ATOM    121  OE1 GLU A  41       8.807 -27.908  -1.791  1.00 96.92    -0.647 OA
ATOM    122  OE2 GLU A  41       6.921 -28.928  -1.287  1.00 97.33    -0.647 OA
ATOM    123  N   ARG A  42       9.012 -26.053  -6.806  1.00 51.29    -0.338 N 
ATOM    124  HN  ARG A  42       9.448 -26.946  -7.036  1.00  0.00     0.164 HD
ATOM    125  CA  ARG A  42       9.751 -24.828  -7.165  1.00 50.30     0.159 C 
ATOM    126  C   ARG A  42       8.909 -23.919  -8.048  1.00 51.33     0.251 C 
ATOM    127  O   ARG A  42       8.835 -22.721  -7.772  1.00 53.04    -0.271 OA
ATOM    128  CB  ARG A  42      11.093 -25.151  -7.860  1.00 51.38     0.034 C 
ATOM    129  N   GLY A  43       8.276 -24.495  -9.076  1.00 42.73    -0.336 N 
ATOM    130  HN  GLY A  43       8.407 -25.496  -9.223  1.00  0.00     0.164 HD
ATOM    131  CA  GLY A  43       7.409 -23.772  -9.998  1.00 40.83     0.189 C 
ATOM    132  C   GLY A  43       6.081 -23.393  -9.370  1.00 42.18     0.253 C 
ATOM    133  O   GLY A  43       5.461 -22.399  -9.765  1.00 42.85    -0.270 OA
ATOM    134  N   LEU A  44       5.627 -24.189  -8.390  1.00 34.41    -0.337 N 
ATOM    135  HN  LEU A  44       6.173 -25.010  -8.129  1.00  0.00     0.164 HD
ATOM    136  CA  LEU A  44       4.385 -23.920  -7.689  1.00 31.46     0.159 C 
ATOM    137  C   LEU A  44       4.534 -22.632  -6.842  1.00 35.22     0.251 C 
ATOM    138  O   LEU A  44       3.664 -21.760  -6.904  1.00 36.00    -0.271 OA
ATOM    139  CB  LEU A  44       3.970 -25.107  -6.798  1.00 29.64     0.032 C 
ATOM    140  CG  LEU A  44       2.693 -24.876  -6.010  1.00 31.60     0.002 C 
ATOM    141  CD1 LEU A  44       1.506 -24.995  -6.872  1.00 31.41     0.000 C 
ATOM    142  CD2 LEU A  44       2.598 -25.754  -4.818  1.00 31.25     0.000 C 
ATOM    143  N   HIS A  45       5.615 -22.517  -6.051  1.00 29.51    -0.337 N 
ATOM    144  HN  HIS A  45       6.308 -23.265  -6.036  1.00  0.00     0.164 HD
ATOM    145  CA  HIS A  45       5.812 -21.335  -5.212  1.00 29.70     0.165 C 
ATOM    146  C   HIS A  45       6.114 -20.078  -6.054  1.00 37.18     0.251 C 
ATOM    147  O   HIS A  45       5.858 -18.962  -5.595  1.00 36.09    -0.271 OA
ATOM    148  CB  HIS A  45       6.851 -21.587  -4.112  1.00 29.26     0.077 C 
ATOM    149  CG  HIS A  45       6.408 -22.616  -3.126  1.00 31.70     0.054 A 
ATOM    150  ND1 HIS A  45       6.366 -23.956  -3.453  1.00 33.08    -0.340 N 
ATOM    151  HD1 HIS A  45       6.621 -24.381  -4.344  1.00  0.00     0.167 HD
ATOM    152  CD2 HIS A  45       5.989 -22.463  -1.852  1.00 33.64     0.086 A 
ATOM    153  CE1 HIS A  45       5.927 -24.572  -2.373  1.00 32.98     0.151 A 
ATOM    154  NE2 HIS A  45       5.700 -23.710  -1.376  1.00 33.53    -0.336 N 
ATOM    155  HE2 HIS A  45       5.373 -23.940  -0.438  1.00  0.00     0.168 HD
ATOM    156  N   HIS A  46       6.587 -20.272  -7.314  1.00 36.63    -0.337 N 
ATOM    157  HN  HIS A  46       6.744 -21.227  -7.635  1.00  0.00     0.164 HD
ATOM    158  CA  HIS A  46       6.879 -19.172  -8.225  1.00 37.50     0.165 C 
ATOM    159  C   HIS A  46       5.641 -18.450  -8.628  1.00 34.43     0.251 C 
ATOM    160  O   HIS A  46       5.734 -17.270  -8.940  1.00 34.05    -0.271 OA
ATOM    161  CB  HIS A  46       7.732 -19.594  -9.420  1.00 40.94     0.077 C 
ATOM    162  CG  HIS A  46       9.180 -19.796  -9.051  1.00 47.22     0.054 A 
ATOM    163  ND1 HIS A  46      10.110 -20.254  -9.981  1.00 50.46    -0.340 N 
ATOM    164  HD1 HIS A  46       9.942 -20.483 -10.961  1.00  0.00     0.167 HD
ATOM    165  CD2 HIS A  46       9.806 -19.631  -7.853  1.00 50.35     0.086 A 
ATOM    166  CE1 HIS A  46      11.262 -20.330  -9.324  1.00 50.39     0.151 A 
ATOM    167  NE2 HIS A  46      11.127 -19.966  -8.041  1.00 50.57    -0.336 N 
ATOM    168  HE2 HIS A  46      11.865 -19.942  -7.337  1.00  0.00     0.168 HD
ATOM    169  N   LEU A  47       4.475 -19.113  -8.538  1.00 28.37    -0.338 N 
ATOM    170  HN  LEU A  47       4.509 -20.089  -8.243  1.00  0.00     0.164 HD
ATOM    171  CA  LEU A  47       3.152 -18.537  -8.833  1.00 26.62     0.159 C 
ATOM    172  C   LEU A  47       2.862 -17.392  -7.865  1.00 29.10     0.251 C 
ATOM    173  O   LEU A  47       2.453 -16.329  -8.300  1.00 27.55    -0.271 OA
ATOM    174  CB  LEU A  47       2.039 -19.587  -8.757  1.00 26.14     0.032 C 
ATOM    175  CG  LEU A  47       2.028 -20.734  -9.790  1.00 30.42     0.002 C 
ATOM    176  CD1 LEU A  47       0.798 -21.606  -9.576  1.00 30.29     0.000 C 
ATOM    177  CD2 LEU A  47       2.058 -20.220 -11.264  1.00 31.97     0.000 C 
ATOM    178  N   VAL A  48       3.143 -17.615  -6.561  1.00 26.70    -0.338 N 
ATOM    179  HN  VAL A  48       3.491 -18.547  -6.334  1.00  0.00     0.164 HD
ATOM    180  CA  VAL A  48       3.012 -16.692  -5.435  1.00 26.11     0.159 C 
ATOM    181  C   VAL A  48       4.007 -15.528  -5.604  1.00 35.45     0.251 C 
ATOM    182  O   VAL A  48       3.586 -14.384  -5.451  1.00 37.05    -0.271 OA
ATOM    183  CB  VAL A  48       3.227 -17.442  -4.083  1.00 28.35     0.029 C 
ATOM    184  CG1 VAL A  48       3.217 -16.492  -2.886  1.00 27.18     0.002 C 
ATOM    185  CG2 VAL A  48       2.214 -18.576  -3.892  1.00 27.79     0.002 C 
ATOM    186  N   TRP A  49       5.310 -15.803  -5.904  1.00 33.98    -0.337 N 
ATOM    187  HN  TRP A  49       5.587 -16.778  -6.022  1.00  0.00     0.164 HD
ATOM    188  CA  TRP A  49       6.337 -14.754  -6.066  1.00 35.13     0.164 C 
ATOM    189  C   TRP A  49       5.996 -13.728  -7.122  1.00 37.65     0.251 C 
ATOM    190  O   TRP A  49       6.222 -12.546  -6.901  1.00 38.01    -0.271 OA
ATOM    191  CB  TRP A  49       7.757 -15.324  -6.329  1.00 35.55     0.060 C 
ATOM    192  CG  TRP A  49       8.219 -16.400  -5.394  1.00 37.71    -0.001 A 
ATOM    193  CD1 TRP A  49       8.973 -17.487  -5.720  1.00 40.91     0.068 A 
ATOM    194  CD2 TRP A  49       7.911 -16.528  -3.999  1.00 38.11     0.013 A 
ATOM    195  NE1 TRP A  49       9.160 -18.286  -4.614  1.00 40.62    -0.352 N 
ATOM    196  HE1 TRP A  49       9.683 -19.162  -4.597  1.00  0.00     0.166 HD
ATOM    197  CE2 TRP A  49       8.530 -17.713  -3.541  1.00 42.29     0.056 A 
ATOM    198  CE3 TRP A  49       7.187 -15.743  -3.083  1.00 40.31     0.001 A 
ATOM    199  CZ2 TRP A  49       8.441 -18.137  -2.216  1.00 42.75     0.017 A 
ATOM    200  CZ3 TRP A  49       7.107 -16.155  -1.767  1.00 42.84     0.000 A 
ATOM    201  CH2 TRP A  49       7.719 -17.344  -1.345  1.00 43.80     0.002 A 
ATOM    202  N   GLU A  50       5.467 -14.176  -8.268  1.00 33.64    -0.337 N 
ATOM    203  HN  GLU A  50       5.328 -15.181  -8.369  1.00  0.00     0.164 HD
ATOM    204  CA  GLU A  50       5.078 -13.318  -9.378  1.00 32.40     0.160 C 
ATOM    205  C   GLU A  50       3.951 -12.368  -8.957  1.00 35.36     0.251 C 
ATOM    206  O   GLU A  50       4.100 -11.148  -9.137  1.00 35.56    -0.271 OA
ATOM    207  CB  GLU A  50       4.705 -14.146 -10.612  1.00 33.67     0.043 C 
ATOM    208  CG  GLU A  50       4.375 -13.288 -11.823  1.00 53.21     0.100 C 
ATOM    209  CD  GLU A  50       5.353 -12.193 -12.248  1.00 86.13     0.185 C 
ATOM    210  OE1 GLU A  50       6.541 -12.514 -12.490  1.00 87.41    -0.647 OA
ATOM    211  OE2 GLU A  50       4.922 -11.019 -12.366  1.00 72.45    -0.647 OA
ATOM    212  N   ILE A  51       2.855 -12.919  -8.353  1.00 28.89    -0.338 N 
ATOM    213  HN  ILE A  51       2.829 -13.931  -8.229  1.00  0.00     0.164 HD
ATOM    214  CA  ILE A  51       1.710 -12.128  -7.873  1.00 26.44     0.159 C 
ATOM    215  C   ILE A  51       2.163 -11.130  -6.787  1.00 30.67     0.251 C 
ATOM    216  O   ILE A  51       1.813  -9.956  -6.870  1.00 31.83    -0.271 OA
ATOM    217  CB  ILE A  51       0.467 -12.987  -7.466  1.00 26.92     0.029 C 
ATOM    218  CG1 ILE A  51      -0.047 -13.839  -8.651  1.00 24.57     0.002 C 
ATOM    219  CG2 ILE A  51      -0.680 -12.107  -6.888  1.00 26.74     0.002 C 
ATOM    220  CD1 ILE A  51      -0.337 -13.125 -10.064  1.00 15.96     0.000 C 
ATOM    221  N   VAL A  52       2.960 -11.568  -5.816  1.00 27.14    -0.338 N 
ATOM    222  HN  VAL A  52       3.215 -12.555  -5.796  1.00  0.00     0.164 HD
ATOM    223  CA  VAL A  52       3.488 -10.675  -4.767  1.00 27.68     0.159 C 
ATOM    224  C   VAL A  52       4.399  -9.571  -5.394  1.00 32.34     0.251 C 
ATOM    225  O   VAL A  52       4.275  -8.402  -4.996  1.00 31.48    -0.271 OA
ATOM    226  CB  VAL A  52       4.183 -11.455  -3.614  1.00 31.36     0.029 C 
ATOM    227  CG1 VAL A  52       4.716 -10.515  -2.539  1.00 30.89     0.002 C 
ATOM    228  CG2 VAL A  52       3.231 -12.473  -2.999  1.00 31.02     0.002 C 
ATOM    229  N   ASP A  53       5.258  -9.926  -6.399  1.00 29.34    -0.337 N 
ATOM    230  HN  ASP A  53       5.297 -10.900  -6.699  1.00  0.00     0.164 HD
ATOM    231  CA  ASP A  53       6.128  -8.937  -7.059  1.00 31.50     0.170 C 
ATOM    232  C   ASP A  53       5.347  -7.737  -7.633  1.00 35.96     0.252 C 
ATOM    233  O   ASP A  53       5.866  -6.621  -7.649  1.00 36.26    -0.271 OA
ATOM    234  CB  ASP A  53       7.005  -9.559  -8.165  1.00 34.89     0.129 C 
ATOM    235  CG  ASP A  53       8.289 -10.240  -7.708  1.00 54.37     0.188 C 
ATOM    236  OD1 ASP A  53       8.619 -10.158  -6.481  1.00 54.79    -0.647 OA
ATOM    237  OD2 ASP A  53       8.968 -10.857  -8.567  1.00 62.71    -0.647 OA
ATOM    238  N   ASN A  54       4.107  -7.975  -8.089  1.00 30.70    -0.337 N 
ATOM    239  HN  ASN A  54       3.750  -8.930  -8.053  1.00  0.00     0.164 HD
ATOM    240  CA  ASN A  54       3.251  -6.936  -8.631  1.00 30.26     0.169 C 
ATOM    241  C   ASN A  54       2.811  -5.960  -7.517  1.00 33.26     0.252 C 
ATOM    242  O   ASN A  54       2.729  -4.762  -7.747  1.00 31.09    -0.271 OA
ATOM    243  CB  ASN A  54       2.046  -7.574  -9.314  1.00 31.56     0.119 C 
ATOM    244  CG  ASN A  54       2.352  -8.345 -10.576  1.00 48.47     0.230 C 
ATOM    245  OD1 ASN A  54       3.170  -7.943 -11.412  1.00 36.31    -0.273 OA
ATOM    246  ND2 ASN A  54       1.667  -9.465 -10.758  1.00 44.19    -0.369 N 
ATOM    247 1HD2 ASN A  54       0.992  -9.797 -10.069  1.00  0.00     0.159 HD
ATOM    248 2HD2 ASN A  54       1.874  -9.986 -11.610  1.00  0.00     0.159 HD
ATOM    249  N   SER A  55       2.554  -6.485  -6.302  1.00 31.15    -0.336 N 
ATOM    250  HN  SER A  55       2.652  -7.494  -6.187  1.00  0.00     0.164 HD
ATOM    251  CA  SER A  55       2.141  -5.694  -5.132  1.00 29.87     0.189 C 
ATOM    252  C   SER A  55       3.305  -4.874  -4.598  1.00 29.84     0.254 C 
ATOM    253  O   SER A  55       3.087  -3.731  -4.225  1.00 27.45    -0.270 OA
ATOM    254  CB  SER A  55       1.531  -6.583  -4.052  1.00 32.99     0.169 C 
ATOM    255  OG  SER A  55       0.454  -7.349  -4.571  1.00 36.91    -0.380 OA
ATOM    256  HG  SER A  55       0.074  -7.902  -3.899  1.00  0.00     0.211 HD
ATOM    257  N   ILE A  56       4.541  -5.439  -4.607  1.00 27.75    -0.337 N 
ATOM    258  HN  ILE A  56       4.606  -6.403  -4.935  1.00  0.00     0.164 HD
ATOM    259  CA  ILE A  56       5.807  -4.784  -4.183  1.00 27.38     0.159 C 
ATOM    260  C   ILE A  56       6.142  -3.630  -5.117  1.00 30.93     0.251 C 
ATOM    261  O   ILE A  56       6.604  -2.588  -4.656  1.00 31.19    -0.271 OA
ATOM    262  CB  ILE A  56       6.974  -5.820  -4.008  1.00 30.75     0.029 C 
ATOM    263  CG1 ILE A  56       7.046  -6.290  -2.546  1.00 29.41     0.002 C 
ATOM    264  CG2 ILE A  56       8.383  -5.326  -4.509  1.00 31.60     0.002 C 
ATOM    265  CD1 ILE A  56       6.761  -7.560  -2.437  1.00 27.59     0.000 C 
ATOM    266  N   ASP A  57       5.875  -3.806  -6.418  1.00 27.57    -0.337 N 
ATOM    267  HN  ASP A  57       5.509  -4.713  -6.707  1.00  0.00     0.164 HD
ATOM    268  CA  ASP A  57       6.069  -2.794  -7.452  1.00 28.55     0.170 C 
ATOM    269  C   ASP A  57       5.234  -1.564  -7.116  1.00 35.60     0.252 C 
ATOM    270  O   ASP A  57       5.716  -0.439  -7.223  1.00 37.59    -0.271 OA
ATOM    271  CB  ASP A  57       5.618  -3.345  -8.817  1.00 30.80     0.129 C 
ATOM    272  CG  ASP A  57       6.737  -3.765  -9.728  1.00 49.26     0.188 C 
ATOM    273  OD1 ASP A  57       7.729  -4.353  -9.225  1.00 55.54    -0.647 OA
ATOM    274  OD2 ASP A  57       6.631  -3.506 -10.950  1.00 52.95    -0.647 OA
ATOM    275  N   GLU A  58       3.976  -1.787  -6.700  1.00 32.03    -0.337 N 
ATOM    276  HN  GLU A  58       3.655  -2.754  -6.648  1.00  0.00     0.164 HD
ATOM    277  CA  GLU A  58       3.042  -0.739  -6.319  1.00 30.88     0.160 C 
ATOM    278  C   GLU A  58       3.528  -0.001  -5.081  1.00 31.88     0.251 C 
ATOM    279  O   GLU A  58       3.384   1.217  -4.999  1.00 32.52    -0.271 OA
ATOM    280  CB  GLU A  58       1.628  -1.334  -6.136  1.00 32.55     0.043 C 
ATOM    281  CG  GLU A  58       0.530  -0.286  -6.046  1.00 40.23     0.100 C 
ATOM    282  CD  GLU A  58       0.220   0.520  -7.292  1.00 50.94     0.185 C 
ATOM    283  OE1 GLU A  58       0.982   0.433  -8.284  1.00 33.57    -0.647 OA
ATOM    284  OE2 GLU A  58      -0.794   1.254  -7.265  1.00 39.48    -0.647 OA
ATOM    285  N   ALA A  59       4.116  -0.709  -4.153  1.00 27.79    -0.338 N 
ATOM    286  HN  ALA A  59       4.156  -1.722  -4.267  1.00  0.00     0.164 HD
ATOM    287  CA  ALA A  59       4.709  -0.129  -2.979  1.00 27.89     0.159 C 
ATOM    288  C   ALA A  59       5.978   0.659  -3.242  1.00 31.87     0.251 C 
ATOM    289  O   ALA A  59       6.222   1.638  -2.596  1.00 31.74    -0.271 OA
ATOM    290  CB  ALA A  59       4.971  -1.212  -1.963  1.00 28.63     0.034 C 
ATOM    291  N   LEU A  60       6.780   0.208  -4.185  1.00 27.61    -0.338 N 
ATOM    292  HN  LEU A  60       6.530  -0.661  -4.658  1.00  0.00     0.164 HD
ATOM    293  CA  LEU A  60       8.014   0.890  -4.591  1.00 27.77     0.159 C 
ATOM    294  C   LEU A  60       7.773   2.177  -5.345  1.00 32.02     0.251 C 
ATOM    295  O   LEU A  60       8.657   3.035  -5.399  1.00 31.70    -0.271 OA
ATOM    296  CB  LEU A  60       8.915  -0.041  -5.415  1.00 27.92     0.032 C 
ATOM    297  CG  LEU A  60       9.572  -1.193  -4.650  1.00 32.78     0.002 C 
ATOM    298  CD1 LEU A  60      10.260  -2.152  -5.616  1.00 32.28     0.000 C 
ATOM    299  CD2 LEU A  60      10.521  -0.678  -3.555  1.00 33.21     0.000 C 
ATOM    300  N   ALA A  61       6.584   2.301  -5.952  1.00 28.13    -0.338 N 
ATOM    301  HN  ALA A  61       5.925   1.526  -5.881  1.00  0.00     0.164 HD
ATOM    302  CA  ALA A  61       6.180   3.480  -6.708  1.00 26.61     0.159 C 
ATOM    303  C   ALA A  61       5.622   4.564  -5.740  1.00 28.38     0.251 C 
ATOM    304  O   ALA A  61       5.395   5.705  -6.150  1.00 27.89    -0.271 OA
ATOM    305  CB  ALA A  61       5.149   3.090  -7.763  1.00 26.69     0.034 C 
ATOM    306  N   GLY A  62       5.443   4.187  -4.474  1.00 23.28    -0.336 N 
ATOM    307  HN  GLY A  62       5.673   3.224  -4.229  1.00  0.00     0.164 HD
ATOM    308  CA  GLY A  62       4.941   5.054  -3.413  1.00 23.17     0.189 C 
ATOM    309  C   GLY A  62       3.435   5.006  -3.179  1.00 26.85     0.253 C 
ATOM    310  O   GLY A  62       2.917   5.826  -2.408  1.00 24.91    -0.270 OA
ATOM    311  N   TYR A  63       2.731   3.998  -3.787  1.00 23.71    -0.337 N 
ATOM    312  HN  TYR A  63       3.263   3.292  -4.296  1.00  0.00     0.164 HD
ATOM    313  CA  TYR A  63       1.274   3.859  -3.760  1.00 23.26     0.164 C 
ATOM    314  C   TYR A  63       0.685   2.714  -2.930  1.00 28.59     0.251 C 
ATOM    315  O   TYR A  63      -0.541   2.601  -2.887  1.00 29.52    -0.271 OA
ATOM    316  CB  TYR A  63       0.749   3.788  -5.204  1.00 24.61     0.058 C 
ATOM    317  CG  TYR A  63       0.992   5.088  -5.941  1.00 25.73    -0.020 A 
ATOM    318  CD1 TYR A  63       0.090   6.143  -5.847  1.00 27.65    -0.002 A 
ATOM    319  CD2 TYR A  63       2.172   5.299  -6.647  1.00 26.58    -0.002 A 
ATOM    320  CE1 TYR A  63       0.337   7.365  -6.475  1.00 28.73     0.024 A 
ATOM    321  CE2 TYR A  63       2.431   6.515  -7.278  1.00 27.60     0.024 A 
ATOM    322  CZ  TYR A  63       1.510   7.545  -7.188  1.00 33.60     0.089 A 
ATOM    323  OH  TYR A  63       1.754   8.728  -7.832  1.00 33.22    -0.359 OA
ATOM    324  HH  TYR A  63       1.122   9.435  -7.770  1.00  0.00     0.217 HD
ATOM    325  N   ALA A  64       1.516   1.909  -2.232  1.00 24.38    -0.338 N 
ATOM    326  HN  ALA A  64       2.518   2.076  -2.319  1.00  0.00     0.164 HD
ATOM    327  CA  ALA A  64       1.080   0.802  -1.350  1.00 22.47     0.159 C 
ATOM    328  C   ALA A  64       2.097   0.625  -0.199  1.00 27.29     0.251 C 
ATOM    329  O   ALA A  64       3.269   0.973  -0.354  1.00 28.80    -0.271 OA
ATOM    330  CB  ALA A  64       0.931  -0.494  -2.140  1.00 22.35     0.034 C 
ATOM    331  N   ASN A  65       1.661   0.114   0.951  1.00 21.97    -0.337 N 
ATOM    332  HN  ASN A  65       0.678  -0.146   1.038  1.00  0.00     0.164 HD
ATOM    333  CA  ASN A  65       2.555  -0.085   2.093  1.00 21.66     0.169 C 
ATOM    334  C   ASN A  65       2.194  -1.378   2.847  1.00 26.23     0.251 C 
ATOM    335  O   ASN A  65       2.822  -1.713   3.848  1.00 25.14    -0.271 OA
ATOM    336  CB  ASN A  65       2.476   1.133   3.036  1.00 19.36     0.119 C 
ATOM    337  CG  ASN A  65       1.145   1.281   3.745  1.00 42.89     0.230 C 
ATOM    338  OD1 ASN A  65       0.095   1.440   3.125  1.00 46.29    -0.273 OA
ATOM    339  ND2 ASN A  65       1.149   1.221   5.065  1.00 33.22    -0.369 N 
ATOM    340 1HD2 ASN A  65       2.020   1.089   5.579  1.00  0.00     0.159 HD
ATOM    341 2HD2 ASN A  65       0.253   1.321   5.542  1.00  0.00     0.159 HD
ATOM    342  N   GLN A  66       1.159  -2.073   2.382  1.00 25.25    -0.337 N 
ATOM    343  HN  GLN A  66       0.680  -1.734   1.547  1.00  0.00     0.164 HD
ATOM    344  CA  GLN A  66       0.677  -3.301   3.014  1.00 26.29     0.160 C 
ATOM    345  C   GLN A  66       0.365  -4.363   1.986  1.00 32.06     0.251 C 
ATOM    346  O   GLN A  66      -0.363  -4.113   1.025  1.00 31.16    -0.271 OA
ATOM    347  CB  GLN A  66      -0.558  -3.043   3.887  1.00 27.24     0.042 C 
ATOM    348  CG  GLN A  66      -0.217  -2.757   5.335  1.00 44.20     0.090 C 
ATOM    349  CD  GLN A  66      -1.442  -2.765   6.215  1.00 67.59     0.227 C 
ATOM    350  OE1 GLN A  66      -2.577  -2.537   5.776  1.00 65.63    -0.273 OA
ATOM    351  NE2 GLN A  66      -1.242  -3.039   7.486  1.00 61.72    -0.369 N 
ATOM    352 1HE2 GLN A  66      -0.307  -3.227   7.848  1.00  0.00     0.159 HD
ATOM    353 2HE2 GLN A  66      -2.070  -3.044   8.081  1.00  0.00     0.159 HD
ATOM    354  N   ILE A  67       0.948  -5.549   2.189  1.00 29.47    -0.338 N 
ATOM    355  HN  ILE A  67       1.577  -5.646   2.986  1.00  0.00     0.164 HD
ATOM    356  CA  ILE A  67       0.737  -6.706   1.340  1.00 29.01     0.159 C 
ATOM    357  C   ILE A  67       0.401  -7.871   2.241  1.00 31.02     0.251 C 
ATOM    358  O   ILE A  67       1.054  -8.078   3.259  1.00 30.14    -0.271 OA
ATOM    359  CB  ILE A  67       1.920  -7.008   0.383  1.00 32.45     0.029 C 
ATOM    360  CG1 ILE A  67       2.330  -5.743  -0.426  1.00 32.00     0.002 C 
ATOM    361  CG2 ILE A  67       1.548  -8.173  -0.558  1.00 34.05     0.002 C 
ATOM    362  CD1 ILE A  67       3.626  -5.795  -1.029  1.00 35.66     0.000 C 
ATOM    363  N   GLU A  68      -0.630  -8.623   1.882  1.00 27.46    -0.338 N 
ATOM    364  HN  GLU A  68      -1.160  -8.377   1.046  1.00  0.00     0.164 HD
ATOM    365  CA  GLU A  68      -1.019  -9.784   2.650  1.00 26.15     0.160 C 
ATOM    366  C   GLU A  68      -1.125 -11.047   1.785  1.00 30.67     0.251 C 
ATOM    367  O   GLU A  68      -1.916 -11.093   0.843  1.00 30.27    -0.271 OA
ATOM    368  CB  GLU A  68      -2.289  -9.493   3.432  1.00 27.08     0.043 C 
ATOM    369  CG  GLU A  68      -2.729 -10.626   4.346  1.00 36.75     0.100 C 
ATOM    370  CD  GLU A  68      -4.197 -10.536   4.706  1.00 49.49     0.185 C 
ATOM    371  OE1 GLU A  68      -5.040 -10.541   3.778  1.00 40.64    -0.647 OA
ATOM    372  OE2 GLU A  68      -4.506 -10.450   5.917  1.00 41.89    -0.647 OA
ATOM    373  N   VAL A  69      -0.312 -12.072   2.116  1.00 27.56    -0.338 N 
ATOM    374  HN  VAL A  69       0.343 -11.925   2.884  1.00  0.00     0.164 HD
ATOM    375  CA  VAL A  69      -0.298 -13.388   1.453  1.00 26.26     0.159 C 
ATOM    376  C   VAL A  69      -1.031 -14.425   2.346  1.00 26.10     0.251 C 
ATOM    377  O   VAL A  69      -0.600 -14.704   3.463  1.00 26.18    -0.271 OA
ATOM    378  CB  VAL A  69       1.120 -13.836   1.034  1.00 29.53     0.029 C 
ATOM    379  CG1 VAL A  69       1.063 -14.981   0.042  1.00 28.93     0.002 C 
ATOM    380  CG2 VAL A  69       1.882 -12.674   0.433  1.00 29.89     0.002 C 
ATOM    381  N   VAL A  70      -2.153 -14.961   1.853  1.00 20.26    -0.338 N 
ATOM    382  HN  VAL A  70      -2.460 -14.656   0.929  1.00  0.00     0.164 HD
ATOM    383  CA  VAL A  70      -2.973 -15.961   2.555  1.00 18.87     0.159 C 
ATOM    384  C   VAL A  70      -3.013 -17.320   1.815  1.00 21.00     0.251 C 
ATOM    385  O   VAL A  70      -3.309 -17.373   0.608  1.00 20.28    -0.271 OA
ATOM    386  CB  VAL A  70      -4.427 -15.453   2.877  1.00 21.54     0.029 C 
ATOM    387  CG1 VAL A  70      -5.180 -16.448   3.768  1.00 22.00     0.002 C 
ATOM    388  CG2 VAL A  70      -4.409 -14.097   3.546  1.00 20.69     0.002 C 
ATOM    389  N   ILE A  71      -2.737 -18.414   2.552  1.00 17.70    -0.338 N 
ATOM    390  HN  ILE A  71      -2.430 -18.278   3.515  1.00  0.00     0.164 HD
ATOM    391  CA  ILE A  71      -2.852 -19.806   2.047  1.00 16.72     0.159 C 
ATOM    392  C   ILE A  71      -4.212 -20.229   2.592  1.00 19.21     0.251 C 
ATOM    393  O   ILE A  71      -4.382 -20.419   3.804  1.00 15.41    -0.271 OA
ATOM    394  CB  ILE A  71      -1.746 -20.781   2.498  1.00 19.65     0.029 C 
ATOM    395  CG1 ILE A  71      -0.315 -20.196   2.295  1.00 20.88     0.002 C 
ATOM    396  CG2 ILE A  71      -1.938 -22.141   1.811  1.00 17.69     0.002 C 
ATOM    397  CD1 ILE A  71       0.642 -20.627   3.412  1.00 31.74     0.000 C 
ATOM    398  N   GLU A  72      -5.198 -20.301   1.705  1.00 19.93    -0.338 N 
ATOM    399  HN  GLU A  72      -4.986 -20.140   0.720  1.00  0.00     0.164 HD
ATOM    400  CA  GLU A  72      -6.591 -20.605   2.092  1.00 20.74     0.160 C 
ATOM    401  C   GLU A  72      -6.911 -22.109   1.960  1.00 27.68     0.251 C 
ATOM    402  O   GLU A  72      -6.042 -22.885   1.546  1.00 26.59    -0.271 OA
ATOM    403  CB  GLU A  72      -7.568 -19.746   1.244  1.00 21.31     0.043 C 
ATOM    404  CG  GLU A  72      -7.288 -18.239   1.175  1.00 19.49     0.100 C 
ATOM    405  CD  GLU A  72      -8.383 -17.428   0.500  1.00 51.09     0.185 C 
ATOM    406  OE1 GLU A  72      -8.754 -17.747  -0.653  1.00 48.18    -0.647 OA
ATOM    407  OE2 GLU A  72      -8.883 -16.470   1.133  1.00 59.79    -0.647 OA
ATOM    408  N   LYS A  73      -8.149 -22.507   2.337  1.00 27.01    -0.338 N 
ATOM    409  HN  LYS A  73      -8.771 -21.792   2.714  1.00  0.00     0.164 HD
ATOM    410  CA  LYS A  73      -8.678 -23.876   2.252  1.00 27.86     0.159 C 
ATOM    411  C   LYS A  73      -8.550 -24.366   0.784  1.00 34.42     0.251 C 
ATOM    412  O   LYS A  73      -8.842 -23.590  -0.142  1.00 35.74    -0.271 OA
ATOM    413  CB  LYS A  73     -10.161 -23.934   2.713  1.00 29.22     0.034 C 
ATOM    414  N   ASP A  74      -8.070 -25.625   0.590  1.00 29.00    -0.337 N 
ATOM    415  HN  ASP A  74      -7.846 -26.167   1.425  1.00  0.00     0.164 HD
ATOM    416  CA  ASP A  74      -7.844 -26.278  -0.706  1.00 29.36     0.170 C 
ATOM    417  C   ASP A  74      -6.657 -25.695  -1.449  1.00 32.15     0.252 C 
ATOM    418  O   ASP A  74      -6.548 -25.839  -2.670  1.00 30.84    -0.271 OA
ATOM    419  CB  ASP A  74      -9.106 -26.328  -1.595  1.00 32.82     0.129 C 
ATOM    420  CG  ASP A  74     -10.334 -26.937  -0.920  1.00 57.51     0.188 C 
ATOM    421  OD1 ASP A  74     -10.197 -28.023  -0.280  1.00 57.29    -0.647 OA
ATOM    422  OD2 ASP A  74     -11.435 -26.331  -1.029  1.00 70.83    -0.647 OA
ATOM    423  N   ASN A  75      -5.736 -25.071  -0.697  1.00 29.84    -0.337 N 
ATOM    424  HN  ASN A  75      -5.903 -25.022   0.308  1.00  0.00     0.164 HD
ATOM    425  CA  ASN A  75      -4.511 -24.456  -1.209  1.00 30.01     0.169 C 
ATOM    426  C   ASN A  75      -4.758 -23.384  -2.284  1.00 32.98     0.251 C 
ATOM    427  O   ASN A  75      -4.066 -23.320  -3.309  1.00 33.75    -0.271 OA
ATOM    428  CB  ASN A  75      -3.485 -25.497  -1.681  1.00 30.33     0.119 C 
ATOM    429  CG  ASN A  75      -2.826 -26.199  -0.562  1.00 36.76     0.230 C 
ATOM    430  OD1 ASN A  75      -1.790 -25.761  -0.068  1.00 28.84    -0.273 OA
ATOM    431  ND2 ASN A  75      -3.424 -27.304  -0.138  1.00 33.34    -0.369 N 
ATOM    432 1HD2 ASN A  75      -2.969 -27.789   0.635  1.00  0.00     0.159 HD
ATOM    433 2HD2 ASN A  75      -4.284 -27.668  -0.548  1.00  0.00     0.159 HD
ATOM    434  N   TRP A  76      -5.736 -22.531  -2.024  1.00 27.76    -0.337 N 
ATOM    435  HN  TRP A  76      -6.332 -22.696  -1.213  1.00  0.00     0.164 HD
ATOM    436  CA  TRP A  76      -5.988 -21.367  -2.857  1.00 27.22     0.164 C 
ATOM    437  C   TRP A  76      -5.022 -20.328  -2.278  1.00 27.34     0.251 C 
ATOM    438  O   TRP A  76      -4.722 -20.331  -1.059  1.00 24.29    -0.271 OA
ATOM    439  CB  TRP A  76      -7.411 -20.823  -2.650  1.00 26.65     0.060 C 
ATOM    440  CG  TRP A  76      -8.436 -21.392  -3.572  1.00 28.11    -0.001 A 
ATOM    441  CD1 TRP A  76      -9.063 -22.594  -3.452  1.00 30.90     0.068 A 
ATOM    442  CD2 TRP A  76      -9.015 -20.744  -4.725  1.00 28.60     0.013 A 
ATOM    443  NE1 TRP A  76      -9.996 -22.745  -4.460  1.00 31.09    -0.352 N 
ATOM    444  HE1 TRP A  76     -10.597 -23.559  -4.592  1.00  0.00     0.166 HD
ATOM    445  CE2 TRP A  76      -9.987 -21.626  -5.257  1.00 32.39     0.056 A 
ATOM    446  CE3 TRP A  76      -8.799 -19.507  -5.369  1.00 29.97     0.001 A 
ATOM    447  CZ2 TRP A  76     -10.727 -21.323  -6.417  1.00 31.14     0.017 A 
ATOM    448  CZ3 TRP A  76      -9.551 -19.201  -6.506  1.00 31.43     0.000 A 
ATOM    449  CH2 TRP A  76     -10.521 -20.092  -6.998  1.00 31.77     0.002 A 
ATOM    450  N   ILE A  77      -4.552 -19.427  -3.123  1.00 23.89    -0.338 N 
ATOM    451  HN  ILE A  77      -4.805 -19.467  -4.110  1.00  0.00     0.164 HD
ATOM    452  CA  ILE A  77      -3.661 -18.366  -2.628  1.00 23.40     0.159 C 
ATOM    453  C   ILE A  77      -4.393 -17.032  -2.755  1.00 27.92     0.251 C 
ATOM    454  O   ILE A  77      -5.101 -16.815  -3.738  1.00 27.86    -0.271 OA
ATOM    455  CB  ILE A  77      -2.243 -18.421  -3.307  1.00 24.81     0.029 C 
ATOM    456  CG1 ILE A  77      -1.444 -19.652  -2.800  1.00 23.36     0.002 C 
ATOM    457  CG2 ILE A  77      -1.438 -17.104  -3.187  1.00 24.57     0.002 C 
ATOM    458  CD1 ILE A  77      -0.684 -19.566  -1.404  1.00 18.69     0.000 C 
ATOM    459  N   LYS A  78      -4.289 -16.177  -1.738  1.00 24.66    -0.338 N 
ATOM    460  HN  LYS A  78      -3.773 -16.452  -0.902  1.00  0.00     0.164 HD
ATOM    461  CA  LYS A  78      -4.902 -14.853  -1.802  1.00 23.95     0.159 C 
ATOM    462  C   LYS A  78      -3.816 -13.842  -1.542  1.00 27.80     0.251 C 
ATOM    463  O   LYS A  78      -3.143 -13.939  -0.506  1.00 27.76    -0.271 OA
ATOM    464  CB  LYS A  78      -6.085 -14.678  -0.833  1.00 25.21     0.032 C 
ATOM    465  CG  LYS A  78      -6.828 -13.342  -1.017  1.00 27.96     0.004 C 
ATOM    466  CD  LYS A  78      -8.147 -13.269  -0.271  1.00 35.34     0.032 C 
ATOM    467  CE  LYS A  78      -8.025 -13.262   1.247  1.00 41.53     0.206 C 
ATOM    468  NZ  LYS A  78      -7.783 -11.908   1.797  1.00 56.78    -0.064 N 
ATOM    469  HZ1 LYS A  78      -7.701 -11.903   2.814  1.00  0.00     0.275 HD
ATOM    470  HZ2 LYS A  78      -8.500 -11.253   1.485  1.00  0.00     0.275 HD
ATOM    471  HZ3 LYS A  78      -6.966 -11.478   1.363  1.00  0.00     0.275 HD
ATOM    472  N   VAL A  79      -3.621 -12.886  -2.487  1.00 21.74    -0.338 N 
ATOM    473  HN  VAL A  79      -4.187 -12.908  -3.335  1.00  0.00     0.164 HD
ATOM    474  CA  VAL A  79      -2.621 -11.820  -2.328  1.00 20.56     0.159 C 
ATOM    475  C   VAL A  79      -3.390 -10.503  -2.396  1.00 25.54     0.251 C 
ATOM    476  O   VAL A  79      -4.088 -10.254  -3.380  1.00 25.71    -0.271 OA
ATOM    477  CB  VAL A  79      -1.399 -11.881  -3.306  1.00 23.33     0.029 C 
ATOM    478  CG1 VAL A  79      -0.459 -10.691  -3.115  1.00 22.45     0.002 C 
ATOM    479  CG2 VAL A  79      -0.631 -13.202  -3.189  1.00 22.75     0.002 C 
ATOM    480  N   THR A  80      -3.284  -9.686  -1.330  1.00 22.57    -0.336 N 
ATOM    481  HN  THR A  80      -2.695  -9.990  -0.555  1.00  0.00     0.164 HD
ATOM    482  CA  THR A  80      -3.955  -8.395  -1.209  1.00 22.92     0.186 C 
ATOM    483  C   THR A  80      -2.942  -7.287  -0.976  1.00 27.95     0.253 C 
ATOM    484  O   THR A  80      -1.936  -7.509  -0.303  1.00 28.97    -0.270 OA
ATOM    485  CB  THR A  80      -5.020  -8.435  -0.079  1.00 30.80     0.140 C 
ATOM    486  OG1 THR A  80      -5.971  -9.468  -0.353  1.00 33.41    -0.382 OA
ATOM    487  HG1 THR A  80      -6.622  -9.492   0.338  1.00  0.00     0.210 HD
ATOM    488  CG2 THR A  80      -5.793  -7.129   0.052  1.00 26.48     0.034 C 
ATOM    489  N   ASP A  81      -3.195  -6.106  -1.555  1.00 23.41    -0.337 N 
ATOM    490  HN  ASP A  81      -4.007  -6.038  -2.169  1.00  0.00     0.164 HD
ATOM    491  CA  ASP A  81      -2.378  -4.905  -1.362  1.00 23.46     0.170 C 
ATOM    492  C   ASP A  81      -3.308  -3.687  -1.212  1.00 28.36     0.252 C 
ATOM    493  O   ASP A  81      -4.494  -3.780  -1.522  1.00 27.70    -0.271 OA
ATOM    494  CB  ASP A  81      -1.290  -4.696  -2.448  1.00 24.93     0.129 C 
ATOM    495  CG  ASP A  81      -1.778  -4.472  -3.889  1.00 29.79     0.188 C 
ATOM    496  OD1 ASP A  81      -2.455  -3.428  -4.144  1.00 27.60    -0.647 OA
ATOM    497  OD2 ASP A  81      -1.461  -5.316  -4.762  1.00 24.58    -0.647 OA
ATOM    498  N   ASN A  82      -2.782  -2.565  -0.714  1.00 25.51    -0.337 N 
ATOM    499  HN  ASN A  82      -1.807  -2.563  -0.413  1.00  0.00     0.164 HD
ATOM    500  CA  ASN A  82      -3.566  -1.346  -0.591  1.00 24.64     0.169 C 
ATOM    501  C   ASN A  82      -3.074  -0.337  -1.654  1.00 28.71     0.251 C 
ATOM    502  O   ASN A  82      -2.984   0.864  -1.414  1.00 28.39    -0.271 OA
ATOM    503  CB  ASN A  82      -3.602  -0.827   0.868  1.00 19.20     0.119 C 
ATOM    504  CG  ASN A  82      -2.300  -0.367   1.438  1.00 31.47     0.230 C 
ATOM    505  OD1 ASN A  82      -1.243  -0.500   0.841  1.00 29.40    -0.273 OA
ATOM    506  ND2 ASN A  82      -2.354   0.177   2.629  1.00 30.54    -0.369 N 
ATOM    507 1HD2 ASN A  82      -3.237   0.288   3.128  1.00  0.00     0.159 HD
ATOM    508 2HD2 ASN A  82      -1.465   0.491   3.018  1.00  0.00     0.159 HD
ATOM    509  N   GLY A  83      -2.780  -0.865  -2.843  1.00 26.96    -0.336 N 
ATOM    510  HN  GLY A  83      -2.888  -1.873  -2.955  1.00  0.00     0.164 HD
ATOM    511  CA  GLY A  83      -2.315  -0.101  -3.994  1.00 27.53     0.189 C 
ATOM    512  C   GLY A  83      -3.401   0.742  -4.622  1.00 35.02     0.253 C 
ATOM    513  O   GLY A  83      -4.442   0.975  -4.000  1.00 36.32    -0.270 OA
ATOM    514  N   ARG A  84      -3.177   1.225  -5.853  1.00 31.95    -0.337 N 
ATOM    515  HN  ARG A  84      -2.302   1.002  -6.326  1.00  0.00     0.164 HD
ATOM    516  CA  ARG A  84      -4.169   2.070  -6.533  1.00 31.68     0.159 C 
ATOM    517  C   ARG A  84      -5.321   1.257  -7.144  1.00 34.46     0.251 C 
ATOM    518  O   ARG A  84      -6.336   1.846  -7.548  1.00 34.98    -0.271 OA
ATOM    519  CB  ARG A  84      -3.514   2.903  -7.662  1.00 30.40     0.034 C 
ATOM    520  CG  ARG A  84      -2.679   4.089  -7.222  1.00 26.36     0.027 C 
ATOM    521  CD  ARG A  84      -1.834   4.574  -8.388  1.00 31.75     0.116 C 
ATOM    522  NE  ARG A  84      -0.725   3.657  -8.695  1.00 30.46    -0.212 N 
ATOM    523  HE  ARG A  84      -0.795   2.699  -8.351  1.00  0.00     0.178 HD
ATOM    524  CZ  ARG A  84       0.362   3.985  -9.388  1.00 39.68     0.666 C 
ATOM    525  NH1 ARG A  84       0.515   5.220  -9.853  1.00 26.86    -0.235 N 
ATOM    526 1HH1 ARG A  84      -0.215   5.911  -9.680  1.00  0.00     0.174 HD
ATOM    527 2HH1 ARG A  84       1.349   5.472 -10.384  1.00  0.00     0.174 HD
ATOM    528  NH2 ARG A  84       1.312   3.085  -9.613  1.00 26.57    -0.235 N 
ATOM    529 1HH2 ARG A  84       1.195   2.137  -9.256  1.00  0.00     0.174 HD
ATOM    530 2HH2 ARG A  84       2.146   3.337 -10.144  1.00  0.00     0.174 HD
ATOM    531  N   GLY A  85      -5.137  -0.059  -7.234  1.00 29.38    -0.336 N 
ATOM    532  HN  GLY A  85      -4.283  -0.449  -6.836  1.00  0.00     0.164 HD
ATOM    533  CA  GLY A  85      -6.077  -0.980  -7.865  1.00 29.28     0.189 C 
ATOM    534  C   GLY A  85      -5.737  -1.040  -9.348  1.00 34.55     0.253 C 
ATOM    535  O   GLY A  85      -5.487   0.007  -9.957  1.00 33.90    -0.270 OA
ATOM    536  N   ILE A  86      -5.649  -2.246  -9.947  1.00 33.31    -0.337 N 
ATOM    537  HN  ILE A  86      -5.817  -3.092  -9.402  1.00  0.00     0.164 HD
ATOM    538  CA  ILE A  86      -5.312  -2.360 -11.388  1.00 33.69     0.160 C 
ATOM    539  C   ILE A  86      -6.358  -1.557 -12.174  1.00 38.13     0.254 C 
ATOM    540  O   ILE A  86      -7.550  -1.761 -11.923  1.00 38.35    -0.270 OA
ATOM    541  CB  ILE A  86      -5.210  -3.827 -11.905  1.00 36.74     0.029 C 
ATOM    542  CG1 ILE A  86      -4.226  -4.694 -11.053  1.00 36.06     0.002 C 
ATOM    543  CG2 ILE A  86      -4.839  -3.846 -13.402  1.00 37.76     0.002 C 
ATOM    544  CD1 ILE A  86      -4.385  -6.258 -11.224  1.00 25.69     0.000 C 
ATOM    545  N   PRO A  87      -5.976  -0.617 -13.080  1.00 34.61    -0.312 N 
ATOM    546  CA  PRO A  87      -7.009   0.164 -13.783  1.00 34.29     0.163 C 
ATOM    547  C   PRO A  87      -8.036  -0.696 -14.519  1.00 39.40     0.251 C 
ATOM    548  O   PRO A  87      -7.742  -1.799 -14.993  1.00 36.92    -0.271 OA
ATOM    549  CB  PRO A  87      -6.211   1.103 -14.682  1.00 35.58     0.034 C 
ATOM    550  CG  PRO A  87      -4.863   1.162 -14.089  1.00 39.76     0.027 C 
ATOM    551  CD  PRO A  87      -4.623  -0.192 -13.494  1.00 35.66     0.105 C 
ATOM    552  N   VAL A  88      -9.270  -0.179 -14.554  1.00 39.50    -0.338 N 
ATOM    553  HN  VAL A  88      -9.386   0.753 -14.156  1.00  0.00     0.164 HD
ATOM    554  CA  VAL A  88     -10.474  -0.813 -15.106  1.00 39.87     0.159 C 
ATOM    555  C   VAL A  88     -10.979  -0.149 -16.437  1.00 44.39     0.251 C 
ATOM    556  O   VAL A  88     -11.838  -0.710 -17.136  1.00 43.02    -0.271 OA
ATOM    557  CB  VAL A  88     -11.505  -0.763 -13.948  1.00 44.08     0.029 C 
ATOM    558  CG1 VAL A  88     -12.942  -0.882 -14.433  1.00 44.62     0.002 C 
ATOM    559  CG2 VAL A  88     -11.183  -1.802 -12.863  1.00 43.63     0.002 C 
ATOM    560  N   ASP A  89     -10.427   1.031 -16.782  1.00 41.17    -0.337 N 
ATOM    561  HN  ASP A  89      -9.700   1.423 -16.184  1.00  0.00     0.164 HD
ATOM    562  CA  ASP A  89     -10.825   1.770 -17.973  1.00 41.29     0.170 C 
ATOM    563  C   ASP A  89     -10.564   1.010 -19.285  1.00 45.63     0.252 C 
ATOM    564  O   ASP A  89      -9.559   0.298 -19.416  1.00 45.35    -0.271 OA
ATOM    565  CB  ASP A  89     -10.182   3.170 -17.990  1.00 43.48     0.129 C 
ATOM    566  CG  ASP A  89      -8.695   3.150 -18.278  1.00 60.86     0.188 C 
ATOM    567  OD1 ASP A  89      -7.943   2.616 -17.444  1.00 66.31    -0.647 OA
ATOM    568  OD2 ASP A  89      -8.288   3.653 -19.356  1.00 63.46    -0.647 OA
ATOM    569  N   ILE A  90     -11.484   1.168 -20.246  1.00 42.15    -0.338 N 
ATOM    570  HN  ILE A  90     -12.292   1.759 -20.050  1.00  0.00     0.164 HD
ATOM    571  CA  ILE A  90     -11.389   0.539 -21.557  1.00 42.05     0.159 C 
ATOM    572  C   ILE A  90     -10.156   1.081 -22.289  1.00 48.94     0.251 C 
ATOM    573  O   ILE A  90      -9.950   2.301 -22.372  1.00 48.87    -0.271 OA
ATOM    574  CB  ILE A  90     -12.704   0.713 -22.392  1.00 44.24     0.029 C 
ATOM    575  CG1 ILE A  90     -13.980   0.313 -21.600  1.00 44.39     0.002 C 
ATOM    576  CG2 ILE A  90     -12.632   0.001 -23.738  1.00 43.82     0.002 C 
ATOM    577  CD1 ILE A  90     -14.183  -1.196 -21.177  1.00 52.59     0.000 C 
ATOM    578  N   GLN A  91      -9.325   0.160 -22.779  1.00 47.01    -0.338 N 
ATOM    579  HN  GLN A  91      -9.541  -0.823 -22.613  1.00  0.00     0.164 HD
ATOM    580  CA  GLN A  91      -8.126   0.484 -23.539  1.00 47.60     0.160 C 
ATOM    581  C   GLN A  91      -8.628   0.640 -24.987  1.00 53.50     0.251 C 
ATOM    582  O   GLN A  91      -9.129  -0.322 -25.564  1.00 53.34    -0.271 OA
ATOM    583  CB  GLN A  91      -7.066  -0.630 -23.381  1.00 48.98     0.042 C 
ATOM    584  CG  GLN A  91      -6.672  -0.947 -21.920  1.00 63.22     0.090 C 
ATOM    585  CD  GLN A  91      -6.031   0.221 -21.185  1.00 77.68     0.227 C 
ATOM    586  OE1 GLN A  91      -4.839   0.515 -21.361  1.00 73.20    -0.273 OA
ATOM    587  NE2 GLN A  91      -6.810   0.913 -20.339  1.00 57.57    -0.369 N 
ATOM    588 1HE2 GLN A  91      -6.380   1.696 -19.846  1.00  0.00     0.159 HD
ATOM    589 2HE2 GLN A  91      -7.790   0.671 -20.194  1.00  0.00     0.159 HD
ATOM    590  N   GLU A  92      -8.555   1.870 -25.531  1.00 51.20    -0.338 N 
ATOM    591  HN  GLU A  92      -8.125   2.595 -24.957  1.00  0.00     0.164 HD
ATOM    592  CA  GLU A  92      -9.026   2.280 -26.856  1.00 51.85     0.159 C 
ATOM    593  C   GLU A  92      -8.770   1.285 -28.005  1.00 56.98     0.251 C 
ATOM    594  O   GLU A  92      -9.679   1.066 -28.805  1.00 56.74    -0.271 OA
ATOM    595  CB  GLU A  92      -8.472   3.663 -27.227  1.00 53.28     0.034 C 
ATOM    596  N   LYS A  93      -7.568   0.693 -28.092  1.00 54.96    -0.338 N 
ATOM    597  HN  LYS A  93      -6.860   0.911 -27.391  1.00  0.00     0.164 HD
ATOM    598  CA  LYS A  93      -7.238  -0.258 -29.161  1.00 55.74     0.159 C 
ATOM    599  C   LYS A  93      -7.974  -1.610 -28.987  1.00 61.53     0.251 C 
ATOM    600  O   LYS A  93      -8.765  -2.004 -29.855  1.00 60.27    -0.271 OA
ATOM    601  CB  LYS A  93      -5.713  -0.438 -29.276  1.00 58.33     0.034 C 
ATOM    602  N   MET A  94      -7.727  -2.281 -27.841  1.00 59.87    -0.337 N 
ATOM    603  HN  MET A  94      -7.081  -1.837 -27.188  1.00  0.00     0.164 HD
ATOM    604  CA  MET A  94      -8.283  -3.579 -27.427  1.00 60.13     0.160 C 
ATOM    605  C   MET A  94      -9.817  -3.583 -27.276  1.00 61.27     0.251 C 
ATOM    606  O   MET A  94     -10.465  -4.566 -27.628  1.00 60.60    -0.271 OA
ATOM    607  CB  MET A  94      -7.653  -4.021 -26.086  1.00 63.27     0.043 C 
ATOM    608  CG  MET A  94      -6.136  -3.879 -26.018  1.00 67.90     0.060 C 
ATOM    609  SD  MET A  94      -5.296  -5.194 -26.927  1.00 72.88    -0.139 SA
ATOM    610  CE  MET A  94      -3.584  -4.823 -26.528  1.00 69.70     0.069 C 
ATOM    611  N   GLY A  95     -10.369  -2.507 -26.722  1.00 55.61    -0.336 N 
ATOM    612  HN  GLY A  95      -9.760  -1.733 -26.456  1.00  0.00     0.164 HD
ATOM    613  CA  GLY A  95     -11.801  -2.377 -26.476  1.00 54.24     0.189 C 
ATOM    614  C   GLY A  95     -12.248  -3.181 -25.267  1.00 54.96     0.253 C 
ATOM    615  O   GLY A  95     -13.416  -3.567 -25.180  1.00 53.72    -0.270 OA
ATOM    616  N   ARG A  96     -11.309  -3.438 -24.318  1.00 49.57    -0.337 N 
ATOM    617  HN  ARG A  96     -10.371  -3.067 -24.473  1.00  0.00     0.164 HD
ATOM    618  CA  ARG A  96     -11.538  -4.211 -23.080  1.00 47.97     0.160 C 
ATOM    619  C   ARG A  96     -10.923  -3.498 -21.888  1.00 46.19     0.254 C 
ATOM    620  O   ARG A  96      -9.930  -2.807 -22.108  1.00 45.37    -0.270 OA
ATOM    621  CB  ARG A  96     -10.883  -5.620 -23.178  1.00 48.88     0.034 C 
ATOM    622  CG  ARG A  96     -11.219  -6.448 -24.428  1.00 61.42     0.027 C 
ATOM    623  CD  ARG A  96     -12.690  -6.834 -24.527  1.00 73.55     0.116 C 
ATOM    624  NE  ARG A  96     -13.022  -7.929 -23.619  1.00 82.13    -0.212 N 
ATOM    625  HE  ARG A  96     -12.259  -8.357 -23.095  1.00  0.00     0.178 HD
ATOM    626  CZ  ARG A  96     -14.245  -8.408 -23.426  1.00 98.61     0.666 C 
ATOM    627  NH1 ARG A  96     -15.280  -7.887 -24.076  1.00 85.39    -0.235 N 
ATOM    628 1HH1 ARG A  96     -15.125  -7.119 -24.729  1.00  0.00     0.174 HD
ATOM    629 2HH1 ARG A  96     -16.220  -8.255 -23.928  1.00  0.00     0.174 HD
ATOM    630  NH2 ARG A  96     -14.446  -9.406 -22.578  1.00 91.06    -0.235 N 
ATOM    631 1HH2 ARG A  96     -13.651  -9.806 -22.079  1.00  0.00     0.174 HD
ATOM    632 2HH2 ARG A  96     -15.386  -9.774 -22.430  1.00  0.00     0.174 HD
ATOM    633  N   PRO A  97     -11.425  -3.686 -20.620  1.00 39.63    -0.312 N 
ATOM    634  CA  PRO A  97     -10.773  -3.036 -19.450  1.00 37.61     0.163 C 
ATOM    635  C   PRO A  97      -9.296  -3.432 -19.313  1.00 41.95     0.251 C 
ATOM    636  O   PRO A  97      -8.913  -4.533 -19.744  1.00 41.40    -0.271 OA
ATOM    637  CB  PRO A  97     -11.569  -3.577 -18.263  1.00 38.68     0.034 C 
ATOM    638  CG  PRO A  97     -12.891  -3.964 -18.826  1.00 42.93     0.027 C 
ATOM    639  CD  PRO A  97     -12.586  -4.499 -20.188  1.00 39.48     0.105 C 
ATOM    640  N   ALA A  98      -8.458  -2.532 -18.742  1.00 38.80    -0.338 N 
ATOM    641  HN  ALA A  98      -8.838  -1.639 -18.428  1.00  0.00     0.164 HD
ATOM    642  CA  ALA A  98      -7.026  -2.792 -18.558  1.00 38.28     0.159 C 
ATOM    643  C   ALA A  98      -6.748  -4.070 -17.742  1.00 41.01     0.251 C 
ATOM    644  O   ALA A  98      -5.917  -4.862 -18.169  1.00 41.89    -0.271 OA
ATOM    645  CB  ALA A  98      -6.338  -1.593 -17.934  1.00 39.06     0.034 C 
ATOM    646  N   VAL A  99      -7.467  -4.303 -16.616  1.00 35.99    -0.338 N 
ATOM    647  HN  VAL A  99      -8.161  -3.608 -16.339  1.00  0.00     0.164 HD
ATOM    648  CA  VAL A  99      -7.307  -5.503 -15.765  1.00 35.52     0.159 C 
ATOM    649  C   VAL A  99      -7.409  -6.786 -16.610  1.00 40.04     0.251 C 
ATOM    650  O   VAL A  99      -6.582  -7.684 -16.452  1.00 39.99    -0.271 OA
ATOM    651  CB  VAL A  99      -8.237  -5.517 -14.501  1.00 38.80     0.029 C 
ATOM    652  CG1 VAL A  99      -9.727  -5.520 -14.846  1.00 37.66     0.002 C 
ATOM    653  CG2 VAL A  99      -7.890  -6.655 -13.551  1.00 38.76     0.002 C 
ATOM    654  N   GLU A 100      -8.392  -6.841 -17.533  1.00 36.30    -0.338 N 
ATOM    655  HN  GLU A 100      -9.026  -6.046 -17.618  1.00  0.00     0.164 HD
ATOM    656  CA  GLU A 100      -8.588  -7.983 -18.412  1.00 35.67     0.160 C 
ATOM    657  C   GLU A 100      -7.387  -8.203 -19.302  1.00 38.03     0.251 C 
ATOM    658  O   GLU A 100      -6.940  -9.333 -19.430  1.00 39.08    -0.271 OA
ATOM    659  CB  GLU A 100      -9.868  -7.840 -19.248  1.00 36.95     0.043 C 
ATOM    660  CG  GLU A 100     -10.424  -9.194 -19.648  1.00 43.83     0.100 C 
ATOM    661  CD  GLU A 100     -11.613  -9.160 -20.577  1.00 60.09     0.185 C 
ATOM    662  OE1 GLU A 100     -12.760  -9.069 -20.079  1.00 52.89    -0.647 OA
ATOM    663  OE2 GLU A 100     -11.395  -9.235 -21.808  1.00 52.20    -0.647 OA
ATOM    664  N   VAL A 101      -6.854  -7.131 -19.875  1.00 33.62    -0.338 N 
ATOM    665  HN  VAL A 101      -7.291  -6.233 -19.668  1.00  0.00     0.164 HD
ATOM    666  CA  VAL A 101      -5.696  -7.113 -20.779  1.00 33.76     0.159 C 
ATOM    667  C   VAL A 101      -4.452  -7.670 -20.093  1.00 38.34     0.251 C 
ATOM    668  O   VAL A 101      -3.862  -8.632 -20.586  1.00 37.87    -0.271 OA
ATOM    669  CB  VAL A 101      -5.460  -5.700 -21.417  1.00 37.03     0.029 C 
ATOM    670  CG1 VAL A 101      -4.194  -5.679 -22.265  1.00 36.77     0.002 C 
ATOM    671  CG2 VAL A 101      -6.670  -5.252 -22.243  1.00 36.35     0.002 C 
ATOM    672  N   ILE A 102      -4.078  -7.083 -18.942  1.00 35.22    -0.338 N 
ATOM    673  HN  ILE A 102      -4.641  -6.303 -18.602  1.00  0.00     0.164 HD
ATOM    674  CA  ILE A 102      -2.917  -7.487 -18.143  1.00 33.89     0.159 C 
ATOM    675  C   ILE A 102      -2.964  -8.965 -17.776  1.00 37.18     0.251 C 
ATOM    676  O   ILE A 102      -1.946  -9.642 -17.872  1.00 39.43    -0.271 OA
ATOM    677  CB  ILE A 102      -2.744  -6.549 -16.899  1.00 36.04     0.029 C 
ATOM    678  CG1 ILE A 102      -2.047  -5.232 -17.283  1.00 36.18     0.002 C 
ATOM    679  CG2 ILE A 102      -1.952  -7.202 -15.775  1.00 35.55     0.002 C 
ATOM    680  CD1 ILE A 102      -2.858  -4.246 -17.959  1.00 45.49     0.000 C 
ATOM    681  N   LEU A 103      -4.121  -9.463 -17.373  1.00 32.44    -0.338 N 
ATOM    682  HN  LEU A 103      -4.944  -8.861 -17.382  1.00  0.00     0.164 HD
ATOM    683  CA  LEU A 103      -4.264 -10.837 -16.918  1.00 32.84     0.159 C 
ATOM    684  C   LEU A 103      -4.417 -11.919 -17.987  1.00 41.81     0.251 C 
ATOM    685  O   LEU A 103      -4.373 -13.097 -17.631  1.00 42.22    -0.271 OA
ATOM    686  CB  LEU A 103      -5.435 -10.916 -15.931  1.00 32.59     0.032 C 
ATOM    687  CG  LEU A 103      -5.127 -10.386 -14.523  1.00 37.25     0.002 C 
ATOM    688  CD1 LEU A 103      -6.385 -10.086 -13.784  1.00 37.74     0.000 C 
ATOM    689  CD2 LEU A 103      -4.262 -11.359 -13.735  1.00 38.98     0.000 C 
ATOM    690  N   THR A 104      -4.583 -11.555 -19.270  1.00 41.52    -0.336 N 
ATOM    691  HN  THR A 104      -4.559 -10.564 -19.509  1.00  0.00     0.164 HD
ATOM    692  CA  THR A 104      -4.798 -12.540 -20.340  1.00 42.42     0.186 C 
ATOM    693  C   THR A 104      -3.848 -12.443 -21.584  1.00 48.92     0.253 C 
ATOM    694  O   THR A 104      -4.211 -12.994 -22.631  1.00 49.17    -0.270 OA
ATOM    695  CB  THR A 104      -6.278 -12.481 -20.803  1.00 47.81     0.140 C 
ATOM    696  OG1 THR A 104      -6.543 -11.183 -21.322  1.00 48.98    -0.382 OA
ATOM    697  HG1 THR A 104      -7.449 -11.147 -21.605  1.00  0.00     0.210 HD
ATOM    698  CG2 THR A 104      -7.278 -12.815 -19.705  1.00 43.95     0.034 C 
ATOM    699  N   VAL A 105      -2.646 -11.791 -21.467  1.00 45.78    -0.339 N 
ATOM    700  HN  VAL A 105      -2.431 -11.387 -20.555  1.00  0.00     0.164 HD
ATOM    701  CA  VAL A 105      -1.628 -11.613 -22.529  1.00 70.08     0.145 C 
ATOM    702  C   VAL A 105      -1.352 -12.909 -23.321  1.00114.18     0.229 C 
ATOM    703  O   VAL A 105      -0.846 -13.887 -22.771  1.00 83.20    -0.286 OA
ATOM    704  CB  VAL A 105      -0.313 -10.989 -21.982  1.00 74.19     0.028 C 
ATOM    705  CG1 VAL A 105       0.768 -10.912 -23.063  1.00 74.19     0.002 C 
ATOM    706  CG2 VAL A 105      -0.558  -9.611 -21.367  1.00 74.12     0.002 C 
ATOM    707  N   GLY A 125       2.460  -7.927 -15.359  1.00 61.84    -0.055 N 
ATOM    708  HN1 GLY A 125       2.540  -7.038 -14.865  1.00  0.00     0.276 HD
ATOM    709  HN2 GLY A 125       3.240  -8.543 -15.128  1.00  0.00     0.276 HD
ATOM    710  HN3 GLY A 125       1.692  -8.484 -14.985  1.00  0.00     0.276 HD
ATOM    711  CA  GLY A 125       2.332  -7.766 -16.807  1.00 62.01     0.292 C 
ATOM    712  C   GLY A 125       2.213  -9.091 -17.543  1.00 65.19     0.261 C 
ATOM    713  O   GLY A 125       1.100  -9.606 -17.754  1.00 63.25    -0.270 OA
ATOM    714  N   VAL A 126       3.380  -9.653 -17.944  1.00 61.75    -0.337 N 
ATOM    715  HN  VAL A 126       4.250  -9.152 -17.763  1.00  0.00     0.164 HD
ATOM    716  CA  VAL A 126       3.445 -10.953 -18.628  1.00 60.94     0.159 C 
ATOM    717  C   VAL A 126       3.228 -11.996 -17.536  1.00 60.96     0.251 C 
ATOM    718  O   VAL A 126       2.436 -12.930 -17.716  1.00 61.77    -0.271 OA
ATOM    719  CB  VAL A 126       4.767 -11.177 -19.432  1.00 65.19     0.029 C 
ATOM    720  CG1 VAL A 126       4.864 -12.611 -19.971  1.00 64.88     0.002 C 
ATOM    721  CG2 VAL A 126       4.891 -10.172 -20.580  1.00 64.86     0.002 C 
ATOM    722  N   GLY A 127       3.895 -11.769 -16.401  1.00 52.36    -0.336 N 
ATOM    723  HN  GLY A 127       4.479 -10.934 -16.360  1.00  0.00     0.164 HD
ATOM    724  CA  GLY A 127       3.857 -12.615 -15.218  1.00 49.52     0.189 C 
ATOM    725  C   GLY A 127       2.487 -12.976 -14.687  1.00 47.58     0.253 C 
ATOM    726  O   GLY A 127       2.246 -14.148 -14.401  1.00 47.49    -0.270 OA
ATOM    727  N   SER A 128       1.591 -11.980 -14.527  1.00 40.44    -0.335 N 
ATOM    728  HN  SER A 128       1.879 -11.033 -14.771  1.00  0.00     0.164 HD
ATOM    729  CA  SER A 128       0.217 -12.178 -14.019  1.00 38.96     0.189 C 
ATOM    730  C   SER A 128      -0.571 -13.109 -14.946  1.00 40.85     0.254 C 
ATOM    731  O   SER A 128      -1.279 -13.981 -14.453  1.00 40.22    -0.270 OA
ATOM    732  CB  SER A 128      -0.523 -10.848 -13.855  1.00 41.71     0.169 C 
ATOM    733  OG  SER A 128       0.349  -9.772 -13.555  1.00 50.87    -0.380 OA
ATOM    734  HG  SER A 128      -0.110  -8.947 -13.453  1.00  0.00     0.211 HD
ATOM    735  N   SER A 129      -0.421 -12.927 -16.285  1.00 36.94    -0.335 N 
ATOM    736  HN  SER A 129       0.185 -12.160 -16.576  1.00  0.00     0.164 HD
ATOM    737  CA  SER A 129      -1.040 -13.719 -17.359  1.00 36.53     0.189 C 
ATOM    738  C   SER A 129      -0.640 -15.166 -17.258  1.00 39.33     0.254 C 
ATOM    739  O   SER A 129      -1.491 -16.041 -17.440  1.00 38.59    -0.270 OA
ATOM    740  CB  SER A 129      -0.573 -13.220 -18.724  1.00 40.82     0.169 C 
ATOM    741  OG  SER A 129      -1.060 -11.917 -18.970  1.00 56.92    -0.380 OA
ATOM    742  HG  SER A 129      -0.769 -11.606 -19.819  1.00  0.00     0.211 HD
ATOM    743  N   VAL A 130       0.677 -15.419 -17.018  1.00 35.26    -0.337 N 
ATOM    744  HN  VAL A 130       1.306 -14.622 -16.923  1.00  0.00     0.164 HD
ATOM    745  CA  VAL A 130       1.249 -16.765 -16.887  1.00 34.60     0.159 C 
ATOM    746  C   VAL A 130       0.630 -17.458 -15.662  1.00 35.54     0.251 C 
ATOM    747  O   VAL A 130       0.176 -18.609 -15.779  1.00 35.01    -0.271 OA
ATOM    748  CB  VAL A 130       2.806 -16.737 -16.904  1.00 38.50     0.029 C 
ATOM    749  CG1 VAL A 130       3.407 -18.059 -16.440  1.00 38.22     0.002 C 
ATOM    750  CG2 VAL A 130       3.321 -16.375 -18.294  1.00 37.99     0.002 C 
ATOM    751  N   VAL A 131       0.561 -16.738 -14.514  1.00 29.69    -0.338 N 
ATOM    752  HN  VAL A 131       0.946 -15.794 -14.497  1.00  0.00     0.164 HD
ATOM    753  CA  VAL A 131      -0.055 -17.282 -13.291  1.00 30.12     0.159 C 
ATOM    754  C   VAL A 131      -1.530 -17.634 -13.603  1.00 35.32     0.251 C 
ATOM    755  O   VAL A 131      -1.995 -18.697 -13.207  1.00 35.84    -0.271 OA
ATOM    756  CB  VAL A 131       0.095 -16.360 -12.026  1.00 32.92     0.029 C 
ATOM    757  CG1 VAL A 131      -0.759 -16.857 -10.868  1.00 32.00     0.002 C 
ATOM    758  CG2 VAL A 131       1.561 -16.223 -11.589  1.00 32.04     0.002 C 
ATOM    759  N   ASN A 132      -2.241 -16.755 -14.333  1.00 31.40    -0.337 N 
ATOM    760  HN  ASN A 132      -1.778 -15.900 -14.640  1.00  0.00     0.164 HD
ATOM    761  CA  ASN A 132      -3.642 -16.956 -14.712  1.00 31.17     0.169 C 
ATOM    762  C   ASN A 132      -3.851 -18.197 -15.597  1.00 36.59     0.251 C 
ATOM    763  O   ASN A 132      -4.834 -18.935 -15.406  1.00 38.37    -0.271 OA
ATOM    764  CB  ASN A 132      -4.183 -15.713 -15.413  1.00 30.15     0.119 C 
ATOM    765  CG  ASN A 132      -5.680 -15.675 -15.527  1.00 45.88     0.230 C 
ATOM    766  OD1 ASN A 132      -6.391 -16.334 -14.767  1.00 30.22    -0.273 OA
ATOM    767  ND2 ASN A 132      -6.191 -14.891 -16.482  1.00 36.54    -0.369 N 
ATOM    768 1HD2 ASN A 132      -5.602 -14.345 -17.111  1.00  0.00     0.159 HD
ATOM    769 2HD2 ASN A 132      -7.208 -14.865 -16.559  1.00  0.00     0.159 HD
ATOM    770  N   ALA A 133      -2.922 -18.411 -16.551  1.00 30.84    -0.338 N 
ATOM    771  HN  ALA A 133      -2.149 -17.747 -16.593  1.00  0.00     0.164 HD
ATOM    772  CA  ALA A 133      -2.907 -19.491 -17.527  1.00 30.79     0.159 C 
ATOM    773  C   ALA A 133      -2.653 -20.836 -16.885  1.00 34.81     0.251 C 
ATOM    774  O   ALA A 133      -3.199 -21.832 -17.341  1.00 32.91    -0.271 OA
ATOM    775  CB  ALA A 133      -1.824 -19.218 -18.564  1.00 31.90     0.034 C 
ATOM    776  N   LEU A 134      -1.789 -20.854 -15.838  1.00 33.19    -0.338 N 
ATOM    777  HN  LEU A 134      -1.407 -19.953 -15.552  1.00  0.00     0.164 HD
ATOM    778  CA  LEU A 134      -1.344 -22.018 -15.073  1.00 32.39     0.159 C 
ATOM    779  C   LEU A 134      -2.221 -22.317 -13.885  1.00 33.29     0.251 C 
ATOM    780  O   LEU A 134      -1.896 -23.207 -13.101  1.00 33.16    -0.271 OA
ATOM    781  CB  LEU A 134       0.104 -21.775 -14.619  1.00 33.28     0.032 C 
ATOM    782  CG  LEU A 134       1.292 -22.298 -15.472  1.00 38.53     0.002 C 
ATOM    783  CD1 LEU A 134       1.039 -22.199 -16.988  1.00 40.32     0.000 C 
ATOM    784  CD2 LEU A 134       2.546 -21.508 -15.146  1.00 38.49     0.000 C 
ATOM    785  N   SER A 135      -3.349 -21.601 -13.765  1.00 29.47    -0.336 N 
ATOM    786  HN  SER A 135      -3.536 -20.901 -14.483  1.00  0.00     0.164 HD
ATOM    787  CA  SER A 135      -4.338 -21.741 -12.686  1.00 28.78     0.189 C 
ATOM    788  C   SER A 135      -5.665 -22.221 -13.240  1.00 32.09     0.254 C 
ATOM    789  O   SER A 135      -6.138 -21.695 -14.235  1.00 31.27    -0.270 OA
ATOM    790  CB  SER A 135      -4.556 -20.402 -11.965  1.00 31.33     0.169 C 
ATOM    791  OG  SER A 135      -3.412 -19.865 -11.319  1.00 28.60    -0.380 OA
ATOM    792  HG  SER A 135      -3.547 -19.037 -10.873  1.00  0.00     0.211 HD
ATOM    793  N   GLN A 136      -6.275 -23.210 -12.596  1.00 30.31    -0.337 N 
ATOM    794  HN  GLN A 136      -5.815 -23.622 -11.784  1.00  0.00     0.164 HD
ATOM    795  CA  GLN A 136      -7.583 -23.734 -13.004  1.00 30.08     0.160 C 
ATOM    796  C   GLN A 136      -8.693 -22.708 -12.704  1.00 35.16     0.251 C 
ATOM    797  O   GLN A 136      -9.761 -22.734 -13.318  1.00 35.07    -0.271 OA
ATOM    798  CB  GLN A 136      -7.894 -25.083 -12.324  1.00 30.53     0.042 C 
ATOM    799  CG  GLN A 136      -7.467 -25.200 -10.871  1.00 35.47     0.090 C 
ATOM    800  CD  GLN A 136      -7.811 -26.568 -10.335  1.00 51.84     0.227 C 
ATOM    801  OE1 GLN A 136      -7.114 -27.570 -10.586  1.00 47.69    -0.273 OA
ATOM    802  NE2 GLN A 136      -8.901 -26.639  -9.591  1.00 37.35    -0.369 N 
ATOM    803 1HE2 GLN A 136      -9.472 -25.819  -9.386  1.00  0.00     0.159 HD
ATOM    804 2HE2 GLN A 136      -9.134 -27.564  -9.229  1.00  0.00     0.159 HD
ATOM    805  N   ASP A 137      -8.441 -21.823 -11.735  1.00 32.15    -0.337 N 
ATOM    806  HN  ASP A 137      -7.549 -21.890 -11.245  1.00  0.00     0.164 HD
ATOM    807  CA  ASP A 137      -9.366 -20.764 -11.334  1.00 31.92     0.170 C 
ATOM    808  C   ASP A 137      -8.569 -19.607 -10.770  1.00 33.19     0.252 C 
ATOM    809  O   ASP A 137      -7.629 -19.810 -10.008  1.00 37.54    -0.271 OA
ATOM    810  CB  ASP A 137     -10.400 -21.267 -10.304  1.00 34.47     0.129 C 
ATOM    811  CG  ASP A 137     -11.546 -22.111 -10.854  1.00 47.24     0.188 C 
ATOM    812  OD1 ASP A 137     -12.413 -21.548 -11.585  1.00 45.84    -0.647 OA
ATOM    813  OD2 ASP A 137     -11.592 -23.327 -10.536  1.00 56.30    -0.647 OA
ATOM    814  N   LEU A 138      -8.898 -18.413 -11.186  1.00 23.95    -0.338 N 
ATOM    815  HN  LEU A 138      -9.647 -18.342 -11.875  1.00  0.00     0.164 HD
ATOM    816  CA  LEU A 138      -8.269 -17.167 -10.734  1.00 21.21     0.159 C 
ATOM    817  C   LEU A 138      -9.344 -16.096 -10.651  1.00 23.67     0.251 C 
ATOM    818  O   LEU A 138     -10.156 -15.945 -11.585  1.00 19.62    -0.271 OA
ATOM    819  CB  LEU A 138      -7.099 -16.710 -11.615  1.00 19.69     0.032 C 
ATOM    820  CG  LEU A 138      -6.248 -15.578 -11.086  1.00 22.46     0.002 C 
ATOM    821  CD1 LEU A 138      -4.763 -15.814 -11.376  1.00 20.79     0.000 C 
ATOM    822  CD2 LEU A 138      -6.695 -14.239 -11.652  1.00 26.14     0.000 C 
ATOM    823  N   GLU A 139      -9.361 -15.395  -9.493  1.00 21.00    -0.338 N 
ATOM    824  HN  GLU A 139      -8.686 -15.646  -8.770  1.00  0.00     0.164 HD
ATOM    825  CA  GLU A 139     -10.280 -14.310  -9.219  1.00 21.89     0.160 C 
ATOM    826  C   GLU A 139      -9.519 -13.027  -8.884  1.00 25.40     0.251 C 
ATOM    827  O   GLU A 139      -8.528 -13.053  -8.162  1.00 23.11    -0.271 OA
ATOM    828  CB  GLU A 139     -11.251 -14.660  -8.097  1.00 23.30     0.043 C 
ATOM    829  CG  GLU A 139     -12.224 -15.768  -8.421  1.00 32.07     0.100 C 
ATOM    830  CD  GLU A 139     -12.848 -16.399  -7.193  1.00 54.84     0.185 C 
ATOM    831  OE1 GLU A 139     -12.657 -15.868  -6.073  1.00 50.15    -0.647 OA
ATOM    832  OE2 GLU A 139     -13.534 -17.433  -7.352  1.00 57.48    -0.647 OA
ATOM    833  N   VAL A 140      -9.994 -11.915  -9.427  1.00 24.03    -0.338 N 
ATOM    834  HN  VAL A 140     -10.799 -11.998 -10.047  1.00  0.00     0.164 HD
ATOM    835  CA  VAL A 140      -9.449 -10.583  -9.202  1.00 24.34     0.159 C 
ATOM    836  C   VAL A 140     -10.578  -9.660  -8.762  1.00 29.04     0.251 C 
ATOM    837  O   VAL A 140     -11.659  -9.635  -9.366  1.00 26.91    -0.271 OA
ATOM    838  CB  VAL A 140      -8.611  -9.994 -10.378  1.00 28.84     0.029 C 
ATOM    839  CG1 VAL A 140      -9.462  -9.743 -11.632  1.00 28.86     0.002 C 
ATOM    840  CG2 VAL A 140      -7.886  -8.711  -9.953  1.00 28.63     0.002 C 
ATOM    841  N   TYR A 141     -10.313  -8.931  -7.677  1.00 27.70    -0.337 N 
ATOM    842  HN  TYR A 141      -9.422  -9.098  -7.210  1.00  0.00     0.164 HD
ATOM    843  CA  TYR A 141     -11.185  -7.918  -7.102  1.00 27.14     0.164 C 
ATOM    844  C   TYR A 141     -10.367  -6.633  -7.094  1.00 32.87     0.251 C 
ATOM    845  O   TYR A 141      -9.272  -6.587  -6.525  1.00 32.01    -0.271 OA
ATOM    846  CB  TYR A 141     -11.608  -8.304  -5.696  1.00 27.04     0.058 C 
ATOM    847  CG  TYR A 141     -12.513  -9.507  -5.663  1.00 28.51    -0.020 A 
ATOM    848  CD1 TYR A 141     -11.991 -10.793  -5.546  1.00 28.84    -0.002 A 
ATOM    849  CD2 TYR A 141     -13.898  -9.362  -5.718  1.00 30.67    -0.002 A 
ATOM    850  CE1 TYR A 141     -12.824 -11.905  -5.495  1.00 29.61     0.024 A 
ATOM    851  CE2 TYR A 141     -14.741 -10.466  -5.649  1.00 30.86     0.024 A 
ATOM    852  CZ  TYR A 141     -14.199 -11.733  -5.544  1.00 38.69     0.089 A 
ATOM    853  OH  TYR A 141     -15.037 -12.809  -5.491  1.00 43.92    -0.359 OA
ATOM    854  HH  TYR A 141     -14.664 -13.680  -5.419  1.00  0.00     0.217 HD
ATOM    855  N   VAL A 142     -10.868  -5.613  -7.771  1.00 31.49    -0.338 N 
ATOM    856  HN  VAL A 142     -11.758  -5.731  -8.255  1.00  0.00     0.164 HD
ATOM    857  CA  VAL A 142     -10.189  -4.329  -7.846  1.00 31.25     0.159 C 
ATOM    858  C   VAL A 142     -11.016  -3.336  -7.044  1.00 35.53     0.251 C 
ATOM    859  O   VAL A 142     -12.236  -3.267  -7.220  1.00 35.90    -0.271 OA
ATOM    860  CB  VAL A 142      -9.950  -3.884  -9.313  1.00 35.00     0.029 C 
ATOM    861  CG1 VAL A 142      -9.497  -2.430  -9.397  1.00 34.49     0.002 C 
ATOM    862  CG2 VAL A 142      -8.936  -4.797 -10.008  1.00 34.93     0.002 C 
ATOM    863  N   HIS A 143     -10.355  -2.616  -6.122  1.00 30.52    -0.337 N 
ATOM    864  HN  HIS A 143      -9.364  -2.814  -5.982  1.00  0.00     0.164 HD
ATOM    865  CA  HIS A 143     -10.964  -1.571  -5.310  1.00 28.83     0.165 C 
ATOM    866  C   HIS A 143     -10.374  -0.287  -5.910  1.00 33.69     0.251 C 
ATOM    867  O   HIS A 143      -9.179  -0.001  -5.752  1.00 35.09    -0.271 OA
ATOM    868  CB  HIS A 143     -10.611  -1.727  -3.821  1.00 28.41     0.077 C 
ATOM    869  CG  HIS A 143     -11.367  -2.793  -3.086  1.00 31.37     0.054 A 
ATOM    870  ND1 HIS A 143     -11.345  -4.128  -3.496  1.00 32.83    -0.340 N 
ATOM    871  HD1 HIS A 143     -10.870  -4.513  -4.312  1.00  0.00     0.167 HD
ATOM    872  CD2 HIS A 143     -12.086  -2.707  -1.939  1.00 32.13     0.086 A 
ATOM    873  CE1 HIS A 143     -12.071  -4.792  -2.604  1.00 31.10     0.151 A 
ATOM    874  NE2 HIS A 143     -12.533  -3.986  -1.649  1.00 31.35    -0.336 N 
ATOM    875  HE2 HIS A 143     -13.109  -4.260  -0.853  1.00  0.00     0.168 HD
ATOM    876  N   ARG A 144     -11.190   0.432  -6.675  1.00 29.34    -0.338 N 
ATOM    877  HN  ARG A 144     -12.147   0.100  -6.791  1.00  0.00     0.164 HD
ATOM    878  CA  ARG A 144     -10.808   1.674  -7.366  1.00 29.15     0.159 C 
ATOM    879  C   ARG A 144     -12.076   2.449  -7.667  1.00 32.21     0.251 C 
ATOM    880  O   ARG A 144     -13.117   1.821  -7.879  1.00 33.06    -0.271 OA
ATOM    881  CB  ARG A 144     -10.106   1.327  -8.701  1.00 29.63     0.034 C 
ATOM    882  CG  ARG A 144      -9.162   2.390  -9.263  1.00 24.53     0.027 C 
ATOM    883  CD  ARG A 144      -8.637   1.907 -10.602  1.00 18.89     0.116 C 
ATOM    884  NE  ARG A 144      -8.043   2.976 -11.408  1.00 15.03    -0.212 N 
ATOM    885  HE  ARG A 144      -8.659   3.510 -12.021  1.00  0.00     0.178 HD
ATOM    886  CZ  ARG A 144      -6.746   3.296 -11.391  1.00 32.65     0.666 C 
ATOM    887  NH1 ARG A 144      -5.904   2.649 -10.596  1.00 23.59    -0.235 N 
ATOM    888 1HH1 ARG A 144      -4.914   2.893 -10.583  1.00  0.00     0.174 HD
ATOM    889 2HH1 ARG A 144      -6.256   1.891 -10.010  1.00  0.00     0.174 HD
ATOM    890  NH2 ARG A 144      -6.290   4.278 -12.150  1.00 18.94    -0.235 N 
ATOM    891 1HH2 ARG A 144      -5.300   4.522 -12.137  1.00  0.00     0.174 HD
ATOM    892 2HH2 ARG A 144      -6.937   4.776 -12.761  1.00  0.00     0.174 HD
ATOM    893  N   ASN A 145     -12.005   3.808  -7.668  1.00 27.71    -0.337 N 
ATOM    894  HN  ASN A 145     -11.102   4.228  -7.445  1.00  0.00     0.164 HD
ATOM    895  CA  ASN A 145     -13.126   4.731  -7.965  1.00 26.45     0.169 C 
ATOM    896  C   ASN A 145     -14.347   4.477  -7.089  1.00 31.53     0.251 C 
ATOM    897  O   ASN A 145     -15.478   4.498  -7.586  1.00 31.75    -0.271 OA
ATOM    898  CB  ASN A 145     -13.537   4.661  -9.460  1.00 20.06     0.119 C 
ATOM    899  CG  ASN A 145     -12.380   4.490 -10.415  1.00 37.75     0.230 C 
ATOM    900  OD1 ASN A 145     -12.377   3.607 -11.283  1.00 29.06    -0.273 OA
ATOM    901  ND2 ASN A 145     -11.377   5.340 -10.282  1.00 35.31    -0.369 N 
ATOM    902 1HD2 ASN A 145     -10.595   5.224 -10.927  1.00  0.00     0.159 HD
ATOM    903 2HD2 ASN A 145     -11.379   6.067  -9.567  1.00  0.00     0.159 HD
ATOM    904  N   GLU A 146     -14.111   4.204  -5.792  1.00 28.63    -0.337 N 
ATOM    905  HN  GLU A 146     -13.134   4.205  -5.499  1.00  0.00     0.164 HD
ATOM    906  CA  GLU A 146     -15.107   3.904  -4.748  1.00 28.27     0.160 C 
ATOM    907  C   GLU A 146     -16.000   2.665  -5.089  1.00 33.43     0.251 C 
ATOM    908  O   GLU A 146     -16.976   2.396  -4.392  1.00 33.67    -0.271 OA
ATOM    909  CB  GLU A 146     -15.930   5.147  -4.385  1.00 29.49     0.043 C 
ATOM    910  CG  GLU A 146     -15.073   6.387  -4.162  1.00 41.56     0.100 C 
ATOM    911  CD  GLU A 146     -15.736   7.549  -3.453  1.00 68.97     0.185 C 
ATOM    912  OE1 GLU A 146     -16.338   8.401  -4.147  1.00 73.74    -0.647 OA
ATOM    913  OE2 GLU A 146     -15.641   7.618  -2.206  1.00 65.48    -0.647 OA
ATOM    914  N   THR A 147     -15.617   1.885  -6.122  1.00 29.70    -0.336 N 
ATOM    915  HN  THR A 147     -14.772   2.151  -6.627  1.00  0.00     0.164 HD
ATOM    916  CA  THR A 147     -16.331   0.675  -6.575  1.00 29.27     0.186 C 
ATOM    917  C   THR A 147     -15.449  -0.605  -6.400  1.00 31.78     0.253 C 
ATOM    918  O   THR A 147     -14.206  -0.525  -6.378  1.00 30.74    -0.270 OA
ATOM    919  CB  THR A 147     -16.683   0.870  -8.075  1.00 37.24     0.140 C 
ATOM    920  OG1 THR A 147     -17.116   2.212  -8.302  1.00 33.64    -0.382 OA
ATOM    921  HG1 THR A 147     -16.469   2.829  -7.979  1.00  0.00     0.210 HD
ATOM    922  CG2 THR A 147     -17.718  -0.117  -8.592  1.00 37.25     0.034 C 
ATOM    923  N   ILE A 148     -16.104  -1.779  -6.302  1.00 27.28    -0.337 N 
ATOM    924  HN  ILE A 148     -17.123  -1.757  -6.274  1.00  0.00     0.164 HD
ATOM    925  CA  ILE A 148     -15.442  -3.089  -6.233  1.00 26.00     0.159 C 
ATOM    926  C   ILE A 148     -15.752  -3.771  -7.583  1.00 32.37     0.251 C 
ATOM    927  O   ILE A 148     -16.914  -3.985  -7.895  1.00 33.05    -0.271 OA
ATOM    928  CB  ILE A 148     -15.802  -3.940  -4.991  1.00 27.22     0.029 C 
ATOM    929  CG1 ILE A 148     -15.512  -3.171  -3.677  1.00 25.31     0.002 C 
ATOM    930  CG2 ILE A 148     -15.013  -5.260  -5.030  1.00 29.44     0.002 C 
ATOM    931  CD1 ILE A 148     -15.990  -3.851  -2.407  1.00 13.91     0.000 C 
ATOM    932  N   TYR A 149     -14.719  -4.023  -8.401  1.00 30.02    -0.337 N 
ATOM    933  HN  TYR A 149     -13.791  -3.774  -8.059  1.00  0.00     0.164 HD
ATOM    934  CA  TYR A 149     -14.793  -4.623  -9.742  1.00 29.92     0.164 C 
ATOM    935  C   TYR A 149     -14.337  -6.087  -9.678  1.00 33.76     0.251 C 
ATOM    936  O   TYR A 149     -13.325  -6.371  -9.039  1.00 34.38    -0.271 OA
ATOM    937  CB  TYR A 149     -13.878  -3.858 -10.716  1.00 31.35     0.058 C 
ATOM    938  CG  TYR A 149     -14.211  -2.391 -10.898  1.00 33.90    -0.020 A 
ATOM    939  CD1 TYR A 149     -13.652  -1.421 -10.072  1.00 34.14    -0.002 A 
ATOM    940  CD2 TYR A 149     -15.059  -1.970 -11.919  1.00 36.33    -0.002 A 
ATOM    941  CE1 TYR A 149     -13.927  -0.072 -10.256  1.00 35.22     0.024 A 
ATOM    942  CE2 TYR A 149     -15.336  -0.623 -12.115  1.00 37.85     0.024 A 
ATOM    943  CZ  TYR A 149     -14.766   0.324 -11.281  1.00 48.76     0.089 A 
ATOM    944  OH  TYR A 149     -15.052   1.656 -11.453  1.00 56.31    -0.359 OA
ATOM    945  HH  TYR A 149     -14.661   2.306 -10.881  1.00  0.00     0.217 HD
ATOM    946  N   HIS A 150     -15.053  -7.012 -10.351  1.00 28.55    -0.337 N 
ATOM    947  HN  HIS A 150     -15.854  -6.716 -10.910  1.00  0.00     0.164 HD
ATOM    948  CA  HIS A 150     -14.702  -8.430 -10.294  1.00 27.28     0.165 C 
ATOM    949  C   HIS A 150     -14.745  -9.158 -11.641  1.00 33.00     0.251 C 
ATOM    950  O   HIS A 150     -15.611  -8.928 -12.491  1.00 31.94    -0.271 OA
ATOM    951  CB  HIS A 150     -15.591  -9.142  -9.243  1.00 27.13     0.077 C 
ATOM    952  CG  HIS A 150     -15.435 -10.626  -9.142  1.00 30.32     0.054 A 
ATOM    953  ND1 HIS A 150     -14.206 -11.213  -8.934  1.00 32.80    -0.340 N 
ATOM    954  HD1 HIS A 150     -13.308 -10.739  -8.835  1.00  0.00     0.167 HD
ATOM    955  CD2 HIS A 150     -16.371 -11.597  -9.190  1.00 31.61     0.086 A 
ATOM    956  CE1 HIS A 150     -14.429 -12.519  -8.889  1.00 31.46     0.151 A 
ATOM    957  NE2 HIS A 150     -15.715 -12.796  -9.041  1.00 31.34    -0.336 N 
ATOM    958  HE2 HIS A 150     -16.139 -13.724  -9.046  1.00  0.00     0.168 HD
ATOM    959  N   GLN A 151     -13.766 -10.052 -11.808  1.00 30.94    -0.337 N 
ATOM    960  HN  GLN A 151     -13.058 -10.106 -11.076  1.00  0.00     0.164 HD
ATOM    961  CA  GLN A 151     -13.619 -10.953 -12.935  1.00 30.63     0.160 C 
ATOM    962  C   GLN A 151     -12.966 -12.256 -12.475  1.00 33.18     0.251 C 
ATOM    963  O   GLN A 151     -12.008 -12.229 -11.700  1.00 32.81    -0.271 OA
ATOM    964  CB  GLN A 151     -12.844 -10.333 -14.100  1.00 31.76     0.042 C 
ATOM    965  CG  GLN A 151     -13.190 -11.028 -15.421  1.00 36.87     0.090 C 
ATOM    966  CD  GLN A 151     -12.625 -10.374 -16.646  1.00 50.83     0.227 C 
ATOM    967  OE1 GLN A 151     -11.575  -9.722 -16.608  1.00 45.78    -0.273 OA
ATOM    968  NE2 GLN A 151     -13.304 -10.551 -17.775  1.00 41.24    -0.369 N 
ATOM    969 1HE2 GLN A 151     -14.170 -11.089 -17.806  1.00  0.00     0.159 HD
ATOM    970 2HE2 GLN A 151     -12.920 -10.106 -18.608  1.00  0.00     0.159 HD
ATOM    971  N   ALA A 152     -13.501 -13.388 -12.954  1.00 27.89    -0.338 N 
ATOM    972  HN  ALA A 152     -14.331 -13.303 -13.541  1.00  0.00     0.164 HD
ATOM    973  CA  ALA A 152     -12.990 -14.735 -12.702  1.00 25.82     0.159 C 
ATOM    974  C   ALA A 152     -12.561 -15.336 -14.049  1.00 30.04     0.251 C 
ATOM    975  O   ALA A 152     -13.096 -14.991 -15.110  1.00 30.68    -0.271 OA
ATOM    976  CB  ALA A 152     -14.043 -15.595 -12.032  1.00 25.85     0.034 C 
ATOM    977  N   TYR A 153     -11.551 -16.196 -14.003  1.00 26.49    -0.337 N 
ATOM    978  HN  TYR A 153     -11.157 -16.407 -13.086  1.00  0.00     0.164 HD
ATOM    979  CA  TYR A 153     -10.954 -16.869 -15.166  1.00 24.15     0.164 C 
ATOM    980  C   TYR A 153     -10.821 -18.375 -14.904  1.00 28.99     0.251 C 
ATOM    981  O   TYR A 153     -10.840 -18.830 -13.743  1.00 28.40    -0.271 OA
ATOM    982  CB  TYR A 153      -9.554 -16.265 -15.449  1.00 23.11     0.058 C 
ATOM    983  CG  TYR A 153      -9.494 -14.745 -15.469  1.00 20.99    -0.020 A 
ATOM    984  CD1 TYR A 153      -9.275 -14.024 -14.301  1.00 20.93    -0.002 A 
ATOM    985  CD2 TYR A 153      -9.645 -14.031 -16.660  1.00 21.28    -0.002 A 
ATOM    986  CE1 TYR A 153      -9.229 -12.637 -14.306  1.00 22.04     0.024 A 
ATOM    987  CE2 TYR A 153      -9.589 -12.637 -16.682  1.00 19.04     0.024 A 
ATOM    988  CZ  TYR A 153      -9.392 -11.941 -15.494  1.00 33.26     0.089 A 
ATOM    989  OH  TYR A 153      -9.333 -10.556 -15.444  1.00 38.96    -0.359 OA
ATOM    990  HH  TYR A 153      -9.198 -10.081 -14.633  1.00  0.00     0.217 HD
ATOM    991  N   LYS A 154     -10.702 -19.153 -15.976  1.00 27.39    -0.338 N 
ATOM    992  HN  LYS A 154     -10.766 -18.721 -16.898  1.00  0.00     0.164 HD
ATOM    993  CA  LYS A 154     -10.481 -20.617 -15.899  1.00 27.45     0.159 C 
ATOM    994  C   LYS A 154      -9.414 -20.892 -16.942  1.00 35.45     0.251 C 
ATOM    995  O   LYS A 154      -9.602 -20.553 -18.109  1.00 36.33    -0.271 OA
ATOM    996  CB  LYS A 154     -11.748 -21.419 -16.179  1.00 28.06     0.032 C 
ATOM    997  CG  LYS A 154     -12.720 -21.502 -15.017  1.00 28.94     0.004 C 
ATOM    998  CD  LYS A 154     -13.847 -22.484 -15.370  1.00 36.71     0.032 C 
ATOM    999  CE  LYS A 154     -14.937 -22.610 -14.336  1.00 33.33     0.206 C 
ATOM   1000  NZ  LYS A 154     -14.359 -22.979 -13.016  1.00 30.44    -0.064 N 
ATOM   1001  HZ1 LYS A 154     -15.096 -23.064 -12.316  1.00  0.00     0.275 HD
ATOM   1002  HZ2 LYS A 154     -13.632 -22.326 -12.724  1.00  0.00     0.275 HD
ATOM   1003  HZ3 LYS A 154     -13.790 -23.824 -13.073  1.00  0.00     0.275 HD
ATOM   1004  N   LYS A 155      -8.261 -21.407 -16.515  1.00 34.06    -0.338 N 
ATOM   1005  HN  LYS A 155      -8.173 -21.608 -15.519  1.00  0.00     0.164 HD
ATOM   1006  CA  LYS A 155      -7.107 -21.706 -17.374  1.00 34.35     0.159 C 
ATOM   1007  C   LYS A 155      -6.641 -20.474 -18.182  1.00 41.54     0.251 C 
ATOM   1008  O   LYS A 155      -6.053 -20.618 -19.256  1.00 43.15    -0.271 OA
ATOM   1009  CB  LYS A 155      -7.376 -22.942 -18.266  1.00 35.58     0.032 C 
ATOM   1010  CG  LYS A 155      -7.527 -24.254 -17.490  1.00 35.88     0.004 C 
ATOM   1011  CD  LYS A 155      -7.841 -25.405 -18.425  1.00 47.96     0.032 C 
ATOM   1012  CE  LYS A 155      -7.892 -26.757 -17.756  1.00 65.88     0.206 C 
ATOM   1013  NZ  LYS A 155      -8.149 -27.843 -18.746  1.00 76.37    -0.064 N 
ATOM   1014  HZ1 LYS A 155      -8.183 -28.757 -18.294  1.00  0.00     0.275 HD
ATOM   1015  HZ2 LYS A 155      -7.468 -27.826 -19.505  1.00  0.00     0.275 HD
ATOM   1016  HZ3 LYS A 155      -8.993 -27.662 -19.289  1.00  0.00     0.275 HD
ATOM   1017  N   GLY A 156      -6.906 -19.281 -17.646  1.00 37.70    -0.336 N 
ATOM   1018  HN  GLY A 156      -7.395 -19.259 -16.751  1.00  0.00     0.164 HD
ATOM   1019  CA  GLY A 156      -6.541 -18.001 -18.257  1.00 36.52     0.189 C 
ATOM   1020  C   GLY A 156      -7.639 -17.373 -19.089  1.00 39.47     0.253 C 
ATOM   1021  O   GLY A 156      -7.480 -16.252 -19.586  1.00 38.37    -0.270 OA
ATOM   1022  N   VAL A 157      -8.762 -18.103 -19.243  1.00 36.99    -0.337 N 
ATOM   1023  HN  VAL A 157      -8.806 -18.996 -18.752  1.00  0.00     0.164 HD
ATOM   1024  CA  VAL A 157      -9.927 -17.729 -20.054  1.00 36.89     0.160 C 
ATOM   1025  C   VAL A 157     -10.964 -16.984 -19.247  1.00 40.24     0.254 C 
ATOM   1026  O   VAL A 157     -11.542 -17.585 -18.335  1.00 39.97    -0.270 OA
ATOM   1027  CB  VAL A 157     -10.599 -18.964 -20.758  1.00 40.55     0.029 C 
ATOM   1028  CG1 VAL A 157     -11.741 -18.531 -21.685  1.00 39.92     0.002 C 
ATOM   1029  CG2 VAL A 157      -9.585 -19.836 -21.495  1.00 40.04     0.002 C 
ATOM   1030  N   PRO A 158     -11.295 -15.724 -19.637  1.00 36.46    -0.312 N 
ATOM   1031  CA  PRO A 158     -12.340 -14.970 -18.911  1.00 35.74     0.163 C 
ATOM   1032  C   PRO A 158     -13.696 -15.667 -18.926  1.00 40.38     0.251 C 
ATOM   1033  O   PRO A 158     -14.215 -15.988 -19.992  1.00 40.90    -0.271 OA
ATOM   1034  CB  PRO A 158     -12.378 -13.618 -19.646  1.00 36.75     0.034 C 
ATOM   1035  CG  PRO A 158     -11.029 -13.497 -20.279  1.00 40.83     0.027 C 
ATOM   1036  CD  PRO A 158     -10.700 -14.900 -20.712  1.00 36.87     0.105 C 
ATOM   1037  N   GLN A 159     -14.261 -15.910 -17.742  1.00 36.70    -0.338 N 
ATOM   1038  HN  GLN A 159     -13.763 -15.616 -16.902  1.00  0.00     0.164 HD
ATOM   1039  CA  GLN A 159     -15.558 -16.576 -17.580  1.00 36.21     0.160 C 
ATOM   1040  C   GLN A 159     -16.741 -15.644 -17.809  1.00 39.31     0.251 C 
ATOM   1041  O   GLN A 159     -17.835 -16.112 -18.138  1.00 40.46    -0.271 OA
ATOM   1042  CB  GLN A 159     -15.665 -17.221 -16.178  1.00 37.68     0.042 C 
ATOM   1043  CG  GLN A 159     -14.715 -18.398 -15.947  1.00 49.19     0.090 C 
ATOM   1044  CD  GLN A 159     -14.831 -19.437 -17.032  1.00 61.91     0.227 C 
ATOM   1045  OE1 GLN A 159     -14.034 -19.472 -17.972  1.00 54.12    -0.273 OA
ATOM   1046  NE2 GLN A 159     -15.833 -20.294 -16.928  1.00 56.47    -0.369 N 
ATOM   1047 1HE2 GLN A 159     -16.492 -20.265 -16.150  1.00  0.00     0.159 HD
ATOM   1048 2HE2 GLN A 159     -15.912 -20.997 -17.663  1.00  0.00     0.159 HD
ATOM   1049  N   PHE A 160     -16.534 -14.334 -17.590  1.00 33.04    -0.337 N 
ATOM   1050  HN  PHE A 160     -15.598 -14.048 -17.302  1.00  0.00     0.164 HD
ATOM   1051  CA  PHE A 160     -17.548 -13.283 -17.733  1.00 31.03     0.164 C 
ATOM   1052  C   PHE A 160     -16.864 -11.934 -17.781  1.00 37.41     0.251 C 
ATOM   1053  O   PHE A 160     -15.752 -11.818 -17.282  1.00 39.53    -0.271 OA
ATOM   1054  CB  PHE A 160     -18.549 -13.318 -16.566  1.00 30.93     0.058 C 
ATOM   1055  CG  PHE A 160     -17.988 -13.317 -15.153  1.00 30.37    -0.020 A 
ATOM   1056  CD1 PHE A 160     -17.661 -12.120 -14.513  1.00 30.48    -0.004 A 
ATOM   1057  CD2 PHE A 160     -17.818 -14.511 -14.452  1.00 30.75    -0.004 A 
ATOM   1058  CE1 PHE A 160     -17.178 -12.113 -13.195  1.00 30.14    -0.000 A 
ATOM   1059  CE2 PHE A 160     -17.334 -14.505 -13.133  1.00 32.35    -0.000 A 
ATOM   1060  CZ  PHE A 160     -17.027 -13.301 -12.512  1.00 29.56    -0.000 A 
ATOM   1061  N   ASP A 161     -17.524 -10.918 -18.343  1.00 34.31    -0.337 N 
ATOM   1062  HN  ASP A 161     -18.449 -11.109 -18.728  1.00  0.00     0.164 HD
ATOM   1063  CA  ASP A 161     -17.011  -9.543 -18.446  1.00 34.56     0.170 C 
ATOM   1064  C   ASP A 161     -16.864  -8.903 -17.056  1.00 40.28     0.252 C 
ATOM   1065  O   ASP A 161     -17.561  -9.298 -16.118  1.00 40.72    -0.271 OA
ATOM   1066  CB  ASP A 161     -17.931  -8.670 -19.333  1.00 35.67     0.129 C 
ATOM   1067  CG  ASP A 161     -17.820  -8.901 -20.841  1.00 47.79     0.188 C 
ATOM   1068  OD1 ASP A 161     -17.187  -9.897 -21.252  1.00 47.91    -0.647 OA
ATOM   1069  OD2 ASP A 161     -18.365  -8.084 -21.607  1.00 57.53    -0.647 OA
ATOM   1070  N   LEU A 162     -15.951  -7.923 -16.927  1.00 36.32    -0.338 N 
ATOM   1071  HN  LEU A 162     -15.387  -7.667 -17.737  1.00  0.00     0.164 HD
ATOM   1072  CA  LEU A 162     -15.740  -7.215 -15.672  1.00 34.90     0.159 C 
ATOM   1073  C   LEU A 162     -17.075  -6.599 -15.233  1.00 38.96     0.251 C 
ATOM   1074  O   LEU A 162     -17.730  -5.881 -15.989  1.00 39.09    -0.271 OA
ATOM   1075  CB  LEU A 162     -14.631  -6.152 -15.807  1.00 34.24     0.032 C 
ATOM   1076  CG  LEU A 162     -14.093  -5.565 -14.490  1.00 37.31     0.002 C 
ATOM   1077  CD1 LEU A 162     -13.234  -6.580 -13.705  1.00 35.55     0.000 C 
ATOM   1078  CD2 LEU A 162     -13.341  -4.300 -14.742  1.00 36.22     0.000 C 
ATOM   1079  N   LYS A 163     -17.485  -6.955 -14.028  1.00 34.86    -0.338 N 
ATOM   1080  HN  LYS A 163     -16.870  -7.567 -13.492  1.00  0.00     0.164 HD
ATOM   1081  CA  LYS A 163     -18.724  -6.558 -13.398  1.00 33.92     0.159 C 
ATOM   1082  C   LYS A 163     -18.423  -5.750 -12.123  1.00 40.01     0.251 C 
ATOM   1083  O   LYS A 163     -17.362  -5.919 -11.519  1.00 40.58    -0.271 OA
ATOM   1084  CB  LYS A 163     -19.521  -7.838 -13.045  1.00 34.13     0.034 C 
ATOM   1085  N   GLU A 164     -19.363  -4.886 -11.714  1.00 36.10    -0.338 N 
ATOM   1086  HN  GLU A 164     -20.199  -4.777 -12.288  1.00  0.00     0.164 HD
ATOM   1087  CA  GLU A 164     -19.257  -4.093 -10.495  1.00 35.74     0.160 C 
ATOM   1088  C   GLU A 164     -20.063  -4.873  -9.486  1.00 39.63     0.251 C 
ATOM   1089  O   GLU A 164     -21.217  -5.224  -9.743  1.00 40.89    -0.271 OA
ATOM   1090  CB  GLU A 164     -19.795  -2.672 -10.703  1.00 37.30     0.043 C 
ATOM   1091  CG  GLU A 164     -18.988  -1.925 -11.749  1.00 45.46     0.100 C 
ATOM   1092  CD  GLU A 164     -19.443  -0.529 -12.096  1.00 60.77     0.185 C 
ATOM   1093  OE1 GLU A 164     -20.062   0.140 -11.235  1.00 56.18    -0.647 OA
ATOM   1094  OE2 GLU A 164     -19.161  -0.101 -13.239  1.00 52.05    -0.647 OA
ATOM   1095  N   VAL A 165     -19.432  -5.210  -8.371  1.00 35.30    -0.338 N 
ATOM   1096  HN  VAL A 165     -18.488  -4.850  -8.229  1.00  0.00     0.164 HD
ATOM   1097  CA  VAL A 165     -20.003  -6.068  -7.328  1.00 34.62     0.159 C 
ATOM   1098  C   VAL A 165     -20.094  -5.390  -5.959  1.00 38.30     0.251 C 
ATOM   1099  O   VAL A 165     -20.548  -6.016  -4.995  1.00 37.81    -0.271 OA
ATOM   1100  CB  VAL A 165     -19.214  -7.430  -7.257  1.00 36.90     0.029 C 
ATOM   1101  CG1 VAL A 165     -19.235  -8.158  -8.607  1.00 36.01     0.002 C 
ATOM   1102  CG2 VAL A 165     -17.774  -7.238  -6.767  1.00 35.68     0.002 C 
ATOM   1103  N   GLY A 166     -19.654  -4.136  -5.872  1.00 33.63    -0.336 N 
ATOM   1104  HN  GLY A 166     -19.290  -3.662  -6.699  1.00  0.00     0.164 HD
ATOM   1105  CA  GLY A 166     -19.694  -3.445  -4.594  1.00 32.60     0.189 C 
ATOM   1106  C   GLY A 166     -19.203  -2.026  -4.574  1.00 33.45     0.253 C 
ATOM   1107  O   GLY A 166     -18.913  -1.460  -5.625  1.00 32.43    -0.270 OA
ATOM   1108  N   THR A 167     -19.161  -1.434  -3.361  1.00 30.49    -0.336 N 
ATOM   1109  HN  THR A 167     -19.463  -1.977  -2.552  1.00  0.00     0.164 HD
ATOM   1110  CA  THR A 167     -18.705  -0.051  -3.134  1.00 31.60     0.186 C 
ATOM   1111  C   THR A 167     -17.684  -0.072  -2.051  1.00 36.22     0.253 C 
ATOM   1112  O   THR A 167     -17.786  -0.886  -1.135  1.00 36.23    -0.270 OA
ATOM   1113  CB  THR A 167     -19.844   0.957  -2.815  1.00 41.88     0.140 C 
ATOM   1114  OG1 THR A 167     -20.564   0.546  -1.642  1.00 43.32    -0.382 OA
ATOM   1115  HG1 THR A 167     -21.260   1.162  -1.447  1.00  0.00     0.210 HD
ATOM   1116  CG2 THR A 167     -20.781   1.197  -3.996  1.00 34.80     0.034 C 
ATOM   1117  N   THR A 168     -16.691   0.825  -2.148  1.00 33.75    -0.336 N 
ATOM   1118  HN  THR A 168     -16.719   1.492  -2.919  1.00  0.00     0.164 HD
ATOM   1119  CA  THR A 168     -15.573   0.901  -1.212  1.00 32.71     0.186 C 
ATOM   1120  C   THR A 168     -15.135   2.331  -0.936  1.00 37.24     0.253 C 
ATOM   1121  O   THR A 168     -15.467   3.241  -1.682  1.00 35.89    -0.270 OA
ATOM   1122  CB  THR A 168     -14.423  -0.004  -1.743  1.00 33.50     0.140 C 
ATOM   1123  OG1 THR A 168     -13.365  -0.072  -0.799  1.00 36.40    -0.382 OA
ATOM   1124  HG1 THR A 168     -13.692  -0.329   0.055  1.00  0.00     0.210 HD
ATOM   1125  CG2 THR A 168     -13.900   0.408  -3.111  1.00 24.82     0.034 C 
ATOM   1126  N   ASP A 169     -14.389   2.503   0.163  1.00 36.08    -0.337 N 
ATOM   1127  HN  ASP A 169     -14.235   1.667   0.726  1.00  0.00     0.164 HD
ATOM   1128  CA  ASP A 169     -13.763   3.730   0.667  1.00 35.90     0.159 C 
ATOM   1129  C   ASP A 169     -12.207   3.550   0.488  1.00 39.58     0.251 C 
ATOM   1130  O   ASP A 169     -11.436   4.509   0.544  1.00 40.65    -0.271 OA
ATOM   1131  CB  ASP A 169     -14.087   3.860   2.174  1.00 37.51     0.034 C 
ATOM   1132  N   LYS A 170     -11.778   2.295   0.291  1.00 33.21    -0.338 N 
ATOM   1133  HN  LYS A 170     -12.494   1.571   0.234  1.00  0.00     0.164 HD
ATOM   1134  CA  LYS A 170     -10.398   1.858   0.150  1.00 31.50     0.159 C 
ATOM   1135  C   LYS A 170      -9.970   1.629  -1.314  1.00 33.80     0.251 C 
ATOM   1136  O   LYS A 170     -10.809   1.560  -2.215  1.00 32.66    -0.271 OA
ATOM   1137  CB  LYS A 170     -10.213   0.568   0.981  1.00 32.85     0.034 C 
ATOM   1138  N   THR A 171      -8.650   1.569  -1.545  1.00 30.32    -0.336 N 
ATOM   1139  HN  THR A 171      -8.016   1.746  -0.765  1.00  0.00     0.164 HD
ATOM   1140  CA  THR A 171      -8.065   1.263  -2.859  1.00 30.22     0.186 C 
ATOM   1141  C   THR A 171      -7.138   0.058  -2.624  1.00 31.19     0.253 C 
ATOM   1142  O   THR A 171      -6.635  -0.116  -1.500  1.00 29.22    -0.270 OA
ATOM   1143  CB  THR A 171      -7.333   2.446  -3.571  1.00 37.64     0.140 C 
ATOM   1144  OG1 THR A 171      -6.114   2.779  -2.885  1.00 41.98    -0.382 OA
ATOM   1145  HG1 THR A 171      -5.669   3.498  -3.318  1.00  0.00     0.210 HD
ATOM   1146  CG2 THR A 171      -8.212   3.670  -3.794  1.00 28.79     0.034 C 
ATOM   1147  N   GLY A 172      -6.946  -0.747  -3.673  1.00 26.43    -0.336 N 
ATOM   1148  HN  GLY A 172      -7.417  -0.512  -4.547  1.00  0.00     0.164 HD
ATOM   1149  CA  GLY A 172      -6.107  -1.939  -3.649  1.00 26.28     0.189 C 
ATOM   1150  C   GLY A 172      -6.584  -3.075  -4.525  1.00 30.64     0.253 C 
ATOM   1151  O   GLY A 172      -7.665  -3.003  -5.117  1.00 31.98    -0.270 OA
ATOM   1152  N   THR A 173      -5.776  -4.128  -4.627  1.00 26.88    -0.336 N 
ATOM   1153  HN  THR A 173      -4.901  -4.124  -4.102  1.00  0.00     0.164 HD
ATOM   1154  CA  THR A 173      -6.090  -5.297  -5.464  1.00 26.74     0.186 C 
ATOM   1155  C   THR A 173      -6.026  -6.561  -4.667  1.00 32.41     0.253 C 
ATOM   1156  O   THR A 173      -5.133  -6.704  -3.838  1.00 34.71    -0.270 OA
ATOM   1157  CB  THR A 173      -5.153  -5.395  -6.691  1.00 27.94     0.140 C 
ATOM   1158  OG1 THR A 173      -5.167  -4.168  -7.443  1.00 29.69    -0.382 OA
ATOM   1159  HG1 THR A 173      -4.946  -3.442  -6.872  1.00  0.00     0.210 HD
ATOM   1160  CG2 THR A 173      -5.502  -6.539  -7.591  1.00 20.79     0.034 C 
ATOM   1161  N   VAL A 174      -6.969  -7.490  -4.931  1.00 27.84    -0.337 N 
ATOM   1162  HN  VAL A 174      -7.675  -7.250  -5.627  1.00  0.00     0.164 HD
ATOM   1163  CA  VAL A 174      -7.069  -8.809  -4.309  1.00 25.92     0.159 C 
ATOM   1164  C   VAL A 174      -7.018  -9.788  -5.477  1.00 30.41     0.251 C 
ATOM   1165  O   VAL A 174      -7.865  -9.703  -6.365  1.00 30.03    -0.271 OA
ATOM   1166  CB  VAL A 174      -8.384  -8.987  -3.494  1.00 29.25     0.029 C 
ATOM   1167  CG1 VAL A 174      -8.452 -10.370  -2.857  1.00 29.28     0.002 C 
ATOM   1168  CG2 VAL A 174      -8.561  -7.904  -2.431  1.00 28.77     0.002 C 
ATOM   1169  N   ILE A 175      -6.013 -10.694  -5.488  1.00 27.74    -0.338 N 
ATOM   1170  HN  ILE A 175      -5.322 -10.632  -4.741  1.00  0.00     0.164 HD
ATOM   1171  CA  ILE A 175      -5.831 -11.760  -6.483  1.00 26.32     0.159 C 
ATOM   1172  C   ILE A 175      -5.881 -13.118  -5.773  1.00 31.20     0.251 C 
ATOM   1173  O   ILE A 175      -5.058 -13.386  -4.896  1.00 32.16    -0.271 OA
ATOM   1174  CB  ILE A 175      -4.591 -11.565  -7.424  1.00 28.31     0.029 C 
ATOM   1175  CG1 ILE A 175      -4.906 -10.448  -8.460  1.00 27.70     0.002 C 
ATOM   1176  CG2 ILE A 175      -4.220 -12.905  -8.151  1.00 27.06     0.002 C 
ATOM   1177  CD1 ILE A 175      -3.769  -9.971  -9.389  1.00 31.41     0.000 C 
ATOM   1178  N   ARG A 176      -6.879 -13.942  -6.117  1.00 27.88    -0.338 N 
ATOM   1179  HN  ARG A 176      -7.542 -13.602  -6.813  1.00  0.00     0.164 HD
ATOM   1180  CA  ARG A 176      -7.106 -15.295  -5.581  1.00 27.13     0.159 C 
ATOM   1181  C   ARG A 176      -6.868 -16.327  -6.673  1.00 31.04     0.251 C 
ATOM   1182  O   ARG A 176      -7.484 -16.234  -7.719  1.00 32.46    -0.271 OA
ATOM   1183  CB  ARG A 176      -8.565 -15.462  -5.175  1.00 26.75     0.034 C 
ATOM   1184  CG  ARG A 176      -8.937 -14.921  -3.846  1.00 34.46     0.027 C 
ATOM   1185  CD  ARG A 176     -10.308 -15.451  -3.556  1.00 36.15     0.116 C 
ATOM   1186  NE  ARG A 176     -10.287 -16.711  -2.816  1.00 31.93    -0.212 N 
ATOM   1187  HE  ARG A 176      -9.619 -16.808  -2.052  1.00  0.00     0.178 HD
ATOM   1188  CZ  ARG A 176     -11.085 -17.733  -3.080  1.00 46.95     0.666 C 
ATOM   1189  NH1 ARG A 176     -11.935 -17.672  -4.095  1.00 42.01    -0.235 N 
ATOM   1190 1HH1 ARG A 176     -11.979 -16.824  -4.660  1.00  0.00     0.174 HD
ATOM   1191 2HH1 ARG A 176     -12.550 -18.460  -4.298  1.00  0.00     0.174 HD
ATOM   1192  NH2 ARG A 176     -11.028 -18.833  -2.347  1.00 34.70    -0.235 N 
ATOM   1193 1HH2 ARG A 176     -10.374 -18.880  -1.566  1.00  0.00     0.174 HD
ATOM   1194 2HH2 ARG A 176     -11.643 -19.621  -2.550  1.00  0.00     0.174 HD
ATOM   1195  N   PHE A 177      -6.035 -17.319  -6.441  1.00 27.02    -0.337 N 
ATOM   1196  HN  PHE A 177      -5.546 -17.376  -5.548  1.00  0.00     0.164 HD
ATOM   1197  CA  PHE A 177      -5.812 -18.333  -7.457  1.00 26.58     0.164 C 
ATOM   1198  C   PHE A 177      -5.592 -19.737  -6.896  1.00 25.74     0.251 C 
ATOM   1199  O   PHE A 177      -5.095 -19.905  -5.795  1.00 22.81    -0.271 OA
ATOM   1200  CB  PHE A 177      -4.657 -17.919  -8.394  1.00 29.51     0.058 C 
ATOM   1201  CG  PHE A 177      -3.272 -17.914  -7.789  1.00 31.06    -0.020 A 
ATOM   1202  CD1 PHE A 177      -2.483 -19.068  -7.804  1.00 33.99    -0.004 A 
ATOM   1203  CD2 PHE A 177      -2.744 -16.753  -7.229  1.00 31.31    -0.004 A 
ATOM   1204  CE1 PHE A 177      -1.205 -19.063  -7.247  1.00 34.86    -0.000 A 
ATOM   1205  CE2 PHE A 177      -1.460 -16.746  -6.686  1.00 33.92    -0.000 A 
ATOM   1206  CZ  PHE A 177      -0.699 -17.899  -6.701  1.00 33.23    -0.000 A 
ATOM   1207  N   LYS A 178      -5.974 -20.733  -7.681  1.00 23.29    -0.338 N 
ATOM   1208  HN  LYS A 178      -6.415 -20.475  -8.564  1.00  0.00     0.164 HD
ATOM   1209  CA  LYS A 178      -5.830 -22.165  -7.416  1.00 22.77     0.159 C 
ATOM   1210  C   LYS A 178      -4.982 -22.700  -8.570  1.00 26.84     0.251 C 
ATOM   1211  O   LYS A 178      -5.388 -22.598  -9.710  1.00 28.68    -0.271 OA
ATOM   1212  CB  LYS A 178      -7.207 -22.849  -7.401  1.00 24.25     0.032 C 
ATOM   1213  CG  LYS A 178      -7.145 -24.349  -7.244  1.00 22.99     0.004 C 
ATOM   1214  CD  LYS A 178      -7.020 -24.824  -5.817  1.00 32.39     0.032 C 
ATOM   1215  CE  LYS A 178      -6.975 -26.336  -5.740  1.00 39.93     0.206 C 
ATOM   1216  NZ  LYS A 178      -5.604 -26.842  -6.002  1.00 59.39    -0.064 N 
ATOM   1217  HZ1 LYS A 178      -5.574 -27.860  -5.950  1.00  0.00     0.275 HD
ATOM   1218  HZ2 LYS A 178      -4.919 -26.413  -5.379  1.00  0.00     0.275 HD
ATOM   1219  HZ3 LYS A 178      -5.240 -26.500  -6.891  1.00  0.00     0.275 HD
ATOM   1220  N   ALA A 179      -3.807 -23.224  -8.277  1.00 23.14    -0.338 N 
ATOM   1221  HN  ALA A 179      -3.535 -23.247  -7.294  1.00  0.00     0.164 HD
ATOM   1222  CA  ALA A 179      -2.866 -23.773  -9.246  1.00 23.43     0.159 C 
ATOM   1223  C   ALA A 179      -3.474 -24.972 -10.017  1.00 29.91     0.251 C 
ATOM   1224  O   ALA A 179      -4.169 -25.795  -9.413  1.00 28.42    -0.271 OA
ATOM   1225  CB  ALA A 179      -1.597 -24.191  -8.521  1.00 23.84     0.034 C 
ATOM   1226  N   ASP A 180      -3.239 -25.045 -11.353  1.00 29.47    -0.337 N 
ATOM   1227  HN  ASP A 180      -2.670 -24.322 -11.793  1.00  0.00     0.164 HD
ATOM   1228  CA  ASP A 180      -3.775 -26.127 -12.183  1.00 30.29     0.170 C 
ATOM   1229  C   ASP A 180      -3.139 -27.462 -11.794  1.00 37.67     0.252 C 
ATOM   1230  O   ASP A 180      -1.922 -27.661 -11.948  1.00 37.92    -0.271 OA
ATOM   1231  CB  ASP A 180      -3.606 -25.825 -13.693  1.00 32.21     0.129 C 
ATOM   1232  CG  ASP A 180      -4.557 -26.563 -14.631  1.00 48.68     0.188 C 
ATOM   1233  OD1 ASP A 180      -4.751 -27.792 -14.453  1.00 50.01    -0.647 OA
ATOM   1234  OD2 ASP A 180      -5.100 -25.921 -15.540  1.00 57.76    -0.647 OA
ATOM   1235  N   GLY A 181      -3.973 -28.356 -11.269  1.00 36.00    -0.336 N 
ATOM   1236  HN  GLY A 181      -4.952 -28.097 -11.143  1.00  0.00     0.164 HD
ATOM   1237  CA  GLY A 181      -3.545 -29.688 -10.868  1.00 36.62     0.189 C 
ATOM   1238  C   GLY A 181      -3.078 -30.516 -12.052  1.00 44.88     0.253 C 
ATOM   1239  O   GLY A 181      -2.198 -31.365 -11.890  1.00 47.21    -0.270 OA
ATOM   1240  N   GLU A 182      -3.647 -30.256 -13.263  1.00 41.61    -0.337 N 
ATOM   1241  HN  GLU A 182      -4.372 -29.539 -13.303  1.00  0.00     0.164 HD
ATOM   1242  CA  GLU A 182      -3.290 -30.934 -14.511  1.00 41.85     0.160 C 
ATOM   1243  C   GLU A 182      -1.885 -30.506 -14.973  1.00 46.24     0.251 C 
ATOM   1244  O   GLU A 182      -1.219 -31.276 -15.666  1.00 46.32    -0.271 OA
ATOM   1245  CB  GLU A 182      -4.321 -30.669 -15.621  1.00 43.54     0.043 C 
ATOM   1246  CG  GLU A 182      -5.713 -31.242 -15.367  1.00 57.16     0.100 C 
ATOM   1247  CD  GLU A 182      -6.792 -30.769 -16.329  1.00 86.43     0.185 C 
ATOM   1248  OE1 GLU A 182      -6.663 -31.005 -17.554  1.00 79.82    -0.647 OA
ATOM   1249  OE2 GLU A 182      -7.771 -30.154 -15.849  1.00 88.64    -0.647 OA
ATOM   1250  N   ILE A 183      -1.435 -29.283 -14.577  1.00 41.66    -0.338 N 
ATOM   1251  HN  ILE A 183      -2.061 -28.707 -14.014  1.00  0.00     0.164 HD
ATOM   1252  CA  ILE A 183      -0.111 -28.736 -14.904  1.00 40.17     0.159 C 
ATOM   1253  C   ILE A 183       0.907 -29.119 -13.807  1.00 43.77     0.251 C 
ATOM   1254  O   ILE A 183       1.949 -29.706 -14.111  1.00 42.74    -0.271 OA
ATOM   1255  CB  ILE A 183      -0.190 -27.216 -15.227  1.00 42.12     0.029 C 
ATOM   1256  CG1 ILE A 183      -0.663 -27.049 -16.695  1.00 42.37     0.002 C 
ATOM   1257  CG2 ILE A 183       1.159 -26.517 -14.990  1.00 41.48     0.002 C 
ATOM   1258  CD1 ILE A 183      -0.954 -25.681 -17.167  1.00 53.65     0.000 C 
ATOM   1259  N   PHE A 184       0.589 -28.800 -12.533  1.00 40.39    -0.337 N 
ATOM   1260  HN  PHE A 184      -0.279 -28.293 -12.362  1.00  0.00     0.164 HD
ATOM   1261  CA  PHE A 184       1.430 -29.147 -11.386  1.00 39.57     0.164 C 
ATOM   1262  C   PHE A 184       0.970 -30.553 -10.943  1.00 45.04     0.251 C 
ATOM   1263  O   PHE A 184       0.099 -30.705 -10.085  1.00 44.23    -0.271 OA
ATOM   1264  CB  PHE A 184       1.304 -28.073 -10.287  1.00 40.64     0.058 C 
ATOM   1265  CG  PHE A 184       1.687 -26.693 -10.773  1.00 41.28    -0.020 A 
ATOM   1266  CD1 PHE A 184       3.011 -26.271 -10.751  1.00 43.27    -0.004 A 
ATOM   1267  CD2 PHE A 184       0.723 -25.817 -11.264  1.00 42.34    -0.004 A 
ATOM   1268  CE1 PHE A 184       3.364 -25.001 -11.211  1.00 43.40    -0.000 A 
ATOM   1269  CE2 PHE A 184       1.079 -24.555 -11.732  1.00 43.94    -0.000 A 
ATOM   1270  CZ  PHE A 184       2.395 -24.154 -11.697  1.00 41.93    -0.000 A 
ATOM   1271  N   THR A 185       1.511 -31.582 -11.621  1.00 43.44    -0.336 N 
ATOM   1272  HN  THR A 185       2.210 -31.365 -12.331  1.00  0.00     0.164 HD
ATOM   1273  CA  THR A 185       1.166 -33.001 -11.411  1.00 43.32     0.186 C 
ATOM   1274  C   THR A 185       1.857 -33.622 -10.180  1.00 47.16     0.253 C 
ATOM   1275  O   THR A 185       1.366 -34.624  -9.673  1.00 47.05    -0.270 OA
ATOM   1276  CB  THR A 185       1.413 -33.812 -12.689  1.00 49.69     0.140 C 
ATOM   1277  OG1 THR A 185       2.709 -33.491 -13.196  1.00 56.06    -0.382 OA
ATOM   1278  HG1 THR A 185       3.363 -33.655 -12.527  1.00  0.00     0.210 HD
ATOM   1279  CG2 THR A 185       0.374 -33.551 -13.753  1.00 45.43     0.034 C 
ATOM   1280  N   GLU A 186       2.974 -33.034  -9.704  1.00 43.49    -0.337 N 
ATOM   1281  HN  GLU A 186       3.333 -32.219 -10.202  1.00  0.00     0.164 HD
ATOM   1282  CA  GLU A 186       3.703 -33.489  -8.521  1.00 43.52     0.160 C 
ATOM   1283  C   GLU A 186       2.859 -33.087  -7.287  1.00 47.25     0.251 C 
ATOM   1284  O   GLU A 186       1.998 -33.869  -6.870  1.00 48.11    -0.271 OA
ATOM   1285  CB  GLU A 186       5.144 -32.896  -8.488  1.00 45.34     0.043 C 
ATOM   1286  CG  GLU A 186       5.825 -32.918  -7.116  1.00 61.22     0.100 C 
ATOM   1287  CD  GLU A 186       7.264 -32.447  -7.007  1.00 89.87     0.185 C 
ATOM   1288  OE1 GLU A 186       8.084 -32.815  -7.881  1.00 95.30    -0.647 OA
ATOM   1289  OE2 GLU A 186       7.577 -31.731  -6.026  1.00 78.70    -0.647 OA
ATOM   1290  N   THR A 187       3.058 -31.854  -6.755  1.00 41.31    -0.336 N 
ATOM   1291  HN  THR A 187       3.753 -31.250  -7.193  1.00  0.00     0.164 HD
ATOM   1292  CA  THR A 187       2.335 -31.339  -5.590  1.00 39.52     0.186 C 
ATOM   1293  C   THR A 187       1.566 -30.050  -5.887  1.00 37.48     0.253 C 
ATOM   1294  O   THR A 187       1.921 -29.313  -6.809  1.00 37.32    -0.270 OA
ATOM   1295  CB  THR A 187       3.286 -31.196  -4.376  1.00 51.74     0.140 C 
ATOM   1296  OG1 THR A 187       2.506 -30.948  -3.204  1.00 55.61    -0.382 OA
ATOM   1297  HG1 THR A 187       3.089 -30.860  -2.459  1.00  0.00     0.210 HD
ATOM   1298  CG2 THR A 187       4.344 -30.095  -4.554  1.00 47.98     0.034 C 
ATOM   1299  N   THR A 188       0.507 -29.790  -5.105  1.00 31.01    -0.336 N 
ATOM   1300  HN  THR A 188       0.256 -30.473  -4.390  1.00  0.00     0.164 HD
ATOM   1301  CA  THR A 188      -0.312 -28.572  -5.223  1.00 29.89     0.186 C 
ATOM   1302  C   THR A 188      -0.456 -27.916  -3.845  1.00 30.97     0.253 C 
ATOM   1303  O   THR A 188      -1.234 -26.974  -3.670  1.00 31.22    -0.270 OA
ATOM   1304  CB  THR A 188      -1.641 -28.805  -5.982  1.00 37.45     0.140 C 
ATOM   1305  OG1 THR A 188      -2.236 -30.057  -5.603  1.00 38.32    -0.382 OA
ATOM   1306  HG1 THR A 188      -2.340 -30.123  -4.661  1.00  0.00     0.210 HD
ATOM   1307  CG2 THR A 188      -1.473 -28.699  -7.498  1.00 31.24     0.034 C 
ATOM   1308  N   VAL A 189       0.342 -28.413  -2.880  1.00 25.15    -0.337 N 
ATOM   1309  HN  VAL A 189       0.970 -29.171  -3.147  1.00  0.00     0.164 HD
ATOM   1310  CA  VAL A 189       0.395 -27.973  -1.496  1.00 23.28     0.159 C 
ATOM   1311  C   VAL A 189       1.634 -27.089  -1.317  1.00 30.95     0.251 C 
ATOM   1312  O   VAL A 189       2.766 -27.520  -1.606  1.00 32.61    -0.271 OA
ATOM   1313  CB  VAL A 189       0.395 -29.167  -0.509  1.00 24.75     0.029 C 
ATOM   1314  CG1 VAL A 189       0.378 -28.680   0.925  1.00 23.93     0.002 C 
ATOM   1315  CG2 VAL A 189      -0.770 -30.114  -0.764  1.00 24.18     0.002 C 
ATOM   1316  N   TYR A 190       1.404 -25.846  -0.847  1.00 26.13    -0.337 N 
ATOM   1317  HN  TYR A 190       0.435 -25.585  -0.667  1.00  0.00     0.164 HD
ATOM   1318  CA  TYR A 190       2.425 -24.849  -0.577  1.00 24.36     0.164 C 
ATOM   1319  C   TYR A 190       3.109 -25.184   0.750  1.00 29.55     0.251 C 
ATOM   1320  O   TYR A 190       2.452 -25.558   1.743  1.00 27.98    -0.271 OA
ATOM   1321  CB  TYR A 190       1.779 -23.417  -0.512  1.00 24.22     0.058 C 
ATOM   1322  CG  TYR A 190       1.308 -22.940  -1.869  1.00 23.01    -0.020 A 
ATOM   1323  CD1 TYR A 190       2.221 -22.515  -2.839  1.00 24.65    -0.002 A 
ATOM   1324  CD2 TYR A 190      -0.031 -23.028  -2.232  1.00 21.75    -0.002 A 
ATOM   1325  CE1 TYR A 190       1.803 -22.155  -4.121  1.00 22.55     0.024 A 
ATOM   1326  CE2 TYR A 190      -0.456 -22.685  -3.516  1.00 21.27     0.024 A 
ATOM   1327  CZ  TYR A 190       0.461 -22.238  -4.453  1.00 24.77     0.089 A 
ATOM   1328  OH  TYR A 190       0.031 -21.887  -5.713  1.00 24.77    -0.359 OA
ATOM   1329  HH  TYR A 190       0.660 -21.580  -6.356  1.00  0.00     0.217 HD
ATOM   1330  N   ASN A 191       4.436 -25.048   0.767  1.00 27.14    -0.337 N 
ATOM   1331  HN  ASN A 191       4.917 -24.788  -0.094  1.00  0.00     0.164 HD
ATOM   1332  CA  ASN A 191       5.221 -25.259   1.979  1.00 26.88     0.169 C 
ATOM   1333  C   ASN A 191       5.319 -23.842   2.606  1.00 32.50     0.251 C 
ATOM   1334  O   ASN A 191       5.927 -22.922   2.021  1.00 30.28    -0.271 OA
ATOM   1335  CB  ASN A 191       6.592 -25.860   1.631  1.00 23.94     0.119 C 
ATOM   1336  CG  ASN A 191       7.605 -25.926   2.738  1.00 39.99     0.230 C 
ATOM   1337  OD1 ASN A 191       8.215 -24.934   3.127  1.00 50.76    -0.273 OA
ATOM   1338  ND2 ASN A 191       7.844 -27.098   3.247  1.00 31.74    -0.369 N 
ATOM   1339 1HD2 ASN A 191       8.532 -27.143   3.999  1.00  0.00     0.159 HD
ATOM   1340 2HD2 ASN A 191       7.337 -27.922   2.924  1.00  0.00     0.159 HD
ATOM   1341  N   TYR A 192       4.664 -23.673   3.769  1.00 30.66    -0.337 N 
ATOM   1342  HN  TYR A 192       4.151 -24.468   4.149  1.00  0.00     0.164 HD
ATOM   1343  CA  TYR A 192       4.642 -22.420   4.523  1.00 31.00     0.164 C 
ATOM   1344  C   TYR A 192       6.034 -21.817   4.674  1.00 36.71     0.251 C 
ATOM   1345  O   TYR A 192       6.186 -20.621   4.412  1.00 37.81    -0.271 OA
ATOM   1346  CB  TYR A 192       4.042 -22.634   5.922  1.00 31.75     0.058 C 
ATOM   1347  CG  TYR A 192       3.818 -21.339   6.671  1.00 34.31    -0.020 A 
ATOM   1348  CD1 TYR A 192       2.630 -20.623   6.527  1.00 36.98    -0.002 A 
ATOM   1349  CD2 TYR A 192       4.800 -20.815   7.509  1.00 34.22    -0.002 A 
ATOM   1350  CE1 TYR A 192       2.420 -19.422   7.207  1.00 37.48     0.024 A 
ATOM   1351  CE2 TYR A 192       4.601 -19.615   8.193  1.00 35.14     0.024 A 
ATOM   1352  CZ  TYR A 192       3.411 -18.920   8.035  1.00 42.62     0.089 A 
ATOM   1353  OH  TYR A 192       3.191 -17.749   8.714  1.00 41.21    -0.359 OA
ATOM   1354  HH  TYR A 192       3.870 -17.405   9.282  1.00  0.00     0.217 HD
ATOM   1355  N   GLU A 193       7.035 -22.634   5.132  1.00 31.68    -0.338 N 
ATOM   1356  HN  GLU A 193       6.800 -23.609   5.320  1.00  0.00     0.164 HD
ATOM   1357  CA  GLU A 193       8.422 -22.210   5.373  1.00 30.21     0.159 C 
ATOM   1358  C   GLU A 193       9.078 -21.600   4.136  1.00 31.04     0.251 C 
ATOM   1359  O   GLU A 193       9.741 -20.571   4.255  1.00 30.29    -0.271 OA
ATOM   1360  CB  GLU A 193       9.251 -23.346   5.962  1.00 31.47     0.034 C 
ATOM   1361  N   THR A 194       8.871 -22.213   2.953  1.00 26.05    -0.336 N 
ATOM   1362  HN  THR A 194       8.336 -23.081   2.949  1.00  0.00     0.164 HD
ATOM   1363  CA  THR A 194       9.369 -21.706   1.676  1.00 26.22     0.186 C 
ATOM   1364  C   THR A 194       8.786 -20.285   1.431  1.00 33.06     0.253 C 
ATOM   1365  O   THR A 194       9.513 -19.407   0.977  1.00 33.49    -0.270 OA
ATOM   1366  CB  THR A 194       8.982 -22.659   0.535  1.00 34.12     0.140 C 
ATOM   1367  OG1 THR A 194       9.542 -23.946   0.771  1.00 41.77    -0.382 OA
ATOM   1368  HG1 THR A 194       9.251 -24.255   1.621  1.00  0.00     0.210 HD
ATOM   1369  CG2 THR A 194       9.442 -22.171  -0.808  1.00 30.07     0.034 C 
ATOM   1370  N   LEU A 195       7.476 -20.075   1.743  1.00 29.65    -0.337 N 
ATOM   1371  HN  LEU A 195       6.941 -20.859   2.118  1.00  0.00     0.164 HD
ATOM   1372  CA  LEU A 195       6.789 -18.793   1.573  1.00 28.60     0.159 C 
ATOM   1373  C   LEU A 195       7.303 -17.748   2.565  1.00 32.59     0.251 C 
ATOM   1374  O   LEU A 195       7.610 -16.636   2.162  1.00 33.97    -0.271 OA
ATOM   1375  CB  LEU A 195       5.250 -18.947   1.669  1.00 28.19     0.032 C 
ATOM   1376  CG  LEU A 195       4.497 -19.707   0.550  1.00 30.99     0.002 C 
ATOM   1377  CD1 LEU A 195       3.025 -19.683   0.802  1.00 30.60     0.000 C 
ATOM   1378  CD2 LEU A 195       4.731 -19.113  -0.819  1.00 30.68     0.000 C 
ATOM   1379  N   GLN A 196       7.398 -18.111   3.852  1.00 27.85    -0.338 N 
ATOM   1380  HN  GLN A 196       7.103 -19.060   4.083  1.00  0.00     0.164 HD
ATOM   1381  CA  GLN A 196       7.882 -17.286   4.960  1.00 27.20     0.160 C 
ATOM   1382  C   GLN A 196       9.303 -16.743   4.689  1.00 35.77     0.251 C 
ATOM   1383  O   GLN A 196       9.543 -15.549   4.895  1.00 35.64    -0.271 OA
ATOM   1384  CB  GLN A 196       7.814 -18.120   6.249  1.00 27.86     0.042 C 
ATOM   1385  CG  GLN A 196       8.720 -17.688   7.380  1.00 40.74     0.090 C 
ATOM   1386  CD  GLN A 196       8.677 -18.697   8.478  1.00 65.93     0.227 C 
ATOM   1387  OE1 GLN A 196       9.282 -19.773   8.388  1.00 68.01    -0.273 OA
ATOM   1388  NE2 GLN A 196       7.963 -18.368   9.539  1.00 56.40    -0.369 N 
ATOM   1389 1HE2 GLN A 196       7.464 -17.481   9.613  1.00  0.00     0.159 HD
ATOM   1390 2HE2 GLN A 196       7.934 -19.058  10.290  1.00  0.00     0.159 HD
ATOM   1391  N   GLN A 197      10.226 -17.623   4.211  1.00 34.29    -0.338 N 
ATOM   1392  HN  GLN A 197       9.929 -18.588   4.066  1.00  0.00     0.164 HD
ATOM   1393  CA  GLN A 197      11.613 -17.283   3.890  1.00 35.04     0.160 C 
ATOM   1394  C   GLN A 197      11.739 -16.213   2.820  1.00 38.82     0.251 C 
ATOM   1395  O   GLN A 197      12.515 -15.282   2.998  1.00 41.22    -0.271 OA
ATOM   1396  CB  GLN A 197      12.421 -18.534   3.489  1.00 36.93     0.042 C 
ATOM   1397  CG  GLN A 197      12.891 -19.367   4.685  1.00 44.22     0.090 C 
ATOM   1398  CD  GLN A 197      13.380 -20.764   4.334  1.00 52.28     0.227 C 
ATOM   1399  OE1 GLN A 197      13.761 -21.078   3.197  1.00 46.39    -0.273 OA
ATOM   1400  NE2 GLN A 197      13.381 -21.640   5.321  1.00 45.03    -0.369 N 
ATOM   1401 1HE2 GLN A 197      13.067 -21.382   6.257  1.00  0.00     0.159 HD
ATOM   1402 2HE2 GLN A 197      13.709 -22.577   5.086  1.00  0.00     0.159 HD
ATOM   1403  N   ARG A 198      11.001 -16.327   1.715  1.00 32.73    -0.338 N 
ATOM   1404  HN  ARG A 198      10.376 -17.125   1.602  1.00  0.00     0.164 HD
ATOM   1405  CA  ARG A 198      11.085 -15.314   0.667  1.00 31.96     0.159 C 
ATOM   1406  C   ARG A 198      10.347 -14.046   1.081  1.00 36.21     0.251 C 
ATOM   1407  O   ARG A 198      10.806 -12.954   0.752  1.00 38.06    -0.271 OA
ATOM   1408  CB  ARG A 198      10.602 -15.860  -0.687  1.00 31.77     0.034 C 
ATOM   1409  CG  ARG A 198      10.613 -14.861  -1.853  1.00 45.70     0.027 C 
ATOM   1410  CD  ARG A 198      11.966 -14.699  -2.529  1.00 59.65     0.116 C 
ATOM   1411  NE  ARG A 198      11.940 -13.667  -3.574  1.00 80.05    -0.212 N 
ATOM   1412  HE  ARG A 198      12.208 -12.719  -3.309  1.00  0.00     0.178 HD
ATOM   1413  CZ  ARG A 198      11.591 -13.879  -4.845  1.00 97.58     0.666 C 
ATOM   1414  NH1 ARG A 198      11.230 -15.092  -5.251  1.00 86.32    -0.235 N 
ATOM   1415 1HH1 ARG A 198      11.226 -15.862  -4.582  1.00  0.00     0.174 HD
ATOM   1416 2HH1 ARG A 198      10.963 -15.254  -6.222  1.00  0.00     0.174 HD
ATOM   1417  NH2 ARG A 198      11.596 -12.877  -5.716  1.00 79.34    -0.235 N 
ATOM   1418 1HH2 ARG A 198      11.873 -11.946  -5.404  1.00  0.00     0.174 HD
ATOM   1419 2HH2 ARG A 198      11.329 -13.039  -6.687  1.00  0.00     0.174 HD
ATOM   1420  N   ILE A 199       9.223 -14.169   1.807  1.00 30.46    -0.338 N 
ATOM   1421  HN  ILE A 199       8.877 -15.096   2.056  1.00  0.00     0.164 HD
ATOM   1422  CA  ILE A 199       8.496 -12.979   2.241  1.00 29.72     0.159 C 
ATOM   1423  C   ILE A 199       9.377 -12.157   3.220  1.00 31.65     0.251 C 
ATOM   1424  O   ILE A 199       9.444 -10.941   3.069  1.00 30.71    -0.271 OA
ATOM   1425  CB  ILE A 199       7.060 -13.311   2.744  1.00 31.90     0.029 C 
ATOM   1426  CG1 ILE A 199       6.075 -13.246   1.558  1.00 31.40     0.002 C 
ATOM   1427  CG2 ILE A 199       6.598 -12.410   3.918  1.00 29.14     0.002 C 
ATOM   1428  CD1 ILE A 199       5.513 -14.541   1.116  1.00 34.18     0.000 C 
ATOM   1429  N   ARG A 200      10.094 -12.825   4.150  1.00 27.93    -0.338 N 
ATOM   1430  HN  ARG A 200      10.000 -13.839   4.204  1.00  0.00     0.164 HD
ATOM   1431  CA  ARG A 200      10.994 -12.158   5.078  1.00 29.27     0.159 C 
ATOM   1432  C   ARG A 200      12.082 -11.376   4.284  1.00 39.49     0.251 C 
ATOM   1433  O   ARG A 200      12.346 -10.207   4.603  1.00 40.91    -0.271 OA
ATOM   1434  CB  ARG A 200      11.650 -13.168   6.028  1.00 28.20     0.034 C 
ATOM   1435  CG  ARG A 200      12.728 -12.524   6.919  1.00 35.31     0.027 C 
ATOM   1436  CD  ARG A 200      13.308 -13.479   7.922  1.00 35.61     0.116 C 
ATOM   1437  NE  ARG A 200      14.075 -14.520   7.246  1.00 42.65    -0.212 N 
ATOM   1438  HE  ARG A 200      14.194 -14.446   6.236  1.00  0.00     0.178 HD
ATOM   1439  CZ  ARG A 200      14.625 -15.553   7.862  1.00 49.93     0.666 C 
ATOM   1440  NH1 ARG A 200      14.500 -15.694   9.172  1.00 41.78    -0.235 N 
ATOM   1441 1HH1 ARG A 200      14.924 -16.491   9.647  1.00  0.00     0.174 HD
ATOM   1442 2HH1 ARG A 200      13.973 -15.000   9.702  1.00  0.00     0.174 HD
ATOM   1443  NH2 ARG A 200      15.309 -16.453   7.175  1.00 39.74    -0.235 N 
ATOM   1444 1HH2 ARG A 200      15.733 -17.250   7.650  1.00  0.00     0.174 HD
ATOM   1445 2HH2 ARG A 200      15.405 -16.344   6.165  1.00  0.00     0.174 HD
ATOM   1446  N   GLU A 201      12.696 -12.027   3.250  1.00 36.20    -0.338 N 
ATOM   1447  HN  GLU A 201      12.422 -12.992   3.064  1.00  0.00     0.164 HD
ATOM   1448  CA  GLU A 201      13.721 -11.429   2.393  1.00 35.92     0.160 C 
ATOM   1449  C   GLU A 201      13.169 -10.185   1.681  1.00 38.56     0.251 C 
ATOM   1450  O   GLU A 201      13.842  -9.147   1.647  1.00 38.30    -0.271 OA
ATOM   1451  CB  GLU A 201      14.189 -12.448   1.342  1.00 37.76     0.043 C 
ATOM   1452  CG  GLU A 201      15.671 -12.776   1.408  1.00 53.75     0.100 C 
ATOM   1453  CD  GLU A 201      16.039 -14.223   1.118  1.00 85.75     0.185 C 
ATOM   1454  OE1 GLU A 201      15.376 -15.142   1.657  1.00 79.20    -0.647 OA
ATOM   1455  OE2 GLU A 201      17.011 -14.436   0.359  1.00 86.48    -0.647 OA
ATOM   1456  N   LEU A 202      11.972 -10.262   1.160  1.00 33.26    -0.338 N 
ATOM   1457  HN  LEU A 202      11.422 -11.112   1.286  1.00  0.00     0.164 HD
ATOM   1458  CA  LEU A 202      11.425  -9.173   0.418  1.00 32.87     0.159 C 
ATOM   1459  C   LEU A 202      11.061  -7.975   1.256  1.00 36.66     0.251 C 
ATOM   1460  O   LEU A 202      11.201  -6.873   0.811  1.00 36.17    -0.271 OA
ATOM   1461  CB  LEU A 202      10.228  -9.627  -0.377  1.00 32.72     0.032 C 
ATOM   1462  CG  LEU A 202      10.377 -10.584  -1.524  1.00 35.34     0.002 C 
ATOM   1463  CD1 LEU A 202       9.071 -11.285  -1.719  1.00 35.25     0.000 C 
ATOM   1464  CD2 LEU A 202      10.707  -9.836  -2.764  1.00 33.70     0.000 C 
ATOM   1465  N   ALA A 203      10.555  -8.202   2.455  1.00 32.55    -0.338 N 
ATOM   1466  HN  ALA A 203      10.320  -9.160   2.717  1.00  0.00     0.164 HD
ATOM   1467  CA  ALA A 203      10.322  -7.141   3.410  1.00 31.40     0.159 C 
ATOM   1468  C   ALA A 203      11.603  -6.476   3.878  1.00 34.55     0.251 C 
ATOM   1469  O   ALA A 203      11.643  -5.310   4.090  1.00 33.25    -0.271 OA
ATOM   1470  CB  ALA A 203       9.472  -7.617   4.565  1.00 31.51     0.034 C 
ATOM   1471  N   PHE A 204      12.643  -7.250   4.086  1.00 31.68    -0.337 N 
ATOM   1472  HN  PHE A 204      12.514  -8.262   4.090  1.00  0.00     0.164 HD
ATOM   1473  CA  PHE A 204      13.969  -6.710   4.310  1.00 30.76     0.164 C 
ATOM   1474  C   PHE A 204      14.591  -5.956   3.131  1.00 35.31     0.251 C 
ATOM   1475  O   PHE A 204      15.206  -4.962   3.327  1.00 35.64    -0.271 OA
ATOM   1476  CB  PHE A 204      14.897  -7.764   4.878  1.00 31.33     0.058 C 
ATOM   1477  CG  PHE A 204      16.185  -7.228   5.352  1.00 31.52    -0.020 A 
ATOM   1478  CD1 PHE A 204      16.294  -6.677   6.567  1.00 33.66    -0.004 A 
ATOM   1479  CD2 PHE A 204      17.283  -7.281   4.566  1.00 32.25    -0.004 A 
ATOM   1480  CE1 PHE A 204      17.476  -6.179   6.993  1.00 34.35    -0.000 A 
ATOM   1481  CE2 PHE A 204      18.470  -6.782   4.977  1.00 34.63    -0.000 A 
ATOM   1482  CZ  PHE A 204      18.571  -6.233   6.194  1.00 33.08    -0.000 A 
ATOM   1483  N   LEU A 205      14.432  -6.440   1.918  1.00 33.04    -0.338 N 
ATOM   1484  HN  LEU A 205      13.977  -7.346   1.801  1.00  0.00     0.164 HD
ATOM   1485  CA  LEU A 205      14.885  -5.722   0.743  1.00 34.05     0.159 C 
ATOM   1486  C   LEU A 205      14.155  -4.445   0.485  1.00 37.86     0.251 C 
ATOM   1487  O   LEU A 205      14.709  -3.498  -0.006  1.00 37.74    -0.271 OA
ATOM   1488  CB  LEU A 205      14.869  -6.594  -0.496  1.00 34.84     0.032 C 
ATOM   1489  CG  LEU A 205      15.919  -7.677  -0.477  1.00 41.24     0.002 C 
ATOM   1490  CD1 LEU A 205      15.684  -8.742  -1.512  1.00 41.84     0.000 C 
ATOM   1491  CD2 LEU A 205      17.280  -7.068  -0.612  1.00 42.87     0.000 C 
ATOM   1492  N   ASN A 206      12.872  -4.454   0.758  1.00 33.75    -0.337 N 
ATOM   1493  HN  ASN A 206      12.453  -5.284   1.177  1.00  0.00     0.164 HD
ATOM   1494  CA  ASN A 206      12.055  -3.318   0.476  1.00 31.93     0.169 C 
ATOM   1495  C   ASN A 206      11.496  -2.755   1.741  1.00 33.95     0.251 C 
ATOM   1496  O   ASN A 206      10.413  -3.065   2.128  1.00 34.17    -0.271 OA
ATOM   1497  CB  ASN A 206      10.933  -3.715  -0.484  1.00 20.00     0.119 C 
ATOM   1498  CG  ASN A 206      11.376  -4.705  -1.534  1.00 20.00     0.230 C 
ATOM   1499  OD1 ASN A 206      11.835  -4.337  -2.585  1.00 20.00    -0.273 OA
ATOM   1500  ND2 ASN A 206      11.233  -5.968  -1.241  1.00 20.00    -0.369 N 
ATOM   1501 1HD2 ASN A 206      10.844  -6.280  -0.351  1.00  0.00     0.159 HD
ATOM   1502 2HD2 ASN A 206      11.532  -6.637  -1.950  1.00  0.00     0.159 HD
ATOM   1503  N   LYS A 207      12.292  -1.911   2.354  1.00 29.50    -0.338 N 
ATOM   1504  HN  LYS A 207      13.171  -1.676   1.894  1.00  0.00     0.164 HD
ATOM   1505  CA  LYS A 207      12.025  -1.296   3.614  1.00 29.67     0.159 C 
ATOM   1506  C   LYS A 207      10.762  -0.480   3.692  1.00 33.30     0.251 C 
ATOM   1507  O   LYS A 207      10.468   0.287   2.830  1.00 33.10    -0.271 OA
ATOM   1508  CB  LYS A 207      13.199  -0.409   3.948  1.00 32.85     0.032 C 
ATOM   1509  CG  LYS A 207      14.530  -1.100   3.860  1.00 47.37     0.004 C 
ATOM   1510  CD  LYS A 207      15.061  -1.406   5.237  1.00 55.05     0.032 C 
ATOM   1511  CE  LYS A 207      16.074  -2.528   5.230  1.00 57.85     0.206 C 
ATOM   1512  NZ  LYS A 207      16.237  -3.013   6.614  1.00 60.61    -0.064 N 
ATOM   1513  HZ1 LYS A 207      16.921  -3.770   6.609  1.00  0.00     0.275 HD
ATOM   1514  HZ2 LYS A 207      15.352  -3.285   7.042  1.00  0.00     0.275 HD
ATOM   1515  HZ3 LYS A 207      16.481  -2.267   7.265  1.00  0.00     0.275 HD
ATOM   1516  N   GLY A 208      10.040  -0.636   4.778  1.00 29.23    -0.336 N 
ATOM   1517  HN  GLY A 208      10.346  -1.316   5.474  1.00  0.00     0.164 HD
ATOM   1518  CA  GLY A 208       8.838   0.109   5.029  1.00 29.20     0.189 C 
ATOM   1519  C   GLY A 208       7.543  -0.510   4.587  1.00 34.74     0.253 C 
ATOM   1520  O   GLY A 208       6.497  -0.042   4.926  1.00 35.12    -0.270 OA
ATOM   1521  N   ILE A 209       7.629  -1.603   3.873  1.00 30.52    -0.337 N 
ATOM   1522  HN  ILE A 209       8.550  -1.958   3.616  1.00  0.00     0.164 HD
ATOM   1523  CA  ILE A 209       6.470  -2.308   3.446  1.00 29.72     0.159 C 
ATOM   1524  C   ILE A 209       6.134  -3.388   4.422  1.00 31.85     0.251 C 
ATOM   1525  O   ILE A 209       6.955  -4.163   4.767  1.00 30.17    -0.271 OA
ATOM   1526  CB  ILE A 209       6.702  -2.941   2.086  1.00 33.27     0.029 C 
ATOM   1527  CG1 ILE A 209       7.118  -1.888   1.085  1.00 35.77     0.002 C 
ATOM   1528  CG2 ILE A 209       5.467  -3.635   1.610  1.00 31.98     0.002 C 
ATOM   1529  CD1 ILE A 209       6.378  -0.561   1.192  1.00 48.34     0.000 C 
ATOM   1530  N   GLN A 210       4.902  -3.416   4.865  1.00 28.31    -0.338 N 
ATOM   1531  HN  GLN A 210       4.260  -2.666   4.607  1.00  0.00     0.164 HD
ATOM   1532  CA  GLN A 210       4.441  -4.478   5.703  1.00 28.20     0.160 C 
ATOM   1533  C   GLN A 210       3.912  -5.636   4.896  1.00 31.11     0.251 C 
ATOM   1534  O   GLN A 210       2.999  -5.499   4.161  1.00 31.19    -0.271 OA
ATOM   1535  CB  GLN A 210       3.442  -3.983   6.701  1.00 29.45     0.042 C 
ATOM   1536  CG  GLN A 210       3.617  -4.646   8.028  1.00 46.51     0.090 C 
ATOM   1537  CD  GLN A 210       2.450  -4.449   8.939  1.00 74.15     0.227 C 
ATOM   1538  OE1 GLN A 210       1.318  -4.478   8.515  1.00 72.73    -0.273 OA
ATOM   1539  NE2 GLN A 210       2.727  -4.252  10.210  1.00 67.52    -0.369 N 
ATOM   1540 1HE2 GLN A 210       3.682  -4.228  10.568  1.00  0.00     0.159 HD
ATOM   1541 2HE2 GLN A 210       1.930  -4.117  10.832  1.00  0.00     0.159 HD
ATOM   1542  N   ILE A 211       4.579  -6.763   5.025  1.00 26.39    -0.338 N 
ATOM   1543  HN  ILE A 211       5.399  -6.778   5.631  1.00  0.00     0.164 HD
ATOM   1544  CA  ILE A 211       4.195  -7.996   4.336  1.00 26.64     0.159 C 
ATOM   1545  C   ILE A 211       3.810  -9.043   5.392  1.00 31.61     0.251 C 
ATOM   1546  O   ILE A 211       4.616  -9.360   6.278  1.00 29.29    -0.271 OA
ATOM   1547  CB  ILE A 211       5.219  -8.535   3.285  1.00 28.97     0.029 C 
ATOM   1548  CG1 ILE A 211       5.847  -7.383   2.421  1.00 28.88     0.002 C 
ATOM   1549  CG2 ILE A 211       4.545  -9.615   2.423  1.00 28.44     0.002 C 
ATOM   1550  CD1 ILE A 211       6.975  -7.759   1.329  1.00 23.82     0.000 C 
ATOM   1551  N   THR A 212       2.564  -9.547   5.299  1.00 30.55    -0.336 N 
ATOM   1552  HN  THR A 212       1.963  -9.216   4.545  1.00  0.00     0.164 HD
ATOM   1553  CA  THR A 212       2.031 -10.543   6.223  1.00 31.12     0.186 C 
ATOM   1554  C   THR A 212       1.742 -11.871   5.520  1.00 34.73     0.253 C 
ATOM   1555  O   THR A 212       1.193 -11.897   4.424  1.00 33.51    -0.270 OA
ATOM   1556  CB  THR A 212       0.778 -10.003   6.932  1.00 40.87     0.140 C 
ATOM   1557  OG1 THR A 212       1.076  -8.719   7.471  1.00 43.19    -0.382 OA
ATOM   1558  HG1 THR A 212       0.302  -8.385   7.909  1.00  0.00     0.210 HD
ATOM   1559  CG2 THR A 212       0.290 -10.928   8.063  1.00 39.74     0.034 C 
ATOM   1560  N   LEU A 213       2.104 -12.968   6.175  1.00 31.54    -0.337 N 
ATOM   1561  HN  LEU A 213       2.598 -12.864   7.061  1.00  0.00     0.164 HD
ATOM   1562  CA  LEU A 213       1.830 -14.305   5.691  1.00 30.69     0.159 C 
ATOM   1563  C   LEU A 213       0.934 -14.981   6.718  1.00 32.96     0.251 C 
ATOM   1564  O   LEU A 213       1.270 -14.996   7.879  1.00 31.02    -0.271 OA
ATOM   1565  CB  LEU A 213       3.117 -15.101   5.450  1.00 30.84     0.032 C 
ATOM   1566  CG  LEU A 213       2.959 -16.508   4.903  1.00 36.05     0.002 C 
ATOM   1567  CD1 LEU A 213       2.393 -16.510   3.494  1.00 39.17     0.000 C 
ATOM   1568  CD2 LEU A 213       4.262 -17.212   4.929  1.00 37.02     0.000 C 
ATOM   1569  N   ARG A 214      -0.211 -15.522   6.284  1.00 30.14    -0.338 N 
ATOM   1570  HN  ARG A 214      -0.432 -15.442   5.291  1.00  0.00     0.164 HD
ATOM   1571  CA  ARG A 214      -1.161 -16.217   7.141  1.00 29.34     0.159 C 
ATOM   1572  C   ARG A 214      -1.528 -17.589   6.514  1.00 29.30     0.251 C 
ATOM   1573  O   ARG A 214      -1.868 -17.663   5.321  1.00 28.98    -0.271 OA
ATOM   1574  CB  ARG A 214      -2.398 -15.318   7.300  1.00 31.40     0.034 C 
ATOM   1575  CG  ARG A 214      -3.575 -15.884   8.085  1.00 42.14     0.027 C 
ATOM   1576  CD  ARG A 214      -4.656 -14.828   8.169  1.00 53.27     0.116 C 
ATOM   1577  NE  ARG A 214      -5.778 -15.250   9.008  1.00 81.34    -0.212 N 
ATOM   1578  HE  ARG A 214      -6.515 -15.802   8.570  1.00  0.00     0.178 HD
ATOM   1579  CZ  ARG A 214      -5.907 -14.965  10.304  1.00102.59     0.666 C 
ATOM   1580  NH1 ARG A 214      -4.971 -14.264  10.936  1.00 87.69    -0.235 N 
ATOM   1581 1HH1 ARG A 214      -4.153 -13.942  10.418  1.00  0.00     0.174 HD
ATOM   1582 2HH1 ARG A 214      -5.070 -14.046  11.928  1.00  0.00     0.174 HD
ATOM   1583  NH2 ARG A 214      -6.972 -15.384  10.979  1.00 88.23    -0.235 N 
ATOM   1584 1HH2 ARG A 214      -7.690 -15.922  10.494  1.00  0.00     0.174 HD
ATOM   1585 2HH2 ARG A 214      -7.071 -15.166  11.971  1.00  0.00     0.174 HD
ATOM   1586  N   ASP A 215      -1.425 -18.671   7.305  1.00 22.72    -0.337 N 
ATOM   1587  HN  ASP A 215      -1.060 -18.558   8.251  1.00  0.00     0.164 HD
ATOM   1588  CA  ASP A 215      -1.825 -20.021   6.847  1.00 20.71     0.170 C 
ATOM   1589  C   ASP A 215      -3.188 -20.298   7.487  1.00 25.13     0.252 C 
ATOM   1590  O   ASP A 215      -3.304 -20.319   8.715  1.00 26.25    -0.271 OA
ATOM   1591  CB  ASP A 215      -0.822 -21.120   7.229  1.00 20.73     0.129 C 
ATOM   1592  CG  ASP A 215      -1.065 -22.475   6.573  1.00 28.25     0.188 C 
ATOM   1593  OD1 ASP A 215      -1.991 -22.583   5.759  1.00 35.71    -0.647 OA
ATOM   1594  OD2 ASP A 215      -0.316 -23.430   6.870  1.00 24.48    -0.647 OA
ATOM   1595  N   GLU A 216      -4.216 -20.452   6.671  1.00 21.36    -0.337 N 
ATOM   1596  HN  GLU A 216      -4.068 -20.373   5.665  1.00  0.00     0.164 HD
ATOM   1597  CA  GLU A 216      -5.564 -20.734   7.174  1.00 22.18     0.160 C 
ATOM   1598  C   GLU A 216      -6.046 -22.095   6.652  1.00 27.57     0.251 C 
ATOM   1599  O   GLU A 216      -7.244 -22.275   6.572  1.00 28.49    -0.271 OA
ATOM   1600  CB  GLU A 216      -6.576 -19.682   6.684  1.00 23.55     0.043 C 
ATOM   1601  CG  GLU A 216      -6.330 -18.252   7.108  1.00 39.72     0.100 C 
ATOM   1602  CD  GLU A 216      -7.293 -17.275   6.465  1.00 61.93     0.185 C 
ATOM   1603  OE1 GLU A 216      -7.849 -17.594   5.388  1.00 48.42    -0.647 OA
ATOM   1604  OE2 GLU A 216      -7.492 -16.183   7.041  1.00 66.54    -0.647 OA
ATOM   1605  N   ARG A 217      -5.163 -23.021   6.254  1.00 26.10    -0.338 N 
ATOM   1606  HN  ARG A 217      -4.163 -22.832   6.324  1.00  0.00     0.164 HD
ATOM   1607  CA  ARG A 217      -5.631 -24.313   5.715  1.00 27.63     0.159 C 
ATOM   1608  C   ARG A 217      -6.395 -25.150   6.720  1.00 34.61     0.251 C 
ATOM   1609  O   ARG A 217      -7.359 -25.814   6.352  1.00 33.73    -0.271 OA
ATOM   1610  CB  ARG A 217      -4.509 -25.120   5.081  1.00 24.36     0.034 C 
ATOM   1611  CG  ARG A 217      -4.241 -24.694   3.681  1.00 21.37     0.027 C 
ATOM   1612  CD  ARG A 217      -2.936 -25.289   3.209  1.00 34.19     0.116 C 
ATOM   1613  NE  ARG A 217      -1.787 -24.754   3.939  1.00 29.68    -0.212 N 
ATOM   1614  HE  ARG A 217      -1.969 -24.192   4.770  1.00  0.00     0.178 HD
ATOM   1615  CZ  ARG A 217      -0.521 -24.954   3.588  1.00 37.81     0.666 C 
ATOM   1616  NH1 ARG A 217      -0.228 -25.657   2.498  1.00 18.23    -0.235 N 
ATOM   1617 1HH1 ARG A 217      -0.984 -26.055   1.941  1.00  0.00     0.174 HD
ATOM   1618 2HH1 ARG A 217       0.744 -25.811   2.229  1.00  0.00     0.174 HD
ATOM   1619  NH2 ARG A 217       0.462 -24.437   4.312  1.00 13.70    -0.235 N 
ATOM   1620 1HH2 ARG A 217       0.237 -23.898   5.148  1.00  0.00     0.174 HD
ATOM   1621 2HH2 ARG A 217       1.434 -24.591   4.043  1.00  0.00     0.174 HD
ATOM   1622  N   ASP A 218      -5.970 -25.104   7.978  1.00 34.74    -0.337 N 
ATOM   1623  HN  ASP A 218      -5.136 -24.559   8.197  1.00  0.00     0.164 HD
ATOM   1624  CA  ASP A 218      -6.646 -25.796   9.042  1.00 37.05     0.170 C 
ATOM   1625  C   ASP A 218      -7.087 -24.775  10.081  1.00 43.95     0.252 C 
ATOM   1626  O   ASP A 218      -6.292 -24.332  10.915  1.00 42.25    -0.271 OA
ATOM   1627  CB  ASP A 218      -5.791 -26.924   9.648  1.00 40.27     0.129 C 
ATOM   1628  CG  ASP A 218      -6.495 -27.714  10.742  1.00 57.36     0.188 C 
ATOM   1629  OD1 ASP A 218      -7.722 -27.964  10.609  1.00 59.19    -0.647 OA
ATOM   1630  OD2 ASP A 218      -5.826 -28.082  11.724  1.00 67.47    -0.647 OA
ATOM   1631  N   GLU A 219      -8.379 -24.414  10.010  1.00 43.53    -0.337 N 
ATOM   1632  HN  GLU A 219      -8.918 -24.846   9.259  1.00  0.00     0.164 HD
ATOM   1633  CA  GLU A 219      -9.120 -23.481  10.869  1.00 45.00     0.160 C 
ATOM   1634  C   GLU A 219      -8.850 -23.695  12.383  1.00 48.86     0.251 C 
ATOM   1635  O   GLU A 219      -9.154 -22.814  13.178  1.00 48.99    -0.271 OA
ATOM   1636  CB  GLU A 219     -10.640 -23.619  10.595  1.00 47.33     0.043 C 
ATOM   1637  CG  GLU A 219     -11.062 -23.592   9.124  1.00 64.94     0.100 C 
ATOM   1638  CD  GLU A 219     -10.977 -24.880   8.309  1.00 91.24     0.185 C 
ATOM   1639  OE1 GLU A 219     -10.458 -25.898   8.828  1.00 66.27    -0.647 OA
ATOM   1640  OE2 GLU A 219     -11.426 -24.863   7.138  1.00 90.95    -0.647 OA
ATOM   1641  N   GLU A 220      -8.290 -24.863  12.765  1.00 44.73    -0.338 N 
ATOM   1642  HN  GLU A 220      -8.084 -25.539  12.029  1.00  0.00     0.164 HD
ATOM   1643  CA  GLU A 220      -7.949 -25.253  14.138  1.00 43.21     0.160 C 
ATOM   1644  C   GLU A 220      -6.573 -24.735  14.593  1.00 42.65     0.251 C 
ATOM   1645  O   GLU A 220      -6.350 -24.584  15.789  1.00 41.58    -0.271 OA
ATOM   1646  CB  GLU A 220      -8.082 -26.771  14.317  1.00 44.47     0.043 C 
ATOM   1647  CG  GLU A 220      -9.521 -27.240  14.154  1.00 52.23     0.100 C 
ATOM   1648  CD  GLU A 220      -9.795 -28.707  14.420  1.00 73.07     0.185 C 
ATOM   1649  OE1 GLU A 220      -8.856 -29.531  14.317  1.00 60.57    -0.647 OA
ATOM   1650  OE2 GLU A 220     -10.964 -29.032  14.728  1.00 72.76    -0.647 OA
ATOM   1651  N   ASN A 221      -5.666 -24.475  13.640  1.00 38.08    -0.337 N 
ATOM   1652  HN  ASN A 221      -5.927 -24.698  12.679  1.00  0.00     0.164 HD
ATOM   1653  CA  ASN A 221      -4.342 -23.904  13.850  1.00 37.60     0.169 C 
ATOM   1654  C   ASN A 221      -4.033 -22.890  12.736  1.00 41.66     0.251 C 
ATOM   1655  O   ASN A 221      -3.632 -23.267  11.620  1.00 41.21    -0.271 OA
ATOM   1656  CB  ASN A 221      -3.233 -24.946  13.983  1.00 40.96     0.119 C 
ATOM   1657  CG  ASN A 221      -1.843 -24.310  13.942  1.00 71.92     0.230 C 
ATOM   1658  OD1 ASN A 221      -1.509 -23.423  14.738  1.00 61.59    -0.273 OA
ATOM   1659  ND2 ASN A 221      -1.012 -24.722  12.986  1.00 67.47    -0.369 N 
ATOM   1660 1HD2 ASN A 221      -0.085 -24.298  12.959  1.00  0.00     0.159 HD
ATOM   1661 2HD2 ASN A 221      -1.287 -25.453  12.330  1.00  0.00     0.159 HD
ATOM   1662  N   VAL A 222      -4.226 -21.597  13.050  1.00 37.43    -0.338 N 
ATOM   1663  HN  VAL A 222      -4.564 -21.371  13.986  1.00  0.00     0.164 HD
ATOM   1664  CA  VAL A 222      -3.975 -20.493  12.114  1.00 36.23     0.159 C 
ATOM   1665  C   VAL A 222      -2.661 -19.821  12.520  1.00 37.80     0.251 C 
ATOM   1666  O   VAL A 222      -2.609 -19.167  13.553  1.00 38.83    -0.271 OA
ATOM   1667  CB  VAL A 222      -5.154 -19.482  12.085  1.00 39.58     0.029 C 
ATOM   1668  CG1 VAL A 222      -4.872 -18.339  11.115  1.00 39.20     0.002 C 
ATOM   1669  CG2 VAL A 222      -6.476 -20.173  11.757  1.00 39.07     0.002 C 
ATOM   1670  N   ARG A 223      -1.604 -20.014  11.729  1.00 31.74    -0.338 N 
ATOM   1671  HN  ARG A 223      -1.732 -20.601  10.905  1.00  0.00     0.164 HD
ATOM   1672  CA  ARG A 223      -0.269 -19.444  11.957  1.00 29.38     0.159 C 
ATOM   1673  C   ARG A 223      -0.157 -18.184  11.103  1.00 31.14     0.251 C 
ATOM   1674  O   ARG A 223      -0.685 -18.139   9.986  1.00 31.21    -0.271 OA
ATOM   1675  CB  ARG A 223       0.848 -20.468  11.591  1.00 26.44     0.034 C 
ATOM   1676  N   GLU A 224       0.525 -17.155  11.619  1.00 26.37    -0.338 N 
ATOM   1677  HN  GLU A 224       0.935 -17.260  12.547  1.00  0.00     0.164 HD
ATOM   1678  CA  GLU A 224       0.711 -15.883  10.913  1.00 24.12     0.160 C 
ATOM   1679  C   GLU A 224       2.091 -15.299  11.202  1.00 26.63     0.251 C 
ATOM   1680  O   GLU A 224       2.564 -15.410  12.330  1.00 27.04    -0.271 OA
ATOM   1681  CB  GLU A 224      -0.406 -14.906  11.305  1.00 24.92     0.043 C 
ATOM   1682  CG  GLU A 224      -0.660 -13.830  10.275  1.00 39.37     0.100 C 
ATOM   1683  CD  GLU A 224      -1.670 -12.772  10.661  1.00 60.08     0.185 C 
ATOM   1684  OE1 GLU A 224      -1.357 -11.939  11.541  1.00 51.74    -0.647 OA
ATOM   1685  OE2 GLU A 224      -2.775 -12.773  10.077  1.00 65.85    -0.647 OA
ATOM   1686  N   ASP A 225       2.729 -14.679  10.192  1.00 23.43    -0.337 N 
ATOM   1687  HN  ASP A 225       2.253 -14.663   9.290  1.00  0.00     0.164 HD
ATOM   1688  CA  ASP A 225       4.043 -14.023  10.257  1.00 24.04     0.170 C 
ATOM   1689  C   ASP A 225       4.014 -12.618   9.653  1.00 27.59     0.252 C 
ATOM   1690  O   ASP A 225       3.808 -12.440   8.444  1.00 26.13    -0.271 OA
ATOM   1691  CB  ASP A 225       5.158 -14.886   9.631  1.00 26.87     0.129 C 
ATOM   1692  CG  ASP A 225       5.639 -15.985  10.576  1.00 43.01     0.188 C 
ATOM   1693  OD1 ASP A 225       5.020 -17.070  10.587  1.00 47.19    -0.647 OA
ATOM   1694  OD2 ASP A 225       6.637 -15.752  11.311  1.00 45.87    -0.647 OA
ATOM   1695  N   SER A 226       4.215 -11.612  10.503  1.00 25.50    -0.336 N 
ATOM   1696  HN  SER A 226       4.384 -11.815  11.488  1.00  0.00     0.164 HD
ATOM   1697  CA  SER A 226       4.198 -10.224  10.049  1.00 25.77     0.189 C 
ATOM   1698  C   SER A 226       5.581  -9.639   9.970  1.00 29.62     0.254 C 
ATOM   1699  O   SER A 226       6.266  -9.616  10.990  1.00 30.16    -0.270 OA
ATOM   1700  CB  SER A 226       3.314  -9.370  10.945  1.00 28.68     0.169 C 
ATOM   1701  OG  SER A 226       1.944  -9.652  10.700  1.00 43.67    -0.380 OA
ATOM   1702  HG  SER A 226       1.392  -9.119  11.260  1.00  0.00     0.211 HD
ATOM   1703  N   TYR A 227       5.991  -9.174   8.773  1.00 25.18    -0.337 N 
ATOM   1704  HN  TYR A 227       5.369  -9.269   7.970  1.00  0.00     0.164 HD
ATOM   1705  CA  TYR A 227       7.294  -8.539   8.584  1.00 27.44     0.164 C 
ATOM   1706  C   TYR A 227       7.147  -7.063   8.227  1.00 32.24     0.251 C 
ATOM   1707  O   TYR A 227       6.245  -6.698   7.478  1.00 31.73    -0.271 OA
ATOM   1708  CB  TYR A 227       8.167  -9.255   7.535  1.00 29.75     0.058 C 
ATOM   1709  CG  TYR A 227       8.361 -10.724   7.807  1.00 32.05    -0.020 A 
ATOM   1710  CD1 TYR A 227       9.306 -11.162   8.728  1.00 34.23    -0.002 A 
ATOM   1711  CD2 TYR A 227       7.591 -11.679   7.158  1.00 32.58    -0.002 A 
ATOM   1712  CE1 TYR A 227       9.500 -12.519   8.968  1.00 34.51     0.024 A 
ATOM   1713  CE2 TYR A 227       7.763 -13.037   7.406  1.00 33.60     0.024 A 
ATOM   1714  CZ  TYR A 227       8.715 -13.451   8.318  1.00 41.27     0.089 A 
ATOM   1715  OH  TYR A 227       8.874 -14.783   8.591  1.00 44.57    -0.359 OA
ATOM   1716  HH  TYR A 227       9.528 -15.068   9.218  1.00  0.00     0.217 HD
ATOM   1717  N   HIS A 228       8.033  -6.226   8.760  1.00 29.23    -0.337 N 
ATOM   1718  HN  HIS A 228       8.743  -6.614   9.380  1.00  0.00     0.164 HD
ATOM   1719  CA  HIS A 228       8.054  -4.788   8.514  1.00 30.12     0.165 C 
ATOM   1720  C   HIS A 228       9.408  -4.234   8.933  1.00 33.61     0.251 C 
ATOM   1721  O   HIS A 228       9.675  -4.081  10.131  1.00 32.60    -0.271 OA
ATOM   1722  CB  HIS A 228       6.906  -4.070   9.254  1.00 32.06     0.077 C 
ATOM   1723  CG  HIS A 228       6.832  -2.617   8.932  1.00 37.13     0.054 A 
ATOM   1724  ND1 HIS A 228       6.577  -1.685   9.901  1.00 39.90    -0.340 N 
ATOM   1725  HD1 HIS A 228       6.402  -1.857  10.891  1.00  0.00     0.167 HD
ATOM   1726  CD2 HIS A 228       7.031  -1.981   7.753  1.00 40.29     0.086 A 
ATOM   1727  CE1 HIS A 228       6.605  -0.515   9.285  1.00 39.76     0.151 A 
ATOM   1728  NE2 HIS A 228       6.883  -0.650   7.993  1.00 40.07    -0.336 N 
ATOM   1729  HE2 HIS A 228       6.969   0.102   7.310  1.00  0.00     0.168 HD
ATOM   1730  N   TYR A 229      10.273  -3.942   7.962  1.00 30.42    -0.337 N 
ATOM   1731  HN  TYR A 229      10.019  -4.063   6.982  1.00  0.00     0.164 HD
ATOM   1732  CA  TYR A 229      11.591  -3.445   8.336  1.00 31.40     0.164 C 
ATOM   1733  C   TYR A 229      11.785  -1.988   8.071  1.00 40.39     0.251 C 
ATOM   1734  O   TYR A 229      11.635  -1.546   6.939  1.00 40.21    -0.271 OA
ATOM   1735  CB  TYR A 229      12.722  -4.243   7.679  1.00 31.47     0.058 C 
ATOM   1736  CG  TYR A 229      12.749  -5.704   8.044  1.00 31.79    -0.020 A 
ATOM   1737  CD1 TYR A 229      12.064  -6.642   7.282  1.00 31.25    -0.002 A 
ATOM   1738  CD2 TYR A 229      13.499  -6.162   9.131  1.00 33.26    -0.002 A 
ATOM   1739  CE1 TYR A 229      12.104  -7.993   7.597  1.00 32.28     0.024 A 
ATOM   1740  CE2 TYR A 229      13.542  -7.517   9.460  1.00 30.77     0.024 A 
ATOM   1741  CZ  TYR A 229      12.830  -8.428   8.695  1.00 36.28     0.089 A 
ATOM   1742  OH  TYR A 229      12.836  -9.775   8.980  1.00 34.35    -0.359 OA
ATOM   1743  HH  TYR A 229      13.334 -10.073   9.732  1.00  0.00     0.217 HD
ATOM   1744  N   GLU A 230      12.137  -1.239   9.116  1.00 41.92    -0.337 N 
ATOM   1745  HN  GLU A 230      12.186  -1.678  10.035  1.00  0.00     0.164 HD
ATOM   1746  CA  GLU A 230      12.456   0.186   9.004  1.00 44.52     0.160 C 
ATOM   1747  C   GLU A 230      13.927   0.199   8.530  1.00 52.01     0.251 C 
ATOM   1748  O   GLU A 230      14.325   1.072   7.754  1.00 52.11    -0.271 OA
ATOM   1749  CB  GLU A 230      12.323   0.893  10.370  1.00 46.43     0.043 C 
ATOM   1750  CG  GLU A 230      10.893   1.033  10.878  1.00 61.52     0.100 C 
ATOM   1751  CD  GLU A 230      10.019   2.011  10.112  1.00 89.45     0.185 C 
ATOM   1752  OE1 GLU A 230      10.034   3.217  10.453  1.00 81.07    -0.647 OA
ATOM   1753  OE2 GLU A 230       9.316   1.568   9.173  1.00 85.50    -0.647 OA
ATOM   1754  N   GLY A 231      14.672  -0.829   8.984  1.00 50.17    -0.337 N 
ATOM   1755  HN  GLY A 231      14.187  -1.493   9.588  1.00  0.00     0.164 HD
ATOM   1756  CA  GLY A 231      16.079  -1.119   8.727  1.00 72.49     0.173 C 
ATOM   1757  C   GLY A 231      16.493  -2.479   9.277  1.00 88.93     0.232 C 
ATOM   1758  O   GLY A 231      16.505  -2.721  10.496  1.00 42.74    -0.286 OA
TER    1759      GLY A 231 
HETATM 1759  C1  NOV A2000      -0.795  -7.043 -12.160  1.00 27.32     0.174 C 
HETATM 1760  O1  NOV A2000      -1.113  -5.657 -12.162  1.00 31.17    -0.349 OA
HETATM 1761  N1  NOV A2000      -0.677  -5.706  -7.409  1.00 30.13    -0.346 N 
HETATM 1762  H11 NOV A2000      -0.228  -6.606  -7.578  1.00  0.00     0.161 HD
HETATM 1763  H12 NOV A2000      -1.037  -5.409  -6.502  1.00  0.00     0.161 HD
HETATM 1764  C12 NOV A2000      -0.876  -4.770  -8.323  1.00 32.49     0.359 C 
HETATM 1765  O4  NOV A2000      -1.409  -3.702  -8.122  1.00 34.94    -0.239 OA
HETATM 1766  O5  NOV A2000      -0.400  -5.163  -9.524  1.00 34.90    -0.282 OA
HETATM 1767  C27 NOV A2000      -0.002  -4.806 -11.901  1.00 34.20     0.170 C 
HETATM 1768  C28 NOV A2000      -0.117  -4.150 -10.522  1.00 34.68     0.187 C 
HETATM 1769  C29 NOV A2000       1.133  -3.310 -10.256  1.00 34.31     0.198 C 
HETATM 1770  O6  NOV A2000       2.332  -4.073 -10.266  1.00 34.88    -0.378 OA
HETATM 1771  H6  NOV A2000       3.108  -3.551 -10.101  1.00  0.00     0.211 HD
HETATM 1772  C30 NOV A2000       1.236  -2.219 -11.316  1.00 36.35     0.270 C 
HETATM 1773  O7  NOV A2000       1.171  -2.718 -12.663  1.00 36.21    -0.331 OA
HETATM 1774  C31 NOV A2000       0.211  -3.734 -13.064  1.00 34.77     0.123 C 
HETATM 1775  C23 NOV A2000      -1.071  -3.037 -13.497  1.00 36.13     0.032 C 
HETATM 1776  C26 NOV A2000       0.876  -4.396 -14.258  1.00 32.05     0.032 C 
HETATM 1777  O8  NOV A2000       0.151  -1.358 -11.068  1.00 37.34    -0.304 OA
HETATM 1778  C3  NOV A2000       0.065  -0.149 -11.707  1.00 31.97     0.095 A 
HETATM 1779  C4  NOV A2000      -1.056   0.593 -11.331  1.00 27.10     0.024 A 
HETATM 1780  C2  NOV A2000      -2.009   0.081 -10.277  1.00 21.62     0.035 C 
HETATM 1781  C5  NOV A2000      -1.214   1.841 -11.925  1.00 29.84     0.103 A 
HETATM 1782  C9  NOV A2000      -0.280   2.374 -12.825  1.00 32.66     0.046 A 
HETATM 1783  C10 NOV A2000       0.816   1.589 -13.186  1.00 27.13     0.006 A 
HETATM 1784  C11 NOV A2000       0.991   0.331 -12.640  1.00 28.11     0.024 A 
HETATM 1785  O10 NOV A2000      -2.349   2.533 -11.553  1.00 28.96    -0.272 OA
HETATM 1786  C6  NOV A2000      -2.633   3.799 -12.001  1.00 30.31     0.318 A 
HETATM 1787  O11 NOV A2000      -3.685   4.235 -11.617  1.00 26.11    -0.257 OA
HETATM 1788  C7  NOV A2000      -1.604   4.441 -12.956  1.00 36.56     0.146 A 
HETATM 1789  C8  NOV A2000      -0.498   3.730 -13.327  1.00 37.91     0.112 A 
HETATM 1790  O9  NOV A2000       0.428   4.212 -14.179  1.00 39.41    -0.357 OA
HETATM 1791  H9  NOV A2000       0.286   5.093 -14.505  1.00  0.00     0.217 HD
HETATM 1792  N2  NOV A2000      -2.002   5.715 -13.438  1.00 41.76    -0.315 N 
HETATM 1793  H2  NOV A2000      -1.297   6.452 -13.432  1.00  0.00     0.169 HD
HETATM 1794  C13 NOV A2000      -3.251   6.052 -13.914  1.00 42.29     0.258 C 
HETATM 1795  O2  NOV A2000      -3.910   6.973 -13.435  1.00 46.35    -0.267 OA
HETATM 1796  C14 NOV A2000      -3.789   5.198 -15.019  1.00 35.44     0.056 A 
HETATM 1797  C15 NOV A2000      -2.934   4.400 -15.777  1.00 33.95     0.003 A 
HETATM 1798  C16 NOV A2000      -3.422   3.478 -16.703  1.00 34.37     0.004 A 
HETATM 1799  C17 NOV A2000      -4.810   3.369 -16.861  1.00 33.80     0.086 A 
HETATM 1800  O3  NOV A2000      -5.329   2.370 -17.621  1.00 32.79    -0.359 OA
HETATM 1801  H3  NOV A2000      -6.270   2.296 -17.728  1.00  0.00     0.217 HD
HETATM 1802  C18 NOV A2000      -5.670   4.206 -16.147  1.00 35.28     0.024 A 
HETATM 1803  C19 NOV A2000      -5.162   5.109 -15.231  1.00 34.13     0.007 A 
HETATM 1804  C20 NOV A2000      -2.411   2.658 -17.483  1.00 37.17     0.054 C 
HETATM 1805  C21 NOV A2000      -2.674   1.191 -17.293  1.00 43.23    -0.030 C 
HETATM 1806  C22 NOV A2000      -1.885   0.282 -16.744  1.00 48.15    -0.048 C 
HETATM 1807  C24 NOV A2000      -0.486   0.553 -16.276  1.00 49.15     0.026 C 
HETATM 1808  C25 NOV A2000      -2.367  -1.112 -16.490  1.00 47.63     0.026 C 
