# Supplementary material for: Phytochemical profiling of Vitex negundo seeds via UHPLC-QTOF-MS/MS analyses with antimicrobial evaluation and in silico targeting of DNA Gyrase B and Secreted Aspartic Proteinase 2 (SAP2)
Source: PLoS One. 2026 Mar 13;21(3):e0343965. doi: 10.1371/journal.pone.0343965 (PMC12987476; doi:10.1371/journal.pone.0343965)
Supplement: S1 Data — (ZIP) [file pone.0343965.s002.zip › PONE-D-25-51583/Vitex Raw material/Docking sample#3 protein 4 Chain A 4uro/molecule10/result.pdbqt]

MODEL 1
REMARK VINA RESULT:      -3.9      0.000      0.000
REMARK  28 active torsions:
REMARK  status: ('A' for Active; 'I' for Inactive)
REMARK    1  A    between atoms: C2_2  and  C3_3 
REMARK    2  A    between atoms: C3_3  and  C4_4 
REMARK    3  A    between atoms: C4_4  and  C5_5 
REMARK    4  A    between atoms: C5_5  and  C6_6 
REMARK    5  A    between atoms: C6_6  and  C7_7 
REMARK    6  A    between atoms: C7_7  and  C8_8 
REMARK    7  A    between atoms: C8_8  and  C9_9 
REMARK    8  A    between atoms: C9_9  and  C10_10 
REMARK    9  A    between atoms: C10_10  and  C11_11 
REMARK   10  A    between atoms: C11_11  and  C12_12 
REMARK   11  A    between atoms: C12_12  and  C13_13 
REMARK   12  A    between atoms: C13_13  and  C14_14 
REMARK   13  A    between atoms: C14_14  and  C15_15 
REMARK   14  A    between atoms: C15_15  and  C16_16 
REMARK   15  A    between atoms: C16_16  and  C17_17 
REMARK   16  A    between atoms: C17_17  and  C18_18 
REMARK   17  A    between atoms: C18_18  and  C19_19 
REMARK   18  A    between atoms: C19_19  and  C20_20 
REMARK   19  A    between atoms: C20_20  and  C21_21 
REMARK   20  A    between atoms: C21_21  and  C22_22 
REMARK   21  A    between atoms: C22_22  and  C23_23 
REMARK   22  A    between atoms: C23_23  and  C24_24 
REMARK   23  A    between atoms: C24_24  and  C25_25 
REMARK   24  A    between atoms: C25_25  and  C26_26 
REMARK   25  A    between atoms: C26_26  and  C27_27 
REMARK   26  A    between atoms: C27_27  and  C28_28 
REMARK   27  A    between atoms: C28_28  and  C29_29 
REMARK   28  A    between atoms: C29_29  and  C30_30 
ROOT
HETATM    1  C16         0      -6.621  -6.367   4.506  1.00  0.00     0.000 C 
ENDROOT
BRANCH   1   2
HETATM    2  C15         0      -5.697  -6.927   5.579  1.00  0.00     0.000 C 
BRANCH   2   3
HETATM    3  C14         0      -4.250  -6.792   5.124  1.00  0.00     0.000 C 
BRANCH   3   4
HETATM    4  C13         0      -4.201  -6.679   3.607  1.00  0.00     0.000 C 
BRANCH   4   5
HETATM    5  C12         0      -3.163  -5.639   3.207  1.00  0.00     0.000 C 
BRANCH   5   6
HETATM    6  C11         0      -3.739  -4.735   2.124  1.00  0.00     0.000 C 
BRANCH   6   7
HETATM    7  C10         0      -4.667  -3.708   2.759  1.00  0.00     0.000 C 
BRANCH   7   8
HETATM    8  C9          0      -6.008  -3.720   2.038  1.00  0.00     0.000 C 
BRANCH   8   9
HETATM    9  C8          0      -6.449  -2.289   1.761  1.00  0.00     0.000 C 
BRANCH   9  10
HETATM   10  C7          0      -7.852  -2.074   2.314  1.00  0.00     0.000 C 
BRANCH  10  11
HETATM   11  C6          0      -8.221  -3.233   3.230  1.00  0.00     0.000 C 
BRANCH  11  12
HETATM   12  C5          0      -9.634  -3.703   2.912  1.00  0.00     0.000 C 
BRANCH  12  13
HETATM   13  C4          0      -9.574  -4.908   1.983  1.00  0.00     0.000 C 
BRANCH  13  14
HETATM   14  C3          0      -9.967  -4.483   0.574  1.00  0.00    -0.000 C 
BRANCH  14  15
HETATM   15  C2          0      -8.904  -4.947  -0.412  1.00  0.00    -0.005 C 
HETATM   16  C1          0      -8.342  -3.744  -1.158  1.00  0.00     0.005 C 
ENDBRANCH  14  15
ENDBRANCH  13  14
ENDBRANCH  12  13
ENDBRANCH  11  12
ENDBRANCH  10  11
ENDBRANCH   9  10
ENDBRANCH   8   9
ENDBRANCH   7   8
ENDBRANCH   6   7
ENDBRANCH   5   6
ENDBRANCH   4   5
ENDBRANCH   3   4
ENDBRANCH   2   3
ENDBRANCH   1   2
BRANCH   1  17
HETATM   17  C17         0      -8.014  -6.957   4.676  1.00  0.00     0.000 C 
BRANCH  17  18
HETATM   18  C18         0      -7.922  -8.478   4.710  1.00  0.00     0.000 C 
BRANCH  18  19
HETATM   19  C19         0      -8.794  -9.065   3.608  1.00  0.00     0.000 C 
BRANCH  19  20
HETATM   20  C20         0      -8.461  -8.390   2.284  1.00  0.00     0.000 C 
BRANCH  20  21
HETATM   21  C21         0      -9.611  -8.595   1.306  1.00  0.00     0.000 C 
BRANCH  21  22
HETATM   22  C22         0     -10.936  -8.426   2.037  1.00  0.00     0.000 C 
BRANCH  22  23
HETATM   23  C23         0     -11.954  -7.785   1.102  1.00  0.00     0.000 C 
BRANCH  23  24
HETATM   24  C24         0     -11.382  -7.723  -0.308  1.00  0.00     0.000 C 
BRANCH  24  25
HETATM   25  C25         0     -12.440  -8.173  -1.307  1.00  0.00     0.000 C 
BRANCH  25  26
HETATM   26  C26         0     -11.951  -9.414  -2.042  1.00  0.00     0.000 C 
BRANCH  26  27
HETATM   27  C27         0     -12.985 -10.524  -1.908  1.00  0.00     0.000 C 
BRANCH  27  28
HETATM   28  C28         0     -13.062 -10.975  -0.456  1.00  0.00     0.000 C 
BRANCH  28  29
HETATM   29  C29         0     -11.972 -12.005  -0.186  1.00  0.00    -0.000 C 
BRANCH  29  30
HETATM   30  C30         0     -12.448 -13.380  -0.637  1.00  0.00    -0.005 C 
HETATM   31  C31         0     -11.492 -14.445  -0.117  1.00  0.00     0.005 C 
ENDBRANCH  29  30
ENDBRANCH  28  29
ENDBRANCH  27  28
ENDBRANCH  26  27
ENDBRANCH  25  26
ENDBRANCH  24  25
ENDBRANCH  23  24
ENDBRANCH  22  23
ENDBRANCH  21  22
ENDBRANCH  20  21
ENDBRANCH  19  20
ENDBRANCH  18  19
ENDBRANCH  17  18
ENDBRANCH   1  17
TORSDOF 28
ENDMDL
MODEL 2
REMARK VINA RESULT:      -3.9      1.696      7.195
REMARK  28 active torsions:
REMARK  status: ('A' for Active; 'I' for Inactive)
REMARK    1  A    between atoms: C2_2  and  C3_3 
REMARK    2  A    between atoms: C3_3  and  C4_4 
REMARK    3  A    between atoms: C4_4  and  C5_5 
REMARK    4  A    between atoms: C5_5  and  C6_6 
REMARK    5  A    between atoms: C6_6  and  C7_7 
REMARK    6  A    between atoms: C7_7  and  C8_8 
REMARK    7  A    between atoms: C8_8  and  C9_9 
REMARK    8  A    between atoms: C9_9  and  C10_10 
REMARK    9  A    between atoms: C10_10  and  C11_11 
REMARK   10  A    between atoms: C11_11  and  C12_12 
REMARK   11  A    between atoms: C12_12  and  C13_13 
REMARK   12  A    between atoms: C13_13  and  C14_14 
REMARK   13  A    between atoms: C14_14  and  C15_15 
REMARK   14  A    between atoms: C15_15  and  C16_16 
REMARK   15  A    between atoms: C16_16  and  C17_17 
REMARK   16  A    between atoms: C17_17  and  C18_18 
REMARK   17  A    between atoms: C18_18  and  C19_19 
REMARK   18  A    between atoms: C19_19  and  C20_20 
REMARK   19  A    between atoms: C20_20  and  C21_21 
REMARK   20  A    between atoms: C21_21  and  C22_22 
REMARK   21  A    between atoms: C22_22  and  C23_23 
REMARK   22  A    between atoms: C23_23  and  C24_24 
REMARK   23  A    between atoms: C24_24  and  C25_25 
REMARK   24  A    between atoms: C25_25  and  C26_26 
REMARK   25  A    between atoms: C26_26  and  C27_27 
REMARK   26  A    between atoms: C27_27  and  C28_28 
REMARK   27  A    between atoms: C28_28  and  C29_29 
REMARK   28  A    between atoms: C29_29  and  C30_30 
ROOT
HETATM    1  C16         0      -4.607  -6.530   4.835  1.00  0.00     0.000 C 
ENDROOT
BRANCH   1   2
HETATM    2  C15         0      -5.127  -7.237   3.591  1.00  0.00     0.000 C 
BRANCH   2   3
HETATM    3  C14         0      -6.637  -7.058   3.500  1.00  0.00     0.000 C 
BRANCH   3   4
HETATM    4  C13         0      -7.317  -7.919   4.556  1.00  0.00     0.000 C 
BRANCH   4   5
HETATM    5  C12         0      -8.500  -7.162   5.144  1.00  0.00     0.000 C 
BRANCH   5   6
HETATM    6  C11         0      -9.336  -6.570   4.017  1.00  0.00     0.000 C 
BRANCH   6   7
HETATM    7  C10         0     -10.361  -7.596   3.551  1.00  0.00     0.000 C 
BRANCH   7   8
HETATM    8  C9          0     -10.646  -7.392   2.069  1.00  0.00     0.000 C 
BRANCH   8   9
HETATM    9  C8          0      -9.554  -8.061   1.244  1.00  0.00     0.000 C 
BRANCH   9  10
HETATM   10  C7          0     -10.093  -9.349   0.637  1.00  0.00     0.000 C 
BRANCH  10  11
HETATM   11  C6          0     -11.501  -9.111   0.106  1.00  0.00     0.000 C 
BRANCH  11  12
HETATM   12  C5          0     -11.613  -9.668  -1.307  1.00  0.00     0.000 C 
BRANCH  12  13
HETATM   13  C4          0     -12.629  -8.852  -2.096  1.00  0.00     0.000 C 
BRANCH  13  14
HETATM   14  C3          0     -13.316  -7.860  -1.168  1.00  0.00    -0.000 C 
BRANCH  14  15
HETATM   15  C2          0     -14.607  -7.371  -1.812  1.00  0.00    -0.005 C 
HETATM   16  C1          0     -15.357  -8.555  -2.409  1.00  0.00     0.005 C 
ENDBRANCH  14  15
ENDBRANCH  13  14
ENDBRANCH  12  13
ENDBRANCH  11  12
ENDBRANCH  10  11
ENDBRANCH   9  10
ENDBRANCH   8   9
ENDBRANCH   7   8
ENDBRANCH   6   7
ENDBRANCH   5   6
ENDBRANCH   4   5
ENDBRANCH   3   4
ENDBRANCH   2   3
ENDBRANCH   1   2
BRANCH   1  17
HETATM   17  C17         0      -3.396  -5.681   4.469  1.00  0.00     0.000 C 
BRANCH  17  18
HETATM   18  C18         0      -3.340  -5.500   2.957  1.00  0.00     0.000 C 
BRANCH  18  19
HETATM   19  C19         0      -3.741  -4.075   2.600  1.00  0.00     0.000 C 
BRANCH  19  20
HETATM   20  C20         0      -5.058  -4.093   1.836  1.00  0.00     0.000 C 
BRANCH  20  21
HETATM   21  C21         0      -6.170  -3.553   2.727  1.00  0.00     0.000 C 
BRANCH  21  22
HETATM   22  C22         0      -5.573  -2.637   3.786  1.00  0.00     0.000 C 
BRANCH  22  23
HETATM   23  C23         0      -6.673  -1.776   4.392  1.00  0.00     0.000 C 
BRANCH  23  24
HETATM   24  C24         0      -7.642  -1.343   3.299  1.00  0.00     0.000 C 
BRANCH  24  25
HETATM   25  C25         0      -9.073  -1.503   3.795  1.00  0.00     0.000 C 
BRANCH  25  26
HETATM   26  C26         0      -9.512  -2.950   3.621  1.00  0.00     0.000 C 
BRANCH  26  27
HETATM   27  C27         0     -10.339  -3.081   2.349  1.00  0.00     0.000 C 
BRANCH  27  28
HETATM   28  C28         0      -9.522  -3.800   1.284  1.00  0.00     0.000 C 
BRANCH  28  29
HETATM   29  C29         0      -9.142  -2.816   0.185  1.00  0.00    -0.000 C 
BRANCH  29  30
HETATM   30  C30         0      -7.886  -3.305  -0.524  1.00  0.00    -0.005 C 
HETATM   31  C31         0      -8.253  -4.407  -1.509  1.00  0.00     0.005 C 
ENDBRANCH  29  30
ENDBRANCH  28  29
ENDBRANCH  27  28
ENDBRANCH  26  27
ENDBRANCH  25  26
ENDBRANCH  24  25
ENDBRANCH  23  24
ENDBRANCH  22  23
ENDBRANCH  21  22
ENDBRANCH  20  21
ENDBRANCH  19  20
ENDBRANCH  18  19
ENDBRANCH  17  18
ENDBRANCH   1  17
TORSDOF 28
ENDMDL
MODEL 3
REMARK VINA RESULT:      -3.8      2.051      5.824
REMARK  28 active torsions:
REMARK  status: ('A' for Active; 'I' for Inactive)
REMARK    1  A    between atoms: C2_2  and  C3_3 
REMARK    2  A    between atoms: C3_3  and  C4_4 
REMARK    3  A    between atoms: C4_4  and  C5_5 
REMARK    4  A    between atoms: C5_5  and  C6_6 
REMARK    5  A    between atoms: C6_6  and  C7_7 
REMARK    6  A    between atoms: C7_7  and  C8_8 
REMARK    7  A    between atoms: C8_8  and  C9_9 
REMARK    8  A    between atoms: C9_9  and  C10_10 
REMARK    9  A    between atoms: C10_10  and  C11_11 
REMARK   10  A    between atoms: C11_11  and  C12_12 
REMARK   11  A    between atoms: C12_12  and  C13_13 
REMARK   12  A    between atoms: C13_13  and  C14_14 
REMARK   13  A    between atoms: C14_14  and  C15_15 
REMARK   14  A    between atoms: C15_15  and  C16_16 
REMARK   15  A    between atoms: C16_16  and  C17_17 
REMARK   16  A    between atoms: C17_17  and  C18_18 
REMARK   17  A    between atoms: C18_18  and  C19_19 
REMARK   18  A    between atoms: C19_19  and  C20_20 
REMARK   19  A    between atoms: C20_20  and  C21_21 
REMARK   20  A    between atoms: C21_21  and  C22_22 
REMARK   21  A    between atoms: C22_22  and  C23_23 
REMARK   22  A    between atoms: C23_23  and  C24_24 
REMARK   23  A    between atoms: C24_24  and  C25_25 
REMARK   24  A    between atoms: C25_25  and  C26_26 
REMARK   25  A    between atoms: C26_26  and  C27_27 
REMARK   26  A    between atoms: C27_27  and  C28_28 
REMARK   27  A    between atoms: C28_28  and  C29_29 
REMARK   28  A    between atoms: C29_29  and  C30_30 
ROOT
HETATM    1  C16         0     -12.457 -10.769   1.697  1.00  0.00     0.000 C 
ENDROOT
BRANCH   1   2
HETATM    2  C15         0     -10.960 -10.537   1.544  1.00  0.00     0.000 C 
BRANCH   2   3
HETATM    3  C14         0     -10.694  -9.051   1.344  1.00  0.00     0.000 C 
BRANCH   3   4
HETATM    4  C13         0      -9.477  -8.637   2.161  1.00  0.00     0.000 C 
BRANCH   4   5
HETATM    5  C12         0      -9.415  -7.119   2.247  1.00  0.00     0.000 C 
BRANCH   5   6
HETATM    6  C11         0      -7.998  -6.687   2.603  1.00  0.00     0.000 C 
BRANCH   6   7
HETATM    7  C10         0      -8.000  -6.009   3.967  1.00  0.00     0.000 C 
BRANCH   7   8
HETATM    8  C9          0      -6.848  -6.548   4.804  1.00  0.00     0.000 C 
BRANCH   8   9
HETATM    9  C8          0      -5.805  -7.176   3.888  1.00  0.00     0.000 C 
BRANCH   9  10
HETATM   10  C7          0      -4.477  -6.451   4.058  1.00  0.00     0.000 C 
BRANCH  10  11
HETATM   11  C6          0      -3.883  -6.151   2.688  1.00  0.00     0.000 C 
BRANCH  11  12
HETATM   12  C5          0      -3.522  -4.674   2.602  1.00  0.00     0.000 C 
BRANCH  12  13
HETATM   13  C4          0      -4.746  -3.830   2.930  1.00  0.00     0.000 C 
BRANCH  13  14
HETATM   14  C3          0      -5.736  -3.900   1.775  1.00  0.00    -0.000 C 
BRANCH  14  15
HETATM   15  C2          0      -6.750  -2.771   1.906  1.00  0.00    -0.005 C 
HETATM   16  C1          0      -7.890  -2.995   0.920  1.00  0.00     0.005 C 
ENDBRANCH  14  15
ENDBRANCH  13  14
ENDBRANCH  12  13
ENDBRANCH  11  12
ENDBRANCH  10  11
ENDBRANCH   9  10
ENDBRANCH   8   9
ENDBRANCH   7   8
ENDBRANCH   6   7
ENDBRANCH   5   6
ENDBRANCH   4   5
ENDBRANCH   3   4
ENDBRANCH   2   3
ENDBRANCH   1   2
BRANCH   1  17
HETATM   17  C17         0     -13.194  -9.443   1.555  1.00  0.00     0.000 C 
BRANCH  17  18
HETATM   18  C18         0     -14.688  -9.704   1.413  1.00  0.00     0.000 C 
BRANCH  18  19
HETATM   19  C19         0     -14.928 -11.194   1.208  1.00  0.00     0.000 C 
BRANCH  19  20
HETATM   20  C20         0     -16.042 -11.394   0.190  1.00  0.00     0.000 C 
BRANCH  20  21
HETATM   21  C21         0     -15.437 -11.730  -1.167  1.00  0.00     0.000 C 
BRANCH  21  22
HETATM   22  C22         0     -14.238 -12.648  -0.975  1.00  0.00     0.000 C 
BRANCH  22  23
HETATM   23  C23         0     -13.050 -12.103  -1.757  1.00  0.00     0.000 C 
BRANCH  23  24
HETATM   24  C24         0     -13.298 -10.641  -2.106  1.00  0.00     0.000 C 
BRANCH  24  25
HETATM   25  C25         0     -11.990  -9.866  -2.014  1.00  0.00     0.000 C 
BRANCH  25  26
HETATM   26  C26         0     -12.286  -8.374  -1.951  1.00  0.00     0.000 C 
BRANCH  26  27
HETATM   27  C27         0     -13.758  -8.135  -2.259  1.00  0.00     0.000 C 
BRANCH  27  28
HETATM   28  C28         0     -14.375  -7.277  -1.162  1.00  0.00     0.000 C 
BRANCH  28  29
HETATM   29  C29         0     -15.893  -7.315  -1.280  1.00  0.00    -0.000 C 
BRANCH  29  30
HETATM   30  C30         0     -16.300  -8.393  -2.275  1.00  0.00    -0.005 C 
HETATM   31  C31         0     -17.287  -7.813  -3.279  1.00  0.00     0.005 C 
ENDBRANCH  29  30
ENDBRANCH  28  29
ENDBRANCH  27  28
ENDBRANCH  26  27
ENDBRANCH  25  26
ENDBRANCH  24  25
ENDBRANCH  23  24
ENDBRANCH  22  23
ENDBRANCH  21  22
ENDBRANCH  20  21
ENDBRANCH  19  20
ENDBRANCH  18  19
ENDBRANCH  17  18
ENDBRANCH   1  17
TORSDOF 28
ENDMDL
MODEL 4
REMARK VINA RESULT:      -3.8      1.657      3.272
REMARK  28 active torsions:
REMARK  status: ('A' for Active; 'I' for Inactive)
REMARK    1  A    between atoms: C2_2  and  C3_3 
REMARK    2  A    between atoms: C3_3  and  C4_4 
REMARK    3  A    between atoms: C4_4  and  C5_5 
REMARK    4  A    between atoms: C5_5  and  C6_6 
REMARK    5  A    between atoms: C6_6  and  C7_7 
REMARK    6  A    between atoms: C7_7  and  C8_8 
REMARK    7  A    between atoms: C8_8  and  C9_9 
REMARK    8  A    between atoms: C9_9  and  C10_10 
REMARK    9  A    between atoms: C10_10  and  C11_11 
REMARK   10  A    between atoms: C11_11  and  C12_12 
REMARK   11  A    between atoms: C12_12  and  C13_13 
REMARK   12  A    between atoms: C13_13  and  C14_14 
REMARK   13  A    between atoms: C14_14  and  C15_15 
REMARK   14  A    between atoms: C15_15  and  C16_16 
REMARK   15  A    between atoms: C16_16  and  C17_17 
REMARK   16  A    between atoms: C17_17  and  C18_18 
REMARK   17  A    between atoms: C18_18  and  C19_19 
REMARK   18  A    between atoms: C19_19  and  C20_20 
REMARK   19  A    between atoms: C20_20  and  C21_21 
REMARK   20  A    between atoms: C21_21  and  C22_22 
REMARK   21  A    between atoms: C22_22  and  C23_23 
REMARK   22  A    between atoms: C23_23  and  C24_24 
REMARK   23  A    between atoms: C24_24  and  C25_25 
REMARK   24  A    between atoms: C25_25  and  C26_26 
REMARK   25  A    between atoms: C26_26  and  C27_27 
REMARK   26  A    between atoms: C27_27  and  C28_28 
REMARK   27  A    between atoms: C28_28  and  C29_29 
REMARK   28  A    between atoms: C29_29  and  C30_30 
ROOT
HETATM    1  C16         0      -8.619  -8.062   2.430  1.00  0.00     0.000 C 
ENDROOT
BRANCH   1   2
HETATM    2  C15         0      -8.033  -6.721   2.854  1.00  0.00     0.000 C 
BRANCH   2   3
HETATM    3  C14         0      -7.212  -6.904   4.124  1.00  0.00     0.000 C 
BRANCH   3   4
HETATM    4  C13         0      -5.799  -7.339   3.758  1.00  0.00     0.000 C 
BRANCH   4   5
HETATM    5  C12         0      -4.838  -6.930   4.866  1.00  0.00     0.000 C 
BRANCH   5   6
HETATM    6  C11         0      -4.013  -5.734   4.406  1.00  0.00     0.000 C 
BRANCH   6   7
HETATM    7  C10         0      -3.515  -5.975   2.987  1.00  0.00     0.000 C 
BRANCH   7   8
HETATM    8  C9          0      -3.815  -4.753   2.129  1.00  0.00     0.000 C 
BRANCH   8   9
HETATM    9  C8          0      -4.830  -3.868   2.842  1.00  0.00     0.000 C 
BRANCH   9  10
HETATM   10  C7          0      -6.073  -3.722   1.975  1.00  0.00     0.000 C 
BRANCH  10  11
HETATM   11  C6          0      -6.558  -2.279   2.022  1.00  0.00     0.000 C 
BRANCH  11  12
HETATM   12  C5          0      -8.005  -2.242   2.494  1.00  0.00     0.000 C 
BRANCH  12  13
HETATM   13  C4          0      -8.731  -3.489   2.008  1.00  0.00     0.000 C 
BRANCH  13  14
HETATM   14  C3          0      -9.150  -3.300   0.556  1.00  0.00    -0.000 C 
BRANCH  14  15
HETATM   15  C2          0      -9.001  -4.619  -0.192  1.00  0.00    -0.005 C 
HETATM   16  C1          0      -8.386  -4.360  -1.561  1.00  0.00     0.005 C 
ENDBRANCH  14  15
ENDBRANCH  13  14
ENDBRANCH  12  13
ENDBRANCH  11  12
ENDBRANCH  10  11
ENDBRANCH   9  10
ENDBRANCH   8   9
ENDBRANCH   7   8
ENDBRANCH   6   7
ENDBRANCH   5   6
ENDBRANCH   4   5
ENDBRANCH   3   4
ENDBRANCH   2   3
ENDBRANCH   1   2
BRANCH   1  17
HETATM   17  C17         0      -9.579  -8.559   3.503  1.00  0.00     0.000 C 
BRANCH  17  18
HETATM   18  C18         0     -10.366  -9.749   2.970  1.00  0.00     0.000 C 
BRANCH  18  19
HETATM   19  C19         0     -11.829  -9.613   3.373  1.00  0.00     0.000 C 
BRANCH  19  20
HETATM   20  C20         0     -12.311  -8.202   3.067  1.00  0.00     0.000 C 
BRANCH  20  21
HETATM   21  C21         0     -12.788  -8.130   1.622  1.00  0.00     0.000 C 
BRANCH  21  22
HETATM   22  C22         0     -11.982  -7.078   0.873  1.00  0.00     0.000 C 
BRANCH  22  23
HETATM   23  C23         0     -11.581  -7.622  -0.492  1.00  0.00     0.000 C 
BRANCH  23  24
HETATM   24  C24         0     -11.624  -9.144  -0.467  1.00  0.00     0.000 C 
BRANCH  24  25
HETATM   25  C25         0     -11.842  -9.671  -1.879  1.00  0.00     0.000 C 
BRANCH  25  26
HETATM   26  C26         0     -12.928 -10.738  -1.862  1.00  0.00     0.000 C 
BRANCH  26  27
HETATM   27  C27         0     -14.189 -10.169  -1.226  1.00  0.00     0.000 C 
BRANCH  27  28
HETATM   28  C28         0     -14.901  -9.268  -2.227  1.00  0.00     0.000 C 
BRANCH  28  29
HETATM   29  C29         0     -15.295  -7.964  -1.546  1.00  0.00    -0.000 C 
BRANCH  29  30
HETATM   30  C30         0     -16.572  -7.426  -2.177  1.00  0.00    -0.005 C 
HETATM   31  C31         0     -16.931  -8.266  -3.396  1.00  0.00     0.005 C 
ENDBRANCH  29  30
ENDBRANCH  28  29
ENDBRANCH  27  28
ENDBRANCH  26  27
ENDBRANCH  25  26
ENDBRANCH  24  25
ENDBRANCH  23  24
ENDBRANCH  22  23
ENDBRANCH  21  22
ENDBRANCH  20  21
ENDBRANCH  19  20
ENDBRANCH  18  19
ENDBRANCH  17  18
ENDBRANCH   1  17
TORSDOF 28
ENDMDL
MODEL 5
REMARK VINA RESULT:      -3.7      1.420      6.837
REMARK  28 active torsions:
REMARK  status: ('A' for Active; 'I' for Inactive)
REMARK    1  A    between atoms: C2_2  and  C3_3 
REMARK    2  A    between atoms: C3_3  and  C4_4 
REMARK    3  A    between atoms: C4_4  and  C5_5 
REMARK    4  A    between atoms: C5_5  and  C6_6 
REMARK    5  A    between atoms: C6_6  and  C7_7 
REMARK    6  A    between atoms: C7_7  and  C8_8 
REMARK    7  A    between atoms: C8_8  and  C9_9 
REMARK    8  A    between atoms: C9_9  and  C10_10 
REMARK    9  A    between atoms: C10_10  and  C11_11 
REMARK   10  A    between atoms: C11_11  and  C12_12 
REMARK   11  A    between atoms: C12_12  and  C13_13 
REMARK   12  A    between atoms: C13_13  and  C14_14 
REMARK   13  A    between atoms: C14_14  and  C15_15 
REMARK   14  A    between atoms: C15_15  and  C16_16 
REMARK   15  A    between atoms: C16_16  and  C17_17 
REMARK   16  A    between atoms: C17_17  and  C18_18 
REMARK   17  A    between atoms: C18_18  and  C19_19 
REMARK   18  A    between atoms: C19_19  and  C20_20 
REMARK   19  A    between atoms: C20_20  and  C21_21 
REMARK   20  A    between atoms: C21_21  and  C22_22 
REMARK   21  A    between atoms: C22_22  and  C23_23 
REMARK   22  A    between atoms: C23_23  and  C24_24 
REMARK   23  A    between atoms: C24_24  and  C25_25 
REMARK   24  A    between atoms: C25_25  and  C26_26 
REMARK   25  A    between atoms: C26_26  and  C27_27 
REMARK   26  A    between atoms: C27_27  and  C28_28 
REMARK   27  A    between atoms: C28_28  and  C29_29 
REMARK   28  A    between atoms: C29_29  and  C30_30 
ROOT
HETATM    1  C16         0      -5.320  -5.742   5.883  1.00  0.00     0.000 C 
ENDROOT
BRANCH   1   2
HETATM    2  C15         0      -5.670  -7.094   5.278  1.00  0.00     0.000 C 
BRANCH   2   3
HETATM    3  C14         0      -7.076  -7.041   4.694  1.00  0.00     0.000 C 
BRANCH   3   4
HETATM    4  C13         0      -7.131  -7.874   3.421  1.00  0.00     0.000 C 
BRANCH   4   5
HETATM    5  C12         0      -8.569  -8.288   3.145  1.00  0.00     0.000 C 
BRANCH   5   6
HETATM    6  C11         0      -9.453  -7.863   4.310  1.00  0.00     0.000 C 
BRANCH   6   7
HETATM    7  C10         0     -10.509  -8.931   4.564  1.00  0.00     0.000 C 
BRANCH   7   8
HETATM    8  C9          0      -9.871 -10.310   4.463  1.00  0.00     0.000 C 
BRANCH   8   9
HETATM    9  C8          0     -10.814 -11.254   3.729  1.00  0.00     0.000 C 
BRANCH   9  10
HETATM   10  C7          0     -11.676 -10.457   2.759  1.00  0.00     0.000 C 
BRANCH  10  11
HETATM   11  C6          0     -11.058 -10.513   1.368  1.00  0.00     0.000 C 
BRANCH  11  12
HETATM   12  C5          0     -11.991 -11.261   0.425  1.00  0.00     0.000 C 
BRANCH  12  13
HETATM   13  C4          0     -11.285 -11.508  -0.901  1.00  0.00     0.000 C 
BRANCH  13  14
HETATM   14  C3          0     -12.146 -10.979  -2.041  1.00  0.00    -0.000 C 
BRANCH  14  15
HETATM   15  C2          0     -12.968  -9.795  -1.550  1.00  0.00    -0.005 C 
HETATM   16  C1          0     -12.448  -8.514  -2.191  1.00  0.00     0.005 C 
ENDBRANCH  14  15
ENDBRANCH  13  14
ENDBRANCH  12  13
ENDBRANCH  11  12
ENDBRANCH  10  11
ENDBRANCH   9  10
ENDBRANCH   8   9
ENDBRANCH   7   8
ENDBRANCH   6   7
ENDBRANCH   5   6
ENDBRANCH   4   5
ENDBRANCH   3   4
ENDBRANCH   2   3
ENDBRANCH   1   2
BRANCH   1  17
HETATM   17  C17         0      -3.809  -5.630   6.038  1.00  0.00     0.000 C 
BRANCH  17  18
HETATM   18  C18         0      -3.129  -6.675   5.163  1.00  0.00     0.000 C 
BRANCH  18  19
HETATM   19  C19         0      -2.323  -5.980   4.074  1.00  0.00     0.000 C 
BRANCH  19  20
HETATM   20  C20         0      -3.119  -5.976   2.776  1.00  0.00     0.000 C 
BRANCH  20  21
HETATM   21  C21         0      -3.553  -4.554   2.449  1.00  0.00     0.000 C 
BRANCH  21  22
HETATM   22  C22         0      -5.072  -4.483   2.403  1.00  0.00     0.000 C 
BRANCH  22  23
HETATM   23  C23         0      -5.533  -3.110   2.875  1.00  0.00     0.000 C 
BRANCH  23  24
HETATM   24  C24         0      -7.026  -2.957   2.615  1.00  0.00     0.000 C 
BRANCH  24  25
HETATM   25  C25         0      -7.624  -4.314   2.265  1.00  0.00     0.000 C 
BRANCH  25  26
HETATM   26  C26         0      -8.987  -4.454   2.929  1.00  0.00     0.000 C 
BRANCH  26  27
HETATM   27  C27         0     -10.049  -4.690   1.864  1.00  0.00     0.000 C 
BRANCH  27  28
HETATM   28  C28         0      -9.523  -5.677   0.831  1.00  0.00     0.000 C 
BRANCH  28  29
HETATM   29  C29         0     -10.662  -6.567   0.351  1.00  0.00    -0.000 C 
BRANCH  29  30
HETATM   30  C30         0     -11.583  -6.889   1.520  1.00  0.00    -0.005 C 
HETATM   31  C31         0     -13.024  -6.954   1.030  1.00  0.00     0.005 C 
ENDBRANCH  29  30
ENDBRANCH  28  29
ENDBRANCH  27  28
ENDBRANCH  26  27
ENDBRANCH  25  26
ENDBRANCH  24  25
ENDBRANCH  23  24
ENDBRANCH  22  23
ENDBRANCH  21  22
ENDBRANCH  20  21
ENDBRANCH  19  20
ENDBRANCH  18  19
ENDBRANCH  17  18
ENDBRANCH   1  17
TORSDOF 28
ENDMDL
MODEL 6
REMARK VINA RESULT:      -3.6     23.517     26.182
REMARK  28 active torsions:
REMARK  status: ('A' for Active; 'I' for Inactive)
REMARK    1  A    between atoms: C2_2  and  C3_3 
REMARK    2  A    between atoms: C3_3  and  C4_4 
REMARK    3  A    between atoms: C4_4  and  C5_5 
REMARK    4  A    between atoms: C5_5  and  C6_6 
REMARK    5  A    between atoms: C6_6  and  C7_7 
REMARK    6  A    between atoms: C7_7  and  C8_8 
REMARK    7  A    between atoms: C8_8  and  C9_9 
REMARK    8  A    between atoms: C9_9  and  C10_10 
REMARK    9  A    between atoms: C10_10  and  C11_11 
REMARK   10  A    between atoms: C11_11  and  C12_12 
REMARK   11  A    between atoms: C12_12  and  C13_13 
REMARK   12  A    between atoms: C13_13  and  C14_14 
REMARK   13  A    between atoms: C14_14  and  C15_15 
REMARK   14  A    between atoms: C15_15  and  C16_16 
REMARK   15  A    between atoms: C16_16  and  C17_17 
REMARK   16  A    between atoms: C17_17  and  C18_18 
REMARK   17  A    between atoms: C18_18  and  C19_19 
REMARK   18  A    between atoms: C19_19  and  C20_20 
REMARK   19  A    between atoms: C20_20  and  C21_21 
REMARK   20  A    between atoms: C21_21  and  C22_22 
REMARK   21  A    between atoms: C22_22  and  C23_23 
REMARK   22  A    between atoms: C23_23  and  C24_24 
REMARK   23  A    between atoms: C24_24  and  C25_25 
REMARK   24  A    between atoms: C25_25  and  C26_26 
REMARK   25  A    between atoms: C26_26  and  C27_27 
REMARK   26  A    between atoms: C27_27  and  C28_28 
REMARK   27  A    between atoms: C28_28  and  C29_29 
REMARK   28  A    between atoms: C29_29  and  C30_30 
ROOT
HETATM    1  C16         0       7.894 -15.856 -11.398  1.00  0.00     0.000 C 
ENDROOT
BRANCH   1   2
HETATM    2  C15         0       8.727 -15.001 -12.343  1.00  0.00     0.000 C 
BRANCH   2   3
HETATM    3  C14         0       8.190 -15.139 -13.761  1.00  0.00     0.000 C 
BRANCH   3   4
HETATM    4  C13         0       6.967 -16.047 -13.756  1.00  0.00     0.000 C 
BRANCH   4   5
HETATM    5  C12         0       6.057 -15.681 -14.920  1.00  0.00     0.000 C 
BRANCH   5   6
HETATM    6  C11         0       6.726 -14.610 -15.771  1.00  0.00     0.000 C 
BRANCH   6   7
HETATM    7  C10         0       6.210 -14.700 -17.201  1.00  0.00     0.000 C 
BRANCH   7   8
HETATM    8  C9          0       7.367 -15.012 -18.141  1.00  0.00     0.000 C 
BRANCH   8   9
HETATM    9  C8          0       8.684 -14.670 -17.456  1.00  0.00     0.000 C 
BRANCH   9  10
HETATM   10  C7          0       9.461 -13.681 -18.313  1.00  0.00     0.000 C 
BRANCH  10  11
HETATM   11  C6          0       8.570 -12.495 -18.655  1.00  0.00     0.000 C 
BRANCH  11  12
HETATM   12  C5          0       8.861 -11.346 -17.699  1.00  0.00     0.000 C 
BRANCH  12  13
HETATM   13  C4          0       7.556 -10.833 -17.105  1.00  0.00     0.000 C 
BRANCH  13  14
HETATM   14  C3          0       7.461 -11.256 -15.646  1.00  0.00    -0.000 C 
BRANCH  14  15
HETATM   15  C2          0       8.844 -11.637 -15.135  1.00  0.00    -0.005 C 
HETATM   16  C1          0       9.219 -10.740 -13.963  1.00  0.00     0.005 C 
ENDBRANCH  14  15
ENDBRANCH  13  14
ENDBRANCH  12  13
ENDBRANCH  11  12
ENDBRANCH  10  11
ENDBRANCH   9  10
ENDBRANCH   8   9
ENDBRANCH   7   8
ENDBRANCH   6   7
ENDBRANCH   5   6
ENDBRANCH   4   5
ENDBRANCH   3   4
ENDBRANCH   2   3
ENDBRANCH   1   2
BRANCH   1  17
HETATM   17  C17         0       8.623 -16.001 -10.068  1.00  0.00     0.000 C 
BRANCH  17  18
HETATM   18  C18         0       9.301 -14.685  -9.713  1.00  0.00     0.000 C 
BRANCH  18  19
HETATM   19  C19         0      10.703 -14.961  -9.185  1.00  0.00     0.000 C 
BRANCH  19  20
HETATM   20  C20         0      11.032 -16.437  -9.364  1.00  0.00     0.000 C 
BRANCH  20  21
HETATM   21  C21         0      12.347 -16.576 -10.120  1.00  0.00     0.000 C 
BRANCH  21  22
HETATM   22  C22         0      12.090 -16.448 -11.615  1.00  0.00     0.000 C 
BRANCH  22  23
HETATM   23  C23         0      11.860 -17.830 -12.212  1.00  0.00     0.000 C 
BRANCH  23  24
HETATM   24  C24         0      10.765 -17.752 -13.268  1.00  0.00     0.000 C 
BRANCH  24  25
HETATM   25  C25         0      11.376 -17.941 -14.650  1.00  0.00     0.000 C 
BRANCH  25  26
HETATM   26  C26         0      10.986 -16.769 -15.542  1.00  0.00     0.000 C 
BRANCH  26  27
HETATM   27  C27         0      12.041 -15.676 -15.434  1.00  0.00     0.000 C 
BRANCH  27  28
HETATM   28  C28         0      11.413 -14.421 -14.841  1.00  0.00     0.000 C 
BRANCH  28  29
HETATM   29  C29         0      12.245 -13.206 -15.229  1.00  0.00    -0.000 C 
BRANCH  29  30
HETATM   30  C30         0      12.629 -12.431 -13.975  1.00  0.00    -0.005 C 
HETATM   31  C31         0      11.893 -13.008 -12.773  1.00  0.00     0.005 C 
ENDBRANCH  29  30
ENDBRANCH  28  29
ENDBRANCH  27  28
ENDBRANCH  26  27
ENDBRANCH  25  26
ENDBRANCH  24  25
ENDBRANCH  23  24
ENDBRANCH  22  23
ENDBRANCH  21  22
ENDBRANCH  20  21
ENDBRANCH  19  20
ENDBRANCH  18  19
ENDBRANCH  17  18
ENDBRANCH   1  17
TORSDOF 28
ENDMDL
MODEL 7
REMARK VINA RESULT:      -3.6     20.430     22.732
REMARK  28 active torsions:
REMARK  status: ('A' for Active; 'I' for Inactive)
REMARK    1  A    between atoms: C2_2  and  C3_3 
REMARK    2  A    between atoms: C3_3  and  C4_4 
REMARK    3  A    between atoms: C4_4  and  C5_5 
REMARK    4  A    between atoms: C5_5  and  C6_6 
REMARK    5  A    between atoms: C6_6  and  C7_7 
REMARK    6  A    between atoms: C7_7  and  C8_8 
REMARK    7  A    between atoms: C8_8  and  C9_9 
REMARK    8  A    between atoms: C9_9  and  C10_10 
REMARK    9  A    between atoms: C10_10  and  C11_11 
REMARK   10  A    between atoms: C11_11  and  C12_12 
REMARK   11  A    between atoms: C12_12  and  C13_13 
REMARK   12  A    between atoms: C13_13  and  C14_14 
REMARK   13  A    between atoms: C14_14  and  C15_15 
REMARK   14  A    between atoms: C15_15  and  C16_16 
REMARK   15  A    between atoms: C16_16  and  C17_17 
REMARK   16  A    between atoms: C17_17  and  C18_18 
REMARK   17  A    between atoms: C18_18  and  C19_19 
REMARK   18  A    between atoms: C19_19  and  C20_20 
REMARK   19  A    between atoms: C20_20  and  C21_21 
REMARK   20  A    between atoms: C21_21  and  C22_22 
REMARK   21  A    between atoms: C22_22  and  C23_23 
REMARK   22  A    between atoms: C23_23  and  C24_24 
REMARK   23  A    between atoms: C24_24  and  C25_25 
REMARK   24  A    between atoms: C25_25  and  C26_26 
REMARK   25  A    between atoms: C26_26  and  C27_27 
REMARK   26  A    between atoms: C27_27  and  C28_28 
REMARK   27  A    between atoms: C28_28  and  C29_29 
REMARK   28  A    between atoms: C29_29  and  C30_30 
ROOT
HETATM    1  C16         0       6.863   1.408 -16.340  1.00  0.00     0.000 C 
ENDROOT
BRANCH   1   2
HETATM    2  C15         0       6.896   1.132 -14.842  1.00  0.00     0.000 C 
BRANCH   2   3
HETATM    3  C14         0       7.172  -0.346 -14.603  1.00  0.00     0.000 C 
BRANCH   3   4
HETATM    4  C13         0       6.269  -0.860 -13.491  1.00  0.00     0.000 C 
BRANCH   4   5
HETATM    5  C12         0       5.402   0.279 -12.972  1.00  0.00     0.000 C 
BRANCH   5   6
HETATM    6  C11         0       4.927  -0.046 -11.561  1.00  0.00     0.000 C 
BRANCH   6   7
HETATM    7  C10         0       4.190   1.155 -10.984  1.00  0.00     0.000 C 
BRANCH   7   8
HETATM    8  C9          0       4.149   2.272 -12.018  1.00  0.00     0.000 C 
BRANCH   8   9
HETATM    9  C8          0       4.515   3.593 -11.355  1.00  0.00     0.000 C 
BRANCH   9  10
HETATM   10  C7          0       5.564   4.310 -12.194  1.00  0.00     0.000 C 
BRANCH  10  11
HETATM   11  C6          0       6.871   3.530 -12.149  1.00  0.00     0.000 C 
BRANCH  11  12
HETATM   12  C5          0       7.416   3.532 -10.727  1.00  0.00     0.000 C 
BRANCH  12  13
HETATM   13  C4          0       7.741   2.105 -10.304  1.00  0.00     0.000 C 
BRANCH  13  14
HETATM   14  C3          0       8.550   1.423 -11.398  1.00  0.00    -0.000 C 
BRANCH  14  15
HETATM   15  C2          0       8.848  -0.014 -10.990  1.00  0.00    -0.005 C 
HETATM   16  C1          0       8.147  -0.324  -9.673  1.00  0.00     0.005 C 
ENDBRANCH  14  15
ENDBRANCH  13  14
ENDBRANCH  12  13
ENDBRANCH  11  12
ENDBRANCH  10  11
ENDBRANCH   9  10
ENDBRANCH   8   9
ENDBRANCH   7   8
ENDBRANCH   6   7
ENDBRANCH   5   6
ENDBRANCH   4   5
ENDBRANCH   3   4
ENDBRANCH   2   3
ENDBRANCH   1   2
BRANCH   1  17
HETATM   17  C17         0       5.438   1.251 -16.855  1.00  0.00     0.000 C 
BRANCH  17  18
HETATM   18  C18         0       4.504   2.144 -16.048  1.00  0.00     0.000 C 
BRANCH  18  19
HETATM   19  C19         0       3.220   1.387 -15.737  1.00  0.00     0.000 C 
BRANCH  19  20
HETATM   20  C20         0       3.294  -0.009 -16.340  1.00  0.00     0.000 C 
BRANCH  20  21
HETATM   21  C21         0       2.987  -1.043 -15.265  1.00  0.00     0.000 C 
BRANCH  21  22
HETATM   22  C22         0       3.602  -2.380 -15.654  1.00  0.00     0.000 C 
BRANCH  22  23
HETATM   23  C23         0       3.380  -2.628 -17.140  1.00  0.00     0.000 C 
BRANCH  23  24
HETATM   24  C24         0       2.821  -4.031 -17.344  1.00  0.00     0.000 C 
BRANCH  24  25
HETATM   25  C25         0       1.558  -3.957 -18.192  1.00  0.00     0.000 C 
BRANCH  25  26
HETATM   26  C26         0       0.831  -2.650 -17.909  1.00  0.00     0.000 C 
BRANCH  26  27
HETATM   27  C27         0       0.038  -2.232 -19.140  1.00  0.00     0.000 C 
BRANCH  27  28
HETATM   28  C28         0       0.047  -3.364 -20.158  1.00  0.00     0.000 C 
BRANCH  28  29
HETATM   29  C29         0      -0.958  -3.063 -21.262  1.00  0.00    -0.000 C 
BRANCH  29  30
HETATM   30  C30         0      -1.867  -1.922 -20.826  1.00  0.00    -0.005 C 
HETATM   31  C31         0      -3.320  -2.377 -20.882  1.00  0.00     0.005 C 
ENDBRANCH  29  30
ENDBRANCH  28  29
ENDBRANCH  27  28
ENDBRANCH  26  27
ENDBRANCH  25  26
ENDBRANCH  24  25
ENDBRANCH  23  24
ENDBRANCH  22  23
ENDBRANCH  21  22
ENDBRANCH  20  21
ENDBRANCH  19  20
ENDBRANCH  18  19
ENDBRANCH  17  18
ENDBRANCH   1  17
TORSDOF 28
ENDMDL
MODEL 8
REMARK VINA RESULT:      -3.6     25.790     28.383
REMARK  28 active torsions:
REMARK  status: ('A' for Active; 'I' for Inactive)
REMARK    1  A    between atoms: C2_2  and  C3_3 
REMARK    2  A    between atoms: C3_3  and  C4_4 
REMARK    3  A    between atoms: C4_4  and  C5_5 
REMARK    4  A    between atoms: C5_5  and  C6_6 
REMARK    5  A    between atoms: C6_6  and  C7_7 
REMARK    6  A    between atoms: C7_7  and  C8_8 
REMARK    7  A    between atoms: C8_8  and  C9_9 
REMARK    8  A    between atoms: C9_9  and  C10_10 
REMARK    9  A    between atoms: C10_10  and  C11_11 
REMARK   10  A    between atoms: C11_11  and  C12_12 
REMARK   11  A    between atoms: C12_12  and  C13_13 
REMARK   12  A    between atoms: C13_13  and  C14_14 
REMARK   13  A    between atoms: C14_14  and  C15_15 
REMARK   14  A    between atoms: C15_15  and  C16_16 
REMARK   15  A    between atoms: C16_16  and  C17_17 
REMARK   16  A    between atoms: C17_17  and  C18_18 
REMARK   17  A    between atoms: C18_18  and  C19_19 
REMARK   18  A    between atoms: C19_19  and  C20_20 
REMARK   19  A    between atoms: C20_20  and  C21_21 
REMARK   20  A    between atoms: C21_21  and  C22_22 
REMARK   21  A    between atoms: C22_22  and  C23_23 
REMARK   22  A    between atoms: C23_23  and  C24_24 
REMARK   23  A    between atoms: C24_24  and  C25_25 
REMARK   24  A    between atoms: C25_25  and  C26_26 
REMARK   25  A    between atoms: C26_26  and  C27_27 
REMARK   26  A    between atoms: C27_27  and  C28_28 
REMARK   27  A    between atoms: C28_28  and  C29_29 
REMARK   28  A    between atoms: C29_29  and  C30_30 
ROOT
HETATM    1  C16         0      -7.431 -13.483 -24.258  1.00  0.00     0.000 C 
ENDROOT
BRANCH   1   2
HETATM    2  C15         0      -8.687 -13.321 -23.412  1.00  0.00     0.000 C 
BRANCH   2   3
HETATM    3  C14         0      -9.238 -11.912 -23.584  1.00  0.00     0.000 C 
BRANCH   3   4
HETATM    4  C13         0     -10.755 -11.968 -23.703  1.00  0.00     0.000 C 
BRANCH   4   5
HETATM    5  C12         0     -11.210 -11.062 -24.838  1.00  0.00     0.000 C 
BRANCH   5   6
HETATM    6  C11         0     -11.765 -11.911 -25.975  1.00  0.00     0.000 C 
BRANCH   6   7
HETATM    7  C10         0     -10.686 -12.115 -27.031  1.00  0.00     0.000 C 
BRANCH   7   8
HETATM    8  C9          0     -10.312 -13.590 -27.096  1.00  0.00     0.000 C 
BRANCH   8   9
HETATM    9  C8          0     -11.374 -14.416 -26.384  1.00  0.00     0.000 C 
BRANCH   9  10
HETATM   10  C7          0     -10.701 -15.459 -25.503  1.00  0.00     0.000 C 
BRANCH  10  11
HETATM   11  C6          0     -11.493 -15.621 -24.212  1.00  0.00     0.000 C 
BRANCH  11  12
HETATM   12  C5          0     -12.918 -15.127 -24.422  1.00  0.00     0.000 C 
BRANCH  12  13
HETATM   13  C4          0     -13.464 -14.575 -23.113  1.00  0.00     0.000 C 
BRANCH  13  14
HETATM   14  C3          0     -14.171 -13.252 -23.375  1.00  0.00    -0.000 C 
BRANCH  14  15
HETATM   15  C2          0     -15.590 -13.521 -23.859  1.00  0.00    -0.005 C 
HETATM   16  C1          0     -16.363 -12.209 -23.923  1.00  0.00     0.005 C 
ENDBRANCH  14  15
ENDBRANCH  13  14
ENDBRANCH  12  13
ENDBRANCH  11  12
ENDBRANCH  10  11
ENDBRANCH   9  10
ENDBRANCH   8   9
ENDBRANCH   7   8
ENDBRANCH   6   7
ENDBRANCH   5   6
ENDBRANCH   4   5
ENDBRANCH   3   4
ENDBRANCH   2   3
ENDBRANCH   1   2
BRANCH   1  17
HETATM   17  C17         0      -7.392 -12.394 -25.322  1.00  0.00     0.000 C 
BRANCH  17  18
HETATM   18  C18         0      -5.949 -11.969 -25.562  1.00  0.00     0.000 C 
BRANCH  18  19
HETATM   19  C19         0      -5.892 -10.998 -26.734  1.00  0.00     0.000 C 
BRANCH  19  20
HETATM   20  C20         0      -7.254 -10.942 -27.414  1.00  0.00     0.000 C 
BRANCH  20  21
HETATM   21  C21         0      -7.602  -9.495 -27.737  1.00  0.00     0.000 C 
BRANCH  21  22
HETATM   22  C22         0      -8.717  -9.022 -26.814  1.00  0.00     0.000 C 
BRANCH  22  23
HETATM   23  C23         0      -8.152  -8.042 -25.795  1.00  0.00     0.000 C 
BRANCH  23  24
HETATM   24  C24         0      -8.364  -8.590 -24.389  1.00  0.00     0.000 C 
BRANCH  24  25
HETATM   25  C25         0      -7.017  -8.929 -23.766  1.00  0.00     0.000 C 
BRANCH  25  26
HETATM   26  C26         0      -5.920  -8.137 -24.466  1.00  0.00     0.000 C 
BRANCH  26  27
HETATM   27  C27         0      -4.561  -8.719 -24.101  1.00  0.00     0.000 C 
BRANCH  27  28
HETATM   28  C28         0      -3.556  -8.390 -25.196  1.00  0.00     0.000 C 
BRANCH  28  29
HETATM   29  C29         0      -2.148  -8.697 -24.704  1.00  0.00    -0.000 C 
BRANCH  29  30
HETATM   30  C30         0      -1.381  -9.445 -25.786  1.00  0.00    -0.005 C 
HETATM   31  C31         0      -2.142 -10.709 -26.168  1.00  0.00     0.005 C 
ENDBRANCH  29  30
ENDBRANCH  28  29
ENDBRANCH  27  28
ENDBRANCH  26  27
ENDBRANCH  25  26
ENDBRANCH  24  25
ENDBRANCH  23  24
ENDBRANCH  22  23
ENDBRANCH  21  22
ENDBRANCH  20  21
ENDBRANCH  19  20
ENDBRANCH  18  19
ENDBRANCH  17  18
ENDBRANCH   1  17
TORSDOF 28
ENDMDL
MODEL 9
REMARK VINA RESULT:      -3.5      1.590      8.362
REMARK  28 active torsions:
REMARK  status: ('A' for Active; 'I' for Inactive)
REMARK    1  A    between atoms: C2_2  and  C3_3 
REMARK    2  A    between atoms: C3_3  and  C4_4 
REMARK    3  A    between atoms: C4_4  and  C5_5 
REMARK    4  A    between atoms: C5_5  and  C6_6 
REMARK    5  A    between atoms: C6_6  and  C7_7 
REMARK    6  A    between atoms: C7_7  and  C8_8 
REMARK    7  A    between atoms: C8_8  and  C9_9 
REMARK    8  A    between atoms: C9_9  and  C10_10 
REMARK    9  A    between atoms: C10_10  and  C11_11 
REMARK   10  A    between atoms: C11_11  and  C12_12 
REMARK   11  A    between atoms: C12_12  and  C13_13 
REMARK   12  A    between atoms: C13_13  and  C14_14 
REMARK   13  A    between atoms: C14_14  and  C15_15 
REMARK   14  A    between atoms: C15_15  and  C16_16 
REMARK   15  A    between atoms: C16_16  and  C17_17 
REMARK   16  A    between atoms: C17_17  and  C18_18 
REMARK   17  A    between atoms: C18_18  and  C19_19 
REMARK   18  A    between atoms: C19_19  and  C20_20 
REMARK   19  A    between atoms: C20_20  and  C21_21 
REMARK   20  A    between atoms: C21_21  and  C22_22 
REMARK   21  A    between atoms: C22_22  and  C23_23 
REMARK   22  A    between atoms: C23_23  and  C24_24 
REMARK   23  A    between atoms: C24_24  and  C25_25 
REMARK   24  A    between atoms: C25_25  and  C26_26 
REMARK   25  A    between atoms: C26_26  and  C27_27 
REMARK   26  A    between atoms: C27_27  and  C28_28 
REMARK   27  A    between atoms: C28_28  and  C29_29 
REMARK   28  A    between atoms: C29_29  and  C30_30 
ROOT
HETATM    1  C16         0      -5.596  -5.909   5.962  1.00  0.00     0.000 C 
ENDROOT
BRANCH   1   2
HETATM    2  C15         0      -5.944  -7.106   5.087  1.00  0.00     0.000 C 
BRANCH   2   3
HETATM    3  C14         0      -7.392  -6.995   4.627  1.00  0.00     0.000 C 
BRANCH   3   4
HETATM    4  C13         0      -7.549  -7.672   3.272  1.00  0.00     0.000 C 
BRANCH   4   5
HETATM    5  C12         0      -8.796  -7.140   2.579  1.00  0.00     0.000 C 
BRANCH   5   6
HETATM    6  C11         0      -9.889  -6.900   3.613  1.00  0.00     0.000 C 
BRANCH   6   7
HETATM    7  C10         0     -11.254  -7.039   2.952  1.00  0.00     0.000 C 
BRANCH   7   8
HETATM    8  C9          0     -11.196  -8.128   1.889  1.00  0.00     0.000 C 
BRANCH   8   9
HETATM    9  C8          0     -12.271  -7.873   0.841  1.00  0.00     0.000 C 
BRANCH   9  10
HETATM   10  C7          0     -11.621  -7.714  -0.526  1.00  0.00     0.000 C 
BRANCH  10  11
HETATM   11  C6          0     -12.537  -8.294  -1.596  1.00  0.00     0.000 C 
BRANCH  11  12
HETATM   12  C5          0     -11.994  -9.641  -2.056  1.00  0.00     0.000 C 
BRANCH  12  13
HETATM   13  C4          0     -13.102 -10.684  -1.997  1.00  0.00     0.000 C 
BRANCH  13  14
HETATM   14  C3          0     -12.634 -11.875  -1.172  1.00  0.00    -0.000 C 
BRANCH  14  15
HETATM   15  C2          0     -11.344 -11.516  -0.446  1.00  0.00    -0.005 C 
HETATM   16  C1          0     -11.499 -11.805   1.041  1.00  0.00     0.005 C 
ENDBRANCH  14  15
ENDBRANCH  13  14
ENDBRANCH  12  13
ENDBRANCH  11  12
ENDBRANCH  10  11
ENDBRANCH   9  10
ENDBRANCH   8   9
ENDBRANCH   7   8
ENDBRANCH   6   7
ENDBRANCH   5   6
ENDBRANCH   4   5
ENDBRANCH   3   4
ENDBRANCH   2   3
ENDBRANCH   1   2
BRANCH   1  17
HETATM   17  C17         0      -4.101  -5.635   5.875  1.00  0.00     0.000 C 
BRANCH  17  18
HETATM   18  C18         0      -3.459  -6.612   4.898  1.00  0.00     0.000 C 
BRANCH  18  19
HETATM   19  C19         0      -2.602  -5.845   3.900  1.00  0.00     0.000 C 
BRANCH  19  20
HETATM   20  C20         0      -3.347  -5.725   2.577  1.00  0.00     0.000 C 
BRANCH  20  21
HETATM   21  C21         0      -3.806  -4.286   2.381  1.00  0.00     0.000 C 
BRANCH  21  22
HETATM   22  C22         0      -5.292  -4.179   2.691  1.00  0.00     0.000 C 
BRANCH  22  23
HETATM   23  C23         0      -6.044  -3.748   1.438  1.00  0.00     0.000 C 
BRANCH  23  24
HETATM   24  C24         0      -7.496  -3.454   1.792  1.00  0.00     0.000 C 
BRANCH  24  25
HETATM   25  C25         0      -7.719  -3.705   3.278  1.00  0.00     0.000 C 
BRANCH  25  26
HETATM   26  C26         0      -8.793  -2.759   3.797  1.00  0.00     0.000 C 
BRANCH  26  27
HETATM   27  C27         0      -8.184  -1.815   4.826  1.00  0.00     0.000 C 
BRANCH  27  28
HETATM   28  C28         0      -6.952  -2.462   5.444  1.00  0.00     0.000 C 
BRANCH  28  29
HETATM   29  C29         0      -5.860  -1.415   5.617  1.00  0.00    -0.000 C 
BRANCH  29  30
HETATM   30  C30         0      -5.469  -0.857   4.255  1.00  0.00    -0.005 C 
HETATM   31  C31         0      -5.528   0.664   4.291  1.00  0.00     0.005 C 
ENDBRANCH  29  30
ENDBRANCH  28  29
ENDBRANCH  27  28
ENDBRANCH  26  27
ENDBRANCH  25  26
ENDBRANCH  24  25
ENDBRANCH  23  24
ENDBRANCH  22  23
ENDBRANCH  21  22
ENDBRANCH  20  21
ENDBRANCH  19  20
ENDBRANCH  18  19
ENDBRANCH  17  18
ENDBRANCH   1  17
TORSDOF 28
ENDMDL
