# Supplementary material for: Phytochemical profiling of Vitex negundo seeds via UHPLC-QTOF-MS/MS analyses with antimicrobial evaluation and in silico targeting of DNA Gyrase B and Secreted Aspartic Proteinase 2 (SAP2)
Source: PLoS One. 2026 Mar 13;21(3):e0343965. doi: 10.1371/journal.pone.0343965 (PMC12987476; doi:10.1371/journal.pone.0343965)
Supplement: S1 Data — (ZIP) [file pone.0343965.s002.zip › PONE-D-25-51583/Vitex Raw material/Docking sample#3 protein 4 Chain A 4uro/molecule11/ligand.pdb]

REMARK   BIOVIA PDB file
REMARK   Created:  2025-01-09T16:38:53Z
HETATM    1  C1          0     -36.570 -17.587  -0.000  1.00  0.00           C  
HETATM    2  C2          0     -35.462 -16.543  -0.000  1.00  0.00           C  
HETATM    3  C3          0     -36.076 -15.149  -0.000  1.00  0.00           C  
HETATM    4  C4          0     -34.967 -14.105  -0.000  1.00  0.00           C  
HETATM    5  C5          0     -35.581 -12.711  -0.000  1.00  0.00           C  
HETATM    6  C6          0     -34.473 -11.667  -0.000  1.00  0.00           C  
HETATM    7  C7          0     -35.087 -10.274  -0.000  1.00  0.00           C  
HETATM    8  C8          0     -33.978  -9.229  -0.000  1.00  0.00           C  
HETATM    9  C9          0     -34.593  -7.836  -0.000  1.00  0.00           C  
HETATM   10  C10         0     -33.484  -6.792  -0.000  1.00  0.00           C  
HETATM   11  C11         0     -34.098  -5.398   0.000  1.00  0.00           C  
HETATM   12  C12         0     -32.989  -4.354  -0.000  1.00  0.00           C  
HETATM   13  C13         0     -33.604  -2.960   0.000  1.00  0.00           C  
HETATM   14  C14         0     -32.495  -1.916  -0.000  1.00  0.00           C  
HETATM   15  C15         0     -33.109  -0.522   0.000  1.00  0.00           C  
HETATM   16  C16         0     -32.001   0.522  -0.000  1.00  0.00           C  
HETATM   17  C17         0     -32.615   1.916   0.000  1.00  0.00           C  
HETATM   18  C18         0     -31.506   2.960   0.000  1.00  0.00           C  
HETATM   19  C19         0     -32.120   4.354   0.000  1.00  0.00           C  
HETATM   20  C20         0     -31.012   5.398   0.000  1.00  0.00           C  
HETATM   21  C21         0     -31.626   6.792   0.000  1.00  0.00           C  
HETATM   22  C22         0     -30.517   7.836   0.000  1.00  0.00           C  
HETATM   23  C23         0     -31.131   9.229   0.000  1.00  0.00           C  
HETATM   24  C24         0     -30.023  10.274   0.000  1.00  0.00           C  
HETATM   25  C25         0     -30.637  11.667   0.000  1.00  0.00           C  
HETATM   26  C26         0     -29.528  12.711   0.000  1.00  0.00           C  
HETATM   27  C27         0     -30.142  14.105   0.000  1.00  0.00           C  
HETATM   28  C28         0     -29.034  15.149   0.000  1.00  0.00           C  
HETATM   29  C29         0     -29.648  16.543   0.000  1.00  0.00           C  
HETATM   30  C30         0     -28.539  17.587   0.000  1.00  0.00           C  
HETATM   31  H31         0     -36.121 -18.605  -0.000  1.00  0.00           H  
HETATM   32  H32         0     -37.200 -17.459   0.909  1.00  0.00           H  
HETATM   33  H33         0     -37.200 -17.459  -0.909  1.00  0.00           H  
HETATM   34  H34         0     -34.833 -16.671  -0.909  1.00  0.00           H  
HETATM   35  H35         0     -34.832 -16.671   0.909  1.00  0.00           H  
HETATM   36  H36         0     -36.705 -15.022   0.909  1.00  0.00           H  
HETATM   37  H37         0     -36.706 -15.021  -0.909  1.00  0.00           H  
HETATM   38  H38         0     -34.338 -14.233  -0.909  1.00  0.00           H  
HETATM   39  H39         0     -34.338 -14.233   0.909  1.00  0.00           H  
HETATM   40  H40         0     -36.211 -12.584   0.909  1.00  0.00           H  
HETATM   41  H41         0     -36.211 -12.584  -0.909  1.00  0.00           H  
HETATM   42  H42         0     -33.844 -11.795  -0.909  1.00  0.00           H  
HETATM   43  H43         0     -33.843 -11.795   0.909  1.00  0.00           H  
HETATM   44  H44         0     -35.716 -10.146   0.909  1.00  0.00           H  
HETATM   45  H45         0     -35.717 -10.146  -0.909  1.00  0.00           H  
HETATM   46  H46         0     -33.349  -9.357  -0.909  1.00  0.00           H  
HETATM   47  H47         0     -33.349  -9.357   0.909  1.00  0.00           H  
HETATM   48  H48         0     -35.222  -7.708   0.909  1.00  0.00           H  
HETATM   49  H49         0     -35.222  -7.708  -0.909  1.00  0.00           H  
HETATM   50  H50         0     -32.855  -6.919  -0.909  1.00  0.00           H  
HETATM   51  H51         0     -32.854  -6.919   0.909  1.00  0.00           H  
HETATM   52  H52         0     -34.727  -5.270   0.909  1.00  0.00           H  
HETATM   53  H53         0     -34.728  -5.270  -0.909  1.00  0.00           H  
HETATM   54  H54         0     -32.360  -4.481  -0.909  1.00  0.00           H  
HETATM   55  H55         0     -32.360  -4.481   0.909  1.00  0.00           H  
HETATM   56  H56         0     -34.233  -2.832   0.909  1.00  0.00           H  
HETATM   57  H57         0     -34.233  -2.832  -0.909  1.00  0.00           H  
HETATM   58  H58         0     -31.866  -2.043  -0.909  1.00  0.00           H  
HETATM   59  H59         0     -31.865  -2.043   0.909  1.00  0.00           H  
HETATM   60  H60         0     -33.738  -0.395   0.909  1.00  0.00           H  
HETATM   61  H61         0     -33.739  -0.394  -0.909  1.00  0.00           H  
HETATM   62  H62         0     -31.372   0.395  -0.909  1.00  0.00           H  
HETATM   63  H63         0     -31.371   0.394   0.909  1.00  0.00           H  
HETATM   64  H64         0     -33.244   2.043   0.909  1.00  0.00           H  
HETATM   65  H65         0     -33.245   2.043  -0.909  1.00  0.00           H  
HETATM   66  H66         0     -30.877   2.832  -0.909  1.00  0.00           H  
HETATM   67  H67         0     -30.876   2.832   0.909  1.00  0.00           H  
HETATM   68  H68         0     -32.749   4.481   0.909  1.00  0.00           H  
HETATM   69  H69         0     -32.750   4.481  -0.909  1.00  0.00           H  
HETATM   70  H70         0     -30.383   5.270  -0.909  1.00  0.00           H  
HETATM   71  H71         0     -30.382   5.270   0.909  1.00  0.00           H  
HETATM   72  H72         0     -32.255   6.919   0.909  1.00  0.00           H  
HETATM   73  H73         0     -32.256   6.919  -0.909  1.00  0.00           H  
HETATM   74  H74         0     -29.888   7.708  -0.909  1.00  0.00           H  
HETATM   75  H75         0     -29.887   7.708   0.909  1.00  0.00           H  
HETATM   76  H76         0     -31.761   9.357   0.909  1.00  0.00           H  
HETATM   77  H77         0     -31.761   9.357  -0.909  1.00  0.00           H  
HETATM   78  H78         0     -29.394  10.146  -0.909  1.00  0.00           H  
HETATM   79  H79         0     -29.393  10.146   0.909  1.00  0.00           H  
HETATM   80  H80         0     -31.266  11.795   0.909  1.00  0.00           H  
HETATM   81  H81         0     -31.267  11.795  -0.909  1.00  0.00           H  
HETATM   82  H82         0     -28.899  12.584  -0.909  1.00  0.00           H  
HETATM   83  H83         0     -28.899  12.584   0.909  1.00  0.00           H  
HETATM   84  H84         0     -30.772  14.233   0.909  1.00  0.00           H  
HETATM   85  H85         0     -30.772  14.233  -0.909  1.00  0.00           H  
HETATM   86  H86         0     -28.405  15.022  -0.909  1.00  0.00           H  
HETATM   87  H87         0     -28.404  15.021   0.909  1.00  0.00           H  
HETATM   88  H88         0     -30.277  16.671   0.909  1.00  0.00           H  
HETATM   89  H89         0     -30.278  16.671  -0.909  1.00  0.00           H  
HETATM   90  H90         0     -28.988  18.605   0.000  1.00  0.00           H  
HETATM   91  H91         0     -27.910  17.459  -0.909  1.00  0.00           H  
HETATM   92  H92         0     -27.910  17.459   0.909  1.00  0.00           H  
END
