# Supplementary material for: Phytochemical profiling of Vitex negundo seeds via UHPLC-QTOF-MS/MS analyses with antimicrobial evaluation and in silico targeting of DNA Gyrase B and Secreted Aspartic Proteinase 2 (SAP2)
Source: PLoS One. 2026 Mar 13;21(3):e0343965. doi: 10.1371/journal.pone.0343965 (PMC12987476; doi:10.1371/journal.pone.0343965)
Supplement: S1 Data — (ZIP) [file pone.0343965.s002.zip › PONE-D-25-51583/Vitex Raw material/Docking sample#3 protein 4 Chain A 4uro/molecule11/ligand.pdbqt]

REMARK  12 active torsions:
REMARK  status: ('A' for Active; 'I' for Inactive)
REMARK    1  A    between atoms: C2_2  and  C3_3 
REMARK    2  A    between atoms: C3_3  and  C4_4 
REMARK    3  A    between atoms: C4_4  and  C5_5 
REMARK    4  A    between atoms: C5_5  and  C6_6 
REMARK    5  A    between atoms: C6_6  and  C7_7 
REMARK    6  A    between atoms: C7_7  and  C8_8 
REMARK    7  A    between atoms: C8_8  and  C9_9 
REMARK    8  A    between atoms: C9_9  and  C10_10 
REMARK    9  A    between atoms: C10_10  and  C11_11 
REMARK   10  A    between atoms: C11_11  and  C12_12 
REMARK   11  A    between atoms: C12_12  and  C13_13 
REMARK   12  A    between atoms: C13_13  and  C14_14 
REMARK       I    between atoms: C14_14  and  C15_15 
REMARK       I    between atoms: C15_15  and  C16_16 
REMARK       I    between atoms: C16_16  and  C17_17 
REMARK       I    between atoms: C17_17  and  C18_18 
REMARK       I    between atoms: C18_18  and  C19_19 
REMARK       I    between atoms: C19_19  and  C20_20 
REMARK       I    between atoms: C20_20  and  C21_21 
REMARK       I    between atoms: C21_21  and  C22_22 
REMARK       I    between atoms: C22_22  and  C23_23 
REMARK       I    between atoms: C23_23  and  C24_24 
REMARK       I    between atoms: C24_24  and  C25_25 
REMARK       I    between atoms: C25_25  and  C26_26 
REMARK       I    between atoms: C26_26  and  C27_27 
REMARK       I    between atoms: C27_27  and  C28_28 
REMARK       I    between atoms: C28_28  and  C29_29 
ROOT
HETATM    1  C14         0     -32.495  -1.916  -0.000  1.00  0.00     0.000 C 
HETATM    2  C15         0     -33.109  -0.522   0.000  1.00  0.00     0.000 C 
HETATM    3  C16         0     -32.001   0.522  -0.000  1.00  0.00     0.000 C 
HETATM    4  C17         0     -32.615   1.916   0.000  1.00  0.00     0.000 C 
HETATM    5  C18         0     -31.506   2.960   0.000  1.00  0.00     0.000 C 
HETATM    6  C19         0     -32.120   4.354   0.000  1.00  0.00     0.000 C 
HETATM    7  C20         0     -31.012   5.398   0.000  1.00  0.00     0.000 C 
HETATM    8  C21         0     -31.626   6.792   0.000  1.00  0.00     0.000 C 
HETATM    9  C22         0     -30.517   7.836   0.000  1.00  0.00     0.000 C 
HETATM   10  C23         0     -31.131   9.229   0.000  1.00  0.00     0.000 C 
HETATM   11  C24         0     -30.023  10.274   0.000  1.00  0.00     0.000 C 
HETATM   12  C25         0     -30.637  11.667   0.000  1.00  0.00     0.000 C 
HETATM   13  C26         0     -29.528  12.711   0.000  1.00  0.00     0.000 C 
HETATM   14  C27         0     -30.142  14.105   0.000  1.00  0.00     0.000 C 
HETATM   15  C28         0     -29.034  15.149   0.000  1.00  0.00    -0.000 C 
HETATM   16  C29         0     -29.648  16.543   0.000  1.00  0.00    -0.005 C 
HETATM   17  C30         0     -28.539  17.587   0.000  1.00  0.00     0.005 C 
ENDROOT
BRANCH   1  18
HETATM   18  C13         0     -33.604  -2.960   0.000  1.00  0.00     0.000 C 
BRANCH  18  19
HETATM   19  C12         0     -32.989  -4.354  -0.000  1.00  0.00     0.000 C 
BRANCH  19  20
HETATM   20  C11         0     -34.098  -5.398   0.000  1.00  0.00     0.000 C 
BRANCH  20  21
HETATM   21  C10         0     -33.484  -6.792  -0.000  1.00  0.00     0.000 C 
BRANCH  21  22
HETATM   22  C9          0     -34.593  -7.836  -0.000  1.00  0.00     0.000 C 
BRANCH  22  23
HETATM   23  C8          0     -33.978  -9.229  -0.000  1.00  0.00     0.000 C 
BRANCH  23  24
HETATM   24  C7          0     -35.087 -10.274  -0.000  1.00  0.00     0.000 C 
BRANCH  24  25
HETATM   25  C6          0     -34.473 -11.667  -0.000  1.00  0.00     0.000 C 
BRANCH  25  26
HETATM   26  C5          0     -35.581 -12.711  -0.000  1.00  0.00     0.000 C 
BRANCH  26  27
HETATM   27  C4          0     -34.967 -14.105  -0.000  1.00  0.00     0.000 C 
BRANCH  27  28
HETATM   28  C3          0     -36.076 -15.149  -0.000  1.00  0.00    -0.000 C 
BRANCH  28  29
HETATM   29  C2          0     -35.462 -16.543  -0.000  1.00  0.00    -0.005 C 
HETATM   30  C1          0     -36.570 -17.587  -0.000  1.00  0.00     0.005 C 
ENDBRANCH  28  29
ENDBRANCH  27  28
ENDBRANCH  26  27
ENDBRANCH  25  26
ENDBRANCH  24  25
ENDBRANCH  23  24
ENDBRANCH  22  23
ENDBRANCH  21  22
ENDBRANCH  20  21
ENDBRANCH  19  20
ENDBRANCH  18  19
ENDBRANCH   1  18
TORSDOF 27
