# Supplementary material for: Phytochemical profiling of Vitex negundo seeds via UHPLC-QTOF-MS/MS analyses with antimicrobial evaluation and in silico targeting of DNA Gyrase B and Secreted Aspartic Proteinase 2 (SAP2)
Source: PLoS One. 2026 Mar 13;21(3):e0343965. doi: 10.1371/journal.pone.0343965 (PMC12987476; doi:10.1371/journal.pone.0343965)
Supplement: S1 Data — (ZIP) [file pone.0343965.s002.zip › PONE-D-25-51583/Vitex Raw material/Docking sample#3 protein 4 Chain A 4uro/molecule12/ligand.pdb]

REMARK   BIOVIA PDB file
REMARK   Created:  2025-01-09T16:44:04Z
HETATM    1  C1          0     -35.489 -15.639  -0.000  1.00  0.00           C  
HETATM    2  C2          0     -34.170 -14.878  -0.000  1.00  0.00           C  
HETATM    3  C3          0     -34.448 -13.380  -0.000  1.00  0.00           C  
HETATM    4  C4          0     -33.129 -12.619  -0.000  1.00  0.00           C  
HETATM    5  C5          0     -33.406 -11.121  -0.000  1.00  0.00           C  
HETATM    6  C6          0     -32.087 -10.360  -0.000  1.00  0.00           C  
HETATM    7  C7          0     -32.365  -8.862  -0.000  1.00  0.00           C  
HETATM    8  C8          0     -31.046  -8.101  -0.000  1.00  0.00           C  
HETATM    9  C9          0     -31.323  -6.603  -0.000  1.00  0.00           C  
HETATM   10  C10         0     -30.005  -5.842  -0.000  1.00  0.00           C  
HETATM   11  C11         0     -30.282  -4.344  -0.000  1.00  0.00           C  
HETATM   12  C12         0     -28.963  -3.583  -0.000  1.00  0.00           C  
HETATM   13  C13         0     -29.241  -2.085  -0.000  1.00  0.00           C  
HETATM   14  C14         0     -27.922  -1.324  -0.000  1.00  0.00           C  
HETATM   15  C15         0     -28.199   0.174  -0.000  1.00  0.00           C  
HETATM   16  C16         0     -26.880   0.935  -0.000  1.00  0.00           C  
HETATM   17  C17         0     -27.158   2.433  -0.000  1.00  0.00           C  
HETATM   18  C18         0     -25.839   3.194  -0.000  1.00  0.00           C  
HETATM   19  C19         0     -26.116   4.692  -0.000  1.00  0.00           C  
HETATM   20  C20         0     -24.797   5.453  -0.000  1.00  0.00           C  
HETATM   21  C21         0     -25.075   6.951  -0.000  1.00  0.00           C  
HETATM   22  C22         0     -23.756   7.712  -0.000  1.00  0.00           C  
HETATM   23  C23         0     -24.034   9.210  -0.000  1.00  0.00           C  
HETATM   24  C24         0     -22.715   9.971  -0.000  1.00  0.00           C  
HETATM   25  C25         0     -22.992  11.469  -0.000  1.00  0.00           C  
HETATM   26  C26         0     -21.673  12.230  -0.000  1.00  0.00           C  
HETATM   27  C27         0     -21.951  13.728  -0.000  1.00  0.00           C  
HETATM   28  C28         0     -20.632  14.489  -0.000  1.00  0.00           C  
HETATM   29  C29         0     -20.909  15.987  -0.000  1.00  0.00           C  
HETATM   30  H30         0     -35.286 -16.734  -0.000  1.00  0.00           H  
HETATM   31  H31         0     -36.072 -15.371   0.909  1.00  0.00           H  
HETATM   32  H32         0     -36.073 -15.370  -0.909  1.00  0.00           H  
HETATM   33  H33         0     -33.587 -15.146  -0.909  1.00  0.00           H  
HETATM   34  H34         0     -33.587 -15.147   0.909  1.00  0.00           H  
HETATM   35  H35         0     -35.031 -13.112   0.909  1.00  0.00           H  
HETATM   36  H36         0     -35.031 -13.111  -0.909  1.00  0.00           H  
HETATM   37  H37         0     -32.546 -12.888  -0.909  1.00  0.00           H  
HETATM   38  H38         0     -32.545 -12.888   0.909  1.00  0.00           H  
HETATM   39  H39         0     -33.989 -10.853   0.909  1.00  0.00           H  
HETATM   40  H40         0     -33.990 -10.852  -0.909  1.00  0.00           H  
HETATM   41  H41         0     -31.504 -10.629  -0.909  1.00  0.00           H  
HETATM   42  H42         0     -31.504 -10.629   0.909  1.00  0.00           H  
HETATM   43  H43         0     -32.948  -8.594   0.909  1.00  0.00           H  
HETATM   44  H44         0     -32.948  -8.593  -0.909  1.00  0.00           H  
HETATM   45  H45         0     -30.463  -8.370  -0.909  1.00  0.00           H  
HETATM   46  H46         0     -30.462  -8.370   0.909  1.00  0.00           H  
HETATM   47  H47         0     -31.906  -6.335   0.909  1.00  0.00           H  
HETATM   48  H48         0     -31.907  -6.334  -0.909  1.00  0.00           H  
HETATM   49  H49         0     -29.422  -6.111  -0.909  1.00  0.00           H  
HETATM   50  H50         0     -29.421  -6.111   0.909  1.00  0.00           H  
HETATM   51  H51         0     -30.865  -4.076   0.909  1.00  0.00           H  
HETATM   52  H52         0     -30.866  -4.075  -0.909  1.00  0.00           H  
HETATM   53  H53         0     -28.380  -3.852  -0.909  1.00  0.00           H  
HETATM   54  H54         0     -28.380  -3.852   0.909  1.00  0.00           H  
HETATM   55  H55         0     -29.824  -1.817   0.909  1.00  0.00           H  
HETATM   56  H56         0     -29.824  -1.816  -0.909  1.00  0.00           H  
HETATM   57  H57         0     -27.339  -1.593  -0.909  1.00  0.00           H  
HETATM   58  H58         0     -27.338  -1.593   0.909  1.00  0.00           H  
HETATM   59  H59         0     -28.782   0.442   0.909  1.00  0.00           H  
HETATM   60  H60         0     -28.783   0.443  -0.909  1.00  0.00           H  
HETATM   61  H61         0     -26.297   0.666  -0.909  1.00  0.00           H  
HETATM   62  H62         0     -26.297   0.666   0.909  1.00  0.00           H  
HETATM   63  H63         0     -27.741   2.701   0.909  1.00  0.00           H  
HETATM   64  H64         0     -27.741   2.702  -0.909  1.00  0.00           H  
HETATM   65  H65         0     -25.256   2.925  -0.909  1.00  0.00           H  
HETATM   66  H66         0     -25.255   2.925   0.909  1.00  0.00           H  
HETATM   67  H67         0     -26.699   4.960   0.909  1.00  0.00           H  
HETATM   68  H68         0     -26.700   4.961  -0.909  1.00  0.00           H  
HETATM   69  H69         0     -24.215   5.184  -0.909  1.00  0.00           H  
HETATM   70  H70         0     -24.214   5.184   0.909  1.00  0.00           H  
HETATM   71  H71         0     -25.658   7.219   0.909  1.00  0.00           H  
HETATM   72  H72         0     -25.659   7.220  -0.909  1.00  0.00           H  
HETATM   73  H73         0     -23.173   7.443  -0.909  1.00  0.00           H  
HETATM   74  H74         0     -23.173   7.443   0.909  1.00  0.00           H  
HETATM   75  H75         0     -24.616   9.478   0.909  1.00  0.00           H  
HETATM   76  H76         0     -24.617   9.479  -0.909  1.00  0.00           H  
HETATM   77  H77         0     -22.132   9.702  -0.909  1.00  0.00           H  
HETATM   78  H78         0     -22.131   9.702   0.909  1.00  0.00           H  
HETATM   79  H79         0     -23.575  11.737   0.909  1.00  0.00           H  
HETATM   80  H80         0     -23.576  11.738  -0.909  1.00  0.00           H  
HETATM   81  H81         0     -21.090  11.961  -0.909  1.00  0.00           H  
HETATM   82  H82         0     -21.090  11.961   0.909  1.00  0.00           H  
HETATM   83  H83         0     -22.534  13.996   0.909  1.00  0.00           H  
HETATM   84  H84         0     -22.534  13.997  -0.909  1.00  0.00           H  
HETATM   85  H85         0     -20.049  14.220  -0.909  1.00  0.00           H  
HETATM   86  H86         0     -20.048  14.220   0.909  1.00  0.00           H  
HETATM   87  H87         0     -19.945  16.543  -0.000  1.00  0.00           H  
HETATM   88  H88         0     -21.492  16.255   0.909  1.00  0.00           H  
HETATM   89  H89         0     -21.493  16.256  -0.909  1.00  0.00           H  
END
