# Supplementary material for: Phytochemical profiling of Vitex negundo seeds via UHPLC-QTOF-MS/MS analyses with antimicrobial evaluation and in silico targeting of DNA Gyrase B and Secreted Aspartic Proteinase 2 (SAP2)
Source: PLoS One. 2026 Mar 13;21(3):e0343965. doi: 10.1371/journal.pone.0343965 (PMC12987476; doi:10.1371/journal.pone.0343965)
Supplement: S1 Data — (ZIP) [file pone.0343965.s002.zip › PONE-D-25-51583/Vitex Raw material/Docking sample#3 protein 4 Chain A 4uro/molecule7/ligand.pdbqt]

REMARK  13 active torsions:
REMARK  status: ('A' for Active; 'I' for Inactive)
REMARK    1  A    between atoms: C1_1  and  C2_2 
REMARK    2  A    between atoms: C1_1  and  O15_15 
REMARK    3  A    between atoms: C2_2  and  C3_3 
REMARK    4  A    between atoms: C3_3  and  C4_4 
REMARK    5  A    between atoms: C4_4  and  C5_5 
REMARK    6  A    between atoms: C5_5  and  C6_6 
REMARK    7  A    between atoms: C6_6  and  C7_7 
REMARK    8  A    between atoms: C7_7  and  C8_8 
REMARK    9  A    between atoms: C8_8  and  C9_9 
REMARK   10  A    between atoms: C9_9  and  C10_10 
REMARK   11  A    between atoms: C10_10  and  C11_11 
REMARK   12  A    between atoms: C11_11  and  C12_12 
REMARK   13  A    between atoms: C12_12  and  C13_13 
ROOT
HETATM    1  C6          0      -2.756   0.648   0.000  1.00  0.00     0.000 C 
ENDROOT
BRANCH   1   2
HETATM    2  C5          0      -4.075  -0.113   0.000  1.00  0.00     0.000 C 
BRANCH   2   3
HETATM    3  C4          0      -5.233   0.876   0.000  1.00  0.00     0.001 C 
BRANCH   3   4
HETATM    4  C3          0      -6.552   0.114   0.000  1.00  0.00     0.010 C 
BRANCH   4   5
HETATM    5  C2          0      -7.710   1.103   0.000  1.00  0.00     0.110 C 
BRANCH   5   6
HETATM    6  C1          0      -9.017   0.349   0.000  1.00  0.00     0.139 C 
HETATM    7  O16         0     -10.063   0.953   0.000  1.00  0.00    -0.650 OA
BRANCH   6   8
HETATM    8  O15         0      -9.017  -0.989   0.000  1.00  0.00    -0.776 OA
HETATM    9  H44         0      -9.951  -1.258   0.000  1.00  0.00     0.167 HD
ENDBRANCH   6   8
ENDBRANCH   5   6
ENDBRANCH   4   5
ENDBRANCH   3   4
ENDBRANCH   2   3
ENDBRANCH   1   2
BRANCH   1  10
HETATM   10  C7          0      -1.598  -0.341   0.000  1.00  0.00     0.000 C 
BRANCH  10  11
HETATM   11  C8          0      -0.279   0.421   0.000  1.00  0.00     0.000 C 
BRANCH  11  12
HETATM   12  C9          0       0.879  -0.568   0.000  1.00  0.00     0.000 C 
BRANCH  12  13
HETATM   13  C10         0       2.198   0.193   0.000  1.00  0.00     0.000 C 
BRANCH  13  14
HETATM   14  C11         0       3.356  -0.796   0.000  1.00  0.00     0.000 C 
BRANCH  14  15
HETATM   15  C12         0       4.675  -0.035   0.000  1.00  0.00    -0.000 C 
BRANCH  15  16
HETATM   16  C13         0       5.833  -1.024   0.000  1.00  0.00    -0.005 C 
HETATM   17  C14         0       7.152  -0.262   0.000  1.00  0.00     0.005 C 
ENDBRANCH  15  16
ENDBRANCH  14  15
ENDBRANCH  13  14
ENDBRANCH  12  13
ENDBRANCH  11  12
ENDBRANCH  10  11
ENDBRANCH   1  10
TORSDOF 13
