# Supplementary material for: Phytochemical profiling of Vitex negundo seeds via UHPLC-QTOF-MS/MS analyses with antimicrobial evaluation and in silico targeting of DNA Gyrase B and Secreted Aspartic Proteinase 2 (SAP2)
Source: PLoS One. 2026 Mar 13;21(3):e0343965. doi: 10.1371/journal.pone.0343965 (PMC12987476; doi:10.1371/journal.pone.0343965)
Supplement: S1 Data — (ZIP) [file pone.0343965.s002.zip › PONE-D-25-51583/Vitex Raw material/Docking sample#3 protein 4 Chain A 4uro/molecule7/result.pdbqt]

MODEL 1
REMARK VINA RESULT:      -4.5      0.000      0.000
REMARK  13 active torsions:
REMARK  status: ('A' for Active; 'I' for Inactive)
REMARK    1  A    between atoms: C1_1  and  C2_2 
REMARK    2  A    between atoms: C1_1  and  O15_15 
REMARK    3  A    between atoms: C2_2  and  C3_3 
REMARK    4  A    between atoms: C3_3  and  C4_4 
REMARK    5  A    between atoms: C4_4  and  C5_5 
REMARK    6  A    between atoms: C5_5  and  C6_6 
REMARK    7  A    between atoms: C6_6  and  C7_7 
REMARK    8  A    between atoms: C7_7  and  C8_8 
REMARK    9  A    between atoms: C8_8  and  C9_9 
REMARK   10  A    between atoms: C9_9  and  C10_10 
REMARK   11  A    between atoms: C10_10  and  C11_11 
REMARK   12  A    between atoms: C11_11  and  C12_12 
REMARK   13  A    between atoms: C12_12  and  C13_13 
ROOT
HETATM    1  C6          0     -10.251  -8.262   2.163  1.00  0.00     0.000 C 
ENDROOT
BRANCH   1   2
HETATM    2  C5          0      -9.224  -7.556   1.288  1.00  0.00     0.000 C 
BRANCH   2   3
HETATM    3  C4          0      -9.831  -6.279   0.722  1.00  0.00     0.001 C 
BRANCH   3   4
HETATM    4  C3          0      -8.958  -5.090   1.103  1.00  0.00     0.010 C 
BRANCH   4   5
HETATM    5  C2          0      -9.338  -3.887   0.251  1.00  0.00     0.110 C 
BRANCH   5   6
HETATM    6  C1          0      -8.355  -3.742  -0.885  1.00  0.00     0.139 C 
HETATM    7  O16         0      -8.555  -4.307  -1.933  1.00  0.00    -0.650 OA
BRANCH   6   8
HETATM    8  O15         0      -7.260  -2.988  -0.729  1.00  0.00    -0.776 OA
HETATM    9  H44         0      -7.493  -2.308  -0.075  1.00  0.00     0.167 HD
ENDBRANCH   6   8
ENDBRANCH   5   6
ENDBRANCH   4   5
ENDBRANCH   3   4
ENDBRANCH   2   3
ENDBRANCH   1   2
BRANCH   1  10
HETATM   10  C7          0     -10.526  -9.652   1.604  1.00  0.00     0.000 C 
BRANCH  10  11
HETATM   11  C8          0     -11.013  -9.534   0.165  1.00  0.00     0.000 C 
BRANCH  11  12
HETATM   12  C9          0     -11.206 -10.926  -0.421  1.00  0.00     0.000 C 
BRANCH  12  13
HETATM   13  C10         0     -11.867 -10.814  -1.789  1.00  0.00     0.000 C 
BRANCH  13  14
HETATM   14  C11         0     -12.321  -9.379  -2.019  1.00  0.00     0.000 C 
BRANCH  14  15
HETATM   15  C12         0     -13.839  -9.336  -2.121  1.00  0.00    -0.000 C 
BRANCH  15  16
HETATM   16  C13         0     -14.289  -7.913  -2.425  1.00  0.00    -0.005 C 
HETATM   17  C14         0     -15.797  -7.891  -2.636  1.00  0.00     0.005 C 
ENDBRANCH  15  16
ENDBRANCH  14  15
ENDBRANCH  13  14
ENDBRANCH  12  13
ENDBRANCH  11  12
ENDBRANCH  10  11
ENDBRANCH   1  10
TORSDOF 13
ENDMDL
MODEL 2
REMARK VINA RESULT:      -4.4      3.300      5.879
REMARK  13 active torsions:
REMARK  status: ('A' for Active; 'I' for Inactive)
REMARK    1  A    between atoms: C1_1  and  C2_2 
REMARK    2  A    between atoms: C1_1  and  O15_15 
REMARK    3  A    between atoms: C2_2  and  C3_3 
REMARK    4  A    between atoms: C3_3  and  C4_4 
REMARK    5  A    between atoms: C4_4  and  C5_5 
REMARK    6  A    between atoms: C5_5  and  C6_6 
REMARK    7  A    between atoms: C6_6  and  C7_7 
REMARK    8  A    between atoms: C7_7  and  C8_8 
REMARK    9  A    between atoms: C8_8  and  C9_9 
REMARK   10  A    between atoms: C9_9  and  C10_10 
REMARK   11  A    between atoms: C10_10  and  C11_11 
REMARK   12  A    between atoms: C11_11  and  C12_12 
REMARK   13  A    between atoms: C12_12  and  C13_13 
ROOT
HETATM    1  C6          0     -14.484  -9.737  -1.909  1.00  0.00     0.000 C 
ENDROOT
BRANCH   1   2
HETATM    2  C5          0     -13.289 -10.672  -2.041  1.00  0.00     0.000 C 
BRANCH   2   3
HETATM    3  C4          0     -12.000  -9.870  -1.928  1.00  0.00     0.001 C 
BRANCH   3   4
HETATM    4  C3          0     -11.328 -10.173  -0.595  1.00  0.00     0.010 C 
BRANCH   4   5
HETATM    5  C2          0     -11.111  -8.876   0.172  1.00  0.00     0.110 C 
BRANCH   5   6
HETATM    6  C1          0      -9.910  -9.018   1.075  1.00  0.00     0.139 C 
HETATM    7  O16         0      -9.991  -8.710   2.240  1.00  0.00    -0.650 OA
BRANCH   6   8
HETATM    8  O15         0      -8.757  -9.486   0.585  1.00  0.00    -0.776 OA
HETATM    9  H44         0      -8.398  -8.780   0.022  1.00  0.00     0.167 HD
ENDBRANCH   6   8
ENDBRANCH   5   6
ENDBRANCH   4   5
ENDBRANCH   3   4
ENDBRANCH   2   3
ENDBRANCH   1   2
BRANCH   1  10
HETATM   10  C7          0     -14.034  -8.301  -2.146  1.00  0.00     0.000 C 
BRANCH  10  11
HETATM   11  C8          0     -15.252  -7.422  -2.398  1.00  0.00     0.000 C 
BRANCH  11  12
HETATM   12  C9          0     -16.306  -8.220  -3.155  1.00  0.00     0.000 C 
BRANCH  12  13
HETATM   13  C10         0     -17.656  -7.527  -3.028  1.00  0.00     0.000 C 
BRANCH  13  14
HETATM   14  C11         0     -18.767  -8.515  -3.360  1.00  0.00     0.000 C 
BRANCH  14  15
HETATM   15  C12         0     -18.158  -9.815  -3.867  1.00  0.00    -0.000 C 
BRANCH  15  16
HETATM   16  C13         0     -19.103 -10.463  -4.870  1.00  0.00    -0.005 C 
HETATM   17  C14         0     -18.321 -10.876  -6.111  1.00  0.00     0.005 C 
ENDBRANCH  15  16
ENDBRANCH  14  15
ENDBRANCH  13  14
ENDBRANCH  12  13
ENDBRANCH  11  12
ENDBRANCH  10  11
ENDBRANCH   1  10
TORSDOF 13
ENDMDL
MODEL 3
REMARK VINA RESULT:      -4.4      1.744      3.020
REMARK  13 active torsions:
REMARK  status: ('A' for Active; 'I' for Inactive)
REMARK    1  A    between atoms: C1_1  and  C2_2 
REMARK    2  A    between atoms: C1_1  and  O15_15 
REMARK    3  A    between atoms: C2_2  and  C3_3 
REMARK    4  A    between atoms: C3_3  and  C4_4 
REMARK    5  A    between atoms: C4_4  and  C5_5 
REMARK    6  A    between atoms: C5_5  and  C6_6 
REMARK    7  A    between atoms: C6_6  and  C7_7 
REMARK    8  A    between atoms: C7_7  and  C8_8 
REMARK    9  A    between atoms: C8_8  and  C9_9 
REMARK   10  A    between atoms: C9_9  and  C10_10 
REMARK   11  A    between atoms: C10_10  and  C11_11 
REMARK   12  A    between atoms: C11_11  and  C12_12 
REMARK   13  A    between atoms: C12_12  and  C13_13 
ROOT
HETATM    1  C6          0     -12.575  -6.292   1.014  1.00  0.00     0.000 C 
ENDROOT
BRANCH   1   2
HETATM    2  C5          0     -11.346  -7.111   1.386  1.00  0.00     0.000 C 
BRANCH   2   3
HETATM    3  C4          0     -10.163  -6.669   0.536  1.00  0.00     0.001 C 
BRANCH   3   4
HETATM    4  C3          0     -10.062  -5.149   0.556  1.00  0.00     0.010 C 
BRANCH   4   5
HETATM    5  C2          0      -8.618  -4.732   0.313  1.00  0.00     0.110 C 
BRANCH   5   6
HETATM    6  C1          0      -8.539  -3.895  -0.940  1.00  0.00     0.139 C 
HETATM    7  O16         0      -8.566  -4.427  -2.024  1.00  0.00    -0.650 OA
BRANCH   6   8
HETATM    8  O15         0      -8.439  -2.564  -0.850  1.00  0.00    -0.776 OA
HETATM    9  H44         0      -7.558  -2.385  -0.479  1.00  0.00     0.167 HD
ENDBRANCH   6   8
ENDBRANCH   5   6
ENDBRANCH   4   5
ENDBRANCH   3   4
ENDBRANCH   2   3
ENDBRANCH   1   2
BRANCH   1  10
HETATM   10  C7          0     -13.830  -7.122   1.248  1.00  0.00     0.000 C 
BRANCH  10  11
HETATM   11  C8          0     -14.991  -6.518   0.470  1.00  0.00     0.000 C 
BRANCH  11  12
HETATM   12  C9          0     -15.484  -7.519  -0.567  1.00  0.00     0.000 C 
BRANCH  12  13
HETATM   13  C10         0     -14.770  -7.274  -1.890  1.00  0.00     0.000 C 
BRANCH  13  14
HETATM   14  C11         0     -14.044  -8.542  -2.318  1.00  0.00     0.000 C 
BRANCH  14  15
HETATM   15  C12         0     -12.554  -8.395  -2.038  1.00  0.00    -0.000 C 
BRANCH  15  16
HETATM   16  C13         0     -11.926  -9.774  -1.888  1.00  0.00    -0.005 C 
HETATM   17  C14         0     -13.018 -10.835  -1.909  1.00  0.00     0.005 C 
ENDBRANCH  15  16
ENDBRANCH  14  15
ENDBRANCH  13  14
ENDBRANCH  12  13
ENDBRANCH  11  12
ENDBRANCH  10  11
ENDBRANCH   1  10
TORSDOF 13
ENDMDL
MODEL 4
REMARK VINA RESULT:      -4.4     16.424     18.616
REMARK  13 active torsions:
REMARK  status: ('A' for Active; 'I' for Inactive)
REMARK    1  A    between atoms: C1_1  and  C2_2 
REMARK    2  A    between atoms: C1_1  and  O15_15 
REMARK    3  A    between atoms: C2_2  and  C3_3 
REMARK    4  A    between atoms: C3_3  and  C4_4 
REMARK    5  A    between atoms: C4_4  and  C5_5 
REMARK    6  A    between atoms: C5_5  and  C6_6 
REMARK    7  A    between atoms: C6_6  and  C7_7 
REMARK    8  A    between atoms: C7_7  and  C8_8 
REMARK    9  A    between atoms: C8_8  and  C9_9 
REMARK   10  A    between atoms: C9_9  and  C10_10 
REMARK   11  A    between atoms: C10_10  and  C11_11 
REMARK   12  A    between atoms: C11_11  and  C12_12 
REMARK   13  A    between atoms: C12_12  and  C13_13 
ROOT
HETATM    1  C6          0     -13.944   4.291 -17.695  1.00  0.00     0.000 C 
ENDROOT
BRANCH   1   2
HETATM    2  C5          0     -14.640   4.129 -16.350  1.00  0.00     0.000 C 
BRANCH   2   3
HETATM    3  C4          0     -13.674   4.490 -15.230  1.00  0.00     0.001 C 
BRANCH   3   4
HETATM    4  C3          0     -12.545   3.469 -15.184  1.00  0.00     0.010 C 
BRANCH   4   5
HETATM    5  C2          0     -11.290   4.124 -14.623  1.00  0.00     0.110 C 
BRANCH   5   6
HETATM    6  C1          0     -10.378   3.064 -14.056  1.00  0.00     0.139 C 
HETATM    7  O16         0      -9.274   2.906 -14.518  1.00  0.00    -0.650 OA
BRANCH   6   8
HETATM    8  O15         0     -10.794   2.298 -13.040  1.00  0.00    -0.776 OA
HETATM    9  H44         0      -9.998   1.870 -12.683  1.00  0.00     0.167 HD
ENDBRANCH   6   8
ENDBRANCH   5   6
ENDBRANCH   4   5
ENDBRANCH   3   4
ENDBRANCH   2   3
ENDBRANCH   1   2
BRANCH   1  10
HETATM   10  C7          0     -14.268   3.097 -18.583  1.00  0.00     0.000 C 
BRANCH  10  11
HETATM   11  C8          0     -15.200   2.149 -17.839  1.00  0.00     0.000 C 
BRANCH  11  12
HETATM   12  C9          0     -14.585   0.756 -17.805  1.00  0.00     0.000 C 
BRANCH  12  13
HETATM   13  C10         0     -15.496  -0.184 -17.027  1.00  0.00     0.000 C 
BRANCH  13  14
HETATM   14  C11         0     -15.647  -1.493 -17.789  1.00  0.00     0.000 C 
BRANCH  14  15
HETATM   15  C12         0     -15.934  -2.622 -16.808  1.00  0.00    -0.000 C 
BRANCH  15  16
HETATM   16  C13         0     -17.140  -2.259 -15.953  1.00  0.00    -0.005 C 
HETATM   17  C14         0     -17.032  -2.953 -14.601  1.00  0.00     0.005 C 
ENDBRANCH  15  16
ENDBRANCH  14  15
ENDBRANCH  13  14
ENDBRANCH  12  13
ENDBRANCH  11  12
ENDBRANCH  10  11
ENDBRANCH   1  10
TORSDOF 13
ENDMDL
MODEL 5
REMARK VINA RESULT:      -4.3     14.606     16.343
REMARK  13 active torsions:
REMARK  status: ('A' for Active; 'I' for Inactive)
REMARK    1  A    between atoms: C1_1  and  C2_2 
REMARK    2  A    between atoms: C1_1  and  O15_15 
REMARK    3  A    between atoms: C2_2  and  C3_3 
REMARK    4  A    between atoms: C3_3  and  C4_4 
REMARK    5  A    between atoms: C4_4  and  C5_5 
REMARK    6  A    between atoms: C5_5  and  C6_6 
REMARK    7  A    between atoms: C6_6  and  C7_7 
REMARK    8  A    between atoms: C7_7  and  C8_8 
REMARK    9  A    between atoms: C8_8  and  C9_9 
REMARK   10  A    between atoms: C9_9  and  C10_10 
REMARK   11  A    between atoms: C10_10  and  C11_11 
REMARK   12  A    between atoms: C11_11  and  C12_12 
REMARK   13  A    between atoms: C12_12  and  C13_13 
ROOT
HETATM    1  C6          0      -7.563   7.268  -4.401  1.00  0.00     0.000 C 
ENDROOT
BRANCH   1   2
HETATM    2  C5          0      -6.223   6.943  -3.755  1.00  0.00     0.000 C 
BRANCH   2   3
HETATM    3  C4          0      -5.113   7.696  -4.478  1.00  0.00     0.001 C 
BRANCH   3   4
HETATM    4  C3          0      -3.881   6.807  -4.583  1.00  0.00     0.010 C 
BRANCH   4   5
HETATM    5  C2          0      -4.251   5.379  -4.206  1.00  0.00     0.110 C 
BRANCH   5   6
HETATM    6  C1          0      -3.161   4.784  -3.349  1.00  0.00     0.139 C 
HETATM    7  O16         0      -2.144   5.405  -3.148  1.00  0.00    -0.650 OA
BRANCH   6   8
HETATM    8  O15         0      -3.319   3.569  -2.812  1.00  0.00    -0.776 OA
HETATM    9  H44         0      -3.548   2.977  -3.549  1.00  0.00     0.167 HD
ENDBRANCH   6   8
ENDBRANCH   5   6
ENDBRANCH   4   5
ENDBRANCH   3   4
ENDBRANCH   2   3
ENDBRANCH   1   2
BRANCH   1  10
HETATM   10  C7          0      -7.367   7.485  -5.896  1.00  0.00     0.000 C 
BRANCH  10  11
HETATM   11  C8          0      -8.257   6.521  -6.670  1.00  0.00     0.000 C 
BRANCH  11  12
HETATM   12  C9          0      -7.471   5.259  -7.000  1.00  0.00     0.000 C 
BRANCH  12  13
HETATM   13  C10         0      -6.051   5.635  -7.404  1.00  0.00     0.000 C 
BRANCH  13  14
HETATM   14  C11         0      -5.996   5.873  -8.907  1.00  0.00     0.000 C 
BRANCH  14  15
HETATM   15  C12         0      -4.757   6.690  -9.247  1.00  0.00    -0.000 C 
BRANCH  15  16
HETATM   16  C13         0      -4.576   7.794  -8.214  1.00  0.00    -0.005 C 
HETATM   17  C14         0      -3.090   8.043  -7.991  1.00  0.00     0.005 C 
ENDBRANCH  15  16
ENDBRANCH  14  15
ENDBRANCH  13  14
ENDBRANCH  12  13
ENDBRANCH  11  12
ENDBRANCH  10  11
ENDBRANCH   1  10
TORSDOF 13
ENDMDL
MODEL 6
REMARK VINA RESULT:      -4.3      1.500      2.695
REMARK  13 active torsions:
REMARK  status: ('A' for Active; 'I' for Inactive)
REMARK    1  A    between atoms: C1_1  and  C2_2 
REMARK    2  A    between atoms: C1_1  and  O15_15 
REMARK    3  A    between atoms: C2_2  and  C3_3 
REMARK    4  A    between atoms: C3_3  and  C4_4 
REMARK    5  A    between atoms: C4_4  and  C5_5 
REMARK    6  A    between atoms: C5_5  and  C6_6 
REMARK    7  A    between atoms: C6_6  and  C7_7 
REMARK    8  A    between atoms: C7_7  and  C8_8 
REMARK    9  A    between atoms: C8_8  and  C9_9 
REMARK   10  A    between atoms: C9_9  and  C10_10 
REMARK   11  A    between atoms: C10_10  and  C11_11 
REMARK   12  A    between atoms: C11_11  and  C12_12 
REMARK   13  A    between atoms: C12_12  and  C13_13 
ROOT
HETATM    1  C6          0     -10.091  -8.306   1.409  1.00  0.00     0.000 C 
ENDROOT
BRANCH   1   2
HETATM    2  C5          0      -9.738  -6.946   0.821  1.00  0.00     0.000 C 
BRANCH   2   3
HETATM    3  C4          0      -9.141  -6.062   1.908  1.00  0.00     0.001 C 
BRANCH   3   4
HETATM    4  C3          0      -8.561  -4.803   1.277  1.00  0.00     0.010 C 
BRANCH   4   5
HETATM    5  C2          0      -9.351  -4.454   0.023  1.00  0.00     0.110 C 
BRANCH   5   6
HETATM    6  C1          0      -8.402  -4.004  -1.062  1.00  0.00     0.139 C 
HETATM    7  O16         0      -8.500  -4.458  -2.177  1.00  0.00    -0.650 OA
BRANCH   6   8
HETATM    8  O15         0      -7.453  -3.102  -0.788  1.00  0.00    -0.776 OA
HETATM    9  H44         0      -7.699  -2.297  -1.273  1.00  0.00     0.167 HD
ENDBRANCH   6   8
ENDBRANCH   5   6
ENDBRANCH   4   5
ENDBRANCH   3   4
ENDBRANCH   2   3
ENDBRANCH   1   2
BRANCH   1  10
HETATM   10  C7          0     -10.516  -9.249   0.291  1.00  0.00     0.000 C 
BRANCH  10  11
HETATM   11  C8          0     -11.802  -8.735  -0.345  1.00  0.00     0.000 C 
BRANCH  11  12
HETATM   12  C9          0     -11.854  -9.166  -1.805  1.00  0.00     0.000 C 
BRANCH  12  13
HETATM   13  C10         0     -12.715 -10.415  -1.936  1.00  0.00     0.000 C 
BRANCH  13  14
HETATM   14  C11         0     -11.823 -11.649  -1.955  1.00  0.00     0.000 C 
BRANCH  14  15
HETATM   15  C12         0     -12.547 -12.810  -1.287  1.00  0.00    -0.000 C 
BRANCH  15  16
HETATM   16  C13         0     -12.902 -12.432   0.145  1.00  0.00    -0.005 C 
HETATM   17  C14         0     -11.710 -12.702   1.053  1.00  0.00     0.005 C 
ENDBRANCH  15  16
ENDBRANCH  14  15
ENDBRANCH  13  14
ENDBRANCH  12  13
ENDBRANCH  11  12
ENDBRANCH  10  11
ENDBRANCH   1  10
TORSDOF 13
ENDMDL
MODEL 7
REMARK VINA RESULT:      -4.2     23.703     25.000
REMARK  13 active torsions:
REMARK  status: ('A' for Active; 'I' for Inactive)
REMARK    1  A    between atoms: C1_1  and  C2_2 
REMARK    2  A    between atoms: C1_1  and  O15_15 
REMARK    3  A    between atoms: C2_2  and  C3_3 
REMARK    4  A    between atoms: C3_3  and  C4_4 
REMARK    5  A    between atoms: C4_4  and  C5_5 
REMARK    6  A    between atoms: C5_5  and  C6_6 
REMARK    7  A    between atoms: C6_6  and  C7_7 
REMARK    8  A    between atoms: C7_7  and  C8_8 
REMARK    9  A    between atoms: C8_8  and  C9_9 
REMARK   10  A    between atoms: C9_9  and  C10_10 
REMARK   11  A    between atoms: C10_10  and  C11_11 
REMARK   12  A    between atoms: C11_11  and  C12_12 
REMARK   13  A    between atoms: C12_12  and  C13_13 
ROOT
HETATM    1  C6          0      10.761 -16.934 -11.268  1.00  0.00     0.000 C 
ENDROOT
BRANCH   1   2
HETATM    2  C5          0       9.554 -17.166 -12.166  1.00  0.00     0.000 C 
BRANCH   2   3
HETATM    3  C4          0       8.278 -16.850 -11.397  1.00  0.00     0.001 C 
BRANCH   3   4
HETATM    4  C3          0       7.366 -15.985 -12.257  1.00  0.00     0.010 C 
BRANCH   4   5
HETATM    5  C2          0       7.691 -16.212 -13.728  1.00  0.00     0.110 C 
BRANCH   5   6
HETATM    6  C1          0       6.807 -15.335 -14.580  1.00  0.00     0.139 C 
HETATM    7  O16         0       5.750 -15.756 -14.987  1.00  0.00    -0.650 OA
BRANCH   6   8
HETATM    8  O15         0       7.193 -14.091 -14.885  1.00  0.00    -0.776 OA
HETATM    9  H44         0       6.438 -13.678 -15.336  1.00  0.00     0.167 HD
ENDBRANCH   6   8
ENDBRANCH   5   6
ENDBRANCH   4   5
ENDBRANCH   3   4
ENDBRANCH   2   3
ENDBRANCH   1   2
BRANCH   1  10
HETATM   10  C7          0      10.292 -16.483  -9.891  1.00  0.00     0.000 C 
BRANCH  10  11
HETATM   11  C8          0      11.109 -15.277  -9.445  1.00  0.00     0.000 C 
BRANCH  11  12
HETATM   12  C9          0      10.170 -14.162  -9.004  1.00  0.00     0.000 C 
BRANCH  12  13
HETATM   13  C10         0       9.348 -13.688 -10.195  1.00  0.00     0.000 C 
BRANCH  13  14
HETATM   14  C11         0      10.247 -12.935 -11.167  1.00  0.00     0.000 C 
BRANCH  14  15
HETATM   15  C12         0       9.956 -13.394 -12.589  1.00  0.00    -0.000 C 
BRANCH  15  16
HETATM   16  C13         0      11.237 -13.908 -13.231  1.00  0.00    -0.005 C 
HETATM   17  C14         0      10.906 -14.590 -14.552  1.00  0.00     0.005 C 
ENDBRANCH  15  16
ENDBRANCH  14  15
ENDBRANCH  13  14
ENDBRANCH  12  13
ENDBRANCH  11  12
ENDBRANCH  10  11
ENDBRANCH   1  10
TORSDOF 13
ENDMDL
MODEL 8
REMARK VINA RESULT:      -4.2     17.276     18.824
REMARK  13 active torsions:
REMARK  status: ('A' for Active; 'I' for Inactive)
REMARK    1  A    between atoms: C1_1  and  C2_2 
REMARK    2  A    between atoms: C1_1  and  O15_15 
REMARK    3  A    between atoms: C2_2  and  C3_3 
REMARK    4  A    between atoms: C3_3  and  C4_4 
REMARK    5  A    between atoms: C4_4  and  C5_5 
REMARK    6  A    between atoms: C5_5  and  C6_6 
REMARK    7  A    between atoms: C6_6  and  C7_7 
REMARK    8  A    between atoms: C7_7  and  C8_8 
REMARK    9  A    between atoms: C8_8  and  C9_9 
REMARK   10  A    between atoms: C9_9  and  C10_10 
REMARK   11  A    between atoms: C10_10  and  C11_11 
REMARK   12  A    between atoms: C11_11  and  C12_12 
REMARK   13  A    between atoms: C12_12  and  C13_13 
ROOT
HETATM    1  C6          0     -15.867   3.150 -14.956  1.00  0.00     0.000 C 
ENDROOT
BRANCH   1   2
HETATM    2  C5          0     -14.439   2.623 -14.894  1.00  0.00     0.000 C 
BRANCH   2   3
HETATM    3  C4          0     -13.544   3.471 -15.788  1.00  0.00     0.001 C 
BRANCH   3   4
HETATM    4  C3          0     -12.390   4.032 -14.968  1.00  0.00     0.010 C 
BRANCH   4   5
HETATM    5  C2          0     -11.635   2.888 -14.305  1.00  0.00     0.110 C 
BRANCH   5   6
HETATM    6  C1          0     -10.247   3.349 -13.932  1.00  0.00     0.139 C 
HETATM    7  O16         0      -9.281   2.798 -14.402  1.00  0.00    -0.650 OA
BRANCH   6   8
HETATM    8  O15         0     -10.088   4.369 -13.080  1.00  0.00    -0.776 OA
HETATM    9  H44         0     -10.761   4.249 -12.389  1.00  0.00     0.167 HD
ENDBRANCH   6   8
ENDBRANCH   5   6
ENDBRANCH   4   5
ENDBRANCH   3   4
ENDBRANCH   2   3
ENDBRANCH   1   2
BRANCH   1  10
HETATM   10  C7          0     -16.835   1.981 -15.074  1.00  0.00     0.000 C 
BRANCH  10  11
HETATM   11  C8          0     -16.052   0.688 -15.262  1.00  0.00     0.000 C 
BRANCH  11  12
HETATM   12  C9          0     -16.825  -0.246 -16.183  1.00  0.00     0.000 C 
BRANCH  12  13
HETATM   13  C10         0     -17.584   0.574 -17.218  1.00  0.00     0.000 C 
BRANCH  13  14
HETATM   14  C11         0     -16.924   0.411 -18.580  1.00  0.00     0.000 C 
BRANCH  14  15
HETATM   15  C12         0     -16.367   1.752 -19.040  1.00  0.00    -0.000 C 
BRANCH  15  16
HETATM   16  C13         0     -14.900   1.855 -18.647  1.00  0.00    -0.005 C 
HETATM   17  C14         0     -14.325   3.165 -19.171  1.00  0.00     0.005 C 
ENDBRANCH  15  16
ENDBRANCH  14  15
ENDBRANCH  13  14
ENDBRANCH  12  13
ENDBRANCH  11  12
ENDBRANCH  10  11
ENDBRANCH   1  10
TORSDOF 13
ENDMDL
MODEL 9
REMARK VINA RESULT:      -4.2     17.090     18.456
REMARK  13 active torsions:
REMARK  status: ('A' for Active; 'I' for Inactive)
REMARK    1  A    between atoms: C1_1  and  C2_2 
REMARK    2  A    between atoms: C1_1  and  O15_15 
REMARK    3  A    between atoms: C2_2  and  C3_3 
REMARK    4  A    between atoms: C3_3  and  C4_4 
REMARK    5  A    between atoms: C4_4  and  C5_5 
REMARK    6  A    between atoms: C5_5  and  C6_6 
REMARK    7  A    between atoms: C6_6  and  C7_7 
REMARK    8  A    between atoms: C7_7  and  C8_8 
REMARK    9  A    between atoms: C8_8  and  C9_9 
REMARK   10  A    between atoms: C9_9  and  C10_10 
REMARK   11  A    between atoms: C10_10  and  C11_11 
REMARK   12  A    between atoms: C11_11  and  C12_12 
REMARK   13  A    between atoms: C12_12  and  C13_13 
ROOT
HETATM    1  C6          0     -15.464   2.738 -17.123  1.00  0.00     0.000 C 
ENDROOT
BRANCH   1   2
HETATM    2  C5          0     -13.978   2.530 -16.866  1.00  0.00     0.000 C 
BRANCH   2   3
HETATM    3  C4          0     -13.708   2.585 -15.368  1.00  0.00     0.001 C 
BRANCH   3   4
HETATM    4  C3          0     -12.463   3.424 -15.106  1.00  0.00     0.010 C 
BRANCH   4   5
HETATM    5  C2          0     -11.604   2.741 -14.051  1.00  0.00     0.110 C 
BRANCH   5   6
HETATM    6  C1          0     -10.249   3.404 -13.998  1.00  0.00     0.139 C 
HETATM    7  O16         0     -10.083   4.386 -13.314  1.00  0.00    -0.650 OA
BRANCH   6   8
HETATM    8  O15         0      -9.232   2.903 -14.708  1.00  0.00    -0.776 OA
HETATM    9  H44         0      -9.628   2.294 -15.353  1.00  0.00     0.167 HD
ENDBRANCH   6   8
ENDBRANCH   5   6
ENDBRANCH   4   5
ENDBRANCH   3   4
ENDBRANCH   2   3
ENDBRANCH   1   2
BRANCH   1  10
HETATM   10  C7          0     -16.031   1.520 -17.841  1.00  0.00     0.000 C 
BRANCH  10  11
HETATM   11  C8          0     -17.000   0.791 -16.918  1.00  0.00     0.000 C 
BRANCH  11  12
HETATM   12  C9          0     -16.250  -0.283 -16.141  1.00  0.00     0.000 C 
BRANCH  12  13
HETATM   13  C10         0     -15.476  -1.165 -17.111  1.00  0.00     0.000 C 
BRANCH  13  14
HETATM   14  C11         0     -15.803  -2.628 -16.839  1.00  0.00     0.000 C 
BRANCH  14  15
HETATM   15  C12         0     -16.982  -3.054 -17.703  1.00  0.00    -0.000 C 
BRANCH  15  16
HETATM   16  C13         0     -16.475  -3.522 -19.061  1.00  0.00    -0.005 C 
HETATM   17  C14         0     -17.027  -4.910 -19.359  1.00  0.00     0.005 C 
ENDBRANCH  15  16
ENDBRANCH  14  15
ENDBRANCH  13  14
ENDBRANCH  12  13
ENDBRANCH  11  12
ENDBRANCH  10  11
ENDBRANCH   1  10
TORSDOF 13
ENDMDL
