# Supplementary material for: Phytochemical profiling of Vitex negundo seeds via UHPLC-QTOF-MS/MS analyses with antimicrobial evaluation and in silico targeting of DNA Gyrase B and Secreted Aspartic Proteinase 2 (SAP2)
Source: PLoS One. 2026 Mar 13;21(3):e0343965. doi: 10.1371/journal.pone.0343965 (PMC12987476; doi:10.1371/journal.pone.0343965)
Supplement: S1 Data — (ZIP) [file pone.0343965.s002.zip › PONE-D-25-51583/Vitex Raw material/Docking sample#3 protein 4 Chain A 4uro/molecule8/ligand.pdbqt]

REMARK  9 active torsions:
REMARK  status: ('A' for Active; 'I' for Inactive)
REMARK    1  A    between atoms: C1_1  and  C2_2 
REMARK    2  A    between atoms: C1_1  and  O11_11 
REMARK    3  A    between atoms: C2_2  and  C3_3 
REMARK    4  A    between atoms: C3_3  and  C4_4 
REMARK    5  A    between atoms: C4_4  and  C5_5 
REMARK    6  A    between atoms: C5_5  and  C6_6 
REMARK    7  A    between atoms: C6_6  and  C7_7 
REMARK    8  A    between atoms: C7_7  and  C8_8 
REMARK    9  A    between atoms: C8_8  and  C9_9 
ROOT
HETATM    1  C4          0     -13.884   0.663   0.000  1.00  0.00     0.001 C 
ENDROOT
BRANCH   1   2
HETATM    2  C5          0     -12.726  -0.326   0.000  1.00  0.00     0.000 C 
BRANCH   2   3
HETATM    3  C6          0     -11.407   0.436   0.000  1.00  0.00     0.000 C 
BRANCH   3   4
HETATM    4  C7          0     -10.249  -0.553   0.000  1.00  0.00     0.000 C 
BRANCH   4   5
HETATM    5  C8          0      -8.930   0.208   0.000  1.00  0.00    -0.000 C 
BRANCH   5   6
HETATM    6  C9          0      -7.772  -0.781   0.000  1.00  0.00    -0.005 C 
HETATM    7  C10         0      -6.453  -0.020   0.000  1.00  0.00     0.005 C 
ENDBRANCH   5   6
ENDBRANCH   4   5
ENDBRANCH   3   4
ENDBRANCH   2   3
ENDBRANCH   1   2
BRANCH   1   8
HETATM    8  C3          0     -15.203  -0.098   0.000  1.00  0.00     0.010 C 
BRANCH   8   9
HETATM    9  C2          0     -16.361   0.891   0.000  1.00  0.00     0.110 C 
BRANCH   9  10
HETATM   10  C1          0     -17.668   0.136   0.000  1.00  0.00     0.139 C 
HETATM   11  O12         0     -18.714   0.740   0.000  1.00  0.00    -0.650 OA
BRANCH  10  12
HETATM   12  O11         0     -17.668  -1.202   0.000  1.00  0.00    -0.776 OA
HETATM   13  H32         0     -18.602  -1.471   0.000  1.00  0.00     0.167 HD
ENDBRANCH  10  12
ENDBRANCH   9  10
ENDBRANCH   8   9
ENDBRANCH   1   8
TORSDOF 9
