# Supplementary material for: Phytochemical profiling of Vitex negundo seeds via UHPLC-QTOF-MS/MS analyses with antimicrobial evaluation and in silico targeting of DNA Gyrase B and Secreted Aspartic Proteinase 2 (SAP2)
Source: PLoS One. 2026 Mar 13;21(3):e0343965. doi: 10.1371/journal.pone.0343965 (PMC12987476; doi:10.1371/journal.pone.0343965)
Supplement: S1 Data — (ZIP) [file pone.0343965.s002.zip › PONE-D-25-51583/Vitex Raw material/Docking sample#3 protein 4 Chain A 4uro/molecule8/result.pdbqt]

MODEL 1
REMARK VINA RESULT:      -4.4      0.000      0.000
REMARK  9 active torsions:
REMARK  status: ('A' for Active; 'I' for Inactive)
REMARK    1  A    between atoms: C1_1  and  C2_2 
REMARK    2  A    between atoms: C1_1  and  O11_11 
REMARK    3  A    between atoms: C2_2  and  C3_3 
REMARK    4  A    between atoms: C3_3  and  C4_4 
REMARK    5  A    between atoms: C4_4  and  C5_5 
REMARK    6  A    between atoms: C5_5  and  C6_6 
REMARK    7  A    between atoms: C6_6  and  C7_7 
REMARK    8  A    between atoms: C7_7  and  C8_8 
REMARK    9  A    between atoms: C8_8  and  C9_9 
ROOT
HETATM    1  C4          0      -4.301  -5.936   3.946  1.00  0.00     0.001 C 
ENDROOT
BRANCH   1   2
HETATM    2  C5          0      -4.381  -4.446   3.640  1.00  0.00     0.000 C 
BRANCH   2   3
HETATM    3  C6          0      -4.846  -4.247   2.204  1.00  0.00     0.000 C 
BRANCH   3   4
HETATM    4  C7          0      -6.360  -4.080   2.179  1.00  0.00     0.000 C 
BRANCH   4   5
HETATM    5  C8          0      -6.768  -3.326   0.920  1.00  0.00    -0.000 C 
BRANCH   5   6
HETATM    6  C9          0      -7.984  -3.998   0.296  1.00  0.00    -0.005 C 
HETATM    7  C10         0      -8.367  -3.269  -0.984  1.00  0.00     0.005 C 
ENDBRANCH   5   6
ENDBRANCH   4   5
ENDBRANCH   3   4
ENDBRANCH   2   3
ENDBRANCH   1   2
BRANCH   1   8
HETATM    8  C3          0      -3.295  -6.173   5.064  1.00  0.00     0.010 C 
BRANCH   8   9
HETATM    9  C2          0      -1.882  -6.120   4.497  1.00  0.00     0.110 C 
BRANCH   9  10
HETATM   10  C1          0      -0.892  -6.472   5.581  1.00  0.00     0.139 C 
HETATM   11  O12         0      -1.281  -6.925   6.631  1.00  0.00    -0.650 OA
BRANCH  10  12
HETATM   12  O11         0       0.417  -6.281   5.378  1.00  0.00    -0.776 OA
HETATM   13  H32         0       0.532  -5.326   5.240  1.00  0.00     0.167 HD
ENDBRANCH  10  12
ENDBRANCH   9  10
ENDBRANCH   8   9
ENDBRANCH   1   8
TORSDOF 9
ENDMDL
MODEL 2
REMARK VINA RESULT:      -4.3      1.666      2.296
REMARK  9 active torsions:
REMARK  status: ('A' for Active; 'I' for Inactive)
REMARK    1  A    between atoms: C1_1  and  C2_2 
REMARK    2  A    between atoms: C1_1  and  O11_11 
REMARK    3  A    between atoms: C2_2  and  C3_3 
REMARK    4  A    between atoms: C3_3  and  C4_4 
REMARK    5  A    between atoms: C4_4  and  C5_5 
REMARK    6  A    between atoms: C5_5  and  C6_6 
REMARK    7  A    between atoms: C6_6  and  C7_7 
REMARK    8  A    between atoms: C7_7  and  C8_8 
REMARK    9  A    between atoms: C8_8  and  C9_9 
ROOT
HETATM    1  C4          0      -5.867  -4.597   3.300  1.00  0.00     0.001 C 
ENDROOT
BRANCH   1   2
HETATM    2  C5          0      -5.276  -3.749   2.183  1.00  0.00     0.000 C 
BRANCH   2   3
HETATM    3  C6          0      -6.397  -3.226   1.294  1.00  0.00     0.000 C 
BRANCH   3   4
HETATM    4  C7          0      -7.733  -3.761   1.794  1.00  0.00     0.000 C 
BRANCH   4   5
HETATM    5  C8          0      -8.798  -3.548   0.727  1.00  0.00    -0.000 C 
BRANCH   5   6
HETATM    6  C9          0      -8.129  -3.216  -0.600  1.00  0.00    -0.005 C 
HETATM    7  C10         0      -8.364  -4.353  -1.587  1.00  0.00     0.005 C 
ENDBRANCH   5   6
ENDBRANCH   4   5
ENDBRANCH   3   4
ENDBRANCH   2   3
ENDBRANCH   1   2
BRANCH   1   8
HETATM    8  C3          0      -5.071  -5.888   3.435  1.00  0.00     0.010 C 
BRANCH   8   9
HETATM    9  C2          0      -3.898  -5.666   4.381  1.00  0.00     0.110 C 
BRANCH   9  10
HETATM   10  C1          0      -2.606  -5.969   3.661  1.00  0.00     0.139 C 
HETATM   11  O12         0      -1.592  -6.148   4.291  1.00  0.00    -0.650 OA
BRANCH  10  12
HETATM   12  O11         0      -2.585  -6.040   2.325  1.00  0.00    -0.776 OA
HETATM   13  H32         0      -3.091  -6.836   2.090  1.00  0.00     0.167 HD
ENDBRANCH  10  12
ENDBRANCH   9  10
ENDBRANCH   8   9
ENDBRANCH   1   8
TORSDOF 9
ENDMDL
MODEL 3
REMARK VINA RESULT:      -4.2     21.868     22.593
REMARK  9 active torsions:
REMARK  status: ('A' for Active; 'I' for Inactive)
REMARK    1  A    between atoms: C1_1  and  C2_2 
REMARK    2  A    between atoms: C1_1  and  O11_11 
REMARK    3  A    between atoms: C2_2  and  C3_3 
REMARK    4  A    between atoms: C3_3  and  C4_4 
REMARK    5  A    between atoms: C4_4  and  C5_5 
REMARK    6  A    between atoms: C5_5  and  C6_6 
REMARK    7  A    between atoms: C6_6  and  C7_7 
REMARK    8  A    between atoms: C7_7  and  C8_8 
REMARK    9  A    between atoms: C8_8  and  C9_9 
ROOT
HETATM    1  C4          0       7.783 -16.195 -11.122  1.00  0.00     0.001 C 
ENDROOT
BRANCH   1   2
HETATM    2  C5          0       8.686 -16.735 -12.224  1.00  0.00     0.000 C 
BRANCH   2   3
HETATM    3  C6          0       8.068 -16.430 -13.582  1.00  0.00     0.000 C 
BRANCH   3   4
HETATM    4  C7          0       6.671 -15.857 -13.388  1.00  0.00     0.000 C 
BRANCH   4   5
HETATM    5  C8          0       6.020 -15.631 -14.746  1.00  0.00    -0.000 C 
BRANCH   5   6
HETATM    6  C9          0       6.971 -14.848 -15.642  1.00  0.00    -0.005 C 
HETATM    7  C10         0       6.365 -14.713 -17.032  1.00  0.00     0.005 C 
ENDBRANCH   5   6
ENDBRANCH   4   5
ENDBRANCH   3   4
ENDBRANCH   2   3
ENDBRANCH   1   2
BRANCH   1   8
HETATM    8  C3          0       8.638 -15.663  -9.980  1.00  0.00     0.010 C 
BRANCH   8   9
HETATM    9  C2          0      10.047 -16.230 -10.091  1.00  0.00     0.110 C 
BRANCH   9  10
HETATM   10  C1          0      10.794 -15.979  -8.804  1.00  0.00     0.139 C 
HETATM   11  O12         0      11.453 -16.860  -8.306  1.00  0.00    -0.650 OA
BRANCH  10  12
HETATM   12  O11         0      10.728 -14.779  -8.215  1.00  0.00    -0.776 OA
HETATM   13  H32         0      10.211 -14.907  -7.403  1.00  0.00     0.167 HD
ENDBRANCH  10  12
ENDBRANCH   9  10
ENDBRANCH   8   9
ENDBRANCH   1   8
TORSDOF 9
ENDMDL
MODEL 4
REMARK VINA RESULT:      -4.2      1.611      1.981
REMARK  9 active torsions:
REMARK  status: ('A' for Active; 'I' for Inactive)
REMARK    1  A    between atoms: C1_1  and  C2_2 
REMARK    2  A    between atoms: C1_1  and  O11_11 
REMARK    3  A    between atoms: C2_2  and  C3_3 
REMARK    4  A    between atoms: C3_3  and  C4_4 
REMARK    5  A    between atoms: C4_4  and  C5_5 
REMARK    6  A    between atoms: C5_5  and  C6_6 
REMARK    7  A    between atoms: C6_6  and  C7_7 
REMARK    8  A    between atoms: C7_7  and  C8_8 
REMARK    9  A    between atoms: C8_8  and  C9_9 
ROOT
HETATM    1  C4          0      -3.734  -6.427   3.587  1.00  0.00     0.001 C 
ENDROOT
BRANCH   1   2
HETATM    2  C5          0      -3.180  -5.645   2.404  1.00  0.00     0.000 C 
BRANCH   2   3
HETATM    3  C6          0      -3.648  -4.197   2.487  1.00  0.00     0.000 C 
BRANCH   3   4
HETATM    4  C7          0      -5.076  -4.094   1.968  1.00  0.00     0.000 C 
BRANCH   4   5
HETATM    5  C8          0      -5.925  -3.319   2.967  1.00  0.00    -0.000 C 
BRANCH   5   6
HETATM    6  C9          0      -7.382  -3.345   2.523  1.00  0.00    -0.005 C 
HETATM    7  C10         0      -8.040  -2.014   2.862  1.00  0.00     0.005 C 
ENDBRANCH   5   6
ENDBRANCH   4   5
ENDBRANCH   3   4
ENDBRANCH   2   3
ENDBRANCH   1   2
BRANCH   1   8
HETATM    8  C3          0      -3.329  -5.740   4.885  1.00  0.00     0.010 C 
BRANCH   8   9
HETATM    9  C2          0      -2.665  -6.751   5.810  1.00  0.00     0.110 C 
BRANCH   9  10
HETATM   10  C1          0      -1.217  -6.377   6.009  1.00  0.00     0.139 C 
HETATM   11  O12         0      -0.496  -6.221   5.053  1.00  0.00    -0.650 OA
BRANCH  10  12
HETATM   12  O11         0      -0.731  -6.217   7.246  1.00  0.00    -0.776 OA
HETATM   13  H32         0      -0.533  -5.269   7.337  1.00  0.00     0.167 HD
ENDBRANCH  10  12
ENDBRANCH   9  10
ENDBRANCH   8   9
ENDBRANCH   1   8
TORSDOF 9
ENDMDL
MODEL 5
REMARK VINA RESULT:      -4.2     23.280     25.495
REMARK  9 active torsions:
REMARK  status: ('A' for Active; 'I' for Inactive)
REMARK    1  A    between atoms: C1_1  and  C2_2 
REMARK    2  A    between atoms: C1_1  and  O11_11 
REMARK    3  A    between atoms: C2_2  and  C3_3 
REMARK    4  A    between atoms: C3_3  and  C4_4 
REMARK    5  A    between atoms: C4_4  and  C5_5 
REMARK    6  A    between atoms: C5_5  and  C6_6 
REMARK    7  A    between atoms: C6_6  and  C7_7 
REMARK    8  A    between atoms: C7_7  and  C8_8 
REMARK    9  A    between atoms: C8_8  and  C9_9 
ROOT
HETATM    1  C4          0     -17.885  -3.601 -19.206  1.00  0.00     0.001 C 
ENDROOT
BRANCH   1   2
HETATM    2  C5          0     -16.592  -2.797 -19.226  1.00  0.00     0.000 C 
BRANCH   2   3
HETATM    3  C6          0     -16.542  -1.883 -18.009  1.00  0.00     0.000 C 
BRANCH   3   4
HETATM    4  C7          0     -15.861  -2.608 -16.856  1.00  0.00     0.000 C 
BRANCH   4   5
HETATM    5  C8          0     -16.259  -1.957 -15.539  1.00  0.00    -0.000 C 
BRANCH   5   6
HETATM    6  C9          0     -17.135  -2.914 -14.742  1.00  0.00    -0.005 C 
HETATM    7  C10         0     -18.576  -2.804 -15.223  1.00  0.00     0.005 C 
ENDBRANCH   5   6
ENDBRANCH   4   5
ENDBRANCH   3   4
ENDBRANCH   2   3
ENDBRANCH   1   2
BRANCH   1   8
HETATM    8  C3          0     -17.625  -4.996 -19.758  1.00  0.00     0.010 C 
BRANCH   8   9
HETATM    9  C2          0     -16.207  -5.426 -19.409  1.00  0.00     0.110 C 
BRANCH   9  10
HETATM   10  C1          0     -15.601  -6.163 -20.578  1.00  0.00     0.139 C 
HETATM   11  O12         0     -15.848  -5.811 -21.707  1.00  0.00    -0.650 OA
BRANCH  10  12
HETATM   12  O11         0     -14.791  -7.206 -20.365  1.00  0.00    -0.776 OA
HETATM   13  H32         0     -15.065  -7.893 -20.996  1.00  0.00     0.167 HD
ENDBRANCH  10  12
ENDBRANCH   9  10
ENDBRANCH   8   9
ENDBRANCH   1   8
TORSDOF 9
ENDMDL
MODEL 6
REMARK VINA RESULT:      -4.1     20.558     22.352
REMARK  9 active torsions:
REMARK  status: ('A' for Active; 'I' for Inactive)
REMARK    1  A    between atoms: C1_1  and  C2_2 
REMARK    2  A    between atoms: C1_1  and  O11_11 
REMARK    3  A    between atoms: C2_2  and  C3_3 
REMARK    4  A    between atoms: C3_3  and  C4_4 
REMARK    5  A    between atoms: C4_4  and  C5_5 
REMARK    6  A    between atoms: C5_5  and  C6_6 
REMARK    7  A    between atoms: C6_6  and  C7_7 
REMARK    8  A    between atoms: C7_7  and  C8_8 
REMARK    9  A    between atoms: C8_8  and  C9_9 
ROOT
HETATM    1  C4          0     -13.594   3.219 -15.919  1.00  0.00     0.001 C 
ENDROOT
BRANCH   1   2
HETATM    2  C5          0     -14.352   1.928 -16.196  1.00  0.00     0.000 C 
BRANCH   2   3
HETATM    3  C6          0     -15.783   2.256 -16.601  1.00  0.00     0.000 C 
BRANCH   3   4
HETATM    4  C7          0     -16.567   0.964 -16.790  1.00  0.00     0.000 C 
BRANCH   4   5
HETATM    5  C8          0     -16.331   0.047 -15.597  1.00  0.00    -0.000 C 
BRANCH   5   6
HETATM    6  C9          0     -16.875  -1.341 -15.908  1.00  0.00    -0.005 C 
HETATM    7  C10         0     -15.765  -2.203 -16.494  1.00  0.00     0.005 C 
ENDBRANCH   5   6
ENDBRANCH   4   5
ENDBRANCH   3   4
ENDBRANCH   2   3
ENDBRANCH   1   2
BRANCH   1   8
HETATM    8  C3          0     -12.578   2.985 -14.809  1.00  0.00     0.010 C 
BRANCH   8   9
HETATM    9  C2          0     -11.529   4.088 -14.838  1.00  0.00     0.110 C 
BRANCH   9  10
HETATM   10  C1          0     -10.341   3.676 -14.002  1.00  0.00     0.139 C 
HETATM   11  O12         0      -9.698   2.700 -14.308  1.00  0.00    -0.650 OA
BRANCH  10  12
HETATM   12  O11         0     -10.001   4.391 -12.924  1.00  0.00    -0.776 OA
HETATM   13  H32         0     -10.724   5.025 -12.783  1.00  0.00     0.167 HD
ENDBRANCH  10  12
ENDBRANCH   9  10
ENDBRANCH   8   9
ENDBRANCH   1   8
TORSDOF 9
ENDMDL
MODEL 7
REMARK VINA RESULT:      -4.1      2.304      3.465
REMARK  9 active torsions:
REMARK  status: ('A' for Active; 'I' for Inactive)
REMARK    1  A    between atoms: C1_1  and  C2_2 
REMARK    2  A    between atoms: C1_1  and  O11_11 
REMARK    3  A    between atoms: C2_2  and  C3_3 
REMARK    4  A    between atoms: C3_3  and  C4_4 
REMARK    5  A    between atoms: C4_4  and  C5_5 
REMARK    6  A    between atoms: C5_5  and  C6_6 
REMARK    7  A    between atoms: C6_6  and  C7_7 
REMARK    8  A    between atoms: C7_7  and  C8_8 
REMARK    9  A    between atoms: C8_8  and  C9_9 
ROOT
HETATM    1  C4          0      -6.235  -3.393   2.912  1.00  0.00     0.001 C 
ENDROOT
BRANCH   1   2
HETATM    2  C5          0      -7.112  -2.432   2.122  1.00  0.00     0.000 C 
BRANCH   2   3
HETATM    3  C6          0      -7.048  -2.784   0.641  1.00  0.00     0.000 C 
BRANCH   3   4
HETATM    4  C7          0      -8.453  -2.778   0.056  1.00  0.00     0.000 C 
BRANCH   4   5
HETATM    5  C8          0      -8.787  -4.164  -0.481  1.00  0.00    -0.000 C 
BRANCH   5   6
HETATM    6  C9          0      -8.996  -5.123   0.683  1.00  0.00    -0.005 C 
HETATM    7  C10         0     -10.169  -6.045   0.378  1.00  0.00     0.005 C 
ENDBRANCH   5   6
ENDBRANCH   4   5
ENDBRANCH   3   4
ENDBRANCH   2   3
ENDBRANCH   1   2
BRANCH   1   8
HETATM    8  C3          0      -5.201  -4.018   1.984  1.00  0.00     0.010 C 
BRANCH   8   9
HETATM    9  C2          0      -3.825  -3.943   2.632  1.00  0.00     0.110 C 
BRANCH   9  10
HETATM   10  C1          0      -3.377  -5.330   3.023  1.00  0.00     0.139 C 
HETATM   11  O12         0      -3.667  -5.774   4.108  1.00  0.00    -0.650 OA
BRANCH  10  12
HETATM   12  O11         0      -2.658  -6.067   2.169  1.00  0.00    -0.776 OA
HETATM   13  H32         0      -3.020  -5.885   1.286  1.00  0.00     0.167 HD
ENDBRANCH  10  12
ENDBRANCH   9  10
ENDBRANCH   8   9
ENDBRANCH   1   8
TORSDOF 9
ENDMDL
MODEL 8
REMARK VINA RESULT:      -4.0      6.660      8.711
REMARK  9 active torsions:
REMARK  status: ('A' for Active; 'I' for Inactive)
REMARK    1  A    between atoms: C1_1  and  C2_2 
REMARK    2  A    between atoms: C1_1  and  O11_11 
REMARK    3  A    between atoms: C2_2  and  C3_3 
REMARK    4  A    between atoms: C3_3  and  C4_4 
REMARK    5  A    between atoms: C4_4  and  C5_5 
REMARK    6  A    between atoms: C5_5  and  C6_6 
REMARK    7  A    between atoms: C6_6  and  C7_7 
REMARK    8  A    between atoms: C7_7  and  C8_8 
REMARK    9  A    between atoms: C8_8  and  C9_9 
ROOT
HETATM    1  C4          0      -9.412  -6.820   1.114  1.00  0.00     0.001 C 
ENDROOT
BRANCH   1   2
HETATM    2  C5          0     -10.827  -6.836   0.551  1.00  0.00     0.000 C 
BRANCH   2   3
HETATM    3  C6          0     -11.211  -8.264   0.184  1.00  0.00     0.000 C 
BRANCH   3   4
HETATM    4  C7          0     -12.443  -8.245  -0.711  1.00  0.00     0.000 C 
BRANCH   4   5
HETATM    5  C8          0     -12.137  -8.969  -2.014  1.00  0.00    -0.000 C 
BRANCH   5   6
HETATM    6  C9          0     -12.857 -10.311  -2.033  1.00  0.00    -0.005 C 
HETATM    7  C10         0     -11.845 -11.435  -1.860  1.00  0.00     0.005 C 
ENDBRANCH   5   6
ENDBRANCH   4   5
ENDBRANCH   3   4
ENDBRANCH   2   3
ENDBRANCH   1   2
BRANCH   1   8
HETATM    8  C3          0      -8.770  -5.467   0.836  1.00  0.00     0.010 C 
BRANCH   8   9
HETATM    9  C2          0      -9.366  -4.872  -0.432  1.00  0.00     0.110 C 
BRANCH   9  10
HETATM   10  C1          0      -8.321  -4.044  -1.140  1.00  0.00     0.139 C 
HETATM   11  O12         0      -8.421  -2.840  -1.165  1.00  0.00    -0.650 OA
BRANCH  10  12
HETATM   12  O11         0      -7.285  -4.642  -1.738  1.00  0.00    -0.776 OA
HETATM   13  H32         0      -7.535  -4.743  -2.672  1.00  0.00     0.167 HD
ENDBRANCH  10  12
ENDBRANCH   9  10
ENDBRANCH   8   9
ENDBRANCH   1   8
TORSDOF 9
ENDMDL
MODEL 9
REMARK VINA RESULT:      -3.9     24.066     25.412
REMARK  9 active torsions:
REMARK  status: ('A' for Active; 'I' for Inactive)
REMARK    1  A    between atoms: C1_1  and  C2_2 
REMARK    2  A    between atoms: C1_1  and  O11_11 
REMARK    3  A    between atoms: C2_2  and  C3_3 
REMARK    4  A    between atoms: C3_3  and  C4_4 
REMARK    5  A    between atoms: C4_4  and  C5_5 
REMARK    6  A    between atoms: C5_5  and  C6_6 
REMARK    7  A    between atoms: C6_6  and  C7_7 
REMARK    8  A    between atoms: C7_7  and  C8_8 
REMARK    9  A    between atoms: C8_8  and  C9_9 
ROOT
HETATM    1  C4          0     -17.500  -3.461 -18.693  1.00  0.00     0.001 C 
ENDROOT
BRANCH   1   2
HETATM    2  C5          0     -16.248  -3.345 -17.833  1.00  0.00     0.000 C 
BRANCH   2   3
HETATM    3  C6          0     -16.614  -2.741 -16.483  1.00  0.00     0.000 C 
BRANCH   3   4
HETATM    4  C7          0     -16.073  -1.320 -16.398  1.00  0.00     0.000 C 
BRANCH   4   5
HETATM    5  C8          0     -15.096  -1.079 -17.542  1.00  0.00    -0.000 C 
BRANCH   5   6
HETATM    6  C9          0     -15.029   0.411 -17.848  1.00  0.00    -0.005 C 
HETATM    7  C10         0     -15.467   1.202 -16.622  1.00  0.00     0.005 C 
ENDBRANCH   5   6
ENDBRANCH   4   5
ENDBRANCH   3   4
ENDBRANCH   2   3
ENDBRANCH   1   2
BRANCH   1   8
HETATM    8  C3          0     -17.368  -4.661 -19.622  1.00  0.00     0.010 C 
BRANCH   8   9
HETATM    9  C2          0     -16.092  -5.423 -19.292  1.00  0.00     0.110 C 
BRANCH   9  10
HETATM   10  C1          0     -15.623  -6.174 -20.514  1.00  0.00     0.139 C 
HETATM   11  O12         0     -15.975  -5.817 -21.613  1.00  0.00    -0.650 OA
BRANCH  10  12
HETATM   12  O11         0     -14.819  -7.235 -20.380  1.00  0.00    -0.776 OA
HETATM   13  H32         0     -15.169  -7.916 -20.979  1.00  0.00     0.167 HD
ENDBRANCH  10  12
ENDBRANCH   9  10
ENDBRANCH   8   9
ENDBRANCH   1   8
TORSDOF 9
ENDMDL
