# Supplementary material for: Phytochemical profiling of Vitex negundo seeds via UHPLC-QTOF-MS/MS analyses with antimicrobial evaluation and in silico targeting of DNA Gyrase B and Secreted Aspartic Proteinase 2 (SAP2)
Source: PLoS One. 2026 Mar 13;21(3):e0343965. doi: 10.1371/journal.pone.0343965 (PMC12987476; doi:10.1371/journal.pone.0343965)
Supplement: S1 Data — (ZIP) [file pone.0343965.s002.zip › PONE-D-25-51583/Vitex Raw material/Docking sample#3 protein 4 Chain A 4uro/molecule9/ligand.pdbqt]

REMARK  17 active torsions:
REMARK  status: ('A' for Active; 'I' for Inactive)
REMARK    1  A    between atoms: C1_1  and  C2_2 
REMARK    2  A    between atoms: C1_1  and  O19_19 
REMARK    3  A    between atoms: C2_2  and  C3_3 
REMARK    4  A    between atoms: C3_3  and  C4_4 
REMARK    5  A    between atoms: C4_4  and  C5_5 
REMARK    6  A    between atoms: C5_5  and  C6_6 
REMARK    7  A    between atoms: C6_6  and  C7_7 
REMARK    8  A    between atoms: C7_7  and  C8_8 
REMARK    9  A    between atoms: C8_8  and  C9_9 
REMARK   10  A    between atoms: C9_9  and  C10_10 
REMARK   11  A    between atoms: C10_10  and  C11_11 
REMARK   12  A    between atoms: C11_11  and  C12_12 
REMARK   13  A    between atoms: C12_12  and  C13_13 
REMARK   14  A    between atoms: C13_13  and  C14_14 
REMARK   15  A    between atoms: C14_14  and  C15_15 
REMARK   16  A    between atoms: C15_15  and  C16_16 
REMARK   17  A    between atoms: C16_16  and  C17_17 
ROOT
HETATM    1  C8          0      -4.410   0.640   0.000  1.00  0.00     0.000 C 
ENDROOT
BRANCH   1   2
HETATM    2  C9          0      -3.252  -0.349   0.000  1.00  0.00     0.000 C 
BRANCH   2   3
HETATM    3  C10         0      -1.933   0.412   0.000  1.00  0.00     0.000 C 
BRANCH   3   4
HETATM    4  C11         0      -0.775  -0.577   0.000  1.00  0.00     0.000 C 
BRANCH   4   5
HETATM    5  C12         0       0.544   0.184   0.000  1.00  0.00     0.000 C 
BRANCH   5   6
HETATM    6  C13         0       1.702  -0.805   0.000  1.00  0.00     0.000 C 
BRANCH   6   7
HETATM    7  C14         0       3.021  -0.043   0.000  1.00  0.00     0.000 C 
BRANCH   7   8
HETATM    8  C15         0       4.179  -1.032   0.000  1.00  0.00     0.000 C 
BRANCH   8   9
HETATM    9  C16         0       5.498  -0.271   0.000  1.00  0.00    -0.000 C 
BRANCH   9  10
HETATM   10  C17         0       6.656  -1.260   0.000  1.00  0.00    -0.005 C 
HETATM   11  C18         0       7.975  -0.498   0.000  1.00  0.00     0.005 C 
ENDBRANCH   9  10
ENDBRANCH   8   9
ENDBRANCH   7   8
ENDBRANCH   6   7
ENDBRANCH   5   6
ENDBRANCH   4   5
ENDBRANCH   3   4
ENDBRANCH   2   3
ENDBRANCH   1   2
BRANCH   1  12
HETATM   12  C7          0      -5.729  -0.122   0.000  1.00  0.00     0.000 C 
BRANCH  12  13
HETATM   13  C6          0      -6.887   0.867   0.000  1.00  0.00     0.000 C 
BRANCH  13  14
HETATM   14  C5          0      -8.206   0.106   0.000  1.00  0.00     0.000 C 
BRANCH  14  15
HETATM   15  C4          0      -9.364   1.095   0.000  1.00  0.00     0.001 C 
BRANCH  15  16
HETATM   16  C3          0     -10.683   0.334   0.000  1.00  0.00     0.010 C 
BRANCH  16  17
HETATM   17  C2          0     -11.841   1.323   0.000  1.00  0.00     0.110 C 
BRANCH  17  18
HETATM   18  C1          0     -13.148   0.568   0.000  1.00  0.00     0.139 C 
HETATM   19  O20         0     -14.194   1.172   0.000  1.00  0.00    -0.650 OA
BRANCH  18  20
HETATM   20  O19         0     -13.148  -0.770   0.000  1.00  0.00    -0.776 OA
HETATM   21  H56         0     -14.082  -1.040   0.000  1.00  0.00     0.167 HD
ENDBRANCH  18  20
ENDBRANCH  17  18
ENDBRANCH  16  17
ENDBRANCH  15  16
ENDBRANCH  14  15
ENDBRANCH  13  14
ENDBRANCH  12  13
ENDBRANCH   1  12
TORSDOF 17
