# Supplementary material for: Phytochemical profiling of Vitex negundo seeds via UHPLC-QTOF-MS/MS analyses with antimicrobial evaluation and in silico targeting of DNA Gyrase B and Secreted Aspartic Proteinase 2 (SAP2)
Source: PLoS One. 2026 Mar 13;21(3):e0343965. doi: 10.1371/journal.pone.0343965 (PMC12987476; doi:10.1371/journal.pone.0343965)
Supplement: S1 Data — (ZIP) [file pone.0343965.s002.zip › PONE-D-25-51583/Vitex Raw material/Docking sample#3 protein 4 Chain A 4uro/molecule9/result.pdbqt]

MODEL 1
REMARK VINA RESULT:      -4.3      0.000      0.000
REMARK  17 active torsions:
REMARK  status: ('A' for Active; 'I' for Inactive)
REMARK    1  A    between atoms: C1_1  and  C2_2 
REMARK    2  A    between atoms: C1_1  and  O19_19 
REMARK    3  A    between atoms: C2_2  and  C3_3 
REMARK    4  A    between atoms: C3_3  and  C4_4 
REMARK    5  A    between atoms: C4_4  and  C5_5 
REMARK    6  A    between atoms: C5_5  and  C6_6 
REMARK    7  A    between atoms: C6_6  and  C7_7 
REMARK    8  A    between atoms: C7_7  and  C8_8 
REMARK    9  A    between atoms: C8_8  and  C9_9 
REMARK   10  A    between atoms: C9_9  and  C10_10 
REMARK   11  A    between atoms: C10_10  and  C11_11 
REMARK   12  A    between atoms: C11_11  and  C12_12 
REMARK   13  A    between atoms: C12_12  and  C13_13 
REMARK   14  A    between atoms: C13_13  and  C14_14 
REMARK   15  A    between atoms: C14_14  and  C15_15 
REMARK   16  A    between atoms: C15_15  and  C16_16 
REMARK   17  A    between atoms: C16_16  and  C17_17 
ROOT
HETATM    1  C8          0      -6.832  -2.961   2.749  1.00  0.00     0.000 C 
ENDROOT
BRANCH   1   2
HETATM    2  C9          0      -7.274  -2.028   1.630  1.00  0.00     0.000 C 
BRANCH   2   3
HETATM    3  C10         0      -7.190  -2.757   0.296  1.00  0.00     0.000 C 
BRANCH   3   4
HETATM    4  C11         0      -8.585  -2.892  -0.299  1.00  0.00     0.000 C 
BRANCH   4   5
HETATM    5  C12         0      -8.708  -4.234  -1.008  1.00  0.00     0.000 C 
BRANCH   5   6
HETATM    6  C13         0      -9.419  -5.226  -0.098  1.00  0.00     0.000 C 
BRANCH   6   7
HETATM    7  C14         0     -10.150  -4.471   1.005  1.00  0.00     0.000 C 
BRANCH   7   8
HETATM    8  C15         0     -10.039  -5.247   2.311  1.00  0.00     0.000 C 
BRANCH   8   9
HETATM    9  C16         0      -9.015  -6.364   2.154  1.00  0.00    -0.000 C 
BRANCH   9  10
HETATM   10  C17         0      -8.404  -6.687   3.511  1.00  0.00    -0.005 C 
HETATM   11  C18         0      -9.512  -7.023   4.500  1.00  0.00     0.005 C 
ENDBRANCH   9  10
ENDBRANCH   8   9
ENDBRANCH   7   8
ENDBRANCH   6   7
ENDBRANCH   5   6
ENDBRANCH   4   5
ENDBRANCH   3   4
ENDBRANCH   2   3
ENDBRANCH   1   2
BRANCH   1  12
HETATM   12  C7          0      -6.103  -4.159   2.154  1.00  0.00     0.000 C 
BRANCH  12  13
HETATM   13  C6          0      -4.922  -4.527   3.042  1.00  0.00     0.000 C 
BRANCH  13  14
HETATM   14  C5          0      -3.740  -4.934   2.173  1.00  0.00     0.000 C 
BRANCH  14  15
HETATM   15  C4          0      -2.840  -5.885   2.951  1.00  0.00     0.001 C 
BRANCH  15  16
HETATM   16  C3          0      -3.176  -5.805   4.434  1.00  0.00     0.010 C 
BRANCH  16  17
HETATM   17  C2          0      -1.962  -6.219   5.255  1.00  0.00     0.110 C 
BRANCH  17  18
HETATM   18  C1          0      -2.397  -7.140   6.368  1.00  0.00     0.139 C 
HETATM   19  O20         0      -1.619  -7.440   7.242  1.00  0.00    -0.650 OA
BRANCH  18  20
HETATM   20  O19         0      -3.644  -7.624   6.388  1.00  0.00    -0.776 OA
HETATM   21  H56         0      -3.674  -8.265   7.118  1.00  0.00     0.167 HD
ENDBRANCH  18  20
ENDBRANCH  17  18
ENDBRANCH  16  17
ENDBRANCH  15  16
ENDBRANCH  14  15
ENDBRANCH  13  14
ENDBRANCH  12  13
ENDBRANCH   1  12
TORSDOF 17
ENDMDL
MODEL 2
REMARK VINA RESULT:      -4.1      3.899      5.643
REMARK  17 active torsions:
REMARK  status: ('A' for Active; 'I' for Inactive)
REMARK    1  A    between atoms: C1_1  and  C2_2 
REMARK    2  A    between atoms: C1_1  and  O19_19 
REMARK    3  A    between atoms: C2_2  and  C3_3 
REMARK    4  A    between atoms: C3_3  and  C4_4 
REMARK    5  A    between atoms: C4_4  and  C5_5 
REMARK    6  A    between atoms: C5_5  and  C6_6 
REMARK    7  A    between atoms: C6_6  and  C7_7 
REMARK    8  A    between atoms: C7_7  and  C8_8 
REMARK    9  A    between atoms: C8_8  and  C9_9 
REMARK   10  A    between atoms: C9_9  and  C10_10 
REMARK   11  A    between atoms: C10_10  and  C11_11 
REMARK   12  A    between atoms: C11_11  and  C12_12 
REMARK   13  A    between atoms: C12_12  and  C13_13 
REMARK   14  A    between atoms: C13_13  and  C14_14 
REMARK   15  A    between atoms: C14_14  and  C15_15 
REMARK   16  A    between atoms: C15_15  and  C16_16 
REMARK   17  A    between atoms: C16_16  and  C17_17 
ROOT
HETATM    1  C8          0      -9.658  -4.680   0.266  1.00  0.00     0.000 C 
ENDROOT
BRANCH   1   2
HETATM    2  C9          0      -9.987  -6.157   0.439  1.00  0.00     0.000 C 
BRANCH   2   3
HETATM    3  C10         0      -9.524  -6.624   1.812  1.00  0.00     0.000 C 
BRANCH   3   4
HETATM    4  C11         0      -9.850  -8.102   1.984  1.00  0.00     0.000 C 
BRANCH   4   5
HETATM    5  C12         0      -9.553  -8.842   0.687  1.00  0.00     0.000 C 
BRANCH   5   6
HETATM    6  C13         0     -10.710  -9.775   0.357  1.00  0.00     0.000 C 
BRANCH   6   7
HETATM    7  C14         0     -11.677  -9.072  -0.587  1.00  0.00     0.000 C 
BRANCH   7   8
HETATM    8  C15         0     -11.828  -9.892  -1.862  1.00  0.00     0.000 C 
BRANCH   8   9
HETATM    9  C16         0     -13.266 -10.377  -1.988  1.00  0.00    -0.000 C 
BRANCH   9  10
HETATM   10  C17         0     -13.301 -11.895  -1.881  1.00  0.00    -0.005 C 
HETATM   11  C18         0     -11.886 -12.446  -1.994  1.00  0.00     0.005 C 
ENDBRANCH   9  10
ENDBRANCH   8   9
ENDBRANCH   7   8
ENDBRANCH   6   7
ENDBRANCH   5   6
ENDBRANCH   4   5
ENDBRANCH   3   4
ENDBRANCH   2   3
ENDBRANCH   1   2
BRANCH   1  12
HETATM   12  C7          0      -8.725  -4.503  -0.925  1.00  0.00     0.000 C 
BRANCH  12  13
HETATM   13  C6          0      -7.925  -3.218  -0.757  1.00  0.00     0.000 C 
BRANCH  13  14
HETATM   14  C5          0      -7.994  -2.762   0.694  1.00  0.00     0.000 C 
BRANCH  14  15
HETATM   15  C4          0      -6.620  -2.902   1.337  1.00  0.00     0.001 C 
BRANCH  15  16
HETATM   16  C3          0      -6.562  -4.196   2.137  1.00  0.00     0.010 C 
BRANCH  16  17
HETATM   17  C2          0      -5.467  -4.094   3.191  1.00  0.00     0.110 C 
BRANCH  17  18
HETATM   18  C1          0      -4.193  -4.699   2.654  1.00  0.00     0.139 C 
HETATM   19  O20         0      -3.380  -4.000   2.099  1.00  0.00    -0.650 OA
BRANCH  18  20
HETATM   20  O19         0      -3.964  -6.010   2.793  1.00  0.00    -0.776 OA
HETATM   21  H56         0      -3.622  -6.317   1.936  1.00  0.00     0.167 HD
ENDBRANCH  18  20
ENDBRANCH  17  18
ENDBRANCH  16  17
ENDBRANCH  15  16
ENDBRANCH  14  15
ENDBRANCH  13  14
ENDBRANCH  12  13
ENDBRANCH   1  12
TORSDOF 17
ENDMDL
MODEL 3
REMARK VINA RESULT:      -4.0      3.006      6.157
REMARK  17 active torsions:
REMARK  status: ('A' for Active; 'I' for Inactive)
REMARK    1  A    between atoms: C1_1  and  C2_2 
REMARK    2  A    between atoms: C1_1  and  O19_19 
REMARK    3  A    between atoms: C2_2  and  C3_3 
REMARK    4  A    between atoms: C3_3  and  C4_4 
REMARK    5  A    between atoms: C4_4  and  C5_5 
REMARK    6  A    between atoms: C5_5  and  C6_6 
REMARK    7  A    between atoms: C6_6  and  C7_7 
REMARK    8  A    between atoms: C7_7  and  C8_8 
REMARK    9  A    between atoms: C8_8  and  C9_9 
REMARK   10  A    between atoms: C9_9  and  C10_10 
REMARK   11  A    between atoms: C10_10  and  C11_11 
REMARK   12  A    between atoms: C11_11  and  C12_12 
REMARK   13  A    between atoms: C12_12  and  C13_13 
REMARK   14  A    between atoms: C13_13  and  C14_14 
REMARK   15  A    between atoms: C14_14  and  C15_15 
REMARK   16  A    between atoms: C15_15  and  C16_16 
REMARK   17  A    between atoms: C16_16  and  C17_17 
ROOT
HETATM    1  C8          0      -3.979  -5.769   5.926  1.00  0.00     0.000 C 
ENDROOT
BRANCH   1   2
HETATM    2  C9          0      -2.813  -6.481   5.253  1.00  0.00     0.000 C 
BRANCH   2   3
HETATM    3  C10         0      -2.389  -5.702   4.015  1.00  0.00     0.000 C 
BRANCH   3   4
HETATM    4  C11         0      -3.186  -6.186   2.811  1.00  0.00     0.000 C 
BRANCH   4   5
HETATM    5  C12         0      -3.735  -4.987   2.049  1.00  0.00     0.000 C 
BRANCH   5   6
HETATM    6  C13         0      -3.914  -3.815   3.005  1.00  0.00     0.000 C 
BRANCH   6   7
HETATM    7  C14         0      -5.339  -3.286   2.899  1.00  0.00     0.000 C 
BRANCH   7   8
HETATM    8  C15         0      -6.084  -4.047   1.810  1.00  0.00     0.000 C 
BRANCH   8   9
HETATM    9  C16         0      -6.987  -3.087   1.046  1.00  0.00    -0.000 C 
BRANCH   9  10
HETATM   10  C17         0      -8.119  -3.867   0.391  1.00  0.00    -0.005 C 
HETATM   11  C18         0      -8.244  -3.451  -1.069  1.00  0.00     0.005 C 
ENDBRANCH   9  10
ENDBRANCH   8   9
ENDBRANCH   7   8
ENDBRANCH   6   7
ENDBRANCH   5   6
ENDBRANCH   4   5
ENDBRANCH   3   4
ENDBRANCH   2   3
ENDBRANCH   1   2
BRANCH   1  12
HETATM   12  C7          0      -4.756  -6.763   6.780  1.00  0.00     0.000 C 
BRANCH  12  13
HETATM   13  C6          0      -5.951  -7.285   5.993  1.00  0.00     0.000 C 
BRANCH  13  14
HETATM   14  C5          0      -6.333  -6.274   4.920  1.00  0.00     0.000 C 
BRANCH  14  15
HETATM   15  C4          0      -6.684  -7.008   3.633  1.00  0.00     0.001 C 
BRANCH  15  16
HETATM   16  C3          0      -8.160  -7.385   3.648  1.00  0.00     0.010 C 
BRANCH  16  17
HETATM   17  C2          0      -8.705  -7.365   2.226  1.00  0.00     0.110 C 
BRANCH  17  18
HETATM   18  C1          0      -9.062  -8.769   1.804  1.00  0.00     0.139 C 
HETATM   19  O20         0      -8.655  -9.205   0.753  1.00  0.00    -0.650 OA
BRANCH  18  20
HETATM   20  O19         0      -9.828  -9.531   2.593  1.00  0.00    -0.776 OA
HETATM   21  H56         0     -10.461  -9.977   2.005  1.00  0.00     0.167 HD
ENDBRANCH  18  20
ENDBRANCH  17  18
ENDBRANCH  16  17
ENDBRANCH  15  16
ENDBRANCH  14  15
ENDBRANCH  13  14
ENDBRANCH  12  13
ENDBRANCH   1  12
TORSDOF 17
ENDMDL
MODEL 4
REMARK VINA RESULT:      -4.0      5.424      7.978
REMARK  17 active torsions:
REMARK  status: ('A' for Active; 'I' for Inactive)
REMARK    1  A    between atoms: C1_1  and  C2_2 
REMARK    2  A    between atoms: C1_1  and  O19_19 
REMARK    3  A    between atoms: C2_2  and  C3_3 
REMARK    4  A    between atoms: C3_3  and  C4_4 
REMARK    5  A    between atoms: C4_4  and  C5_5 
REMARK    6  A    between atoms: C5_5  and  C6_6 
REMARK    7  A    between atoms: C6_6  and  C7_7 
REMARK    8  A    between atoms: C7_7  and  C8_8 
REMARK    9  A    between atoms: C8_8  and  C9_9 
REMARK   10  A    between atoms: C9_9  and  C10_10 
REMARK   11  A    between atoms: C10_10  and  C11_11 
REMARK   12  A    between atoms: C11_11  and  C12_12 
REMARK   13  A    between atoms: C12_12  and  C13_13 
REMARK   14  A    between atoms: C13_13  and  C14_14 
REMARK   15  A    between atoms: C14_14  and  C15_15 
REMARK   16  A    between atoms: C15_15  and  C16_16 
REMARK   17  A    between atoms: C16_16  and  C17_17 
ROOT
HETATM    1  C8          0     -10.168  -9.302   0.545  1.00  0.00     0.000 C 
ENDROOT
BRANCH   1   2
HETATM    2  C9          0     -11.690  -9.298   0.579  1.00  0.00     0.000 C 
BRANCH   2   3
HETATM    3  C10         0     -12.225 -10.292  -0.442  1.00  0.00     0.000 C 
BRANCH   3   4
HETATM    4  C11         0     -11.848  -9.833  -1.845  1.00  0.00     0.000 C 
BRANCH   4   5
HETATM    5  C12         0     -12.292  -8.391  -2.045  1.00  0.00     0.000 C 
BRANCH   5   6
HETATM    6  C13         0     -13.782  -8.355  -2.354  1.00  0.00     0.000 C 
BRANCH   6   7
HETATM    7  C14         0     -14.472  -7.369  -1.419  1.00  0.00     0.000 C 
BRANCH   7   8
HETATM    8  C15         0     -15.981  -7.492  -1.575  1.00  0.00     0.000 C 
BRANCH   8   9
HETATM    9  C16         0     -16.299  -8.299  -2.827  1.00  0.00    -0.000 C 
BRANCH   9  10
HETATM   10  C17         0     -17.744  -8.048  -3.241  1.00  0.00    -0.005 C 
HETATM   11  C18         0     -18.198  -6.696  -2.706  1.00  0.00     0.005 C 
ENDBRANCH   9  10
ENDBRANCH   8   9
ENDBRANCH   7   8
ENDBRANCH   6   7
ENDBRANCH   5   6
ENDBRANCH   4   5
ENDBRANCH   3   4
ENDBRANCH   2   3
ENDBRANCH   1   2
BRANCH   1  12
HETATM   12  C7          0      -9.644  -7.961   1.042  1.00  0.00     0.000 C 
BRANCH  12  13
HETATM   13  C6          0     -10.640  -6.865   0.688  1.00  0.00     0.000 C 
BRANCH  13  14
HETATM   14  C5          0     -10.031  -5.504   0.999  1.00  0.00     0.000 C 
BRANCH  14  15
HETATM   15  C4          0      -9.179  -5.047  -0.178  1.00  0.00     0.001 C 
BRANCH  15  16
HETATM   16  C3          0      -9.085  -3.527  -0.178  1.00  0.00     0.010 C 
BRANCH  16  17
HETATM   17  C2          0      -7.635  -3.108  -0.382  1.00  0.00     0.110 C 
BRANCH  17  18
HETATM   18  C1          0      -6.944  -3.017   0.957  1.00  0.00     0.139 C 
HETATM   19  O20         0      -7.410  -2.325   1.831  1.00  0.00    -0.650 OA
BRANCH  18  20
HETATM   20  O19         0      -5.816  -3.702   1.176  1.00  0.00    -0.776 OA
HETATM   21  H56         0      -5.089  -3.120   0.898  1.00  0.00     0.167 HD
ENDBRANCH  18  20
ENDBRANCH  17  18
ENDBRANCH  16  17
ENDBRANCH  15  16
ENDBRANCH  14  15
ENDBRANCH  13  14
ENDBRANCH  12  13
ENDBRANCH   1  12
TORSDOF 17
ENDMDL
MODEL 5
REMARK VINA RESULT:      -4.0      5.562      8.119
REMARK  17 active torsions:
REMARK  status: ('A' for Active; 'I' for Inactive)
REMARK    1  A    between atoms: C1_1  and  C2_2 
REMARK    2  A    between atoms: C1_1  and  O19_19 
REMARK    3  A    between atoms: C2_2  and  C3_3 
REMARK    4  A    between atoms: C3_3  and  C4_4 
REMARK    5  A    between atoms: C4_4  and  C5_5 
REMARK    6  A    between atoms: C5_5  and  C6_6 
REMARK    7  A    between atoms: C6_6  and  C7_7 
REMARK    8  A    between atoms: C7_7  and  C8_8 
REMARK    9  A    between atoms: C8_8  and  C9_9 
REMARK   10  A    between atoms: C9_9  and  C10_10 
REMARK   11  A    between atoms: C10_10  and  C11_11 
REMARK   12  A    between atoms: C11_11  and  C12_12 
REMARK   13  A    between atoms: C12_12  and  C13_13 
REMARK   14  A    between atoms: C13_13  and  C14_14 
REMARK   15  A    between atoms: C14_14  and  C15_15 
REMARK   16  A    between atoms: C15_15  and  C16_16 
REMARK   17  A    between atoms: C16_16  and  C17_17 
ROOT
HETATM    1  C8          0     -11.861 -10.450   0.035  1.00  0.00     0.000 C 
ENDROOT
BRANCH   1   2
HETATM    2  C9          0     -11.917 -10.675  -1.470  1.00  0.00     0.000 C 
BRANCH   2   3
HETATM    3  C10         0     -13.149  -9.984  -2.042  1.00  0.00     0.000 C 
BRANCH   3   4
HETATM    4  C11         0     -12.914  -8.480  -2.085  1.00  0.00     0.000 C 
BRANCH   4   5
HETATM    5  C12         0     -14.149  -7.789  -2.650  1.00  0.00     0.000 C 
BRANCH   5   6
HETATM    6  C13         0     -15.399  -8.531  -2.197  1.00  0.00     0.000 C 
BRANCH   6   7
HETATM    7  C14         0     -16.465  -7.525  -1.782  1.00  0.00     0.000 C 
BRANCH   7   8
HETATM    8  C15         0     -16.547  -7.470  -0.262  1.00  0.00     0.000 C 
BRANCH   8   9
HETATM    9  C16         0     -15.588  -6.410   0.262  1.00  0.00    -0.000 C 
BRANCH   9  10
HETATM   10  C17         0     -14.474  -7.079   1.055  1.00  0.00    -0.005 C 
HETATM   11  C18         0     -13.328  -6.095   1.253  1.00  0.00     0.005 C 
ENDBRANCH   9  10
ENDBRANCH   8   9
ENDBRANCH   7   8
ENDBRANCH   6   7
ENDBRANCH   5   6
ENDBRANCH   4   5
ENDBRANCH   3   4
ENDBRANCH   2   3
ENDBRANCH   1   2
BRANCH   1  12
HETATM   12  C7          0     -10.473  -9.955   0.423  1.00  0.00     0.000 C 
BRANCH  12  13
HETATM   13  C6          0     -10.489  -8.436   0.537  1.00  0.00     0.000 C 
BRANCH  13  14
HETATM   14  C5          0      -9.212  -7.964   1.220  1.00  0.00     0.000 C 
BRANCH  14  15
HETATM   15  C4          0      -9.260  -6.453   1.398  1.00  0.00     0.001 C 
BRANCH  15  16
HETATM   16  C3          0      -9.798  -5.807   0.128  1.00  0.00     0.010 C 
BRANCH  16  17
HETATM   17  C2          0      -9.510  -4.312   0.156  1.00  0.00     0.110 C 
BRANCH  17  18
HETATM   18  C1          0      -8.407  -3.994  -0.824  1.00  0.00     0.139 C 
HETATM   19  O20         0      -7.375  -3.504  -0.432  1.00  0.00    -0.650 OA
BRANCH  18  20
HETATM   20  O19         0      -8.572  -4.255  -2.126  1.00  0.00    -0.776 OA
HETATM   21  H56         0      -9.444  -3.897  -2.364  1.00  0.00     0.167 HD
ENDBRANCH  18  20
ENDBRANCH  17  18
ENDBRANCH  16  17
ENDBRANCH  15  16
ENDBRANCH  14  15
ENDBRANCH  13  14
ENDBRANCH  12  13
ENDBRANCH   1  12
TORSDOF 17
ENDMDL
MODEL 6
REMARK VINA RESULT:      -3.9      5.865      8.619
REMARK  17 active torsions:
REMARK  status: ('A' for Active; 'I' for Inactive)
REMARK    1  A    between atoms: C1_1  and  C2_2 
REMARK    2  A    between atoms: C1_1  and  O19_19 
REMARK    3  A    between atoms: C2_2  and  C3_3 
REMARK    4  A    between atoms: C3_3  and  C4_4 
REMARK    5  A    between atoms: C4_4  and  C5_5 
REMARK    6  A    between atoms: C5_5  and  C6_6 
REMARK    7  A    between atoms: C6_6  and  C7_7 
REMARK    8  A    between atoms: C7_7  and  C8_8 
REMARK    9  A    between atoms: C8_8  and  C9_9 
REMARK   10  A    between atoms: C9_9  and  C10_10 
REMARK   11  A    between atoms: C10_10  and  C11_11 
REMARK   12  A    between atoms: C11_11  and  C12_12 
REMARK   13  A    between atoms: C12_12  and  C13_13 
REMARK   14  A    between atoms: C13_13  and  C14_14 
REMARK   15  A    between atoms: C14_14  and  C15_15 
REMARK   16  A    between atoms: C15_15  and  C16_16 
REMARK   17  A    between atoms: C16_16  and  C17_17 
ROOT
HETATM    1  C8          0     -11.238  -9.942   1.273  1.00  0.00     0.000 C 
ENDROOT
BRANCH   1   2
HETATM    2  C9          0     -12.628 -10.208   1.833  1.00  0.00     0.000 C 
BRANCH   2   3
HETATM    3  C10         0     -12.740 -11.670   2.244  1.00  0.00     0.000 C 
BRANCH   3   4
HETATM    4  C11         0     -11.803 -12.512   1.388  1.00  0.00     0.000 C 
BRANCH   4   5
HETATM    5  C12         0     -12.607 -13.249   0.326  1.00  0.00     0.000 C 
BRANCH   5   6
HETATM    6  C13         0     -11.736 -13.484  -0.900  1.00  0.00     0.000 C 
BRANCH   6   7
HETATM    7  C14         0     -12.071 -12.449  -1.967  1.00  0.00     0.000 C 
BRANCH   7   8
HETATM    8  C15         0     -13.462 -11.885  -1.709  1.00  0.00     0.000 C 
BRANCH   8   9
HETATM    9  C16         0     -13.494 -10.413  -2.096  1.00  0.00    -0.000 C 
BRANCH   9  10
HETATM   10  C17         0     -12.085  -9.838  -2.029  1.00  0.00    -0.005 C 
HETATM   11  C18         0     -12.159  -8.320  -1.938  1.00  0.00     0.005 C 
ENDBRANCH   9  10
ENDBRANCH   8   9
ENDBRANCH   7   8
ENDBRANCH   6   7
ENDBRANCH   5   6
ENDBRANCH   4   5
ENDBRANCH   3   4
ENDBRANCH   2   3
ENDBRANCH   1   2
BRANCH   1  12
HETATM   12  C7          0     -10.505  -8.959   2.177  1.00  0.00     0.000 C 
BRANCH  12  13
HETATM   13  C6          0      -9.217  -8.509   1.500  1.00  0.00     0.000 C 
BRANCH  13  14
HETATM   14  C5          0      -8.675  -7.274   2.207  1.00  0.00     0.000 C 
BRANCH  14  15
HETATM   15  C4          0      -9.520  -6.063   1.835  1.00  0.00     0.001 C 
BRANCH  15  16
HETATM   16  C3          0      -9.462  -5.846   0.329  1.00  0.00     0.010 C 
BRANCH  16  17
HETATM   17  C2          0      -9.391  -4.354   0.032  1.00  0.00     0.110 C 
BRANCH  17  18
HETATM   18  C1          0      -8.333  -4.099  -1.014  1.00  0.00     0.139 C 
HETATM   19  O20         0      -8.536  -4.405  -2.165  1.00  0.00    -0.650 OA
BRANCH  18  20
HETATM   20  O19         0      -7.171  -3.534  -0.667  1.00  0.00    -0.776 OA
HETATM   21  H56         0      -7.103  -2.716  -1.188  1.00  0.00     0.167 HD
ENDBRANCH  18  20
ENDBRANCH  17  18
ENDBRANCH  16  17
ENDBRANCH  15  16
ENDBRANCH  14  15
ENDBRANCH  13  14
ENDBRANCH  12  13
ENDBRANCH   1  12
TORSDOF 17
ENDMDL
MODEL 7
REMARK VINA RESULT:      -3.9      5.919      8.748
REMARK  17 active torsions:
REMARK  status: ('A' for Active; 'I' for Inactive)
REMARK    1  A    between atoms: C1_1  and  C2_2 
REMARK    2  A    between atoms: C1_1  and  O19_19 
REMARK    3  A    between atoms: C2_2  and  C3_3 
REMARK    4  A    between atoms: C3_3  and  C4_4 
REMARK    5  A    between atoms: C4_4  and  C5_5 
REMARK    6  A    between atoms: C5_5  and  C6_6 
REMARK    7  A    between atoms: C6_6  and  C7_7 
REMARK    8  A    between atoms: C7_7  and  C8_8 
REMARK    9  A    between atoms: C8_8  and  C9_9 
REMARK   10  A    between atoms: C9_9  and  C10_10 
REMARK   11  A    between atoms: C10_10  and  C11_11 
REMARK   12  A    between atoms: C11_11  and  C12_12 
REMARK   13  A    between atoms: C12_12  and  C13_13 
REMARK   14  A    between atoms: C13_13  and  C14_14 
REMARK   15  A    between atoms: C14_14  and  C15_15 
REMARK   16  A    between atoms: C15_15  and  C16_16 
REMARK   17  A    between atoms: C16_16  and  C17_17 
ROOT
HETATM    1  C8          0     -12.295 -11.634   1.639  1.00  0.00     0.000 C 
ENDROOT
BRANCH   1   2
HETATM    2  C9          0     -11.706 -13.021   1.420  1.00  0.00     0.000 C 
BRANCH   2   3
HETATM    3  C10         0     -12.063 -13.511   0.023  1.00  0.00     0.000 C 
BRANCH   3   4
HETATM    4  C11         0     -11.634 -12.472  -1.005  1.00  0.00     0.000 C 
BRANCH   4   5
HETATM    5  C12         0     -12.730 -12.305  -2.048  1.00  0.00     0.000 C 
BRANCH   5   6
HETATM    6  C13         0     -13.283 -10.888  -1.984  1.00  0.00     0.000 C 
BRANCH   6   7
HETATM    7  C14         0     -12.129  -9.895  -1.923  1.00  0.00     0.000 C 
BRANCH   7   8
HETATM    8  C15         0     -12.656  -8.488  -2.175  1.00  0.00     0.000 C 
BRANCH   8   9
HETATM    9  C16         0     -13.404  -7.997  -0.943  1.00  0.00    -0.000 C 
BRANCH   9  10
HETATM   10  C17         0     -14.610  -7.174  -1.376  1.00  0.00    -0.005 C 
HETATM   11  C18         0     -15.344  -7.898  -2.497  1.00  0.00     0.005 C 
ENDBRANCH   9  10
ENDBRANCH   8   9
ENDBRANCH   7   8
ENDBRANCH   6   7
ENDBRANCH   5   6
ENDBRANCH   4   5
ENDBRANCH   3   4
ENDBRANCH   2   3
ENDBRANCH   1   2
BRANCH   1  12
HETATM   12  C7          0     -11.273 -10.754   2.347  1.00  0.00     0.000 C 
BRANCH  12  13
HETATM   13  C6          0     -11.179  -9.411   1.635  1.00  0.00     0.000 C 
BRANCH  13  14
HETATM   14  C5          0      -9.866  -9.332   0.869  1.00  0.00     0.000 C 
BRANCH  14  15
HETATM   15  C4          0      -9.170  -8.015   1.187  1.00  0.00     0.001 C 
BRANCH  15  16
HETATM   16  C3          0     -10.046  -6.855   0.736  1.00  0.00     0.010 C 
BRANCH  16  17
HETATM   17  C2          0      -9.547  -5.564   1.371  1.00  0.00     0.110 C 
BRANCH  17  18
HETATM   18  C1          0      -8.901  -4.700   0.316  1.00  0.00     0.139 C 
HETATM   19  O20         0      -7.967  -3.991   0.604  1.00  0.00    -0.650 OA
BRANCH  18  20
HETATM   20  O19         0      -9.364  -4.719  -0.940  1.00  0.00    -0.776 OA
HETATM   21  H56         0      -8.856  -5.404  -1.405  1.00  0.00     0.167 HD
ENDBRANCH  18  20
ENDBRANCH  17  18
ENDBRANCH  16  17
ENDBRANCH  15  16
ENDBRANCH  14  15
ENDBRANCH  13  14
ENDBRANCH  12  13
ENDBRANCH   1  12
TORSDOF 17
ENDMDL
MODEL 8
REMARK VINA RESULT:      -3.8      2.368      4.972
REMARK  17 active torsions:
REMARK  status: ('A' for Active; 'I' for Inactive)
REMARK    1  A    between atoms: C1_1  and  C2_2 
REMARK    2  A    between atoms: C1_1  and  O19_19 
REMARK    3  A    between atoms: C2_2  and  C3_3 
REMARK    4  A    between atoms: C3_3  and  C4_4 
REMARK    5  A    between atoms: C4_4  and  C5_5 
REMARK    6  A    between atoms: C5_5  and  C6_6 
REMARK    7  A    between atoms: C6_6  and  C7_7 
REMARK    8  A    between atoms: C7_7  and  C8_8 
REMARK    9  A    between atoms: C8_8  and  C9_9 
REMARK   10  A    between atoms: C9_9  and  C10_10 
REMARK   11  A    between atoms: C10_10  and  C11_11 
REMARK   12  A    between atoms: C11_11  and  C12_12 
REMARK   13  A    between atoms: C12_12  and  C13_13 
REMARK   14  A    between atoms: C13_13  and  C14_14 
REMARK   15  A    between atoms: C14_14  and  C15_15 
REMARK   16  A    between atoms: C15_15  and  C16_16 
REMARK   17  A    between atoms: C16_16  and  C17_17 
ROOT
HETATM    1  C8          0      -4.271  -6.823   4.392  1.00  0.00     0.000 C 
ENDROOT
BRANCH   1   2
HETATM    2  C9          0      -5.173  -6.364   5.530  1.00  0.00     0.000 C 
BRANCH   2   3
HETATM    3  C10         0      -6.621  -6.701   5.198  1.00  0.00     0.000 C 
BRANCH   3   4
HETATM    4  C11         0      -6.723  -7.131   3.741  1.00  0.00     0.000 C 
BRANCH   4   5
HETATM    5  C12         0      -7.775  -8.223   3.605  1.00  0.00     0.000 C 
BRANCH   5   6
HETATM    6  C13         0      -8.826  -7.793   2.591  1.00  0.00     0.000 C 
BRANCH   6   7
HETATM    7  C14         0      -8.577  -6.347   2.183  1.00  0.00     0.000 C 
BRANCH   7   8
HETATM    8  C15         0      -9.726  -5.860   1.310  1.00  0.00     0.000 C 
BRANCH   8   9
HETATM    9  C16         0      -9.423  -4.455   0.806  1.00  0.00    -0.000 C 
BRANCH   9  10
HETATM   10  C17         0      -8.462  -4.533  -0.372  1.00  0.00    -0.005 C 
HETATM   11  C18         0      -8.338  -3.160  -1.019  1.00  0.00     0.005 C 
ENDBRANCH   9  10
ENDBRANCH   8   9
ENDBRANCH   7   8
ENDBRANCH   6   7
ENDBRANCH   5   6
ENDBRANCH   4   5
ENDBRANCH   3   4
ENDBRANCH   2   3
ENDBRANCH   1   2
BRANCH   1  12
HETATM   12  C7          0      -3.251  -5.735   4.082  1.00  0.00     0.000 C 
BRANCH  12  13
HETATM   13  C6          0      -3.308  -5.393   2.599  1.00  0.00     0.000 C 
BRANCH  13  14
HETATM   14  C5          0      -3.956  -4.027   2.417  1.00  0.00     0.000 C 
BRANCH  14  15
HETATM   15  C4          0      -5.384  -4.204   1.918  1.00  0.00     0.001 C 
BRANCH  15  16
HETATM   16  C3          0      -6.223  -3.006   2.344  1.00  0.00     0.010 C 
BRANCH  16  17
HETATM   17  C2          0      -6.859  -3.287   3.698  1.00  0.00     0.110 C 
BRANCH  17  18
HETATM   18  C1          0      -6.250  -2.379   4.739  1.00  0.00     0.139 C 
HETATM   19  O20         0      -6.453  -1.189   4.695  1.00  0.00    -0.650 OA
BRANCH  18  20
HETATM   20  O19         0      -5.485  -2.892   5.709  1.00  0.00    -0.776 OA
HETATM   21  H56         0      -5.474  -3.853   5.565  1.00  0.00     0.167 HD
ENDBRANCH  18  20
ENDBRANCH  17  18
ENDBRANCH  16  17
ENDBRANCH  15  16
ENDBRANCH  14  15
ENDBRANCH  13  14
ENDBRANCH  12  13
ENDBRANCH   1  12
TORSDOF 17
ENDMDL
MODEL 9
REMARK VINA RESULT:      -3.8      2.949      4.957
REMARK  17 active torsions:
REMARK  status: ('A' for Active; 'I' for Inactive)
REMARK    1  A    between atoms: C1_1  and  C2_2 
REMARK    2  A    between atoms: C1_1  and  O19_19 
REMARK    3  A    between atoms: C2_2  and  C3_3 
REMARK    4  A    between atoms: C3_3  and  C4_4 
REMARK    5  A    between atoms: C4_4  and  C5_5 
REMARK    6  A    between atoms: C5_5  and  C6_6 
REMARK    7  A    between atoms: C6_6  and  C7_7 
REMARK    8  A    between atoms: C7_7  and  C8_8 
REMARK    9  A    between atoms: C8_8  and  C9_9 
REMARK   10  A    between atoms: C9_9  and  C10_10 
REMARK   11  A    between atoms: C10_10  and  C11_11 
REMARK   12  A    between atoms: C11_11  and  C12_12 
REMARK   13  A    between atoms: C12_12  and  C13_13 
REMARK   14  A    between atoms: C13_13  and  C14_14 
REMARK   15  A    between atoms: C14_14  and  C15_15 
REMARK   16  A    between atoms: C15_15  and  C16_16 
REMARK   17  A    between atoms: C16_16  and  C17_17 
ROOT
HETATM    1  C8          0      -5.091  -7.118   3.872  1.00  0.00     0.000 C 
ENDROOT
BRANCH   1   2
HETATM    2  C9          0      -6.440  -7.115   4.578  1.00  0.00     0.000 C 
BRANCH   2   3
HETATM    3  C10         0      -7.553  -6.969   3.549  1.00  0.00     0.000 C 
BRANCH   3   4
HETATM    4  C11         0      -7.798  -8.310   2.871  1.00  0.00     0.000 C 
BRANCH   4   5
HETATM    5  C12         0      -8.843  -8.143   1.776  1.00  0.00     0.000 C 
BRANCH   5   6
HETATM    6  C13         0      -9.518  -6.786   1.920  1.00  0.00     0.000 C 
BRANCH   6   7
HETATM    7  C14         0      -9.530  -6.078   0.571  1.00  0.00     0.000 C 
BRANCH   7   8
HETATM    8  C15         0      -8.686  -4.813   0.654  1.00  0.00     0.000 C 
BRANCH   8   9
HETATM    9  C16         0      -9.588  -3.591   0.532  1.00  0.00    -0.000 C 
BRANCH   9  10
HETATM   10  C17         0     -10.096  -3.194   1.911  1.00  0.00    -0.005 C 
HETATM   11  C18         0     -11.619  -3.186   1.909  1.00  0.00     0.005 C 
ENDBRANCH   9  10
ENDBRANCH   8   9
ENDBRANCH   7   8
ENDBRANCH   6   7
ENDBRANCH   5   6
ENDBRANCH   4   5
ENDBRANCH   3   4
ENDBRANCH   2   3
ENDBRANCH   1   2
BRANCH   1  12
HETATM   12  C7          0      -4.079  -6.341   4.705  1.00  0.00     0.000 C 
BRANCH  12  13
HETATM   13  C6          0      -2.923  -5.900   3.818  1.00  0.00     0.000 C 
BRANCH  13  14
HETATM   14  C5          0      -3.450  -5.540   2.435  1.00  0.00     0.000 C 
BRANCH  14  15
HETATM   15  C4          0      -3.838  -4.068   2.406  1.00  0.00     0.001 C 
BRANCH  15  16
HETATM   16  C3          0      -5.283  -3.932   1.945  1.00  0.00     0.010 C 
BRANCH  16  17
HETATM   17  C2          0      -6.151  -3.490   3.116  1.00  0.00     0.110 C 
BRANCH  17  18
HETATM   18  C1          0      -6.670  -2.096   2.860  1.00  0.00     0.139 C 
HETATM   19  O20         0      -6.860  -1.721   1.727  1.00  0.00    -0.650 OA
BRANCH  18  20
HETATM   20  O19         0      -6.919  -1.275   3.886  1.00  0.00    -0.776 OA
HETATM   21  H56         0      -6.112  -1.266   4.428  1.00  0.00     0.167 HD
ENDBRANCH  18  20
ENDBRANCH  17  18
ENDBRANCH  16  17
ENDBRANCH  15  16
ENDBRANCH  14  15
ENDBRANCH  13  14
ENDBRANCH  12  13
ENDBRANCH   1  12
TORSDOF 17
ENDMDL
