# Supplementary material for: Phytochemical profiling of Vitex negundo seeds via UHPLC-QTOF-MS/MS analyses with antimicrobial evaluation and in silico targeting of DNA Gyrase B and Secreted Aspartic Proteinase 2 (SAP2)
Source: PLoS One. 2026 Mar 13;21(3):e0343965. doi: 10.1371/journal.pone.0343965 (PMC12987476; doi:10.1371/journal.pone.0343965)
Supplement: S2 Data — (ZIP) [file pone.0343965.s003.zip › PONE-D-25-51583/Vitex Raw material/Docking sample#3 protein 4 Chain A 4uro/molecule13/ligand.pdb]

REMARK   BIOVIA PDB file
REMARK   Created:  2025-01-09T16:48:10Z
HETATM    1  C1          0     -34.331 -18.947  -0.000  1.00  0.00           C  
HETATM    2  C2          0     -33.132 -18.007  -0.000  1.00  0.00           C  
HETATM    3  C3          0     -33.618 -16.564  -0.000  1.00  0.00           C  
HETATM    4  C4          0     -32.420 -15.624  -0.000  1.00  0.00           C  
HETATM    5  C5          0     -32.906 -14.181  -0.000  1.00  0.00           C  
HETATM    6  C6          0     -31.708 -13.241  -0.000  1.00  0.00           C  
HETATM    7  C7          0     -32.194 -11.797  -0.000  1.00  0.00           C  
HETATM    8  C8          0     -30.996 -10.857  -0.000  1.00  0.00           C  
HETATM    9  C9          0     -31.482  -9.414  -0.000  1.00  0.00           C  
HETATM   10  C10         0     -30.283  -8.474  -0.000  1.00  0.00           C  
HETATM   11  C11         0     -30.769  -7.030  -0.000  1.00  0.00           C  
HETATM   12  C12         0     -29.571  -6.090  -0.000  1.00  0.00           C  
HETATM   13  C13         0     -30.057  -4.647  -0.000  1.00  0.00           C  
HETATM   14  C14         0     -28.859  -3.707  -0.000  1.00  0.00           C  
HETATM   15  C15         0     -29.345  -2.264  -0.000  1.00  0.00           C  
HETATM   16  C16         0     -28.147  -1.324  -0.000  1.00  0.00           C  
HETATM   17  C17         0     -28.633   0.120  -0.000  1.00  0.00           C  
HETATM   18  C18         0     -27.434   1.060  -0.000  1.00  0.00           C  
HETATM   19  C19         0     -27.921   2.503  -0.000  1.00  0.00           C  
HETATM   20  C20         0     -26.722   3.443  -0.000  1.00  0.00           C  
HETATM   21  C21         0     -27.208   4.886  -0.000  1.00  0.00           C  
HETATM   22  C22         0     -26.010   5.826  -0.000  1.00  0.00           C  
HETATM   23  C23         0     -26.496   7.270  -0.000  1.00  0.00           C  
HETATM   24  C24         0     -25.298   8.210  -0.000  1.00  0.00           C  
HETATM   25  C25         0     -25.784   9.653  -0.000  1.00  0.00           C  
HETATM   26  C26         0     -24.586  10.593  -0.000  1.00  0.00           C  
HETATM   27  C27         0     -25.072  12.036  -0.000  1.00  0.00           C  
HETATM   28  C28         0     -23.873  12.976  -0.000  1.00  0.00           C  
HETATM   29  C29         0     -24.360  14.420  -0.000  1.00  0.00           C  
HETATM   30  C30         0     -23.161  15.360  -0.000  1.00  0.00           C  
HETATM   31  C31         0     -23.647  16.803  -0.000  1.00  0.00           C  
HETATM   32  C32         0     -22.449  17.743  -0.000  1.00  0.00           C  
HETATM   33  C33         0     -22.935  19.186  -0.000  1.00  0.00           C  
HETATM   34  H34         0     -33.975 -20.002  -0.000  1.00  0.00           H  
HETATM   35  H35         0     -34.946 -18.763   0.909  1.00  0.00           H  
HETATM   36  H36         0     -34.946 -18.763  -0.909  1.00  0.00           H  
HETATM   37  H37         0     -32.517 -18.191  -0.909  1.00  0.00           H  
HETATM   38  H38         0     -32.517 -18.191   0.909  1.00  0.00           H  
HETATM   39  H39         0     -34.233 -16.380   0.909  1.00  0.00           H  
HETATM   40  H40         0     -34.234 -16.380  -0.909  1.00  0.00           H  
HETATM   41  H41         0     -31.805 -15.808  -0.909  1.00  0.00           H  
HETATM   42  H42         0     -31.804 -15.808   0.909  1.00  0.00           H  
HETATM   43  H43         0     -33.521 -13.997   0.909  1.00  0.00           H  
HETATM   44  H44         0     -33.522 -13.996  -0.909  1.00  0.00           H  
HETATM   45  H45         0     -31.093 -13.424  -0.909  1.00  0.00           H  
HETATM   46  H46         0     -31.092 -13.424   0.909  1.00  0.00           H  
HETATM   47  H47         0     -32.809 -11.613   0.909  1.00  0.00           H  
HETATM   48  H48         0     -32.809 -11.613  -0.909  1.00  0.00           H  
HETATM   49  H49         0     -30.381 -11.041  -0.909  1.00  0.00           H  
HETATM   50  H50         0     -30.380 -11.041   0.909  1.00  0.00           H  
HETATM   51  H51         0     -32.097  -9.230   0.909  1.00  0.00           H  
HETATM   52  H52         0     -32.097  -9.230  -0.909  1.00  0.00           H  
HETATM   53  H53         0     -29.668  -8.658  -0.909  1.00  0.00           H  
HETATM   54  H54         0     -29.668  -8.658   0.909  1.00  0.00           H  
HETATM   55  H55         0     -31.384  -6.847   0.909  1.00  0.00           H  
HETATM   56  H56         0     -31.385  -6.846  -0.909  1.00  0.00           H  
HETATM   57  H57         0     -28.956  -6.274  -0.909  1.00  0.00           H  
HETATM   58  H58         0     -28.956  -6.274   0.909  1.00  0.00           H  
HETATM   59  H59         0     -30.672  -4.463   0.909  1.00  0.00           H  
HETATM   60  H60         0     -30.673  -4.463  -0.909  1.00  0.00           H  
HETATM   61  H61         0     -28.244  -3.891  -0.909  1.00  0.00           H  
HETATM   62  H62         0     -28.243  -3.891   0.909  1.00  0.00           H  
HETATM   63  H63         0     -29.960  -2.080   0.909  1.00  0.00           H  
HETATM   64  H64         0     -29.961  -2.080  -0.909  1.00  0.00           H  
HETATM   65  H65         0     -27.532  -1.508  -0.909  1.00  0.00           H  
HETATM   66  H66         0     -27.531  -1.508   0.909  1.00  0.00           H  
HETATM   67  H67         0     -29.248   0.303   0.909  1.00  0.00           H  
HETATM   68  H68         0     -29.248   0.304  -0.909  1.00  0.00           H  
HETATM   69  H69         0     -26.820   0.876  -0.909  1.00  0.00           H  
HETATM   70  H70         0     -26.819   0.876   0.909  1.00  0.00           H  
HETATM   71  H71         0     -28.536   2.687   0.909  1.00  0.00           H  
HETATM   72  H72         0     -28.536   2.687  -0.909  1.00  0.00           H  
HETATM   73  H73         0     -26.107   3.259  -0.909  1.00  0.00           H  
HETATM   74  H74         0     -26.107   3.259   0.909  1.00  0.00           H  
HETATM   75  H75         0     -27.823   5.070   0.909  1.00  0.00           H  
HETATM   76  H76         0     -27.824   5.070  -0.909  1.00  0.00           H  
HETATM   77  H77         0     -25.395   5.643  -0.909  1.00  0.00           H  
HETATM   78  H78         0     -25.394   5.642   0.909  1.00  0.00           H  
HETATM   79  H79         0     -27.111   7.453   0.909  1.00  0.00           H  
HETATM   80  H80         0     -27.112   7.454  -0.909  1.00  0.00           H  
HETATM   81  H81         0     -24.683   8.026  -0.909  1.00  0.00           H  
HETATM   82  H82         0     -24.682   8.026   0.909  1.00  0.00           H  
HETATM   83  H83         0     -26.399   9.837   0.909  1.00  0.00           H  
HETATM   84  H84         0     -26.399   9.837  -0.909  1.00  0.00           H  
HETATM   85  H85         0     -23.971  10.409  -0.909  1.00  0.00           H  
HETATM   86  H86         0     -23.970  10.409   0.909  1.00  0.00           H  
HETATM   87  H87         0     -25.687  12.220   0.909  1.00  0.00           H  
HETATM   88  H88         0     -25.687  12.220  -0.909  1.00  0.00           H  
HETATM   89  H89         0     -23.258  12.793  -0.909  1.00  0.00           H  
HETATM   90  H90         0     -23.258  12.792   0.909  1.00  0.00           H  
HETATM   91  H91         0     -24.974  14.604   0.909  1.00  0.00           H  
HETATM   92  H92         0     -24.975  14.604  -0.909  1.00  0.00           H  
HETATM   93  H93         0     -22.546  15.176  -0.909  1.00  0.00           H  
HETATM   94  H94         0     -22.546  15.176   0.909  1.00  0.00           H  
HETATM   95  H95         0     -24.262  16.987   0.909  1.00  0.00           H  
HETATM   96  H96         0     -24.263  16.987  -0.909  1.00  0.00           H  
HETATM   97  H97         0     -21.834  17.559  -0.909  1.00  0.00           H  
HETATM   98  H98         0     -21.833  17.559   0.909  1.00  0.00           H  
HETATM   99  H99         0     -22.059  19.873  -0.000  1.00  0.00           H  
HETATM  100 0H10         0     -23.550  19.370   0.909  1.00  0.00           H  
HETATM  101 1H10         0     -23.551  19.370  -0.909  1.00  0.00           H  
END
