# Supplementary material for: Phytochemical profiling of Vitex negundo seeds via UHPLC-QTOF-MS/MS analyses with antimicrobial evaluation and in silico targeting of DNA Gyrase B and Secreted Aspartic Proteinase 2 (SAP2)
Source: PLoS One. 2026 Mar 13;21(3):e0343965. doi: 10.1371/journal.pone.0343965 (PMC12987476; doi:10.1371/journal.pone.0343965)
Supplement: S2 Data — (ZIP) [file pone.0343965.s003.zip › PONE-D-25-51583/Vitex Raw material/Docking sample#3 protein 4 Chain A 4uro/molecule14/ligand.pdb]

REMARK   BIOVIA PDB file
REMARK   Created:  2025-01-09T16:54:16Z
HETATM    1  C1          0     -38.408  -1.395   0.000  1.00  0.00           C  
HETATM    2  C2          0     -37.101  -0.640   0.000  1.00  0.00           C  
HETATM    3  C3          0     -35.943  -1.629   0.000  1.00  0.00           C  
HETATM    4  C4          0     -34.624  -0.868   0.000  1.00  0.00           C  
HETATM    5  C5          0     -33.466  -1.857   0.000  1.00  0.00           C  
HETATM    6  C6          0     -32.147  -1.095   0.000  1.00  0.00           C  
HETATM    7  C7          0     -30.989  -2.084   0.000  1.00  0.00           C  
HETATM    8  C8          0     -29.670  -1.323   0.000  1.00  0.00           C  
HETATM    9  O9          0     -38.408  -2.733   0.000  1.00  0.00           O  
HETATM   10  O10         0     -39.454  -0.791   0.000  1.00  0.00           O  
HETATM   11  C11         0     -28.532  -2.295   0.000  1.00  0.00           C  
HETATM   12  C12         0     -27.271  -1.849   0.000  1.00  0.00           C  
HETATM   13  H13         0     -28.732  -3.377   0.000  1.00  0.00           H  
HETATM   14  H14         0     -26.435  -2.563   0.000  1.00  0.00           H  
HETATM   15  C15         0     -26.998  -0.377   0.000  1.00  0.00           C  
HETATM   16  C16         0     -28.295   0.372   0.000  1.00  0.00           C  
HETATM   17  C17         0     -28.295   1.709   0.000  1.00  0.00           C  
HETATM   18  H18         0     -29.247  -0.178   0.000  1.00  0.00           H  
HETATM   19  H19         0     -29.247   2.259   0.000  1.00  0.00           H  
HETATM   20  C20         0     -26.998   2.457   0.000  1.00  0.00           C  
HETATM   21  C21         0     -25.860   1.485   0.000  1.00  0.00           C  
HETATM   22  C22         0     -24.600   1.931   0.000  1.00  0.00           C  
HETATM   23  H23         0     -26.061   0.403   0.000  1.00  0.00           H  
HETATM   24  H24         0     -23.763   1.217   0.000  1.00  0.00           H  
HETATM   25  C25         0     -24.327   3.403   0.000  1.00  0.00           C  
HETATM   26  C26         0     -25.646   4.165   0.000  1.00  0.00           C  
HETATM   27  H27         0     -37.042  -0.001  -0.909  1.00  0.00           H  
HETATM   28  H28         0     -37.042  -0.000   0.909  1.00  0.00           H  
HETATM   29  H29         0     -36.002  -2.268   0.909  1.00  0.00           H  
HETATM   30  H30         0     -36.002  -2.269  -0.909  1.00  0.00           H  
HETATM   31  H31         0     -34.565  -0.229  -0.909  1.00  0.00           H  
HETATM   32  H32         0     -34.565  -0.228   0.909  1.00  0.00           H  
HETATM   33  H33         0     -33.525  -2.496   0.909  1.00  0.00           H  
HETATM   34  H34         0     -33.525  -2.497  -0.909  1.00  0.00           H  
HETATM   35  H35         0     -32.088  -0.456  -0.909  1.00  0.00           H  
HETATM   36  H36         0     -32.088  -0.456   0.909  1.00  0.00           H  
HETATM   37  H37         0     -31.048  -2.724   0.909  1.00  0.00           H  
HETATM   38  H38         0     -31.048  -2.724  -0.909  1.00  0.00           H  
HETATM   39  H39         0     -29.611  -0.684  -0.909  1.00  0.00           H  
HETATM   40  H40         0     -29.611  -0.683   0.909  1.00  0.00           H  
HETATM   41  H41         0     -39.342  -3.002   0.000  1.00  0.00           H  
HETATM   42  H42         0     -26.416  -0.108   0.909  1.00  0.00           H  
HETATM   43  H43         0     -26.415  -0.108  -0.909  1.00  0.00           H  
HETATM   44  H44         0     -26.940   3.096  -0.909  1.00  0.00           H  
HETATM   45  H45         0     -26.940   3.097   0.909  1.00  0.00           H  
HETATM   46  H46         0     -23.744   3.672   0.909  1.00  0.00           H  
HETATM   47  H47         0     -23.744   3.672  -0.909  1.00  0.00           H  
HETATM   48  H48         0     -25.443   5.259   0.000  1.00  0.00           H  
HETATM   49  H49         0     -26.229   3.896  -0.909  1.00  0.00           H  
HETATM   50  H50         0     -26.230   3.896   0.909  1.00  0.00           H  
END
