# Supplementary material for: Phytochemical profiling of Vitex negundo seeds via UHPLC-QTOF-MS/MS analyses with antimicrobial evaluation and in silico targeting of DNA Gyrase B and Secreted Aspartic Proteinase 2 (SAP2)
Source: PLoS One. 2026 Mar 13;21(3):e0343965. doi: 10.1371/journal.pone.0343965 (PMC12987476; doi:10.1371/journal.pone.0343965)
Supplement: S2 Data — (ZIP) [file pone.0343965.s003.zip › PONE-D-25-51583/Vitex Raw material/Docking sample#3 protein 4 Chain A 4uro/molecule14/ligand.pdbqt]

REMARK  14 active torsions:
REMARK  status: ('A' for Active; 'I' for Inactive)
REMARK    1  A    between atoms: C1_1  and  O9_9 
REMARK    2  A    between atoms: C1_1  and  C2_2 
REMARK    3  A    between atoms: C2_2  and  C3_3 
REMARK    4  A    between atoms: C3_3  and  C4_4 
REMARK    5  A    between atoms: C4_4  and  C5_5 
REMARK    6  A    between atoms: C5_5  and  C6_6 
REMARK    7  A    between atoms: C6_6  and  C7_7 
REMARK    8  A    between atoms: C7_7  and  C8_8 
REMARK    9  A    between atoms: C8_8  and  C11_11 
REMARK   10  A    between atoms: C12_12  and  C15_13 
REMARK   11  A    between atoms: C15_13  and  C16_14 
REMARK   12  A    between atoms: C17_15  and  C20_16 
REMARK   13  A    between atoms: C20_16  and  C21_17 
REMARK   14  A    between atoms: C22_18  and  C25_19 
ROOT
HETATM    1  C8          0     -29.670  -1.323   0.000  1.00  0.00     0.105 C 
ENDROOT
BRANCH   1   2
HETATM    2  C7          0     -30.989  -2.084   0.000  1.00  0.00     0.000 C 
BRANCH   2   3
HETATM    3  C6          0     -32.147  -1.095   0.000  1.00  0.00    -0.000 C 
BRANCH   3   4
HETATM    4  C5          0     -33.466  -1.857   0.000  1.00  0.00     0.000 C 
BRANCH   4   5
HETATM    5  C4          0     -34.624  -0.868   0.000  1.00  0.00     0.001 C 
BRANCH   5   6
HETATM    6  C3          0     -35.943  -1.629   0.000  1.00  0.00     0.010 C 
BRANCH   6   7
HETATM    7  C2          0     -37.101  -0.640   0.000  1.00  0.00     0.110 C 
BRANCH   7   8
HETATM    8  C1          0     -38.408  -1.395   0.000  1.00  0.00     0.139 C 
HETATM    9  O10         0     -39.454  -0.791   0.000  1.00  0.00    -0.650 OA
BRANCH   8  10
HETATM   10  O9          0     -38.408  -2.733   0.000  1.00  0.00    -0.776 OA
HETATM   11  H41         0     -39.342  -3.002   0.000  1.00  0.00     0.167 HD
ENDBRANCH   8  10
ENDBRANCH   7   8
ENDBRANCH   6   7
ENDBRANCH   5   6
ENDBRANCH   4   5
ENDBRANCH   3   4
ENDBRANCH   2   3
ENDBRANCH   1   2
BRANCH   1  12
HETATM   12  C11         0     -28.532  -2.295   0.000  1.00  0.00    -0.034 C 
HETATM   13  C12         0     -27.271  -1.849   0.000  1.00  0.00    -0.031 C 
BRANCH  13  14
HETATM   14  C15         0     -26.998  -0.377   0.000  1.00  0.00     0.133 C 
BRANCH  14  15
HETATM   15  C16         0     -28.295   0.372   0.000  1.00  0.00    -0.102 C 
HETATM   16  C17         0     -28.295   1.709   0.000  1.00  0.00    -0.027 C 
BRANCH  16  17
HETATM   17  C20         0     -26.998   2.457   0.000  1.00  0.00     0.054 C 
BRANCH  17  18
HETATM   18  C21         0     -25.860   1.485   0.000  1.00  0.00    -0.099 C 
HETATM   19  C22         0     -24.600   1.931   0.000  1.00  0.00    -0.030 C 
BRANCH  19  20
HETATM   20  C25         0     -24.327   3.403   0.000  1.00  0.00     0.022 C 
HETATM   21  C26         0     -25.646   4.165   0.000  1.00  0.00     0.009 C 
ENDBRANCH  19  20
ENDBRANCH  17  18
ENDBRANCH  16  17
ENDBRANCH  14  15
ENDBRANCH  13  14
ENDBRANCH   1  12
TORSDOF 14
