# Supplementary material for: Phytochemical profiling of Vitex negundo seeds via UHPLC-QTOF-MS/MS analyses with antimicrobial evaluation and in silico targeting of DNA Gyrase B and Secreted Aspartic Proteinase 2 (SAP2)
Source: PLoS One. 2026 Mar 13;21(3):e0343965. doi: 10.1371/journal.pone.0343965 (PMC12987476; doi:10.1371/journal.pone.0343965)
Supplement: S2 Data — (ZIP) [file pone.0343965.s003.zip › PONE-D-25-51583/Vitex Raw material/Docking sample#3 protein 4 Chain A 4uro/molecule14/result.pdbqt]

MODEL 1
REMARK VINA RESULT:      -5.5      0.000      0.000
REMARK  14 active torsions:
REMARK  status: ('A' for Active; 'I' for Inactive)
REMARK    1  A    between atoms: C1_1  and  O9_9 
REMARK    2  A    between atoms: C1_1  and  C2_2 
REMARK    3  A    between atoms: C2_2  and  C3_3 
REMARK    4  A    between atoms: C3_3  and  C4_4 
REMARK    5  A    between atoms: C4_4  and  C5_5 
REMARK    6  A    between atoms: C5_5  and  C6_6 
REMARK    7  A    between atoms: C6_6  and  C7_7 
REMARK    8  A    between atoms: C7_7  and  C8_8 
REMARK    9  A    between atoms: C8_8  and  C11_11 
REMARK   10  A    between atoms: C12_12  and  C15_13 
REMARK   11  A    between atoms: C15_13  and  C16_14 
REMARK   12  A    between atoms: C17_15  and  C20_16 
REMARK   13  A    between atoms: C20_16  and  C21_17 
REMARK   14  A    between atoms: C22_18  and  C25_19 
ROOT
HETATM    1  C8          0      -1.926  -2.078  -9.818  1.00  0.00     0.105 C 
ENDROOT
BRANCH   1   2
HETATM    2  C7          0      -1.928  -0.655 -10.361  1.00  0.00     0.000 C 
BRANCH   2   3
HETATM    3  C6          0      -1.340  -0.647 -11.766  1.00  0.00    -0.000 C 
BRANCH   3   4
HETATM    4  C5          0      -0.451   0.578 -11.938  1.00  0.00     0.000 C 
BRANCH   4   5
HETATM    5  C4          0       1.010   0.165 -11.826  1.00  0.00     0.001 C 
BRANCH   5   6
HETATM    6  C3          0       1.134  -1.334 -12.061  1.00  0.00     0.010 C 
BRANCH   6   7
HETATM    7  C2          0       2.552  -1.785 -11.736  1.00  0.00     0.110 C 
BRANCH   7   8
HETATM    8  C1          0       2.830  -1.554 -10.271  1.00  0.00     0.139 C 
HETATM    9  O10         0       3.678  -0.761  -9.935  1.00  0.00    -0.650 OA
BRANCH   8  10
HETATM   10  O9          0       2.138  -2.226  -9.344  1.00  0.00    -0.776 OA
HETATM   11  H41         0       1.275  -2.424  -9.744  1.00  0.00     0.167 HD
ENDBRANCH   8  10
ENDBRANCH   7   8
ENDBRANCH   6   7
ENDBRANCH   5   6
ENDBRANCH   4   5
ENDBRANCH   3   4
ENDBRANCH   2   3
ENDBRANCH   1   2
BRANCH   1  12
HETATM   12  C11         0      -2.270  -2.057  -8.361  1.00  0.00    -0.034 C 
HETATM   13  C12         0      -1.689  -2.923  -7.524  1.00  0.00    -0.031 C 
BRANCH  13  14
HETATM   14  C15         0      -0.694  -3.914  -8.044  1.00  0.00     0.133 C 
BRANCH  14  15
HETATM   15  C16         0      -1.313  -5.277  -8.069  1.00  0.00    -0.102 C 
HETATM   16  C17         0      -1.296  -5.999  -9.194  1.00  0.00    -0.027 C 
BRANCH  16  17
HETATM   17  C20         0      -0.657  -5.444 -10.429  1.00  0.00     0.054 C 
BRANCH  17  18
HETATM   18  C21         0      -0.722  -6.460 -11.526  1.00  0.00    -0.099 C 
HETATM   19  C22         0      -0.409  -6.113 -12.778  1.00  0.00    -0.030 C 
BRANCH  19  20
HETATM   20  C25         0       0.006  -4.707 -13.083  1.00  0.00     0.022 C 
HETATM   21  C26         0      -1.167  -3.952 -13.694  1.00  0.00     0.009 C 
ENDBRANCH  19  20
ENDBRANCH  17  18
ENDBRANCH  16  17
ENDBRANCH  14  15
ENDBRANCH  13  14
ENDBRANCH   1  12
TORSDOF 14
ENDMDL
MODEL 2
REMARK VINA RESULT:      -5.5      2.822      5.286
REMARK  14 active torsions:
REMARK  status: ('A' for Active; 'I' for Inactive)
REMARK    1  A    between atoms: C1_1  and  O9_9 
REMARK    2  A    between atoms: C1_1  and  C2_2 
REMARK    3  A    between atoms: C2_2  and  C3_3 
REMARK    4  A    between atoms: C3_3  and  C4_4 
REMARK    5  A    between atoms: C4_4  and  C5_5 
REMARK    6  A    between atoms: C5_5  and  C6_6 
REMARK    7  A    between atoms: C6_6  and  C7_7 
REMARK    8  A    between atoms: C7_7  and  C8_8 
REMARK    9  A    between atoms: C8_8  and  C11_11 
REMARK   10  A    between atoms: C12_12  and  C15_13 
REMARK   11  A    between atoms: C15_13  and  C16_14 
REMARK   12  A    between atoms: C17_15  and  C20_16 
REMARK   13  A    between atoms: C20_16  and  C21_17 
REMARK   14  A    between atoms: C22_18  and  C25_19 
ROOT
HETATM    1  C8          0       1.013  -3.047 -10.468  1.00  0.00     0.105 C 
ENDROOT
BRANCH   1   2
HETATM    2  C7          0       1.398  -4.228 -11.349  1.00  0.00     0.000 C 
BRANCH   2   3
HETATM    3  C6          0       0.223  -5.191 -11.453  1.00  0.00    -0.000 C 
BRANCH   3   4
HETATM    4  C5          0      -0.085  -5.461 -12.920  1.00  0.00     0.000 C 
BRANCH   4   5
HETATM    5  C4          0      -1.224  -4.557 -13.374  1.00  0.00     0.001 C 
BRANCH   5   6
HETATM    6  C3          0      -0.705  -3.561 -14.402  1.00  0.00     0.010 C 
BRANCH   6   7
HETATM    7  C2          0      -1.770  -2.506 -14.671  1.00  0.00     0.110 C 
BRANCH   7   8
HETATM    8  C1          0      -1.299  -1.585 -15.770  1.00  0.00     0.139 C 
HETATM    9  O10         0      -1.762  -0.474 -15.866  1.00  0.00    -0.650 OA
BRANCH   8  10
HETATM   10  O9          0      -0.368  -1.998 -16.637  1.00  0.00    -0.776 OA
HETATM   11  H41         0       0.155  -1.212 -16.866  1.00  0.00     0.167 HD
ENDBRANCH   8  10
ENDBRANCH   7   8
ENDBRANCH   6   7
ENDBRANCH   5   6
ENDBRANCH   4   5
ENDBRANCH   3   4
ENDBRANCH   2   3
ENDBRANCH   1   2
BRANCH   1  12
HETATM   12  C11         0       0.862  -1.821 -11.313  1.00  0.00    -0.034 C 
HETATM   13  C12         0      -0.349  -1.287 -11.507  1.00  0.00    -0.031 C 
BRANCH  13  14
HETATM   14  C15         0      -1.553  -1.915 -10.878  1.00  0.00     0.133 C 
BRANCH  14  15
HETATM   15  C16         0      -1.929  -1.152  -9.645  1.00  0.00    -0.102 C 
HETATM   16  C17         0      -2.266  -1.808  -8.529  1.00  0.00    -0.027 C 
BRANCH  16  17
HETATM   17  C20         0      -2.266  -3.305  -8.513  1.00  0.00     0.054 C 
BRANCH  17  18
HETATM   18  C21         0      -1.014  -3.799  -7.860  1.00  0.00    -0.099 C 
HETATM   19  C22         0      -0.746  -5.108  -7.831  1.00  0.00    -0.030 C 
BRANCH  19  20
HETATM   20  C25         0      -1.701  -6.081  -8.451  1.00  0.00     0.022 C 
HETATM   21  C26         0      -1.474  -7.465  -7.857  1.00  0.00     0.009 C 
ENDBRANCH  19  20
ENDBRANCH  17  18
ENDBRANCH  16  17
ENDBRANCH  14  15
ENDBRANCH  13  14
ENDBRANCH   1  12
TORSDOF 14
ENDMDL
MODEL 3
REMARK VINA RESULT:      -5.5      1.099      3.942
REMARK  14 active torsions:
REMARK  status: ('A' for Active; 'I' for Inactive)
REMARK    1  A    between atoms: C1_1  and  O9_9 
REMARK    2  A    between atoms: C1_1  and  C2_2 
REMARK    3  A    between atoms: C2_2  and  C3_3 
REMARK    4  A    between atoms: C3_3  and  C4_4 
REMARK    5  A    between atoms: C4_4  and  C5_5 
REMARK    6  A    between atoms: C5_5  and  C6_6 
REMARK    7  A    between atoms: C6_6  and  C7_7 
REMARK    8  A    between atoms: C7_7  and  C8_8 
REMARK    9  A    between atoms: C8_8  and  C11_11 
REMARK   10  A    between atoms: C12_12  and  C15_13 
REMARK   11  A    between atoms: C15_13  and  C16_14 
REMARK   12  A    between atoms: C17_15  and  C20_16 
REMARK   13  A    between atoms: C20_16  and  C21_17 
REMARK   14  A    between atoms: C22_18  and  C25_19 
ROOT
HETATM    1  C8          0      -0.600  -5.683 -10.556  1.00  0.00     0.105 C 
ENDROOT
BRANCH   1   2
HETATM    2  C7          0      -0.735  -6.500 -11.834  1.00  0.00     0.000 C 
BRANCH   2   3
HETATM    3  C6          0       0.256  -5.989 -12.871  1.00  0.00    -0.000 C 
BRANCH   3   4
HETATM    4  C5          0       1.039  -4.818 -12.292  1.00  0.00     0.000 C 
BRANCH   4   5
HETATM    5  C4          0       1.004  -3.651 -13.270  1.00  0.00     0.001 C 
BRANCH   5   6
HETATM    6  C3          0       1.734  -2.459 -12.665  1.00  0.00     0.010 C 
BRANCH   6   7
HETATM    7  C2          0       2.768  -2.951 -11.662  1.00  0.00     0.110 C 
BRANCH   7   8
HETATM    8  C1          0       3.185  -1.808 -10.768  1.00  0.00     0.139 C 
HETATM    9  O10         0       4.096  -1.087 -11.097  1.00  0.00    -0.650 OA
BRANCH   8  10
HETATM   10  O9          0       2.547  -1.595  -9.612  1.00  0.00    -0.776 OA
HETATM   11  H41         0       2.889  -2.258  -8.989  1.00  0.00     0.167 HD
ENDBRANCH   8  10
ENDBRANCH   7   8
ENDBRANCH   6   7
ENDBRANCH   5   6
ENDBRANCH   4   5
ENDBRANCH   3   4
ENDBRANCH   2   3
ENDBRANCH   1   2
BRANCH   1  12
HETATM   12  C11         0      -1.326  -6.372  -9.443  1.00  0.00    -0.034 C 
HETATM   13  C12         0      -1.403  -5.797  -8.237  1.00  0.00    -0.031 C 
BRANCH  13  14
HETATM   14  C15         0      -0.762  -4.465  -8.001  1.00  0.00     0.133 C 
BRANCH  14  15
HETATM   15  C16         0      -1.823  -3.432  -7.781  1.00  0.00    -0.102 C 
HETATM   16  C17         0      -1.876  -2.350  -8.565  1.00  0.00    -0.027 C 
BRANCH  16  17
HETATM   17  C20         0      -0.874  -2.173  -9.664  1.00  0.00     0.054 C 
BRANCH  17  18
HETATM   18  C21         0      -1.574  -2.188 -10.986  1.00  0.00    -0.099 C 
HETATM   19  C22         0      -1.670  -1.065 -11.704  1.00  0.00    -0.030 C 
BRANCH  19  20
HETATM   20  C25         0      -1.078   0.209 -11.185  1.00  0.00     0.022 C 
HETATM   21  C26         0      -2.194   1.147 -10.746  1.00  0.00     0.009 C 
ENDBRANCH  19  20
ENDBRANCH  17  18
ENDBRANCH  16  17
ENDBRANCH  14  15
ENDBRANCH  13  14
ENDBRANCH   1  12
TORSDOF 14
ENDMDL
MODEL 4
REMARK VINA RESULT:      -5.5      1.426      4.516
REMARK  14 active torsions:
REMARK  status: ('A' for Active; 'I' for Inactive)
REMARK    1  A    between atoms: C1_1  and  O9_9 
REMARK    2  A    between atoms: C1_1  and  C2_2 
REMARK    3  A    between atoms: C2_2  and  C3_3 
REMARK    4  A    between atoms: C3_3  and  C4_4 
REMARK    5  A    between atoms: C4_4  and  C5_5 
REMARK    6  A    between atoms: C5_5  and  C6_6 
REMARK    7  A    between atoms: C6_6  and  C7_7 
REMARK    8  A    between atoms: C7_7  and  C8_8 
REMARK    9  A    between atoms: C8_8  and  C11_11 
REMARK   10  A    between atoms: C12_12  and  C15_13 
REMARK   11  A    between atoms: C15_13  and  C16_14 
REMARK   12  A    between atoms: C17_15  and  C20_16 
REMARK   13  A    between atoms: C20_16  and  C21_17 
REMARK   14  A    between atoms: C22_18  and  C25_19 
ROOT
HETATM    1  C8          0      -1.179  -4.677 -13.198  1.00  0.00     0.105 C 
ENDROOT
BRANCH   1   2
HETATM    2  C7          0      -0.380  -5.340 -12.084  1.00  0.00     0.000 C 
BRANCH   2   3
HETATM    3  C6          0       1.107  -5.235 -12.392  1.00  0.00    -0.000 C 
BRANCH   3   4
HETATM    4  C5          0       1.824  -4.581 -11.218  1.00  0.00     0.000 C 
BRANCH   4   5
HETATM    5  C4          0       2.810  -3.543 -11.739  1.00  0.00     0.001 C 
BRANCH   5   6
HETATM    6  C3          0       2.467  -2.179 -11.157  1.00  0.00     0.010 C 
BRANCH   6   7
HETATM    7  C2          0       3.676  -1.259 -11.269  1.00  0.00     0.110 C 
BRANCH   7   8
HETATM    8  C1          0       3.352   0.076 -10.644  1.00  0.00     0.139 C 
HETATM    9  O10         0       2.734   0.902 -11.272  1.00  0.00    -0.650 OA
BRANCH   8  10
HETATM   10  O9          0       3.750   0.345  -9.395  1.00  0.00    -0.776 OA
HETATM   11  H41         0       3.238   1.121  -9.111  1.00  0.00     0.167 HD
ENDBRANCH   8  10
ENDBRANCH   7   8
ENDBRANCH   6   7
ENDBRANCH   5   6
ENDBRANCH   4   5
ENDBRANCH   3   4
ENDBRANCH   2   3
ENDBRANCH   1   2
BRANCH   1  12
HETATM   12  C11         0      -0.427  -3.491 -13.714  1.00  0.00    -0.034 C 
HETATM   13  C12         0      -0.729  -2.264 -13.274  1.00  0.00    -0.031 C 
BRANCH  13  14
HETATM   14  C15         0      -1.819  -2.079 -12.265  1.00  0.00     0.133 C 
BRANCH  14  15
HETATM   15  C16         0      -1.563  -0.832 -11.476  1.00  0.00    -0.102 C 
HETATM   16  C17         0      -1.578  -0.871 -10.140  1.00  0.00    -0.027 C 
BRANCH  16  17
HETATM   17  C20         0      -1.850  -2.162  -9.432  1.00  0.00     0.054 C 
BRANCH  17  18
HETATM   18  C21         0      -0.554  -2.800  -9.040  1.00  0.00    -0.099 C 
HETATM   19  C22         0      -0.545  -4.029  -8.516  1.00  0.00    -0.030 C 
BRANCH  19  20
HETATM   20  C25         0      -1.833  -4.768  -8.321  1.00  0.00     0.022 C 
HETATM   21  C26         0      -1.620  -6.248  -8.615  1.00  0.00     0.009 C 
ENDBRANCH  19  20
ENDBRANCH  17  18
ENDBRANCH  16  17
ENDBRANCH  14  15
ENDBRANCH  13  14
ENDBRANCH   1  12
TORSDOF 14
ENDMDL
MODEL 5
REMARK VINA RESULT:      -5.2      2.499      4.212
REMARK  14 active torsions:
REMARK  status: ('A' for Active; 'I' for Inactive)
REMARK    1  A    between atoms: C1_1  and  O9_9 
REMARK    2  A    between atoms: C1_1  and  C2_2 
REMARK    3  A    between atoms: C2_2  and  C3_3 
REMARK    4  A    between atoms: C3_3  and  C4_4 
REMARK    5  A    between atoms: C4_4  and  C5_5 
REMARK    6  A    between atoms: C5_5  and  C6_6 
REMARK    7  A    between atoms: C6_6  and  C7_7 
REMARK    8  A    between atoms: C7_7  and  C8_8 
REMARK    9  A    between atoms: C8_8  and  C11_11 
REMARK   10  A    between atoms: C12_12  and  C15_13 
REMARK   11  A    between atoms: C15_13  and  C16_14 
REMARK   12  A    between atoms: C17_15  and  C20_16 
REMARK   13  A    between atoms: C20_16  and  C21_17 
REMARK   14  A    between atoms: C22_18  and  C25_19 
ROOT
HETATM    1  C8          0      -0.605  -3.860  -8.086  1.00  0.00     0.105 C 
ENDROOT
BRANCH   1   2
HETATM    2  C7          0      -1.605  -2.822  -7.596  1.00  0.00     0.000 C 
BRANCH   2   3
HETATM    3  C6          0      -2.348  -2.229  -8.786  1.00  0.00    -0.000 C 
BRANCH   3   4
HETATM    4  C5          0      -1.342  -1.685  -9.793  1.00  0.00     0.000 C 
BRANCH   4   5
HETATM    5  C4          0      -1.868  -1.904 -11.205  1.00  0.00     0.001 C 
BRANCH   5   6
HETATM    6  C3          0      -0.743  -1.682 -12.207  1.00  0.00     0.010 C 
BRANCH   6   7
HETATM    7  C2          0      -1.242  -2.000 -13.610  1.00  0.00     0.110 C 
BRANCH   7   8
HETATM    8  C1          0      -1.213  -0.747 -14.451  1.00  0.00     0.139 C 
HETATM    9  O10         0      -0.682   0.252 -14.028  1.00  0.00    -0.650 OA
BRANCH   8  10
HETATM   10  O9          0      -1.776  -0.743 -15.665  1.00  0.00    -0.776 OA
HETATM   11  H41         0      -2.665  -0.369 -15.548  1.00  0.00     0.167 HD
ENDBRANCH   8  10
ENDBRANCH   7   8
ENDBRANCH   6   7
ENDBRANCH   5   6
ENDBRANCH   4   5
ENDBRANCH   3   4
ENDBRANCH   2   3
ENDBRANCH   1   2
BRANCH   1  12
HETATM   12  C11         0      -1.317  -5.143  -8.377  1.00  0.00    -0.034 C 
HETATM   13  C12         0      -1.136  -5.758  -9.551  1.00  0.00    -0.031 C 
BRANCH  13  14
HETATM   14  C15         0      -0.220  -5.162 -10.574  1.00  0.00     0.133 C 
BRANCH  14  15
HETATM   15  C16         0      -0.776  -5.402 -11.944  1.00  0.00    -0.102 C 
HETATM   16  C17         0       0.044  -5.462 -12.998  1.00  0.00    -0.027 C 
BRANCH  16  17
HETATM   17  C20         0       1.519  -5.288 -12.808  1.00  0.00     0.054 C 
BRANCH  17  18
HETATM   18  C21         0       1.946  -3.974 -13.384  1.00  0.00    -0.099 C 
HETATM   19  C22         0       2.590  -3.087 -12.619  1.00  0.00    -0.030 C 
BRANCH  19  20
HETATM   20  C25         0       2.885  -3.408 -11.187  1.00  0.00     0.022 C 
HETATM   21  C26         0       2.315  -2.315 -10.293  1.00  0.00     0.009 C 
ENDBRANCH  19  20
ENDBRANCH  17  18
ENDBRANCH  16  17
ENDBRANCH  14  15
ENDBRANCH  13  14
ENDBRANCH   1  12
TORSDOF 14
ENDMDL
MODEL 6
REMARK VINA RESULT:      -5.1      2.440      5.321
REMARK  14 active torsions:
REMARK  status: ('A' for Active; 'I' for Inactive)
REMARK    1  A    between atoms: C1_1  and  O9_9 
REMARK    2  A    between atoms: C1_1  and  C2_2 
REMARK    3  A    between atoms: C2_2  and  C3_3 
REMARK    4  A    between atoms: C3_3  and  C4_4 
REMARK    5  A    between atoms: C4_4  and  C5_5 
REMARK    6  A    between atoms: C5_5  and  C6_6 
REMARK    7  A    between atoms: C6_6  and  C7_7 
REMARK    8  A    between atoms: C7_7  and  C8_8 
REMARK    9  A    between atoms: C8_8  and  C11_11 
REMARK   10  A    between atoms: C12_12  and  C15_13 
REMARK   11  A    between atoms: C15_13  and  C16_14 
REMARK   12  A    between atoms: C17_15  and  C20_16 
REMARK   13  A    between atoms: C20_16  and  C21_17 
REMARK   14  A    between atoms: C22_18  and  C25_19 
ROOT
HETATM    1  C8          0      -0.906  -2.351 -12.781  1.00  0.00     0.105 C 
ENDROOT
BRANCH   1   2
HETATM    2  C7          0      -1.664  -1.689 -11.638  1.00  0.00     0.000 C 
BRANCH   2   3
HETATM    3  C6          0      -0.944  -1.964 -10.324  1.00  0.00    -0.000 C 
BRANCH   3   4
HETATM    4  C5          0      -1.954  -1.969  -9.184  1.00  0.00     0.000 C 
BRANCH   4   5
HETATM    5  C4          0      -1.961  -3.338  -8.517  1.00  0.00     0.001 C 
BRANCH   5   6
HETATM    6  C3          0      -0.713  -4.109  -8.924  1.00  0.00     0.010 C 
BRANCH   6   7
HETATM    7  C2          0      -1.112  -5.474  -9.469  1.00  0.00     0.110 C 
BRANCH   7   8
HETATM    8  C1          0      -1.045  -6.497  -8.362  1.00  0.00     0.139 C 
HETATM    9  O10         0      -1.457  -7.617  -8.549  1.00  0.00    -0.650 OA
BRANCH   8  10
HETATM   10  O9          0      -0.528  -6.165  -7.173  1.00  0.00    -0.776 OA
HETATM   11  H41         0      -1.216  -6.364  -6.516  1.00  0.00     0.167 HD
ENDBRANCH   8  10
ENDBRANCH   7   8
ENDBRANCH   6   7
ENDBRANCH   5   6
ENDBRANCH   4   5
ENDBRANCH   3   4
ENDBRANCH   2   3
ENDBRANCH   1   2
BRANCH   1  12
HETATM   12  C11         0      -1.198  -3.819 -12.790  1.00  0.00    -0.034 C 
HETATM   13  C12         0      -0.194  -4.700 -12.858  1.00  0.00    -0.031 C 
BRANCH  13  14
HETATM   14  C15         0       1.222  -4.217 -12.924  1.00  0.00     0.133 C 
BRANCH  14  15
HETATM   15  C16         0       1.908  -4.500 -11.623  1.00  0.00    -0.102 C 
HETATM   16  C17         0       2.486  -3.505 -10.943  1.00  0.00    -0.027 C 
BRANCH  16  17
HETATM   17  C20         0       2.447  -2.108 -11.482  1.00  0.00     0.054 C 
BRANCH  17  18
HETATM   18  C21         0       3.834  -1.547 -11.516  1.00  0.00    -0.099 C 
HETATM   19  C22         0       4.437  -1.326 -12.688  1.00  0.00    -0.030 C 
BRANCH  19  20
HETATM   20  C25         0       3.726  -1.640 -13.967  1.00  0.00     0.022 C 
HETATM   21  C26         0       4.371  -2.854 -14.623  1.00  0.00     0.009 C 
ENDBRANCH  19  20
ENDBRANCH  17  18
ENDBRANCH  16  17
ENDBRANCH  14  15
ENDBRANCH  13  14
ENDBRANCH   1  12
TORSDOF 14
ENDMDL
MODEL 7
REMARK VINA RESULT:      -5.1      3.005      4.959
REMARK  14 active torsions:
REMARK  status: ('A' for Active; 'I' for Inactive)
REMARK    1  A    between atoms: C1_1  and  O9_9 
REMARK    2  A    between atoms: C1_1  and  C2_2 
REMARK    3  A    between atoms: C2_2  and  C3_3 
REMARK    4  A    between atoms: C3_3  and  C4_4 
REMARK    5  A    between atoms: C4_4  and  C5_5 
REMARK    6  A    between atoms: C5_5  and  C6_6 
REMARK    7  A    between atoms: C6_6  and  C7_7 
REMARK    8  A    between atoms: C7_7  and  C8_8 
REMARK    9  A    between atoms: C8_8  and  C11_11 
REMARK   10  A    between atoms: C12_12  and  C15_13 
REMARK   11  A    between atoms: C15_13  and  C16_14 
REMARK   12  A    between atoms: C17_15  and  C20_16 
REMARK   13  A    between atoms: C20_16  and  C21_17 
REMARK   14  A    between atoms: C22_18  and  C25_19 
ROOT
HETATM    1  C8          0      -0.588  -5.913 -11.046  1.00  0.00     0.105 C 
ENDROOT
BRANCH   1   2
HETATM    2  C7          0      -0.969  -6.158 -12.500  1.00  0.00     0.000 C 
BRANCH   2   3
HETATM    3  C6          0      -1.130  -4.823 -13.216  1.00  0.00    -0.000 C 
BRANCH   3   4
HETATM    4  C5          0       0.104  -4.550 -14.066  1.00  0.00     0.000 C 
BRANCH   4   5
HETATM    5  C4          0      -0.096  -3.263 -14.855  1.00  0.00     0.001 C 
BRANCH   5   6
HETATM    6  C3          0      -1.398  -2.600 -14.424  1.00  0.00     0.010 C 
BRANCH   6   7
HETATM    7  C2          0      -1.202  -1.091 -14.357  1.00  0.00     0.110 C 
BRANCH   7   8
HETATM    8  C1          0      -1.630  -0.470 -15.664  1.00  0.00     0.139 C 
HETATM    9  O10         0      -1.076   0.524 -16.070  1.00  0.00    -0.650 OA
BRANCH   8  10
HETATM   10  O9          0      -2.622  -1.020 -16.374  1.00  0.00    -0.776 OA
HETATM   11  H41         0      -3.386  -1.067 -15.776  1.00  0.00     0.167 HD
ENDBRANCH   8  10
ENDBRANCH   7   8
ENDBRANCH   6   7
ENDBRANCH   5   6
ENDBRANCH   4   5
ENDBRANCH   3   4
ENDBRANCH   2   3
ENDBRANCH   1   2
BRANCH   1  12
HETATM   12  C11         0      -1.265  -6.924 -10.175  1.00  0.00    -0.034 C 
HETATM   13  C12         0      -1.387  -6.701  -8.862  1.00  0.00    -0.031 C 
BRANCH  13  14
HETATM   14  C15         0      -0.846  -5.440  -8.264  1.00  0.00     0.133 C 
BRANCH  14  15
HETATM   15  C16         0      -1.959  -4.453  -8.087  1.00  0.00    -0.102 C 
HETATM   16  C17         0      -1.762  -3.164  -8.382  1.00  0.00    -0.027 C 
BRANCH  16  17
HETATM   17  C20         0      -0.430  -2.707  -8.890  1.00  0.00     0.054 C 
BRANCH  17  18
HETATM   18  C21         0      -0.576  -2.191 -10.286  1.00  0.00    -0.099 C 
HETATM   19  C22         0       0.437  -2.303 -11.151  1.00  0.00    -0.030 C 
BRANCH  19  20
HETATM   20  C25         0       1.719  -2.946 -10.721  1.00  0.00     0.022 C 
HETATM   21  C26         0       2.843  -1.919 -10.767  1.00  0.00     0.009 C 
ENDBRANCH  19  20
ENDBRANCH  17  18
ENDBRANCH  16  17
ENDBRANCH  14  15
ENDBRANCH  13  14
ENDBRANCH   1  12
TORSDOF 14
ENDMDL
MODEL 8
REMARK VINA RESULT:      -5.1      1.314      3.823
REMARK  14 active torsions:
REMARK  status: ('A' for Active; 'I' for Inactive)
REMARK    1  A    between atoms: C1_1  and  O9_9 
REMARK    2  A    between atoms: C1_1  and  C2_2 
REMARK    3  A    between atoms: C2_2  and  C3_3 
REMARK    4  A    between atoms: C3_3  and  C4_4 
REMARK    5  A    between atoms: C4_4  and  C5_5 
REMARK    6  A    between atoms: C5_5  and  C6_6 
REMARK    7  A    between atoms: C6_6  and  C7_7 
REMARK    8  A    between atoms: C7_7  and  C8_8 
REMARK    9  A    between atoms: C8_8  and  C11_11 
REMARK   10  A    between atoms: C12_12  and  C15_13 
REMARK   11  A    between atoms: C15_13  and  C16_14 
REMARK   12  A    between atoms: C17_15  and  C20_16 
REMARK   13  A    between atoms: C20_16  and  C21_17 
REMARK   14  A    between atoms: C22_18  and  C25_19 
ROOT
HETATM    1  C8          0      -0.269  -4.881 -12.668  1.00  0.00     0.105 C 
ENDROOT
BRANCH   1   2
HETATM    2  C7          0       1.113  -5.029 -13.290  1.00  0.00     0.000 C 
BRANCH   2   3
HETATM    3  C6          0       1.484  -3.744 -14.017  1.00  0.00    -0.000 C 
BRANCH   3   4
HETATM    4  C5          0       2.217  -2.813 -13.061  1.00  0.00     0.000 C 
BRANCH   4   5
HETATM    5  C4          0       1.628  -1.412 -13.164  1.00  0.00     0.001 C 
BRANCH   5   6
HETATM    6  C3          0       2.092  -0.577 -11.978  1.00  0.00     0.010 C 
BRANCH   6   7
HETATM    7  C2          0       3.247  -1.281 -11.280  1.00  0.00     0.110 C 
BRANCH   7   8
HETATM    8  C1          0       4.013  -0.285 -10.444  1.00  0.00     0.139 C 
HETATM    9  O10         0       5.219  -0.251 -10.500  1.00  0.00    -0.650 OA
BRANCH   8  10
HETATM   10  O9          0       3.356   0.560  -9.641  1.00  0.00    -0.776 OA
HETATM   11  H41         0       2.418   0.312  -9.699  1.00  0.00     0.167 HD
ENDBRANCH   8  10
ENDBRANCH   7   8
ENDBRANCH   6   7
ENDBRANCH   5   6
ENDBRANCH   4   5
ENDBRANCH   3   4
ENDBRANCH   2   3
ENDBRANCH   1   2
BRANCH   1  12
HETATM   12  C11         0      -0.771  -6.224 -12.238  1.00  0.00    -0.034 C 
HETATM   13  C12         0      -0.942  -6.490 -10.939  1.00  0.00    -0.031 C 
BRANCH  13  14
HETATM   14  C15         0      -0.632  -5.444  -9.914  1.00  0.00     0.133 C 
BRANCH  14  15
HETATM   15  C16         0      -1.543  -5.612  -8.737  1.00  0.00    -0.102 C 
HETATM   16  C17         0      -1.738  -4.594  -7.892  1.00  0.00    -0.027 C 
BRANCH  16  17
HETATM   17  C20         0      -1.045  -3.287  -8.122  1.00  0.00     0.054 C 
BRANCH  17  18
HETATM   18  C21         0      -2.063  -2.203  -8.286  1.00  0.00    -0.099 C 
HETATM   19  C22         0      -2.079  -1.462  -9.398  1.00  0.00    -0.030 C 
BRANCH  19  20
HETATM   20  C25         0      -1.077  -1.718 -10.481  1.00  0.00     0.022 C 
HETATM   21  C26         0      -1.791  -1.802 -11.824  1.00  0.00     0.009 C 
ENDBRANCH  19  20
ENDBRANCH  17  18
ENDBRANCH  16  17
ENDBRANCH  14  15
ENDBRANCH  13  14
ENDBRANCH   1  12
TORSDOF 14
ENDMDL
MODEL 9
REMARK VINA RESULT:      -5.1      1.329      3.827
REMARK  14 active torsions:
REMARK  status: ('A' for Active; 'I' for Inactive)
REMARK    1  A    between atoms: C1_1  and  O9_9 
REMARK    2  A    between atoms: C1_1  and  C2_2 
REMARK    3  A    between atoms: C2_2  and  C3_3 
REMARK    4  A    between atoms: C3_3  and  C4_4 
REMARK    5  A    between atoms: C4_4  and  C5_5 
REMARK    6  A    between atoms: C5_5  and  C6_6 
REMARK    7  A    between atoms: C6_6  and  C7_7 
REMARK    8  A    between atoms: C7_7  and  C8_8 
REMARK    9  A    between atoms: C8_8  and  C11_11 
REMARK   10  A    between atoms: C12_12  and  C15_13 
REMARK   11  A    between atoms: C15_13  and  C16_14 
REMARK   12  A    between atoms: C17_15  and  C20_16 
REMARK   13  A    between atoms: C20_16  and  C21_17 
REMARK   14  A    between atoms: C22_18  and  C25_19 
ROOT
HETATM    1  C8          0       0.567  -3.796 -14.619  1.00  0.00     0.105 C 
ENDROOT
BRANCH   1   2
HETATM    2  C7          0       0.916  -2.496 -15.332  1.00  0.00     0.000 C 
BRANCH   2   3
HETATM    3  C6          0       0.422  -1.315 -14.508  1.00  0.00    -0.000 C 
BRANCH   3   4
HETATM    4  C5          0       1.564  -0.776 -13.656  1.00  0.00     0.000 C 
BRANCH   4   5
HETATM    5  C4          0       1.278  -1.058 -12.187  1.00  0.00     0.001 C 
BRANCH   5   6
HETATM    6  C3          0       2.253  -2.109 -11.672  1.00  0.00     0.010 C 
BRANCH   6   7
HETATM    7  C2          0       2.705  -1.737 -10.267  1.00  0.00     0.110 C 
BRANCH   7   8
HETATM    8  C1          0       3.652  -0.564 -10.336  1.00  0.00     0.139 C 
HETATM    9  O10         0       4.706  -0.672 -10.916  1.00  0.00    -0.650 OA
BRANCH   8  10
HETATM   10  O9          0       3.325   0.596  -9.755  1.00  0.00    -0.776 OA
HETATM   11  H41         0       3.099   0.381  -8.834  1.00  0.00     0.167 HD
ENDBRANCH   8  10
ENDBRANCH   7   8
ENDBRANCH   6   7
ENDBRANCH   5   6
ENDBRANCH   4   5
ENDBRANCH   3   4
ENDBRANCH   2   3
ENDBRANCH   1   2
BRANCH   1  12
HETATM   12  C11         0      -0.830  -3.715 -14.089  1.00  0.00    -0.034 C 
HETATM   13  C12         0      -1.144  -4.319 -12.937  1.00  0.00    -0.031 C 
BRANCH  13  14
HETATM   14  C15         0      -0.098  -5.076 -12.179  1.00  0.00     0.133 C 
BRANCH  14  15
HETATM   15  C16         0      -0.752  -6.135 -11.347  1.00  0.00    -0.102 C 
HETATM   16  C17         0      -0.915  -5.948 -10.033  1.00  0.00    -0.027 C 
BRANCH  16  17
HETATM   17  C20         0      -0.442  -4.678  -9.395  1.00  0.00     0.054 C 
BRANCH  17  18
HETATM   18  C21         0      -1.566  -4.055  -8.628  1.00  0.00    -0.099 C 
HETATM   19  C22         0      -1.888  -2.775  -8.836  1.00  0.00    -0.030 C 
BRANCH  19  20
HETATM   20  C25         0      -1.123  -1.963  -9.835  1.00  0.00     0.022 C 
HETATM   21  C26         0      -2.059  -0.961 -10.499  1.00  0.00     0.009 C 
ENDBRANCH  19  20
ENDBRANCH  17  18
ENDBRANCH  16  17
ENDBRANCH  14  15
ENDBRANCH  13  14
ENDBRANCH   1  12
TORSDOF 14
ENDMDL
