# Supplementary material for: Phytochemical profiling of Vitex negundo seeds via UHPLC-QTOF-MS/MS analyses with antimicrobial evaluation and in silico targeting of DNA Gyrase B and Secreted Aspartic Proteinase 2 (SAP2)
Source: PLoS One. 2026 Mar 13;21(3):e0343965. doi: 10.1371/journal.pone.0343965 (PMC12987476; doi:10.1371/journal.pone.0343965)
Supplement: S2 Data — (ZIP) [file pone.0343965.s003.zip › PONE-D-25-51583/Vitex Raw material/Docking sample#3 protein 4 Chain A 4uro/molecule15/4uro.pdb]

REMARK   BIOVIA PDB file
REMARK   Created:  2025-01-14T18:07:23Z
CRYST1   74.280   68.590   85.720  90.00  91.72  90.00 P21        
ATOM      1  N   GLU A  26      -3.113 -21.038 -24.463  1.00 86.95           N1+
ATOM      2  CA  GLU A  26      -2.544 -22.373 -24.636  1.00 86.58           C  
ATOM      3  C   GLU A  26      -1.036 -22.324 -24.909  1.00 89.81           C  
ATOM      4  O   GLU A  26      -0.387 -23.373 -24.970  1.00 88.72           O  
ATOM      5  CB  GLU A  26      -3.290 -23.150 -25.732  1.00 88.00           C  
ATOM      6  N   ALA A  27      -0.482 -21.098 -25.056  1.00 86.67           N  
ATOM      7  CA  ALA A  27       0.942 -20.846 -25.294  1.00 86.22           C  
ATOM      8  C   ALA A  27       1.747 -21.225 -24.040  1.00 89.85           C  
ATOM      9  O   ALA A  27       2.738 -21.958 -24.143  1.00 89.60           O  
ATOM     10  CB  ALA A  27       1.158 -19.381 -25.645  1.00 86.81           C  
ATOM     11  N   ALA A  28       1.291 -20.752 -22.858  1.00 85.94           N  
ATOM     12  CA  ALA A  28       1.902 -21.014 -21.554  1.00 85.53           C  
ATOM     13  C   ALA A  28       1.554 -22.412 -21.036  1.00 90.13           C  
ATOM     14  O   ALA A  28       2.384 -23.042 -20.388  1.00 89.91           O  
ATOM     15  CB  ALA A  28       1.456 -19.964 -20.550  1.00 85.99           C  
ATOM     16  N   ARG A  29       0.331 -22.890 -21.316  1.00 86.86           N  
ATOM     17  CA  ARG A  29      -0.163 -24.197 -20.881  1.00 86.71           C  
ATOM     18  C   ARG A  29       0.571 -25.376 -21.530  1.00 93.10           C  
ATOM     19  O   ARG A  29       0.972 -26.291 -20.811  1.00 92.80           O  
ATOM     20  CB  ARG A  29      -1.674 -24.310 -21.108  1.00 84.08           C  
ATOM     21  CG  ARG A  29      -2.489 -23.277 -20.342  1.00 86.70           C  
ATOM     22  CD  ARG A  29      -3.967 -23.616 -20.314  1.00 87.28           C  
ATOM     23  NE  ARG A  29      -4.212 -24.977 -19.827  1.00 91.15           N  
ATOM     24  CZ  ARG A  29      -4.257 -25.330 -18.545  1.00 98.97           C  
ATOM     25  NH1 ARG A  29      -4.081 -24.423 -17.592  1.00 73.03           N  
ATOM     26  NH2 ARG A  29      -4.482 -26.593 -18.205  1.00 88.66           N  
ATOM     27  N   LYS A  30       0.742 -25.356 -22.882  1.00 91.17           N  
ATOM     28  CA  LYS A  30       1.415 -26.409 -23.662  1.00 91.18           C  
ATOM     29  C   LYS A  30       2.867 -26.631 -23.220  1.00 94.97           C  
ATOM     30  O   LYS A  30       3.275 -27.781 -23.025  1.00 94.95           O  
ATOM     31  CB  LYS A  30       1.334 -26.124 -25.169  1.00 93.71           C  
ATOM     32  N   ARG A  31       3.630 -25.531 -23.050  1.00 90.55           N  
ATOM     33  CA  ARG A  31       5.022 -25.548 -22.602  1.00 89.93           C  
ATOM     34  C   ARG A  31       5.138 -24.672 -21.328  1.00 92.84           C  
ATOM     35  O   ARG A  31       5.538 -23.504 -21.414  1.00 92.74           O  
ATOM     36  CB  ARG A  31       5.965 -25.077 -23.726  1.00 90.26           C  
ATOM     37  N   PRO A  32       4.754 -25.202 -20.137  1.00 88.19           N  
ATOM     38  CA  PRO A  32       4.830 -24.381 -18.912  1.00 87.36           C  
ATOM     39  C   PRO A  32       6.239 -24.119 -18.405  1.00 89.23           C  
ATOM     40  O   PRO A  32       6.425 -23.203 -17.602  1.00 88.87           O  
ATOM     41  CB  PRO A  32       3.981 -25.149 -17.888  1.00 89.46           C  
ATOM     42  CG  PRO A  32       3.452 -26.360 -18.594  1.00 94.28           C  
ATOM     43  CD  PRO A  32       4.248 -26.557 -19.843  1.00 89.88           C  
ATOM     44  N   GLY A  33       7.197 -24.919 -18.882  1.00 84.14           N  
ATOM     45  CA  GLY A  33       8.612 -24.837 -18.542  1.00 83.27           C  
ATOM     46  C   GLY A  33       9.291 -23.549 -18.967  1.00 86.01           C  
ATOM     47  O   GLY A  33      10.152 -23.036 -18.246  1.00 85.48           O  
ATOM     48  N   MET A  34       8.905 -23.015 -20.139  1.00 81.92           N  
ATOM     49  CA  MET A  34       9.457 -21.779 -20.705  1.00 81.48           C  
ATOM     50  C   MET A  34       9.056 -20.508 -19.921  1.00 84.70           C  
ATOM     51  O   MET A  34       9.872 -19.590 -19.755  1.00 83.65           O  
ATOM     52  CB  MET A  34       9.033 -21.647 -22.179  1.00 83.71           C  
ATOM     53  N   TYR A  35       7.795 -20.471 -19.449  1.00 80.62           N  
ATOM     54  CA  TYR A  35       7.198 -19.346 -18.736  1.00 79.68           C  
ATOM     55  C   TYR A  35       7.491 -19.264 -17.228  1.00 81.84           C  
ATOM     56  O   TYR A  35       7.758 -18.163 -16.744  1.00 80.81           O  
ATOM     57  CB  TYR A  35       5.683 -19.331 -18.978  1.00 80.54           C  
ATOM     58  N   ILE A  36       7.423 -20.394 -16.487  1.00 77.83           N  
ATOM     59  CA  ILE A  36       7.632 -20.391 -15.031  1.00 77.34           C  
ATOM     60  C   ILE A  36       8.920 -21.129 -14.573  1.00 80.02           C  
ATOM     61  O   ILE A  36       9.479 -20.761 -13.533  1.00 79.76           O  
ATOM     62  CB  ILE A  36       6.345 -20.903 -14.281  1.00 80.29           C  
ATOM     63  CG1 ILE A  36       6.214 -20.279 -12.873  1.00 80.10           C  
ATOM     64  CG2 ILE A  36       6.195 -22.443 -14.242  1.00 80.65           C  
ATOM     65  CD1 ILE A  36       5.400 -18.999 -12.820  1.00 82.87           C  
ATOM     66  N   GLY A  37       9.363 -22.133 -15.335  1.00 74.99           N  
ATOM     67  CA  GLY A  37      10.550 -22.928 -15.023  1.00 73.75           C  
ATOM     68  C   GLY A  37      10.227 -24.407 -14.969  1.00 74.76           C  
ATOM     69  O   GLY A  37      10.293 -25.093 -15.989  1.00 73.66           O  
ATOM     70  N   SER A  38       9.868 -24.907 -13.775  1.00 69.76           N  
ATOM     71  CA  SER A  38       9.491 -26.304 -13.564  1.00 68.89           C  
ATOM     72  C   SER A  38       8.054 -26.409 -13.014  1.00 71.01           C  
ATOM     73  O   SER A  38       7.563 -25.473 -12.386  1.00 70.85           O  
ATOM     74  CB  SER A  38      10.486 -27.007 -12.644  1.00 72.58           C  
ATOM     75  OG  SER A  38      10.436 -26.529 -11.309  1.00 81.03           O  
ATOM     76  N   THR A  39       7.379 -27.541 -13.264  1.00 65.50           N  
ATOM     77  CA  THR A  39       6.011 -27.776 -12.788  1.00 63.96           C  
ATOM     78  C   THR A  39       6.024 -28.505 -11.415  1.00 64.52           C  
ATOM     79  O   THR A  39       5.005 -29.056 -10.987  1.00 64.43           O  
ATOM     80  CB  THR A  39       5.167 -28.470 -13.879  1.00 69.34           C  
ATOM     81  OG1 THR A  39       5.854 -29.638 -14.333  1.00 70.08           O  
ATOM     82  CG2 THR A  39       4.856 -27.548 -15.057  1.00 64.94           C  
ATOM     83  N   SER A  40       7.183 -28.484 -10.723  1.00 57.87           N  
ATOM     84  CA  SER A  40       7.369 -29.112  -9.413  1.00 56.69           C  
ATOM     85  C   SER A  40       6.924 -28.144  -8.302  1.00 57.77           C  
ATOM     86  O   SER A  40       6.134 -27.240  -8.565  1.00 57.32           O  
ATOM     87  CB  SER A  40       8.835 -29.506  -9.229  1.00 60.70           C  
ATOM     88  OG  SER A  40       9.691 -28.375  -9.150  1.00 68.77           O  
ATOM     89  N   GLU A  41       7.435 -28.337  -7.067  1.00 52.06           N  
ATOM     90  CA  GLU A  41       7.166 -27.488  -5.916  1.00 50.96           C  
ATOM     91  C   GLU A  41       7.795 -26.091  -6.193  1.00 55.43           C  
ATOM     92  O   GLU A  41       7.173 -25.073  -5.884  1.00 55.63           O  
ATOM     93  CB  GLU A  41       7.762 -28.124  -4.650  1.00 52.20           C  
ATOM     94  CG  GLU A  41       7.012 -27.784  -3.373  1.00 67.68           C  
ATOM     95  CD  GLU A  41       7.630 -28.244  -2.060  1.00 99.42           C  
ATOM     96  OE1 GLU A  41       8.807 -27.908  -1.791  1.00 96.92           O  
ATOM     97  OE2 GLU A  41       6.921 -28.928  -1.287  1.00 97.33           O  
ATOM     98  N   ARG A  42       9.012 -26.053  -6.806  1.00 51.29           N  
ATOM     99  CA  ARG A  42       9.751 -24.828  -7.165  1.00 50.30           C  
ATOM    100  C   ARG A  42       8.909 -23.919  -8.048  1.00 51.33           C  
ATOM    101  O   ARG A  42       8.835 -22.721  -7.772  1.00 53.04           O  
ATOM    102  CB  ARG A  42      11.093 -25.151  -7.860  1.00 51.38           C  
ATOM    103  N   GLY A  43       8.276 -24.495  -9.076  1.00 42.73           N  
ATOM    104  CA  GLY A  43       7.409 -23.772  -9.998  1.00 40.83           C  
ATOM    105  C   GLY A  43       6.081 -23.393  -9.370  1.00 42.18           C  
ATOM    106  O   GLY A  43       5.461 -22.399  -9.765  1.00 42.85           O  
ATOM    107  N   LEU A  44       5.627 -24.189  -8.390  1.00 34.41           N  
ATOM    108  CA  LEU A  44       4.385 -23.920  -7.689  1.00 31.46           C  
ATOM    109  C   LEU A  44       4.534 -22.632  -6.842  1.00 35.22           C  
ATOM    110  O   LEU A  44       3.664 -21.760  -6.904  1.00 36.00           O  
ATOM    111  CB  LEU A  44       3.970 -25.107  -6.798  1.00 29.64           C  
ATOM    112  CG  LEU A  44       2.693 -24.876  -6.010  1.00 31.60           C  
ATOM    113  CD1 LEU A  44       1.506 -24.995  -6.872  1.00 31.41           C  
ATOM    114  CD2 LEU A  44       2.598 -25.754  -4.818  1.00 31.25           C  
ATOM    115  N   HIS A  45       5.615 -22.517  -6.051  1.00 29.51           N  
ATOM    116  CA  HIS A  45       5.812 -21.335  -5.212  1.00 29.70           C  
ATOM    117  C   HIS A  45       6.114 -20.078  -6.054  1.00 37.18           C  
ATOM    118  O   HIS A  45       5.858 -18.962  -5.595  1.00 36.09           O  
ATOM    119  CB  HIS A  45       6.851 -21.587  -4.112  1.00 29.26           C  
ATOM    120  CG  HIS A  45       6.408 -22.616  -3.126  1.00 31.70           C  
ATOM    121  ND1 HIS A  45       6.366 -23.956  -3.453  1.00 33.08           N  
ATOM    122  CD2 HIS A  45       5.989 -22.463  -1.852  1.00 33.64           C  
ATOM    123  CE1 HIS A  45       5.927 -24.572  -2.373  1.00 32.98           C  
ATOM    124  NE2 HIS A  45       5.700 -23.710  -1.376  1.00 33.53           N  
ATOM    125  N   HIS A  46       6.587 -20.272  -7.314  1.00 36.63           N  
ATOM    126  CA  HIS A  46       6.879 -19.172  -8.225  1.00 37.50           C  
ATOM    127  C   HIS A  46       5.641 -18.450  -8.628  1.00 34.43           C  
ATOM    128  O   HIS A  46       5.734 -17.270  -8.940  1.00 34.05           O  
ATOM    129  CB  HIS A  46       7.732 -19.594  -9.420  1.00 40.94           C  
ATOM    130  CG  HIS A  46       9.180 -19.796  -9.051  1.00 47.22           C  
ATOM    131  ND1 HIS A  46      10.110 -20.254  -9.981  1.00 50.46           N  
ATOM    132  CD2 HIS A  46       9.806 -19.631  -7.853  1.00 50.35           C  
ATOM    133  CE1 HIS A  46      11.262 -20.330  -9.324  1.00 50.39           C  
ATOM    134  NE2 HIS A  46      11.127 -19.966  -8.041  1.00 50.57           N  
ATOM    135  N   LEU A  47       4.475 -19.113  -8.538  1.00 28.37           N  
ATOM    136  CA  LEU A  47       3.152 -18.537  -8.833  1.00 26.62           C  
ATOM    137  C   LEU A  47       2.862 -17.392  -7.865  1.00 29.10           C  
ATOM    138  O   LEU A  47       2.453 -16.329  -8.300  1.00 27.55           O  
ATOM    139  CB  LEU A  47       2.039 -19.587  -8.757  1.00 26.14           C  
ATOM    140  CG  LEU A  47       2.028 -20.734  -9.790  1.00 30.42           C  
ATOM    141  CD1 LEU A  47       0.798 -21.606  -9.576  1.00 30.29           C  
ATOM    142  CD2 LEU A  47       2.058 -20.220 -11.264  1.00 31.97           C  
ATOM    143  N   VAL A  48       3.143 -17.615  -6.561  1.00 26.70           N  
ATOM    144  CA  VAL A  48       3.012 -16.692  -5.435  1.00 26.11           C  
ATOM    145  C   VAL A  48       4.007 -15.528  -5.604  1.00 35.45           C  
ATOM    146  O   VAL A  48       3.586 -14.384  -5.451  1.00 37.05           O  
ATOM    147  CB  VAL A  48       3.227 -17.442  -4.083  1.00 28.35           C  
ATOM    148  CG1 VAL A  48       3.217 -16.492  -2.886  1.00 27.18           C  
ATOM    149  CG2 VAL A  48       2.214 -18.576  -3.892  1.00 27.79           C  
ATOM    150  N   TRP A  49       5.310 -15.803  -5.904  1.00 33.98           N  
ATOM    151  CA  TRP A  49       6.337 -14.754  -6.066  1.00 35.13           C  
ATOM    152  C   TRP A  49       5.996 -13.728  -7.122  1.00 37.65           C  
ATOM    153  O   TRP A  49       6.222 -12.546  -6.901  1.00 38.01           O  
ATOM    154  CB  TRP A  49       7.757 -15.324  -6.329  1.00 35.55           C  
ATOM    155  CG  TRP A  49       8.219 -16.400  -5.394  1.00 37.71           C  
ATOM    156  CD1 TRP A  49       8.973 -17.487  -5.720  1.00 40.91           C  
ATOM    157  CD2 TRP A  49       7.911 -16.528  -3.999  1.00 38.11           C  
ATOM    158  NE1 TRP A  49       9.160 -18.286  -4.614  1.00 40.62           N  
ATOM    159  CE2 TRP A  49       8.530 -17.713  -3.541  1.00 42.29           C  
ATOM    160  CE3 TRP A  49       7.187 -15.743  -3.083  1.00 40.31           C  
ATOM    161  CZ2 TRP A  49       8.441 -18.137  -2.216  1.00 42.75           C  
ATOM    162  CZ3 TRP A  49       7.107 -16.155  -1.767  1.00 42.84           C  
ATOM    163  CH2 TRP A  49       7.719 -17.344  -1.345  1.00 43.80           C  
ATOM    164  N   GLU A  50       5.467 -14.176  -8.268  1.00 33.64           N  
ATOM    165  CA  GLU A  50       5.078 -13.318  -9.378  1.00 32.40           C  
ATOM    166  C   GLU A  50       3.951 -12.368  -8.957  1.00 35.36           C  
ATOM    167  O   GLU A  50       4.100 -11.148  -9.137  1.00 35.56           O  
ATOM    168  CB  GLU A  50       4.705 -14.146 -10.612  1.00 33.67           C  
ATOM    169  CG  GLU A  50       4.375 -13.288 -11.823  1.00 53.21           C  
ATOM    170  CD  GLU A  50       5.353 -12.193 -12.248  1.00 86.13           C  
ATOM    171  OE1 GLU A  50       6.541 -12.514 -12.490  1.00 87.41           O  
ATOM    172  OE2 GLU A  50       4.922 -11.019 -12.366  1.00 72.45           O  
ATOM    173  N   ILE A  51       2.855 -12.919  -8.353  1.00 28.89           N  
ATOM    174  CA  ILE A  51       1.710 -12.128  -7.873  1.00 26.44           C  
ATOM    175  C   ILE A  51       2.163 -11.130  -6.787  1.00 30.67           C  
ATOM    176  O   ILE A  51       1.813  -9.956  -6.870  1.00 31.83           O  
ATOM    177  CB  ILE A  51       0.467 -12.987  -7.466  1.00 26.92           C  
ATOM    178  CG1 ILE A  51      -0.047 -13.839  -8.651  1.00 24.57           C  
ATOM    179  CG2 ILE A  51      -0.680 -12.107  -6.888  1.00 26.74           C  
ATOM    180  CD1 ILE A  51      -0.337 -13.125 -10.064  1.00 15.96           C  
ATOM    181  N   VAL A  52       2.960 -11.568  -5.816  1.00 27.14           N  
ATOM    182  CA  VAL A  52       3.488 -10.675  -4.767  1.00 27.68           C  
ATOM    183  C   VAL A  52       4.399  -9.571  -5.394  1.00 32.34           C  
ATOM    184  O   VAL A  52       4.275  -8.402  -4.996  1.00 31.48           O  
ATOM    185  CB  VAL A  52       4.183 -11.455  -3.614  1.00 31.36           C  
ATOM    186  CG1 VAL A  52       4.716 -10.515  -2.539  1.00 30.89           C  
ATOM    187  CG2 VAL A  52       3.231 -12.473  -2.999  1.00 31.02           C  
ATOM    188  N   ASP A  53       5.258  -9.926  -6.399  1.00 29.34           N  
ATOM    189  CA  ASP A  53       6.128  -8.937  -7.059  1.00 31.50           C  
ATOM    190  C   ASP A  53       5.347  -7.737  -7.633  1.00 35.96           C  
ATOM    191  O   ASP A  53       5.866  -6.621  -7.649  1.00 36.26           O  
ATOM    192  CB  ASP A  53       7.005  -9.559  -8.165  1.00 34.89           C  
ATOM    193  CG  ASP A  53       8.289 -10.240  -7.708  1.00 54.37           C  
ATOM    194  OD1 ASP A  53       8.619 -10.158  -6.481  1.00 54.79           O  
ATOM    195  OD2 ASP A  53       8.968 -10.857  -8.567  1.00 62.71           O  
ATOM    196  N   ASN A  54       4.107  -7.975  -8.089  1.00 30.70           N  
ATOM    197  CA  ASN A  54       3.251  -6.936  -8.631  1.00 30.26           C  
ATOM    198  C   ASN A  54       2.811  -5.960  -7.517  1.00 33.26           C  
ATOM    199  O   ASN A  54       2.729  -4.762  -7.747  1.00 31.09           O  
ATOM    200  CB  ASN A  54       2.046  -7.574  -9.314  1.00 31.56           C  
ATOM    201  CG  ASN A  54       2.352  -8.345 -10.576  1.00 48.47           C  
ATOM    202  OD1 ASN A  54       3.170  -7.943 -11.412  1.00 36.31           O  
ATOM    203  ND2 ASN A  54       1.667  -9.465 -10.758  1.00 44.19           N  
ATOM    204  N   SER A  55       2.554  -6.485  -6.302  1.00 31.15           N  
ATOM    205  CA  SER A  55       2.141  -5.694  -5.132  1.00 29.87           C  
ATOM    206  C   SER A  55       3.305  -4.874  -4.598  1.00 29.84           C  
ATOM    207  O   SER A  55       3.087  -3.731  -4.225  1.00 27.45           O  
ATOM    208  CB  SER A  55       1.531  -6.583  -4.052  1.00 32.99           C  
ATOM    209  OG  SER A  55       0.454  -7.349  -4.571  1.00 36.91           O  
ATOM    210  N   ILE A  56       4.541  -5.439  -4.607  1.00 27.75           N  
ATOM    211  CA  ILE A  56       5.807  -4.784  -4.183  1.00 27.38           C  
ATOM    212  C   ILE A  56       6.142  -3.630  -5.117  1.00 30.93           C  
ATOM    213  O   ILE A  56       6.604  -2.588  -4.656  1.00 31.19           O  
ATOM    214  CB  ILE A  56       6.974  -5.820  -4.008  1.00 30.75           C  
ATOM    215  CG1 ILE A  56       7.046  -6.290  -2.546  1.00 29.41           C  
ATOM    216  CG2 ILE A  56       8.383  -5.326  -4.509  1.00 31.60           C  
ATOM    217  CD1 ILE A  56       6.761  -7.560  -2.437  1.00 27.59           C  
ATOM    218  N   ASP A  57       5.875  -3.806  -6.418  1.00 27.57           N  
ATOM    219  CA  ASP A  57       6.069  -2.794  -7.452  1.00 28.55           C  
ATOM    220  C   ASP A  57       5.234  -1.564  -7.116  1.00 35.60           C  
ATOM    221  O   ASP A  57       5.716  -0.439  -7.223  1.00 37.59           O  
ATOM    222  CB  ASP A  57       5.618  -3.345  -8.817  1.00 30.80           C  
ATOM    223  CG  ASP A  57       6.737  -3.765  -9.728  1.00 49.26           C  
ATOM    224  OD1 ASP A  57       7.729  -4.353  -9.225  1.00 55.54           O  
ATOM    225  OD2 ASP A  57       6.631  -3.506 -10.950  1.00 52.95           O  
ATOM    226  N   GLU A  58       3.976  -1.787  -6.700  1.00 32.03           N  
ATOM    227  CA  GLU A  58       3.042  -0.739  -6.319  1.00 30.88           C  
ATOM    228  C   GLU A  58       3.528  -0.001  -5.081  1.00 31.88           C  
ATOM    229  O   GLU A  58       3.384   1.217  -4.999  1.00 32.52           O  
ATOM    230  CB  GLU A  58       1.628  -1.334  -6.136  1.00 32.55           C  
ATOM    231  CG  GLU A  58       0.530  -0.286  -6.046  1.00 40.23           C  
ATOM    232  CD  GLU A  58       0.220   0.520  -7.292  1.00 50.94           C  
ATOM    233  OE1 GLU A  58       0.982   0.433  -8.284  1.00 33.57           O  
ATOM    234  OE2 GLU A  58      -0.794   1.254  -7.265  1.00 39.48           O  
ATOM    235  N   ALA A  59       4.116  -0.709  -4.153  1.00 27.79           N  
ATOM    236  CA  ALA A  59       4.709  -0.129  -2.979  1.00 27.89           C  
ATOM    237  C   ALA A  59       5.978   0.659  -3.242  1.00 31.87           C  
ATOM    238  O   ALA A  59       6.222   1.638  -2.596  1.00 31.74           O  
ATOM    239  CB  ALA A  59       4.971  -1.212  -1.963  1.00 28.63           C  
ATOM    240  N   LEU A  60       6.780   0.208  -4.185  1.00 27.61           N  
ATOM    241  CA  LEU A  60       8.014   0.890  -4.591  1.00 27.77           C  
ATOM    242  C   LEU A  60       7.773   2.177  -5.345  1.00 32.02           C  
ATOM    243  O   LEU A  60       8.657   3.035  -5.399  1.00 31.70           O  
ATOM    244  CB  LEU A  60       8.915  -0.041  -5.415  1.00 27.92           C  
ATOM    245  CG  LEU A  60       9.572  -1.193  -4.650  1.00 32.78           C  
ATOM    246  CD1 LEU A  60      10.260  -2.152  -5.616  1.00 32.28           C  
ATOM    247  CD2 LEU A  60      10.521  -0.678  -3.555  1.00 33.21           C  
ATOM    248  N   ALA A  61       6.584   2.301  -5.952  1.00 28.13           N  
ATOM    249  CA  ALA A  61       6.180   3.480  -6.708  1.00 26.61           C  
ATOM    250  C   ALA A  61       5.622   4.564  -5.740  1.00 28.38           C  
ATOM    251  O   ALA A  61       5.395   5.705  -6.150  1.00 27.89           O  
ATOM    252  CB  ALA A  61       5.149   3.090  -7.763  1.00 26.69           C  
ATOM    253  N   GLY A  62       5.443   4.187  -4.474  1.00 23.28           N  
ATOM    254  CA  GLY A  62       4.941   5.054  -3.413  1.00 23.17           C  
ATOM    255  C   GLY A  62       3.435   5.006  -3.179  1.00 26.85           C  
ATOM    256  O   GLY A  62       2.917   5.826  -2.408  1.00 24.91           O  
ATOM    257  N   TYR A  63       2.731   3.998  -3.787  1.00 23.71           N  
ATOM    258  CA  TYR A  63       1.274   3.859  -3.760  1.00 23.26           C  
ATOM    259  C   TYR A  63       0.685   2.714  -2.930  1.00 28.59           C  
ATOM    260  O   TYR A  63      -0.541   2.601  -2.887  1.00 29.52           O  
ATOM    261  CB  TYR A  63       0.749   3.788  -5.204  1.00 24.61           C  
ATOM    262  CG  TYR A  63       0.992   5.088  -5.941  1.00 25.73           C  
ATOM    263  CD1 TYR A  63       0.090   6.143  -5.847  1.00 27.65           C  
ATOM    264  CD2 TYR A  63       2.172   5.299  -6.647  1.00 26.58           C  
ATOM    265  CE1 TYR A  63       0.337   7.365  -6.475  1.00 28.73           C  
ATOM    266  CE2 TYR A  63       2.431   6.515  -7.278  1.00 27.60           C  
ATOM    267  CZ  TYR A  63       1.510   7.545  -7.188  1.00 33.60           C  
ATOM    268  OH  TYR A  63       1.754   8.728  -7.832  1.00 33.22           O  
ATOM    269  N   ALA A  64       1.516   1.909  -2.232  1.00 24.38           N  
ATOM    270  CA  ALA A  64       1.080   0.802  -1.350  1.00 22.47           C  
ATOM    271  C   ALA A  64       2.097   0.625  -0.199  1.00 27.29           C  
ATOM    272  O   ALA A  64       3.269   0.973  -0.354  1.00 28.80           O  
ATOM    273  CB  ALA A  64       0.931  -0.494  -2.140  1.00 22.35           C  
ATOM    274  N   ASN A  65       1.661   0.114   0.951  1.00 21.97           N  
ATOM    275  CA  ASN A  65       2.555  -0.085   2.093  1.00 21.66           C  
ATOM    276  C   ASN A  65       2.194  -1.378   2.847  1.00 26.23           C  
ATOM    277  O   ASN A  65       2.822  -1.713   3.848  1.00 25.14           O  
ATOM    278  CB  ASN A  65       2.476   1.133   3.036  1.00 19.36           C  
ATOM    279  CG  ASN A  65       1.145   1.281   3.745  1.00 42.89           C  
ATOM    280  OD1 ASN A  65       0.095   1.440   3.125  1.00 46.29           O  
ATOM    281  ND2 ASN A  65       1.149   1.221   5.065  1.00 33.22           N  
ATOM    282  N   GLN A  66       1.159  -2.073   2.382  1.00 25.25           N  
ATOM    283  CA  GLN A  66       0.677  -3.301   3.014  1.00 26.29           C  
ATOM    284  C   GLN A  66       0.365  -4.363   1.986  1.00 32.06           C  
ATOM    285  O   GLN A  66      -0.363  -4.113   1.025  1.00 31.16           O  
ATOM    286  CB  GLN A  66      -0.558  -3.043   3.887  1.00 27.24           C  
ATOM    287  CG  GLN A  66      -0.217  -2.757   5.335  1.00 44.20           C  
ATOM    288  CD  GLN A  66      -1.442  -2.765   6.215  1.00 67.59           C  
ATOM    289  OE1 GLN A  66      -2.577  -2.537   5.776  1.00 65.63           O  
ATOM    290  NE2 GLN A  66      -1.242  -3.039   7.486  1.00 61.72           N  
ATOM    291  N   ILE A  67       0.948  -5.549   2.189  1.00 29.47           N  
ATOM    292  CA  ILE A  67       0.737  -6.706   1.340  1.00 29.01           C  
ATOM    293  C   ILE A  67       0.401  -7.871   2.241  1.00 31.02           C  
ATOM    294  O   ILE A  67       1.054  -8.078   3.259  1.00 30.14           O  
ATOM    295  CB  ILE A  67       1.920  -7.008   0.383  1.00 32.45           C  
ATOM    296  CG1 ILE A  67       2.330  -5.743  -0.426  1.00 32.00           C  
ATOM    297  CG2 ILE A  67       1.548  -8.173  -0.558  1.00 34.05           C  
ATOM    298  CD1 ILE A  67       3.626  -5.795  -1.029  1.00 35.66           C  
ATOM    299  N   GLU A  68      -0.630  -8.623   1.882  1.00 27.46           N  
ATOM    300  CA  GLU A  68      -1.019  -9.784   2.650  1.00 26.15           C  
ATOM    301  C   GLU A  68      -1.125 -11.047   1.785  1.00 30.67           C  
ATOM    302  O   GLU A  68      -1.916 -11.093   0.843  1.00 30.27           O  
ATOM    303  CB  GLU A  68      -2.289  -9.493   3.432  1.00 27.08           C  
ATOM    304  CG  GLU A  68      -2.729 -10.626   4.346  1.00 36.75           C  
ATOM    305  CD  GLU A  68      -4.197 -10.536   4.706  1.00 49.49           C  
ATOM    306  OE1 GLU A  68      -5.040 -10.541   3.778  1.00 40.64           O  
ATOM    307  OE2 GLU A  68      -4.506 -10.450   5.917  1.00 41.89           O  
ATOM    308  N   VAL A  69      -0.312 -12.072   2.116  1.00 27.56           N  
ATOM    309  CA  VAL A  69      -0.298 -13.388   1.453  1.00 26.26           C  
ATOM    310  C   VAL A  69      -1.031 -14.425   2.346  1.00 26.10           C  
ATOM    311  O   VAL A  69      -0.600 -14.704   3.463  1.00 26.18           O  
ATOM    312  CB  VAL A  69       1.120 -13.836   1.034  1.00 29.53           C  
ATOM    313  CG1 VAL A  69       1.063 -14.981   0.042  1.00 28.93           C  
ATOM    314  CG2 VAL A  69       1.882 -12.674   0.433  1.00 29.89           C  
ATOM    315  N   VAL A  70      -2.153 -14.961   1.853  1.00 20.26           N  
ATOM    316  CA  VAL A  70      -2.973 -15.961   2.555  1.00 18.87           C  
ATOM    317  C   VAL A  70      -3.013 -17.320   1.815  1.00 21.00           C  
ATOM    318  O   VAL A  70      -3.309 -17.373   0.608  1.00 20.28           O  
ATOM    319  CB  VAL A  70      -4.427 -15.453   2.877  1.00 21.54           C  
ATOM    320  CG1 VAL A  70      -5.180 -16.448   3.768  1.00 22.00           C  
ATOM    321  CG2 VAL A  70      -4.409 -14.097   3.546  1.00 20.69           C  
ATOM    322  N   ILE A  71      -2.737 -18.414   2.552  1.00 17.70           N  
ATOM    323  CA  ILE A  71      -2.852 -19.806   2.047  1.00 16.72           C  
ATOM    324  C   ILE A  71      -4.212 -20.229   2.592  1.00 19.21           C  
ATOM    325  O   ILE A  71      -4.382 -20.419   3.804  1.00 15.41           O  
ATOM    326  CB  ILE A  71      -1.746 -20.781   2.498  1.00 19.65           C  
ATOM    327  CG1 ILE A  71      -0.315 -20.196   2.295  1.00 20.88           C  
ATOM    328  CG2 ILE A  71      -1.938 -22.141   1.811  1.00 17.69           C  
ATOM    329  CD1 ILE A  71       0.642 -20.627   3.412  1.00 31.74           C  
ATOM    330  N   GLU A  72      -5.198 -20.301   1.705  1.00 19.93           N  
ATOM    331  CA  GLU A  72      -6.591 -20.605   2.092  1.00 20.74           C  
ATOM    332  C   GLU A  72      -6.911 -22.109   1.960  1.00 27.68           C  
ATOM    333  O   GLU A  72      -6.042 -22.885   1.546  1.00 26.59           O  
ATOM    334  CB  GLU A  72      -7.568 -19.746   1.244  1.00 21.31           C  
ATOM    335  CG  GLU A  72      -7.288 -18.239   1.175  1.00 19.49           C  
ATOM    336  CD  GLU A  72      -8.383 -17.428   0.500  1.00 51.09           C  
ATOM    337  OE1 GLU A  72      -8.754 -17.747  -0.653  1.00 48.18           O  
ATOM    338  OE2 GLU A  72      -8.883 -16.470   1.133  1.00 59.79           O  
ATOM    339  N   LYS A  73      -8.149 -22.507   2.337  1.00 27.01           N  
ATOM    340  CA  LYS A  73      -8.678 -23.876   2.252  1.00 27.86           C  
ATOM    341  C   LYS A  73      -8.550 -24.366   0.784  1.00 34.42           C  
ATOM    342  O   LYS A  73      -8.842 -23.590  -0.142  1.00 35.74           O  
ATOM    343  CB  LYS A  73     -10.161 -23.934   2.713  1.00 29.22           C  
ATOM    344  N   ASP A  74      -8.070 -25.625   0.590  1.00 29.00           N  
ATOM    345  CA  ASP A  74      -7.844 -26.278  -0.706  1.00 29.36           C  
ATOM    346  C   ASP A  74      -6.657 -25.695  -1.449  1.00 32.15           C  
ATOM    347  O   ASP A  74      -6.548 -25.839  -2.670  1.00 30.84           O  
ATOM    348  CB  ASP A  74      -9.106 -26.328  -1.595  1.00 32.82           C  
ATOM    349  CG  ASP A  74     -10.334 -26.937  -0.920  1.00 57.51           C  
ATOM    350  OD1 ASP A  74     -10.197 -28.023  -0.280  1.00 57.29           O  
ATOM    351  OD2 ASP A  74     -11.435 -26.331  -1.029  1.00 70.83           O  
ATOM    352  N   ASN A  75      -5.736 -25.071  -0.697  1.00 29.84           N  
ATOM    353  CA  ASN A  75      -4.511 -24.456  -1.209  1.00 30.01           C  
ATOM    354  C   ASN A  75      -4.758 -23.384  -2.284  1.00 32.98           C  
ATOM    355  O   ASN A  75      -4.066 -23.320  -3.309  1.00 33.75           O  
ATOM    356  CB  ASN A  75      -3.485 -25.497  -1.681  1.00 30.33           C  
ATOM    357  CG  ASN A  75      -2.826 -26.199  -0.562  1.00 36.76           C  
ATOM    358  OD1 ASN A  75      -1.790 -25.761  -0.068  1.00 28.84           O  
ATOM    359  ND2 ASN A  75      -3.424 -27.304  -0.138  1.00 33.34           N  
ATOM    360  N   TRP A  76      -5.736 -22.531  -2.024  1.00 27.76           N  
ATOM    361  CA  TRP A  76      -5.988 -21.367  -2.857  1.00 27.22           C  
ATOM    362  C   TRP A  76      -5.022 -20.328  -2.278  1.00 27.34           C  
ATOM    363  O   TRP A  76      -4.722 -20.331  -1.059  1.00 24.29           O  
ATOM    364  CB  TRP A  76      -7.411 -20.823  -2.650  1.00 26.65           C  
ATOM    365  CG  TRP A  76      -8.436 -21.392  -3.572  1.00 28.11           C  
ATOM    366  CD1 TRP A  76      -9.063 -22.594  -3.452  1.00 30.90           C  
ATOM    367  CD2 TRP A  76      -9.015 -20.744  -4.725  1.00 28.60           C  
ATOM    368  NE1 TRP A  76      -9.996 -22.745  -4.460  1.00 31.09           N  
ATOM    369  CE2 TRP A  76      -9.987 -21.626  -5.257  1.00 32.39           C  
ATOM    370  CE3 TRP A  76      -8.799 -19.507  -5.369  1.00 29.97           C  
ATOM    371  CZ2 TRP A  76     -10.727 -21.323  -6.417  1.00 31.14           C  
ATOM    372  CZ3 TRP A  76      -9.551 -19.201  -6.506  1.00 31.43           C  
ATOM    373  CH2 TRP A  76     -10.521 -20.092  -6.998  1.00 31.77           C  
ATOM    374  N   ILE A  77      -4.552 -19.427  -3.123  1.00 23.89           N  
ATOM    375  CA  ILE A  77      -3.661 -18.366  -2.628  1.00 23.40           C  
ATOM    376  C   ILE A  77      -4.393 -17.032  -2.755  1.00 27.92           C  
ATOM    377  O   ILE A  77      -5.101 -16.815  -3.738  1.00 27.86           O  
ATOM    378  CB  ILE A  77      -2.243 -18.421  -3.307  1.00 24.81           C  
ATOM    379  CG1 ILE A  77      -1.444 -19.652  -2.800  1.00 23.36           C  
ATOM    380  CG2 ILE A  77      -1.438 -17.104  -3.187  1.00 24.57           C  
ATOM    381  CD1 ILE A  77      -0.684 -19.566  -1.404  1.00 18.69           C  
ATOM    382  N   LYS A  78      -4.289 -16.177  -1.738  1.00 24.66           N  
ATOM    383  CA  LYS A  78      -4.902 -14.853  -1.802  1.00 23.95           C  
ATOM    384  C   LYS A  78      -3.816 -13.842  -1.542  1.00 27.80           C  
ATOM    385  O   LYS A  78      -3.143 -13.939  -0.506  1.00 27.76           O  
ATOM    386  CB  LYS A  78      -6.085 -14.678  -0.833  1.00 25.21           C  
ATOM    387  CG  LYS A  78      -6.828 -13.342  -1.017  1.00 27.96           C  
ATOM    388  CD  LYS A  78      -8.147 -13.269  -0.271  1.00 35.34           C  
ATOM    389  CE  LYS A  78      -8.025 -13.262   1.247  1.00 41.53           C  
ATOM    390  NZ  LYS A  78      -7.783 -11.908   1.797  1.00 56.78           N1+
ATOM    391  N   VAL A  79      -3.621 -12.886  -2.487  1.00 21.74           N  
ATOM    392  CA  VAL A  79      -2.621 -11.820  -2.328  1.00 20.56           C  
ATOM    393  C   VAL A  79      -3.390 -10.503  -2.396  1.00 25.54           C  
ATOM    394  O   VAL A  79      -4.088 -10.254  -3.380  1.00 25.71           O  
ATOM    395  CB  VAL A  79      -1.399 -11.881  -3.306  1.00 23.33           C  
ATOM    396  CG1 VAL A  79      -0.459 -10.691  -3.115  1.00 22.45           C  
ATOM    397  CG2 VAL A  79      -0.631 -13.202  -3.189  1.00 22.75           C  
ATOM    398  N   THR A  80      -3.284  -9.686  -1.330  1.00 22.57           N  
ATOM    399  CA  THR A  80      -3.955  -8.395  -1.209  1.00 22.92           C  
ATOM    400  C   THR A  80      -2.942  -7.287  -0.976  1.00 27.95           C  
ATOM    401  O   THR A  80      -1.936  -7.509  -0.303  1.00 28.97           O  
ATOM    402  CB  THR A  80      -5.020  -8.435  -0.079  1.00 30.80           C  
ATOM    403  OG1 THR A  80      -5.971  -9.468  -0.353  1.00 33.41           O  
ATOM    404  CG2 THR A  80      -5.793  -7.129   0.052  1.00 26.48           C  
ATOM    405  N   ASP A  81      -3.195  -6.106  -1.555  1.00 23.41           N  
ATOM    406  CA  ASP A  81      -2.378  -4.905  -1.362  1.00 23.46           C  
ATOM    407  C   ASP A  81      -3.308  -3.687  -1.212  1.00 28.36           C  
ATOM    408  O   ASP A  81      -4.494  -3.780  -1.522  1.00 27.70           O  
ATOM    409  CB  ASP A  81      -1.290  -4.696  -2.448  1.00 24.93           C  
ATOM    410  CG  ASP A  81      -1.778  -4.472  -3.889  1.00 29.79           C  
ATOM    411  OD1 ASP A  81      -2.455  -3.428  -4.144  1.00 27.60           O  
ATOM    412  OD2 ASP A  81      -1.461  -5.316  -4.762  1.00 24.58           O  
ATOM    413  N   ASN A  82      -2.782  -2.565  -0.714  1.00 25.51           N  
ATOM    414  CA  ASN A  82      -3.566  -1.346  -0.591  1.00 24.64           C  
ATOM    415  C   ASN A  82      -3.074  -0.337  -1.654  1.00 28.71           C  
ATOM    416  O   ASN A  82      -2.984   0.864  -1.414  1.00 28.39           O  
ATOM    417  CB  ASN A  82      -3.602  -0.827   0.868  1.00 19.20           C  
ATOM    418  CG  ASN A  82      -2.300  -0.367   1.438  1.00 31.47           C  
ATOM    419  OD1 ASN A  82      -1.243  -0.500   0.841  1.00 29.40           O  
ATOM    420  ND2 ASN A  82      -2.354   0.177   2.629  1.00 30.54           N  
ATOM    421  N   GLY A  83      -2.780  -0.865  -2.843  1.00 26.96           N  
ATOM    422  CA  GLY A  83      -2.315  -0.101  -3.994  1.00 27.53           C  
ATOM    423  C   GLY A  83      -3.401   0.742  -4.622  1.00 35.02           C  
ATOM    424  O   GLY A  83      -4.442   0.975  -4.000  1.00 36.32           O  
ATOM    425  N   ARG A  84      -3.177   1.225  -5.853  1.00 31.95           N  
ATOM    426  CA  ARG A  84      -4.169   2.070  -6.533  1.00 31.68           C  
ATOM    427  C   ARG A  84      -5.321   1.257  -7.144  1.00 34.46           C  
ATOM    428  O   ARG A  84      -6.336   1.846  -7.548  1.00 34.98           O  
ATOM    429  CB  ARG A  84      -3.514   2.903  -7.662  1.00 30.40           C  
ATOM    430  CG  ARG A  84      -2.679   4.089  -7.222  1.00 26.36           C  
ATOM    431  CD  ARG A  84      -1.834   4.574  -8.388  1.00 31.75           C  
ATOM    432  NE  ARG A  84      -0.725   3.657  -8.695  1.00 30.46           N  
ATOM    433  CZ  ARG A  84       0.362   3.985  -9.388  1.00 39.68           C  
ATOM    434  NH1 ARG A  84       0.515   5.220  -9.853  1.00 26.86           N  
ATOM    435  NH2 ARG A  84       1.312   3.085  -9.613  1.00 26.57           N  
ATOM    436  N   GLY A  85      -5.137  -0.059  -7.234  1.00 29.38           N  
ATOM    437  CA  GLY A  85      -6.077  -0.980  -7.865  1.00 29.28           C  
ATOM    438  C   GLY A  85      -5.737  -1.040  -9.348  1.00 34.55           C  
ATOM    439  O   GLY A  85      -5.487   0.007  -9.957  1.00 33.90           O  
ATOM    440  N   ILE A  86      -5.649  -2.246  -9.947  1.00 33.31           N  
ATOM    441  CA  ILE A  86      -5.312  -2.360 -11.388  1.00 33.69           C  
ATOM    442  C   ILE A  86      -6.358  -1.557 -12.174  1.00 38.13           C  
ATOM    443  O   ILE A  86      -7.550  -1.761 -11.923  1.00 38.35           O  
ATOM    444  CB  ILE A  86      -5.210  -3.827 -11.905  1.00 36.74           C  
ATOM    445  CG1 ILE A  86      -4.226  -4.694 -11.053  1.00 36.06           C  
ATOM    446  CG2 ILE A  86      -4.839  -3.846 -13.402  1.00 37.76           C  
ATOM    447  CD1 ILE A  86      -4.385  -6.258 -11.224  1.00 25.69           C  
ATOM    448  N   PRO A  87      -5.976  -0.617 -13.080  1.00 34.61           N  
ATOM    449  CA  PRO A  87      -7.009   0.164 -13.783  1.00 34.29           C  
ATOM    450  C   PRO A  87      -8.036  -0.696 -14.519  1.00 39.40           C  
ATOM    451  O   PRO A  87      -7.742  -1.799 -14.993  1.00 36.92           O  
ATOM    452  CB  PRO A  87      -6.211   1.103 -14.682  1.00 35.58           C  
ATOM    453  CG  PRO A  87      -4.863   1.162 -14.089  1.00 39.76           C  
ATOM    454  CD  PRO A  87      -4.623  -0.192 -13.494  1.00 35.66           C  
ATOM    455  N   VAL A  88      -9.270  -0.179 -14.554  1.00 39.50           N  
ATOM    456  CA  VAL A  88     -10.474  -0.813 -15.106  1.00 39.87           C  
ATOM    457  C   VAL A  88     -10.979  -0.149 -16.437  1.00 44.39           C  
ATOM    458  O   VAL A  88     -11.838  -0.710 -17.136  1.00 43.02           O  
ATOM    459  CB  VAL A  88     -11.505  -0.763 -13.948  1.00 44.08           C  
ATOM    460  CG1 VAL A  88     -12.942  -0.882 -14.433  1.00 44.62           C  
ATOM    461  CG2 VAL A  88     -11.183  -1.802 -12.863  1.00 43.63           C  
ATOM    462  N   ASP A  89     -10.427   1.031 -16.782  1.00 41.17           N  
ATOM    463  CA  ASP A  89     -10.825   1.770 -17.973  1.00 41.29           C  
ATOM    464  C   ASP A  89     -10.564   1.010 -19.285  1.00 45.63           C  
ATOM    465  O   ASP A  89      -9.559   0.298 -19.416  1.00 45.35           O  
ATOM    466  CB  ASP A  89     -10.182   3.170 -17.990  1.00 43.48           C  
ATOM    467  CG  ASP A  89      -8.695   3.150 -18.278  1.00 60.86           C  
ATOM    468  OD1 ASP A  89      -7.943   2.616 -17.444  1.00 66.31           O  
ATOM    469  OD2 ASP A  89      -8.288   3.653 -19.356  1.00 63.46           O  
ATOM    470  N   ILE A  90     -11.484   1.168 -20.246  1.00 42.15           N  
ATOM    471  CA  ILE A  90     -11.389   0.539 -21.557  1.00 42.05           C  
ATOM    472  C   ILE A  90     -10.156   1.081 -22.289  1.00 48.94           C  
ATOM    473  O   ILE A  90      -9.950   2.301 -22.372  1.00 48.87           O  
ATOM    474  CB  ILE A  90     -12.704   0.713 -22.392  1.00 44.24           C  
ATOM    475  CG1 ILE A  90     -13.980   0.313 -21.600  1.00 44.39           C  
ATOM    476  CG2 ILE A  90     -12.632   0.001 -23.738  1.00 43.82           C  
ATOM    477  CD1 ILE A  90     -14.183  -1.196 -21.177  1.00 52.59           C  
ATOM    478  N   GLN A  91      -9.325   0.160 -22.779  1.00 47.01           N  
ATOM    479  CA  GLN A  91      -8.126   0.484 -23.539  1.00 47.60           C  
ATOM    480  C   GLN A  91      -8.628   0.640 -24.987  1.00 53.50           C  
ATOM    481  O   GLN A  91      -9.129  -0.322 -25.564  1.00 53.34           O  
ATOM    482  CB  GLN A  91      -7.066  -0.630 -23.381  1.00 48.98           C  
ATOM    483  CG  GLN A  91      -6.672  -0.947 -21.920  1.00 63.22           C  
ATOM    484  CD  GLN A  91      -6.031   0.221 -21.185  1.00 77.68           C  
ATOM    485  OE1 GLN A  91      -4.839   0.515 -21.361  1.00 73.20           O  
ATOM    486  NE2 GLN A  91      -6.810   0.913 -20.339  1.00 57.57           N  
ATOM    487  N   GLU A  92      -8.555   1.870 -25.531  1.00 51.20           N  
ATOM    488  CA  GLU A  92      -9.026   2.280 -26.856  1.00 51.85           C  
ATOM    489  C   GLU A  92      -8.770   1.285 -28.005  1.00 56.98           C  
ATOM    490  O   GLU A  92      -9.679   1.066 -28.805  1.00 56.74           O  
ATOM    491  CB  GLU A  92      -8.472   3.663 -27.227  1.00 53.28           C  
ATOM    492  N   LYS A  93      -7.568   0.693 -28.092  1.00 54.96           N  
ATOM    493  CA  LYS A  93      -7.238  -0.258 -29.161  1.00 55.74           C  
ATOM    494  C   LYS A  93      -7.974  -1.610 -28.987  1.00 61.53           C  
ATOM    495  O   LYS A  93      -8.765  -2.004 -29.855  1.00 60.27           O  
ATOM    496  CB  LYS A  93      -5.713  -0.438 -29.276  1.00 58.33           C  
ATOM    497  N   MET A  94      -7.727  -2.281 -27.841  1.00 59.87           N  
ATOM    498  CA  MET A  94      -8.283  -3.579 -27.427  1.00 60.13           C  
ATOM    499  C   MET A  94      -9.817  -3.583 -27.276  1.00 61.27           C  
ATOM    500  O   MET A  94     -10.465  -4.566 -27.628  1.00 60.60           O  
ATOM    501  CB  MET A  94      -7.653  -4.021 -26.086  1.00 63.27           C  
ATOM    502  CG  MET A  94      -6.136  -3.879 -26.018  1.00 67.90           C  
ATOM    503  SD  MET A  94      -5.296  -5.194 -26.927  1.00 72.88           S  
ATOM    504  CE  MET A  94      -3.584  -4.823 -26.528  1.00 69.70           C  
ATOM    505  N   GLY A  95     -10.369  -2.507 -26.722  1.00 55.61           N  
ATOM    506  CA  GLY A  95     -11.801  -2.377 -26.476  1.00 54.24           C  
ATOM    507  C   GLY A  95     -12.248  -3.181 -25.267  1.00 54.96           C  
ATOM    508  O   GLY A  95     -13.416  -3.567 -25.180  1.00 53.72           O  
ATOM    509  N   ARG A  96     -11.309  -3.438 -24.318  1.00 49.57           N  
ATOM    510  CA  ARG A  96     -11.538  -4.211 -23.080  1.00 47.97           C  
ATOM    511  C   ARG A  96     -10.923  -3.498 -21.888  1.00 46.19           C  
ATOM    512  O   ARG A  96      -9.930  -2.807 -22.108  1.00 45.37           O  
ATOM    513  CB  ARG A  96     -10.883  -5.620 -23.178  1.00 48.88           C  
ATOM    514  CG  ARG A  96     -11.219  -6.448 -24.428  1.00 61.42           C  
ATOM    515  CD  ARG A  96     -12.690  -6.834 -24.527  1.00 73.55           C  
ATOM    516  NE  ARG A  96     -13.022  -7.929 -23.619  1.00 82.13           N  
ATOM    517  CZ  ARG A  96     -14.245  -8.408 -23.426  1.00 98.61           C  
ATOM    518  NH1 ARG A  96     -15.280  -7.887 -24.076  1.00 85.39           N  
ATOM    519  NH2 ARG A  96     -14.446  -9.406 -22.578  1.00 91.06           N  
ATOM    520  N   PRO A  97     -11.425  -3.686 -20.620  1.00 39.63           N  
ATOM    521  CA  PRO A  97     -10.773  -3.036 -19.450  1.00 37.61           C  
ATOM    522  C   PRO A  97      -9.296  -3.432 -19.313  1.00 41.95           C  
ATOM    523  O   PRO A  97      -8.913  -4.533 -19.744  1.00 41.40           O  
ATOM    524  CB  PRO A  97     -11.569  -3.577 -18.263  1.00 38.68           C  
ATOM    525  CG  PRO A  97     -12.891  -3.964 -18.826  1.00 42.93           C  
ATOM    526  CD  PRO A  97     -12.586  -4.499 -20.188  1.00 39.48           C  
ATOM    527  N   ALA A  98      -8.458  -2.532 -18.742  1.00 38.80           N  
ATOM    528  CA  ALA A  98      -7.026  -2.792 -18.558  1.00 38.28           C  
ATOM    529  C   ALA A  98      -6.748  -4.070 -17.742  1.00 41.01           C  
ATOM    530  O   ALA A  98      -5.917  -4.862 -18.169  1.00 41.89           O  
ATOM    531  CB  ALA A  98      -6.338  -1.593 -17.934  1.00 39.06           C  
ATOM    532  N   VAL A  99      -7.467  -4.303 -16.616  1.00 35.99           N  
ATOM    533  CA  VAL A  99      -7.307  -5.503 -15.765  1.00 35.52           C  
ATOM    534  C   VAL A  99      -7.409  -6.786 -16.610  1.00 40.04           C  
ATOM    535  O   VAL A  99      -6.582  -7.684 -16.452  1.00 39.99           O  
ATOM    536  CB  VAL A  99      -8.237  -5.517 -14.501  1.00 38.80           C  
ATOM    537  CG1 VAL A  99      -9.727  -5.520 -14.846  1.00 37.66           C  
ATOM    538  CG2 VAL A  99      -7.890  -6.655 -13.551  1.00 38.76           C  
ATOM    539  N   GLU A 100      -8.392  -6.841 -17.533  1.00 36.30           N  
ATOM    540  CA  GLU A 100      -8.588  -7.983 -18.412  1.00 35.67           C  
ATOM    541  C   GLU A 100      -7.387  -8.203 -19.302  1.00 38.03           C  
ATOM    542  O   GLU A 100      -6.940  -9.333 -19.430  1.00 39.08           O  
ATOM    543  CB  GLU A 100      -9.868  -7.840 -19.248  1.00 36.95           C  
ATOM    544  CG  GLU A 100     -10.424  -9.194 -19.648  1.00 43.83           C  
ATOM    545  CD  GLU A 100     -11.613  -9.160 -20.577  1.00 60.09           C  
ATOM    546  OE1 GLU A 100     -12.760  -9.069 -20.079  1.00 52.89           O  
ATOM    547  OE2 GLU A 100     -11.395  -9.235 -21.808  1.00 52.20           O  
ATOM    548  N   VAL A 101      -6.854  -7.131 -19.875  1.00 33.62           N  
ATOM    549  CA  VAL A 101      -5.696  -7.113 -20.779  1.00 33.76           C  
ATOM    550  C   VAL A 101      -4.452  -7.670 -20.093  1.00 38.34           C  
ATOM    551  O   VAL A 101      -3.862  -8.632 -20.586  1.00 37.87           O  
ATOM    552  CB  VAL A 101      -5.460  -5.700 -21.417  1.00 37.03           C  
ATOM    553  CG1 VAL A 101      -4.194  -5.679 -22.265  1.00 36.77           C  
ATOM    554  CG2 VAL A 101      -6.670  -5.252 -22.243  1.00 36.35           C  
ATOM    555  N   ILE A 102      -4.078  -7.083 -18.942  1.00 35.22           N  
ATOM    556  CA  ILE A 102      -2.917  -7.487 -18.143  1.00 33.89           C  
ATOM    557  C   ILE A 102      -2.964  -8.965 -17.776  1.00 37.18           C  
ATOM    558  O   ILE A 102      -1.946  -9.642 -17.872  1.00 39.43           O  
ATOM    559  CB  ILE A 102      -2.744  -6.549 -16.899  1.00 36.04           C  
ATOM    560  CG1 ILE A 102      -2.047  -5.232 -17.283  1.00 36.18           C  
ATOM    561  CG2 ILE A 102      -1.952  -7.202 -15.775  1.00 35.55           C  
ATOM    562  CD1 ILE A 102      -2.858  -4.246 -17.959  1.00 45.49           C  
ATOM    563  N   LEU A 103      -4.121  -9.463 -17.373  1.00 32.44           N  
ATOM    564  CA  LEU A 103      -4.264 -10.837 -16.918  1.00 32.84           C  
ATOM    565  C   LEU A 103      -4.417 -11.919 -17.987  1.00 41.81           C  
ATOM    566  O   LEU A 103      -4.373 -13.097 -17.631  1.00 42.22           O  
ATOM    567  CB  LEU A 103      -5.435 -10.916 -15.931  1.00 32.59           C  
ATOM    568  CG  LEU A 103      -5.127 -10.386 -14.523  1.00 37.25           C  
ATOM    569  CD1 LEU A 103      -6.385 -10.086 -13.784  1.00 37.74           C  
ATOM    570  CD2 LEU A 103      -4.262 -11.359 -13.735  1.00 38.98           C  
ATOM    571  N   THR A 104      -4.583 -11.555 -19.270  1.00 41.52           N  
ATOM    572  CA  THR A 104      -4.798 -12.540 -20.340  1.00 42.42           C  
ATOM    573  C   THR A 104      -3.848 -12.443 -21.584  1.00 48.92           C  
ATOM    574  O   THR A 104      -4.211 -12.994 -22.631  1.00 49.17           O  
ATOM    575  CB  THR A 104      -6.278 -12.481 -20.803  1.00 47.81           C  
ATOM    576  OG1 THR A 104      -6.543 -11.183 -21.322  1.00 48.98           O  
ATOM    577  CG2 THR A 104      -7.278 -12.815 -19.705  1.00 43.95           C  
ATOM    578  N   VAL A 105      -2.646 -11.791 -21.467  1.00 45.78           N  
ATOM    579  CA  VAL A 105      -1.628 -11.613 -22.529  1.00 70.08           C  
ATOM    580  C   VAL A 105      -1.352 -12.909 -23.321  1.00114.18           C  
ATOM    581  O   VAL A 105      -0.846 -13.887 -22.771  1.00 83.20           O  
ATOM    582  CB  VAL A 105      -0.313 -10.989 -21.982  1.00 74.19           C  
ATOM    583  CG1 VAL A 105       0.768 -10.912 -23.063  1.00 74.19           C  
ATOM    584  CG2 VAL A 105      -0.558  -9.611 -21.367  1.00 74.12           C  
ATOM    585  N   GLY A 125       2.460  -7.927 -15.359  1.00 61.84           N  
ATOM    586  CA  GLY A 125       2.332  -7.766 -16.807  1.00 62.01           C  
ATOM    587  C   GLY A 125       2.213  -9.091 -17.543  1.00 65.19           C  
ATOM    588  O   GLY A 125       1.100  -9.606 -17.754  1.00 63.25           O  
ATOM    589  N   VAL A 126       3.380  -9.653 -17.944  1.00 61.75           N  
ATOM    590  CA  VAL A 126       3.445 -10.953 -18.628  1.00 60.94           C  
ATOM    591  C   VAL A 126       3.228 -11.996 -17.536  1.00 60.96           C  
ATOM    592  O   VAL A 126       2.436 -12.930 -17.716  1.00 61.77           O  
ATOM    593  CB  VAL A 126       4.767 -11.177 -19.432  1.00 65.19           C  
ATOM    594  CG1 VAL A 126       4.864 -12.611 -19.971  1.00 64.88           C  
ATOM    595  CG2 VAL A 126       4.891 -10.172 -20.580  1.00 64.86           C  
ATOM    596  N   GLY A 127       3.895 -11.769 -16.401  1.00 52.36           N  
ATOM    597  CA  GLY A 127       3.857 -12.615 -15.218  1.00 49.52           C  
ATOM    598  C   GLY A 127       2.487 -12.976 -14.687  1.00 47.58           C  
ATOM    599  O   GLY A 127       2.246 -14.148 -14.401  1.00 47.49           O  
ATOM    600  N   SER A 128       1.591 -11.980 -14.527  1.00 40.44           N  
ATOM    601  CA  SER A 128       0.217 -12.178 -14.019  1.00 38.96           C  
ATOM    602  C   SER A 128      -0.571 -13.109 -14.946  1.00 40.85           C  
ATOM    603  O   SER A 128      -1.279 -13.981 -14.453  1.00 40.22           O  
ATOM    604  CB  SER A 128      -0.523 -10.848 -13.855  1.00 41.71           C  
ATOM    605  OG  SER A 128       0.349  -9.772 -13.555  1.00 50.87           O  
ATOM    606  N   SER A 129      -0.421 -12.927 -16.285  1.00 36.94           N  
ATOM    607  CA  SER A 129      -1.040 -13.719 -17.359  1.00 36.53           C  
ATOM    608  C   SER A 129      -0.640 -15.166 -17.258  1.00 39.33           C  
ATOM    609  O   SER A 129      -1.491 -16.041 -17.440  1.00 38.59           O  
ATOM    610  CB  SER A 129      -0.573 -13.220 -18.724  1.00 40.82           C  
ATOM    611  OG  SER A 129      -1.060 -11.917 -18.970  1.00 56.92           O  
ATOM    612  N   VAL A 130       0.677 -15.419 -17.018  1.00 35.26           N  
ATOM    613  CA  VAL A 130       1.249 -16.765 -16.887  1.00 34.60           C  
ATOM    614  C   VAL A 130       0.630 -17.458 -15.662  1.00 35.54           C  
ATOM    615  O   VAL A 130       0.176 -18.609 -15.779  1.00 35.01           O  
ATOM    616  CB  VAL A 130       2.806 -16.737 -16.904  1.00 38.50           C  
ATOM    617  CG1 VAL A 130       3.407 -18.059 -16.440  1.00 38.22           C  
ATOM    618  CG2 VAL A 130       3.321 -16.375 -18.294  1.00 37.99           C  
ATOM    619  N   VAL A 131       0.561 -16.738 -14.514  1.00 29.69           N  
ATOM    620  CA  VAL A 131      -0.055 -17.282 -13.291  1.00 30.12           C  
ATOM    621  C   VAL A 131      -1.530 -17.634 -13.603  1.00 35.32           C  
ATOM    622  O   VAL A 131      -1.995 -18.697 -13.207  1.00 35.84           O  
ATOM    623  CB  VAL A 131       0.095 -16.360 -12.026  1.00 32.92           C  
ATOM    624  CG1 VAL A 131      -0.759 -16.857 -10.868  1.00 32.00           C  
ATOM    625  CG2 VAL A 131       1.561 -16.223 -11.589  1.00 32.04           C  
ATOM    626  N   ASN A 132      -2.241 -16.755 -14.333  1.00 31.40           N  
ATOM    627  CA  ASN A 132      -3.642 -16.956 -14.712  1.00 31.17           C  
ATOM    628  C   ASN A 132      -3.851 -18.197 -15.597  1.00 36.59           C  
ATOM    629  O   ASN A 132      -4.834 -18.935 -15.406  1.00 38.37           O  
ATOM    630  CB  ASN A 132      -4.183 -15.713 -15.413  1.00 30.15           C  
ATOM    631  CG  ASN A 132      -5.680 -15.675 -15.527  1.00 45.88           C  
ATOM    632  OD1 ASN A 132      -6.391 -16.334 -14.767  1.00 30.22           O  
ATOM    633  ND2 ASN A 132      -6.191 -14.891 -16.482  1.00 36.54           N  
ATOM    634  N   ALA A 133      -2.922 -18.411 -16.551  1.00 30.84           N  
ATOM    635  CA  ALA A 133      -2.907 -19.491 -17.527  1.00 30.79           C  
ATOM    636  C   ALA A 133      -2.653 -20.836 -16.885  1.00 34.81           C  
ATOM    637  O   ALA A 133      -3.199 -21.832 -17.341  1.00 32.91           O  
ATOM    638  CB  ALA A 133      -1.824 -19.218 -18.564  1.00 31.90           C  
ATOM    639  N   LEU A 134      -1.789 -20.854 -15.838  1.00 33.19           N  
ATOM    640  CA  LEU A 134      -1.344 -22.018 -15.073  1.00 32.39           C  
ATOM    641  C   LEU A 134      -2.221 -22.317 -13.885  1.00 33.29           C  
ATOM    642  O   LEU A 134      -1.896 -23.207 -13.101  1.00 33.16           O  
ATOM    643  CB  LEU A 134       0.104 -21.775 -14.619  1.00 33.28           C  
ATOM    644  CG  LEU A 134       1.292 -22.298 -15.472  1.00 38.53           C  
ATOM    645  CD1 LEU A 134       1.039 -22.199 -16.988  1.00 40.32           C  
ATOM    646  CD2 LEU A 134       2.546 -21.508 -15.146  1.00 38.49           C  
ATOM    647  N   SER A 135      -3.349 -21.601 -13.765  1.00 29.47           N  
ATOM    648  CA  SER A 135      -4.338 -21.741 -12.686  1.00 28.78           C  
ATOM    649  C   SER A 135      -5.665 -22.221 -13.240  1.00 32.09           C  
ATOM    650  O   SER A 135      -6.138 -21.695 -14.235  1.00 31.27           O  
ATOM    651  CB  SER A 135      -4.556 -20.402 -11.965  1.00 31.33           C  
ATOM    652  OG  SER A 135      -3.412 -19.865 -11.319  1.00 28.60           O  
ATOM    653  N   GLN A 136      -6.275 -23.210 -12.596  1.00 30.31           N  
ATOM    654  CA  GLN A 136      -7.583 -23.734 -13.004  1.00 30.08           C  
ATOM    655  C   GLN A 136      -8.693 -22.708 -12.704  1.00 35.16           C  
ATOM    656  O   GLN A 136      -9.761 -22.734 -13.318  1.00 35.07           O  
ATOM    657  CB  GLN A 136      -7.894 -25.083 -12.324  1.00 30.53           C  
ATOM    658  CG  GLN A 136      -7.467 -25.200 -10.871  1.00 35.47           C  
ATOM    659  CD  GLN A 136      -7.811 -26.568 -10.335  1.00 51.84           C  
ATOM    660  OE1 GLN A 136      -7.114 -27.570 -10.586  1.00 47.69           O  
ATOM    661  NE2 GLN A 136      -8.901 -26.639  -9.591  1.00 37.35           N  
ATOM    662  N   ASP A 137      -8.441 -21.823 -11.735  1.00 32.15           N  
ATOM    663  CA  ASP A 137      -9.366 -20.764 -11.334  1.00 31.92           C  
ATOM    664  C   ASP A 137      -8.569 -19.607 -10.770  1.00 33.19           C  
ATOM    665  O   ASP A 137      -7.629 -19.810 -10.008  1.00 37.54           O  
ATOM    666  CB  ASP A 137     -10.400 -21.267 -10.304  1.00 34.47           C  
ATOM    667  CG  ASP A 137     -11.546 -22.111 -10.854  1.00 47.24           C  
ATOM    668  OD1 ASP A 137     -12.413 -21.548 -11.585  1.00 45.84           O  
ATOM    669  OD2 ASP A 137     -11.592 -23.327 -10.536  1.00 56.30           O  
ATOM    670  N   LEU A 138      -8.898 -18.413 -11.186  1.00 23.95           N  
ATOM    671  CA  LEU A 138      -8.269 -17.167 -10.734  1.00 21.21           C  
ATOM    672  C   LEU A 138      -9.344 -16.096 -10.651  1.00 23.67           C  
ATOM    673  O   LEU A 138     -10.156 -15.945 -11.585  1.00 19.62           O  
ATOM    674  CB  LEU A 138      -7.099 -16.710 -11.615  1.00 19.69           C  
ATOM    675  CG  LEU A 138      -6.248 -15.578 -11.086  1.00 22.46           C  
ATOM    676  CD1 LEU A 138      -4.763 -15.814 -11.376  1.00 20.79           C  
ATOM    677  CD2 LEU A 138      -6.695 -14.239 -11.652  1.00 26.14           C  
ATOM    678  N   GLU A 139      -9.361 -15.395  -9.493  1.00 21.00           N  
ATOM    679  CA  GLU A 139     -10.280 -14.310  -9.219  1.00 21.89           C  
ATOM    680  C   GLU A 139      -9.519 -13.027  -8.884  1.00 25.40           C  
ATOM    681  O   GLU A 139      -8.528 -13.053  -8.162  1.00 23.11           O  
ATOM    682  CB  GLU A 139     -11.251 -14.660  -8.097  1.00 23.30           C  
ATOM    683  CG  GLU A 139     -12.224 -15.768  -8.421  1.00 32.07           C  
ATOM    684  CD  GLU A 139     -12.848 -16.399  -7.193  1.00 54.84           C  
ATOM    685  OE1 GLU A 139     -12.657 -15.868  -6.073  1.00 50.15           O  
ATOM    686  OE2 GLU A 139     -13.534 -17.433  -7.352  1.00 57.48           O  
ATOM    687  N   VAL A 140      -9.994 -11.915  -9.427  1.00 24.03           N  
ATOM    688  CA  VAL A 140      -9.449 -10.583  -9.202  1.00 24.34           C  
ATOM    689  C   VAL A 140     -10.578  -9.660  -8.762  1.00 29.04           C  
ATOM    690  O   VAL A 140     -11.659  -9.635  -9.366  1.00 26.91           O  
ATOM    691  CB  VAL A 140      -8.611  -9.994 -10.378  1.00 28.84           C  
ATOM    692  CG1 VAL A 140      -9.462  -9.743 -11.632  1.00 28.86           C  
ATOM    693  CG2 VAL A 140      -7.886  -8.711  -9.953  1.00 28.63           C  
ATOM    694  N   TYR A 141     -10.313  -8.931  -7.677  1.00 27.70           N  
ATOM    695  CA  TYR A 141     -11.185  -7.918  -7.102  1.00 27.14           C  
ATOM    696  C   TYR A 141     -10.367  -6.633  -7.094  1.00 32.87           C  
ATOM    697  O   TYR A 141      -9.272  -6.587  -6.525  1.00 32.01           O  
ATOM    698  CB  TYR A 141     -11.608  -8.304  -5.696  1.00 27.04           C  
ATOM    699  CG  TYR A 141     -12.513  -9.507  -5.663  1.00 28.51           C  
ATOM    700  CD1 TYR A 141     -11.991 -10.793  -5.546  1.00 28.84           C  
ATOM    701  CD2 TYR A 141     -13.898  -9.362  -5.718  1.00 30.67           C  
ATOM    702  CE1 TYR A 141     -12.824 -11.905  -5.495  1.00 29.61           C  
ATOM    703  CE2 TYR A 141     -14.741 -10.466  -5.649  1.00 30.86           C  
ATOM    704  CZ  TYR A 141     -14.199 -11.733  -5.544  1.00 38.69           C  
ATOM    705  OH  TYR A 141     -15.037 -12.809  -5.491  1.00 43.92           O  
ATOM    706  N   VAL A 142     -10.868  -5.613  -7.771  1.00 31.49           N  
ATOM    707  CA  VAL A 142     -10.189  -4.329  -7.846  1.00 31.25           C  
ATOM    708  C   VAL A 142     -11.016  -3.336  -7.044  1.00 35.53           C  
ATOM    709  O   VAL A 142     -12.236  -3.267  -7.220  1.00 35.90           O  
ATOM    710  CB  VAL A 142      -9.950  -3.884  -9.313  1.00 35.00           C  
ATOM    711  CG1 VAL A 142      -9.497  -2.430  -9.397  1.00 34.49           C  
ATOM    712  CG2 VAL A 142      -8.936  -4.797 -10.008  1.00 34.93           C  
ATOM    713  N   HIS A 143     -10.355  -2.616  -6.122  1.00 30.52           N  
ATOM    714  CA  HIS A 143     -10.964  -1.571  -5.310  1.00 28.83           C  
ATOM    715  C   HIS A 143     -10.374  -0.287  -5.910  1.00 33.69           C  
ATOM    716  O   HIS A 143      -9.179  -0.001  -5.752  1.00 35.09           O  
ATOM    717  CB  HIS A 143     -10.611  -1.727  -3.821  1.00 28.41           C  
ATOM    718  CG  HIS A 143     -11.367  -2.793  -3.086  1.00 31.37           C  
ATOM    719  ND1 HIS A 143     -11.345  -4.128  -3.496  1.00 32.83           N  
ATOM    720  CD2 HIS A 143     -12.086  -2.707  -1.939  1.00 32.13           C  
ATOM    721  CE1 HIS A 143     -12.071  -4.792  -2.604  1.00 31.10           C  
ATOM    722  NE2 HIS A 143     -12.533  -3.986  -1.649  1.00 31.35           N  
ATOM    723  N   ARG A 144     -11.190   0.432  -6.675  1.00 29.34           N  
ATOM    724  CA  ARG A 144     -10.808   1.674  -7.366  1.00 29.15           C  
ATOM    725  C   ARG A 144     -12.076   2.449  -7.667  1.00 32.21           C  
ATOM    726  O   ARG A 144     -13.117   1.821  -7.879  1.00 33.06           O  
ATOM    727  CB  ARG A 144     -10.106   1.327  -8.701  1.00 29.63           C  
ATOM    728  CG  ARG A 144      -9.162   2.390  -9.263  1.00 24.53           C  
ATOM    729  CD  ARG A 144      -8.637   1.907 -10.602  1.00 18.89           C  
ATOM    730  NE  ARG A 144      -8.043   2.976 -11.408  1.00 15.03           N  
ATOM    731  CZ  ARG A 144      -6.746   3.296 -11.391  1.00 32.65           C  
ATOM    732  NH1 ARG A 144      -5.904   2.649 -10.596  1.00 23.59           N  
ATOM    733  NH2 ARG A 144      -6.290   4.278 -12.150  1.00 18.94           N  
ATOM    734  N   ASN A 145     -12.005   3.808  -7.668  1.00 27.71           N  
ATOM    735  CA  ASN A 145     -13.126   4.731  -7.965  1.00 26.45           C  
ATOM    736  C   ASN A 145     -14.347   4.477  -7.089  1.00 31.53           C  
ATOM    737  O   ASN A 145     -15.478   4.498  -7.586  1.00 31.75           O  
ATOM    738  CB  ASN A 145     -13.537   4.661  -9.460  1.00 20.06           C  
ATOM    739  CG  ASN A 145     -12.380   4.490 -10.415  1.00 37.75           C  
ATOM    740  OD1 ASN A 145     -12.377   3.607 -11.283  1.00 29.06           O  
ATOM    741  ND2 ASN A 145     -11.377   5.340 -10.282  1.00 35.31           N  
ATOM    742  N   GLU A 146     -14.111   4.204  -5.792  1.00 28.63           N  
ATOM    743  CA  GLU A 146     -15.107   3.904  -4.748  1.00 28.27           C  
ATOM    744  C   GLU A 146     -16.000   2.665  -5.089  1.00 33.43           C  
ATOM    745  O   GLU A 146     -16.976   2.396  -4.392  1.00 33.67           O  
ATOM    746  CB  GLU A 146     -15.930   5.147  -4.385  1.00 29.49           C  
ATOM    747  CG  GLU A 146     -15.073   6.387  -4.162  1.00 41.56           C  
ATOM    748  CD  GLU A 146     -15.736   7.549  -3.453  1.00 68.97           C  
ATOM    749  OE1 GLU A 146     -16.338   8.401  -4.147  1.00 73.74           O  
ATOM    750  OE2 GLU A 146     -15.641   7.618  -2.206  1.00 65.48           O  
ATOM    751  N   THR A 147     -15.617   1.885  -6.122  1.00 29.70           N  
ATOM    752  CA  THR A 147     -16.331   0.675  -6.575  1.00 29.27           C  
ATOM    753  C   THR A 147     -15.449  -0.605  -6.400  1.00 31.78           C  
ATOM    754  O   THR A 147     -14.206  -0.525  -6.378  1.00 30.74           O  
ATOM    755  CB  THR A 147     -16.683   0.870  -8.075  1.00 37.24           C  
ATOM    756  OG1 THR A 147     -17.116   2.212  -8.302  1.00 33.64           O  
ATOM    757  CG2 THR A 147     -17.718  -0.117  -8.592  1.00 37.25           C  
ATOM    758  N   ILE A 148     -16.104  -1.779  -6.302  1.00 27.28           N  
ATOM    759  CA  ILE A 148     -15.442  -3.089  -6.233  1.00 26.00           C  
ATOM    760  C   ILE A 148     -15.752  -3.771  -7.583  1.00 32.37           C  
ATOM    761  O   ILE A 148     -16.914  -3.985  -7.895  1.00 33.05           O  
ATOM    762  CB  ILE A 148     -15.802  -3.940  -4.991  1.00 27.22           C  
ATOM    763  CG1 ILE A 148     -15.512  -3.171  -3.677  1.00 25.31           C  
ATOM    764  CG2 ILE A 148     -15.013  -5.260  -5.030  1.00 29.44           C  
ATOM    765  CD1 ILE A 148     -15.990  -3.851  -2.407  1.00 13.91           C  
ATOM    766  N   TYR A 149     -14.719  -4.023  -8.401  1.00 30.02           N  
ATOM    767  CA  TYR A 149     -14.793  -4.623  -9.742  1.00 29.92           C  
ATOM    768  C   TYR A 149     -14.337  -6.087  -9.678  1.00 33.76           C  
ATOM    769  O   TYR A 149     -13.325  -6.371  -9.039  1.00 34.38           O  
ATOM    770  CB  TYR A 149     -13.878  -3.858 -10.716  1.00 31.35           C  
ATOM    771  CG  TYR A 149     -14.211  -2.391 -10.898  1.00 33.90           C  
ATOM    772  CD1 TYR A 149     -13.652  -1.421 -10.072  1.00 34.14           C  
ATOM    773  CD2 TYR A 149     -15.059  -1.970 -11.919  1.00 36.33           C  
ATOM    774  CE1 TYR A 149     -13.927  -0.072 -10.256  1.00 35.22           C  
ATOM    775  CE2 TYR A 149     -15.336  -0.623 -12.115  1.00 37.85           C  
ATOM    776  CZ  TYR A 149     -14.766   0.324 -11.281  1.00 48.76           C  
ATOM    777  OH  TYR A 149     -15.052   1.656 -11.453  1.00 56.31           O  
ATOM    778  N   HIS A 150     -15.053  -7.012 -10.351  1.00 28.55           N  
ATOM    779  CA  HIS A 150     -14.702  -8.430 -10.294  1.00 27.28           C  
ATOM    780  C   HIS A 150     -14.745  -9.158 -11.641  1.00 33.00           C  
ATOM    781  O   HIS A 150     -15.611  -8.928 -12.491  1.00 31.94           O  
ATOM    782  CB  HIS A 150     -15.591  -9.142  -9.243  1.00 27.13           C  
ATOM    783  CG  HIS A 150     -15.435 -10.626  -9.142  1.00 30.32           C  
ATOM    784  ND1 HIS A 150     -14.206 -11.213  -8.934  1.00 32.80           N  
ATOM    785  CD2 HIS A 150     -16.371 -11.597  -9.190  1.00 31.61           C  
ATOM    786  CE1 HIS A 150     -14.429 -12.519  -8.889  1.00 31.46           C  
ATOM    787  NE2 HIS A 150     -15.715 -12.796  -9.041  1.00 31.34           N  
ATOM    788  N   GLN A 151     -13.766 -10.052 -11.808  1.00 30.94           N  
ATOM    789  CA  GLN A 151     -13.619 -10.953 -12.935  1.00 30.63           C  
ATOM    790  C   GLN A 151     -12.966 -12.256 -12.475  1.00 33.18           C  
ATOM    791  O   GLN A 151     -12.008 -12.229 -11.700  1.00 32.81           O  
ATOM    792  CB  GLN A 151     -12.844 -10.333 -14.100  1.00 31.76           C  
ATOM    793  CG  GLN A 151     -13.190 -11.028 -15.421  1.00 36.87           C  
ATOM    794  CD  GLN A 151     -12.625 -10.374 -16.646  1.00 50.83           C  
ATOM    795  OE1 GLN A 151     -11.575  -9.722 -16.608  1.00 45.78           O  
ATOM    796  NE2 GLN A 151     -13.304 -10.551 -17.775  1.00 41.24           N  
ATOM    797  N   ALA A 152     -13.501 -13.388 -12.954  1.00 27.89           N  
ATOM    798  CA  ALA A 152     -12.990 -14.735 -12.702  1.00 25.82           C  
ATOM    799  C   ALA A 152     -12.561 -15.336 -14.049  1.00 30.04           C  
ATOM    800  O   ALA A 152     -13.096 -14.991 -15.110  1.00 30.68           O  
ATOM    801  CB  ALA A 152     -14.043 -15.595 -12.032  1.00 25.85           C  
ATOM    802  N   TYR A 153     -11.551 -16.196 -14.003  1.00 26.49           N  
ATOM    803  CA  TYR A 153     -10.954 -16.869 -15.166  1.00 24.15           C  
ATOM    804  C   TYR A 153     -10.821 -18.375 -14.904  1.00 28.99           C  
ATOM    805  O   TYR A 153     -10.840 -18.830 -13.743  1.00 28.40           O  
ATOM    806  CB  TYR A 153      -9.554 -16.265 -15.449  1.00 23.11           C  
ATOM    807  CG  TYR A 153      -9.494 -14.745 -15.469  1.00 20.99           C  
ATOM    808  CD1 TYR A 153      -9.275 -14.024 -14.301  1.00 20.93           C  
ATOM    809  CD2 TYR A 153      -9.645 -14.031 -16.660  1.00 21.28           C  
ATOM    810  CE1 TYR A 153      -9.229 -12.637 -14.306  1.00 22.04           C  
ATOM    811  CE2 TYR A 153      -9.589 -12.637 -16.682  1.00 19.04           C  
ATOM    812  CZ  TYR A 153      -9.392 -11.941 -15.494  1.00 33.26           C  
ATOM    813  OH  TYR A 153      -9.333 -10.556 -15.444  1.00 38.96           O  
ATOM    814  N   LYS A 154     -10.702 -19.153 -15.976  1.00 27.39           N  
ATOM    815  CA  LYS A 154     -10.481 -20.617 -15.899  1.00 27.45           C  
ATOM    816  C   LYS A 154      -9.414 -20.892 -16.942  1.00 35.45           C  
ATOM    817  O   LYS A 154      -9.602 -20.553 -18.109  1.00 36.33           O  
ATOM    818  CB  LYS A 154     -11.748 -21.419 -16.179  1.00 28.06           C  
ATOM    819  CG  LYS A 154     -12.720 -21.502 -15.017  1.00 28.94           C  
ATOM    820  CD  LYS A 154     -13.847 -22.484 -15.370  1.00 36.71           C  
ATOM    821  CE  LYS A 154     -14.937 -22.610 -14.336  1.00 33.33           C  
ATOM    822  NZ  LYS A 154     -14.359 -22.979 -13.016  1.00 30.44           N1+
ATOM    823  N   LYS A 155      -8.261 -21.407 -16.515  1.00 34.06           N  
ATOM    824  CA  LYS A 155      -7.107 -21.706 -17.374  1.00 34.35           C  
ATOM    825  C   LYS A 155      -6.641 -20.474 -18.182  1.00 41.54           C  
ATOM    826  O   LYS A 155      -6.053 -20.618 -19.256  1.00 43.15           O  
ATOM    827  CB  LYS A 155      -7.376 -22.942 -18.266  1.00 35.58           C  
ATOM    828  CG  LYS A 155      -7.527 -24.254 -17.490  1.00 35.88           C  
ATOM    829  CD  LYS A 155      -7.841 -25.405 -18.425  1.00 47.96           C  
ATOM    830  CE  LYS A 155      -7.892 -26.757 -17.756  1.00 65.88           C  
ATOM    831  NZ  LYS A 155      -8.149 -27.843 -18.746  1.00 76.37           N1+
ATOM    832  N   GLY A 156      -6.906 -19.281 -17.646  1.00 37.70           N  
ATOM    833  CA  GLY A 156      -6.541 -18.001 -18.257  1.00 36.52           C  
ATOM    834  C   GLY A 156      -7.639 -17.373 -19.089  1.00 39.47           C  
ATOM    835  O   GLY A 156      -7.480 -16.252 -19.586  1.00 38.37           O  
ATOM    836  N   VAL A 157      -8.762 -18.103 -19.243  1.00 36.99           N  
ATOM    837  CA  VAL A 157      -9.927 -17.729 -20.054  1.00 36.89           C  
ATOM    838  C   VAL A 157     -10.964 -16.984 -19.247  1.00 40.24           C  
ATOM    839  O   VAL A 157     -11.542 -17.585 -18.335  1.00 39.97           O  
ATOM    840  CB  VAL A 157     -10.599 -18.964 -20.758  1.00 40.55           C  
ATOM    841  CG1 VAL A 157     -11.741 -18.531 -21.685  1.00 39.92           C  
ATOM    842  CG2 VAL A 157      -9.585 -19.836 -21.495  1.00 40.04           C  
ATOM    843  N   PRO A 158     -11.295 -15.724 -19.637  1.00 36.46           N  
ATOM    844  CA  PRO A 158     -12.340 -14.970 -18.911  1.00 35.74           C  
ATOM    845  C   PRO A 158     -13.696 -15.667 -18.926  1.00 40.38           C  
ATOM    846  O   PRO A 158     -14.215 -15.988 -19.992  1.00 40.90           O  
ATOM    847  CB  PRO A 158     -12.378 -13.618 -19.646  1.00 36.75           C  
ATOM    848  CG  PRO A 158     -11.029 -13.497 -20.279  1.00 40.83           C  
ATOM    849  CD  PRO A 158     -10.700 -14.900 -20.712  1.00 36.87           C  
ATOM    850  N   GLN A 159     -14.261 -15.910 -17.742  1.00 36.70           N  
ATOM    851  CA  GLN A 159     -15.558 -16.576 -17.580  1.00 36.21           C  
ATOM    852  C   GLN A 159     -16.741 -15.644 -17.809  1.00 39.31           C  
ATOM    853  O   GLN A 159     -17.835 -16.112 -18.138  1.00 40.46           O  
ATOM    854  CB  GLN A 159     -15.665 -17.221 -16.178  1.00 37.68           C  
ATOM    855  CG  GLN A 159     -14.715 -18.398 -15.947  1.00 49.19           C  
ATOM    856  CD  GLN A 159     -14.831 -19.437 -17.032  1.00 61.91           C  
ATOM    857  OE1 GLN A 159     -14.034 -19.472 -17.972  1.00 54.12           O  
ATOM    858  NE2 GLN A 159     -15.833 -20.294 -16.928  1.00 56.47           N  
ATOM    859  N   PHE A 160     -16.534 -14.334 -17.590  1.00 33.04           N  
ATOM    860  CA  PHE A 160     -17.548 -13.283 -17.733  1.00 31.03           C  
ATOM    861  C   PHE A 160     -16.864 -11.934 -17.781  1.00 37.41           C  
ATOM    862  O   PHE A 160     -15.752 -11.818 -17.282  1.00 39.53           O  
ATOM    863  CB  PHE A 160     -18.549 -13.318 -16.566  1.00 30.93           C  
ATOM    864  CG  PHE A 160     -17.988 -13.317 -15.153  1.00 30.37           C  
ATOM    865  CD1 PHE A 160     -17.661 -12.120 -14.513  1.00 30.48           C  
ATOM    866  CD2 PHE A 160     -17.818 -14.511 -14.452  1.00 30.75           C  
ATOM    867  CE1 PHE A 160     -17.178 -12.113 -13.195  1.00 30.14           C  
ATOM    868  CE2 PHE A 160     -17.334 -14.505 -13.133  1.00 32.35           C  
ATOM    869  CZ  PHE A 160     -17.027 -13.301 -12.512  1.00 29.56           C  
ATOM    870  N   ASP A 161     -17.524 -10.918 -18.343  1.00 34.31           N  
ATOM    871  CA  ASP A 161     -17.011  -9.543 -18.446  1.00 34.56           C  
ATOM    872  C   ASP A 161     -16.864  -8.903 -17.056  1.00 40.28           C  
ATOM    873  O   ASP A 161     -17.561  -9.298 -16.118  1.00 40.72           O  
ATOM    874  CB  ASP A 161     -17.931  -8.670 -19.333  1.00 35.67           C  
ATOM    875  CG  ASP A 161     -17.820  -8.901 -20.841  1.00 47.79           C  
ATOM    876  OD1 ASP A 161     -17.187  -9.897 -21.252  1.00 47.91           O  
ATOM    877  OD2 ASP A 161     -18.365  -8.084 -21.607  1.00 57.53           O  
ATOM    878  N   LEU A 162     -15.951  -7.923 -16.927  1.00 36.32           N  
ATOM    879  CA  LEU A 162     -15.740  -7.215 -15.672  1.00 34.90           C  
ATOM    880  C   LEU A 162     -17.075  -6.599 -15.233  1.00 38.96           C  
ATOM    881  O   LEU A 162     -17.730  -5.881 -15.989  1.00 39.09           O  
ATOM    882  CB  LEU A 162     -14.631  -6.152 -15.807  1.00 34.24           C  
ATOM    883  CG  LEU A 162     -14.093  -5.565 -14.490  1.00 37.31           C  
ATOM    884  CD1 LEU A 162     -13.234  -6.580 -13.705  1.00 35.55           C  
ATOM    885  CD2 LEU A 162     -13.341  -4.300 -14.742  1.00 36.22           C  
ATOM    886  N   LYS A 163     -17.485  -6.955 -14.028  1.00 34.86           N  
ATOM    887  CA  LYS A 163     -18.724  -6.558 -13.398  1.00 33.92           C  
ATOM    888  C   LYS A 163     -18.423  -5.750 -12.123  1.00 40.01           C  
ATOM    889  O   LYS A 163     -17.362  -5.919 -11.519  1.00 40.58           O  
ATOM    890  CB  LYS A 163     -19.521  -7.838 -13.045  1.00 34.13           C  
ATOM    891  N   GLU A 164     -19.363  -4.886 -11.714  1.00 36.10           N  
ATOM    892  CA  GLU A 164     -19.257  -4.093 -10.495  1.00 35.74           C  
ATOM    893  C   GLU A 164     -20.063  -4.873  -9.486  1.00 39.63           C  
ATOM    894  O   GLU A 164     -21.217  -5.224  -9.743  1.00 40.89           O  
ATOM    895  CB  GLU A 164     -19.795  -2.672 -10.703  1.00 37.30           C  
ATOM    896  CG  GLU A 164     -18.988  -1.925 -11.749  1.00 45.46           C  
ATOM    897  CD  GLU A 164     -19.443  -0.529 -12.096  1.00 60.77           C  
ATOM    898  OE1 GLU A 164     -20.062   0.140 -11.235  1.00 56.18           O  
ATOM    899  OE2 GLU A 164     -19.161  -0.101 -13.239  1.00 52.05           O  
ATOM    900  N   VAL A 165     -19.432  -5.210  -8.371  1.00 35.30           N  
ATOM    901  CA  VAL A 165     -20.003  -6.068  -7.328  1.00 34.62           C  
ATOM    902  C   VAL A 165     -20.094  -5.390  -5.959  1.00 38.30           C  
ATOM    903  O   VAL A 165     -20.548  -6.016  -4.995  1.00 37.81           O  
ATOM    904  CB  VAL A 165     -19.214  -7.430  -7.257  1.00 36.90           C  
ATOM    905  CG1 VAL A 165     -19.235  -8.158  -8.607  1.00 36.01           C  
ATOM    906  CG2 VAL A 165     -17.774  -7.238  -6.767  1.00 35.68           C  
ATOM    907  N   GLY A 166     -19.654  -4.136  -5.872  1.00 33.63           N  
ATOM    908  CA  GLY A 166     -19.694  -3.445  -4.594  1.00 32.60           C  
ATOM    909  C   GLY A 166     -19.203  -2.026  -4.574  1.00 33.45           C  
ATOM    910  O   GLY A 166     -18.913  -1.460  -5.625  1.00 32.43           O  
ATOM    911  N   THR A 167     -19.161  -1.434  -3.361  1.00 30.49           N  
ATOM    912  CA  THR A 167     -18.705  -0.051  -3.134  1.00 31.60           C  
ATOM    913  C   THR A 167     -17.684  -0.072  -2.051  1.00 36.22           C  
ATOM    914  O   THR A 167     -17.786  -0.886  -1.135  1.00 36.23           O  
ATOM    915  CB  THR A 167     -19.844   0.957  -2.815  1.00 41.88           C  
ATOM    916  OG1 THR A 167     -20.564   0.546  -1.642  1.00 43.32           O  
ATOM    917  CG2 THR A 167     -20.781   1.197  -3.996  1.00 34.80           C  
ATOM    918  N   THR A 168     -16.691   0.825  -2.148  1.00 33.75           N  
ATOM    919  CA  THR A 168     -15.573   0.901  -1.212  1.00 32.71           C  
ATOM    920  C   THR A 168     -15.135   2.331  -0.936  1.00 37.24           C  
ATOM    921  O   THR A 168     -15.467   3.241  -1.682  1.00 35.89           O  
ATOM    922  CB  THR A 168     -14.423  -0.004  -1.743  1.00 33.50           C  
ATOM    923  OG1 THR A 168     -13.365  -0.072  -0.799  1.00 36.40           O  
ATOM    924  CG2 THR A 168     -13.900   0.408  -3.111  1.00 24.82           C  
ATOM    925  N   ASP A 169     -14.389   2.503   0.163  1.00 36.08           N  
ATOM    926  CA  ASP A 169     -13.763   3.730   0.667  1.00 35.90           C  
ATOM    927  C   ASP A 169     -12.207   3.550   0.488  1.00 39.58           C  
ATOM    928  O   ASP A 169     -11.436   4.509   0.544  1.00 40.65           O  
ATOM    929  CB  ASP A 169     -14.087   3.860   2.174  1.00 37.51           C  
ATOM    930  N   LYS A 170     -11.778   2.295   0.291  1.00 33.21           N  
ATOM    931  CA  LYS A 170     -10.398   1.858   0.150  1.00 31.50           C  
ATOM    932  C   LYS A 170      -9.970   1.629  -1.314  1.00 33.80           C  
ATOM    933  O   LYS A 170     -10.809   1.560  -2.215  1.00 32.66           O  
ATOM    934  CB  LYS A 170     -10.213   0.568   0.981  1.00 32.85           C  
ATOM    935  N   THR A 171      -8.650   1.569  -1.545  1.00 30.32           N  
ATOM    936  CA  THR A 171      -8.065   1.263  -2.859  1.00 30.22           C  
ATOM    937  C   THR A 171      -7.138   0.058  -2.624  1.00 31.19           C  
ATOM    938  O   THR A 171      -6.635  -0.116  -1.500  1.00 29.22           O  
ATOM    939  CB  THR A 171      -7.333   2.446  -3.571  1.00 37.64           C  
ATOM    940  OG1 THR A 171      -6.114   2.779  -2.885  1.00 41.98           O  
ATOM    941  CG2 THR A 171      -8.212   3.670  -3.794  1.00 28.79           C  
ATOM    942  N   GLY A 172      -6.946  -0.747  -3.673  1.00 26.43           N  
ATOM    943  CA  GLY A 172      -6.107  -1.939  -3.649  1.00 26.28           C  
ATOM    944  C   GLY A 172      -6.584  -3.075  -4.525  1.00 30.64           C  
ATOM    945  O   GLY A 172      -7.665  -3.003  -5.117  1.00 31.98           O  
ATOM    946  N   THR A 173      -5.776  -4.128  -4.627  1.00 26.88           N  
ATOM    947  CA  THR A 173      -6.090  -5.297  -5.464  1.00 26.74           C  
ATOM    948  C   THR A 173      -6.026  -6.561  -4.667  1.00 32.41           C  
ATOM    949  O   THR A 173      -5.133  -6.704  -3.838  1.00 34.71           O  
ATOM    950  CB  THR A 173      -5.153  -5.395  -6.691  1.00 27.94           C  
ATOM    951  OG1 THR A 173      -5.167  -4.168  -7.443  1.00 29.69           O  
ATOM    952  CG2 THR A 173      -5.502  -6.539  -7.591  1.00 20.79           C  
ATOM    953  N   VAL A 174      -6.969  -7.490  -4.931  1.00 27.84           N  
ATOM    954  CA  VAL A 174      -7.069  -8.809  -4.309  1.00 25.92           C  
ATOM    955  C   VAL A 174      -7.018  -9.788  -5.477  1.00 30.41           C  
ATOM    956  O   VAL A 174      -7.865  -9.703  -6.365  1.00 30.03           O  
ATOM    957  CB  VAL A 174      -8.384  -8.987  -3.494  1.00 29.25           C  
ATOM    958  CG1 VAL A 174      -8.452 -10.370  -2.857  1.00 29.28           C  
ATOM    959  CG2 VAL A 174      -8.561  -7.904  -2.431  1.00 28.77           C  
ATOM    960  N   ILE A 175      -6.013 -10.694  -5.488  1.00 27.74           N  
ATOM    961  CA  ILE A 175      -5.831 -11.760  -6.483  1.00 26.32           C  
ATOM    962  C   ILE A 175      -5.881 -13.118  -5.773  1.00 31.20           C  
ATOM    963  O   ILE A 175      -5.058 -13.386  -4.896  1.00 32.16           O  
ATOM    964  CB  ILE A 175      -4.591 -11.565  -7.424  1.00 28.31           C  
ATOM    965  CG1 ILE A 175      -4.906 -10.448  -8.460  1.00 27.70           C  
ATOM    966  CG2 ILE A 175      -4.220 -12.905  -8.151  1.00 27.06           C  
ATOM    967  CD1 ILE A 175      -3.769  -9.971  -9.389  1.00 31.41           C  
ATOM    968  N   ARG A 176      -6.879 -13.942  -6.117  1.00 27.88           N  
ATOM    969  CA  ARG A 176      -7.106 -15.295  -5.581  1.00 27.13           C  
ATOM    970  C   ARG A 176      -6.868 -16.327  -6.673  1.00 31.04           C  
ATOM    971  O   ARG A 176      -7.484 -16.234  -7.719  1.00 32.46           O  
ATOM    972  CB  ARG A 176      -8.565 -15.462  -5.175  1.00 26.75           C  
ATOM    973  CG  ARG A 176      -8.937 -14.921  -3.846  1.00 34.46           C  
ATOM    974  CD  ARG A 176     -10.308 -15.451  -3.556  1.00 36.15           C  
ATOM    975  NE  ARG A 176     -10.287 -16.711  -2.816  1.00 31.93           N  
ATOM    976  CZ  ARG A 176     -11.085 -17.733  -3.080  1.00 46.95           C  
ATOM    977  NH1 ARG A 176     -11.935 -17.672  -4.095  1.00 42.01           N  
ATOM    978  NH2 ARG A 176     -11.028 -18.833  -2.347  1.00 34.70           N  
ATOM    979  N   PHE A 177      -6.035 -17.319  -6.441  1.00 27.02           N  
ATOM    980  CA  PHE A 177      -5.812 -18.333  -7.457  1.00 26.58           C  
ATOM    981  C   PHE A 177      -5.592 -19.737  -6.896  1.00 25.74           C  
ATOM    982  O   PHE A 177      -5.095 -19.905  -5.795  1.00 22.81           O  
ATOM    983  CB  PHE A 177      -4.657 -17.919  -8.394  1.00 29.51           C  
ATOM    984  CG  PHE A 177      -3.272 -17.914  -7.789  1.00 31.06           C  
ATOM    985  CD1 PHE A 177      -2.483 -19.068  -7.804  1.00 33.99           C  
ATOM    986  CD2 PHE A 177      -2.744 -16.753  -7.229  1.00 31.31           C  
ATOM    987  CE1 PHE A 177      -1.205 -19.063  -7.247  1.00 34.86           C  
ATOM    988  CE2 PHE A 177      -1.460 -16.746  -6.686  1.00 33.92           C  
ATOM    989  CZ  PHE A 177      -0.699 -17.899  -6.701  1.00 33.23           C  
ATOM    990  N   LYS A 178      -5.974 -20.733  -7.681  1.00 23.29           N  
ATOM    991  CA  LYS A 178      -5.830 -22.165  -7.416  1.00 22.77           C  
ATOM    992  C   LYS A 178      -4.982 -22.700  -8.570  1.00 26.84           C  
ATOM    993  O   LYS A 178      -5.388 -22.598  -9.710  1.00 28.68           O  
ATOM    994  CB  LYS A 178      -7.207 -22.849  -7.401  1.00 24.25           C  
ATOM    995  CG  LYS A 178      -7.145 -24.349  -7.244  1.00 22.99           C  
ATOM    996  CD  LYS A 178      -7.020 -24.824  -5.817  1.00 32.39           C  
ATOM    997  CE  LYS A 178      -6.975 -26.336  -5.740  1.00 39.93           C  
ATOM    998  NZ  LYS A 178      -5.604 -26.842  -6.002  1.00 59.39           N1+
ATOM    999  N   ALA A 179      -3.807 -23.224  -8.277  1.00 23.14           N  
ATOM   1000  CA  ALA A 179      -2.866 -23.773  -9.246  1.00 23.43           C  
ATOM   1001  C   ALA A 179      -3.474 -24.972 -10.017  1.00 29.91           C  
ATOM   1002  O   ALA A 179      -4.169 -25.795  -9.413  1.00 28.42           O  
ATOM   1003  CB  ALA A 179      -1.597 -24.191  -8.521  1.00 23.84           C  
ATOM   1004  N   ASP A 180      -3.239 -25.045 -11.353  1.00 29.47           N  
ATOM   1005  CA  ASP A 180      -3.775 -26.127 -12.183  1.00 30.29           C  
ATOM   1006  C   ASP A 180      -3.139 -27.462 -11.794  1.00 37.67           C  
ATOM   1007  O   ASP A 180      -1.922 -27.661 -11.948  1.00 37.92           O  
ATOM   1008  CB  ASP A 180      -3.606 -25.825 -13.693  1.00 32.21           C  
ATOM   1009  CG  ASP A 180      -4.557 -26.563 -14.631  1.00 48.68           C  
ATOM   1010  OD1 ASP A 180      -4.751 -27.792 -14.453  1.00 50.01           O  
ATOM   1011  OD2 ASP A 180      -5.100 -25.921 -15.540  1.00 57.76           O  
ATOM   1012  N   GLY A 181      -3.973 -28.356 -11.269  1.00 36.00           N  
ATOM   1013  CA  GLY A 181      -3.545 -29.688 -10.868  1.00 36.62           C  
ATOM   1014  C   GLY A 181      -3.078 -30.516 -12.052  1.00 44.88           C  
ATOM   1015  O   GLY A 181      -2.198 -31.365 -11.890  1.00 47.21           O  
ATOM   1016  N   GLU A 182      -3.647 -30.256 -13.263  1.00 41.61           N  
ATOM   1017  CA  GLU A 182      -3.290 -30.934 -14.511  1.00 41.85           C  
ATOM   1018  C   GLU A 182      -1.885 -30.506 -14.973  1.00 46.24           C  
ATOM   1019  O   GLU A 182      -1.219 -31.276 -15.666  1.00 46.32           O  
ATOM   1020  CB  GLU A 182      -4.321 -30.669 -15.621  1.00 43.54           C  
ATOM   1021  CG  GLU A 182      -5.713 -31.242 -15.367  1.00 57.16           C  
ATOM   1022  CD  GLU A 182      -6.792 -30.769 -16.329  1.00 86.43           C  
ATOM   1023  OE1 GLU A 182      -6.663 -31.005 -17.554  1.00 79.82           O  
ATOM   1024  OE2 GLU A 182      -7.771 -30.154 -15.849  1.00 88.64           O  
ATOM   1025  N   ILE A 183      -1.435 -29.283 -14.577  1.00 41.66           N  
ATOM   1026  CA  ILE A 183      -0.111 -28.736 -14.904  1.00 40.17           C  
ATOM   1027  C   ILE A 183       0.907 -29.119 -13.807  1.00 43.77           C  
ATOM   1028  O   ILE A 183       1.949 -29.706 -14.111  1.00 42.74           O  
ATOM   1029  CB  ILE A 183      -0.190 -27.216 -15.227  1.00 42.12           C  
ATOM   1030  CG1 ILE A 183      -0.663 -27.049 -16.695  1.00 42.37           C  
ATOM   1031  CG2 ILE A 183       1.159 -26.517 -14.990  1.00 41.48           C  
ATOM   1032  CD1 ILE A 183      -0.954 -25.681 -17.167  1.00 53.65           C  
ATOM   1033  N   PHE A 184       0.589 -28.800 -12.533  1.00 40.39           N  
ATOM   1034  CA  PHE A 184       1.430 -29.147 -11.386  1.00 39.57           C  
ATOM   1035  C   PHE A 184       0.970 -30.553 -10.943  1.00 45.04           C  
ATOM   1036  O   PHE A 184       0.099 -30.705 -10.085  1.00 44.23           O  
ATOM   1037  CB  PHE A 184       1.304 -28.073 -10.287  1.00 40.64           C  
ATOM   1038  CG  PHE A 184       1.687 -26.693 -10.773  1.00 41.28           C  
ATOM   1039  CD1 PHE A 184       3.011 -26.271 -10.751  1.00 43.27           C  
ATOM   1040  CD2 PHE A 184       0.723 -25.817 -11.264  1.00 42.34           C  
ATOM   1041  CE1 PHE A 184       3.364 -25.001 -11.211  1.00 43.40           C  
ATOM   1042  CE2 PHE A 184       1.079 -24.555 -11.732  1.00 43.94           C  
ATOM   1043  CZ  PHE A 184       2.395 -24.154 -11.697  1.00 41.93           C  
ATOM   1044  N   THR A 185       1.511 -31.582 -11.621  1.00 43.44           N  
ATOM   1045  CA  THR A 185       1.166 -33.001 -11.411  1.00 43.32           C  
ATOM   1046  C   THR A 185       1.857 -33.622 -10.180  1.00 47.16           C  
ATOM   1047  O   THR A 185       1.366 -34.624  -9.673  1.00 47.05           O  
ATOM   1048  CB  THR A 185       1.413 -33.812 -12.689  1.00 49.69           C  
ATOM   1049  OG1 THR A 185       2.709 -33.491 -13.196  1.00 56.06           O  
ATOM   1050  CG2 THR A 185       0.374 -33.551 -13.753  1.00 45.43           C  
ATOM   1051  N   GLU A 186       2.974 -33.034  -9.704  1.00 43.49           N  
ATOM   1052  CA  GLU A 186       3.703 -33.489  -8.521  1.00 43.52           C  
ATOM   1053  C   GLU A 186       2.859 -33.087  -7.287  1.00 47.25           C  
ATOM   1054  O   GLU A 186       1.998 -33.869  -6.870  1.00 48.11           O  
ATOM   1055  CB  GLU A 186       5.144 -32.896  -8.488  1.00 45.34           C  
ATOM   1056  CG  GLU A 186       5.825 -32.918  -7.116  1.00 61.22           C  
ATOM   1057  CD  GLU A 186       7.264 -32.447  -7.007  1.00 89.87           C  
ATOM   1058  OE1 GLU A 186       8.084 -32.815  -7.881  1.00 95.30           O  
ATOM   1059  OE2 GLU A 186       7.577 -31.731  -6.026  1.00 78.70           O  
ATOM   1060  N   THR A 187       3.058 -31.854  -6.755  1.00 41.31           N  
ATOM   1061  CA  THR A 187       2.335 -31.339  -5.590  1.00 39.52           C  
ATOM   1062  C   THR A 187       1.566 -30.050  -5.887  1.00 37.48           C  
ATOM   1063  O   THR A 187       1.921 -29.313  -6.809  1.00 37.32           O  
ATOM   1064  CB  THR A 187       3.286 -31.196  -4.376  1.00 51.74           C  
ATOM   1065  OG1 THR A 187       2.506 -30.948  -3.204  1.00 55.61           O  
ATOM   1066  CG2 THR A 187       4.344 -30.095  -4.554  1.00 47.98           C  
ATOM   1067  N   THR A 188       0.507 -29.790  -5.105  1.00 31.01           N  
ATOM   1068  CA  THR A 188      -0.312 -28.572  -5.223  1.00 29.89           C  
ATOM   1069  C   THR A 188      -0.456 -27.916  -3.845  1.00 30.97           C  
ATOM   1070  O   THR A 188      -1.234 -26.974  -3.670  1.00 31.22           O  
ATOM   1071  CB  THR A 188      -1.641 -28.805  -5.982  1.00 37.45           C  
ATOM   1072  OG1 THR A 188      -2.236 -30.057  -5.603  1.00 38.32           O  
ATOM   1073  CG2 THR A 188      -1.473 -28.699  -7.498  1.00 31.24           C  
ATOM   1074  N   VAL A 189       0.342 -28.413  -2.880  1.00 25.15           N  
ATOM   1075  CA  VAL A 189       0.395 -27.973  -1.496  1.00 23.28           C  
ATOM   1076  C   VAL A 189       1.634 -27.089  -1.317  1.00 30.95           C  
ATOM   1077  O   VAL A 189       2.766 -27.520  -1.606  1.00 32.61           O  
ATOM   1078  CB  VAL A 189       0.395 -29.167  -0.509  1.00 24.75           C  
ATOM   1079  CG1 VAL A 189       0.378 -28.680   0.925  1.00 23.93           C  
ATOM   1080  CG2 VAL A 189      -0.770 -30.114  -0.764  1.00 24.18           C  
ATOM   1081  N   TYR A 190       1.404 -25.846  -0.847  1.00 26.13           N  
ATOM   1082  CA  TYR A 190       2.425 -24.849  -0.577  1.00 24.36           C  
ATOM   1083  C   TYR A 190       3.109 -25.184   0.750  1.00 29.55           C  
ATOM   1084  O   TYR A 190       2.452 -25.558   1.743  1.00 27.98           O  
ATOM   1085  CB  TYR A 190       1.779 -23.417  -0.512  1.00 24.22           C  
ATOM   1086  CG  TYR A 190       1.308 -22.940  -1.869  1.00 23.01           C  
ATOM   1087  CD1 TYR A 190       2.221 -22.515  -2.839  1.00 24.65           C  
ATOM   1088  CD2 TYR A 190      -0.031 -23.028  -2.232  1.00 21.75           C  
ATOM   1089  CE1 TYR A 190       1.803 -22.155  -4.121  1.00 22.55           C  
ATOM   1090  CE2 TYR A 190      -0.456 -22.685  -3.516  1.00 21.27           C  
ATOM   1091  CZ  TYR A 190       0.461 -22.238  -4.453  1.00 24.77           C  
ATOM   1092  OH  TYR A 190       0.031 -21.887  -5.713  1.00 24.77           O  
ATOM   1093  N   ASN A 191       4.436 -25.048   0.767  1.00 27.14           N  
ATOM   1094  CA  ASN A 191       5.221 -25.259   1.979  1.00 26.88           C  
ATOM   1095  C   ASN A 191       5.319 -23.842   2.606  1.00 32.50           C  
ATOM   1096  O   ASN A 191       5.927 -22.922   2.021  1.00 30.28           O  
ATOM   1097  CB  ASN A 191       6.592 -25.860   1.631  1.00 23.94           C  
ATOM   1098  CG  ASN A 191       7.605 -25.926   2.738  1.00 39.99           C  
ATOM   1099  OD1 ASN A 191       8.215 -24.934   3.127  1.00 50.76           O  
ATOM   1100  ND2 ASN A 191       7.844 -27.098   3.247  1.00 31.74           N  
ATOM   1101  N   TYR A 192       4.664 -23.673   3.769  1.00 30.66           N  
ATOM   1102  CA  TYR A 192       4.642 -22.420   4.523  1.00 31.00           C  
ATOM   1103  C   TYR A 192       6.034 -21.817   4.674  1.00 36.71           C  
ATOM   1104  O   TYR A 192       6.186 -20.621   4.412  1.00 37.81           O  
ATOM   1105  CB  TYR A 192       4.042 -22.634   5.922  1.00 31.75           C  
ATOM   1106  CG  TYR A 192       3.818 -21.339   6.671  1.00 34.31           C  
ATOM   1107  CD1 TYR A 192       2.630 -20.623   6.527  1.00 36.98           C  
ATOM   1108  CD2 TYR A 192       4.800 -20.815   7.509  1.00 34.22           C  
ATOM   1109  CE1 TYR A 192       2.420 -19.422   7.207  1.00 37.48           C  
ATOM   1110  CE2 TYR A 192       4.601 -19.615   8.193  1.00 35.14           C  
ATOM   1111  CZ  TYR A 192       3.411 -18.920   8.035  1.00 42.62           C  
ATOM   1112  OH  TYR A 192       3.191 -17.749   8.714  1.00 41.21           O  
ATOM   1113  N   GLU A 193       7.035 -22.634   5.132  1.00 31.68           N  
ATOM   1114  CA  GLU A 193       8.422 -22.210   5.373  1.00 30.21           C  
ATOM   1115  C   GLU A 193       9.078 -21.600   4.136  1.00 31.04           C  
ATOM   1116  O   GLU A 193       9.741 -20.571   4.255  1.00 30.29           O  
ATOM   1117  CB  GLU A 193       9.251 -23.346   5.962  1.00 31.47           C  
ATOM   1118  N   THR A 194       8.871 -22.213   2.953  1.00 26.05           N  
ATOM   1119  CA  THR A 194       9.369 -21.706   1.676  1.00 26.22           C  
ATOM   1120  C   THR A 194       8.786 -20.285   1.431  1.00 33.06           C  
ATOM   1121  O   THR A 194       9.513 -19.407   0.977  1.00 33.49           O  
ATOM   1122  CB  THR A 194       8.982 -22.659   0.535  1.00 34.12           C  
ATOM   1123  OG1 THR A 194       9.542 -23.946   0.771  1.00 41.77           O  
ATOM   1124  CG2 THR A 194       9.442 -22.171  -0.808  1.00 30.07           C  
ATOM   1125  N   LEU A 195       7.476 -20.075   1.743  1.00 29.65           N  
ATOM   1126  CA  LEU A 195       6.789 -18.793   1.573  1.00 28.60           C  
ATOM   1127  C   LEU A 195       7.303 -17.748   2.565  1.00 32.59           C  
ATOM   1128  O   LEU A 195       7.610 -16.636   2.162  1.00 33.97           O  
ATOM   1129  CB  LEU A 195       5.250 -18.947   1.669  1.00 28.19           C  
ATOM   1130  CG  LEU A 195       4.497 -19.707   0.550  1.00 30.99           C  
ATOM   1131  CD1 LEU A 195       3.025 -19.683   0.802  1.00 30.60           C  
ATOM   1132  CD2 LEU A 195       4.731 -19.113  -0.819  1.00 30.68           C  
ATOM   1133  N   GLN A 196       7.398 -18.111   3.852  1.00 27.85           N  
ATOM   1134  CA  GLN A 196       7.882 -17.286   4.960  1.00 27.20           C  
ATOM   1135  C   GLN A 196       9.303 -16.743   4.689  1.00 35.77           C  
ATOM   1136  O   GLN A 196       9.543 -15.549   4.895  1.00 35.64           O  
ATOM   1137  CB  GLN A 196       7.814 -18.120   6.249  1.00 27.86           C  
ATOM   1138  CG  GLN A 196       8.720 -17.688   7.380  1.00 40.74           C  
ATOM   1139  CD  GLN A 196       8.677 -18.697   8.478  1.00 65.93           C  
ATOM   1140  OE1 GLN A 196       9.282 -19.773   8.388  1.00 68.01           O  
ATOM   1141  NE2 GLN A 196       7.963 -18.368   9.539  1.00 56.40           N  
ATOM   1142  N   GLN A 197      10.226 -17.623   4.211  1.00 34.29           N  
ATOM   1143  CA  GLN A 197      11.613 -17.283   3.890  1.00 35.04           C  
ATOM   1144  C   GLN A 197      11.739 -16.213   2.820  1.00 38.82           C  
ATOM   1145  O   GLN A 197      12.515 -15.282   2.998  1.00 41.22           O  
ATOM   1146  CB  GLN A 197      12.421 -18.534   3.489  1.00 36.93           C  
ATOM   1147  CG  GLN A 197      12.891 -19.367   4.685  1.00 44.22           C  
ATOM   1148  CD  GLN A 197      13.380 -20.764   4.334  1.00 52.28           C  
ATOM   1149  OE1 GLN A 197      13.761 -21.078   3.197  1.00 46.39           O  
ATOM   1150  NE2 GLN A 197      13.381 -21.640   5.321  1.00 45.03           N  
ATOM   1151  N   ARG A 198      11.001 -16.327   1.715  1.00 32.73           N  
ATOM   1152  CA  ARG A 198      11.085 -15.314   0.667  1.00 31.96           C  
ATOM   1153  C   ARG A 198      10.347 -14.046   1.081  1.00 36.21           C  
ATOM   1154  O   ARG A 198      10.806 -12.954   0.752  1.00 38.06           O  
ATOM   1155  CB  ARG A 198      10.602 -15.860  -0.687  1.00 31.77           C  
ATOM   1156  CG  ARG A 198      10.613 -14.861  -1.853  1.00 45.70           C  
ATOM   1157  CD  ARG A 198      11.966 -14.699  -2.529  1.00 59.65           C  
ATOM   1158  NE  ARG A 198      11.940 -13.667  -3.574  1.00 80.05           N  
ATOM   1159  CZ  ARG A 198      11.591 -13.879  -4.845  1.00 97.58           C  
ATOM   1160  NH1 ARG A 198      11.230 -15.092  -5.251  1.00 86.32           N  
ATOM   1161  NH2 ARG A 198      11.596 -12.877  -5.716  1.00 79.34           N  
ATOM   1162  N   ILE A 199       9.223 -14.169   1.807  1.00 30.46           N  
ATOM   1163  CA  ILE A 199       8.496 -12.979   2.241  1.00 29.72           C  
ATOM   1164  C   ILE A 199       9.377 -12.157   3.220  1.00 31.65           C  
ATOM   1165  O   ILE A 199       9.444 -10.941   3.069  1.00 30.71           O  
ATOM   1166  CB  ILE A 199       7.060 -13.311   2.744  1.00 31.90           C  
ATOM   1167  CG1 ILE A 199       6.075 -13.246   1.558  1.00 31.40           C  
ATOM   1168  CG2 ILE A 199       6.598 -12.410   3.918  1.00 29.14           C  
ATOM   1169  CD1 ILE A 199       5.513 -14.541   1.116  1.00 34.18           C  
ATOM   1170  N   ARG A 200      10.094 -12.825   4.150  1.00 27.93           N  
ATOM   1171  CA  ARG A 200      10.994 -12.158   5.078  1.00 29.27           C  
ATOM   1172  C   ARG A 200      12.082 -11.376   4.284  1.00 39.49           C  
ATOM   1173  O   ARG A 200      12.346 -10.207   4.603  1.00 40.91           O  
ATOM   1174  CB  ARG A 200      11.650 -13.168   6.028  1.00 28.20           C  
ATOM   1175  CG  ARG A 200      12.728 -12.524   6.919  1.00 35.31           C  
ATOM   1176  CD  ARG A 200      13.308 -13.479   7.922  1.00 35.61           C  
ATOM   1177  NE  ARG A 200      14.075 -14.520   7.246  1.00 42.65           N  
ATOM   1178  CZ  ARG A 200      14.625 -15.553   7.862  1.00 49.93           C  
ATOM   1179  NH1 ARG A 200      14.500 -15.694   9.172  1.00 41.78           N  
ATOM   1180  NH2 ARG A 200      15.309 -16.453   7.175  1.00 39.74           N  
ATOM   1181  N   GLU A 201      12.696 -12.027   3.250  1.00 36.20           N  
ATOM   1182  CA  GLU A 201      13.721 -11.429   2.393  1.00 35.92           C  
ATOM   1183  C   GLU A 201      13.169 -10.185   1.681  1.00 38.56           C  
ATOM   1184  O   GLU A 201      13.842  -9.147   1.647  1.00 38.30           O  
ATOM   1185  CB  GLU A 201      14.189 -12.448   1.342  1.00 37.76           C  
ATOM   1186  CG  GLU A 201      15.671 -12.776   1.408  1.00 53.75           C  
ATOM   1187  CD  GLU A 201      16.039 -14.223   1.118  1.00 85.75           C  
ATOM   1188  OE1 GLU A 201      15.376 -15.142   1.657  1.00 79.20           O  
ATOM   1189  OE2 GLU A 201      17.011 -14.436   0.359  1.00 86.48           O  
ATOM   1190  N   LEU A 202      11.972 -10.262   1.160  1.00 33.26           N  
ATOM   1191  CA  LEU A 202      11.425  -9.173   0.418  1.00 32.87           C  
ATOM   1192  C   LEU A 202      11.061  -7.975   1.256  1.00 36.66           C  
ATOM   1193  O   LEU A 202      11.201  -6.873   0.811  1.00 36.17           O  
ATOM   1194  CB  LEU A 202      10.228  -9.627  -0.377  1.00 32.72           C  
ATOM   1195  CG  LEU A 202      10.377 -10.584  -1.524  1.00 35.34           C  
ATOM   1196  CD1 LEU A 202       9.071 -11.285  -1.719  1.00 35.25           C  
ATOM   1197  CD2 LEU A 202      10.707  -9.836  -2.764  1.00 33.70           C  
ATOM   1198  N   ALA A 203      10.555  -8.202   2.455  1.00 32.55           N  
ATOM   1199  CA  ALA A 203      10.322  -7.141   3.410  1.00 31.40           C  
ATOM   1200  C   ALA A 203      11.603  -6.476   3.878  1.00 34.55           C  
ATOM   1201  O   ALA A 203      11.643  -5.310   4.090  1.00 33.25           O  
ATOM   1202  CB  ALA A 203       9.472  -7.617   4.565  1.00 31.51           C  
ATOM   1203  N   PHE A 204      12.643  -7.250   4.086  1.00 31.68           N  
ATOM   1204  CA  PHE A 204      13.969  -6.710   4.310  1.00 30.76           C  
ATOM   1205  C   PHE A 204      14.591  -5.956   3.131  1.00 35.31           C  
ATOM   1206  O   PHE A 204      15.206  -4.962   3.327  1.00 35.64           O  
ATOM   1207  CB  PHE A 204      14.897  -7.764   4.878  1.00 31.33           C  
ATOM   1208  CG  PHE A 204      16.185  -7.228   5.352  1.00 31.52           C  
ATOM   1209  CD1 PHE A 204      16.294  -6.677   6.567  1.00 33.66           C  
ATOM   1210  CD2 PHE A 204      17.283  -7.281   4.566  1.00 32.25           C  
ATOM   1211  CE1 PHE A 204      17.476  -6.179   6.993  1.00 34.35           C  
ATOM   1212  CE2 PHE A 204      18.470  -6.782   4.977  1.00 34.63           C  
ATOM   1213  CZ  PHE A 204      18.571  -6.233   6.194  1.00 33.08           C  
ATOM   1214  N   LEU A 205      14.432  -6.440   1.918  1.00 33.04           N  
ATOM   1215  CA  LEU A 205      14.885  -5.722   0.743  1.00 34.05           C  
ATOM   1216  C   LEU A 205      14.155  -4.445   0.485  1.00 37.86           C  
ATOM   1217  O   LEU A 205      14.709  -3.498  -0.006  1.00 37.74           O  
ATOM   1218  CB  LEU A 205      14.869  -6.594  -0.496  1.00 34.84           C  
ATOM   1219  CG  LEU A 205      15.919  -7.677  -0.477  1.00 41.24           C  
ATOM   1220  CD1 LEU A 205      15.684  -8.742  -1.512  1.00 41.84           C  
ATOM   1221  CD2 LEU A 205      17.280  -7.068  -0.612  1.00 42.87           C  
ATOM   1222  N   ASN A 206      12.872  -4.454   0.758  1.00 33.75           N  
ATOM   1223  CA  ASN A 206      12.055  -3.318   0.476  1.00 31.93           C  
ATOM   1224  C   ASN A 206      11.496  -2.755   1.741  1.00 33.95           C  
ATOM   1225  O   ASN A 206      10.413  -3.065   2.128  1.00 34.17           O  
ATOM   1226  CB  ASN A 206      10.933  -3.715  -0.484  1.00 20.00           C  
ATOM   1227  CG  ASN A 206      11.376  -4.705  -1.534  1.00 20.00           C  
ATOM   1228  OD1 ASN A 206      11.835  -4.337  -2.585  1.00 20.00           O  
ATOM   1229  ND2 ASN A 206      11.233  -5.968  -1.241  1.00 20.00           N  
ATOM   1230  N   LYS A 207      12.292  -1.911   2.354  1.00 29.50           N  
ATOM   1231  CA  LYS A 207      12.025  -1.296   3.614  1.00 29.67           C  
ATOM   1232  C   LYS A 207      10.762  -0.480   3.692  1.00 33.30           C  
ATOM   1233  O   LYS A 207      10.468   0.287   2.830  1.00 33.10           O  
ATOM   1234  CB  LYS A 207      13.199  -0.409   3.948  1.00 32.85           C  
ATOM   1235  CG  LYS A 207      14.530  -1.100   3.860  1.00 47.37           C  
ATOM   1236  CD  LYS A 207      15.061  -1.406   5.237  1.00 55.05           C  
ATOM   1237  CE  LYS A 207      16.074  -2.528   5.230  1.00 57.85           C  
ATOM   1238  NZ  LYS A 207      16.237  -3.013   6.614  1.00 60.61           N1+
ATOM   1239  N   GLY A 208      10.040  -0.636   4.778  1.00 29.23           N  
ATOM   1240  CA  GLY A 208       8.838   0.109   5.029  1.00 29.20           C  
ATOM   1241  C   GLY A 208       7.543  -0.510   4.587  1.00 34.74           C  
ATOM   1242  O   GLY A 208       6.497  -0.042   4.926  1.00 35.12           O  
ATOM   1243  N   ILE A 209       7.629  -1.603   3.873  1.00 30.52           N  
ATOM   1244  CA  ILE A 209       6.470  -2.308   3.446  1.00 29.72           C  
ATOM   1245  C   ILE A 209       6.134  -3.388   4.422  1.00 31.85           C  
ATOM   1246  O   ILE A 209       6.955  -4.163   4.767  1.00 30.17           O  
ATOM   1247  CB  ILE A 209       6.702  -2.941   2.086  1.00 33.27           C  
ATOM   1248  CG1 ILE A 209       7.118  -1.888   1.085  1.00 35.77           C  
ATOM   1249  CG2 ILE A 209       5.467  -3.635   1.610  1.00 31.98           C  
ATOM   1250  CD1 ILE A 209       6.378  -0.561   1.192  1.00 48.34           C  
ATOM   1251  N   GLN A 210       4.902  -3.416   4.865  1.00 28.31           N  
ATOM   1252  CA  GLN A 210       4.441  -4.478   5.703  1.00 28.20           C  
ATOM   1253  C   GLN A 210       3.912  -5.636   4.896  1.00 31.11           C  
ATOM   1254  O   GLN A 210       2.999  -5.499   4.161  1.00 31.19           O  
ATOM   1255  CB  GLN A 210       3.442  -3.983   6.701  1.00 29.45           C  
ATOM   1256  CG  GLN A 210       3.617  -4.646   8.028  1.00 46.51           C  
ATOM   1257  CD  GLN A 210       2.450  -4.449   8.939  1.00 74.15           C  
ATOM   1258  OE1 GLN A 210       1.318  -4.478   8.515  1.00 72.73           O  
ATOM   1259  NE2 GLN A 210       2.727  -4.252  10.210  1.00 67.52           N  
ATOM   1260  N   ILE A 211       4.579  -6.763   5.025  1.00 26.39           N  
ATOM   1261  CA  ILE A 211       4.195  -7.996   4.336  1.00 26.64           C  
ATOM   1262  C   ILE A 211       3.810  -9.043   5.392  1.00 31.61           C  
ATOM   1263  O   ILE A 211       4.616  -9.360   6.278  1.00 29.29           O  
ATOM   1264  CB  ILE A 211       5.219  -8.535   3.285  1.00 28.97           C  
ATOM   1265  CG1 ILE A 211       5.847  -7.383   2.421  1.00 28.88           C  
ATOM   1266  CG2 ILE A 211       4.545  -9.615   2.423  1.00 28.44           C  
ATOM   1267  CD1 ILE A 211       6.975  -7.759   1.329  1.00 23.82           C  
ATOM   1268  N   THR A 212       2.564  -9.547   5.299  1.00 30.55           N  
ATOM   1269  CA  THR A 212       2.031 -10.543   6.223  1.00 31.12           C  
ATOM   1270  C   THR A 212       1.742 -11.871   5.520  1.00 34.73           C  
ATOM   1271  O   THR A 212       1.193 -11.897   4.424  1.00 33.51           O  
ATOM   1272  CB  THR A 212       0.778 -10.003   6.932  1.00 40.87           C  
ATOM   1273  OG1 THR A 212       1.076  -8.719   7.471  1.00 43.19           O  
ATOM   1274  CG2 THR A 212       0.290 -10.928   8.063  1.00 39.74           C  
ATOM   1275  N   LEU A 213       2.104 -12.968   6.175  1.00 31.54           N  
ATOM   1276  CA  LEU A 213       1.830 -14.305   5.691  1.00 30.69           C  
ATOM   1277  C   LEU A 213       0.934 -14.981   6.718  1.00 32.96           C  
ATOM   1278  O   LEU A 213       1.270 -14.996   7.879  1.00 31.02           O  
ATOM   1279  CB  LEU A 213       3.117 -15.101   5.450  1.00 30.84           C  
ATOM   1280  CG  LEU A 213       2.959 -16.508   4.903  1.00 36.05           C  
ATOM   1281  CD1 LEU A 213       2.393 -16.510   3.494  1.00 39.17           C  
ATOM   1282  CD2 LEU A 213       4.262 -17.212   4.929  1.00 37.02           C  
ATOM   1283  N   ARG A 214      -0.211 -15.522   6.284  1.00 30.14           N  
ATOM   1284  CA  ARG A 214      -1.161 -16.217   7.141  1.00 29.34           C  
ATOM   1285  C   ARG A 214      -1.528 -17.589   6.514  1.00 29.30           C  
ATOM   1286  O   ARG A 214      -1.868 -17.663   5.321  1.00 28.98           O  
ATOM   1287  CB  ARG A 214      -2.398 -15.318   7.300  1.00 31.40           C  
ATOM   1288  CG  ARG A 214      -3.575 -15.884   8.085  1.00 42.14           C  
ATOM   1289  CD  ARG A 214      -4.656 -14.828   8.169  1.00 53.27           C  
ATOM   1290  NE  ARG A 214      -5.778 -15.250   9.008  1.00 81.34           N  
ATOM   1291  CZ  ARG A 214      -5.907 -14.965  10.304  1.00102.59           C  
ATOM   1292  NH1 ARG A 214      -4.971 -14.264  10.936  1.00 87.69           N  
ATOM   1293  NH2 ARG A 214      -6.972 -15.384  10.979  1.00 88.23           N  
ATOM   1294  N   ASP A 215      -1.425 -18.671   7.305  1.00 22.72           N  
ATOM   1295  CA  ASP A 215      -1.825 -20.021   6.847  1.00 20.71           C  
ATOM   1296  C   ASP A 215      -3.188 -20.298   7.487  1.00 25.13           C  
ATOM   1297  O   ASP A 215      -3.304 -20.319   8.715  1.00 26.25           O  
ATOM   1298  CB  ASP A 215      -0.822 -21.120   7.229  1.00 20.73           C  
ATOM   1299  CG  ASP A 215      -1.065 -22.475   6.573  1.00 28.25           C  
ATOM   1300  OD1 ASP A 215      -1.991 -22.583   5.759  1.00 35.71           O  
ATOM   1301  OD2 ASP A 215      -0.316 -23.430   6.870  1.00 24.48           O  
ATOM   1302  N   GLU A 216      -4.216 -20.452   6.671  1.00 21.36           N  
ATOM   1303  CA  GLU A 216      -5.564 -20.734   7.174  1.00 22.18           C  
ATOM   1304  C   GLU A 216      -6.046 -22.095   6.652  1.00 27.57           C  
ATOM   1305  O   GLU A 216      -7.244 -22.275   6.572  1.00 28.49           O  
ATOM   1306  CB  GLU A 216      -6.576 -19.682   6.684  1.00 23.55           C  
ATOM   1307  CG  GLU A 216      -6.330 -18.252   7.108  1.00 39.72           C  
ATOM   1308  CD  GLU A 216      -7.293 -17.275   6.465  1.00 61.93           C  
ATOM   1309  OE1 GLU A 216      -7.849 -17.594   5.388  1.00 48.42           O  
ATOM   1310  OE2 GLU A 216      -7.492 -16.183   7.041  1.00 66.54           O  
ATOM   1311  N   ARG A 217      -5.163 -23.021   6.254  1.00 26.10           N  
ATOM   1312  CA  ARG A 217      -5.631 -24.313   5.715  1.00 27.63           C  
ATOM   1313  C   ARG A 217      -6.395 -25.150   6.720  1.00 34.61           C  
ATOM   1314  O   ARG A 217      -7.359 -25.814   6.352  1.00 33.73           O  
ATOM   1315  CB  ARG A 217      -4.509 -25.120   5.081  1.00 24.36           C  
ATOM   1316  CG  ARG A 217      -4.241 -24.694   3.681  1.00 21.37           C  
ATOM   1317  CD  ARG A 217      -2.936 -25.289   3.209  1.00 34.19           C  
ATOM   1318  NE  ARG A 217      -1.787 -24.754   3.939  1.00 29.68           N  
ATOM   1319  CZ  ARG A 217      -0.521 -24.954   3.588  1.00 37.81           C  
ATOM   1320  NH1 ARG A 217      -0.228 -25.657   2.498  1.00 18.23           N  
ATOM   1321  NH2 ARG A 217       0.462 -24.437   4.312  1.00 13.70           N  
ATOM   1322  N   ASP A 218      -5.970 -25.104   7.978  1.00 34.74           N  
ATOM   1323  CA  ASP A 218      -6.646 -25.796   9.042  1.00 37.05           C  
ATOM   1324  C   ASP A 218      -7.087 -24.775  10.081  1.00 43.95           C  
ATOM   1325  O   ASP A 218      -6.292 -24.332  10.915  1.00 42.25           O  
ATOM   1326  CB  ASP A 218      -5.791 -26.924   9.648  1.00 40.27           C  
ATOM   1327  CG  ASP A 218      -6.495 -27.714  10.742  1.00 57.36           C  
ATOM   1328  OD1 ASP A 218      -7.722 -27.964  10.609  1.00 59.19           O  
ATOM   1329  OD2 ASP A 218      -5.826 -28.082  11.724  1.00 67.47           O  
ATOM   1330  N   GLU A 219      -8.379 -24.414  10.010  1.00 43.53           N  
ATOM   1331  CA  GLU A 219      -9.120 -23.481  10.869  1.00 45.00           C  
ATOM   1332  C   GLU A 219      -8.850 -23.695  12.383  1.00 48.86           C  
ATOM   1333  O   GLU A 219      -9.154 -22.814  13.178  1.00 48.99           O  
ATOM   1334  CB  GLU A 219     -10.640 -23.619  10.595  1.00 47.33           C  
ATOM   1335  CG  GLU A 219     -11.062 -23.592   9.124  1.00 64.94           C  
ATOM   1336  CD  GLU A 219     -10.977 -24.880   8.309  1.00 91.24           C  
ATOM   1337  OE1 GLU A 219     -10.458 -25.898   8.828  1.00 66.27           O  
ATOM   1338  OE2 GLU A 219     -11.426 -24.863   7.138  1.00 90.95           O  
ATOM   1339  N   GLU A 220      -8.290 -24.863  12.765  1.00 44.73           N  
ATOM   1340  CA  GLU A 220      -7.949 -25.253  14.138  1.00 43.21           C  
ATOM   1341  C   GLU A 220      -6.573 -24.735  14.593  1.00 42.65           C  
ATOM   1342  O   GLU A 220      -6.350 -24.584  15.789  1.00 41.58           O  
ATOM   1343  CB  GLU A 220      -8.082 -26.771  14.317  1.00 44.47           C  
ATOM   1344  CG  GLU A 220      -9.521 -27.240  14.154  1.00 52.23           C  
ATOM   1345  CD  GLU A 220      -9.795 -28.707  14.420  1.00 73.07           C  
ATOM   1346  OE1 GLU A 220      -8.856 -29.531  14.317  1.00 60.57           O  
ATOM   1347  OE2 GLU A 220     -10.964 -29.032  14.728  1.00 72.76           O  
ATOM   1348  N   ASN A 221      -5.666 -24.475  13.640  1.00 38.08           N  
ATOM   1349  CA  ASN A 221      -4.342 -23.904  13.850  1.00 37.60           C  
ATOM   1350  C   ASN A 221      -4.033 -22.890  12.736  1.00 41.66           C  
ATOM   1351  O   ASN A 221      -3.632 -23.267  11.620  1.00 41.21           O  
ATOM   1352  CB  ASN A 221      -3.233 -24.946  13.983  1.00 40.96           C  
ATOM   1353  CG  ASN A 221      -1.843 -24.310  13.942  1.00 71.92           C  
ATOM   1354  OD1 ASN A 221      -1.509 -23.423  14.738  1.00 61.59           O  
ATOM   1355  ND2 ASN A 221      -1.012 -24.722  12.986  1.00 67.47           N  
ATOM   1356  N   VAL A 222      -4.226 -21.597  13.050  1.00 37.43           N  
ATOM   1357  CA  VAL A 222      -3.975 -20.493  12.114  1.00 36.23           C  
ATOM   1358  C   VAL A 222      -2.661 -19.821  12.520  1.00 37.80           C  
ATOM   1359  O   VAL A 222      -2.609 -19.167  13.553  1.00 38.83           O  
ATOM   1360  CB  VAL A 222      -5.154 -19.482  12.085  1.00 39.58           C  
ATOM   1361  CG1 VAL A 222      -4.872 -18.339  11.115  1.00 39.20           C  
ATOM   1362  CG2 VAL A 222      -6.476 -20.173  11.757  1.00 39.07           C  
ATOM   1363  N   ARG A 223      -1.604 -20.014  11.729  1.00 31.74           N  
ATOM   1364  CA  ARG A 223      -0.269 -19.444  11.957  1.00 29.38           C  
ATOM   1365  C   ARG A 223      -0.157 -18.184  11.103  1.00 31.14           C  
ATOM   1366  O   ARG A 223      -0.685 -18.139   9.986  1.00 31.21           O  
ATOM   1367  CB  ARG A 223       0.848 -20.468  11.591  1.00 26.44           C  
ATOM   1368  N   GLU A 224       0.525 -17.155  11.619  1.00 26.37           N  
ATOM   1369  CA  GLU A 224       0.711 -15.883  10.913  1.00 24.12           C  
ATOM   1370  C   GLU A 224       2.091 -15.299  11.202  1.00 26.63           C  
ATOM   1371  O   GLU A 224       2.564 -15.410  12.330  1.00 27.04           O  
ATOM   1372  CB  GLU A 224      -0.406 -14.906  11.305  1.00 24.92           C  
ATOM   1373  CG  GLU A 224      -0.660 -13.830  10.275  1.00 39.37           C  
ATOM   1374  CD  GLU A 224      -1.670 -12.772  10.661  1.00 60.08           C  
ATOM   1375  OE1 GLU A 224      -1.357 -11.939  11.541  1.00 51.74           O  
ATOM   1376  OE2 GLU A 224      -2.775 -12.773  10.077  1.00 65.85           O  
ATOM   1377  N   ASP A 225       2.729 -14.679  10.192  1.00 23.43           N  
ATOM   1378  CA  ASP A 225       4.043 -14.023  10.257  1.00 24.04           C  
ATOM   1379  C   ASP A 225       4.014 -12.618   9.653  1.00 27.59           C  
ATOM   1380  O   ASP A 225       3.808 -12.440   8.444  1.00 26.13           O  
ATOM   1381  CB  ASP A 225       5.158 -14.886   9.631  1.00 26.87           C  
ATOM   1382  CG  ASP A 225       5.639 -15.985  10.576  1.00 43.01           C  
ATOM   1383  OD1 ASP A 225       5.020 -17.070  10.587  1.00 47.19           O  
ATOM   1384  OD2 ASP A 225       6.637 -15.752  11.311  1.00 45.87           O  
ATOM   1385  N   SER A 226       4.215 -11.612  10.503  1.00 25.50           N  
ATOM   1386  CA  SER A 226       4.198 -10.224  10.049  1.00 25.77           C  
ATOM   1387  C   SER A 226       5.581  -9.639   9.970  1.00 29.62           C  
ATOM   1388  O   SER A 226       6.266  -9.616  10.990  1.00 30.16           O  
ATOM   1389  CB  SER A 226       3.314  -9.370  10.945  1.00 28.68           C  
ATOM   1390  OG  SER A 226       1.944  -9.652  10.700  1.00 43.67           O  
ATOM   1391  N   TYR A 227       5.991  -9.174   8.773  1.00 25.18           N  
ATOM   1392  CA  TYR A 227       7.294  -8.539   8.584  1.00 27.44           C  
ATOM   1393  C   TYR A 227       7.147  -7.063   8.227  1.00 32.24           C  
ATOM   1394  O   TYR A 227       6.245  -6.698   7.478  1.00 31.73           O  
ATOM   1395  CB  TYR A 227       8.167  -9.255   7.535  1.00 29.75           C  
ATOM   1396  CG  TYR A 227       8.361 -10.724   7.807  1.00 32.05           C  
ATOM   1397  CD1 TYR A 227       9.306 -11.162   8.728  1.00 34.23           C  
ATOM   1398  CD2 TYR A 227       7.591 -11.679   7.158  1.00 32.58           C  
ATOM   1399  CE1 TYR A 227       9.500 -12.519   8.968  1.00 34.51           C  
ATOM   1400  CE2 TYR A 227       7.763 -13.037   7.406  1.00 33.60           C  
ATOM   1401  CZ  TYR A 227       8.715 -13.451   8.318  1.00 41.27           C  
ATOM   1402  OH  TYR A 227       8.874 -14.783   8.591  1.00 44.57           O  
ATOM   1403  N   HIS A 228       8.033  -6.226   8.760  1.00 29.23           N  
ATOM   1404  CA  HIS A 228       8.054  -4.788   8.514  1.00 30.12           C  
ATOM   1405  C   HIS A 228       9.408  -4.234   8.933  1.00 33.61           C  
ATOM   1406  O   HIS A 228       9.675  -4.081  10.131  1.00 32.60           O  
ATOM   1407  CB  HIS A 228       6.906  -4.070   9.254  1.00 32.06           C  
ATOM   1408  CG  HIS A 228       6.832  -2.617   8.932  1.00 37.13           C  
ATOM   1409  ND1 HIS A 228       6.577  -1.685   9.901  1.00 39.90           N  
ATOM   1410  CD2 HIS A 228       7.031  -1.981   7.753  1.00 40.29           C  
ATOM   1411  CE1 HIS A 228       6.605  -0.515   9.285  1.00 39.76           C  
ATOM   1412  NE2 HIS A 228       6.883  -0.650   7.993  1.00 40.07           N  
ATOM   1413  N   TYR A 229      10.273  -3.942   7.962  1.00 30.42           N  
ATOM   1414  CA  TYR A 229      11.591  -3.445   8.336  1.00 31.40           C  
ATOM   1415  C   TYR A 229      11.785  -1.988   8.071  1.00 40.39           C  
ATOM   1416  O   TYR A 229      11.635  -1.546   6.939  1.00 40.21           O  
ATOM   1417  CB  TYR A 229      12.722  -4.243   7.679  1.00 31.47           C  
ATOM   1418  CG  TYR A 229      12.749  -5.704   8.044  1.00 31.79           C  
ATOM   1419  CD1 TYR A 229      12.064  -6.642   7.282  1.00 31.25           C  
ATOM   1420  CD2 TYR A 229      13.499  -6.162   9.131  1.00 33.26           C  
ATOM   1421  CE1 TYR A 229      12.104  -7.993   7.597  1.00 32.28           C  
ATOM   1422  CE2 TYR A 229      13.542  -7.517   9.460  1.00 30.77           C  
ATOM   1423  CZ  TYR A 229      12.830  -8.428   8.695  1.00 36.28           C  
ATOM   1424  OH  TYR A 229      12.836  -9.775   8.980  1.00 34.35           O  
ATOM   1425  N   GLU A 230      12.137  -1.239   9.116  1.00 41.92           N  
ATOM   1426  CA  GLU A 230      12.456   0.186   9.004  1.00 44.52           C  
ATOM   1427  C   GLU A 230      13.927   0.199   8.530  1.00 52.01           C  
ATOM   1428  O   GLU A 230      14.325   1.072   7.754  1.00 52.11           O  
ATOM   1429  CB  GLU A 230      12.323   0.893  10.370  1.00 46.43           C  
ATOM   1430  CG  GLU A 230      10.893   1.033  10.878  1.00 61.52           C  
ATOM   1431  CD  GLU A 230      10.019   2.011  10.112  1.00 89.45           C  
ATOM   1432  OE1 GLU A 230      10.034   3.217  10.453  1.00 81.07           O  
ATOM   1433  OE2 GLU A 230       9.316   1.568   9.173  1.00 85.50           O  
ATOM   1434  N   GLY A 231      14.672  -0.829   8.984  1.00 50.17           N  
ATOM   1435  CA  GLY A 231      16.079  -1.119   8.727  1.00 72.49           C  
ATOM   1436  C   GLY A 231      16.493  -2.479   9.277  1.00 88.93           C  
ATOM   1437  O   GLY A 231      16.505  -2.721  10.496  1.00 42.74           O  
TER    1438      GLY A 231 
END
