# Supplementary material for: Phytochemical profiling of Vitex negundo seeds via UHPLC-QTOF-MS/MS analyses with antimicrobial evaluation and in silico targeting of DNA Gyrase B and Secreted Aspartic Proteinase 2 (SAP2)
Source: PLoS One. 2026 Mar 13;21(3):e0343965. doi: 10.1371/journal.pone.0343965 (PMC12987476; doi:10.1371/journal.pone.0343965)
Supplement: S2 Data — (ZIP) [file pone.0343965.s003.zip › PONE-D-25-51583/Vitex Raw material/Docking sample#3 protein 4 Chain A 4uro/molecule15/ligand.pdb]

REMARK   BIOVIA PDB file
REMARK   Created:  2025-01-09T17:00:25Z
HETATM    1  C1          0     -15.819   0.753   0.715  1.00  0.00           C  
HETATM    2  C2          0     -15.207   0.212   1.961  1.00  0.00           C  
HETATM    3  C3          0     -14.133  -0.786   1.552  1.00  0.00           C  
HETATM    4  C4          0     -13.415  -0.279   0.308  1.00  0.00           C  
HETATM    5  C5          0     -13.415   1.244   0.308  1.00  0.00           C  
HETATM    6  C6          0     -14.838   1.752   0.115  1.00  0.00           C  
HETATM    7  C7          0     -11.979  -0.786   0.308  1.00  0.00           C  
HETATM    8  C8          0     -11.246  -0.237  -0.909  1.00  0.00           C  
HETATM    9  C9          0     -11.125   1.202  -0.662  1.00  0.00           C  
HETATM   10  C10         0     -12.536   1.752  -0.828  1.00  0.00           C  
HETATM   11  O11         0     -16.054  -0.289  -0.193  1.00  0.00           O  
HETATM   12  C12         0     -17.357  -0.349  -0.490  1.00  0.00           C  
HETATM   13  C13         0     -17.864  -1.395  -1.453  1.00  0.00           C  
HETATM   14  O14         0     -18.128   0.434   0.012  1.00  0.00           O  
HETATM   15  C15         0     -14.995   3.098   0.811  1.00  0.00           C  
HETATM   16  C16         0     -15.122   1.912  -1.373  1.00  0.00           C  
HETATM   17  H17         0     -13.017   1.615   1.279  1.00  0.00           H  
HETATM   18  C18         0     -14.133  -0.786  -0.935  1.00  0.00           C  
HETATM   19  C19         0      -9.869  -0.875  -1.036  1.00  0.00           C  
HETATM   20  O20         0     -11.349  -0.269   1.449  1.00  0.00           O  
HETATM   21  C21         0     -11.979  -2.308   0.257  1.00  0.00           C  
HETATM   22  C22         0     -11.063  -2.716   1.403  1.00  0.00           C  
HETATM   23  C23         0     -10.578  -1.275   1.877  1.00  0.00           C  
HETATM   24  O24         0      -9.599  -1.105   2.564  1.00  0.00           O  
HETATM   25  H25         0     -16.791   1.247   0.939  1.00  0.00           H  
HETATM   26  H26         0     -15.984  -0.297   2.574  1.00  0.00           H  
HETATM   27  H27         0     -14.766   1.034   2.568  1.00  0.00           H  
HETATM   28  H28         0     -13.400  -0.902   2.381  1.00  0.00           H  
HETATM   29  H29         0     -14.605  -1.770   1.332  1.00  0.00           H  
HETATM   30  H30         0     -11.789  -0.454  -1.856  1.00  0.00           H  
HETATM   31  H31         0     -10.436   1.669  -1.401  1.00  0.00           H  
HETATM   32  H32         0     -10.708   1.420   0.346  1.00  0.00           H  
HETATM   33  H33         0     -12.506   2.864  -0.804  1.00  0.00           H  
HETATM   34  H34         0     -12.955   1.412  -1.801  1.00  0.00           H  
HETATM   35  H35         0     -17.013  -2.018  -1.807  1.00  0.00           H  
HETATM   36  H36         0     -18.608  -2.043  -0.938  1.00  0.00           H  
HETATM   37  H37         0     -18.346  -0.895  -2.323  1.00  0.00           H  
HETATM   38  H38         0     -16.035   3.469   0.670  1.00  0.00           H  
HETATM   39  H39         0     -14.278   3.827   0.372  1.00  0.00           H  
HETATM   40  H40         0     -14.787   2.979   1.898  1.00  0.00           H  
HETATM   41  H41         0     -14.221   1.620  -1.957  1.00  0.00           H  
HETATM   42  H42         0     -15.977   1.260  -1.659  1.00  0.00           H  
HETATM   43  H43         0     -15.376   2.974  -1.589  1.00  0.00           H  
HETATM   44  H44         0     -15.007  -1.405  -0.633  1.00  0.00           H  
HETATM   45  H45         0     -14.483   0.080  -1.540  1.00  0.00           H  
HETATM   46  H46         0     -13.433  -1.405  -1.541  1.00  0.00           H  
HETATM   47  H47         0      -9.350  -0.462  -1.930  1.00  0.00           H  
HETATM   48  H48         0      -9.980  -1.976  -1.149  1.00  0.00           H  
HETATM   49  H49         0      -9.272  -0.652  -0.124  1.00  0.00           H  
HETATM   50  H50         0     -13.006  -2.709   0.409  1.00  0.00           H  
HETATM   51  H51         0     -11.637  -2.704  -0.726  1.00  0.00           H  
HETATM   52  H52         0     -10.214  -3.345   1.053  1.00  0.00           H  
HETATM   53  H53         0     -11.541  -3.338   2.193  1.00  0.00           H  
END
