# Supplementary material for: Phytochemical profiling of Vitex negundo seeds via UHPLC-QTOF-MS/MS analyses with antimicrobial evaluation and in silico targeting of DNA Gyrase B and Secreted Aspartic Proteinase 2 (SAP2)
Source: PLoS One. 2026 Mar 13;21(3):e0343965. doi: 10.1371/journal.pone.0343965 (PMC12987476; doi:10.1371/journal.pone.0343965)
Supplement: S2 Data — (ZIP) [file pone.0343965.s003.zip › PONE-D-25-51583/Vitex Raw material/Docking sample#3 protein 4 Chain A 4uro/molecule15/ligand.pdbqt]

REMARK  2 active torsions:
REMARK  status: ('A' for Active; 'I' for Inactive)
REMARK    1  A    between atoms: C1_1  and  O11_11 
REMARK    2  A    between atoms: O11_11  and  C12_12 
ROOT
HETATM    1  C1          0     -15.819   0.753   0.715  1.00  0.00     0.140 C 
HETATM    2  C2          0     -15.207   0.212   1.961  1.00  0.00     0.034 C 
HETATM    3  C3          0     -14.133  -0.786   1.552  1.00  0.00     0.015 C 
HETATM    4  C4          0     -13.415  -0.279   0.308  1.00  0.00    -0.007 C 
HETATM    5  C5          0     -13.415   1.244   0.308  1.00  0.00     0.007 C 
HETATM    6  C6          0     -14.838   1.752   0.115  1.00  0.00    -0.016 C 
HETATM    7  C7          0     -11.979  -0.786   0.308  1.00  0.00     0.082 C 
HETATM    8  C8          0     -11.246  -0.237  -0.909  1.00  0.00     0.017 C 
HETATM    9  C9          0     -11.125   1.202  -0.662  1.00  0.00     0.007 C 
HETATM   10  C10         0     -12.536   1.752  -0.828  1.00  0.00     0.007 C 
HETATM   11  C15         0     -14.995   3.098   0.811  1.00  0.00     0.018 C 
HETATM   12  C16         0     -15.122   1.912  -1.373  1.00  0.00     0.018 C 
HETATM   13  C18         0     -14.133  -0.786  -0.935  1.00  0.00     0.019 C 
HETATM   14  C19         0      -9.869  -0.875  -1.036  1.00  0.00     0.013 C 
HETATM   15  O20         0     -11.349  -0.269   1.449  1.00  0.00    -0.309 OA
HETATM   16  C21         0     -11.979  -2.308   0.257  1.00  0.00     0.050 C 
HETATM   17  C22         0     -11.063  -2.716   1.403  1.00  0.00     0.114 C 
HETATM   18  C23         0     -10.578  -1.275   1.877  1.00  0.00     0.259 C 
HETATM   19  O24         0      -9.599  -1.105   2.564  1.00  0.00    -0.265 OA
ENDROOT
BRANCH   1  20
HETATM   20  O11         0     -16.054  -0.289  -0.193  1.00  0.00    -0.316 OA
BRANCH  20  21
HETATM   21  C12         0     -17.357  -0.349  -0.490  1.00  0.00     0.255 C 
HETATM   22  C13         0     -17.864  -1.395  -1.453  1.00  0.00     0.126 C 
HETATM   23  O14         0     -18.128   0.434   0.012  1.00  0.00    -0.266 OA
ENDBRANCH  20  21
ENDBRANCH   1  20
TORSDOF 2
