# Supplementary material for: Phytochemical profiling of Vitex negundo seeds via UHPLC-QTOF-MS/MS analyses with antimicrobial evaluation and in silico targeting of DNA Gyrase B and Secreted Aspartic Proteinase 2 (SAP2)
Source: PLoS One. 2026 Mar 13;21(3):e0343965. doi: 10.1371/journal.pone.0343965 (PMC12987476; doi:10.1371/journal.pone.0343965)
Supplement: S2 Data — (ZIP) [file pone.0343965.s003.zip › PONE-D-25-51583/Vitex Raw material/Docking sample#3 protein 4 Chain A 4uro/molecule15/result.pdbqt]

MODEL 1
REMARK VINA RESULT:      -6.3      0.000      0.000
REMARK  2 active torsions:
REMARK  status: ('A' for Active; 'I' for Inactive)
REMARK    1  A    between atoms: C1_1  and  O11_11 
REMARK    2  A    between atoms: O11_11  and  C12_12 
ROOT
HETATM    1  C1          0      -0.779  -4.161 -11.039  1.00  0.00     0.140 C 
HETATM    2  C2          0      -0.964  -2.695 -10.850  1.00  0.00     0.034 C 
HETATM    3  C3          0       0.410  -2.082 -10.619  1.00  0.00     0.015 C 
HETATM    4  C4          0       1.434  -2.783 -11.501  1.00  0.00    -0.007 C 
HETATM    5  C5          0       0.758  -3.266 -12.778  1.00  0.00     0.007 C 
HETATM    6  C6          0      -0.225  -4.379 -12.442  1.00  0.00    -0.016 C 
HETATM    7  C7          0       2.550  -1.809 -11.855  1.00  0.00     0.082 C 
HETATM    8  C8          0       3.548  -2.494 -12.780  1.00  0.00     0.017 C 
HETATM    9  C9          0       2.825  -2.694 -14.038  1.00  0.00     0.007 C 
HETATM   10  C10         0       1.813  -3.794 -13.742  1.00  0.00     0.007 C 
HETATM   11  C15         0      -1.370  -4.365 -13.447  1.00  0.00     0.018 C 
HETATM   12  C16         0       0.490  -5.723 -12.503  1.00  0.00     0.018 C 
HETATM   13  C18         0       2.017  -3.975 -10.754  1.00  0.00     0.019 C 
HETATM   14  C19         0       4.768  -1.609 -12.999  1.00  0.00     0.013 C 
HETATM   15  O20         0       1.974  -0.748 -12.568  1.00  0.00    -0.309 OA
HETATM   16  C21         0       3.259  -1.366 -10.582  1.00  0.00     0.050 C 
HETATM   17  C22         0       3.268   0.154 -10.675  1.00  0.00     0.114 C 
HETATM   18  C23         0       2.622   0.333 -12.120  1.00  0.00     0.259 C 
HETATM   19  O24         0       2.710   1.356 -12.756  1.00  0.00    -0.265 OA
ENDROOT
BRANCH   1  20
HETATM   20  O11         0       0.125  -4.655 -10.088  1.00  0.00    -0.316 OA
BRANCH  20  21
HETATM   21  C12         0      -0.541  -5.116  -9.023  1.00  0.00     0.255 C 
HETATM   22  C13         0      -1.366  -6.374  -9.136  1.00  0.00     0.126 C 
HETATM   23  O14         0      -0.483  -4.524  -7.971  1.00  0.00    -0.266 OA
ENDBRANCH  20  21
ENDBRANCH   1  20
TORSDOF 2
ENDMDL
MODEL 2
REMARK VINA RESULT:      -6.3      1.985      3.776
REMARK  2 active torsions:
REMARK  status: ('A' for Active; 'I' for Inactive)
REMARK    1  A    between atoms: C1_1  and  O11_11 
REMARK    2  A    between atoms: O11_11  and  C12_12 
ROOT
HETATM    1  C1          0       0.075  -4.523 -10.292  1.00  0.00     0.140 C 
HETATM    2  C2          0       1.405  -3.936 -10.616  1.00  0.00     0.034 C 
HETATM    3  C3          0       1.212  -2.966 -11.773  1.00  0.00     0.015 C 
HETATM    4  C4          0      -0.112  -2.231 -11.605  1.00  0.00    -0.007 C 
HETATM    5  C5          0      -0.431  -2.094 -10.122  1.00  0.00     0.007 C 
HETATM    6  C6          0      -0.723  -3.469  -9.536  1.00  0.00    -0.016 C 
HETATM    7  C7          0      -0.009  -0.847 -12.232  1.00  0.00     0.082 C 
HETATM    8  C8          0      -1.315  -0.094 -12.019  1.00  0.00     0.017 C 
HETATM    9  C9          0      -1.375   0.162 -10.578  1.00  0.00     0.007 C 
HETATM   10  C10         0      -1.650  -1.197  -9.946  1.00  0.00     0.007 C 
HETATM   11  C15         0      -0.324  -3.489  -8.066  1.00  0.00     0.018 C 
HETATM   12  C16         0      -2.211  -3.769  -9.663  1.00  0.00     0.018 C 
HETATM   13  C18         0      -1.220  -3.019 -12.291  1.00  0.00     0.019 C 
HETATM   14  C19         0      -1.309   1.217 -12.795  1.00  0.00     0.013 C 
HETATM   15  O20         0       0.998  -0.149 -11.550  1.00  0.00    -0.309 OA
HETATM   16  C21         0       0.260  -0.986 -13.725  1.00  0.00     0.050 C 
HETATM   17  C22         0       1.464  -0.086 -13.968  1.00  0.00     0.114 C 
HETATM   18  C23         0       1.625   0.537 -12.512  1.00  0.00     0.259 C 
HETATM   19  O24         0       2.259   1.542 -12.294  1.00  0.00    -0.265 OA
ENDROOT
BRANCH   1  20
HETATM   20  O11         0      -0.595  -4.871 -11.474  1.00  0.00    -0.316 OA
BRANCH  20  21
HETATM   21  C12         0      -0.531  -6.194 -11.661  1.00  0.00     0.255 C 
HETATM   22  C13         0      -1.150  -7.129 -10.650  1.00  0.00     0.126 C 
HETATM   23  O14         0       0.021  -6.641 -12.638  1.00  0.00    -0.266 OA
ENDBRANCH  20  21
ENDBRANCH   1  20
TORSDOF 2
ENDMDL
MODEL 3
REMARK VINA RESULT:      -6.2      1.632      2.783
REMARK  2 active torsions:
REMARK  status: ('A' for Active; 'I' for Inactive)
REMARK    1  A    between atoms: C1_1  and  O11_11 
REMARK    2  A    between atoms: O11_11  and  C12_12 
ROOT
HETATM    1  C1          0      -0.329  -3.217 -10.443  1.00  0.00     0.140 C 
HETATM    2  C2          0       0.730  -2.690  -9.536  1.00  0.00     0.034 C 
HETATM    3  C3          0       1.892  -2.227 -10.403  1.00  0.00     0.015 C 
HETATM    4  C4          0       1.353  -1.585 -11.674  1.00  0.00    -0.007 C 
HETATM    5  C5          0       0.004  -0.939 -11.384  1.00  0.00     0.007 C 
HETATM    6  C6          0      -1.023  -2.023 -11.084  1.00  0.00    -0.016 C 
HETATM    7  C7          0       2.330  -0.522 -12.160  1.00  0.00     0.082 C 
HETATM    8  C8          0       1.767   0.157 -13.402  1.00  0.00     0.017 C 
HETATM    9  C9          0       0.607   0.916 -12.927  1.00  0.00     0.007 C 
HETATM   10  C10         0      -0.446  -0.134 -12.597  1.00  0.00     0.007 C 
HETATM   11  C15         0      -2.075  -1.474 -10.128  1.00  0.00     0.018 C 
HETATM   12  C16         0      -1.693  -2.460 -12.380  1.00  0.00     0.018 C 
HETATM   13  C18         0       1.184  -2.649 -12.750  1.00  0.00     0.019 C 
HETATM   14  C19         0       2.802   1.090 -14.016  1.00  0.00     0.013 C 
HETATM   15  O20         0       2.428   0.451 -11.155  1.00  0.00    -0.309 OA
HETATM   16  C21         0       3.663  -1.175 -12.498  1.00  0.00     0.050 C 
HETATM   17  C22         0       4.687  -0.339 -11.743  1.00  0.00     0.114 C 
HETATM   18  C23         0       3.724   0.784 -11.152  1.00  0.00     0.259 C 
HETATM   19  O24         0       4.128   1.843 -10.736  1.00  0.00    -0.265 OA
ENDROOT
BRANCH   1  20
HETATM   20  O11         0       0.249  -4.022 -11.434  1.00  0.00    -0.316 OA
BRANCH  20  21
HETATM   21  C12         0      -0.220  -5.271 -11.338  1.00  0.00     0.255 C 
HETATM   22  C13         0      -0.076  -6.223 -12.501  1.00  0.00     0.126 C 
HETATM   23  O14         0      -0.760  -5.637 -10.321  1.00  0.00    -0.266 OA
ENDBRANCH  20  21
ENDBRANCH   1  20
TORSDOF 2
ENDMDL
MODEL 4
REMARK VINA RESULT:      -6.2      2.378      4.052
REMARK  2 active torsions:
REMARK  status: ('A' for Active; 'I' for Inactive)
REMARK    1  A    between atoms: C1_1  and  O11_11 
REMARK    2  A    between atoms: O11_11  and  C12_12 
ROOT
HETATM    1  C1          0       0.881  -5.358 -12.141  1.00  0.00     0.140 C 
HETATM    2  C2          0       1.112  -5.271 -13.610  1.00  0.00     0.034 C 
HETATM    3  C3          0       0.121  -4.262 -14.173  1.00  0.00     0.015 C 
HETATM    4  C4          0      -0.049  -3.112 -13.189  1.00  0.00    -0.007 C 
HETATM    5  C5          0       1.247  -2.913 -12.414  1.00  0.00     0.007 C 
HETATM    6  C6          0       1.484  -4.112 -11.504  1.00  0.00    -0.016 C 
HETATM    7  C7          0      -0.384  -1.837 -13.951  1.00  0.00     0.082 C 
HETATM    8  C8          0      -0.503  -0.676 -12.972  1.00  0.00     0.017 C 
HETATM    9  C9          0       0.858  -0.457 -12.476  1.00  0.00     0.007 C 
HETATM   10  C10         0       1.145  -1.648 -11.570  1.00  0.00     0.007 C 
HETATM   11  C15         0       2.981  -4.314 -11.311  1.00  0.00     0.018 C 
HETATM   12  C16         0       0.825  -3.862 -10.154  1.00  0.00     0.018 C 
HETATM   13  C18         0      -1.176  -3.436 -12.219  1.00  0.00     0.019 C 
HETATM   14  C19         0      -1.020   0.569 -13.680  1.00  0.00     0.013 C 
HETATM   15  O20         0       0.693  -1.560 -14.806  1.00  0.00    -0.309 OA
HETATM   16  C21         0      -1.705  -2.018 -14.686  1.00  0.00     0.050 C 
HETATM   17  C22         0      -1.394  -1.597 -16.116  1.00  0.00     0.114 C 
HETATM   18  C23         0       0.111  -1.113 -15.925  1.00  0.00     0.259 C 
HETATM   19  O24         0       0.679  -0.405 -16.721  1.00  0.00    -0.265 OA
ENDROOT
BRANCH   1  20
HETATM   20  O11         0      -0.494  -5.412 -11.875  1.00  0.00    -0.316 OA
BRANCH  20  21
HETATM   21  C12         0      -0.818  -6.617 -11.393  1.00  0.00     0.255 C 
HETATM   22  C13         0      -1.290  -6.757  -9.966  1.00  0.00     0.126 C 
HETATM   23  O14         0      -0.733  -7.594 -12.099  1.00  0.00    -0.266 OA
ENDBRANCH  20  21
ENDBRANCH   1  20
TORSDOF 2
ENDMDL
MODEL 5
REMARK VINA RESULT:      -6.1      2.561      3.782
REMARK  2 active torsions:
REMARK  status: ('A' for Active; 'I' for Inactive)
REMARK    1  A    between atoms: C1_1  and  O11_11 
REMARK    2  A    between atoms: O11_11  and  C12_12 
ROOT
HETATM    1  C1          0       0.113  -3.455 -10.621  1.00  0.00     0.140 C 
HETATM    2  C2          0      -0.639  -4.004 -11.784  1.00  0.00     0.034 C 
HETATM    3  C3          0      -0.997  -2.837 -12.694  1.00  0.00     0.015 C 
HETATM    4  C4          0       0.154  -1.840 -12.719  1.00  0.00    -0.007 C 
HETATM    5  C5          0       1.470  -2.579 -12.512  1.00  0.00     0.007 C 
HETATM    6  C6          0       1.524  -3.133 -11.094  1.00  0.00    -0.016 C 
HETATM    7  C7          0       0.179  -1.126 -14.064  1.00  0.00     0.082 C 
HETATM    8  C8          0       1.361  -0.166 -14.107  1.00  0.00     0.017 C 
HETATM    9  C9          0       2.547  -1.025 -14.128  1.00  0.00     0.007 C 
HETATM   10  C10         0       2.632  -1.617 -12.727  1.00  0.00     0.007 C 
HETATM   11  C15         0       2.367  -4.402 -11.077  1.00  0.00     0.018 C 
HETATM   12  C16         0       2.147  -2.096 -10.168  1.00  0.00     0.018 C 
HETATM   13  C18         0      -0.035  -0.820 -11.605  1.00  0.00     0.019 C 
HETATM   14  C19         0       1.303   0.696 -15.362  1.00  0.00     0.013 C 
HETATM   15  O20         0       0.387  -2.097 -15.053  1.00  0.00    -0.309 OA
HETATM   16  C21         0      -1.116  -0.346 -14.247  1.00  0.00     0.050 C 
HETATM   17  C22         0      -1.617  -0.779 -15.619  1.00  0.00     0.114 C 
HETATM   18  C23         0      -0.399  -1.705 -16.062  1.00  0.00     0.259 C 
HETATM   19  O24         0      -0.202  -2.026 -17.210  1.00  0.00    -0.265 OA
ENDROOT
BRANCH   1  20
HETATM   20  O11         0      -0.512  -2.289 -10.155  1.00  0.00    -0.316 OA
BRANCH  20  21
HETATM   21  C12         0      -1.315  -2.582  -9.126  1.00  0.00     0.255 C 
HETATM   22  C13         0      -0.823  -3.483  -8.019  1.00  0.00     0.126 C 
HETATM   23  O14         0      -2.433  -2.127  -9.083  1.00  0.00    -0.266 OA
ENDBRANCH  20  21
ENDBRANCH   1  20
TORSDOF 2
ENDMDL
MODEL 6
REMARK VINA RESULT:      -6.1      2.868      5.314
REMARK  2 active torsions:
REMARK  status: ('A' for Active; 'I' for Inactive)
REMARK    1  A    between atoms: C1_1  and  O11_11 
REMARK    2  A    between atoms: O11_11  and  C12_12 
ROOT
HETATM    1  C1          0      -0.177  -0.252 -15.116  1.00  0.00     0.140 C 
HETATM    2  C2          0       1.217  -0.340 -14.600  1.00  0.00     0.034 C 
HETATM    3  C3          0       1.148  -0.851 -13.168  1.00  0.00     0.015 C 
HETATM    4  C4          0       0.047  -1.898 -13.054  1.00  0.00    -0.007 C 
HETATM    5  C5          0      -0.097  -2.627 -14.383  1.00  0.00     0.007 C 
HETATM    6  C6          0      -0.642  -1.667 -15.433  1.00  0.00    -0.016 C 
HETATM    7  C7          0       0.408  -2.898 -11.964  1.00  0.00     0.082 C 
HETATM    8  C8          0      -0.668  -3.974 -11.885  1.00  0.00     0.017 C 
HETATM    9  C9          0      -0.538  -4.732 -13.133  1.00  0.00     0.007 C 
HETATM   10  C10         0      -1.058  -3.798 -14.218  1.00  0.00     0.007 C 
HETATM   11  C15         0      -0.128  -2.074 -16.808  1.00  0.00     0.018 C 
HETATM   12  C16         0      -2.165  -1.717 -15.424  1.00  0.00     0.018 C 
HETATM   13  C18         0      -1.268  -1.216 -12.704  1.00  0.00     0.019 C 
HETATM   14  C19         0      -0.431  -4.879 -10.683  1.00  0.00     0.013 C 
HETATM   15  O20         0       1.604  -3.524 -12.343  1.00  0.00    -0.309 OA
HETATM   16  C21         0       0.503  -2.177 -10.626  1.00  0.00     0.050 C 
HETATM   17  C22         0       1.854  -2.606 -10.070  1.00  0.00     0.114 C 
HETATM   18  C23         0       2.283  -3.646 -11.197  1.00  0.00     0.259 C 
HETATM   19  O24         0       3.147  -4.474 -11.031  1.00  0.00    -0.265 OA
ENDROOT
BRANCH   1  20
HETATM   20  O11         0      -1.012   0.317 -14.143  1.00  0.00    -0.316 OA
BRANCH  20  21
HETATM   21  C12         0      -1.218   1.610 -14.421  1.00  0.00     0.255 C 
HETATM   22  C13         0      -1.598   2.030 -15.820  1.00  0.00     0.126 C 
HETATM   23  O14         0      -1.101   2.441 -13.552  1.00  0.00    -0.266 OA
ENDBRANCH  20  21
ENDBRANCH   1  20
TORSDOF 2
ENDMDL
MODEL 7
REMARK VINA RESULT:      -6.0      2.239      3.649
REMARK  2 active torsions:
REMARK  status: ('A' for Active; 'I' for Inactive)
REMARK    1  A    between atoms: C1_1  and  O11_11 
REMARK    2  A    between atoms: O11_11  and  C12_12 
ROOT
HETATM    1  C1          0      -1.255  -2.504 -10.884  1.00  0.00     0.140 C 
HETATM    2  C2          0      -1.536  -2.759 -12.325  1.00  0.00     0.034 C 
HETATM    3  C3          0      -0.409  -2.130 -13.133  1.00  0.00     0.015 C 
HETATM    4  C4          0       0.911  -2.317 -12.396  1.00  0.00    -0.007 C 
HETATM    5  C5          0       0.862  -3.606 -11.587  1.00  0.00     0.007 C 
HETATM    6  C6          0      -0.147  -3.457 -10.455  1.00  0.00    -0.016 C 
HETATM    7  C7          0       2.049  -2.394 -13.405  1.00  0.00     0.082 C 
HETATM    8  C8          0       3.363  -2.632 -12.671  1.00  0.00     0.017 C 
HETATM    9  C9          0       3.257  -3.992 -12.135  1.00  0.00     0.007 C 
HETATM   10  C10         0       2.240  -3.893 -11.005  1.00  0.00     0.007 C 
HETATM   11  C15         0      -0.746  -4.818 -10.127  1.00  0.00     0.018 C 
HETATM   12  C16         0       0.554  -2.899  -9.222  1.00  0.00     0.018 C 
HETATM   13  C18         0       1.140  -1.139 -11.460  1.00  0.00     0.019 C 
HETATM   14  C19         0       4.538  -2.528 -13.633  1.00  0.00     0.013 C 
HETATM   15  O20         0       1.814  -3.509 -14.222  1.00  0.00    -0.309 OA
HETATM   16  C21         0       2.130  -1.086 -14.179  1.00  0.00     0.050 C 
HETATM   17  C22         0       2.145  -1.521 -15.639  1.00  0.00     0.114 C 
HETATM   18  C23         0       2.182  -3.101 -15.441  1.00  0.00     0.259 C 
HETATM   19  O24         0       2.514  -3.864 -16.317  1.00  0.00    -0.265 OA
ENDROOT
BRANCH   1  20
HETATM   20  O11         0      -0.839  -1.177 -10.706  1.00  0.00    -0.316 OA
BRANCH  20  21
HETATM   21  C12         0      -1.827  -0.460 -10.160  1.00  0.00     0.255 C 
HETATM   22  C13         0      -2.170   0.900 -10.717  1.00  0.00     0.126 C 
HETATM   23  O14         0      -2.445  -0.900  -9.219  1.00  0.00    -0.266 OA
ENDBRANCH  20  21
ENDBRANCH   1  20
TORSDOF 2
ENDMDL
MODEL 8
REMARK VINA RESULT:      -5.9      1.937      2.662
REMARK  2 active torsions:
REMARK  status: ('A' for Active; 'I' for Inactive)
REMARK    1  A    between atoms: C1_1  and  O11_11 
REMARK    2  A    between atoms: O11_11  and  C12_12 
ROOT
HETATM    1  C1          0      -0.157  -4.566 -11.613  1.00  0.00     0.140 C 
HETATM    2  C2          0      -1.210  -3.916 -12.443  1.00  0.00     0.034 C 
HETATM    3  C3          0      -1.160  -2.421 -12.163  1.00  0.00     0.015 C 
HETATM    4  C4          0       0.288  -1.984 -11.989  1.00  0.00    -0.007 C 
HETATM    5  C5          0       1.191  -2.872 -12.836  1.00  0.00     0.007 C 
HETATM    6  C6          0       1.188  -4.286 -12.270  1.00  0.00    -0.016 C 
HETATM    7  C7          0       0.439  -0.536 -12.435  1.00  0.00     0.082 C 
HETATM    8  C8          0       1.897  -0.114 -12.310  1.00  0.00     0.017 C 
HETATM    9  C9          0       2.605  -0.887 -13.334  1.00  0.00     0.007 C 
HETATM   10  C10         0       2.611  -2.319 -12.815  1.00  0.00     0.007 C 
HETATM   11  C15         0       1.420  -5.284 -13.397  1.00  0.00     0.018 C 
HETATM   12  C16         0       2.297  -4.420 -11.234  1.00  0.00     0.018 C 
HETATM   13  C18         0       0.684  -2.108 -10.524  1.00  0.00     0.019 C 
HETATM   14  C19         0       2.046   1.379 -12.570  1.00  0.00     0.013 C 
HETATM   15  O20         0       0.097  -0.475 -13.794  1.00  0.00    -0.309 OA
HETATM   16  C21         0      -0.425   0.358 -11.556  1.00  0.00     0.050 C 
HETATM   17  C22         0      -1.229   1.187 -12.548  1.00  0.00     0.114 C 
HETATM   18  C23         0      -0.574   0.677 -13.907  1.00  0.00     0.259 C 
HETATM   19  O24         0      -0.675   1.277 -14.951  1.00  0.00    -0.265 OA
ENDROOT
BRANCH   1  20
HETATM   20  O11         0      -0.175  -4.033 -10.316  1.00  0.00    -0.316 OA
BRANCH  20  21
HETATM   21  C12         0      -0.860  -4.843  -9.500  1.00  0.00     0.255 C 
HETATM   22  C13         0      -1.528  -4.284  -8.268  1.00  0.00     0.126 C 
HETATM   23  O14         0      -0.943  -6.022  -9.749  1.00  0.00    -0.266 OA
ENDBRANCH  20  21
ENDBRANCH   1  20
TORSDOF 2
ENDMDL
MODEL 9
REMARK VINA RESULT:      -5.7     17.170     19.471
REMARK  2 active torsions:
REMARK  status: ('A' for Active; 'I' for Inactive)
REMARK    1  A    between atoms: C1_1  and  O11_11 
REMARK    2  A    between atoms: O11_11  and  C12_12 
ROOT
HETATM    1  C1          0     -17.239  -2.876 -17.568  1.00  0.00     0.140 C 
HETATM    2  C2          0     -16.152  -2.643 -16.577  1.00  0.00     0.034 C 
HETATM    3  C3          0     -15.552  -1.273 -16.863  1.00  0.00     0.015 C 
HETATM    4  C4          0     -16.658  -0.310 -17.275  1.00  0.00    -0.007 C 
HETATM    5  C5          0     -17.958  -0.707 -16.588  1.00  0.00     0.007 C 
HETATM    6  C6          0     -18.439  -2.041 -17.143  1.00  0.00    -0.016 C 
HETATM    7  C7          0     -16.278   1.106 -16.863  1.00  0.00     0.082 C 
HETATM    8  C8          0     -17.406   2.062 -17.228  1.00  0.00     0.017 C 
HETATM    9  C9          0     -18.510   1.705 -16.333  1.00  0.00     0.007 C 
HETATM   10  C10         0     -19.014   0.361 -16.843  1.00  0.00     0.007 C 
HETATM   11  C15         0     -19.221  -2.786 -16.068  1.00  0.00     0.018 C 
HETATM   12  C16         0     -19.339  -1.794 -18.347  1.00  0.00     0.018 C 
HETATM   13  C18         0     -16.845  -0.367 -18.785  1.00  0.00     0.019 C 
HETATM   14  C19         0     -16.978   3.505 -16.999  1.00  0.00     0.013 C 
HETATM   15  O20         0     -16.149   1.118 -15.466  1.00  0.00    -0.309 OA
HETATM   16  C21         0     -15.005   1.521 -17.589  1.00  0.00     0.050 C 
HETATM   17  C22         0     -14.095   2.028 -16.479  1.00  0.00     0.114 C 
HETATM   18  C23         0     -15.096   1.914 -15.245  1.00  0.00     0.259 C 
HETATM   19  O24         0     -14.920   2.494 -14.201  1.00  0.00    -0.265 OA
ENDROOT
BRANCH   1  20
HETATM   20  O11         0     -16.813  -2.484 -18.845  1.00  0.00    -0.316 OA
BRANCH  20  21
HETATM   21  C12         0     -16.742  -3.551 -19.649  1.00  0.00     0.255 C 
HETATM   22  C13         0     -16.484  -4.919 -19.067  1.00  0.00     0.126 C 
HETATM   23  O14         0     -16.885  -3.419 -20.842  1.00  0.00    -0.266 OA
ENDBRANCH  20  21
ENDBRANCH   1  20
TORSDOF 2
ENDMDL
