# Supplementary material for: Phytochemical profiling of Vitex negundo seeds via UHPLC-QTOF-MS/MS analyses with antimicrobial evaluation and in silico targeting of DNA Gyrase B and Secreted Aspartic Proteinase 2 (SAP2)
Source: PLoS One. 2026 Mar 13;21(3):e0343965. doi: 10.1371/journal.pone.0343965 (PMC12987476; doi:10.1371/journal.pone.0343965)
Supplement: S2 Data — (ZIP) [file pone.0343965.s003.zip › PONE-D-25-51583/Vitex Raw material/Docking sample#3 protein 4 Chain A 4uro/molecule16/ligand.pdb]

REMARK   BIOVIA PDB file
REMARK   Created:  2025-01-09T17:05:02Z
HETATM    1  C1          0      -9.646   3.150   0.018  1.00  0.00           C  
HETATM    2  C2          0     -10.164   1.856  -0.014  1.00  0.00           C  
HETATM    3  C3          0      -9.302   0.760  -0.024  1.00  0.00           C  
HETATM    4  C4          0      -7.921   0.961  -0.003  1.00  0.00           C  
HETATM    5  C5          0      -7.390   2.257   0.030  1.00  0.00           C  
HETATM    6  C6          0      -8.265   3.353   0.040  1.00  0.00           C  
HETATM    7  O7          0      -7.130  -0.167  -0.014  1.00  0.00           O  
HETATM    8  C8          0      -5.766   0.002   0.006  1.00  0.00           C  
HETATM    9  C9          0      -5.138   1.183   0.038  1.00  0.00           C  
HETATM   10  C10         0      -5.901   2.469   0.053  1.00  0.00           C  
HETATM   11  C11         0      -5.008  -1.099  -0.006  1.00  0.00           C  
HETATM   12  C12         0      -5.607  -2.358  -0.038  1.00  0.00           C  
HETATM   13  C13         0      -4.816  -3.507  -0.051  1.00  0.00           C  
HETATM   14  C14         0      -3.426  -3.397  -0.030  1.00  0.00           C  
HETATM   15  C15         0      -2.826  -2.138   0.002  1.00  0.00           C  
HETATM   16  C16         0      -3.617  -0.989   0.014  1.00  0.00           C  
HETATM   17  O17         0      -5.379   3.558   0.081  1.00  0.00           O  
HETATM   18  O18         0      -7.768   4.613   0.071  1.00  0.00           O  
HETATM   19  O19         0     -11.505   1.663  -0.035  1.00  0.00           O  
HETATM   20  O20         0      -3.784   1.214   0.056  1.00  0.00           O  
HETATM   21  O21         0      -5.399  -4.730  -0.082  1.00  0.00           O  
HETATM   22  O22         0      -2.658  -4.513  -0.043  1.00  0.00           O  
HETATM   23  H23         0     -10.327   4.014   0.026  1.00  0.00           H  
HETATM   24  H24         0      -9.709  -0.261  -0.050  1.00  0.00           H  
HETATM   25  H25         0      -6.704  -2.445  -0.054  1.00  0.00           H  
HETATM   26  H26         0      -1.730  -2.051   0.018  1.00  0.00           H  
HETATM   27  H27         0      -3.145   0.004   0.040  1.00  0.00           H  
HETATM   28  H28         0      -8.517   5.231   0.074  1.00  0.00           H  
HETATM   29  H29         0     -11.671   0.705  -0.056  1.00  0.00           H  
HETATM   30  H30         0      -3.462   0.297   0.042  1.00  0.00           H  
HETATM   31  H31         0      -4.693  -5.399  -0.086  1.00  0.00           H  
HETATM   32  H32         0      -1.726  -4.237  -0.025  1.00  0.00           H  
END
