# Supplementary material for: Phytochemical profiling of Vitex negundo seeds via UHPLC-QTOF-MS/MS analyses with antimicrobial evaluation and in silico targeting of DNA Gyrase B and Secreted Aspartic Proteinase 2 (SAP2)
Source: PLoS One. 2026 Mar 13;21(3):e0343965. doi: 10.1371/journal.pone.0343965 (PMC12987476; doi:10.1371/journal.pone.0343965)
Supplement: S2 Data — (ZIP) [file pone.0343965.s003.zip › PONE-D-25-51583/Vitex Raw material/Docking sample#3 protein 4 Chain A 4uro/molecule16/ligand.pdbqt]

REMARK  4 active torsions:
REMARK  status: ('A' for Active; 'I' for Inactive)
REMARK    1  A    between atoms: C2_2  and  O19_19 
REMARK    2  A    between atoms: C6_6  and  O18_18 
REMARK    3  A    between atoms: C13_13  and  O21_21 
REMARK    4  A    between atoms: C14_14  and  O22_22 
ROOT
HETATM    1  C1          0      -9.646   3.150   0.018  1.00  0.00     0.074 A 
HETATM    2  C2          0     -10.164   1.856  -0.014  1.00  0.00     0.071 A 
HETATM    3  C3          0      -9.302   0.760  -0.024  1.00  0.00     0.075 A 
HETATM    4  C4          0      -7.921   0.961  -0.003  1.00  0.00     0.096 A 
HETATM    5  C5          0      -7.390   2.257   0.030  1.00  0.00     0.084 A 
HETATM    6  C6          0      -8.265   3.353   0.040  1.00  0.00     0.085 A 
HETATM    7  O7          0      -7.130  -0.167  -0.014  1.00  0.00    -0.306 OA
HETATM    8  C8          0      -5.766   0.002   0.006  1.00  0.00     0.123 A 
HETATM    9  C9          0      -5.138   1.183   0.038  1.00  0.00     0.192 A 
HETATM   10  C10         0      -5.901   2.469   0.053  1.00  0.00     0.226 A 
HETATM   11  C11         0      -5.008  -1.099  -0.006  1.00  0.00    -0.011 A 
HETATM   12  C12         0      -5.607  -2.358  -0.038  1.00  0.00     0.050 A 
HETATM   13  C13         0      -4.816  -3.507  -0.051  1.00  0.00     0.099 A 
HETATM   14  C14         0      -3.426  -3.397  -0.030  1.00  0.00     0.095 A 
HETATM   15  C15         0      -2.826  -2.138   0.002  1.00  0.00     0.021 A 
HETATM   16  C16         0      -3.617  -0.989   0.014  1.00  0.00    -0.007 A 
HETATM   17  O17         0      -5.379   3.558   0.081  1.00  0.00    -0.284 OA
HETATM   18  O20         0      -3.784   1.214   0.056  1.00  0.00    -0.185 OA
HETATM   19  H27         0      -3.145   0.004   0.040  1.00  0.00     0.035 HD
HETATM   20  H30         0      -3.462   0.297   0.042  1.00  0.00     0.035 HD
ENDROOT
BRANCH  13  21
HETATM   21  O21         0      -5.399  -4.730  -0.082  1.00  0.00    -0.358 OA
HETATM   22  H31         0      -4.693  -5.399  -0.086  1.00  0.00     0.217 HD
ENDBRANCH  13  21
BRANCH   2  23
HETATM   23  O19         0     -11.505   1.663  -0.035  1.00  0.00    -0.361 OA
HETATM   24  H29         0     -11.671   0.705  -0.056  1.00  0.00     0.217 HD
ENDBRANCH   2  23
BRANCH   6  25
HETATM   25  O18         0      -7.768   4.613   0.071  1.00  0.00    -0.360 OA
HETATM   26  H28         0      -8.517   5.231   0.074  1.00  0.00     0.217 HD
ENDBRANCH   6  25
BRANCH  14  27
HETATM   27  O22         0      -2.658  -4.513  -0.043  1.00  0.00    -0.358 OA
HETATM   28  H32         0      -1.726  -4.237  -0.025  1.00  0.00     0.217 HD
ENDBRANCH  14  27
TORSDOF 4
