# Supplementary material for: Phytochemical profiling of Vitex negundo seeds via UHPLC-QTOF-MS/MS analyses with antimicrobial evaluation and in silico targeting of DNA Gyrase B and Secreted Aspartic Proteinase 2 (SAP2)
Source: PLoS One. 2026 Mar 13;21(3):e0343965. doi: 10.1371/journal.pone.0343965 (PMC12987476; doi:10.1371/journal.pone.0343965)
Supplement: S2 Data — (ZIP) [file pone.0343965.s003.zip › PONE-D-25-51583/Vitex Raw material/Docking sample#3 protein 4 Chain A 4uro/molecule16/result.pdbqt]

MODEL 1
REMARK VINA RESULT:      -7.8      0.000      0.000
REMARK  4 active torsions:
REMARK  status: ('A' for Active; 'I' for Inactive)
REMARK    1  A    between atoms: C2_2  and  O19_19 
REMARK    2  A    between atoms: C6_6  and  O18_18 
REMARK    3  A    between atoms: C13_13  and  O21_21 
REMARK    4  A    between atoms: C14_14  and  O22_22 
ROOT
HETATM    1  C1          0      -1.941   3.180 -13.054  1.00  0.00     0.074 A 
HETATM    2  C2          0      -2.611   3.128 -11.832  1.00  0.00     0.071 A 
HETATM    3  C3          0      -2.523   1.986 -11.037  1.00  0.00     0.075 A 
HETATM    4  C4          0      -1.765   0.896 -11.467  1.00  0.00     0.096 A 
HETATM    5  C5          0      -1.087   0.938 -12.692  1.00  0.00     0.084 A 
HETATM    6  C6          0      -1.181   2.091 -13.485  1.00  0.00     0.085 A 
HETATM    7  O7          0      -1.722  -0.198 -10.630  1.00  0.00    -0.306 OA
HETATM    8  C8          0      -0.983  -1.286 -11.029  1.00  0.00     0.123 A 
HETATM    9  C9          0      -0.293  -1.369 -12.172  1.00  0.00     0.192 A 
HETATM   10  C10         0      -0.270  -0.239 -13.151  1.00  0.00     0.226 A 
HETATM   11  C11         0      -0.949  -2.342 -10.211  1.00  0.00    -0.011 A 
HETATM   12  C12         0      -1.649  -2.312  -9.004  1.00  0.00     0.050 A 
HETATM   13  C13         0      -1.614  -3.415  -8.150  1.00  0.00     0.099 A 
HETATM   14  C14         0      -0.879  -4.546  -8.502  1.00  0.00     0.095 A 
HETATM   15  C15         0      -0.179  -4.577  -9.708  1.00  0.00     0.021 A 
HETATM   16  C16         0      -0.214  -3.475 -10.563  1.00  0.00    -0.007 A 
HETATM   17  O17         0       0.337  -0.267 -14.195  1.00  0.00    -0.284 OA
HETATM   18  O20         0       0.399  -2.500 -12.449  1.00  0.00    -0.185 OA
HETATM   19  H27         0       0.338  -3.498 -11.513  1.00  0.00     0.035 HD
HETATM   20  H30         0       0.271  -3.119 -11.710  1.00  0.00     0.035 HD
ENDROOT
BRANCH  13  21
HETATM   21  O21         0      -2.294  -3.385  -6.978  1.00  0.00    -0.358 OA
HETATM   22  H31         0      -1.744  -2.922  -6.324  1.00  0.00     0.217 HD
ENDBRANCH  13  21
BRANCH   2  23
HETATM   23  O19         0      -3.347   4.188 -11.417  1.00  0.00    -0.361 OA
HETATM   24  H29         0      -3.762   3.952 -10.570  1.00  0.00     0.217 HD
ENDBRANCH   2  23
BRANCH   6  25
HETATM   25  O18         0      -0.533   2.148 -14.673  1.00  0.00    -0.360 OA
HETATM   26  H28         0      -0.781   1.364 -15.188  1.00  0.00     0.217 HD
ENDBRANCH   6  25
BRANCH  14  27
HETATM   27  O22         0      -0.846  -5.617  -7.672  1.00  0.00    -0.358 OA
HETATM   28  H32         0      -0.190  -6.246  -8.019  1.00  0.00     0.217 HD
ENDBRANCH  14  27
TORSDOF 4
ENDMDL
MODEL 2
REMARK VINA RESULT:      -7.7      1.438      7.178
REMARK  4 active torsions:
REMARK  status: ('A' for Active; 'I' for Inactive)
REMARK    1  A    between atoms: C2_2  and  O19_19 
REMARK    2  A    between atoms: C6_6  and  O18_18 
REMARK    3  A    between atoms: C13_13  and  O21_21 
REMARK    4  A    between atoms: C14_14  and  O22_22 
ROOT
HETATM    1  C1          0      -0.913  -5.482  -9.512  1.00  0.00     0.074 A 
HETATM    2  C2          0      -0.399  -5.347 -10.801  1.00  0.00     0.071 A 
HETATM    3  C3          0      -0.462  -4.115 -11.451  1.00  0.00     0.075 A 
HETATM    4  C4          0      -1.041  -3.019 -10.810  1.00  0.00     0.096 A 
HETATM    5  C5          0      -1.560  -3.143  -9.515  1.00  0.00     0.084 A 
HETATM    6  C6          0      -1.492  -4.386  -8.869  1.00  0.00     0.085 A 
HETATM    7  O7          0      -1.068  -1.834 -11.512  1.00  0.00    -0.306 OA
HETATM    8  C8          0      -1.633  -0.738 -10.905  1.00  0.00     0.123 A 
HETATM    9  C9          0      -2.162  -0.727  -9.675  1.00  0.00     0.192 A 
HETATM   10  C10         0      -2.183  -1.959  -8.828  1.00  0.00     0.226 A 
HETATM   11  C11         0      -1.656   0.407 -11.595  1.00  0.00    -0.011 A 
HETATM   12  C12         0      -1.118   0.456 -12.881  1.00  0.00     0.050 A 
HETATM   13  C13         0      -1.142   1.651 -13.601  1.00  0.00     0.099 A 
HETATM   14  C14         0      -1.701   2.796 -13.035  1.00  0.00     0.095 A 
HETATM   15  C15         0      -2.239   2.747 -11.749  1.00  0.00     0.021 A 
HETATM   16  C16         0      -2.216   1.553 -11.029  1.00  0.00    -0.007 A 
HETATM   17  O17         0      -2.649  -1.999  -7.714  1.00  0.00    -0.284 OA
HETATM   18  O20         0      -2.688   0.422  -9.190  1.00  0.00    -0.185 OA
HETATM   19  H27         0      -2.639   1.513 -10.014  1.00  0.00     0.035 HD
HETATM   20  H30         0      -2.588   1.110  -9.869  1.00  0.00     0.035 HD
ENDROOT
BRANCH  13  21
HETATM   21  O21         0      -0.620   1.698 -14.851  1.00  0.00    -0.358 OA
HETATM   22  H31         0      -1.014   2.458 -15.313  1.00  0.00     0.217 HD
ENDBRANCH  13  21
BRANCH   2  23
HETATM   23  O19         0       0.162  -6.413 -11.422  1.00  0.00    -0.361 OA
HETATM   24  H29         0       1.022  -6.134 -11.780  1.00  0.00     0.217 HD
ENDBRANCH   2  23
BRANCH   6  25
HETATM   25  O18         0      -1.990  -4.524  -7.617  1.00  0.00    -0.360 OA
HETATM   26  H28         0      -2.927  -4.770  -7.691  1.00  0.00     0.217 HD
ENDBRANCH   6  25
BRANCH  14  27
HETATM   27  O22         0      -1.724   3.956 -13.735  1.00  0.00    -0.358 OA
HETATM   28  H32         0      -1.233   4.623 -13.227  1.00  0.00     0.217 HD
ENDBRANCH  14  27
TORSDOF 4
ENDMDL
MODEL 3
REMARK VINA RESULT:      -7.6      2.919      4.729
REMARK  4 active torsions:
REMARK  status: ('A' for Active; 'I' for Inactive)
REMARK    1  A    between atoms: C2_2  and  O19_19 
REMARK    2  A    between atoms: C6_6  and  O18_18 
REMARK    3  A    between atoms: C13_13  and  O21_21 
REMARK    4  A    between atoms: C14_14  and  O22_22 
ROOT
HETATM    1  C1          0       0.760  -2.852 -16.555  1.00  0.00     0.074 A 
HETATM    2  C2          0       0.223  -1.621 -16.177  1.00  0.00     0.071 A 
HETATM    3  C3          0      -0.265  -1.441 -14.884  1.00  0.00     0.075 A 
HETATM    4  C4          0      -0.216  -2.494 -13.969  1.00  0.00     0.096 A 
HETATM    5  C5          0       0.322  -3.734 -14.337  1.00  0.00     0.084 A 
HETATM    6  C6          0       0.811  -3.905 -15.640  1.00  0.00     0.085 A 
HETATM    7  O7          0      -0.716  -2.244 -12.709  1.00  0.00    -0.306 OA
HETATM    8  C8          0      -0.680  -3.264 -11.788  1.00  0.00     0.123 A 
HETATM    9  C9          0      -0.193  -4.489 -12.016  1.00  0.00     0.192 A 
HETATM   10  C10         0       0.373  -4.865 -13.348  1.00  0.00     0.226 A 
HETATM   11  C11         0      -1.168  -3.011 -10.570  1.00  0.00    -0.011 A 
HETATM   12  C12         0      -1.688  -1.751 -10.274  1.00  0.00     0.050 A 
HETATM   13  C13         0      -2.198  -1.488  -9.002  1.00  0.00     0.099 A 
HETATM   14  C14         0      -2.186  -2.484  -8.026  1.00  0.00     0.095 A 
HETATM   15  C15         0      -1.667  -3.744  -8.321  1.00  0.00     0.021 A 
HETATM   16  C16         0      -1.158  -4.008  -9.593  1.00  0.00    -0.007 A 
HETATM   17  O17         0       0.823  -5.958 -13.601  1.00  0.00    -0.284 OA
HETATM   18  O20         0      -0.216  -5.407 -11.020  1.00  0.00    -0.185 OA
HETATM   19  H27         0      -0.747  -5.001  -9.827  1.00  0.00     0.035 HD
HETATM   20  H30         0      -0.614  -4.992 -10.237  1.00  0.00     0.035 HD
ENDROOT
BRANCH  13  21
HETATM   21  O21         0      -2.703  -0.263  -8.716  1.00  0.00    -0.358 OA
HETATM   22  H31         0      -2.095   0.174  -8.095  1.00  0.00     0.217 HD
ENDBRANCH  13  21
BRANCH   2  23
HETATM   23  O19         0       0.176  -0.601 -17.068  1.00  0.00    -0.361 OA
HETATM   24  H29         0      -0.213   0.170 -16.621  1.00  0.00     0.217 HD
ENDBRANCH   2  23
BRANCH   6  25
HETATM   25  O18         0       1.334  -5.098 -16.013  1.00  0.00    -0.360 OA
HETATM   26  H28         0       1.814  -4.968 -16.847  1.00  0.00     0.217 HD
ENDBRANCH   6  25
BRANCH  14  27
HETATM   27  O22         0      -2.682  -2.227  -6.791  1.00  0.00    -0.358 OA
HETATM   28  H32         0      -3.531  -1.765  -6.898  1.00  0.00     0.217 HD
ENDBRANCH  14  27
TORSDOF 4
ENDMDL
MODEL 4
REMARK VINA RESULT:      -7.6      1.335      3.196
REMARK  4 active torsions:
REMARK  status: ('A' for Active; 'I' for Inactive)
REMARK    1  A    between atoms: C2_2  and  O19_19 
REMARK    2  A    between atoms: C6_6  and  O18_18 
REMARK    3  A    between atoms: C13_13  and  O21_21 
REMARK    4  A    between atoms: C14_14  and  O22_22 
ROOT
HETATM    1  C1          0      -0.734   2.254 -14.554  1.00  0.00     0.074 A 
HETATM    2  C2          0      -0.117   1.051 -14.892  1.00  0.00     0.071 A 
HETATM    3  C3          0      -0.164  -0.028 -14.010  1.00  0.00     0.075 A 
HETATM    4  C4          0      -0.828   0.099 -12.789  1.00  0.00     0.096 A 
HETATM    5  C5          0      -1.452   1.304 -12.440  1.00  0.00     0.084 A 
HETATM    6  C6          0      -1.400   2.383 -13.334  1.00  0.00     0.085 A 
HETATM    7  O7          0      -0.835  -1.007 -11.968  1.00  0.00    -0.306 OA
HETATM    8  C8          0      -1.482  -0.909 -10.759  1.00  0.00     0.123 A 
HETATM    9  C9          0      -2.114   0.182 -10.312  1.00  0.00     0.192 A 
HETATM   10  C10         0      -2.168   1.437 -11.123  1.00  0.00     0.226 A 
HETATM   11  C11         0      -1.481  -1.988  -9.970  1.00  0.00    -0.011 A 
HETATM   12  C12         0      -0.839  -3.155 -10.385  1.00  0.00     0.050 A 
HETATM   13  C13         0      -0.838  -4.281  -9.561  1.00  0.00     0.099 A 
HETATM   14  C14         0      -1.480  -4.241  -8.324  1.00  0.00     0.095 A 
HETATM   15  C15         0      -2.122  -3.074  -7.909  1.00  0.00     0.021 A 
HETATM   16  C16         0      -2.123  -1.948  -8.732  1.00  0.00    -0.007 A 
HETATM   17  O17         0      -2.725   2.445 -10.762  1.00  0.00    -0.284 OA
HETATM   18  O20         0      -2.716   0.149  -9.099  1.00  0.00    -0.185 OA
HETATM   19  H27         0      -2.629  -1.028  -8.406  1.00  0.00     0.035 HD
HETATM   20  H30         0      -2.580  -0.736  -8.719  1.00  0.00     0.035 HD
ENDROOT
BRANCH  13  21
HETATM   21  O21         0      -0.214  -5.414  -9.965  1.00  0.00    -0.358 OA
HETATM   22  H31         0       0.480  -5.623  -9.315  1.00  0.00     0.217 HD
ENDBRANCH  13  21
BRANCH   2  23
HETATM   23  O19         0       0.528   0.929 -16.077  1.00  0.00    -0.361 OA
HETATM   24  H29         0       1.410   0.560 -15.903  1.00  0.00     0.217 HD
ENDBRANCH   2  23
BRANCH   6  25
HETATM   25  O18         0      -1.998   3.556 -13.011  1.00  0.00    -0.360 OA
HETATM   26  H28         0      -2.879   3.355 -12.655  1.00  0.00     0.217 HD
ENDBRANCH   6  25
BRANCH  14  27
HETATM   27  O22         0      -1.478  -5.334  -7.524  1.00  0.00    -0.358 OA
HETATM   28  H32         0      -1.195  -5.057  -6.636  1.00  0.00     0.217 HD
ENDBRANCH  14  27
TORSDOF 4
ENDMDL
MODEL 5
REMARK VINA RESULT:      -7.1      2.819      5.482
REMARK  4 active torsions:
REMARK  status: ('A' for Active; 'I' for Inactive)
REMARK    1  A    between atoms: C2_2  and  O19_19 
REMARK    2  A    between atoms: C6_6  and  O18_18 
REMARK    3  A    between atoms: C13_13  and  O21_21 
REMARK    4  A    between atoms: C14_14  and  O22_22 
ROOT
HETATM    1  C1          0       3.286  -4.245 -15.032  1.00  0.00     0.074 A 
HETATM    2  C2          0       3.526  -5.011 -13.892  1.00  0.00     0.071 A 
HETATM    3  C3          0       2.770  -4.802 -12.739  1.00  0.00     0.075 A 
HETATM    4  C4          0       1.774  -3.825 -12.729  1.00  0.00     0.096 A 
HETATM    5  C5          0       1.523  -3.051 -13.869  1.00  0.00     0.084 A 
HETATM    6  C6          0       2.289  -3.268 -15.023  1.00  0.00     0.085 A 
HETATM    7  O7          0       1.066  -3.674 -11.556  1.00  0.00    -0.306 OA
HETATM    8  C8          0       0.078  -2.719 -11.518  1.00  0.00     0.123 A 
HETATM    9  C9          0      -0.256  -1.918 -12.536  1.00  0.00     0.192 A 
HETATM   10  C10         0       0.448  -1.999 -13.853  1.00  0.00     0.226 A 
HETATM   11  C11         0      -0.601  -2.580 -10.376  1.00  0.00    -0.011 A 
HETATM   12  C12         0      -0.298  -3.388  -9.280  1.00  0.00     0.050 A 
HETATM   13  C13         0      -1.007  -3.243  -8.088  1.00  0.00     0.099 A 
HETATM   14  C14         0      -2.021  -2.291  -7.991  1.00  0.00     0.095 A 
HETATM   15  C15         0      -2.325  -1.482  -9.086  1.00  0.00     0.021 A 
HETATM   16  C16         0      -1.616  -1.626 -10.278  1.00  0.00    -0.007 A 
HETATM   17  O17         0       0.182  -1.297 -14.800  1.00  0.00    -0.284 OA
HETATM   18  O20         0      -1.252  -1.015 -12.370  1.00  0.00    -0.185 OA
HETATM   19  H27         0      -1.856  -0.990 -11.142  1.00  0.00     0.035 HD
HETATM   20  H30         0      -1.590  -1.103 -11.463  1.00  0.00     0.035 HD
ENDROOT
BRANCH  13  21
HETATM   21  O21         0      -0.711  -4.029  -7.024  1.00  0.00    -0.358 OA
HETATM   22  H31         0      -1.384  -4.729  -6.972  1.00  0.00     0.217 HD
ENDBRANCH  13  21
BRANCH   2  23
HETATM   23  O19         0       4.495  -5.959 -13.904  1.00  0.00    -0.361 OA
HETATM   24  H29         0       4.216  -6.667 -14.509  1.00  0.00     0.217 HD
ENDBRANCH   2  23
BRANCH   6  25
HETATM   25  O18         0       2.060  -2.527 -16.134  1.00  0.00    -0.360 OA
HETATM   26  H28         0       2.571  -2.914 -16.864  1.00  0.00     0.217 HD
ENDBRANCH   6  25
BRANCH  14  27
HETATM   27  O22         0      -2.709  -2.149  -6.833  1.00  0.00    -0.358 OA
HETATM   28  H32         0      -2.413  -2.844  -6.220  1.00  0.00     0.217 HD
ENDBRANCH  14  27
TORSDOF 4
ENDMDL
MODEL 6
REMARK VINA RESULT:      -6.5      2.876      4.871
REMARK  4 active torsions:
REMARK  status: ('A' for Active; 'I' for Inactive)
REMARK    1  A    between atoms: C2_2  and  O19_19 
REMARK    2  A    between atoms: C6_6  and  O18_18 
REMARK    3  A    between atoms: C13_13  and  O21_21 
REMARK    4  A    between atoms: C14_14  and  O22_22 
ROOT
HETATM    1  C1          0       3.755  -1.553 -15.222  1.00  0.00     0.074 A 
HETATM    2  C2          0       2.869  -0.483 -15.103  1.00  0.00     0.071 A 
HETATM    3  C3          0       1.919  -0.475 -14.083  1.00  0.00     0.075 A 
HETATM    4  C4          0       1.855  -1.539 -13.182  1.00  0.00     0.096 A 
HETATM    5  C5          0       2.741  -2.619 -13.292  1.00  0.00     0.084 A 
HETATM    6  C6          0       3.694  -2.618 -14.321  1.00  0.00     0.085 A 
HETATM    7  O7          0       0.892  -1.464 -12.200  1.00  0.00    -0.306 OA
HETATM    8  C8          0       0.808  -2.499 -11.300  1.00  0.00     0.123 A 
HETATM    9  C9          0       1.593  -3.582 -11.297  1.00  0.00     0.192 A 
HETATM   10  C10         0       2.670  -3.763 -12.319  1.00  0.00     0.226 A 
HETATM   11  C11         0      -0.131  -2.416 -10.351  1.00  0.00    -0.011 A 
HETATM   12  C12         0      -0.978  -1.310 -10.303  1.00  0.00     0.050 A 
HETATM   13  C13         0      -1.958  -1.224  -9.314  1.00  0.00     0.099 A 
HETATM   14  C14         0      -2.090  -2.243  -8.372  1.00  0.00     0.095 A 
HETATM   15  C15         0      -1.242  -3.351  -8.420  1.00  0.00     0.021 A 
HETATM   16  C16         0      -0.263  -3.437  -9.409  1.00  0.00    -0.007 A 
HETATM   17  O17         0       3.403  -4.723 -12.358  1.00  0.00    -0.284 OA
HETATM   18  O20         0       1.408  -4.534 -10.352  1.00  0.00    -0.185 OA
HETATM   19  H27         0       0.406  -4.309  -9.447  1.00  0.00     0.035 HD
HETATM   20  H30         0       0.673  -4.252  -9.781  1.00  0.00     0.035 HD
ENDROOT
BRANCH  13  21
HETATM   21  O21         0      -2.781  -0.148  -9.268  1.00  0.00    -0.358 OA
HETATM   22  H31         0      -3.243  -0.087 -10.121  1.00  0.00     0.217 HD
ENDBRANCH  13  21
BRANCH   2  23
HETATM   23  O19         0       2.932   0.549 -15.979  1.00  0.00    -0.361 OA
HETATM   24  H29         0       2.815   1.375 -15.479  1.00  0.00     0.217 HD
ENDBRANCH   2  23
BRANCH   6  25
HETATM   25  O18         0       4.558  -3.655 -14.442  1.00  0.00    -0.360 OA
HETATM   26  H28         0       4.844  -3.912 -13.550  1.00  0.00     0.217 HD
ENDBRANCH   6  25
BRANCH  14  27
HETATM   27  O22         0      -3.042  -2.160  -7.412  1.00  0.00    -0.358 OA
HETATM   28  H32         0      -3.131  -3.036  -7.000  1.00  0.00     0.217 HD
ENDBRANCH  14  27
TORSDOF 4
ENDMDL
MODEL 7
REMARK VINA RESULT:      -6.4      1.958      3.920
REMARK  4 active torsions:
REMARK  status: ('A' for Active; 'I' for Inactive)
REMARK    1  A    between atoms: C2_2  and  O19_19 
REMARK    2  A    between atoms: C6_6  and  O18_18 
REMARK    3  A    between atoms: C13_13  and  O21_21 
REMARK    4  A    between atoms: C14_14  and  O22_22 
ROOT
HETATM    1  C1          0      -0.004   5.314 -14.051  1.00  0.00     0.074 A 
HETATM    2  C2          0       1.097   4.468 -14.184  1.00  0.00     0.071 A 
HETATM    3  C3          0       1.083   3.208 -13.586  1.00  0.00     0.075 A 
HETATM    4  C4          0      -0.032   2.797 -12.855  1.00  0.00     0.096 A 
HETATM    5  C5          0      -1.143   3.639 -12.716  1.00  0.00     0.084 A 
HETATM    6  C6          0      -1.121   4.904 -13.321  1.00  0.00     0.085 A 
HETATM    7  O7          0       0.023   1.541 -12.293  1.00  0.00    -0.306 OA
HETATM    8  C8          0      -1.062   1.111 -11.567  1.00  0.00     0.123 A 
HETATM    9  C9          0      -2.179   1.818 -11.362  1.00  0.00     0.192 A 
HETATM   10  C10         0      -2.344   3.192 -11.928  1.00  0.00     0.226 A 
HETATM   11  C11         0      -0.997  -0.110 -11.025  1.00  0.00    -0.011 A 
HETATM   12  C12         0       0.142  -0.893 -11.206  1.00  0.00     0.050 A 
HETATM   13  C13         0       0.211  -2.167 -10.640  1.00  0.00     0.099 A 
HETATM   14  C14         0      -0.861  -2.657  -9.894  1.00  0.00     0.095 A 
HETATM   15  C15         0      -2.001  -1.873  -9.713  1.00  0.00     0.021 A 
HETATM   16  C16         0      -2.069  -0.600 -10.278  1.00  0.00    -0.007 A 
HETATM   17  O17         0      -3.332   3.868 -11.769  1.00  0.00    -0.284 OA
HETATM   18  O20         0      -3.180   1.278 -10.626  1.00  0.00    -0.185 OA
HETATM   19  H27         0      -2.967   0.018 -10.136  1.00  0.00     0.035 HD
HETATM   20  H30         0      -2.901   0.391 -10.343  1.00  0.00     0.035 HD
ENDROOT
BRANCH  13  21
HETATM   21  O21         0       1.318  -2.928 -10.816  1.00  0.00    -0.358 OA
HETATM   22  H31         0       1.763  -2.627 -11.627  1.00  0.00     0.217 HD
ENDBRANCH  13  21
BRANCH   2  23
HETATM   23  O19         0       2.179   4.869 -14.894  1.00  0.00    -0.361 OA
HETATM   24  H29         0       2.427   5.758 -14.587  1.00  0.00     0.217 HD
ENDBRANCH   2  23
BRANCH   6  25
HETATM   25  O18         0      -2.186   5.732 -13.196  1.00  0.00    -0.360 OA
HETATM   26  H28         0      -2.578   5.586 -12.320  1.00  0.00     0.217 HD
ENDBRANCH   6  25
BRANCH  14  27
HETATM   27  O22         0      -0.795  -3.893  -9.344  1.00  0.00    -0.358 OA
HETATM   28  H32         0       0.125  -4.202  -9.409  1.00  0.00     0.217 HD
ENDBRANCH  14  27
TORSDOF 4
ENDMDL
MODEL 8
REMARK VINA RESULT:      -6.3      3.116      4.763
REMARK  4 active torsions:
REMARK  status: ('A' for Active; 'I' for Inactive)
REMARK    1  A    between atoms: C2_2  and  O19_19 
REMARK    2  A    between atoms: C6_6  and  O18_18 
REMARK    3  A    between atoms: C13_13  and  O21_21 
REMARK    4  A    between atoms: C14_14  and  O22_22 
ROOT
HETATM    1  C1          0       1.691  -2.054 -15.958  1.00  0.00     0.074 A 
HETATM    2  C2          0       1.360  -3.405 -16.045  1.00  0.00     0.071 A 
HETATM    3  C3          0       0.881  -4.079 -14.922  1.00  0.00     0.075 A 
HETATM    4  C4          0       0.735  -3.399 -13.712  1.00  0.00     0.096 A 
HETATM    5  C5          0       1.065  -2.041 -13.614  1.00  0.00     0.084 A 
HETATM    6  C6          0       1.545  -1.372 -14.748  1.00  0.00     0.085 A 
HETATM    7  O7          0       0.256  -4.127 -12.645  1.00  0.00    -0.306 OA
HETATM    8  C8          0       0.103  -3.482 -11.441  1.00  0.00     0.123 A 
HETATM    9  C9          0       0.381  -2.193 -11.219  1.00  0.00     0.192 A 
HETATM   10  C10         0       0.906  -1.312 -12.308  1.00  0.00     0.226 A 
HETATM   11  C11         0      -0.361  -4.198 -10.412  1.00  0.00    -0.011 A 
HETATM   12  C12         0      -0.670  -5.548 -10.584  1.00  0.00     0.050 A 
HETATM   13  C13         0      -1.154  -6.295  -9.510  1.00  0.00     0.099 A 
HETATM   14  C14         0      -1.331  -5.693  -8.265  1.00  0.00     0.095 A 
HETATM   15  C15         0      -1.023  -4.344  -8.092  1.00  0.00     0.021 A 
HETATM   16  C16         0      -0.538  -3.596  -9.166  1.00  0.00    -0.007 A 
HETATM   17  O17         0       1.172  -0.143 -12.155  1.00  0.00    -0.284 OA
HETATM   18  O20         0       0.185  -1.675  -9.983  1.00  0.00    -0.185 OA
HETATM   19  H27         0      -0.295  -2.532  -9.030  1.00  0.00     0.035 HD
HETATM   20  H30         0      -0.154  -2.383  -9.410  1.00  0.00     0.035 HD
ENDROOT
BRANCH  13  21
HETATM   21  O21         0      -1.454  -7.606  -9.679  1.00  0.00    -0.358 OA
HETATM   22  H31         0      -1.374  -8.045  -8.814  1.00  0.00     0.217 HD
ENDBRANCH  13  21
BRANCH   2  23
HETATM   23  O19         0       1.502  -4.064 -17.220  1.00  0.00    -0.361 OA
HETATM   24  H29         0       0.713  -3.890 -17.760  1.00  0.00     0.217 HD
ENDBRANCH   2  23
BRANCH   6  25
HETATM   25  O18         0       1.870  -0.059 -14.671  1.00  0.00    -0.360 OA
HETATM   26  H28         0       1.214   0.379 -14.103  1.00  0.00     0.217 HD
ENDBRANCH   6  25
BRANCH  14  27
HETATM   27  O22         0      -1.801  -6.419  -7.222  1.00  0.00    -0.358 OA
HETATM   28  H32         0      -2.563  -6.936  -7.535  1.00  0.00     0.217 HD
ENDBRANCH  14  27
TORSDOF 4
ENDMDL
MODEL 9
REMARK VINA RESULT:      -5.9     19.377     21.287
REMARK  4 active torsions:
REMARK  status: ('A' for Active; 'I' for Inactive)
REMARK    1  A    between atoms: C2_2  and  O19_19 
REMARK    2  A    between atoms: C6_6  and  O18_18 
REMARK    3  A    between atoms: C13_13  and  O21_21 
REMARK    4  A    between atoms: C14_14  and  O22_22 
ROOT
HETATM    1  C1          0      -4.635 -18.343 -22.640  1.00  0.00     0.074 A 
HETATM    2  C2          0      -4.292 -17.094 -22.122  1.00  0.00     0.071 A 
HETATM    3  C3          0      -5.168 -16.018 -22.261  1.00  0.00     0.075 A 
HETATM    4  C4          0      -6.386 -16.192 -22.920  1.00  0.00     0.096 A 
HETATM    5  C5          0      -6.740 -17.443 -23.443  1.00  0.00     0.084 A 
HETATM    6  C6          0      -5.853 -18.520 -23.298  1.00  0.00     0.085 A 
HETATM    7  O7          0      -7.201 -15.086 -23.020  1.00  0.00    -0.306 OA
HETATM    8  C8          0      -8.407 -15.230 -23.664  1.00  0.00     0.123 A 
HETATM    9  C9          0      -8.859 -16.367 -24.204  1.00  0.00     0.192 A 
HETATM   10  C10         0      -8.054 -17.627 -24.151  1.00  0.00     0.226 A 
HETATM   11  C11         0      -9.189 -14.150 -23.756  1.00  0.00    -0.011 A 
HETATM   12  C12         0      -8.771 -12.937 -23.210  1.00  0.00     0.050 A 
HETATM   13  C13         0      -9.587 -11.810 -23.307  1.00  0.00     0.099 A 
HETATM   14  C14         0     -10.822 -11.896 -23.948  1.00  0.00     0.095 A 
HETATM   15  C15         0     -11.242 -13.109 -24.494  1.00  0.00     0.021 A 
HETATM   16  C16         0     -10.425 -14.236 -24.398  1.00  0.00    -0.007 A 
HETATM   17  O17         0      -8.420 -18.676 -24.625  1.00  0.00    -0.284 OA
HETATM   18  O20         0     -10.069 -16.377 -24.813  1.00  0.00    -0.185 OA
HETATM   19  H27         0     -10.755 -15.193 -24.828  1.00  0.00     0.035 HD
HETATM   20  H30         0     -10.443 -15.483 -24.752  1.00  0.00     0.035 HD
ENDROOT
BRANCH  13  21
HETATM   21  O21         0      -9.179 -10.631 -22.776  1.00  0.00    -0.358 OA
HETATM   22  H31         0      -8.318 -10.776 -22.348  1.00  0.00     0.217 HD
ENDBRANCH  13  21
BRANCH   2  23
HETATM   23  O19         0      -3.109 -16.927 -21.484  1.00  0.00    -0.361 OA
HETATM   24  H29         0      -2.960 -15.972 -21.372  1.00  0.00     0.217 HD
ENDBRANCH   2  23
BRANCH   6  25
HETATM   25  O18         0      -6.180 -19.735 -23.798  1.00  0.00    -0.360 OA
HETATM   26  H28         0      -5.368 -20.152 -24.129  1.00  0.00     0.217 HD
ENDBRANCH   6  25
BRANCH  14  27
HETATM   27  O22         0     -11.615 -10.801 -24.042  1.00  0.00    -0.358 OA
HETATM   28  H32         0     -12.184 -10.908 -24.823  1.00  0.00     0.217 HD
ENDBRANCH  14  27
TORSDOF 4
ENDMDL
