# Supplementary material for: Phytochemical profiling of Vitex negundo seeds via UHPLC-QTOF-MS/MS analyses with antimicrobial evaluation and in silico targeting of DNA Gyrase B and Secreted Aspartic Proteinase 2 (SAP2)
Source: PLoS One. 2026 Mar 13;21(3):e0343965. doi: 10.1371/journal.pone.0343965 (PMC12987476; doi:10.1371/journal.pone.0343965)
Supplement: S2 Data — (ZIP) [file pone.0343965.s003.zip › PONE-D-25-51583/Vitex Raw material/Docking sample#3 protein 4 Chain A 4uro/molecule17/ligand.pdb]

REMARK   BIOVIA PDB file
REMARK   Created:  2025-01-09T17:09:22Z
HETATM    1  C1          0      -9.024   4.547  -0.722  1.00  0.00           C  
HETATM    2  C2          0      -9.111   3.749   0.419  1.00  0.00           C  
HETATM    3  C3          0      -9.263   2.368   0.293  1.00  0.00           C  
HETATM    4  C4          0      -9.326   1.788  -0.974  1.00  0.00           C  
HETATM    5  C5          0      -9.239   2.581  -2.126  1.00  0.00           C  
HETATM    6  C6          0      -9.088   3.967  -1.990  1.00  0.00           C  
HETATM    7  O7          0      -9.476   0.419  -1.022  1.00  0.00           O  
HETATM    8  C8          0      -9.542  -0.179  -2.258  1.00  0.00           C  
HETATM    9  C9          0      -9.471   0.464  -3.428  1.00  0.00           C  
HETATM   10  C10         0      -9.309   1.949  -3.490  1.00  0.00           C  
HETATM   11  C11         0      -9.357   1.510   1.516  1.00  0.00           C  
HETATM   12  C12         0      -9.687  -1.508  -2.293  1.00  0.00           C  
HETATM   13  C13         0      -9.498  -2.199  -3.490  1.00  0.00           C  
HETATM   14  C14         0      -9.650  -3.585  -3.526  1.00  0.00           C  
HETATM   15  C15         0      -9.991  -4.280  -2.366  1.00  0.00           C  
HETATM   16  C16         0     -10.181  -3.589  -1.169  1.00  0.00           C  
HETATM   17  C17         0     -10.029  -2.203  -1.133  1.00  0.00           C  
HETATM   18  C18         0     -10.676   0.749   1.516  1.00  0.00           C  
HETATM   19  C19         0     -10.769  -0.105   2.774  1.00  0.00           C  
HETATM   20  C20         0      -9.493  -0.921   2.929  1.00  0.00           C  
HETATM   21  C21         0      -8.290  -0.000   2.800  1.00  0.00           C  
HETATM   22  O22         0      -8.323   0.563   1.516  1.00  0.00           O  
HETATM   23  O23         0      -9.002   4.748  -3.094  1.00  0.00           O  
HETATM   24  O24         0      -9.050   4.315   1.649  1.00  0.00           O  
HETATM   25  O25         0     -10.139  -5.626  -2.401  1.00  0.00           O  
HETATM   26  O26         0      -9.466  -4.256  -4.688  1.00  0.00           O  
HETATM   27  O27         0      -9.240   2.574  -4.522  1.00  0.00           O  
HETATM   28  H28         0      -9.284   2.169   2.410  1.00  0.00           H  
HETATM   29  O29         0     -11.741   1.660   1.490  1.00  0.00           O  
HETATM   30  O30         0      -9.480  -1.534   4.190  1.00  0.00           O  
HETATM   31  O31         0     -11.867  -0.970   2.671  1.00  0.00           O  
HETATM   32  C32         0      -7.004  -0.797   2.983  1.00  0.00           C  
HETATM   33  O33         0      -6.280  -0.274   4.064  1.00  0.00           O  
HETATM   34  H34         0      -9.135   5.277   1.541  1.00  0.00           H  
HETATM   35  H35         0      -8.905   5.636  -0.621  1.00  0.00           H  
HETATM   36  H36         0      -9.534  -0.110  -4.364  1.00  0.00           H  
HETATM   37  H37         0      -9.229  -1.651  -4.404  1.00  0.00           H  
HETATM   38  H38         0     -10.450  -4.137  -0.254  1.00  0.00           H  
HETATM   39  H39         0     -10.178  -1.658  -0.189  1.00  0.00           H  
HETATM   40  H40         0     -10.726   0.093   0.618  1.00  0.00           H  
HETATM   41  H41         0     -10.898   0.555   3.661  1.00  0.00           H  
HETATM   42  H42         0      -9.451  -1.704   2.139  1.00  0.00           H  
HETATM   43  H43         0      -8.321   0.796   3.577  1.00  0.00           H  
HETATM   44  H44         0      -8.901   5.670  -2.803  1.00  0.00           H  
HETATM   45  H45         0     -10.375  -5.926  -1.507  1.00  0.00           H  
HETATM   46  H46         0      -9.614  -5.202  -4.516  1.00  0.00           H  
HETATM   47  H47         0     -12.535   1.153   1.491  1.00  0.00           H  
HETATM   48  H48         0      -8.679  -2.027   4.247  1.00  0.00           H  
HETATM   49  H49         0     -11.891  -1.478   3.463  1.00  0.00           H  
HETATM   50  H50         0      -7.255  -1.862   3.185  1.00  0.00           H  
HETATM   51  H51         0      -6.390  -0.728   2.058  1.00  0.00           H  
HETATM   52  H52         0      -5.497  -0.791   4.144  1.00  0.00           H  
END
