# Supplementary material for: Phytochemical profiling of Vitex negundo seeds via UHPLC-QTOF-MS/MS analyses with antimicrobial evaluation and in silico targeting of DNA Gyrase B and Secreted Aspartic Proteinase 2 (SAP2)
Source: PLoS One. 2026 Mar 13;21(3):e0343965. doi: 10.1371/journal.pone.0343965 (PMC12987476; doi:10.1371/journal.pone.0343965)
Supplement: S2 Data — (ZIP) [file pone.0343965.s003.zip › PONE-D-25-51583/Vitex Raw material/Docking sample#3 protein 4 Chain A 4uro/molecule17/ligand.pdbqt]

REMARK  11 active torsions:
REMARK  status: ('A' for Active; 'I' for Inactive)
REMARK    1  A    between atoms: C2_2  and  O24_24 
REMARK    2  A    between atoms: C3_3  and  C11_11 
REMARK    3  A    between atoms: C6_6  and  O23_23 
REMARK    4  A    between atoms: C8_8  and  C12_12 
REMARK    5  A    between atoms: C14_14  and  O26_26 
REMARK    6  A    between atoms: C15_15  and  O25_25 
REMARK    7  A    between atoms: C18_18  and  O29_28 
REMARK    8  A    between atoms: C19_19  and  O31_30 
REMARK    9  A    between atoms: C20_20  and  O30_29 
REMARK   10  A    between atoms: C21_21  and  C32_31 
REMARK   11  A    between atoms: C32_31  and  O33_32 
ROOT
HETATM    1  C1          0      -9.024   4.547  -0.722  1.00  0.00     0.074 A 
HETATM    2  C2          0      -9.111   3.749   0.419  1.00  0.00     0.080 A 
HETATM    3  C3          0      -9.263   2.368   0.293  1.00  0.00     0.041 A 
HETATM    4  C4          0      -9.326   1.788  -0.974  1.00  0.00     0.104 A 
HETATM    5  C5          0      -9.239   2.581  -2.126  1.00  0.00     0.082 A 
HETATM    6  C6          0      -9.088   3.967  -1.990  1.00  0.00     0.085 A 
HETATM    7  O7          0      -9.476   0.419  -1.022  1.00  0.00    -0.308 OA
HETATM    8  C8          0      -9.542  -0.179  -2.258  1.00  0.00     0.090 A 
HETATM    9  C9          0      -9.471   0.464  -3.428  1.00  0.00     0.094 A 
HETATM   10  C10         0      -9.309   1.949  -3.490  1.00  0.00     0.190 A 
HETATM   11  O27         0      -9.240   2.574  -4.522  1.00  0.00    -0.287 OA
ENDROOT
BRANCH   6  12
HETATM   12  O23         0      -9.002   4.748  -3.094  1.00  0.00    -0.360 OA
HETATM   13  H44         0      -8.901   5.670  -2.803  1.00  0.00     0.217 HD
ENDBRANCH   6  12
BRANCH   2  14
HETATM   14  O24         0      -9.050   4.315   1.649  1.00  0.00    -0.360 OA
HETATM   15  H34         0      -9.135   5.277   1.541  1.00  0.00     0.217 HD
ENDBRANCH   2  14
BRANCH   3  16
HETATM   16  C11         0      -9.357   1.510   1.516  1.00  0.00     0.192 C 
HETATM   17  C18         0     -10.676   0.749   1.516  1.00  0.00     0.183 C 
HETATM   18  C19         0     -10.769  -0.105   2.774  1.00  0.00     0.181 C 
HETATM   19  C20         0      -9.493  -0.921   2.929  1.00  0.00     0.180 C 
HETATM   20  C21         0      -8.290  -0.000   2.800  1.00  0.00     0.177 C 
HETATM   21  O22         0      -8.323   0.563   1.516  1.00  0.00    -0.368 OA
BRANCH  17  22
HETATM   22  O29         0     -11.741   1.660   1.490  1.00  0.00    -0.390 OA
HETATM   23  H47         0     -12.535   1.153   1.491  1.00  0.00     0.210 HD
ENDBRANCH  17  22
BRANCH  18  24
HETATM   24  O31         0     -11.867  -0.970   2.671  1.00  0.00    -0.390 OA
HETATM   25  H49         0     -11.891  -1.478   3.463  1.00  0.00     0.210 HD
ENDBRANCH  18  24
BRANCH  19  26
HETATM   26  O30         0      -9.480  -1.534   4.190  1.00  0.00    -0.390 OA
HETATM   27  H48         0      -8.679  -2.027   4.247  1.00  0.00     0.210 HD
ENDBRANCH  19  26
BRANCH  20  28
HETATM   28  C32         0      -7.004  -0.797   2.983  1.00  0.00     0.198 C 
BRANCH  28  29
HETATM   29  O33         0      -6.280  -0.274   4.064  1.00  0.00    -0.398 OA
HETATM   30  H52         0      -5.497  -0.791   4.144  1.00  0.00     0.209 HD
ENDBRANCH  28  29
ENDBRANCH  20  28
ENDBRANCH   3  16
BRANCH   8  31
HETATM   31  C12         0      -9.687  -1.508  -2.293  1.00  0.00     0.001 A 
HETATM   32  C17         0     -10.029  -2.203  -1.133  1.00  0.00     0.017 A 
HETATM   33  C16         0     -10.181  -3.589  -1.169  1.00  0.00     0.040 A 
HETATM   34  C15         0      -9.991  -4.280  -2.366  1.00  0.00     0.098 A 
HETATM   35  C14         0      -9.650  -3.585  -3.526  1.00  0.00     0.099 A 
HETATM   36  C13         0      -9.498  -2.199  -3.490  1.00  0.00     0.053 A 
BRANCH  34  37
HETATM   37  O25         0     -10.139  -5.626  -2.401  1.00  0.00    -0.358 OA
HETATM   38  H45         0     -10.375  -5.926  -1.507  1.00  0.00     0.217 HD
ENDBRANCH  34  37
BRANCH  35  39
HETATM   39  O26         0      -9.466  -4.256  -4.688  1.00  0.00    -0.358 OA
HETATM   40  H46         0      -9.614  -5.202  -4.516  1.00  0.00     0.217 HD
ENDBRANCH  35  39
ENDBRANCH   8  31
TORSDOF 11
