# Supplementary material for: Phytochemical profiling of Vitex negundo seeds via UHPLC-QTOF-MS/MS analyses with antimicrobial evaluation and in silico targeting of DNA Gyrase B and Secreted Aspartic Proteinase 2 (SAP2)
Source: PLoS One. 2026 Mar 13;21(3):e0343965. doi: 10.1371/journal.pone.0343965 (PMC12987476; doi:10.1371/journal.pone.0343965)
Supplement: S2 Data — (ZIP) [file pone.0343965.s003.zip › PONE-D-25-51583/Vitex Raw material/Docking sample#3 protein 4 Chain A 4uro/molecule17/result.pdbqt]

MODEL 1
REMARK VINA RESULT:      -7.4      0.000      0.000
REMARK  11 active torsions:
REMARK  status: ('A' for Active; 'I' for Inactive)
REMARK    1  A    between atoms: C2_2  and  O24_24 
REMARK    2  A    between atoms: C3_3  and  C11_11 
REMARK    3  A    between atoms: C6_6  and  O23_23 
REMARK    4  A    between atoms: C8_8  and  C12_12 
REMARK    5  A    between atoms: C14_14  and  O26_26 
REMARK    6  A    between atoms: C15_15  and  O25_25 
REMARK    7  A    between atoms: C18_18  and  O29_28 
REMARK    8  A    between atoms: C19_19  and  O31_30 
REMARK    9  A    between atoms: C20_20  and  O30_29 
REMARK   10  A    between atoms: C21_21  and  C32_31 
REMARK   11  A    between atoms: C32_31  and  O33_32 
ROOT
HETATM    1  C1          0       0.129  -4.746  -9.884  1.00  0.00     0.074 A 
HETATM    2  C2          0       0.994  -4.297 -10.881  1.00  0.00     0.080 A 
HETATM    3  C3          0       0.853  -3.009 -11.398  1.00  0.00     0.041 A 
HETATM    4  C4          0      -0.153  -2.172 -10.914  1.00  0.00     0.104 A 
HETATM    5  C5          0      -1.027  -2.614  -9.912  1.00  0.00     0.082 A 
HETATM    6  C6          0      -0.878  -3.909  -9.400  1.00  0.00     0.085 A 
HETATM    7  O7          0      -0.233  -0.913 -11.470  1.00  0.00    -0.308 OA
HETATM    8  C8          0      -1.215  -0.068 -11.012  1.00  0.00     0.090 A 
HETATM    9  C9          0      -2.108  -0.369 -10.063  1.00  0.00     0.094 A 
HETATM   10  C10         0      -2.111  -1.706  -9.395  1.00  0.00     0.190 A 
HETATM   11  O27         0      -2.896  -2.024  -8.534  1.00  0.00    -0.287 OA
ENDROOT
BRANCH   6  12
HETATM   12  O23         0      -1.715  -4.352  -8.431  1.00  0.00    -0.360 OA
HETATM   13  H44         0      -1.297  -5.116  -7.998  1.00  0.00     0.217 HD
ENDBRANCH   6  12
BRANCH   2  14
HETATM   14  O24         0       1.971  -5.112 -11.350  1.00  0.00    -0.360 OA
HETATM   15  H34         0       2.420  -4.653 -12.079  1.00  0.00     0.217 HD
ENDBRANCH   2  14
BRANCH   3  16
HETATM   16  C11         0       1.780  -2.525 -12.469  1.00  0.00     0.192 C 
HETATM   17  C18         0       3.109  -2.104 -11.854  1.00  0.00     0.183 C 
HETATM   18  C19         0       4.036  -1.596 -12.950  1.00  0.00     0.181 C 
HETATM   19  C20         0       4.083  -2.608 -14.086  1.00  0.00     0.180 C 
HETATM   20  C21         0       2.664  -2.975 -14.489  1.00  0.00     0.177 C 
HETATM   21  O22         0       2.044  -3.560 -13.376  1.00  0.00    -0.368 OA
BRANCH  17  22
HETATM   22  O29         0       2.888  -1.085 -10.918  1.00  0.00    -0.390 OA
HETATM   23  H47         0       2.329  -1.443 -10.249  1.00  0.00     0.210 HD
ENDBRANCH  17  22
BRANCH  18  24
HETATM   24  O31         0       5.325  -1.421 -12.426  1.00  0.00    -0.390 OA
HETATM   25  H49         0       5.322  -0.604 -11.959  1.00  0.00     0.210 HD
ENDBRANCH  18  24
BRANCH  19  26
HETATM   26  O30         0       4.753  -2.049 -15.183  1.00  0.00    -0.390 OA
HETATM   27  H48         0       4.930  -2.753 -15.784  1.00  0.00     0.210 HD
ENDBRANCH  19  26
BRANCH  20  28
HETATM   28  C32         0       2.693  -3.966 -15.647  1.00  0.00     0.198 C 
BRANCH  28  29
HETATM   29  O33         0       3.721  -4.896 -15.440  1.00  0.00    -0.398 OA
HETATM   30  H52         0       4.071  -5.110 -16.287  1.00  0.00     0.209 HD
ENDBRANCH  28  29
ENDBRANCH  20  28
ENDBRANCH   3  16
BRANCH   8  31
HETATM   31  C12         0      -1.283   1.151 -11.558  1.00  0.00     0.001 A 
HETATM   32  C17         0      -0.287   1.579 -12.436  1.00  0.00     0.017 A 
HETATM   33  C16         0      -0.358   2.850 -13.006  1.00  0.00     0.040 A 
HETATM   34  C15         0      -1.426   3.693 -12.698  1.00  0.00     0.098 A 
HETATM   35  C14         0      -2.422   3.265 -11.821  1.00  0.00     0.099 A 
HETATM   36  C13         0      -2.351   1.994 -11.251  1.00  0.00     0.053 A 
BRANCH  34  37
HETATM   37  O25         0      -1.494   4.927 -13.252  1.00  0.00    -0.358 OA
HETATM   38  H45         0      -2.429   5.195 -13.275  1.00  0.00     0.217 HD
ENDBRANCH  34  37
BRANCH  35  39
HETATM   39  O26         0      -3.459   4.084 -11.522  1.00  0.00    -0.358 OA
HETATM   40  H46         0      -3.363   4.365 -10.596  1.00  0.00     0.217 HD
ENDBRANCH  35  39
ENDBRANCH   8  31
TORSDOF 11
ENDMDL
MODEL 2
REMARK VINA RESULT:      -7.3      2.309      5.684
REMARK  11 active torsions:
REMARK  status: ('A' for Active; 'I' for Inactive)
REMARK    1  A    between atoms: C2_2  and  O24_24 
REMARK    2  A    between atoms: C3_3  and  C11_11 
REMARK    3  A    between atoms: C6_6  and  O23_23 
REMARK    4  A    between atoms: C8_8  and  C12_12 
REMARK    5  A    between atoms: C14_14  and  O26_26 
REMARK    6  A    between atoms: C15_15  and  O25_25 
REMARK    7  A    between atoms: C18_18  and  O29_28 
REMARK    8  A    between atoms: C19_19  and  O31_30 
REMARK    9  A    between atoms: C20_20  and  O30_29 
REMARK   10  A    between atoms: C21_21  and  C32_31 
REMARK   11  A    between atoms: C32_31  and  O33_32 
ROOT
HETATM    1  C1          0       3.401  -2.842 -15.232  1.00  0.00     0.074 A 
HETATM    2  C2          0       3.523  -1.665 -14.493  1.00  0.00     0.080 A 
HETATM    3  C3          0       2.729  -1.466 -13.363  1.00  0.00     0.041 A 
HETATM    4  C4          0       1.817  -2.446 -12.973  1.00  0.00     0.104 A 
HETATM    5  C5          0       1.688  -3.633 -13.708  1.00  0.00     0.082 A 
HETATM    6  C6          0       2.488  -3.823 -14.842  1.00  0.00     0.085 A 
HETATM    7  O7          0       1.068  -2.183 -11.847  1.00  0.00    -0.308 OA
HETATM    8  C8          0       0.160  -3.131 -11.441  1.00  0.00     0.090 A 
HETATM    9  C9          0      -0.057  -4.300 -12.053  1.00  0.00     0.094 A 
HETATM   10  C10         0       0.701  -4.686 -13.282  1.00  0.00     0.190 A 
HETATM   11  O27         0       0.540  -5.730 -13.870  1.00  0.00    -0.287 OA
ENDROOT
BRANCH   6  12
HETATM   12  O23         0       2.375  -4.965 -15.563  1.00  0.00    -0.360 OA
HETATM   13  H44         0       1.679  -4.833 -16.229  1.00  0.00     0.217 HD
ENDBRANCH   6  12
BRANCH   2  14
HETATM   14  O24         0       4.410  -0.713 -14.875  1.00  0.00    -0.360 OA
HETATM   15  H34         0       4.231   0.089 -14.356  1.00  0.00     0.217 HD
ENDBRANCH   2  14
BRANCH   3  16
HETATM   16  C11         0       2.858  -0.203 -12.570  1.00  0.00     0.192 C 
HETATM   17  C18         0       4.221  -0.153 -11.892  1.00  0.00     0.183 C 
HETATM   18  C19         0       4.332   1.126 -11.072  1.00  0.00     0.181 C 
HETATM   19  C20         0       3.938   2.318 -11.935  1.00  0.00     0.180 C 
HETATM   20  C21         0       2.602   2.033 -12.602  1.00  0.00     0.177 C 
HETATM   21  O22         0       2.769   0.907 -13.422  1.00  0.00    -0.368 OA
BRANCH  17  22
HETATM   22  O29         0       4.364  -1.263 -11.048  1.00  0.00    -0.390 OA
HETATM   23  H47         0       5.197  -1.654 -11.248  1.00  0.00     0.210 HD
ENDBRANCH  17  22
BRANCH  18  24
HETATM   24  O31         0       5.654   1.285 -10.633  1.00  0.00    -0.390 OA
HETATM   25  H49         0       6.212   1.061 -11.356  1.00  0.00     0.210 HD
ENDBRANCH  18  24
BRANCH  19  26
HETATM   26  O30         0       3.825   3.460 -11.130  1.00  0.00    -0.390 OA
HETATM   27  H48         0       4.642   3.553 -10.669  1.00  0.00     0.210 HD
ENDBRANCH  19  26
BRANCH  20  28
HETATM   28  C32         0       2.178   3.229 -13.446  1.00  0.00     0.198 C 
BRANCH  28  29
HETATM   29  O33         0       1.533   4.171 -12.631  1.00  0.00    -0.398 OA
HETATM   30  H52         0       2.161   4.450 -11.987  1.00  0.00     0.209 HD
ENDBRANCH  28  29
ENDBRANCH  20  28
ENDBRANCH   3  16
BRANCH   8  31
HETATM   31  C12         0      -0.562  -2.865 -10.347  1.00  0.00     0.001 A 
HETATM   32  C17         0      -0.604  -3.785  -9.299  1.00  0.00     0.017 A 
HETATM   33  C16         0      -1.356  -3.507  -8.157  1.00  0.00     0.040 A 
HETATM   34  C15         0      -2.066  -2.310  -8.064  1.00  0.00     0.098 A 
HETATM   35  C14         0      -2.022  -1.390  -9.111  1.00  0.00     0.099 A 
HETATM   36  C13         0      -1.270  -1.667 -10.253  1.00  0.00     0.053 A 
BRANCH  34  37
HETATM   37  O25         0      -2.795  -2.040  -6.955  1.00  0.00    -0.358 OA
HETATM   38  H45         0      -2.250  -1.497  -6.360  1.00  0.00     0.217 HD
ENDBRANCH  34  37
BRANCH  35  39
HETATM   39  O26         0      -2.711  -0.227  -9.020  1.00  0.00    -0.358 OA
HETATM   40  H46         0      -3.642  -0.442  -8.841  1.00  0.00     0.217 HD
ENDBRANCH  35  39
ENDBRANCH   8  31
TORSDOF 11
ENDMDL
MODEL 3
REMARK VINA RESULT:      -7.3      1.683      5.706
REMARK  11 active torsions:
REMARK  status: ('A' for Active; 'I' for Inactive)
REMARK    1  A    between atoms: C2_2  and  O24_24 
REMARK    2  A    between atoms: C3_3  and  C11_11 
REMARK    3  A    between atoms: C6_6  and  O23_23 
REMARK    4  A    between atoms: C8_8  and  C12_12 
REMARK    5  A    between atoms: C14_14  and  O26_26 
REMARK    6  A    between atoms: C15_15  and  O25_25 
REMARK    7  A    between atoms: C18_18  and  O29_28 
REMARK    8  A    between atoms: C19_19  and  O31_30 
REMARK    9  A    between atoms: C20_20  and  O30_29 
REMARK   10  A    between atoms: C21_21  and  C32_31 
REMARK   11  A    between atoms: C32_31  and  O33_32 
ROOT
HETATM    1  C1          0       0.445   3.243 -13.693  1.00  0.00     0.074 A 
HETATM    2  C2          0       1.403   2.231 -13.618  1.00  0.00     0.080 A 
HETATM    3  C3          0       1.170   1.110 -12.822  1.00  0.00     0.041 A 
HETATM    4  C4          0      -0.020   1.001 -12.104  1.00  0.00     0.104 A 
HETATM    5  C5          0      -0.989   2.011 -12.173  1.00  0.00     0.082 A 
HETATM    6  C6          0      -0.747   3.135 -12.974  1.00  0.00     0.085 A 
HETATM    7  O7          0      -0.182  -0.134 -11.339  1.00  0.00    -0.308 OA
HETATM    8  C8          0      -1.346  -0.267 -10.620  1.00  0.00     0.090 A 
HETATM    9  C9          0      -2.344   0.623 -10.602  1.00  0.00     0.094 A 
HETATM   10  C10         0      -2.271   1.889 -11.394  1.00  0.00     0.190 A 
HETATM   11  O27         0      -3.146   2.722 -11.410  1.00  0.00    -0.287 OA
ENDROOT
BRANCH   6  12
HETATM   12  O23         0      -1.673   4.120 -13.052  1.00  0.00    -0.360 OA
HETATM   13  H44         0      -2.470   3.752 -13.468  1.00  0.00     0.217 HD
ENDBRANCH   6  12
BRANCH   2  14
HETATM   14  O24         0       2.559   2.339 -14.317  1.00  0.00    -0.360 OA
HETATM   15  H34         0       2.873   3.256 -14.237  1.00  0.00     0.217 HD
ENDBRANCH   2  14
BRANCH   3  16
HETATM   16  C11         0       2.197   0.024 -12.740  1.00  0.00     0.192 C 
HETATM   17  C18         0       2.106  -0.871 -13.968  1.00  0.00     0.183 C 
HETATM   18  C19         0       3.141  -1.984 -13.864  1.00  0.00     0.181 C 
HETATM   19  C20         0       4.502  -1.382 -13.540  1.00  0.00     0.180 C 
HETATM   20  C21         0       4.364  -0.444 -12.351  1.00  0.00     0.177 C 
HETATM   21  O22         0       3.483   0.582 -12.719  1.00  0.00    -0.368 OA
BRANCH  17  22
HETATM   22  O29         0       0.823  -1.433 -14.043  1.00  0.00    -0.390 OA
HETATM   23  H47         0       0.312  -1.038 -13.357  1.00  0.00     0.210 HD
ENDBRANCH  17  22
BRANCH  18  24
HETATM   24  O31         0       3.213  -2.670 -15.084  1.00  0.00    -0.390 OA
HETATM   25  H49         0       2.755  -2.149 -15.720  1.00  0.00     0.210 HD
ENDBRANCH  18  24
BRANCH  19  26
HETATM   26  O30         0       5.404  -2.408 -13.226  1.00  0.00    -0.390 OA
HETATM   27  H48         0       5.383  -3.020 -13.942  1.00  0.00     0.210 HD
ENDBRANCH  19  26
BRANCH  20  28
HETATM   28  C32         0       5.724   0.144 -11.994  1.00  0.00     0.198 C 
BRANCH  28  29
HETATM   29  O33         0       6.274  -0.568 -10.918  1.00  0.00    -0.398 OA
HETATM   30  H52         0       6.660   0.066 -10.339  1.00  0.00     0.209 HD
ENDBRANCH  28  29
ENDBRANCH  20  28
ENDBRANCH   3  16
BRANCH   8  31
HETATM   31  C12         0      -1.492  -1.372  -9.883  1.00  0.00     0.001 A 
HETATM   32  C17         0      -0.888  -2.564 -10.284  1.00  0.00     0.017 A 
HETATM   33  C16         0      -1.039  -3.717  -9.514  1.00  0.00     0.040 A 
HETATM   34  C15         0      -1.796  -3.679  -8.343  1.00  0.00     0.098 A 
HETATM   35  C14         0      -2.400  -2.487  -7.941  1.00  0.00     0.099 A 
HETATM   36  C13         0      -2.248  -1.334  -8.711  1.00  0.00     0.053 A 
BRANCH  34  37
HETATM   37  O25         0      -1.943  -4.799  -7.596  1.00  0.00    -0.358 OA
HETATM   38  H45         0      -2.095  -5.545  -8.199  1.00  0.00     0.217 HD
ENDBRANCH  34  37
BRANCH  35  39
HETATM   39  O26         0      -3.135  -2.450  -6.804  1.00  0.00    -0.358 OA
HETATM   40  H46         0      -3.845  -3.111  -6.883  1.00  0.00     0.217 HD
ENDBRANCH  35  39
ENDBRANCH   8  31
TORSDOF 11
ENDMDL
MODEL 4
REMARK VINA RESULT:      -7.3      1.629      5.432
REMARK  11 active torsions:
REMARK  status: ('A' for Active; 'I' for Inactive)
REMARK    1  A    between atoms: C2_2  and  O24_24 
REMARK    2  A    between atoms: C3_3  and  C11_11 
REMARK    3  A    between atoms: C6_6  and  O23_23 
REMARK    4  A    between atoms: C8_8  and  C12_12 
REMARK    5  A    between atoms: C14_14  and  O26_26 
REMARK    6  A    between atoms: C15_15  and  O25_25 
REMARK    7  A    between atoms: C18_18  and  O29_28 
REMARK    8  A    between atoms: C19_19  and  O31_30 
REMARK    9  A    between atoms: C20_20  and  O30_29 
REMARK   10  A    between atoms: C21_21  and  C32_31 
REMARK   11  A    between atoms: C32_31  and  O33_32 
ROOT
HETATM    1  C1          0       0.228   3.212 -13.887  1.00  0.00     0.074 A 
HETATM    2  C2          0       1.161   2.174 -13.906  1.00  0.00     0.080 A 
HETATM    3  C3          0       0.974   1.055 -13.095  1.00  0.00     0.041 A 
HETATM    4  C4          0      -0.146   0.975 -12.268  1.00  0.00     0.104 A 
HETATM    5  C5          0      -1.089   2.012 -12.242  1.00  0.00     0.082 A 
HETATM    6  C6          0      -0.892   3.133 -13.058  1.00  0.00     0.085 A 
HETATM    7  O7          0      -0.266  -0.160 -11.495  1.00  0.00    -0.308 OA
HETATM    8  C8          0      -1.360  -0.264 -10.669  1.00  0.00     0.090 A 
HETATM    9  C9          0      -2.327   0.652 -10.553  1.00  0.00     0.094 A 
HETATM   10  C10         0      -2.294   1.920 -11.345  1.00  0.00     0.190 A 
HETATM   11  O27         0      -3.143   2.777 -11.275  1.00  0.00    -0.287 OA
ENDROOT
BRANCH   6  12
HETATM   12  O23         0      -1.794   4.144 -13.045  1.00  0.00    -0.360 OA
HETATM   13  H44         0      -1.799   4.554 -13.926  1.00  0.00     0.217 HD
ENDBRANCH   6  12
BRANCH   2  14
HETATM   14  O24         0       2.248   2.254 -14.711  1.00  0.00    -0.360 OA
HETATM   15  H34         0       1.983   2.704 -15.530  1.00  0.00     0.217 HD
ENDBRANCH   2  14
BRANCH   3  16
HETATM   16  C11         0       1.973  -0.060 -13.114  1.00  0.00     0.192 C 
HETATM   17  C18         0       2.952   0.102 -11.959  1.00  0.00     0.183 C 
HETATM   18  C19         0       3.975  -1.026 -12.000  1.00  0.00     0.181 C 
HETATM   19  C20         0       3.254  -2.361 -12.122  1.00  0.00     0.180 C 
HETATM   20  C21         0       2.253  -2.288 -13.264  1.00  0.00     0.177 C 
HETATM   21  O22         0       1.321  -1.289 -12.947  1.00  0.00    -0.368 OA
BRANCH  17  22
HETATM   22  O29         0       3.610   1.334 -12.073  1.00  0.00    -0.390 OA
HETATM   23  H47         0       3.227   1.782 -12.808  1.00  0.00     0.210 HD
ENDBRANCH  17  22
BRANCH  18  24
HETATM   24  O31         0       4.734  -1.011 -10.822  1.00  0.00    -0.390 OA
HETATM   25  H49         0       5.579  -0.660 -11.044  1.00  0.00     0.210 HD
ENDBRANCH  18  24
BRANCH  19  26
HETATM   26  O30         0       4.188  -3.375 -12.383  1.00  0.00    -0.390 OA
HETATM   27  H48         0       3.965  -4.102 -11.827  1.00  0.00     0.210 HD
ENDBRANCH  19  26
BRANCH  20  28
HETATM   28  C32         0       1.543  -3.628 -13.419  1.00  0.00     0.198 C 
BRANCH  28  29
HETATM   29  O33         0       1.568  -4.314 -12.196  1.00  0.00    -0.398 OA
HETATM   30  H52         0       1.664  -3.665 -11.521  1.00  0.00     0.209 HD
ENDBRANCH  28  29
ENDBRANCH  20  28
ENDBRANCH   3  16
BRANCH   8  31
HETATM   31  C12         0      -1.467  -1.370  -9.924  1.00  0.00     0.001 A 
HETATM   32  C17         0      -0.825  -2.543 -10.321  1.00  0.00     0.017 A 
HETATM   33  C16         0      -0.935  -3.696  -9.544  1.00  0.00     0.040 A 
HETATM   34  C15         0      -1.688  -3.675  -8.369  1.00  0.00     0.098 A 
HETATM   35  C14         0      -2.329  -2.502  -7.972  1.00  0.00     0.099 A 
HETATM   36  C13         0      -2.218  -1.349  -8.749  1.00  0.00     0.053 A 
BRANCH  34  37
HETATM   37  O25         0      -1.795  -4.795  -7.615  1.00  0.00    -0.358 OA
HETATM   38  H45         0      -1.163  -4.723  -6.879  1.00  0.00     0.217 HD
ENDBRANCH  34  37
BRANCH  35  39
HETATM   39  O26         0      -3.059  -2.483  -6.832  1.00  0.00    -0.358 OA
HETATM   40  H46         0      -2.948  -3.341  -6.388  1.00  0.00     0.217 HD
ENDBRANCH  35  39
ENDBRANCH   8  31
TORSDOF 11
ENDMDL
MODEL 5
REMARK VINA RESULT:      -7.0      2.429      6.102
REMARK  11 active torsions:
REMARK  status: ('A' for Active; 'I' for Inactive)
REMARK    1  A    between atoms: C2_2  and  O24_24 
REMARK    2  A    between atoms: C3_3  and  C11_11 
REMARK    3  A    between atoms: C6_6  and  O23_23 
REMARK    4  A    between atoms: C8_8  and  C12_12 
REMARK    5  A    between atoms: C14_14  and  O26_26 
REMARK    6  A    between atoms: C15_15  and  O25_25 
REMARK    7  A    between atoms: C18_18  and  O29_28 
REMARK    8  A    between atoms: C19_19  and  O31_30 
REMARK    9  A    between atoms: C20_20  and  O30_29 
REMARK   10  A    between atoms: C21_21  and  C32_31 
REMARK   11  A    between atoms: C32_31  and  O33_32 
ROOT
HETATM    1  C1          0       1.375  -2.736 -16.265  1.00  0.00     0.074 A 
HETATM    2  C2          0       1.082  -1.458 -15.789  1.00  0.00     0.080 A 
HETATM    3  C3          0       0.522  -1.298 -14.522  1.00  0.00     0.041 A 
HETATM    4  C4          0       0.259  -2.417 -13.732  1.00  0.00     0.104 A 
HETATM    5  C5          0       0.550  -3.705 -14.201  1.00  0.00     0.082 A 
HETATM    6  C6          0       1.111  -3.856 -15.476  1.00  0.00     0.085 A 
HETATM    7  O7          0      -0.293  -2.184 -12.491  1.00  0.00    -0.308 OA
HETATM    8  C8          0      -0.564  -3.269 -11.692  1.00  0.00     0.090 A 
HETATM    9  C9          0      -0.333  -4.544 -12.022  1.00  0.00     0.094 A 
HETATM   10  C10         0       0.263  -4.908 -13.344  1.00  0.00     0.190 A 
HETATM   11  O27         0       0.490  -6.045 -13.687  1.00  0.00    -0.287 OA
ENDROOT
BRANCH   6  12
HETATM   12  O23         0       1.399  -5.094 -15.944  1.00  0.00    -0.360 OA
HETATM   13  H44         0       2.142  -5.446 -15.426  1.00  0.00     0.217 HD
ENDBRANCH   6  12
BRANCH   2  14
HETATM   14  O24         0       1.338  -0.372 -16.559  1.00  0.00    -0.360 OA
HETATM   15  H34         0       0.619   0.268 -16.424  1.00  0.00     0.217 HD
ENDBRANCH   2  14
BRANCH   3  16
HETATM   16  C11         0       0.206   0.073 -14.009  1.00  0.00     0.192 C 
HETATM   17  C18         0       1.469   0.726 -13.464  1.00  0.00     0.183 C 
HETATM   18  C19         0       1.132   2.112 -12.927  1.00  0.00     0.181 C 
HETATM   19  C20         0       0.344   2.884 -13.977  1.00  0.00     0.180 C 
HETATM   20  C21         0      -0.812   2.027 -14.467  1.00  0.00     0.177 C 
HETATM   21  O22         0      -0.267   0.877 -15.056  1.00  0.00    -0.368 OA
BRANCH  17  22
HETATM   22  O29         0       1.992  -0.060 -12.428  1.00  0.00    -0.390 OA
HETATM   23  H47         0       2.813  -0.407 -12.736  1.00  0.00     0.210 HD
ENDBRANCH  17  22
BRANCH  18  24
HETATM   24  O31         0       2.317   2.800 -12.633  1.00  0.00    -0.390 OA
HETATM   25  H49         0       2.772   2.296 -11.981  1.00  0.00     0.210 HD
ENDBRANCH  18  24
BRANCH  19  26
HETATM   26  O30         0      -0.157   4.065 -13.410  1.00  0.00    -0.390 OA
HETATM   27  H48         0      -0.417   4.623 -14.124  1.00  0.00     0.210 HD
ENDBRANCH  19  26
BRANCH  20  28
HETATM   28  C32         0      -1.630   2.798 -15.497  1.00  0.00     0.198 C 
BRANCH  28  29
HETATM   29  O33         0      -2.594   3.575 -14.841  1.00  0.00    -0.398 OA
HETATM   30  H52         0      -2.173   3.956 -14.089  1.00  0.00     0.209 HD
ENDBRANCH  28  29
ENDBRANCH  20  28
ENDBRANCH   3  16
BRANCH   8  31
HETATM   31  C12         0      -1.099  -3.031 -10.489  1.00  0.00     0.001 A 
HETATM   32  C17         0      -1.120  -4.038  -9.524  1.00  0.00     0.017 A 
HETATM   33  C16         0      -1.678  -3.790  -8.270  1.00  0.00     0.040 A 
HETATM   34  C15         0      -2.214  -2.535  -7.981  1.00  0.00     0.098 A 
HETATM   35  C14         0      -2.192  -1.528  -8.946  1.00  0.00     0.099 A 
HETATM   36  C13         0      -1.634  -1.776 -10.200  1.00  0.00     0.053 A 
BRANCH  34  37
HETATM   37  O25         0      -2.755  -2.294  -6.763  1.00  0.00    -0.358 OA
HETATM   38  H45         0      -2.090  -2.517  -6.089  1.00  0.00     0.217 HD
ENDBRANCH  34  37
BRANCH  35  39
HETATM   39  O26         0      -2.712  -0.310  -8.665  1.00  0.00    -0.358 OA
HETATM   40  H46         0      -2.336   0.330  -9.294  1.00  0.00     0.217 HD
ENDBRANCH  35  39
ENDBRANCH   8  31
TORSDOF 11
ENDMDL
MODEL 6
REMARK VINA RESULT:      -6.8      2.027      6.083
REMARK  11 active torsions:
REMARK  status: ('A' for Active; 'I' for Inactive)
REMARK    1  A    between atoms: C2_2  and  O24_24 
REMARK    2  A    between atoms: C3_3  and  C11_11 
REMARK    3  A    between atoms: C6_6  and  O23_23 
REMARK    4  A    between atoms: C8_8  and  C12_12 
REMARK    5  A    between atoms: C14_14  and  O26_26 
REMARK    6  A    between atoms: C15_15  and  O25_25 
REMARK    7  A    between atoms: C18_18  and  O29_28 
REMARK    8  A    between atoms: C19_19  and  O31_30 
REMARK    9  A    between atoms: C20_20  and  O30_29 
REMARK   10  A    between atoms: C21_21  and  C32_31 
REMARK   11  A    between atoms: C32_31  and  O33_32 
ROOT
HETATM    1  C1          0      -1.448  -4.858  -8.635  1.00  0.00     0.074 A 
HETATM    2  C2          0      -0.931  -3.588  -8.889  1.00  0.00     0.080 A 
HETATM    3  C3          0      -0.257  -3.337 -10.084  1.00  0.00     0.041 A 
HETATM    4  C4          0      -0.102  -4.357 -11.023  1.00  0.00     0.104 A 
HETATM    5  C5          0      -0.618  -5.636 -10.777  1.00  0.00     0.082 A 
HETATM    6  C6          0      -1.292  -5.880  -9.574  1.00  0.00     0.085 A 
HETATM    7  O7          0       0.574  -4.036 -12.181  1.00  0.00    -0.308 OA
HETATM    8  C8          0       0.742  -5.023 -13.123  1.00  0.00     0.090 A 
HETATM    9  C9          0       0.299  -6.279 -13.008  1.00  0.00     0.094 A 
HETATM   10  C10         0      -0.446  -6.732 -11.794  1.00  0.00     0.190 A 
HETATM   11  O27         0      -0.866  -7.856 -11.645  1.00  0.00    -0.287 OA
ENDROOT
BRANCH   6  12
HETATM   12  O23         0      -1.797  -7.111  -9.321  1.00  0.00    -0.360 OA
HETATM   13  H44         0      -2.409  -7.339 -10.041  1.00  0.00     0.217 HD
ENDBRANCH   6  12
BRANCH   2  14
HETATM   14  O24         0      -1.083  -2.598  -7.975  1.00  0.00    -0.360 OA
HETATM   15  H34         0      -1.036  -1.748  -8.443  1.00  0.00     0.217 HD
ENDBRANCH   2  14
BRANCH   3  16
HETATM   16  C11         0       0.299  -1.974 -10.359  1.00  0.00     0.192 C 
HETATM   17  C18         0       1.808  -2.056 -10.544  1.00  0.00     0.183 C 
HETATM   18  C19         0       2.364  -0.662 -10.803  1.00  0.00     0.181 C 
HETATM   19  C20         0       1.561   0.007 -11.911  1.00  0.00     0.180 C 
HETATM   20  C21         0       0.079  -0.103 -11.592  1.00  0.00     0.177 C 
HETATM   21  O22         0      -0.245  -1.467 -11.548  1.00  0.00    -0.368 OA
BRANCH  17  22
HETATM   22  O29         0       2.393  -2.584  -9.385  1.00  0.00    -0.390 OA
HETATM   23  H47         0       1.704  -3.005  -8.898  1.00  0.00     0.210 HD
ENDBRANCH  17  22
BRANCH  18  24
HETATM   24  O31         0       3.707  -0.760 -11.194  1.00  0.00    -0.390 OA
HETATM   25  H49         0       3.917   0.033 -11.654  1.00  0.00     0.210 HD
ENDBRANCH  18  24
BRANCH  19  26
HETATM   26  O30         0       1.922   1.359 -11.998  1.00  0.00    -0.390 OA
HETATM   27  H48         0       1.140   1.838 -12.215  1.00  0.00     0.210 HD
ENDBRANCH  19  26
BRANCH  20  28
HETATM   28  C32         0      -0.738   0.589 -12.676  1.00  0.00     0.198 C 
BRANCH  28  29
HETATM   29  O33         0      -0.968   1.922 -12.309  1.00  0.00    -0.398 OA
HETATM   30  H52         0      -1.661   2.242 -12.860  1.00  0.00     0.209 HD
ENDBRANCH  28  29
ENDBRANCH  20  28
ENDBRANCH   3  16
BRANCH   8  31
HETATM   31  C12         0       1.399  -4.701 -14.242  1.00  0.00     0.001 A 
HETATM   32  C17         0       0.690  -4.392 -15.403  1.00  0.00     0.017 A 
HETATM   33  C16         0       1.374  -4.055 -16.570  1.00  0.00     0.040 A 
HETATM   34  C15         0       2.769  -4.028 -16.577  1.00  0.00     0.098 A 
HETATM   35  C14         0       3.478  -4.336 -15.417  1.00  0.00     0.099 A 
HETATM   36  C13         0       2.794  -4.673 -14.249  1.00  0.00     0.053 A 
BRANCH  34  37
HETATM   37  O25         0       3.434  -3.701 -17.711  1.00  0.00    -0.358 OA
HETATM   38  H45         0       3.884  -4.499 -18.037  1.00  0.00     0.217 HD
ENDBRANCH  34  37
BRANCH  35  39
HETATM   39  O26         0       4.832  -4.309 -15.423  1.00  0.00    -0.358 OA
HETATM   40  H46         0       5.122  -3.958 -16.283  1.00  0.00     0.217 HD
ENDBRANCH  35  39
ENDBRANCH   8  31
TORSDOF 11
ENDMDL
MODEL 7
REMARK VINA RESULT:      -6.7      2.053      6.698
REMARK  11 active torsions:
REMARK  status: ('A' for Active; 'I' for Inactive)
REMARK    1  A    between atoms: C2_2  and  O24_24 
REMARK    2  A    between atoms: C3_3  and  C11_11 
REMARK    3  A    between atoms: C6_6  and  O23_23 
REMARK    4  A    between atoms: C8_8  and  C12_12 
REMARK    5  A    between atoms: C14_14  and  O26_26 
REMARK    6  A    between atoms: C15_15  and  O25_25 
REMARK    7  A    between atoms: C18_18  and  O29_28 
REMARK    8  A    between atoms: C19_19  and  O31_30 
REMARK    9  A    between atoms: C20_20  and  O30_29 
REMARK   10  A    between atoms: C21_21  and  C32_31 
REMARK   11  A    between atoms: C32_31  and  O33_32 
ROOT
HETATM    1  C1          0      -2.357   0.125  -9.859  1.00  0.00     0.074 A 
HETATM    2  C2          0      -1.678   0.740 -10.911  1.00  0.00     0.080 A 
HETATM    3  C3          0      -0.693   0.039 -11.607  1.00  0.00     0.041 A 
HETATM    4  C4          0      -0.391  -1.275 -11.251  1.00  0.00     0.104 A 
HETATM    5  C5          0      -1.068  -1.901 -10.196  1.00  0.00     0.082 A 
HETATM    6  C6          0      -2.055  -1.189  -9.501  1.00  0.00     0.085 A 
HETATM    7  O7          0       0.592  -1.905 -11.983  1.00  0.00    -0.308 OA
HETATM    8  C8          0       0.911  -3.201 -11.653  1.00  0.00     0.090 A 
HETATM    9  C9          0       0.339  -3.907 -10.671  1.00  0.00     0.094 A 
HETATM   10  C10         0      -0.737  -3.319  -9.816  1.00  0.00     0.190 A 
HETATM   11  O27         0      -1.282  -3.917  -8.919  1.00  0.00    -0.287 OA
ENDROOT
BRANCH   6  12
HETATM   12  O23         0      -2.720  -1.781  -8.479  1.00  0.00    -0.360 OA
HETATM   13  H44         0      -3.552  -2.139  -8.829  1.00  0.00     0.217 HD
ENDBRANCH   6  12
BRANCH   2  14
HETATM   14  O24         0      -1.973   2.017 -11.255  1.00  0.00    -0.360 OA
HETATM   15  H34         0      -1.591   2.188 -12.132  1.00  0.00     0.217 HD
ENDBRANCH   2  14
BRANCH   3  16
HETATM   16  C11         0       0.038   0.697 -12.736  1.00  0.00     0.192 C 
HETATM   17  C18         0      -0.856   0.758 -13.967  1.00  0.00     0.183 C 
HETATM   18  C19         0      -0.095   1.411 -15.115  1.00  0.00     0.181 C 
HETATM   19  C20         0       0.522   2.718 -14.635  1.00  0.00     0.180 C 
HETATM   20  C21         0       1.287   2.467 -13.346  1.00  0.00     0.177 C 
HETATM   21  O22         0       0.368   2.015 -12.388  1.00  0.00    -0.368 OA
BRANCH  17  22
HETATM   22  O29         0      -1.232  -0.541 -14.336  1.00  0.00    -0.390 OA
HETATM   23  H47         0      -0.466  -0.957 -14.692  1.00  0.00     0.210 HD
ENDBRANCH  17  22
BRANCH  18  24
HETATM   24  O31         0      -0.978   1.671 -16.172  1.00  0.00    -0.390 OA
HETATM   25  H49         0      -0.808   2.551 -16.461  1.00  0.00     0.210 HD
ENDBRANCH  18  24
BRANCH  19  26
HETATM   26  O30         0       1.400   3.207 -15.613  1.00  0.00    -0.390 OA
HETATM   27  H48         0       1.506   4.128 -15.450  1.00  0.00     0.210 HD
ENDBRANCH  19  26
BRANCH  20  28
HETATM   28  C32         0       1.937   3.761 -12.869  1.00  0.00     0.198 C 
BRANCH  28  29
HETATM   29  O33         0       0.985   4.790 -12.869  1.00  0.00    -0.398 OA
HETATM   30  H52         0       0.823   5.012 -11.968  1.00  0.00     0.209 HD
ENDBRANCH  28  29
ENDBRANCH  20  28
ENDBRANCH   3  16
BRANCH   8  31
HETATM   31  C12         0       1.865  -3.803 -12.370  1.00  0.00     0.001 A 
HETATM   32  C17         0       1.833  -3.745 -13.763  1.00  0.00     0.017 A 
HETATM   33  C16         0       2.829  -4.372 -14.511  1.00  0.00     0.040 A 
HETATM   34  C15         0       3.858  -5.058 -13.866  1.00  0.00     0.098 A 
HETATM   35  C14         0       3.891  -5.115 -12.473  1.00  0.00     0.099 A 
HETATM   36  C13         0       2.895  -4.488 -11.724  1.00  0.00     0.053 A 
BRANCH  34  37
HETATM   37  O25         0       4.825  -5.667 -14.592  1.00  0.00    -0.358 OA
HETATM   38  H45         0       4.939  -5.168 -15.419  1.00  0.00     0.217 HD
ENDBRANCH  34  37
BRANCH  35  39
HETATM   39  O26         0       4.890  -5.781 -11.846  1.00  0.00    -0.358 OA
HETATM   40  H46         0       5.466  -5.125 -11.417  1.00  0.00     0.217 HD
ENDBRANCH  35  39
ENDBRANCH   8  31
TORSDOF 11
ENDMDL
MODEL 8
REMARK VINA RESULT:      -6.5      2.274      6.111
REMARK  11 active torsions:
REMARK  status: ('A' for Active; 'I' for Inactive)
REMARK    1  A    between atoms: C2_2  and  O24_24 
REMARK    2  A    between atoms: C3_3  and  C11_11 
REMARK    3  A    between atoms: C6_6  and  O23_23 
REMARK    4  A    between atoms: C8_8  and  C12_12 
REMARK    5  A    between atoms: C14_14  and  O26_26 
REMARK    6  A    between atoms: C15_15  and  O25_25 
REMARK    7  A    between atoms: C18_18  and  O29_28 
REMARK    8  A    between atoms: C19_19  and  O31_30 
REMARK    9  A    between atoms: C20_20  and  O30_29 
REMARK   10  A    between atoms: C21_21  and  C32_31 
REMARK   11  A    between atoms: C32_31  and  O33_32 
ROOT
HETATM    1  C1          0      -2.378  -1.326  -9.075  1.00  0.00     0.074 A 
HETATM    2  C2          0      -1.999  -0.500 -10.133  1.00  0.00     0.080 A 
HETATM    3  C3          0      -1.029  -0.929 -11.039  1.00  0.00     0.041 A 
HETATM    4  C4          0      -0.442  -2.185 -10.885  1.00  0.00     0.104 A 
HETATM    5  C5          0      -0.817  -3.023  -9.826  1.00  0.00     0.082 A 
HETATM    6  C6          0      -1.790  -2.582  -8.920  1.00  0.00     0.085 A 
HETATM    7  O7          0       0.508  -2.543 -11.818  1.00  0.00    -0.308 OA
HETATM    8  C8          0       1.103  -3.776 -11.690  1.00  0.00     0.090 A 
HETATM    9  C9          0       0.834  -4.664 -10.727  1.00  0.00     0.094 A 
HETATM   10  C10         0      -0.178  -4.376  -9.666  1.00  0.00     0.190 A 
HETATM   11  O27         0      -0.455  -5.146  -8.776  1.00  0.00    -0.287 OA
ENDROOT
BRANCH   6  12
HETATM   12  O23         0      -2.164  -3.380  -7.891  1.00  0.00    -0.360 OA
HETATM   13  H44         0      -3.135  -3.393  -7.858  1.00  0.00     0.217 HD
ENDBRANCH   6  12
BRANCH   2  14
HETATM   14  O24         0      -2.571   0.720 -10.280  1.00  0.00    -0.360 OA
HETATM   15  H34         0      -1.874   1.349 -10.532  1.00  0.00     0.217 HD
ENDBRANCH   2  14
BRANCH   3  16
HETATM   16  C11         0      -0.620  -0.044 -12.175  1.00  0.00     0.192 C 
HETATM   17  C18         0       0.898   0.065 -12.228  1.00  0.00     0.183 C 
HETATM   18  C19         0       1.301   0.983 -13.374  1.00  0.00     0.181 C 
HETATM   19  C20         0       0.588   0.548 -14.647  1.00  0.00     0.180 C 
HETATM   20  C21         0      -0.898   0.400 -14.364  1.00  0.00     0.177 C 
HETATM   21  O22         0      -1.046  -0.599 -13.390  1.00  0.00    -0.368 OA
BRANCH  17  22
HETATM   22  O29         0       1.371   0.592 -11.018  1.00  0.00    -0.390 OA
HETATM   23  H47         0       0.649   1.045 -10.616  1.00  0.00     0.210 HD
ENDBRANCH  17  22
BRANCH  18  24
HETATM   24  O31         0       2.687   0.909 -13.566  1.00  0.00    -0.390 OA
HETATM   25  H49         0       3.088   1.033 -12.724  1.00  0.00     0.210 HD
ENDBRANCH  18  24
BRANCH  19  26
HETATM   26  O30         0       0.780   1.515 -15.644  1.00  0.00    -0.390 OA
HETATM   27  H48         0       0.814   2.352 -15.212  1.00  0.00     0.210 HD
ENDBRANCH  19  26
BRANCH  20  28
HETATM   28  C32         0      -1.631  -0.006 -15.637  1.00  0.00     0.198 C 
BRANCH  28  29
HETATM   29  O33         0      -2.048   1.143 -16.323  1.00  0.00    -0.398 OA
HETATM   30  H52         0      -1.667   1.102 -17.183  1.00  0.00     0.209 HD
ENDBRANCH  28  29
ENDBRANCH  20  28
ENDBRANCH   3  16
BRANCH   8  31
HETATM   31  C12         0       2.023  -4.113 -12.600  1.00  0.00     0.001 A 
HETATM   32  C17         0       1.752  -3.951 -13.959  1.00  0.00     0.017 A 
HETATM   33  C16         0       2.710  -4.303 -14.909  1.00  0.00     0.040 A 
HETATM   34  C15         0       3.941  -4.816 -14.500  1.00  0.00     0.098 A 
HETATM   35  C14         0       4.213  -4.977 -13.141  1.00  0.00     0.099 A 
HETATM   36  C13         0       3.254  -4.626 -12.191  1.00  0.00     0.053 A 
BRANCH  34  37
HETATM   37  O25         0       4.873  -5.157 -15.422  1.00  0.00    -0.358 OA
HETATM   38  H45         0       5.080  -4.366 -15.947  1.00  0.00     0.217 HD
ENDBRANCH  34  37
BRANCH  35  39
HETATM   39  O26         0       5.408  -5.475 -12.744  1.00  0.00    -0.358 OA
HETATM   40  H46         0       5.976  -5.557 -13.530  1.00  0.00     0.217 HD
ENDBRANCH  35  39
ENDBRANCH   8  31
TORSDOF 11
ENDMDL
MODEL 9
REMARK VINA RESULT:      -6.3      2.459      6.565
REMARK  11 active torsions:
REMARK  status: ('A' for Active; 'I' for Inactive)
REMARK    1  A    between atoms: C2_2  and  O24_24 
REMARK    2  A    between atoms: C3_3  and  C11_11 
REMARK    3  A    between atoms: C6_6  and  O23_23 
REMARK    4  A    between atoms: C8_8  and  C12_12 
REMARK    5  A    between atoms: C14_14  and  O26_26 
REMARK    6  A    between atoms: C15_15  and  O25_25 
REMARK    7  A    between atoms: C18_18  and  O29_28 
REMARK    8  A    between atoms: C19_19  and  O31_30 
REMARK    9  A    between atoms: C20_20  and  O30_29 
REMARK   10  A    between atoms: C21_21  and  C32_31 
REMARK   11  A    between atoms: C32_31  and  O33_32 
ROOT
HETATM    1  C1          0       0.007  -4.717 -14.209  1.00  0.00     0.074 A 
HETATM    2  C2          0      -0.455  -4.082 -13.056  1.00  0.00     0.080 A 
HETATM    3  C3          0       0.254  -3.005 -12.522  1.00  0.00     0.041 A 
HETATM    4  C4          0       1.422  -2.565 -13.144  1.00  0.00     0.104 A 
HETATM    5  C5          0       1.894  -3.196 -14.303  1.00  0.00     0.082 A 
HETATM    6  C6          0       1.176  -4.277 -14.831  1.00  0.00     0.085 A 
HETATM    7  O7          0       2.069  -1.496 -12.563  1.00  0.00    -0.308 OA
HETATM    8  C8          0       3.224  -1.043 -13.154  1.00  0.00     0.090 A 
HETATM    9  C9          0       3.775  -1.557 -14.259  1.00  0.00     0.094 A 
HETATM   10  C10         0       3.156  -2.717 -14.969  1.00  0.00     0.190 A 
HETATM   11  O27         0       3.616  -3.216 -15.969  1.00  0.00    -0.287 OA
ENDROOT
BRANCH   6  12
HETATM   12  O23         0       1.619  -4.899 -15.951  1.00  0.00    -0.360 OA
HETATM   13  H44         0       0.876  -5.399 -16.331  1.00  0.00     0.217 HD
ENDBRANCH   6  12
BRANCH   2  14
HETATM   14  O24         0      -1.590  -4.511 -12.453  1.00  0.00    -0.360 OA
HETATM   15  H34         0      -2.190  -3.752 -12.367  1.00  0.00     0.217 HD
ENDBRANCH   2  14
BRANCH   3  16
HETATM   16  C11         0      -0.240  -2.322 -11.285  1.00  0.00     0.192 C 
HETATM   17  C18         0      -1.238  -1.234 -11.656  1.00  0.00     0.183 C 
HETATM   18  C19         0      -1.718  -0.533 -10.391  1.00  0.00     0.181 C 
HETATM   19  C20         0      -2.167  -1.574  -9.374  1.00  0.00     0.180 C 
HETATM   20  C21         0      -1.078  -2.624  -9.218  1.00  0.00     0.177 C 
HETATM   21  O22         0      -0.906  -3.244 -10.464  1.00  0.00    -0.368 OA
BRANCH  17  22
HETATM   22  O29         0      -0.620  -0.301 -12.500  1.00  0.00    -0.390 OA
HETATM   23  H47         0      -1.005   0.537 -12.310  1.00  0.00     0.210 HD
ENDBRANCH  17  22
BRANCH  18  24
HETATM   24  O31         0      -2.794   0.309 -10.703  1.00  0.00    -0.390 OA
HETATM   25  H49         0      -3.316   0.387  -9.924  1.00  0.00     0.210 HD
ENDBRANCH  18  24
BRANCH  19  26
HETATM   26  O30         0      -2.397  -0.951  -8.139  1.00  0.00    -0.390 OA
HETATM   27  H48         0      -2.072  -1.534  -7.473  1.00  0.00     0.210 HD
ENDBRANCH  19  26
BRANCH  20  28
HETATM   28  C32         0      -1.499  -3.657  -8.180  1.00  0.00     0.198 C 
BRANCH  28  29
HETATM   29  O33         0      -1.065  -3.249  -6.911  1.00  0.00    -0.398 OA
HETATM   30  H52         0      -0.933  -4.030  -6.402  1.00  0.00     0.209 HD
ENDBRANCH  28  29
ENDBRANCH  20  28
ENDBRANCH   3  16
BRANCH   8  31
HETATM   31  C12         0       3.843  -0.005 -12.582  1.00  0.00     0.001 A 
HETATM   32  C17         0       3.571   1.294 -13.012  1.00  0.00     0.017 A 
HETATM   33  C16         0       4.216   2.377 -12.415  1.00  0.00     0.040 A 
HETATM   34  C15         0       5.134   2.160 -11.387  1.00  0.00     0.098 A 
HETATM   35  C14         0       5.406   0.862 -10.956  1.00  0.00     0.099 A 
HETATM   36  C13         0       4.761  -0.221 -11.554  1.00  0.00     0.053 A 
BRANCH  34  37
HETATM   37  O25         0       5.761   3.212 -10.807  1.00  0.00    -0.358 OA
HETATM   38  H45         0       6.272   2.877 -10.051  1.00  0.00     0.217 HD
ENDBRANCH  34  37
BRANCH  35  39
HETATM   39  O26         0       6.297   0.652  -9.958  1.00  0.00    -0.358 OA
HETATM   40  H46         0       7.103   0.270 -10.349  1.00  0.00     0.217 HD
ENDBRANCH  35  39
ENDBRANCH   8  31
TORSDOF 11
ENDMDL
