# Supplementary material for: Phytochemical profiling of Vitex negundo seeds via UHPLC-QTOF-MS/MS analyses with antimicrobial evaluation and in silico targeting of DNA Gyrase B and Secreted Aspartic Proteinase 2 (SAP2)
Source: PLoS One. 2026 Mar 13;21(3):e0343965. doi: 10.1371/journal.pone.0343965 (PMC12987476; doi:10.1371/journal.pone.0343965)
Supplement: S2 Data — (ZIP) [file pone.0343965.s003.zip › PONE-D-25-51583/Vitex Raw material/Docking sample#3 protein 4 Chain A 4uro/molecule18/ligand.pdb]

REMARK   BIOVIA PDB file
REMARK   Created:  2025-01-09T17:35:03Z
HETATM    1  O1          0      -4.593   0.328   0.704  1.00  0.00           O  
HETATM    2  O2          0      -7.016   0.631   2.462  1.00  0.00           O  
HETATM    3  O3          0      -7.570   1.206  -1.082  1.00  0.00           O  
HETATM    4  O4          0      -4.333  -1.616  -0.555  1.00  0.00           O  
HETATM    5  O5          0      -7.086  -1.490  -1.301  1.00  0.00           O  
HETATM    6  O6          0      -9.653   1.907  -0.397  1.00  0.00           O  
HETATM    7  O7          0       0.171  -2.362   0.886  1.00  0.00           O  
HETATM    8  O8          0       1.662  -0.268  -2.416  1.00  0.00           O  
HETATM    9  O9          0       2.292  -2.675   1.661  1.00  0.00           O  
HETATM   10  O10         0       3.764  -0.257   1.567  1.00  0.00           O  
HETATM   11  O11         0       9.749  -0.754  -0.426  1.00  0.00           O  
HETATM   12  N12         0      -8.758   2.592  -2.401  1.00  0.00           N  
HETATM   13  N13         0       3.422  -1.362  -0.451  1.00  0.00           N  
HETATM   14  C14         0      -5.279   1.555   1.002  1.00  0.00           C  
HETATM   15  C15         0      -6.796   1.300   1.216  1.00  0.00           C  
HETATM   16  C16         0      -7.431   0.444   0.114  1.00  0.00           C  
HETATM   17  C17         0      -6.576  -0.793  -0.169  1.00  0.00           C  
HETATM   18  C18         0      -5.108  -0.425  -0.393  1.00  0.00           C  
HETATM   19  C19         0      -4.632   2.081   2.297  1.00  0.00           C  
HETATM   20  C20         0      -5.004   2.594  -0.099  1.00  0.00           C  
HETATM   21  C21         0      -8.329   0.864   2.949  1.00  0.00           C  
HETATM   22  C22         0      -2.985  -1.454  -0.740  1.00  0.00           C  
HETATM   23  C23         0      -8.740   1.899  -1.216  1.00  0.00           C  
HETATM   24  C24         0      -2.070  -1.997   0.154  1.00  0.00           C  
HETATM   25  C25         0      -2.530  -0.724  -1.836  1.00  0.00           C  
HETATM   26  C26         0      -0.705  -1.806  -0.069  1.00  0.00           C  
HETATM   27  C27         0      -0.216  -1.092  -1.164  1.00  0.00           C  
HETATM   28  C28         0      -1.157  -0.542  -2.046  1.00  0.00           C  
HETATM   29  C29         0      -2.547  -2.771   1.339  1.00  0.00           C  
HETATM   30  C30         0       1.240  -0.957  -1.300  1.00  0.00           C  
HETATM   31  C31         0       2.060  -1.473  -0.373  1.00  0.00           C  
HETATM   32  C32         0       1.548  -2.211   0.803  1.00  0.00           C  
HETATM   33  C33         0       4.192  -0.758   0.530  1.00  0.00           C  
HETATM   34  C34         0       5.658  -0.753   0.281  1.00  0.00           C  
HETATM   35  C35         0       7.831   0.253   0.600  1.00  0.00           C  
HETATM   36  C36         0       6.456   0.249   0.834  1.00  0.00           C  
HETATM   37  C37         0       6.234  -1.749  -0.507  1.00  0.00           C  
HETATM   38  C38         0       8.671   1.332   1.200  1.00  0.00           C  
HETATM   39  C39         0       8.408  -0.744  -0.188  1.00  0.00           C  
HETATM   40  C40         0       7.609  -1.745  -0.741  1.00  0.00           C  
HETATM   41  C41         0       8.525   2.654   0.487  1.00  0.00           C  
HETATM   42  C42         0       9.474   3.360  -0.155  1.00  0.00           C  
HETATM   43  C43         0      10.891   2.853  -0.215  1.00  0.00           C  
HETATM   44  C44         0       9.258   4.676  -0.847  1.00  0.00           C  
HETATM   45  H45         0      -7.282   2.285   1.254  1.00  0.00           H  
HETATM   46  H46         0      -8.416   0.059   0.397  1.00  0.00           H  
HETATM   47  H47         0      -6.634  -1.479   0.686  1.00  0.00           H  
HETATM   48  H48         0      -5.031   0.152  -1.320  1.00  0.00           H  
HETATM   49  H49         0      -5.118   2.997   2.647  1.00  0.00           H  
HETATM   50  H50         0      -4.673   1.333   3.098  1.00  0.00           H  
HETATM   51  H51         0      -3.567   2.292   2.143  1.00  0.00           H  
HETATM   52  H52         0      -5.377   2.290  -1.079  1.00  0.00           H  
HETATM   53  H53         0      -5.456   3.561   0.147  1.00  0.00           H  
HETATM   54  H54         0      -3.925   2.741  -0.227  1.00  0.00           H  
HETATM   55  H55         0      -8.015  -1.712  -1.115  1.00  0.00           H  
HETATM   56  H56         0      -8.403   0.403   3.938  1.00  0.00           H  
HETATM   57  H57         0      -9.095   0.409   2.317  1.00  0.00           H  
HETATM   58  H58         0      -8.520   1.936   3.065  1.00  0.00           H  
HETATM   59  H59         0      -3.225  -0.301  -2.556  1.00  0.00           H  
HETATM   60  H60         0      -0.839   0.029  -2.915  1.00  0.00           H  
HETATM   61  H61         0      -7.977   2.555  -3.046  1.00  0.00           H  
HETATM   62  H62         0      -9.553   3.164  -2.667  1.00  0.00           H  
HETATM   63  H63         0      -1.976  -3.699   1.454  1.00  0.00           H  
HETATM   64  H64         0      -3.598  -3.067   1.257  1.00  0.00           H  
HETATM   65  H65         0      -2.436  -2.170   2.248  1.00  0.00           H  
HETATM   66  H66         0       3.825  -1.411  -1.383  1.00  0.00           H  
HETATM   67  H67         0       2.630  -0.197  -2.382  1.00  0.00           H  
HETATM   68  H68         0       6.010   1.029   1.446  1.00  0.00           H  
HETATM   69  H69         0       5.647  -2.557  -0.935  1.00  0.00           H  
HETATM   70  H70         0       8.355   1.481   2.242  1.00  0.00           H  
HETATM   71  H71         0       9.709   1.004   1.285  1.00  0.00           H  
HETATM   72  H72         0       8.046  -2.530  -1.352  1.00  0.00           H  
HETATM   73  H73         0       7.522   3.081   0.512  1.00  0.00           H  
HETATM   74  H74         0       9.965  -1.516  -0.991  1.00  0.00           H  
HETATM   75  H75         0      11.039   2.252  -1.118  1.00  0.00           H  
HETATM   76  H76         0      11.593   3.694  -0.255  1.00  0.00           H  
HETATM   77  H77         0      11.187   2.268   0.658  1.00  0.00           H  
HETATM   78  H78         0       9.863   5.460  -0.379  1.00  0.00           H  
HETATM   79  H79         0       9.534   4.601  -1.903  1.00  0.00           H  
HETATM   80  H80         0       8.210   4.989  -0.797  1.00  0.00           H  
END
