# Supplementary material for: Phytochemical profiling of Vitex negundo seeds via UHPLC-QTOF-MS/MS analyses with antimicrobial evaluation and in silico targeting of DNA Gyrase B and Secreted Aspartic Proteinase 2 (SAP2)
Source: PLoS One. 2026 Mar 13;21(3):e0343965. doi: 10.1371/journal.pone.0343965 (PMC12987476; doi:10.1371/journal.pone.0343965)
Supplement: S2 Data — (ZIP) [file pone.0343965.s003.zip › PONE-D-25-51583/Vitex Raw material/Docking sample#3 protein 4 Chain A 4uro/molecule18/ligand.pdbqt]

REMARK  12 active torsions:
REMARK  status: ('A' for Active; 'I' for Inactive)
REMARK    1  A    between atoms: O2_2  and  C15_15 
REMARK    2  A    between atoms: O3_3  and  C16_16 
REMARK    3  A    between atoms: O3_3  and  C23_23 
REMARK    4  A    between atoms: O4_4  and  C18_18 
REMARK    5  A    between atoms: O4_4  and  C22_22 
REMARK    6  A    between atoms: O5_5  and  C17_17 
REMARK    7  A    between atoms: O8_8  and  C30_30 
REMARK    8  A    between atoms: O11_11  and  C39_39 
REMARK       I    between atoms: N12_12  and  C23_23 
REMARK    9  A    between atoms: N13_13  and  C31_31 
REMARK       I    between atoms: N13_13  and  C33_33 
REMARK   10  A    between atoms: C33_33  and  C34_34 
REMARK   11  A    between atoms: C35_35  and  C38_38 
REMARK   12  A    between atoms: C38_38  and  C41_41 
ROOT
HETATM    1  O7          0       0.171  -2.362   0.886  1.00  0.00    -0.272 OA
HETATM    2  O9          0       2.292  -2.675   1.661  1.00  0.00    -0.257 OA
HETATM    3  C22         0      -2.985  -1.454  -0.740  1.00  0.00     0.081 A 
HETATM    4  C24         0      -2.070  -1.997   0.154  1.00  0.00     0.006 A 
HETATM    5  C25         0      -2.530  -0.724  -1.836  1.00  0.00     0.038 A 
HETATM    6  C26         0      -0.705  -1.806  -0.069  1.00  0.00     0.101 A 
HETATM    7  C27         0      -0.216  -1.092  -1.164  1.00  0.00     0.034 A 
HETATM    8  C28         0      -1.157  -0.542  -2.046  1.00  0.00     0.020 A 
HETATM    9  C29         0      -2.547  -2.771   1.339  1.00  0.00     0.054 C 
HETATM   10  C30         0       1.240  -0.957  -1.300  1.00  0.00     0.111 A 
HETATM   11  C31         0       2.060  -1.473  -0.373  1.00  0.00     0.146 A 
HETATM   12  C32         0       1.548  -2.211   0.803  1.00  0.00     0.318 A 
ENDROOT
BRANCH   3  13
HETATM   13  O4          0      -4.333  -1.616  -0.555  1.00  0.00    -0.317 OA
BRANCH  13  14
HETATM   14  C18         0      -5.108  -0.425  -0.393  1.00  0.00     0.298 C 
HETATM   15  C17         0      -6.576  -0.793  -0.169  1.00  0.00     0.206 C 
HETATM   16  C16         0      -7.431   0.444   0.114  1.00  0.00     0.199 C 
HETATM   17  C15         0      -6.796   1.300   1.216  1.00  0.00     0.187 C 
HETATM   18  C14         0      -5.279   1.555   1.002  1.00  0.00     0.085 C 
HETATM   19  O1          0      -4.593   0.328   0.704  1.00  0.00    -0.345 OA
HETATM   20  C19         0      -4.632   2.081   2.297  1.00  0.00     0.048 C 
HETATM   21  C20         0      -5.004   2.594  -0.099  1.00  0.00     0.048 C 
BRANCH  15  22
HETATM   22  O5          0      -7.086  -1.490  -1.301  1.00  0.00    -0.388 OA
HETATM   23  H55         0      -8.015  -1.712  -1.115  1.00  0.00     0.210 HD
ENDBRANCH  15  22
BRANCH  16  24
HETATM   24  O3          0      -7.570   1.206  -1.082  1.00  0.00    -0.293 OA
BRANCH  24  25
HETATM   25  C23         0      -8.740   1.899  -1.216  1.00  0.00     0.358 C 
HETATM   26  O6          0      -9.653   1.907  -0.397  1.00  0.00    -0.239 OA
HETATM   27  N12         0      -8.758   2.592  -2.401  1.00  0.00    -0.346 N 
HETATM   28  H61         0      -7.977   2.555  -3.046  1.00  0.00     0.161 HD
HETATM   29  H62         0      -9.553   3.164  -2.667  1.00  0.00     0.161 HD
ENDBRANCH  24  25
ENDBRANCH  16  24
BRANCH  17  30
HETATM   30  O2          0      -7.016   0.631   2.462  1.00  0.00    -0.385 OA
HETATM   31  C21         0      -8.329   0.864   2.949  1.00  0.00     0.202 C 
ENDBRANCH  17  30
ENDBRANCH  13  14
ENDBRANCH   3  13
BRANCH  10  32
HETATM   32  O8          0       1.662  -0.268  -2.416  1.00  0.00    -0.357 OA
HETATM   33  H67         0       2.630  -0.197  -2.382  1.00  0.00     0.217 HD
ENDBRANCH  10  32
BRANCH  11  34
HETATM   34  N13         0       3.422  -1.362  -0.451  1.00  0.00    -0.316 N 
HETATM   35  H66         0       3.825  -1.411  -1.383  1.00  0.00     0.169 HD
HETATM   36  C33         0       4.192  -0.758   0.530  1.00  0.00     0.256 C 
HETATM   37  O10         0       3.764  -0.257   1.567  1.00  0.00    -0.267 OA
BRANCH  36  38
HETATM   38  C34         0       5.658  -0.753   0.281  1.00  0.00     0.033 A 
HETATM   39  C37         0       6.234  -1.749  -0.507  1.00  0.00     0.020 A 
HETATM   40  C40         0       7.609  -1.745  -0.741  1.00  0.00     0.038 A 
HETATM   41  C39         0       8.408  -0.744  -0.188  1.00  0.00     0.072 A 
HETATM   42  C35         0       7.831   0.253   0.600  1.00  0.00    -0.021 A 
HETATM   43  C36         0       6.456   0.249   0.834  1.00  0.00     0.027 A 
BRANCH  41  44
HETATM   44  O11         0       9.749  -0.754  -0.426  1.00  0.00    -0.360 OA
HETATM   45  H74         0       9.965  -1.516  -0.991  1.00  0.00     0.217 HD
ENDBRANCH  41  44
BRANCH  42  46
HETATM   46  C38         0       8.671   1.332   1.200  1.00  0.00     0.068 C 
BRANCH  46  47
HETATM   47  C41         0       8.525   2.654   0.487  1.00  0.00    -0.020 C 
HETATM   48  C42         0       9.474   3.360  -0.155  1.00  0.00    -0.091 C 
HETATM   49  C44         0       9.258   4.676  -0.847  1.00  0.00     0.042 C 
HETATM   50  C43         0      10.891   2.853  -0.215  1.00  0.00     0.042 C 
ENDBRANCH  46  47
ENDBRANCH  42  46
ENDBRANCH  36  38
ENDBRANCH  11  34
TORSDOF 12
