# Supplementary material for: Phytochemical profiling of Vitex negundo seeds via UHPLC-QTOF-MS/MS analyses with antimicrobial evaluation and in silico targeting of DNA Gyrase B and Secreted Aspartic Proteinase 2 (SAP2)
Source: PLoS One. 2026 Mar 13;21(3):e0343965. doi: 10.1371/journal.pone.0343965 (PMC12987476; doi:10.1371/journal.pone.0343965)
Supplement: S2 Data — (ZIP) [file pone.0343965.s003.zip › PONE-D-25-51583/Vitex Raw material/Docking sample#3 protein 4 Chain A 4uro/molecule18/novo.pdb]

REMARK   4 XXXX COMPLIES WITH FORMAT V. 2.0
HETATM    1  O7          0      -3.996   8.291  -7.981  1.00  0.00    -0.272 OA
HETATM    2  O9          0      -3.975   9.220 -10.063  1.00  0.00    -0.257 OA
HETATM    3  C22         0      -4.530   6.505  -4.826  1.00  0.00     0.081 A 
HETATM    4  C24         0      -4.039   7.401  -5.768  1.00  0.00     0.006 A 
HETATM    5  C25         0      -5.495   5.571  -5.198  1.00  0.00     0.038 A 
HETATM    6  C26         0      -4.518   7.342  -7.078  1.00  0.00     0.101 A 
HETATM    7  C27         0      -5.473   6.410  -7.487  1.00  0.00     0.034 A 
HETATM    8  C28         0      -5.965   5.525  -6.517  1.00  0.00     0.020 A 
HETATM    9  C29         0      -3.013   8.414  -5.377  1.00  0.00     0.054 C 
HETATM   10  C30         0      -5.901   6.437  -8.891  1.00  0.00     0.111 A 
HETATM   11  C31         0      -5.413   7.360  -9.733  1.00  0.00     0.146 A 
HETATM   12  C32         0      -4.417   8.366  -9.301  1.00  0.00     0.318 A 
HETATM   13  O4          0      -4.089   6.533  -3.529  1.00  0.00    -0.317 OA
HETATM   14  C18         0      -5.049   6.224  -2.516  1.00  0.00     0.298 C 
HETATM   15  C17         0      -4.362   5.490  -1.362  1.00  0.00     0.206 C 
HETATM   16  C16         0      -5.328   5.229  -0.204  1.00  0.00     0.199 C 
HETATM   17  C15         0      -6.065   6.516   0.186  1.00  0.00     0.187 C 
HETATM   18  C14         0      -6.651   7.284  -1.030  1.00  0.00     0.085 C 
HETATM   19  O1          0      -5.664   7.430  -2.064  1.00  0.00    -0.345 OA
HETATM   20  C19         0      -7.036   8.720  -0.627  1.00  0.00     0.048 C 
HETATM   21  C20         0      -7.915   6.616  -1.597  1.00  0.00     0.048 C 
HETATM   22  O5          0      -3.809   4.261  -1.822  1.00  0.00    -0.388 OA
HETATM   23  H55         0      -4.430   3.552  -1.583  1.00  0.00     0.210 HD
HETATM   24  O3          0      -6.262   4.224  -0.586  1.00  0.00    -0.293 OA
HETATM   25  C23         0      -6.370   3.156   0.260  1.00  0.00     0.358 C 
HETATM   26  O6          0      -7.255   3.004   1.095  1.00  0.00    -0.239 OA
HETATM   27  N12         0      -5.345   2.268   0.050  1.00  0.00    -0.346 N 
HETATM   28  H61         0      -4.636   2.437  -0.655  1.00  0.00     0.161 HD
HETATM   29  H62         0      -5.266   1.413   0.591  1.00  0.00     0.161 HD
HETATM   30  O2          0      -5.139   7.344   0.897  1.00  0.00    -0.385 OA
HETATM   31  C21         0      -4.595   6.666   2.020  1.00  0.00     0.202 C 
HETATM   32  O8          0      -6.823   5.475  -9.241  1.00  0.00    -0.357 OA
HETATM   33  H67         0      -6.354   4.753  -9.690  1.00  0.00     0.217 HD
HETATM   34  N13         0      -5.791   7.432 -11.046  1.00  0.00    -0.316 N 
HETATM   35  H66         0      -5.428   6.707 -11.660  1.00  0.00     0.169 HD
HETATM   36  C33         0      -6.928   8.098 -11.473  1.00  0.00     0.256 C 
HETATM   37  O10         0      -7.723   8.693 -10.749  1.00  0.00    -0.267 OA
HETATM   38  C34         0      -7.163   8.088 -12.942  1.00  0.00     0.033 A 
HETATM   39  C37         0      -6.433   8.941 -13.769  1.00  0.00     0.020 A 
HETATM   40  C40         0      -6.653   8.932 -15.147  1.00  0.00     0.038 A 
HETATM   41  C39         0      -7.602   8.070 -15.697  1.00  0.00     0.072 A 
HETATM   42  C35         0      -8.332   7.217 -14.868  1.00  0.00    -0.021 A 
HETATM   43  C36         0      -8.112   7.225 -13.491  1.00  0.00     0.027 A 
HETATM   44  O11         0      -7.804   8.074 -17.044  1.00  0.00    -0.360 OA
HETATM   45  H74         0      -7.053   8.516 -17.476  1.00  0.00     0.217 HD
HETATM   46  C38         0      -9.352   6.288 -15.439  1.00  0.00     0.068 C 
HETATM   47  C41         0      -9.392   4.955 -14.733  1.00  0.00    -0.020 C 
HETATM   48  C42         0     -10.460   4.168 -14.506  1.00  0.00    -0.091 C 
HETATM   49  C44         0     -10.428   2.846 -13.792  1.00  0.00     0.042 C 
HETATM   50  C43         0     -11.830   4.590 -14.969  1.00  0.00     0.042 C 
