# Supplementary material for: Phytochemical profiling of Vitex negundo seeds via UHPLC-QTOF-MS/MS analyses with antimicrobial evaluation and in silico targeting of DNA Gyrase B and Secreted Aspartic Proteinase 2 (SAP2)
Source: PLoS One. 2026 Mar 13;21(3):e0343965. doi: 10.1371/journal.pone.0343965 (PMC12987476; doi:10.1371/journal.pone.0343965)
Supplement: S2 Data — (ZIP) [file pone.0343965.s003.zip › PONE-D-25-51583/Vitex Raw material/Docking sample#3 protein 4 Chain A 4uro/molecule18/result.pdbqt]

MODEL 1
REMARK VINA RESULT:      -7.3      0.000      0.000
REMARK  12 active torsions:
REMARK  status: ('A' for Active; 'I' for Inactive)
REMARK    1  A    between atoms: O2_2  and  C15_15 
REMARK    2  A    between atoms: O3_3  and  C16_16 
REMARK    3  A    between atoms: O3_3  and  C23_23 
REMARK    4  A    between atoms: O4_4  and  C18_18 
REMARK    5  A    between atoms: O4_4  and  C22_22 
REMARK    6  A    between atoms: O5_5  and  C17_17 
REMARK    7  A    between atoms: O8_8  and  C30_30 
REMARK    8  A    between atoms: O11_11  and  C39_39 
REMARK       I    between atoms: N12_12  and  C23_23 
REMARK    9  A    between atoms: N13_13  and  C31_31 
REMARK       I    between atoms: N13_13  and  C33_33 
REMARK   10  A    between atoms: C33_33  and  C34_34 
REMARK   11  A    between atoms: C35_35  and  C38_38 
REMARK   12  A    between atoms: C38_38  and  C41_41 
ROOT
HETATM    1  O7          0      -3.996   8.291  -7.981  1.00  0.00    -0.272 OA
HETATM    2  O9          0      -3.975   9.220 -10.063  1.00  0.00    -0.257 OA
HETATM    3  C22         0      -4.530   6.505  -4.826  1.00  0.00     0.081 A 
HETATM    4  C24         0      -4.039   7.401  -5.768  1.00  0.00     0.006 A 
HETATM    5  C25         0      -5.495   5.571  -5.198  1.00  0.00     0.038 A 
HETATM    6  C26         0      -4.518   7.342  -7.078  1.00  0.00     0.101 A 
HETATM    7  C27         0      -5.473   6.410  -7.487  1.00  0.00     0.034 A 
HETATM    8  C28         0      -5.965   5.525  -6.517  1.00  0.00     0.020 A 
HETATM    9  C29         0      -3.013   8.414  -5.377  1.00  0.00     0.054 C 
HETATM   10  C30         0      -5.901   6.437  -8.891  1.00  0.00     0.111 A 
HETATM   11  C31         0      -5.413   7.360  -9.733  1.00  0.00     0.146 A 
HETATM   12  C32         0      -4.417   8.366  -9.301  1.00  0.00     0.318 A 
ENDROOT
BRANCH   3  13
HETATM   13  O4          0      -4.089   6.533  -3.529  1.00  0.00    -0.317 OA
BRANCH  13  14
HETATM   14  C18         0      -5.049   6.224  -2.516  1.00  0.00     0.298 C 
HETATM   15  C17         0      -4.362   5.490  -1.362  1.00  0.00     0.206 C 
HETATM   16  C16         0      -5.328   5.229  -0.204  1.00  0.00     0.199 C 
HETATM   17  C15         0      -6.065   6.516   0.186  1.00  0.00     0.187 C 
HETATM   18  C14         0      -6.651   7.284  -1.030  1.00  0.00     0.085 C 
HETATM   19  O1          0      -5.664   7.430  -2.064  1.00  0.00    -0.345 OA
HETATM   20  C19         0      -7.036   8.720  -0.627  1.00  0.00     0.048 C 
HETATM   21  C20         0      -7.915   6.616  -1.597  1.00  0.00     0.048 C 
BRANCH  15  22
HETATM   22  O5          0      -3.809   4.261  -1.822  1.00  0.00    -0.388 OA
HETATM   23  H55         0      -4.430   3.552  -1.583  1.00  0.00     0.210 HD
ENDBRANCH  15  22
BRANCH  16  24
HETATM   24  O3          0      -6.262   4.224  -0.586  1.00  0.00    -0.293 OA
BRANCH  24  25
HETATM   25  C23         0      -6.370   3.156   0.260  1.00  0.00     0.358 C 
HETATM   26  O6          0      -7.255   3.004   1.095  1.00  0.00    -0.239 OA
HETATM   27  N12         0      -5.345   2.268   0.050  1.00  0.00    -0.346 N 
HETATM   28  H61         0      -4.636   2.437  -0.655  1.00  0.00     0.161 HD
HETATM   29  H62         0      -5.266   1.413   0.591  1.00  0.00     0.161 HD
ENDBRANCH  24  25
ENDBRANCH  16  24
BRANCH  17  30
HETATM   30  O2          0      -5.139   7.344   0.897  1.00  0.00    -0.385 OA
HETATM   31  C21         0      -4.595   6.666   2.020  1.00  0.00     0.202 C 
ENDBRANCH  17  30
ENDBRANCH  13  14
ENDBRANCH   3  13
BRANCH  10  32
HETATM   32  O8          0      -6.823   5.475  -9.241  1.00  0.00    -0.357 OA
HETATM   33  H67         0      -6.354   4.753  -9.690  1.00  0.00     0.217 HD
ENDBRANCH  10  32
BRANCH  11  34
HETATM   34  N13         0      -5.791   7.432 -11.046  1.00  0.00    -0.316 N 
HETATM   35  H66         0      -5.428   6.707 -11.660  1.00  0.00     0.169 HD
HETATM   36  C33         0      -6.928   8.098 -11.473  1.00  0.00     0.256 C 
HETATM   37  O10         0      -7.723   8.693 -10.749  1.00  0.00    -0.267 OA
BRANCH  36  38
HETATM   38  C34         0      -7.163   8.088 -12.942  1.00  0.00     0.033 A 
HETATM   39  C37         0      -6.433   8.941 -13.769  1.00  0.00     0.020 A 
HETATM   40  C40         0      -6.653   8.932 -15.147  1.00  0.00     0.038 A 
HETATM   41  C39         0      -7.602   8.070 -15.697  1.00  0.00     0.072 A 
HETATM   42  C35         0      -8.332   7.217 -14.868  1.00  0.00    -0.021 A 
HETATM   43  C36         0      -8.112   7.225 -13.491  1.00  0.00     0.027 A 
BRANCH  41  44
HETATM   44  O11         0      -7.804   8.074 -17.044  1.00  0.00    -0.360 OA
HETATM   45  H74         0      -7.053   8.516 -17.476  1.00  0.00     0.217 HD
ENDBRANCH  41  44
BRANCH  42  46
HETATM   46  C38         0      -9.352   6.288 -15.439  1.00  0.00     0.068 C 
BRANCH  46  47
HETATM   47  C41         0      -9.392   4.955 -14.733  1.00  0.00    -0.020 C 
HETATM   48  C42         0     -10.460   4.168 -14.506  1.00  0.00    -0.091 C 
HETATM   49  C44         0     -10.428   2.846 -13.792  1.00  0.00     0.042 C 
HETATM   50  C43         0     -11.830   4.590 -14.969  1.00  0.00     0.042 C 
ENDBRANCH  46  47
ENDBRANCH  42  46
ENDBRANCH  36  38
ENDBRANCH  11  34
TORSDOF 12
ENDMDL
MODEL 2
REMARK VINA RESULT:      -7.3      1.127      2.679
REMARK  12 active torsions:
REMARK  status: ('A' for Active; 'I' for Inactive)
REMARK    1  A    between atoms: O2_2  and  C15_15 
REMARK    2  A    between atoms: O3_3  and  C16_16 
REMARK    3  A    between atoms: O3_3  and  C23_23 
REMARK    4  A    between atoms: O4_4  and  C18_18 
REMARK    5  A    between atoms: O4_4  and  C22_22 
REMARK    6  A    between atoms: O5_5  and  C17_17 
REMARK    7  A    between atoms: O8_8  and  C30_30 
REMARK    8  A    between atoms: O11_11  and  C39_39 
REMARK       I    between atoms: N12_12  and  C23_23 
REMARK    9  A    between atoms: N13_13  and  C31_31 
REMARK       I    between atoms: N13_13  and  C33_33 
REMARK   10  A    between atoms: C33_33  and  C34_34 
REMARK   11  A    between atoms: C35_35  and  C38_38 
REMARK   12  A    between atoms: C38_38  and  C41_41 
ROOT
HETATM    1  O7          0      -4.182   8.172  -8.110  1.00  0.00    -0.272 OA
HETATM    2  O9          0      -4.236   9.009 -10.230  1.00  0.00    -0.257 OA
HETATM    3  C22         0      -4.588   6.511  -4.869  1.00  0.00     0.081 A 
HETATM    4  C24         0      -4.146   7.378  -5.860  1.00  0.00     0.006 A 
HETATM    5  C25         0      -5.532   5.533  -5.177  1.00  0.00     0.038 A 
HETATM    6  C26         0      -4.653   7.248  -7.155  1.00  0.00     0.101 A 
HETATM    7  C27         0      -5.588   6.271  -7.500  1.00  0.00     0.034 A 
HETATM    8  C28         0      -6.030   5.414  -6.481  1.00  0.00     0.020 A 
HETATM    9  C29         0      -3.144   8.438  -5.538  1.00  0.00     0.054 C 
HETATM   10  C30         0      -6.049   6.224  -8.893  1.00  0.00     0.111 A 
HETATM   11  C31         0      -5.608   7.123  -9.786  1.00  0.00     0.146 A 
HETATM   12  C32         0      -4.634   8.176  -9.422  1.00  0.00     0.318 A 
ENDROOT
BRANCH   3  13
HETATM   13  O4          0      -4.118   6.608  -3.586  1.00  0.00    -0.317 OA
BRANCH  13  14
HETATM   14  C18         0      -5.036   6.283  -2.538  1.00  0.00     0.298 C 
HETATM   15  C17         0      -4.309   5.504  -1.440  1.00  0.00     0.206 C 
HETATM   16  C16         0      -5.224   5.223  -0.247  1.00  0.00     0.199 C 
HETATM   17  C15         0      -5.920   6.508   0.216  1.00  0.00     0.187 C 
HETATM   18  C14         0      -6.549   7.322  -0.948  1.00  0.00     0.085 C 
HETATM   19  O1          0      -5.609   7.484  -2.023  1.00  0.00    -0.345 OA
HETATM   20  C19         0      -6.891   8.750  -0.485  1.00  0.00     0.048 C 
HETATM   21  C20         0      -7.850   6.691  -1.475  1.00  0.00     0.048 C 
BRANCH  15  22
HETATM   22  O5          0      -3.798   4.282  -1.962  1.00  0.00    -0.388 OA
HETATM   23  H55         0      -3.077   4.503  -2.577  1.00  0.00     0.210 HD
ENDBRANCH  15  22
BRANCH  16  24
HETATM   24  O3          0      -6.192   4.244  -0.614  1.00  0.00    -0.293 OA
BRANCH  24  25
HETATM   25  C23         0      -6.316   3.179   0.233  1.00  0.00     0.358 C 
HETATM   26  O6          0      -7.211   3.034   1.059  1.00  0.00    -0.239 OA
HETATM   27  N12         0      -5.294   2.283   0.035  1.00  0.00    -0.346 N 
HETATM   28  H61         0      -4.576   2.447  -0.662  1.00  0.00     0.161 HD
HETATM   29  H62         0      -5.226   1.429   0.580  1.00  0.00     0.161 HD
ENDBRANCH  24  25
ENDBRANCH  16  24
BRANCH  17  30
HETATM   30  O2          0      -4.949   7.300   0.907  1.00  0.00    -0.385 OA
HETATM   31  C21         0      -4.546   6.681   2.120  1.00  0.00     0.202 C 
ENDBRANCH  17  30
ENDBRANCH  13  14
ENDBRANCH   3  13
BRANCH  10  32
HETATM   32  O8          0      -6.948   5.220  -9.179  1.00  0.00    -0.357 OA
HETATM   33  H67         0      -6.823   4.954 -10.105  1.00  0.00     0.217 HD
ENDBRANCH  10  32
BRANCH  11  34
HETATM   34  N13         0      -6.018   7.126 -11.091  1.00  0.00    -0.316 N 
HETATM   35  H66         0      -5.692   6.355 -11.668  1.00  0.00     0.169 HD
HETATM   36  C33         0      -7.147   7.799 -11.531  1.00  0.00     0.256 C 
HETATM   37  O10         0      -7.906   8.459 -10.825  1.00  0.00    -0.267 OA
BRANCH  36  38
HETATM   38  C34         0      -7.420   7.707 -12.990  1.00  0.00     0.033 A 
HETATM   39  C37         0      -8.374   6.806 -13.464  1.00  0.00     0.020 A 
HETATM   40  C40         0      -8.630   6.719 -14.833  1.00  0.00     0.038 A 
HETATM   41  C39         0      -7.935   7.534 -15.726  1.00  0.00     0.072 A 
HETATM   42  C35         0      -6.981   8.436 -15.251  1.00  0.00    -0.021 A 
HETATM   43  C36         0      -6.724   8.522 -13.882  1.00  0.00     0.027 A 
BRANCH  41  44
HETATM   44  O11         0      -8.197   7.437 -17.059  1.00  0.00    -0.360 OA
HETATM   45  H74         0      -8.508   8.300 -17.384  1.00  0.00     0.217 HD
ENDBRANCH  41  44
BRANCH  42  46
HETATM   46  C38         0      -6.227   9.315 -16.193  1.00  0.00     0.068 C 
BRANCH  46  47
HETATM   47  C41         0      -4.749   9.010 -16.224  1.00  0.00    -0.020 C 
HETATM   48  C42         0      -4.085   8.210 -17.078  1.00  0.00    -0.091 C 
HETATM   49  C44         0      -2.605   7.951 -17.052  1.00  0.00     0.042 C 
HETATM   50  C43         0      -4.824   7.477 -18.166  1.00  0.00     0.042 C 
ENDBRANCH  46  47
ENDBRANCH  42  46
ENDBRANCH  36  38
ENDBRANCH  11  34
TORSDOF 12
ENDMDL
MODEL 3
REMARK VINA RESULT:      -7.1     14.225     17.338
REMARK  12 active torsions:
REMARK  status: ('A' for Active; 'I' for Inactive)
REMARK    1  A    between atoms: O2_2  and  C15_15 
REMARK    2  A    between atoms: O3_3  and  C16_16 
REMARK    3  A    between atoms: O3_3  and  C23_23 
REMARK    4  A    between atoms: O4_4  and  C18_18 
REMARK    5  A    between atoms: O4_4  and  C22_22 
REMARK    6  A    between atoms: O5_5  and  C17_17 
REMARK    7  A    between atoms: O8_8  and  C30_30 
REMARK    8  A    between atoms: O11_11  and  C39_39 
REMARK       I    between atoms: N12_12  and  C23_23 
REMARK    9  A    between atoms: N13_13  and  C31_31 
REMARK       I    between atoms: N13_13  and  C33_33 
REMARK   10  A    between atoms: C33_33  and  C34_34 
REMARK   11  A    between atoms: C35_35  and  C38_38 
REMARK   12  A    between atoms: C38_38  and  C41_41 
ROOT
HETATM    1  O7          0       4.602   1.489 -14.742  1.00  0.00    -0.272 OA
HETATM    2  O9          0       4.802   3.757 -14.859  1.00  0.00    -0.257 OA
HETATM    3  C22         0       4.421  -2.087 -13.963  1.00  0.00     0.081 A 
HETATM    4  C24         0       4.467  -0.892 -14.670  1.00  0.00     0.006 A 
HETATM    5  C25         0       4.453  -2.068 -12.571  1.00  0.00     0.038 A 
HETATM    6  C26         0       4.536   0.312 -13.967  1.00  0.00     0.101 A 
HETATM    7  C27         0       4.555   0.367 -12.573  1.00  0.00     0.034 A 
HETATM    8  C28         0       4.521  -0.851 -11.880  1.00  0.00     0.020 A 
HETATM    9  C29         0       4.446  -0.901 -16.164  1.00  0.00     0.054 C 
HETATM   10  C30         0       4.625   1.691 -11.939  1.00  0.00     0.111 A 
HETATM   11  C31         0       4.710   2.799 -12.689  1.00  0.00     0.146 A 
HETATM   12  C32         0       4.713   2.747 -14.167  1.00  0.00     0.318 A 
ENDROOT
BRANCH   3  13
HETATM   13  O4          0       4.356  -3.291 -14.616  1.00  0.00    -0.317 OA
BRANCH  13  14
HETATM   14  C18         0       5.302  -4.288 -14.221  1.00  0.00     0.298 C 
HETATM   15  C17         0       4.561  -5.536 -13.737  1.00  0.00     0.206 C 
HETATM   16  C16         0       5.529  -6.673 -13.401  1.00  0.00     0.199 C 
HETATM   17  C15         0       6.514  -6.903 -14.553  1.00  0.00     0.187 C 
HETATM   18  C14         0       7.159  -5.593 -15.085  1.00  0.00     0.085 C 
HETATM   19  O1          0       6.156  -4.592 -15.323  1.00  0.00    -0.345 OA
HETATM   20  C19         0       7.827  -5.836 -16.451  1.00  0.00     0.048 C 
HETATM   21  C20         0       8.241  -5.042 -14.140  1.00  0.00     0.048 C 
BRANCH  15  22
HETATM   22  O5          0       3.763  -5.224 -12.600  1.00  0.00    -0.388 OA
HETATM   23  H55         0       2.841  -5.143 -12.902  1.00  0.00     0.210 HD
ENDBRANCH  15  22
BRANCH  16  24
HETATM   24  O3          0       6.236  -6.353 -12.206  1.00  0.00    -0.293 OA
BRANCH  24  25
HETATM   25  C23         0       6.853  -7.399 -11.580  1.00  0.00     0.358 C 
HETATM   26  O6          0       8.048  -7.453 -11.308  1.00  0.00    -0.239 OA
HETATM   27  N12         0       5.949  -8.391 -11.292  1.00  0.00    -0.346 N 
HETATM   28  H61         0       4.970  -8.300 -11.536  1.00  0.00     0.161 HD
HETATM   29  H62         0       6.234  -9.246 -10.825  1.00  0.00     0.161 HD
ENDBRANCH  24  25
ENDBRANCH  16  24
BRANCH  17  30
HETATM   30  O2          0       5.802  -7.567 -15.603  1.00  0.00    -0.385 OA
HETATM   31  C21         0       5.914  -8.978 -15.491  1.00  0.00     0.202 C 
ENDBRANCH  17  30
ENDBRANCH  13  14
ENDBRANCH   3  13
BRANCH  10  32
HETATM   32  O8          0       4.611   1.681 -10.562  1.00  0.00    -0.357 OA
HETATM   33  H67         0       4.662   0.758 -10.263  1.00  0.00     0.217 HD
ENDBRANCH  10  32
BRANCH  11  34
HETATM   34  N13         0       4.789   4.052 -12.143  1.00  0.00    -0.316 N 
HETATM   35  H66         0       5.663   4.551 -12.288  1.00  0.00     0.169 HD
HETATM   36  C33         0       3.677   4.819 -11.837  1.00  0.00     0.256 C 
HETATM   37  O10         0       2.508   4.484 -12.011  1.00  0.00    -0.267 OA
BRANCH  36  38
HETATM   38  C34         0       3.961   6.146 -11.229  1.00  0.00     0.033 A 
HETATM   39  C37         0       3.169   7.246 -11.555  1.00  0.00     0.020 A 
HETATM   40  C40         0       3.435   8.491 -10.985  1.00  0.00     0.038 A 
HETATM   41  C39         0       4.493   8.635 -10.087  1.00  0.00     0.072 A 
HETATM   42  C35         0       5.286   7.534  -9.761  1.00  0.00    -0.021 A 
HETATM   43  C36         0       5.020   6.289 -10.331  1.00  0.00     0.027 A 
BRANCH  41  44
HETATM   44  O11         0       4.740   9.857  -9.539  1.00  0.00    -0.360 OA
HETATM   45  H74         0       4.626  10.540 -10.222  1.00  0.00     0.217 HD
ENDBRANCH  41  44
BRANCH  42  46
HETATM   46  C38         0       6.423   7.670  -8.802  1.00  0.00     0.068 C 
BRANCH  46  47
HETATM   47  C41         0       7.420   6.543  -8.911  1.00  0.00    -0.020 C 
HETATM   48  C42         0       8.394   6.210  -8.044  1.00  0.00    -0.091 C 
HETATM   49  C44         0       9.356   5.069  -8.215  1.00  0.00     0.042 C 
HETATM   50  C43         0       8.598   7.010  -6.784  1.00  0.00     0.042 C 
ENDBRANCH  46  47
ENDBRANCH  42  46
ENDBRANCH  36  38
ENDBRANCH  11  34
TORSDOF 12
ENDMDL
MODEL 4
REMARK VINA RESULT:      -7.1      1.111      1.374
REMARK  12 active torsions:
REMARK  status: ('A' for Active; 'I' for Inactive)
REMARK    1  A    between atoms: O2_2  and  C15_15 
REMARK    2  A    between atoms: O3_3  and  C16_16 
REMARK    3  A    between atoms: O3_3  and  C23_23 
REMARK    4  A    between atoms: O4_4  and  C18_18 
REMARK    5  A    between atoms: O4_4  and  C22_22 
REMARK    6  A    between atoms: O5_5  and  C17_17 
REMARK    7  A    between atoms: O8_8  and  C30_30 
REMARK    8  A    between atoms: O11_11  and  C39_39 
REMARK       I    between atoms: N12_12  and  C23_23 
REMARK    9  A    between atoms: N13_13  and  C31_31 
REMARK       I    between atoms: N13_13  and  C33_33 
REMARK   10  A    between atoms: C33_33  and  C34_34 
REMARK   11  A    between atoms: C35_35  and  C38_38 
REMARK   12  A    between atoms: C38_38  and  C41_41 
ROOT
HETATM    1  O7          0      -4.163   8.365  -8.037  1.00  0.00    -0.272 OA
HETATM    2  O9          0      -4.409   9.080 -10.187  1.00  0.00    -0.257 OA
HETATM    3  C22         0      -4.251   6.864  -4.695  1.00  0.00     0.081 A 
HETATM    4  C24         0      -3.928   7.699  -5.758  1.00  0.00     0.006 A 
HETATM    5  C25         0      -5.155   5.820  -4.886  1.00  0.00     0.038 A 
HETATM    6  C26         0      -4.513   7.470  -7.005  1.00  0.00     0.101 A 
HETATM    7  C27         0      -5.411   6.426  -7.233  1.00  0.00     0.034 A 
HETATM    8  C28         0      -5.732   5.604  -6.143  1.00  0.00     0.020 A 
HETATM    9  C29         0      -2.970   8.828  -5.562  1.00  0.00     0.054 C 
HETATM   10  C30         0      -5.961   6.278  -8.586  1.00  0.00     0.111 A 
HETATM   11  C31         0      -5.635   7.149  -9.552  1.00  0.00     0.146 A 
HETATM   12  C32         0      -4.702   8.272  -9.312  1.00  0.00     0.318 A 
ENDROOT
BRANCH   3  13
HETATM   13  O4          0      -3.702   7.057  -3.454  1.00  0.00    -0.317 OA
BRANCH  13  14
HETATM   14  C18         0      -4.289   6.331  -2.371  1.00  0.00     0.298 C 
HETATM   15  C17         0      -3.187   5.780  -1.464  1.00  0.00     0.206 C 
HETATM   16  C16         0      -3.766   5.084  -0.231  1.00  0.00     0.199 C 
HETATM   17  C15         0      -4.796   5.982   0.464  1.00  0.00     0.187 C 
HETATM   18  C14         0      -5.829   6.607  -0.514  1.00  0.00     0.085 C 
HETATM   19  O1          0      -5.168   7.192  -1.648  1.00  0.00    -0.345 OA
HETATM   20  C19         0      -6.581   7.767   0.165  1.00  0.00     0.048 C 
HETATM   21  C20         0      -6.886   5.593  -0.985  1.00  0.00     0.048 C 
BRANCH  15  22
HETATM   22  O5          0      -2.359   4.878  -2.190  1.00  0.00    -0.388 OA
HETATM   23  H55         0      -1.718   5.408  -2.694  1.00  0.00     0.210 HD
ENDBRANCH  15  22
BRANCH  16  24
HETATM   24  O3          0      -4.371   3.854  -0.623  1.00  0.00    -0.293 OA
BRANCH  24  25
HETATM   25  C23         0      -4.516   2.919   0.362  1.00  0.00     0.358 C 
HETATM   26  O6          0      -3.780   2.800   1.336  1.00  0.00    -0.239 OA
HETATM   27  N12         0      -5.605   2.121   0.115  1.00  0.00    -0.346 N 
HETATM   28  H61         0      -6.185   2.259  -0.705  1.00  0.00     0.161 HD
HETATM   29  H62         0      -5.865   1.369   0.745  1.00  0.00     0.161 HD
ENDBRANCH  24  25
ENDBRANCH  16  24
BRANCH  17  30
HETATM   30  O2          0      -4.077   7.011   1.151  1.00  0.00    -0.385 OA
HETATM   31  C21         0      -3.312   6.480   2.222  1.00  0.00     0.202 C 
ENDBRANCH  17  30
ENDBRANCH  13  14
ENDBRANCH   3  13
BRANCH  10  32
HETATM   32  O8          0      -6.818   5.212  -8.756  1.00  0.00    -0.357 OA
HETATM   33  H67         0      -7.729   5.538  -8.675  1.00  0.00     0.217 HD
ENDBRANCH  10  32
BRANCH  11  34
HETATM   34  N13         0      -6.132   7.059 -10.824  1.00  0.00    -0.316 N 
HETATM   35  H66         0      -5.761   6.308 -11.400  1.00  0.00     0.169 HD
HETATM   36  C33         0      -7.359   7.584 -11.199  1.00  0.00     0.256 C 
HETATM   37  O10         0      -8.137   8.181 -10.459  1.00  0.00    -0.267 OA
BRANCH  36  38
HETATM   38  C34         0      -7.720   7.408 -12.631  1.00  0.00     0.033 A 
HETATM   39  C37         0      -7.133   8.219 -13.602  1.00  0.00     0.020 A 
HETATM   40  C40         0      -7.471   8.055 -14.945  1.00  0.00     0.038 A 
HETATM   41  C39         0      -8.395   7.079 -15.318  1.00  0.00     0.072 A 
HETATM   42  C35         0      -8.981   6.267 -14.346  1.00  0.00    -0.021 A 
HETATM   43  C36         0      -8.643   6.431 -13.003  1.00  0.00     0.027 A 
BRANCH  41  44
HETATM   44  O11         0      -8.714   6.931 -16.633  1.00  0.00    -0.360 OA
HETATM   45  H74         0      -9.503   7.465 -16.830  1.00  0.00     0.217 HD
ENDBRANCH  41  44
BRANCH  42  46
HETATM   46  C38         0      -9.973   5.217 -14.727  1.00  0.00     0.068 C 
BRANCH  46  47
HETATM   47  C41         0     -11.398   5.625 -14.444  1.00  0.00    -0.020 C 
HETATM   48  C42         0     -12.504   4.860 -14.483  1.00  0.00    -0.091 C 
HETATM   49  C44         0     -13.899   5.334 -14.188  1.00  0.00     0.042 C 
HETATM   50  C43         0     -12.409   3.403 -14.855  1.00  0.00     0.042 C 
ENDBRANCH  46  47
ENDBRANCH  42  46
ENDBRANCH  36  38
ENDBRANCH  11  34
TORSDOF 12
ENDMDL
MODEL 5
REMARK VINA RESULT:      -6.7     13.875     16.550
REMARK  12 active torsions:
REMARK  status: ('A' for Active; 'I' for Inactive)
REMARK    1  A    between atoms: O2_2  and  C15_15 
REMARK    2  A    between atoms: O3_3  and  C16_16 
REMARK    3  A    between atoms: O3_3  and  C23_23 
REMARK    4  A    between atoms: O4_4  and  C18_18 
REMARK    5  A    between atoms: O4_4  and  C22_22 
REMARK    6  A    between atoms: O5_5  and  C17_17 
REMARK    7  A    between atoms: O8_8  and  C30_30 
REMARK    8  A    between atoms: O11_11  and  C39_39 
REMARK       I    between atoms: N12_12  and  C23_23 
REMARK    9  A    between atoms: N13_13  and  C31_31 
REMARK       I    between atoms: N13_13  and  C33_33 
REMARK   10  A    between atoms: C33_33  and  C34_34 
REMARK   11  A    between atoms: C35_35  and  C38_38 
REMARK   12  A    between atoms: C38_38  and  C41_41 
ROOT
HETATM    1  O7          0       4.965   1.465 -14.644  1.00  0.00    -0.272 OA
HETATM    2  O9          0       5.236   3.728 -14.707  1.00  0.00    -0.257 OA
HETATM    3  C22         0       4.575  -2.109 -13.936  1.00  0.00     0.081 A 
HETATM    4  C24         0       4.762  -0.912 -14.616  1.00  0.00     0.006 A 
HETATM    5  C25         0       4.382  -2.097 -12.557  1.00  0.00     0.038 A 
HETATM    6  C26         0       4.746   0.287 -13.900  1.00  0.00     0.101 A 
HETATM    7  C27         0       4.542   0.335 -12.521  1.00  0.00     0.034 A 
HETATM    8  C28         0       4.368  -0.886 -11.853  1.00  0.00     0.020 A 
HETATM    9  C29         0       4.982  -0.913 -16.094  1.00  0.00     0.054 C 
HETATM   10  C30         0       4.542   1.653 -11.872  1.00  0.00     0.111 A 
HETATM   11  C31         0       4.772   2.762 -12.589  1.00  0.00     0.146 A 
HETATM   12  C32         0       5.013   2.718 -14.048  1.00  0.00     0.318 A 
ENDROOT
BRANCH   3  13
HETATM   13  O4          0       4.587  -3.307 -14.602  1.00  0.00    -0.317 OA
BRANCH  13  14
HETATM   14  C18         0       5.531  -4.283 -14.152  1.00  0.00     0.298 C 
HETATM   15  C17         0       4.796  -5.566 -13.758  1.00  0.00     0.206 C 
HETATM   16  C16         0       5.772  -6.678 -13.368  1.00  0.00     0.199 C 
HETATM   17  C15         0       6.855  -6.848 -14.440  1.00  0.00     0.187 C 
HETATM   18  C14         0       7.496  -5.505 -14.888  1.00  0.00     0.085 C 
HETATM   19  O1          0       6.482  -4.531 -15.186  1.00  0.00    -0.345 OA
HETATM   20  C19         0       8.281  -5.693 -16.199  1.00  0.00     0.048 C 
HETATM   21  C20         0       8.478  -4.943 -13.845  1.00  0.00     0.048 C 
BRANCH  15  22
HETATM   22  O5          0       3.897  -5.307 -12.685  1.00  0.00    -0.388 OA
HETATM   23  H55         0       3.066  -4.981 -13.070  1.00  0.00     0.210 HD
ENDBRANCH  15  22
BRANCH  16  24
HETATM   24  O3          0       6.368  -6.365 -12.112  1.00  0.00    -0.293 OA
BRANCH  24  25
HETATM   25  C23         0       6.877  -7.423 -11.413  1.00  0.00     0.358 C 
HETATM   26  O6          0       6.438  -8.567 -11.446  1.00  0.00    -0.239 OA
HETATM   27  N12         0       7.957  -7.030 -10.661  1.00  0.00    -0.346 N 
HETATM   28  H61         0       8.284  -6.071 -10.668  1.00  0.00     0.161 HD
HETATM   29  H62         0       8.461  -7.688 -10.076  1.00  0.00     0.161 HD
ENDBRANCH  24  25
ENDBRANCH  16  24
BRANCH  17  30
HETATM   30  O2          0       6.255  -7.509 -15.559  1.00  0.00    -0.385 OA
HETATM   31  C21         0       5.953  -8.863 -15.258  1.00  0.00     0.202 C 
ENDBRANCH  17  30
ENDBRANCH  13  14
ENDBRANCH   3  13
BRANCH  10  32
HETATM   32  O8          0       4.306   1.637 -10.515  1.00  0.00    -0.357 OA
HETATM   33  H67         0       3.547   1.055 -10.345  1.00  0.00     0.217 HD
ENDBRANCH  10  32
BRANCH  11  34
HETATM   34  N13         0       4.793   4.010 -12.027  1.00  0.00    -0.316 N 
HETATM   35  H66         0       5.674   4.514 -12.083  1.00  0.00     0.169 HD
HETATM   36  C33         0       3.653   4.770 -11.820  1.00  0.00     0.256 C 
HETATM   37  O10         0       2.507   4.431 -12.108  1.00  0.00    -0.267 OA
BRANCH  36  38
HETATM   38  C34         0       3.871   6.092 -11.175  1.00  0.00     0.033 A 
HETATM   39  C37         0       4.843   6.231 -10.185  1.00  0.00     0.020 A 
HETATM   40  C40         0       5.048   7.471  -9.579  1.00  0.00     0.038 A 
HETATM   41  C39         0       4.283   8.571  -9.966  1.00  0.00     0.072 A 
HETATM   42  C35         0       3.311   8.431 -10.957  1.00  0.00    -0.021 A 
HETATM   43  C36         0       3.106   7.192 -11.563  1.00  0.00     0.027 A 
BRANCH  41  44
HETATM   44  O11         0       4.496   9.775  -9.365  1.00  0.00    -0.360 OA
HETATM   45  H74         0       3.924   9.843  -8.581  1.00  0.00     0.217 HD
ENDBRANCH  41  44
BRANCH  42  46
HETATM   46  C38         0       2.483   9.599 -11.383  1.00  0.00     0.068 C 
BRANCH  46  47
HETATM   47  C41         0       1.004   9.372 -11.183  1.00  0.00    -0.020 C 
HETATM   48  C42         0       0.060   9.181 -12.123  1.00  0.00    -0.091 C 
HETATM   49  C44         0      -1.402   8.960 -11.852  1.00  0.00     0.042 C 
HETATM   50  C43         0       0.426   9.185 -13.583  1.00  0.00     0.042 C 
ENDBRANCH  46  47
ENDBRANCH  42  46
ENDBRANCH  36  38
ENDBRANCH  11  34
TORSDOF 12
ENDMDL
MODEL 6
REMARK VINA RESULT:      -6.6      5.610     14.090
REMARK  12 active torsions:
REMARK  status: ('A' for Active; 'I' for Inactive)
REMARK    1  A    between atoms: O2_2  and  C15_15 
REMARK    2  A    between atoms: O3_3  and  C16_16 
REMARK    3  A    between atoms: O3_3  and  C23_23 
REMARK    4  A    between atoms: O4_4  and  C18_18 
REMARK    5  A    between atoms: O4_4  and  C22_22 
REMARK    6  A    between atoms: O5_5  and  C17_17 
REMARK    7  A    between atoms: O8_8  and  C30_30 
REMARK    8  A    between atoms: O11_11  and  C39_39 
REMARK       I    between atoms: N12_12  and  C23_23 
REMARK    9  A    between atoms: N13_13  and  C31_31 
REMARK       I    between atoms: N13_13  and  C33_33 
REMARK   10  A    between atoms: C33_33  and  C34_34 
REMARK   11  A    between atoms: C35_35  and  C38_38 
REMARK   12  A    between atoms: C38_38  and  C41_41 
ROOT
HETATM    1  O7          0      -3.625   5.653   0.232  1.00  0.00    -0.272 OA
HETATM    2  O9          0      -2.883   5.636   2.388  1.00  0.00    -0.257 OA
HETATM    3  C22         0      -4.244   5.836  -3.375  1.00  0.00     0.081 A 
HETATM    4  C24         0      -4.451   5.744  -2.004  1.00  0.00     0.006 A 
HETATM    5  C25         0      -2.945   5.918  -3.873  1.00  0.00     0.038 A 
HETATM    6  C26         0      -3.348   5.726  -1.149  1.00  0.00     0.101 A 
HETATM    7  C27         0      -2.034   5.792  -1.616  1.00  0.00     0.034 A 
HETATM    8  C28         0      -1.849   5.898  -3.002  1.00  0.00     0.020 A 
HETATM    9  C29         0      -5.839   5.668  -1.458  1.00  0.00     0.054 C 
HETATM   10  C30         0      -0.951   5.762  -0.625  1.00  0.00     0.111 A 
HETATM   11  C31         0      -1.230   5.714   0.686  1.00  0.00     0.146 A 
HETATM   12  C32         0      -2.621   5.668   1.190  1.00  0.00     0.318 A 
ENDROOT
BRANCH   3  13
HETATM   13  O4          0      -5.300   5.860  -4.248  1.00  0.00    -0.317 OA
BRANCH  13  14
HETATM   14  C18         0      -5.085   6.518  -5.499  1.00  0.00     0.298 C 
HETATM   15  C17         0      -6.250   6.217  -6.445  1.00  0.00     0.206 C 
HETATM   16  C16         0      -6.120   6.983  -7.763  1.00  0.00     0.199 C 
HETATM   17  C15         0      -5.858   8.471  -7.500  1.00  0.00     0.187 C 
HETATM   18  C14         0      -4.741   8.725  -6.451  1.00  0.00     0.085 C 
HETATM   19  O1          0      -4.951   7.921  -5.279  1.00  0.00    -0.345 OA
HETATM   20  C19         0      -4.784  10.184  -5.959  1.00  0.00     0.048 C 
HETATM   21  C20         0      -3.332   8.476  -7.016  1.00  0.00     0.048 C 
BRANCH  15  22
HETATM   22  O5          0      -6.328   4.819  -6.699  1.00  0.00    -0.388 OA
HETATM   23  H55         0      -5.848   4.644  -7.527  1.00  0.00     0.210 HD
ENDBRANCH  15  22
BRANCH  16  24
HETATM   24  O3          0      -5.057   6.425  -8.530  1.00  0.00    -0.293 OA
BRANCH  24  25
HETATM   25  C23         0      -5.068   6.717  -9.865  1.00  0.00     0.358 C 
HETATM   26  O6          0      -6.066   6.725 -10.578  1.00  0.00    -0.239 OA
HETATM   27  N12         0      -3.800   7.002 -10.307  1.00  0.00    -0.346 N 
HETATM   28  H61         0      -3.005   6.984  -9.679  1.00  0.00     0.161 HD
HETATM   29  H62         0      -3.619   7.242 -11.277  1.00  0.00     0.161 HD
ENDBRANCH  24  25
ENDBRANCH  16  24
BRANCH  17  30
HETATM   30  O2          0      -7.090   9.055  -7.065  1.00  0.00    -0.385 OA
HETATM   31  C21         0      -8.066   9.030  -8.095  1.00  0.00     0.202 C 
ENDBRANCH  17  30
ENDBRANCH  13  14
ENDBRANCH   3  13
BRANCH  10  32
HETATM   32  O8          0       0.323   5.800  -1.149  1.00  0.00    -0.357 OA
HETATM   33  H67         0       0.894   6.279  -0.527  1.00  0.00     0.217 HD
ENDBRANCH  10  32
BRANCH  11  34
HETATM   34  N13         0      -0.255   5.697   1.646  1.00  0.00    -0.316 N 
HETATM   35  H66         0      -0.441   6.238   2.486  1.00  0.00     0.169 HD
HETATM   36  C33         0       0.690   4.689   1.751  1.00  0.00     0.256 C 
HETATM   37  O10         0       0.772   3.707   1.016  1.00  0.00    -0.267 OA
BRANCH  36  38
HETATM   38  C34         0       1.685   4.854   2.843  1.00  0.00     0.033 A 
HETATM   39  C37         0       1.268   4.832   4.174  1.00  0.00     0.020 A 
HETATM   40  C40         0       2.201   4.987   5.199  1.00  0.00     0.038 A 
HETATM   41  C39         0       3.551   5.163   4.894  1.00  0.00     0.072 A 
HETATM   42  C35         0       3.967   5.185   3.563  1.00  0.00    -0.021 A 
HETATM   43  C36         0       3.035   5.030   2.537  1.00  0.00     0.027 A 
BRANCH  41  44
HETATM   44  O11         0       4.449   5.313   5.907  1.00  0.00    -0.360 OA
HETATM   45  H74         0       4.276   6.156   6.362  1.00  0.00     0.217 HD
ENDBRANCH  41  44
BRANCH  42  46
HETATM   46  C38         0       5.408   5.373   3.218  1.00  0.00     0.068 C 
BRANCH  46  47
HETATM   47  C41         0       5.799   4.682   1.934  1.00  0.00    -0.020 C 
HETATM   48  C42         0       6.601   3.613   1.778  1.00  0.00    -0.091 C 
HETATM   49  C44         0       6.949   2.973   0.464  1.00  0.00     0.042 C 
HETATM   50  C43         0       7.244   2.961   2.974  1.00  0.00     0.042 C 
ENDBRANCH  46  47
ENDBRANCH  42  46
ENDBRANCH  36  38
ENDBRANCH  11  34
TORSDOF 12
ENDMDL
MODEL 7
REMARK VINA RESULT:      -6.6      2.011      2.632
REMARK  12 active torsions:
REMARK  status: ('A' for Active; 'I' for Inactive)
REMARK    1  A    between atoms: O2_2  and  C15_15 
REMARK    2  A    between atoms: O3_3  and  C16_16 
REMARK    3  A    between atoms: O3_3  and  C23_23 
REMARK    4  A    between atoms: O4_4  and  C18_18 
REMARK    5  A    between atoms: O4_4  and  C22_22 
REMARK    6  A    between atoms: O5_5  and  C17_17 
REMARK    7  A    between atoms: O8_8  and  C30_30 
REMARK    8  A    between atoms: O11_11  and  C39_39 
REMARK       I    between atoms: N12_12  and  C23_23 
REMARK    9  A    between atoms: N13_13  and  C31_31 
REMARK       I    between atoms: N13_13  and  C33_33 
REMARK   10  A    between atoms: C33_33  and  C34_34 
REMARK   11  A    between atoms: C35_35  and  C38_38 
REMARK   12  A    between atoms: C38_38  and  C41_41 
ROOT
HETATM    1  O7          0      -5.138   7.928  -9.066  1.00  0.00    -0.272 OA
HETATM    2  O9          0      -5.816   8.659 -11.117  1.00  0.00    -0.257 OA
HETATM    3  C22         0      -4.619   6.546  -5.712  1.00  0.00     0.081 A 
HETATM    4  C24         0      -4.421   7.250  -6.894  1.00  0.00     0.006 A 
HETATM    5  C25         0      -5.775   5.787  -5.545  1.00  0.00     0.038 A 
HETATM    6  C26         0      -5.386   7.174  -7.901  1.00  0.00     0.101 A 
HETATM    7  C27         0      -6.548   6.412  -7.771  1.00  0.00     0.034 A 
HETATM    8  C28         0      -6.733   5.721  -6.565  1.00  0.00     0.020 A 
HETATM    9  C29         0      -3.191   8.077  -7.079  1.00  0.00     0.054 C 
HETATM   10  C30         0      -7.492   6.404  -8.896  1.00  0.00     0.111 A 
HETATM   11  C31         0      -7.253   7.143  -9.989  1.00  0.00     0.146 A 
HETATM   12  C32         0      -6.035   7.972 -10.124  1.00  0.00     0.318 A 
ENDROOT
BRANCH   3  13
HETATM   13  O4          0      -3.698   6.597  -4.699  1.00  0.00    -0.317 OA
BRANCH  13  14
HETATM   14  C18         0      -4.143   6.184  -3.404  1.00  0.00     0.298 C 
HETATM   15  C17         0      -2.980   5.548  -2.639  1.00  0.00     0.206 C 
HETATM   16  C16         0      -3.379   5.184  -1.207  1.00  0.00     0.199 C 
HETATM   17  C15         0      -4.044   6.377  -0.511  1.00  0.00     0.187 C 
HETATM   18  C14         0      -5.143   7.059  -1.371  1.00  0.00     0.085 C 
HETATM   19  O1          0      -4.664   7.312  -2.702  1.00  0.00    -0.345 OA
HETATM   20  C19         0      -5.499   8.442  -0.795  1.00  0.00     0.048 C 
HETATM   21  C20         0      -6.444   6.240  -1.426  1.00  0.00     0.048 C 
BRANCH  15  22
HETATM   22  O5          0      -2.516   4.390  -3.325  1.00  0.00    -0.388 OA
HETATM   23  H55         0      -2.820   4.454  -4.248  1.00  0.00     0.210 HD
ENDBRANCH  15  22
BRANCH  16  24
HETATM   24  O3          0      -4.268   4.071  -1.233  1.00  0.00    -0.293 OA
BRANCH  24  25
HETATM   25  C23         0      -4.323   3.324  -0.090  1.00  0.00     0.358 C 
HETATM   26  O6          0      -3.535   3.410   0.847  1.00  0.00    -0.239 OA
HETATM   27  N12         0      -5.386   2.457  -0.129  1.00  0.00    -0.346 N 
HETATM   28  H61         0      -6.011   2.424  -0.927  1.00  0.00     0.161 HD
HETATM   29  H62         0      -5.580   1.823   0.639  1.00  0.00     0.161 HD
ENDBRANCH  24  25
ENDBRANCH  16  24
BRANCH  17  30
HETATM   30  O2          0      -3.014   7.316  -0.186  1.00  0.00    -0.385 OA
HETATM   31  C21         0      -2.140   6.801   0.807  1.00  0.00     0.202 C 
ENDBRANCH  17  30
ENDBRANCH  13  14
ENDBRANCH   3  13
BRANCH  10  32
HETATM   32  O8          0      -8.604   5.610  -8.721  1.00  0.00    -0.357 OA
HETATM   33  H67         0      -8.310   4.738  -8.412  1.00  0.00     0.217 HD
ENDBRANCH  10  32
BRANCH  11  34
HETATM   34  N13         0      -8.109   7.176 -11.057  1.00  0.00    -0.316 N 
HETATM   35  H66         0      -8.200   6.315 -11.589  1.00  0.00     0.169 HD
HETATM   36  C33         0      -9.143   8.092 -11.172  1.00  0.00     0.256 C 
HETATM   37  O10         0      -9.418   8.966 -10.354  1.00  0.00    -0.267 OA
BRANCH  36  38
HETATM   38  C34         0      -9.954   7.989 -12.415  1.00  0.00     0.033 A 
HETATM   39  C37         0     -11.052   8.828 -12.601  1.00  0.00     0.020 A 
HETATM   40  C40         0     -11.813   8.732 -13.766  1.00  0.00     0.038 A 
HETATM   41  C39         0     -11.474   7.798 -14.745  1.00  0.00     0.072 A 
HETATM   42  C35         0     -10.375   6.960 -14.559  1.00  0.00    -0.021 A 
HETATM   43  C36         0      -9.614   7.055 -13.394  1.00  0.00     0.027 A 
BRANCH  41  44
HETATM   44  O11         0     -12.227   7.718 -15.878  1.00  0.00    -0.360 OA
HETATM   45  H74         0     -13.169   7.702 -15.632  1.00  0.00     0.217 HD
ENDBRANCH  41  44
BRANCH  42  46
HETATM   46  C38         0      -9.998   5.954 -15.597  1.00  0.00     0.068 C 
BRANCH  46  47
HETATM   47  C41         0      -8.682   6.266 -16.266  1.00  0.00    -0.020 C 
HETATM   48  C42         0      -8.474   6.734 -17.510  1.00  0.00    -0.091 C 
HETATM   49  C44         0      -7.129   7.024 -18.115  1.00  0.00     0.042 C 
HETATM   50  C43         0      -9.637   7.001 -18.429  1.00  0.00     0.042 C 
ENDBRANCH  46  47
ENDBRANCH  42  46
ENDBRANCH  36  38
ENDBRANCH  11  34
TORSDOF 12
ENDMDL
MODEL 8
REMARK VINA RESULT:      -6.5      2.230      3.508
REMARK  12 active torsions:
REMARK  status: ('A' for Active; 'I' for Inactive)
REMARK    1  A    between atoms: O2_2  and  C15_15 
REMARK    2  A    between atoms: O3_3  and  C16_16 
REMARK    3  A    between atoms: O3_3  and  C23_23 
REMARK    4  A    between atoms: O4_4  and  C18_18 
REMARK    5  A    between atoms: O4_4  and  C22_22 
REMARK    6  A    between atoms: O5_5  and  C17_17 
REMARK    7  A    between atoms: O8_8  and  C30_30 
REMARK    8  A    between atoms: O11_11  and  C39_39 
REMARK       I    between atoms: N12_12  and  C23_23 
REMARK    9  A    between atoms: N13_13  and  C31_31 
REMARK       I    between atoms: N13_13  and  C33_33 
REMARK   10  A    between atoms: C33_33  and  C34_34 
REMARK   11  A    between atoms: C35_35  and  C38_38 
REMARK   12  A    between atoms: C38_38  and  C41_41 
ROOT
HETATM    1  O7          0      -8.818   7.551  -7.268  1.00  0.00    -0.272 OA
HETATM    2  O9          0     -10.010   7.864  -9.186  1.00  0.00    -0.257 OA
HETATM    3  C22         0      -6.559   6.668  -4.521  1.00  0.00     0.081 A 
HETATM    4  C24         0      -7.642   7.181  -5.226  1.00  0.00     0.006 A 
HETATM    5  C25         0      -5.541   6.007  -5.203  1.00  0.00     0.038 A 
HETATM    6  C26         0      -7.683   7.029  -6.613  1.00  0.00     0.101 A 
HETATM    7  C27         0      -6.673   6.385  -7.329  1.00  0.00     0.034 A 
HETATM    8  C28         0      -5.597   5.864  -6.596  1.00  0.00     0.020 A 
HETATM    9  C29         0      -8.745   7.881  -4.503  1.00  0.00     0.054 C 
HETATM   10  C30         0      -6.820   6.286  -8.787  1.00  0.00     0.111 A 
HETATM   11  C31         0      -7.914   6.768  -9.393  1.00  0.00     0.146 A 
HETATM   12  C32         0      -9.001   7.432  -8.639  1.00  0.00     0.318 A 
ENDROOT
BRANCH   3  13
HETATM   13  O4          0      -6.483   6.793  -3.158  1.00  0.00    -0.317 OA
BRANCH  13  14
HETATM   14  C18         0      -5.217   6.510  -2.557  1.00  0.00     0.298 C 
HETATM   15  C17         0      -4.687   7.764  -1.859  1.00  0.00     0.206 C 
HETATM   16  C16         0      -3.382   7.485  -1.110  1.00  0.00     0.199 C 
HETATM   17  C15         0      -3.527   6.250  -0.213  1.00  0.00     0.187 C 
HETATM   18  C14         0      -4.171   5.036  -0.935  1.00  0.00     0.085 C 
HETATM   19  O1          0      -5.363   5.431  -1.634  1.00  0.00    -0.345 OA
HETATM   20  C19         0      -4.629   3.980   0.088  1.00  0.00     0.048 C 
HETATM   21  C20         0      -3.198   4.339  -1.903  1.00  0.00     0.048 C 
BRANCH  15  22
HETATM   22  O5          0      -4.491   8.808  -2.808  1.00  0.00    -0.388 OA
HETATM   23  H55         0      -3.565   9.099  -2.738  1.00  0.00     0.210 HD
ENDBRANCH  15  22
BRANCH  16  24
HETATM   24  O3          0      -2.330   7.289  -2.051  1.00  0.00    -0.293 OA
BRANCH  24  25
HETATM   25  C23         0      -1.060   7.380  -1.555  1.00  0.00     0.358 C 
HETATM   26  O6          0      -0.207   6.502  -1.633  1.00  0.00    -0.239 OA
HETATM   27  N12         0      -0.864   8.598  -0.951  1.00  0.00    -0.346 N 
HETATM   28  H61         0      -1.600   9.293  -0.913  1.00  0.00     0.161 HD
HETATM   29  H62         0       0.026   8.839  -0.526  1.00  0.00     0.161 HD
ENDBRANCH  24  25
ENDBRANCH  16  24
BRANCH  17  30
HETATM   30  O2          0      -4.315   6.630   0.919  1.00  0.00    -0.385 OA
HETATM   31  C21         0      -3.627   7.563   1.739  1.00  0.00     0.202 C 
ENDBRANCH  17  30
ENDBRANCH  13  14
ENDBRANCH   3  13
BRANCH  10  32
HETATM   32  O8          0      -5.777   5.666  -9.440  1.00  0.00    -0.357 OA
HETATM   33  H67         0      -4.974   5.778  -8.905  1.00  0.00     0.217 HD
ENDBRANCH  10  32
BRANCH  11  34
HETATM   34  N13         0      -8.101   6.689 -10.747  1.00  0.00    -0.316 N 
HETATM   35  H66         0      -8.887   6.126 -11.061  1.00  0.00     0.169 HD
HETATM   36  C33         0      -7.617   7.634 -11.637  1.00  0.00     0.256 C 
HETATM   37  O10         0      -6.977   8.638 -11.335  1.00  0.00    -0.267 OA
BRANCH  36  38
HETATM   38  C34         0      -7.899   7.366 -13.072  1.00  0.00     0.033 A 
HETATM   39  C37         0      -7.216   8.075 -14.060  1.00  0.00     0.020 A 
HETATM   40  C40         0      -7.480   7.824 -15.407  1.00  0.00     0.038 A 
HETATM   41  C39         0      -8.425   6.863 -15.765  1.00  0.00     0.072 A 
HETATM   42  C35         0      -9.108   6.154 -14.776  1.00  0.00    -0.021 A 
HETATM   43  C36         0      -8.844   6.405 -13.430  1.00  0.00     0.027 A 
BRANCH  41  44
HETATM   44  O11         0      -8.671   6.630 -17.084  1.00  0.00    -0.360 OA
HETATM   45  H74         0      -8.250   7.329 -17.614  1.00  0.00     0.217 HD
ENDBRANCH  41  44
BRANCH  42  46
HETATM   46  C38         0     -10.124   5.122 -15.142  1.00  0.00     0.068 C 
BRANCH  46  47
HETATM   47  C41         0     -11.520   5.493 -14.706  1.00  0.00    -0.020 C 
HETATM   48  C42         0     -12.583   4.683 -14.547  1.00  0.00    -0.091 C 
HETATM   49  C44         0     -13.951   5.122 -14.109  1.00  0.00     0.042 C 
HETATM   50  C43         0     -12.464   3.207 -14.822  1.00  0.00     0.042 C 
ENDBRANCH  46  47
ENDBRANCH  42  46
ENDBRANCH  36  38
ENDBRANCH  11  34
TORSDOF 12
ENDMDL
MODEL 9
REMARK VINA RESULT:      -6.4      6.094     13.597
REMARK  12 active torsions:
REMARK  status: ('A' for Active; 'I' for Inactive)
REMARK    1  A    between atoms: O2_2  and  C15_15 
REMARK    2  A    between atoms: O3_3  and  C16_16 
REMARK    3  A    between atoms: O3_3  and  C23_23 
REMARK    4  A    between atoms: O4_4  and  C18_18 
REMARK    5  A    between atoms: O4_4  and  C22_22 
REMARK    6  A    between atoms: O5_5  and  C17_17 
REMARK    7  A    between atoms: O8_8  and  C30_30 
REMARK    8  A    between atoms: O11_11  and  C39_39 
REMARK       I    between atoms: N12_12  and  C23_23 
REMARK    9  A    between atoms: N13_13  and  C31_31 
REMARK       I    between atoms: N13_13  and  C33_33 
REMARK   10  A    between atoms: C33_33  and  C34_34 
REMARK   11  A    between atoms: C35_35  and  C38_38 
REMARK   12  A    between atoms: C38_38  and  C41_41 
ROOT
HETATM    1  O7          0      -2.773   5.210  -1.113  1.00  0.00    -0.272 OA
HETATM    2  O9          0      -1.583   3.896   0.321  1.00  0.00    -0.257 OA
HETATM    3  C22         0      -4.193   7.682  -3.415  1.00  0.00     0.081 A 
HETATM    4  C24         0      -4.074   6.604  -2.546  1.00  0.00     0.006 A 
HETATM    5  C25         0      -3.069   8.443  -3.729  1.00  0.00     0.038 A 
HETATM    6  C26         0      -2.823   6.300  -2.006  1.00  0.00     0.101 A 
HETATM    7  C27         0      -1.676   7.034  -2.310  1.00  0.00     0.034 A 
HETATM    8  C28         0      -1.821   8.124  -3.180  1.00  0.00     0.020 A 
HETATM    9  C29         0      -5.275   5.789  -2.193  1.00  0.00     0.054 C 
HETATM   10  C30         0      -0.412   6.621  -1.686  1.00  0.00     0.111 A 
HETATM   11  C31         0      -0.383   5.595  -0.823  1.00  0.00     0.146 A 
HETATM   12  C32         0      -1.600   4.827  -0.477  1.00  0.00     0.318 A 
ENDROOT
BRANCH   3  13
HETATM   13  O4          0      -5.403   8.015  -3.964  1.00  0.00    -0.317 OA
BRANCH  13  14
HETATM   14  C18         0      -5.423   8.274  -5.370  1.00  0.00     0.298 C 
HETATM   15  C17         0      -6.276   7.217  -6.075  1.00  0.00     0.206 C 
HETATM   16  C16         0      -6.415   7.510  -7.571  1.00  0.00     0.199 C 
HETATM   17  C15         0      -6.851   8.962  -7.800  1.00  0.00     0.187 C 
HETATM   18  C14         0      -6.028   9.990  -6.978  1.00  0.00     0.085 C 
HETATM   19  O1          0      -5.934   9.586  -5.602  1.00  0.00    -0.345 OA
HETATM   20  C19         0      -6.739  11.356  -6.955  1.00  0.00     0.048 C 
HETATM   21  C20         0      -4.621  10.219  -7.557  1.00  0.00     0.048 C 
BRANCH  15  22
HETATM   22  O5          0      -5.714   5.923  -5.882  1.00  0.00    -0.388 OA
HETATM   23  H55         0      -5.093   5.760  -6.613  1.00  0.00     0.210 HD
ENDBRANCH  15  22
BRANCH  16  24
HETATM   24  O3          0      -5.169   7.263  -8.218  1.00  0.00    -0.293 OA
BRANCH  24  25
HETATM   25  C23         0      -5.183   6.305  -9.193  1.00  0.00     0.358 C 
HETATM   26  O6          0      -5.696   5.197  -9.086  1.00  0.00    -0.239 OA
HETATM   27  N12         0      -4.538   6.754 -10.319  1.00  0.00    -0.346 N 
HETATM   28  H61         0      -4.130   7.681 -10.360  1.00  0.00     0.161 HD
HETATM   29  H62         0      -4.452   6.172 -11.146  1.00  0.00     0.161 HD
ENDBRANCH  24  25
ENDBRANCH  16  24
BRANCH  17  30
HETATM   30  O2          0      -8.239   9.053  -7.462  1.00  0.00    -0.385 OA
HETATM   31  C21         0      -9.041   8.303  -8.362  1.00  0.00     0.202 C 
ENDBRANCH  17  30
ENDBRANCH  13  14
ENDBRANCH   3  13
BRANCH  10  32
HETATM   32  O8          0       0.690   7.364  -2.048  1.00  0.00    -0.357 OA
HETATM   33  H67         0       0.505   7.786  -2.904  1.00  0.00     0.217 HD
ENDBRANCH  10  32
BRANCH  11  34
HETATM   34  N13         0       0.768   5.182  -0.208  1.00  0.00    -0.316 N 
HETATM   35  H66         0       1.473   4.764  -0.808  1.00  0.00     0.169 HD
HETATM   36  C33         0       1.202   5.686   1.007  1.00  0.00     0.256 C 
HETATM   37  O10         0       0.628   6.546   1.671  1.00  0.00    -0.267 OA
BRANCH  36  38
HETATM   38  C34         0       2.464   5.098   1.530  1.00  0.00     0.033 A 
HETATM   39  C37         0       2.738   5.139   2.897  1.00  0.00     0.020 A 
HETATM   40  C40         0       3.921   4.588   3.388  1.00  0.00     0.038 A 
HETATM   41  C39         0       4.830   3.994   2.512  1.00  0.00     0.072 A 
HETATM   42  C35         0       4.556   3.953   1.145  1.00  0.00    -0.021 A 
HETATM   43  C36         0       3.373   4.504   0.654  1.00  0.00     0.027 A 
BRANCH  41  44
HETATM   44  O11         0       5.981   3.460   3.008  1.00  0.00    -0.360 OA
HETATM   45  H74         0       6.621   3.357   2.282  1.00  0.00     0.217 HD
ENDBRANCH  41  44
BRANCH  42  46
HETATM   46  C38         0       5.518   3.322   0.193  1.00  0.00     0.068 C 
BRANCH  46  47
HETATM   47  C41         0       6.679   4.222  -0.150  1.00  0.00    -0.020 C 
HETATM   48  C42         0       7.995   3.961  -0.034  1.00  0.00    -0.091 C 
HETATM   49  C44         0       9.103   4.908  -0.397  1.00  0.00     0.042 C 
HETATM   50  C43         0       8.463   2.635   0.505  1.00  0.00     0.042 C 
ENDBRANCH  46  47
ENDBRANCH  42  46
ENDBRANCH  36  38
ENDBRANCH  11  34
TORSDOF 12
ENDMDL
