# Supplementary material for: Phytochemical profiling of Vitex negundo seeds via UHPLC-QTOF-MS/MS analyses with antimicrobial evaluation and in silico targeting of DNA Gyrase B and Secreted Aspartic Proteinase 2 (SAP2)
Source: PLoS One. 2026 Mar 13;21(3):e0343965. doi: 10.1371/journal.pone.0343965 (PMC12987476; doi:10.1371/journal.pone.0343965)
Supplement: S3 Data — (ZIP) [file pone.0343965.s004.zip]

Archive with 43 entries (35 files):
- PONE-D-25-51583/
- PONE-D-25-51583/Vitex Raw material/
- PONE-D-25-51583/Vitex Raw material/Docking  3, 1EAG/
- PONE-D-25-51583/Vitex Raw material/Docking  3, 1EAG/molecule14/
- PONE-D-25-51583/Vitex Raw material/Docking  3, 1EAG/molecule14/1eag.pdbqt
- PONE-D-25-51583/Vitex Raw material/Docking  3, 1EAG/molecule14/config
- PONE-D-25-51583/Vitex Raw material/Docking  3, 1EAG/molecule14/configuration.txt
- PONE-D-25-51583/Vitex Raw material/Docking  3, 1EAG/molecule14/ligand.pdb
- PONE-D-25-51583/Vitex Raw material/Docking  3, 1EAG/molecule14/ligand.pdbqt
- PONE-D-25-51583/Vitex Raw material/Docking  3, 1EAG/molecule14/result.log
- PONE-D-25-51583/Vitex Raw material/Docking  3, 1EAG/molecule14/result.pdbqt
- PONE-D-25-51583/Vitex Raw material/Docking  3, 1EAG/molecule15/
- PONE-D-25-51583/Vitex Raw material/Docking  3, 1EAG/molecule15/1eag.pdbqt
- PONE-D-25-51583/Vitex Raw material/Docking  3, 1EAG/molecule15/config
- PONE-D-25-51583/Vitex Raw material/Docking  3, 1EAG/molecule15/configuration.txt
- PONE-D-25-51583/Vitex Raw material/Docking  3, 1EAG/molecule15/ligand.pdb
- PONE-D-25-51583/Vitex Raw material/Docking  3, 1EAG/molecule15/ligand.pdbqt
- PONE-D-25-51583/Vitex Raw material/Docking  3, 1EAG/molecule15/result.log
- PONE-D-25-51583/Vitex Raw material/Docking  3, 1EAG/molecule15/result.pdbqt
- PONE-D-25-51583/Vitex Raw material/Docking  3, 1EAG/molecule16/
- PONE-D-25-51583/Vitex Raw material/Docking  3, 1EAG/molecule16/1eag.pdbqt
- PONE-D-25-51583/Vitex Raw material/Docking  3, 1EAG/molecule16/config
- PONE-D-25-51583/Vitex Raw material/Docking  3, 1EAG/molecule16/configuration.txt
- PONE-D-25-51583/Vitex Raw material/Docking  3, 1EAG/molecule16/ligand.pdb
- PONE-D-25-51583/Vitex Raw material/Docking  3, 1EAG/molecule16/ligand.pdbqt
- PONE-D-25-51583/Vitex Raw material/Docking  3, 1EAG/molecule16/result.log
- PONE-D-25-51583/Vitex Raw material/Docking  3, 1EAG/molecule16/result.pdbqt
- PONE-D-25-51583/Vitex Raw material/Docking  3, 1EAG/molecule17/
- PONE-D-25-51583/Vitex Raw material/Docking  3, 1EAG/molecule17/1eag.pdbqt
- PONE-D-25-51583/Vitex Raw material/Docking  3, 1EAG/molecule17/config
- PONE-D-25-51583/Vitex Raw material/Docking  3, 1EAG/molecule17/configuration.txt
- PONE-D-25-51583/Vitex Raw material/Docking  3, 1EAG/molecule17/ligand.pdb
- PONE-D-25-51583/Vitex Raw material/Docking  3, 1EAG/molecule17/ligand.pdbqt
- PONE-D-25-51583/Vitex Raw material/Docking  3, 1EAG/molecule17/result.log
- PONE-D-25-51583/Vitex Raw material/Docking  3, 1EAG/molecule17/result.pdbqt
- PONE-D-25-51583/Vitex Raw material/Docking  3, 1EAG/molecule18/
- PONE-D-25-51583/Vitex Raw material/Docking  3, 1EAG/molecule18/1eag.pdbqt
- PONE-D-25-51583/Vitex Raw material/Docking  3, 1EAG/molecule18/ampho.pdb
- PONE-D-25-51583/Vitex Raw material/Docking  3, 1EAG/molecule18/config
- PONE-D-25-51583/Vitex Raw material/Docking  3, 1EAG/molecule18/configuration.txt
- PONE-D-25-51583/Vitex Raw material/Docking  3, 1EAG/molecule18/ligand.pdbqt
- PONE-D-25-51583/Vitex Raw material/Docking  3, 1EAG/molecule18/result.log
- PONE-D-25-51583/Vitex Raw material/Docking  3, 1EAG/molecule18/result.pdbqt
