# Supplementary material for: Phytochemical profiling of Vitex negundo seeds via UHPLC-QTOF-MS/MS analyses with antimicrobial evaluation and in silico targeting of DNA Gyrase B and Secreted Aspartic Proteinase 2 (SAP2)
Source: PLoS One. 2026 Mar 13;21(3):e0343965. doi: 10.1371/journal.pone.0343965 (PMC12987476; doi:10.1371/journal.pone.0343965)
Supplement: S3 Data — (ZIP) [file pone.0343965.s004.zip › PONE-D-25-51583/Vitex Raw material/Docking 3, 1EAG/molecule14/1eag.pdbqt]

REMARK   4 XXXX COMPLIES WITH FORMAT V. 2.0
ATOM      1  N   GLN A   1      65.832  12.494  -2.024  1.00 39.93    -0.058 N 
ATOM      2  CA  GLN A   1      64.494  11.871  -2.127  1.00 38.98     0.256 C 
ATOM      3  C   GLN A   1      63.703  11.990  -0.829  1.00 37.76     0.259 C 
ATOM      4  O   GLN A   1      62.491  11.795  -0.827  1.00 38.46    -0.271 OA
ATOM      5  CB  GLN A   1      64.470  10.368  -2.409  1.00 41.91     0.050 C 
ATOM      6  CG  GLN A   1      63.387  10.089  -3.476  1.00 44.62     0.090 C 
ATOM      7  CD  GLN A   1      63.756  11.053  -4.619  1.00 46.99     0.227 C 
ATOM      8  OE1 GLN A   1      64.506  12.005  -4.304  1.00 47.94    -0.273 OA
ATOM      9  NE2 GLN A   1      63.280  10.833  -5.851  1.00 48.12    -0.369 N 
ATOM     10  HN1 GLN A   1      66.349  12.387  -2.955  1.00 42.75     0.276 HD
ATOM     11  HN2 GLN A   1      66.391  12.013  -1.249  1.00 42.75     0.276 HD
ATOM     12  HN3 GLN A   1      65.725  13.534  -1.794  1.00 42.75     0.276 HD
ATOM     13 1HE2 GLN A   1      62.647   9.991  -6.037  1.00 42.75     0.159 HD
ATOM     14 2HE2 GLN A   1      63.533  11.499  -6.649  1.00 42.75     0.159 HD
ATOM     15  N   ALA A   2      64.440  12.226   0.235  1.00 35.71    -0.338 N 
ATOM     16  CA  ALA A   2      63.795  12.406   1.548  1.00 33.37     0.159 C 
ATOM     17  C   ALA A   2      64.046  13.909   1.800  1.00 32.31     0.251 C 
ATOM     18  O   ALA A   2      65.203  14.342   1.566  1.00 31.56    -0.271 OA
ATOM     19  CB  ALA A   2      64.352  11.480   2.592  1.00 31.95     0.034 C 
ATOM     20  HN  ALA A   2      65.505  12.287   0.147  1.00 32.98     0.164 HD
ATOM     21  N   VAL A   3      62.997  14.662   2.166  1.00 30.27    -0.338 N 
ATOM     22  CA  VAL A   3      63.156  16.090   2.414  1.00 29.07     0.160 C 
ATOM     23  C   VAL A   3      62.656  16.465   3.817  1.00 29.11     0.254 C 
ATOM     24  O   VAL A   3      61.478  16.781   4.036  1.00 28.88    -0.270 OA
ATOM     25  CB  VAL A   3      62.399  16.977   1.391  1.00 27.90     0.029 C 
ATOM     26  CG1 VAL A   3      62.696  18.464   1.575  1.00 26.14     0.002 C 
ATOM     27  CG2 VAL A   3      62.790  16.549  -0.012  1.00 27.20     0.002 C 
ATOM     28  HN  VAL A   3      62.034  14.210   2.277  1.00 28.37     0.164 HD
ATOM     29  N   PRO A   4      63.574  16.432   4.785  1.00 28.91    -0.312 N 
ATOM     30  CA  PRO A   4      63.284  16.759   6.172  1.00 28.35     0.163 C 
ATOM     31  C   PRO A   4      63.095  18.273   6.352  1.00 27.45     0.251 C 
ATOM     32  O   PRO A   4      63.868  19.091   5.818  1.00 27.12    -0.271 OA
ATOM     33  CB  PRO A   4      64.478  16.237   6.976  1.00 28.29     0.034 C 
ATOM     34  CG  PRO A   4      65.358  15.549   5.998  1.00 28.89     0.027 C 
ATOM     35  CD  PRO A   4      65.000  16.079   4.640  1.00 29.19     0.105 C 
ATOM     36  N   VAL A   5      62.011  18.590   7.075  1.00 25.46    -0.338 N 
ATOM     37  CA  VAL A   5      61.697  19.992   7.350  1.00 23.79     0.159 C 
ATOM     38  C   VAL A   5      61.460  20.096   8.859  1.00 22.95     0.251 C 
ATOM     39  O   VAL A   5      60.725  19.341   9.496  1.00 22.68    -0.271 OA
ATOM     40  CB  VAL A   5      60.469  20.546   6.627  1.00 23.65     0.029 C 
ATOM     41  CG1 VAL A   5      60.321  22.017   6.944  1.00 23.06     0.002 C 
ATOM     42  CG2 VAL A   5      60.625  20.392   5.115  1.00 23.59     0.002 C 
ATOM     43  HN  VAL A   5      61.375  17.816   7.451  1.00 23.60     0.164 HD
ATOM     44  N   THR A   6      62.185  21.050   9.427  1.00 23.01    -0.336 N 
ATOM     45  CA  THR A   6      62.123  21.321  10.862  1.00 23.05     0.186 C 
ATOM     46  C   THR A   6      60.777  21.974  11.203  1.00 22.56     0.253 C 
ATOM     47  O   THR A   6      60.383  22.928  10.510  1.00 22.53    -0.270 OA
ATOM     48  CB  THR A   6      63.242  22.300  11.293  1.00 23.52     0.140 C 
ATOM     49  OG1 THR A   6      64.512  21.682  11.032  1.00 24.74    -0.382 OA
ATOM     50  CG2 THR A   6      63.132  22.703  12.763  1.00 22.93     0.034 C 
ATOM     51  HN  THR A   6      62.836  21.640   8.816  1.00 23.19     0.164 HD
ATOM     52  HG1 THR A   6      64.586  20.789  11.579  1.00 23.19     0.210 HD
ATOM     53  N   LEU A   7      60.111  21.453  12.221  1.00 21.56    -0.337 N 
ATOM     54  CA  LEU A   7      58.860  22.083  12.614  1.00 21.32     0.159 C 
ATOM     55  C   LEU A   7      59.192  22.749  13.954  1.00 22.06     0.251 C 
ATOM     56  O   LEU A   7      59.904  22.116  14.739  1.00 22.08    -0.271 OA
ATOM     57  CB  LEU A   7      57.733  21.117  12.887  1.00 20.29     0.032 C 
ATOM     58  CG  LEU A   7      57.315  20.263  11.687  1.00 21.02     0.002 C 
ATOM     59  CD1 LEU A   7      56.382  19.155  12.142  1.00 19.84     0.000 C 
ATOM     60  CD2 LEU A   7      56.626  21.155  10.668  1.00 20.37     0.000 C 
ATOM     61  HN  LEU A   7      60.482  20.594  12.740  1.00 21.07     0.164 HD
ATOM     62  N   HIS A   8      58.714  23.959  14.192  1.00 22.72    -0.337 N 
ATOM     63  CA  HIS A   8      58.945  24.653  15.445  1.00 22.66     0.165 C 
ATOM     64  C   HIS A   8      57.751  24.383  16.349  1.00 22.35     0.251 C 
ATOM     65  O   HIS A   8      56.599  24.452  15.900  1.00 21.87    -0.271 OA
ATOM     66  CB  HIS A   8      59.028  26.167  15.207  1.00 26.74     0.077 C 
ATOM     67  CG  HIS A   8      60.213  26.412  14.304  1.00 31.05     0.054 A 
ATOM     68  ND1 HIS A   8      60.096  26.509  12.922  1.00 33.01    -0.340 N 
ATOM     69  CD2 HIS A   8      61.530  26.499  14.607  1.00 31.74     0.086 A 
ATOM     70  CE1 HIS A   8      61.306  26.683  12.417  1.00 33.44     0.151 A 
ATOM     71  NE2 HIS A   8      62.189  26.671  13.410  1.00 34.02    -0.336 N 
ATOM     72  HE2 HIS A   8      63.198  26.773  13.302  1.00  0.00     0.168 HD
ATOM     73  HN  HIS A   8      58.136  24.444  13.433  1.00 27.96     0.164 HD
ATOM     74  HD1 HIS A   8      59.185  26.453  12.364  1.00 27.96     0.167 HD
ATOM     75  N   ASN A   9      58.039  24.041  17.591  1.00 21.69    -0.337 N 
ATOM     76  CA  ASN A   9      56.932  23.795  18.521  1.00 21.34     0.169 C 
ATOM     77  C   ASN A   9      56.371  25.166  18.861  1.00 21.53     0.251 C 
ATOM     78  O   ASN A   9      57.151  25.910  19.451  1.00 21.79    -0.271 OA
ATOM     79  CB  ASN A   9      57.516  23.096  19.744  1.00 21.19     0.119 C 
ATOM     80  CG  ASN A   9      56.446  22.876  20.803  1.00 22.51     0.230 C 
ATOM     81  OD1 ASN A   9      55.329  23.417  20.736  1.00 21.87    -0.273 OA
ATOM     82  ND2 ASN A   9      56.782  22.061  21.799  1.00 23.15    -0.369 N 
ATOM     83  HN  ASN A   9      59.055  23.946  17.911  1.00 21.88     0.164 HD
ATOM     84 1HD2 ASN A   9      57.752  21.610  21.817  1.00 21.88     0.159 HD
ATOM     85 2HD2 ASN A   9      56.082  21.857  22.582  1.00 21.88     0.159 HD
ATOM     86  N   GLU A  10      55.151  25.569  18.503  1.00 21.90    -0.337 N 
ATOM     87  CA  GLU A  10      54.589  26.863  18.838  1.00 21.60     0.160 C 
ATOM     88  C   GLU A  10      53.514  26.722  19.933  1.00 21.37     0.251 C 
ATOM     89  O   GLU A  10      52.525  27.445  20.027  1.00 20.50    -0.271 OA
ATOM     90  CB  GLU A  10      53.924  27.620  17.695  1.00 23.69     0.043 C 
ATOM     91  CG  GLU A  10      54.894  27.987  16.573  1.00 27.09     0.100 C 
ATOM     92  CD  GLU A  10      54.192  28.876  15.554  1.00 29.80     0.185 C 
ATOM     93  OE1 GLU A  10      52.986  28.661  15.270  1.00 31.55    -0.647 OA
ATOM     94  OE2 GLU A  10      54.829  29.812  15.027  1.00 30.95    -0.647 OA
ATOM     95  HN  GLU A  10      54.548  24.894  17.932  1.00 25.38     0.164 HD
ATOM     96  N   GLN A  11      53.743  25.746  20.811  1.00 21.18    -0.338 N 
ATOM     97  CA  GLN A  11      52.931  25.423  21.961  1.00 21.61     0.160 C 
ATOM     98  C   GLN A  11      51.551  24.881  21.633  1.00 21.80     0.251 C 
ATOM     99  O   GLN A  11      51.126  23.888  22.255  1.00 22.27    -0.271 OA
ATOM    100  CB  GLN A  11      52.752  26.655  22.886  1.00 23.20     0.042 C 
ATOM    101  CG  GLN A  11      54.060  27.340  23.291  1.00 24.29     0.090 C 
ATOM    102  CD  GLN A  11      55.053  26.356  23.881  1.00 25.90     0.227 C 
ATOM    103  OE1 GLN A  11      54.718  25.652  24.852  1.00 28.35    -0.273 OA
ATOM    104  NE2 GLN A  11      56.274  26.213  23.373  1.00 26.16    -0.369 N 
ATOM    105  HN  GLN A  11      54.612  25.144  20.648  1.00 23.86     0.164 HD
ATOM    106 1HE2 GLN A  11      56.575  26.799  22.530  1.00 23.86     0.159 HD
ATOM    107 2HE2 GLN A  11      56.956  25.512  23.808  1.00 23.86     0.159 HD
ATOM    108  N   VAL A  12      50.826  25.493  20.679  1.00 21.23    -0.338 N 
ATOM    109  CA  VAL A  12      49.499  24.953  20.400  1.00 19.99     0.159 C 
ATOM    110  C   VAL A  12      49.493  24.337  19.007  1.00 20.15     0.251 C 
ATOM    111  O   VAL A  12      48.530  23.704  18.620  1.00 19.98    -0.271 OA
ATOM    112  CB  VAL A  12      48.465  26.089  20.416  1.00 19.21     0.029 C 
ATOM    113  CG1 VAL A  12      48.393  26.575  21.852  1.00 19.62     0.002 C 
ATOM    114  CG2 VAL A  12      48.870  27.244  19.519  1.00 18.05     0.002 C 
ATOM    115  HN  VAL A  12      51.206  26.340  20.147  1.00 19.75     0.164 HD
ATOM    116  N   THR A  13      50.604  24.603  18.318  1.00 20.18    -0.336 N 
ATOM    117  CA  THR A  13      50.713  24.130  16.927  1.00 19.47     0.186 C 
ATOM    118  C   THR A  13      52.166  24.032  16.517  1.00 19.90     0.253 C 
ATOM    119  O   THR A  13      53.043  24.374  17.308  1.00 18.72    -0.270 OA
ATOM    120  CB  THR A  13      49.889  25.120  16.066  1.00 18.51     0.140 C 
ATOM    121  OG1 THR A  13      49.491  24.438  14.861  1.00 20.16    -0.382 OA
ATOM    122  CG2 THR A  13      50.601  26.415  15.758  1.00 16.90     0.034 C 
ATOM    123  HN  THR A  13      51.404  25.152  18.769  1.00 19.12     0.164 HD
ATOM    124  HG1 THR A  13      50.345  24.126  14.336  1.00 19.12     0.210 HD
ATOM    125  N   TYR A  14      52.428  23.500  15.315  1.00 20.08    -0.337 N 
ATOM    126  CA  TYR A  14      53.772  23.325  14.775  1.00 20.43     0.164 C 
ATOM    127  C   TYR A  14      53.936  24.072  13.461  1.00 20.61     0.251 C 
ATOM    128  O   TYR A  14      53.099  23.906  12.579  1.00 20.60    -0.271 OA
ATOM    129  CB  TYR A  14      53.971  21.809  14.587  1.00 20.10     0.058 C 
ATOM    130  CG  TYR A  14      54.147  21.154  15.940  1.00 20.45    -0.020 A 
ATOM    131  CD1 TYR A  14      52.996  20.785  16.644  1.00 20.62    -0.002 A 
ATOM    132  CD2 TYR A  14      55.407  20.937  16.514  1.00 20.11    -0.002 A 
ATOM    133  CE1 TYR A  14      53.076  20.191  17.912  1.00 19.57     0.024 A 
ATOM    134  CE2 TYR A  14      55.497  20.335  17.773  1.00 19.39     0.024 A 
ATOM    135  CZ  TYR A  14      54.335  19.980  18.450  1.00 19.81     0.089 A 
ATOM    136  OH  TYR A  14      54.386  19.404  19.694  1.00 20.65    -0.359 OA
ATOM    137  HN  TYR A  14      51.601  23.184  14.715  1.00 20.20     0.164 HD
ATOM    138  HH  TYR A  14      53.881  20.014  20.384  1.00 20.20     0.217 HD
ATOM    139  N   ALA A  15      54.935  24.913  13.251  1.00 20.95    -0.338 N 
ATOM    140  CA  ALA A  15      55.077  25.675  12.021  1.00 20.92     0.159 C 
ATOM    141  C   ALA A  15      56.415  25.429  11.361  1.00 21.97     0.251 C 
ATOM    142  O   ALA A  15      57.437  25.141  11.993  1.00 22.32    -0.271 OA
ATOM    143  CB  ALA A  15      54.955  27.143  12.399  1.00 19.56     0.034 C 
ATOM    144  HN  ALA A  15      55.670  25.038  14.019  1.00 21.14     0.164 HD
ATOM    145  N   ALA A  16      56.452  25.520  10.035  1.00 22.24    -0.338 N 
ATOM    146  CA  ALA A  16      57.659  25.312   9.254  1.00 21.97     0.159 C 
ATOM    147  C   ALA A  16      58.083  26.643   8.651  1.00 23.12     0.251 C 
ATOM    148  O   ALA A  16      57.234  27.526   8.476  1.00 22.36    -0.271 OA
ATOM    149  CB  ALA A  16      57.363  24.400   8.072  1.00 21.77     0.034 C 
ATOM    150  HN  ALA A  16      55.547  25.759   9.517  1.00 22.29     0.164 HD
ATOM    151  N   ASP A  17      59.369  26.775   8.354  1.00 23.94    -0.337 N 
ATOM    152  CA  ASP A  17      59.871  28.001   7.725  1.00 25.50     0.170 C 
ATOM    153  C   ASP A  17      59.963  27.752   6.209  1.00 26.03     0.252 C 
ATOM    154  O   ASP A  17      60.656  26.814   5.779  1.00 26.80    -0.271 OA
ATOM    155  CB  ASP A  17      61.265  28.366   8.220  1.00 26.99     0.129 C 
ATOM    156  CG  ASP A  17      61.263  28.944   9.632  1.00 28.95     0.188 C 
ATOM    157  OD1 ASP A  17      60.390  29.794   9.934  1.00 29.77    -0.647 OA
ATOM    158  OD2 ASP A  17      62.157  28.543  10.418  1.00 29.38    -0.647 OA
ATOM    159  HN  ASP A  17      60.048  25.978   8.576  1.00 27.17     0.164 HD
ATOM    160  N   ILE A  18      59.254  28.517   5.383  1.00 26.22    -0.338 N 
ATOM    161  CA  ILE A  18      59.289  28.368   3.935  1.00 26.55     0.159 C 
ATOM    162  C   ILE A  18      59.620  29.730   3.311  1.00 26.99     0.251 C 
ATOM    163  O   ILE A  18      59.729  30.773   3.988  1.00 27.19    -0.271 OA
ATOM    164  CB  ILE A  18      57.972  27.915   3.259  1.00 25.27     0.029 C 
ATOM    165  CG1 ILE A  18      56.942  29.017   3.455  1.00 24.53     0.002 C 
ATOM    166  CG2 ILE A  18      57.560  26.589   3.869  1.00 24.91     0.002 C 
ATOM    167  CD1 ILE A  18      55.637  28.843   2.725  1.00 24.14     0.000 C 
ATOM    168  HN  ILE A  18      58.629  29.277   5.802  1.00 25.73     0.164 HD
ATOM    169  N   THR A  19      59.820  29.680   1.993  1.00 27.72    -0.336 N 
ATOM    170  CA  THR A  19      60.105  30.942   1.294  1.00 28.40     0.186 C 
ATOM    171  C   THR A  19      59.185  30.915   0.060  1.00 28.92     0.253 C 
ATOM    172  O   THR A  19      58.845  29.884  -0.502  1.00 28.68    -0.270 OA
ATOM    173  CB  THR A  19      61.488  31.251   0.742  1.00 28.42     0.140 C 
ATOM    174  OG1 THR A  19      61.861  30.180  -0.152  1.00 29.89    -0.382 OA
ATOM    175  CG2 THR A  19      62.584  31.425   1.775  1.00 27.82     0.034 C 
ATOM    176  HN  THR A  19      59.775  28.752   1.462  1.00 28.55     0.164 HD
ATOM    177  HG1 THR A  19      61.876  29.272   0.376  1.00 28.55     0.210 HD
ATOM    178  N   VAL A  20      58.788  32.122  -0.294  1.00 30.36    -0.337 N 
ATOM    179  CA  VAL A  20      57.908  32.234  -1.462  1.00 31.57     0.159 C 
ATOM    180  C   VAL A  20      58.484  33.346  -2.332  1.00 32.52     0.251 C 
ATOM    181  O   VAL A  20      58.980  34.363  -1.851  1.00 31.76    -0.271 OA
ATOM    182  CB  VAL A  20      56.473  32.566  -1.054  1.00 32.01     0.029 C 
ATOM    183  CG1 VAL A  20      55.500  32.525  -2.233  1.00 31.70     0.002 C 
ATOM    184  CG2 VAL A  20      55.986  31.542  -0.028  1.00 31.64     0.002 C 
ATOM    185  HN  VAL A  20      59.097  32.989   0.252  1.00 31.65     0.164 HD
ATOM    186  N   GLY A  21      58.409  33.048  -3.627  1.00 34.10    -0.336 N 
ATOM    187  CA  GLY A  21      58.877  33.980  -4.647  1.00 35.92     0.189 C 
ATOM    188  C   GLY A  21      60.319  33.818  -5.104  1.00 36.59     0.253 C 
ATOM    189  O   GLY A  21      61.148  33.125  -4.505  1.00 37.00    -0.270 OA
ATOM    190  HN  GLY A  21      57.997  32.107  -3.926  1.00 35.90     0.164 HD
ATOM    191  N   SER A  22      60.629  34.504  -6.206  1.00 36.92    -0.335 N 
ATOM    192  CA  SER A  22      61.978  34.452  -6.778  1.00 37.10     0.189 C 
ATOM    193  C   SER A  22      62.889  35.182  -5.800  1.00 36.75     0.254 C 
ATOM    194  O   SER A  22      64.101  34.965  -5.655  1.00 36.91    -0.270 OA
ATOM    195  CB  SER A  22      61.996  35.127  -8.154  1.00 37.77     0.169 C 
ATOM    196  OG  SER A  22      61.725  36.526  -8.014  1.00 39.65    -0.380 OA
ATOM    197  HN  SER A  22      59.880  35.103  -6.681  1.00 37.52     0.164 HD
ATOM    198  HG  SER A  22      60.780  36.658  -7.576  1.00 37.52     0.211 HD
ATOM    199  N   ASN A  23      62.243  36.097  -5.068  1.00 35.99    -0.337 N 
ATOM    200  CA  ASN A  23      63.006  36.862  -4.080  1.00 35.54     0.169 C 
ATOM    201  C   ASN A  23      63.104  36.210  -2.705  1.00 35.48     0.251 C 
ATOM    202  O   ASN A  23      63.555  36.840  -1.734  1.00 35.10    -0.271 OA
ATOM    203  CB  ASN A  23      62.301  38.212  -4.024  1.00 35.58     0.119 C 
ATOM    204  CG  ASN A  23      60.799  38.114  -3.839  1.00 35.11     0.230 C 
ATOM    205  OD1 ASN A  23      60.036  37.241  -4.235  1.00 35.38    -0.273 OA
ATOM    206  ND2 ASN A  23      60.361  39.165  -3.153  1.00 35.36    -0.369 N 
ATOM    207  HN  ASN A  23      61.195  36.265  -5.201  1.00 35.44     0.164 HD
ATOM    208 1HD2 ASN A  23      61.050  39.915  -2.825  1.00 35.44     0.159 HD
ATOM    209 2HD2 ASN A  23      59.319  39.261  -2.929  1.00 35.44     0.159 HD
ATOM    210  N   ASN A  24      62.718  34.945  -2.552  1.00 35.21    -0.337 N 
ATOM    211  CA  ASN A  24      62.775  34.215  -1.284  1.00 35.07     0.169 C 
ATOM    212  C   ASN A  24      62.155  34.947  -0.097  1.00 34.21     0.251 C 
ATOM    213  O   ASN A  24      62.807  35.304   0.895  1.00 33.77    -0.271 OA
ATOM    214  CB  ASN A  24      64.242  33.860  -0.957  1.00 35.51     0.119 C 
ATOM    215  CG  ASN A  24      64.840  33.335  -2.266  1.00 36.84     0.230 C 
ATOM    216  OD1 ASN A  24      64.297  32.387  -2.841  1.00 37.29    -0.273 OA
ATOM    217  ND2 ASN A  24      65.891  34.014  -2.714  1.00 37.49    -0.369 N 
ATOM    218  HN  ASN A  24      62.342  34.429  -3.411  1.00 35.67     0.164 HD
ATOM    219 1HD2 ASN A  24      66.256  34.858  -2.166  1.00 35.67     0.159 HD
ATOM    220 2HD2 ASN A  24      66.372  33.717  -3.622  1.00 35.67     0.159 HD
ATOM    221  N   GLN A  25      60.841  35.162  -0.232  1.00 33.36    -0.337 N 
ATOM    222  CA  GLN A  25      60.146  35.872   0.860  1.00 32.97     0.160 C 
ATOM    223  C   GLN A  25      59.968  34.910   2.020  1.00 32.09     0.251 C 
ATOM    224  O   GLN A  25      59.358  33.860   1.855  1.00 31.78    -0.271 OA
ATOM    225  CB  GLN A  25      58.827  36.421   0.308  1.00 33.34     0.042 C 
ATOM    226  CG  GLN A  25      59.116  37.502  -0.746  1.00 34.09     0.090 C 
ATOM    227  CD  GLN A  25      57.920  38.104  -1.441  1.00 33.63     0.227 C 
ATOM    228  OE1 GLN A  25      56.958  38.532  -0.804  1.00 34.66    -0.273 OA
ATOM    229  NE2 GLN A  25      57.941  38.167  -2.771  1.00 34.80    -0.369 N 
ATOM    230  HN  GLN A  25      60.312  34.831  -1.101  1.00 33.41     0.164 HD
ATOM    231 1HE2 GLN A  25      58.788  37.797  -3.311  1.00 33.41     0.159 HD
ATOM    232 2HE2 GLN A  25      57.111  38.587  -3.300  1.00 33.41     0.159 HD
ATOM    233  N   LYS A  26      60.522  35.256   3.174  1.00 32.16    -0.338 N 
ATOM    234  CA  LYS A  26      60.422  34.380   4.353  1.00 32.33     0.159 C 
ATOM    235  C   LYS A  26      59.086  34.416   5.101  1.00 31.45     0.251 C 
ATOM    236  O   LYS A  26      58.579  35.467   5.531  1.00 31.71    -0.271 OA
ATOM    237  CB  LYS A  26      61.552  34.747   5.313  1.00 33.41     0.032 C 
ATOM    238  CG  LYS A  26      62.914  34.615   4.664  1.00 36.27     0.004 C 
ATOM    239  CD  LYS A  26      64.004  35.217   5.548  1.00 39.74     0.032 C 
ATOM    240  CE  LYS A  26      64.546  34.177   6.512  1.00 42.83     0.206 C 
ATOM    241  NZ  LYS A  26      65.333  34.719   7.672  1.00 45.97    -0.064 N 
ATOM    242  HN  LYS A  26      61.049  36.184   3.249  1.00 36.21     0.164 HD
ATOM    243  HZ1 LYS A  26      65.667  33.909   8.286  1.00 36.21     0.275 HD
ATOM    244  HZ2 LYS A  26      64.713  35.372   8.250  1.00 36.21     0.275 HD
ATOM    245  HZ3 LYS A  26      66.180  35.262   7.307  1.00 36.21     0.275 HD
ATOM    246  N   LEU A  27      58.486  33.211   5.250  1.00 29.87    -0.338 N 
ATOM    247  CA  LEU A  27      57.212  33.080   5.946  1.00 28.42     0.159 C 
ATOM    248  C   LEU A  27      57.271  31.864   6.873  1.00 27.00     0.251 C 
ATOM    249  O   LEU A  27      57.938  30.881   6.569  1.00 27.11    -0.271 OA
ATOM    250  CB  LEU A  27      55.955  32.883   5.063  1.00 27.95     0.032 C 
ATOM    251  CG  LEU A  27      55.446  34.197   4.431  1.00 28.49     0.002 C 
ATOM    252  CD1 LEU A  27      55.888  34.269   2.968  1.00 29.13     0.000 C 
ATOM    253  CD2 LEU A  27      53.946  34.326   4.491  1.00 27.84     0.000 C 
ATOM    254  HN  LEU A  27      58.957  32.338   4.849  1.00 28.23     0.164 HD
ATOM    255  N   ASN A  28      56.579  31.977   7.986  1.00 25.17    -0.337 N 
ATOM    256  CA  ASN A  28      56.528  30.866   8.957  1.00 23.93     0.169 C 
ATOM    257  C   ASN A  28      55.059  30.477   8.971  1.00 22.85     0.251 C 
ATOM    258  O   ASN A  28      54.164  31.251   9.320  1.00 24.23    -0.271 OA
ATOM    259  CB  ASN A  28      57.129  31.337  10.263  1.00 24.01     0.119 C 
ATOM    260  CG  ASN A  28      57.060  30.271  11.333  1.00 25.03     0.230 C 
ATOM    261  OD1 ASN A  28      56.015  30.263  11.999  1.00 27.24    -0.273 OA
ATOM    262  ND2 ASN A  28      58.059  29.426  11.478  1.00 24.14    -0.369 N 
ATOM    263  HN  ASN A  28      56.048  32.883   8.190  1.00 24.58     0.164 HD
ATOM    264 1HD2 ASN A  28      58.915  29.495  10.840  1.00 24.58     0.159 HD
ATOM    265 2HD2 ASN A  28      58.015  28.670  12.234  1.00 24.58     0.159 HD
ATOM    266  N   VAL A  29      54.743  29.275   8.513  1.00 22.05    -0.338 N 
ATOM    267  CA  VAL A  29      53.402  28.751   8.379  1.00 21.04     0.159 C 
ATOM    268  C   VAL A  29      53.065  27.474   9.127  1.00 20.84     0.251 C 
ATOM    269  O   VAL A  29      53.918  26.605   9.340  1.00 21.60    -0.271 OA
ATOM    270  CB  VAL A  29      53.147  28.419   6.873  1.00 20.90     0.029 C 
ATOM    271  CG1 VAL A  29      53.341  29.679   6.036  1.00 20.47     0.002 C 
ATOM    272  CG2 VAL A  29      54.052  27.338   6.305  1.00 19.00     0.002 C 
ATOM    273  HN  VAL A  29      55.549  28.637   8.217  1.00 20.84     0.164 HD
ATOM    274  N   ILE A  30      51.782  27.329   9.486  1.00 19.74    -0.338 N 
ATOM    275  CA  ILE A  30      51.362  26.130  10.194  1.00 19.03     0.159 C 
ATOM    276  C   ILE A  30      51.284  24.941   9.247  1.00 19.10     0.251 C 
ATOM    277  O   ILE A  30      50.749  25.105   8.164  1.00 18.79    -0.271 OA
ATOM    278  CB  ILE A  30      49.998  26.324  10.890  1.00 18.36     0.029 C 
ATOM    279  CG1 ILE A  30      50.115  27.435  11.951  1.00 20.06     0.002 C 
ATOM    280  CG2 ILE A  30      49.524  25.076  11.610  1.00 17.29     0.002 C 
ATOM    281  CD1 ILE A  30      48.835  28.232  12.239  1.00 19.65     0.000 C 
ATOM    282  HN  ILE A  30      51.069  28.092   9.253  1.00 19.00     0.164 HD
ATOM    283  N   VAL A  31      51.790  23.788   9.684  1.00 18.39    -0.338 N 
ATOM    284  CA  VAL A  31      51.752  22.543   8.934  1.00 18.49     0.159 C 
ATOM    285  C   VAL A  31      50.484  21.810   9.387  1.00 19.24     0.251 C 
ATOM    286  O   VAL A  31      50.363  21.354  10.537  1.00 18.81    -0.271 OA
ATOM    287  CB  VAL A  31      53.001  21.674   9.111  1.00 19.01     0.029 C 
ATOM    288  CG1 VAL A  31      52.890  20.351   8.339  1.00 19.67     0.002 C 
ATOM    289  CG2 VAL A  31      54.220  22.382   8.527  1.00 18.90     0.002 C 
ATOM    290  HN  VAL A  31      52.254  23.778  10.648  1.00 18.93     0.164 HD
ATOM    291  N   ASP A  32      49.502  21.765   8.468  1.00 18.38    -0.337 N 
ATOM    292  CA  ASP A  32      48.211  21.177   8.745  1.00 17.53     0.170 C 
ATOM    293  C   ASP A  32      47.792  20.003   7.880  1.00 17.51     0.252 C 
ATOM    294  O   ASP A  32      47.472  20.146   6.702  1.00 16.89    -0.271 OA
ATOM    295  CB  ASP A  32      47.224  22.339   8.571  1.00 17.72     0.129 C 
ATOM    296  CG  ASP A  32      45.791  22.108   8.978  1.00 19.80     0.188 C 
ATOM    297  OD1 ASP A  32      45.465  21.285   9.867  1.00 20.90    -0.647 OA
ATOM    298  OD2 ASP A  32      44.859  22.748   8.401  1.00 20.42    -0.647 OA
ATOM    299  HN  ASP A  32      49.683  22.179   7.498  1.00 18.64     0.164 HD
ATOM    300  N   THR A  33      47.765  18.803   8.460  1.00 17.47    -0.336 N 
ATOM    301  CA  THR A  33      47.359  17.576   7.814  1.00 18.08     0.186 C 
ATOM    302  C   THR A  33      45.835  17.534   7.667  1.00 18.94     0.253 C 
ATOM    303  O   THR A  33      45.303  16.641   6.987  1.00 20.06    -0.270 OA
ATOM    304  CB  THR A  33      47.788  16.272   8.528  1.00 17.94     0.140 C 
ATOM    305  OG1 THR A  33      47.230  16.161   9.858  1.00 17.60    -0.382 OA
ATOM    306  CG2 THR A  33      49.315  16.197   8.604  1.00 18.07     0.034 C 
ATOM    307  HN  THR A  33      48.068  18.744   9.485  1.00 18.31     0.164 HD
ATOM    308  HG1 THR A  33      47.553  16.971  10.442  1.00 18.31     0.210 HD
ATOM    309  N   GLY A  34      45.086  18.431   8.293  1.00 19.53    -0.336 N 
ATOM    310  CA  GLY A  34      43.637  18.462   8.182  1.00 19.98     0.189 C 
ATOM    311  C   GLY A  34      43.136  19.328   7.010  1.00 20.57     0.253 C 
ATOM    312  O   GLY A  34      41.920  19.396   6.768  1.00 21.20    -0.270 OA
ATOM    313  HN  GLY A  34      45.569  19.163   8.906  1.00 20.32     0.164 HD
ATOM    314  N   SER A  35      44.008  20.011   6.269  1.00 20.76    -0.335 N 
ATOM    315  CA  SER A  35      43.580  20.854   5.148  1.00 21.31     0.189 C 
ATOM    316  C   SER A  35      44.571  20.627   3.992  1.00 21.81     0.254 C 
ATOM    317  O   SER A  35      45.582  19.918   4.163  1.00 21.61    -0.270 OA
ATOM    318  CB  SER A  35      43.438  22.315   5.489  1.00 20.27     0.169 C 
ATOM    319  OG  SER A  35      44.625  23.007   5.765  1.00 18.89    -0.380 OA
ATOM    320  HN  SER A  35      45.051  19.942   6.499  1.00 20.77     0.164 HD
ATOM    321  HG  SER A  35      45.106  22.565   6.587  1.00 20.77     0.211 HD
ATOM    322  N   SER A  36      44.231  21.153   2.807  1.00 22.12    -0.335 N 
ATOM    323  CA  SER A  36      45.096  20.884   1.651  1.00 22.19     0.189 C 
ATOM    324  C   SER A  36      45.548  22.080   0.853  1.00 22.93     0.254 C 
ATOM    325  O   SER A  36      46.169  21.923  -0.209  1.00 24.10    -0.270 OA
ATOM    326  CB  SER A  36      44.289  19.972   0.711  1.00 20.23     0.169 C 
ATOM    327  OG  SER A  36      43.775  18.862   1.414  1.00 18.05    -0.380 OA
ATOM    328  HN  SER A  36      43.351  21.754   2.706  1.00 21.60     0.164 HD
ATOM    329  HG  SER A  36      44.568  18.309   1.825  1.00 21.60     0.211 HD
ATOM    330  N   ASP A  37      45.300  23.300   1.297  1.00 23.66    -0.337 N 
ATOM    331  CA  ASP A  37      45.736  24.460   0.529  1.00 23.98     0.170 C 
ATOM    332  C   ASP A  37      46.863  25.202   1.239  1.00 23.73     0.252 C 
ATOM    333  O   ASP A  37      46.820  25.178   2.465  1.00 23.80    -0.271 OA
ATOM    334  CB  ASP A  37      44.579  25.482   0.346  1.00 24.75     0.129 C 
ATOM    335  CG  ASP A  37      43.390  24.929  -0.414  1.00 26.03     0.188 C 
ATOM    336  OD1 ASP A  37      42.513  24.289   0.221  1.00 26.63    -0.647 OA
ATOM    337  OD2 ASP A  37      43.312  25.083  -1.666  1.00 26.81    -0.647 OA
ATOM    338  HN  ASP A  37      44.779  23.436   2.221  1.00 24.92     0.164 HD
ATOM    339  N   LEU A  38      47.766  25.805   0.488  1.00 23.17    -0.338 N 
ATOM    340  CA  LEU A  38      48.817  26.608   1.061  1.00 23.71     0.159 C 
ATOM    341  C   LEU A  38      48.308  28.061   0.938  1.00 24.85     0.251 C 
ATOM    342  O   LEU A  38      47.842  28.417  -0.167  1.00 25.35    -0.271 OA
ATOM    343  CB  LEU A  38      50.138  26.508   0.312  1.00 22.65     0.032 C 
ATOM    344  CG  LEU A  38      51.140  27.644   0.601  1.00 22.10     0.002 C 
ATOM    345  CD1 LEU A  38      51.648  27.616   2.040  1.00 21.88     0.000 C 
ATOM    346  CD2 LEU A  38      52.309  27.492  -0.365  1.00 21.20     0.000 C 
ATOM    347  HN  LEU A  38      47.716  25.695  -0.575  1.00 23.11     0.164 HD
ATOM    348  N   TRP A  39      48.334  28.903   1.968  1.00 24.41    -0.337 N 
ATOM    349  CA  TRP A  39      47.866  30.275   1.802  1.00 24.56     0.164 C 
ATOM    350  C   TRP A  39      48.810  31.108   2.664  1.00 25.97     0.251 C 
ATOM    351  O   TRP A  39      49.229  30.587   3.710  1.00 26.44    -0.271 OA
ATOM    352  CB  TRP A  39      46.454  30.575   2.229  1.00 23.43     0.060 C 
ATOM    353  CG  TRP A  39      45.997  30.346   3.635  1.00 22.65    -0.001 A 
ATOM    354  CD1 TRP A  39      45.320  29.247   4.122  1.00 21.86     0.068 A 
ATOM    355  CD2 TRP A  39      46.123  31.250   4.745  1.00 21.65     0.013 A 
ATOM    356  NE1 TRP A  39      45.045  29.419   5.453  1.00 21.61    -0.352 N 
ATOM    357  CE2 TRP A  39      45.527  30.634   5.860  1.00 21.25     0.056 A 
ATOM    358  CE3 TRP A  39      46.672  32.528   4.904  1.00 21.27     0.001 A 
ATOM    359  CZ2 TRP A  39      45.486  31.265   7.099  1.00 21.63     0.017 A 
ATOM    360  CZ3 TRP A  39      46.634  33.152   6.135  1.00 20.70     0.000 A 
ATOM    361  CH2 TRP A  39      46.043  32.512   7.225  1.00 20.17     0.002 A 
ATOM    362  HN  TRP A  39      48.698  28.574   2.919  1.00 22.69     0.164 HD
ATOM    363  HE1 TRP A  39      44.534  28.715   6.076  1.00 22.69     0.166 HD
ATOM    364  N   VAL A  40      49.159  32.304   2.230  1.00 26.36    -0.338 N 
ATOM    365  CA  VAL A  40      50.046  33.140   3.033  1.00 26.73     0.160 C 
ATOM    366  C   VAL A  40      49.393  34.511   3.100  1.00 27.29     0.254 C 
ATOM    367  O   VAL A  40      48.676  34.835   2.145  1.00 27.55    -0.270 OA
ATOM    368  CB  VAL A  40      51.458  33.294   2.415  1.00 27.26     0.029 C 
ATOM    369  CG1 VAL A  40      52.271  32.030   2.705  1.00 26.35     0.002 C 
ATOM    370  CG2 VAL A  40      51.366  33.536   0.911  1.00 25.73     0.002 C 
ATOM    371  HN  VAL A  40      48.792  32.661   1.290  1.00 26.75     0.164 HD
ATOM    372  N   PRO A  41      49.620  35.256   4.165  1.00 27.75    -0.312 N 
ATOM    373  CA  PRO A  41      49.034  36.590   4.254  1.00 28.58     0.163 C 
ATOM    374  C   PRO A  41      49.687  37.590   3.287  1.00 29.41     0.251 C 
ATOM    375  O   PRO A  41      50.913  37.653   3.122  1.00 29.17    -0.271 OA
ATOM    376  CB  PRO A  41      49.236  36.965   5.736  1.00 27.99     0.034 C 
ATOM    377  CG  PRO A  41      50.412  36.144   6.163  1.00 27.58     0.027 C 
ATOM    378  CD  PRO A  41      50.434  34.892   5.323  1.00 27.14     0.105 C 
ATOM    379  N   ASP A  42      48.835  38.402   2.639  1.00 30.61    -0.337 N 
ATOM    380  CA  ASP A  42      49.260  39.432   1.710  1.00 32.01     0.170 C 
ATOM    381  C   ASP A  42      50.036  40.518   2.437  1.00 32.56     0.252 C 
ATOM    382  O   ASP A  42      49.778  40.759   3.616  1.00 32.98    -0.271 OA
ATOM    383  CB  ASP A  42      48.067  40.185   1.068  1.00 32.61     0.129 C 
ATOM    384  CG  ASP A  42      48.648  41.107  -0.012  1.00 33.50     0.188 C 
ATOM    385  OD1 ASP A  42      49.089  40.526  -1.035  1.00 34.41    -0.647 OA
ATOM    386  OD2 ASP A  42      48.715  42.337   0.137  1.00 32.80    -0.647 OA
ATOM    387  HN  ASP A  42      47.787  38.283   2.818  1.00 32.69     0.164 HD
ATOM    388  N   VAL A  43      50.942  41.217   1.785  1.00 33.56    -0.338 N 
ATOM    389  CA  VAL A  43      51.701  42.269   2.468  1.00 34.76     0.159 C 
ATOM    390  C   VAL A  43      50.796  43.372   3.005  1.00 35.77     0.251 C 
ATOM    391  O   VAL A  43      51.154  44.163   3.892  1.00 36.02    -0.271 OA
ATOM    392  CB  VAL A  43      52.772  42.797   1.489  1.00 34.56     0.029 C 
ATOM    393  CG1 VAL A  43      52.104  43.410   0.270  1.00 34.19     0.002 C 
ATOM    394  CG2 VAL A  43      53.610  43.847   2.176  1.00 34.84     0.002 C 
ATOM    395  HN  VAL A  43      51.125  41.016   0.750  1.00 34.81     0.164 HD
ATOM    396  N   ASN A  44      49.570  43.456   2.482  1.00 36.63    -0.337 N 
ATOM    397  CA  ASN A  44      48.569  44.418   2.906  1.00 37.78     0.169 C 
ATOM    398  C   ASN A  44      47.317  43.686   3.442  1.00 38.02     0.251 C 
ATOM    399  O   ASN A  44      46.267  44.354   3.493  1.00 38.90    -0.271 OA
ATOM    400  CB  ASN A  44      48.004  45.387   1.861  1.00 38.82     0.119 C 
ATOM    401  CG  ASN A  44      48.991  46.179   1.037  1.00 39.39     0.230 C 
ATOM    402  OD1 ASN A  44      48.967  46.095  -0.204  1.00 39.71    -0.273 OA
ATOM    403  ND2 ASN A  44      49.871  46.926   1.696  1.00 40.48    -0.369 N 
ATOM    404  HN  ASN A  44      49.309  42.772   1.702  1.00 38.72     0.164 HD
ATOM    405 1HD2 ASN A  44      49.859  46.948   2.766  1.00 38.72     0.159 HD
ATOM    406 2HD2 ASN A  44      50.591  47.506   1.157  1.00 38.72     0.159 HD
ATOM    407  N   VAL A  45      47.389  42.408   3.809  1.00 37.22    -0.338 N 
ATOM    408  CA  VAL A  45      46.263  41.678   4.358  1.00 35.76     0.159 C 
ATOM    409  C   VAL A  45      45.588  42.507   5.469  1.00 36.67     0.251 C 
ATOM    410  O   VAL A  45      46.106  43.400   6.159  1.00 35.49    -0.271 OA
ATOM    411  CB  VAL A  45      46.718  40.366   5.054  1.00 34.15     0.029 C 
ATOM    412  CG1 VAL A  45      47.762  40.718   6.119  1.00 31.07     0.002 C 
ATOM    413  CG2 VAL A  45      45.608  39.594   5.743  1.00 31.65     0.002 C 
ATOM    414  HN  VAL A  45      48.321  41.896   3.693  1.00 34.57     0.164 HD
ATOM    415  N   ASP A  46      44.320  42.144   5.633  1.00 37.82    -0.337 N 
ATOM    416  CA  ASP A  46      43.422  42.699   6.623  1.00 39.02     0.170 C 
ATOM    417  C   ASP A  46      43.177  41.752   7.801  1.00 37.76     0.252 C 
ATOM    418  O   ASP A  46      42.348  40.862   7.757  1.00 37.57    -0.271 OA
ATOM    419  CB  ASP A  46      42.064  43.011   5.950  1.00 43.06     0.129 C 
ATOM    420  CG  ASP A  46      41.764  44.427   6.488  1.00 46.42     0.188 C 
ATOM    421  OD1 ASP A  46      42.417  45.335   5.884  1.00 47.83    -0.647 OA
ATOM    422  OD2 ASP A  46      40.981  44.454   7.473  1.00 47.61    -0.647 OA
ATOM    423  HN  ASP A  46      43.934  41.385   4.985  1.00 42.14     0.164 HD
ATOM    424  N   CYS A  47      43.906  41.920   8.893  1.00 37.38    -0.337 N 
ATOM    425  CA  CYS A  47      43.763  41.062  10.056  1.00 37.84     0.171 C 
ATOM    426  C   CYS A  47      42.413  41.259  10.747  1.00 38.62     0.252 C 
ATOM    427  O   CYS A  47      42.186  42.349  11.286  1.00 38.98    -0.271 OA
ATOM    428  CB  CYS A  47      44.857  41.318  11.094  1.00 35.12     0.100 C 
ATOM    429  SG  CYS A  47      46.545  41.204  10.462  1.00 33.64    -0.080 SA
ATOM    430  HN  CYS A  47      44.624  42.713   8.920  1.00 36.93     0.164 HD
ATOM    431  N   GLN A  48      41.574  40.220  10.713  1.00 39.28    -0.337 N 
ATOM    432  CA  GLN A  48      40.290  40.330  11.388  1.00 40.52     0.160 C 
ATOM    433  C   GLN A  48      40.546  40.035  12.880  1.00 41.31     0.251 C 
ATOM    434  O   GLN A  48      40.764  38.912  13.315  1.00 41.18    -0.271 OA
ATOM    435  CB  GLN A  48      39.229  39.359  10.948  1.00 41.59     0.042 C 
ATOM    436  CG  GLN A  48      38.861  39.266   9.482  1.00 43.59     0.090 C 
ATOM    437  CD  GLN A  48      38.109  37.938   9.259  1.00 45.67     0.227 C 
ATOM    438  OE1 GLN A  48      37.283  37.513  10.107  1.00 45.47    -0.273 OA
ATOM    439  NE2 GLN A  48      38.417  37.310   8.109  1.00 45.89    -0.369 N 
ATOM    440  HN  GLN A  48      41.842  39.321  10.198  1.00 42.72     0.164 HD
ATOM    441 1HE2 GLN A  48      39.132  37.740   7.439  1.00 42.72     0.159 HD
ATOM    442 2HE2 GLN A  48      37.947  36.380   7.864  1.00 42.72     0.159 HD
ATOM    443  N   VAL A  49      40.531  41.095  13.650  1.00 42.58    -0.338 N 
ATOM    444  CA  VAL A  49      40.721  41.124  15.082  1.00 44.56     0.159 C 
ATOM    445  C   VAL A  49      39.528  40.564  15.844  1.00 46.66     0.251 C 
ATOM    446  O   VAL A  49      38.392  41.032  15.715  1.00 46.84    -0.271 OA
ATOM    447  CB  VAL A  49      40.920  42.599  15.496  1.00 43.32     0.029 C 
ATOM    448  CG1 VAL A  49      40.265  42.876  16.827  1.00 43.09     0.002 C 
ATOM    449  CG2 VAL A  49      42.410  42.885  15.545  1.00 42.87     0.002 C 
ATOM    450  HN  VAL A  49      40.361  42.036  13.169  1.00 44.27     0.164 HD
ATOM    451  N   THR A  50      39.782  39.519  16.632  1.00 49.00    -0.336 N 
ATOM    452  CA  THR A  50      38.703  38.911  17.428  1.00 51.78     0.186 C 
ATOM    453  C   THR A  50      38.878  39.275  18.903  1.00 53.54     0.253 C 
ATOM    454  O   THR A  50      37.881  39.250  19.629  1.00 54.27    -0.270 OA
ATOM    455  CB  THR A  50      38.626  37.405  17.197  1.00 52.22     0.140 C 
ATOM    456  OG1 THR A  50      39.872  36.782  17.517  1.00 53.30    -0.382 OA
ATOM    457  CG2 THR A  50      38.354  37.095  15.717  1.00 53.18     0.034 C 
ATOM    458  HN  THR A  50      40.774  39.121  16.686  1.00 52.47     0.164 HD
ATOM    459  HG1 THR A  50      40.630  37.181  16.909  1.00 52.47     0.210 HD
ATOM    460  N   TYR A  51      40.067  39.655  19.382  1.00 55.27    -0.337 N 
ATOM    461  CA  TYR A  51      40.303  40.052  20.745  1.00 56.69     0.164 C 
ATOM    462  C   TYR A  51      40.798  41.485  20.884  1.00 57.76     0.251 C 
ATOM    463  O   TYR A  51      41.331  42.106  19.989  1.00 57.80    -0.271 OA
ATOM    464  CB  TYR A  51      41.435  39.276  21.482  1.00 56.79     0.058 C 
ATOM    465  CG  TYR A  51      40.847  37.879  21.464  1.00 57.61    -0.020 A 
ATOM    466  CD1 TYR A  51      39.811  37.560  22.322  1.00 58.23    -0.002 A 
ATOM    467  CD2 TYR A  51      41.266  36.975  20.510  1.00 58.32    -0.002 A 
ATOM    468  CE1 TYR A  51      39.237  36.305  22.271  1.00 59.26     0.024 A 
ATOM    469  CE2 TYR A  51      40.705  35.713  20.459  1.00 59.44     0.024 A 
ATOM    470  CZ  TYR A  51      39.691  35.391  21.341  1.00 59.91     0.089 A 
ATOM    471  OH  TYR A  51      39.128  34.125  21.261  1.00 61.77    -0.359 OA
ATOM    472  HN  TYR A  51      40.898  39.665  18.708  1.00 58.24     0.164 HD
ATOM    473  HH  TYR A  51      39.252  33.628  22.177  1.00 58.24     0.217 HD
ATOM    474  N   SER A  52      40.617  41.926  22.118  1.00 59.33    -0.336 N 
ATOM    475  CA  SER A  52      40.995  43.261  22.564  1.00 60.64     0.189 C 
ATOM    476  C   SER A  52      42.491  43.419  22.802  1.00 60.57     0.254 C 
ATOM    477  O   SER A  52      43.022  44.521  22.572  1.00 61.08    -0.270 OA
ATOM    478  CB  SER A  52      40.241  43.609  23.865  1.00 62.56     0.169 C 
ATOM    479  OG  SER A  52      39.613  42.471  24.461  1.00 64.38    -0.380 OA
ATOM    480  HN  SER A  52      40.167  41.265  22.829  1.00 61.43     0.164 HD
ATOM    481  HG  SER A  52      38.919  42.061  23.788  1.00 61.43     0.211 HD
ATOM    482  N   ASP A  53      43.173  42.363  23.243  1.00 60.17    -0.337 N 
ATOM    483  CA  ASP A  53      44.616  42.460  23.476  1.00 59.66     0.170 C 
ATOM    484  C   ASP A  53      45.393  42.237  22.179  1.00 58.78     0.252 C 
ATOM    485  O   ASP A  53      46.625  42.205  22.195  1.00 59.18    -0.271 OA
ATOM    486  CB  ASP A  53      45.057  41.430  24.503  1.00 60.80     0.129 C 
ATOM    487  CG  ASP A  53      44.467  40.053  24.268  1.00 62.03     0.188 C 
ATOM    488  OD1 ASP A  53      43.523  39.809  23.478  1.00 62.47    -0.647 OA
ATOM    489  OD2 ASP A  53      45.012  39.158  24.956  1.00 63.05    -0.647 OA
ATOM    490  HN  ASP A  53      42.665  41.440  23.428  1.00 60.77     0.164 HD
ATOM    491  N   GLN A  54      44.680  42.090  21.061  1.00 57.33    -0.337 N 
ATOM    492  CA  GLN A  54      45.231  41.889  19.731  1.00 55.25     0.160 C 
ATOM    493  C   GLN A  54      45.498  43.199  18.973  1.00 54.52     0.251 C 
ATOM    494  O   GLN A  54      44.601  44.057  18.916  1.00 54.45    -0.271 OA
ATOM    495  CB  GLN A  54      44.236  41.094  18.862  1.00 53.44     0.042 C 
ATOM    496  CG  GLN A  54      44.419  39.586  18.849  1.00 51.16     0.090 C 
ATOM    497  CD  GLN A  54      43.377  38.901  17.988  1.00 49.97     0.227 C 
ATOM    498  OE1 GLN A  54      42.337  39.504  17.725  1.00 49.78    -0.273 OA
ATOM    499  NE2 GLN A  54      43.612  37.674  17.558  1.00 49.23    -0.369 N 
ATOM    500  HN  GLN A  54      43.614  42.123  21.151  1.00 52.79     0.164 HD
ATOM    501 1HE2 GLN A  54      44.525  37.181  17.819  1.00 52.79     0.159 HD
ATOM    502 2HE2 GLN A  54      42.889  37.173  16.949  1.00 52.79     0.159 HD
ATOM    503  N   THR A  55      46.714  43.351  18.412  1.00 53.61    -0.336 N 
ATOM    504  CA  THR A  55      47.049  44.539  17.647  1.00 52.38     0.186 C 
ATOM    505  C   THR A  55      46.469  44.370  16.231  1.00 51.30     0.253 C 
ATOM    506  O   THR A  55      46.041  43.289  15.828  1.00 51.67    -0.270 OA
ATOM    507  CB  THR A  55      48.517  44.874  17.355  1.00 52.90     0.140 C 
ATOM    508  OG1 THR A  55      49.161  43.759  16.729  1.00 53.39    -0.382 OA
ATOM    509  CG2 THR A  55      49.245  45.266  18.625  1.00 53.21     0.034 C 
ATOM    510  HN  THR A  55      47.447  42.581  18.533  1.00 52.64     0.164 HD
ATOM    511  HG1 THR A  55      49.118  42.926  17.367  1.00 52.64     0.210 HD
ATOM    512  N   ALA A  56      46.485  45.455  15.486  1.00 49.83    -0.337 N 
ATOM    513  CA  ALA A  56      45.949  45.468  14.131  1.00 48.47     0.159 C 
ATOM    514  C   ALA A  56      46.681  44.632  13.094  1.00 46.63     0.251 C 
ATOM    515  O   ALA A  56      46.089  44.208  12.103  1.00 46.52    -0.271 OA
ATOM    516  CB  ALA A  56      46.042  46.913  13.596  1.00 50.02     0.034 C 
ATOM    517  HN  ALA A  56      46.904  46.354  15.887  1.00 48.29     0.164 HD
ATOM    518  N   ASP A  57      47.963  44.437  13.305  1.00 44.60    -0.337 N 
ATOM    519  CA  ASP A  57      48.749  43.653  12.358  1.00 42.90     0.170 C 
ATOM    520  C   ASP A  57      49.151  42.354  13.026  1.00 40.49     0.252 C 
ATOM    521  O   ASP A  57      50.183  41.770  12.707  1.00 40.40    -0.271 OA
ATOM    522  CB  ASP A  57      49.971  44.519  12.077  1.00 45.23     0.129 C 
ATOM    523  CG  ASP A  57      50.613  44.878  13.416  1.00 47.37     0.188 C 
ATOM    524  OD1 ASP A  57      50.153  44.455  14.512  1.00 47.74    -0.647 OA
ATOM    525  OD2 ASP A  57      51.633  45.608  13.285  1.00 49.15    -0.647 OA
ATOM    526  HN  ASP A  57      48.431  44.854  14.172  1.00 44.74     0.164 HD
ATOM    527  N   PHE A  58      48.330  41.919  13.977  1.00 37.34    -0.337 N 
ATOM    528  CA  PHE A  58      48.636  40.675  14.679  1.00 35.30     0.164 C 
ATOM    529  C   PHE A  58      48.961  39.553  13.685  1.00 34.90     0.251 C 
ATOM    530  O   PHE A  58      49.896  38.763  13.914  1.00 34.80    -0.271 OA
ATOM    531  CB  PHE A  58      47.475  40.260  15.587  1.00 31.89     0.058 C 
ATOM    532  CG  PHE A  58      46.266  39.688  14.924  1.00 31.07    -0.020 A 
ATOM    533  CD1 PHE A  58      46.186  38.321  14.650  1.00 30.21    -0.004 A 
ATOM    534  CD2 PHE A  58      45.196  40.489  14.556  1.00 30.15    -0.004 A 
ATOM    535  CE1 PHE A  58      45.069  37.781  14.019  1.00 30.40    -0.000 A 
ATOM    536  CE2 PHE A  58      44.085  39.964  13.924  1.00 29.88    -0.000 A 
ATOM    537  CZ  PHE A  58      44.005  38.599  13.653  1.00 30.13    -0.000 A 
ATOM    538  HN  PHE A  58      47.451  42.476  14.226  1.00 32.37     0.164 HD
ATOM    539  N   CYS A  59      48.231  39.483  12.571  1.00 33.65    -0.337 N 
ATOM    540  CA  CYS A  59      48.433  38.425  11.597  1.00 33.24     0.171 C 
ATOM    541  C   CYS A  59      49.551  38.579  10.584  1.00 33.53     0.252 C 
ATOM    542  O   CYS A  59      49.618  37.725   9.681  1.00 32.64    -0.271 OA
ATOM    543  CB  CYS A  59      47.103  38.237  10.876  1.00 32.99     0.100 C 
ATOM    544  SG  CYS A  59      46.630  39.391   9.574  1.00 33.64    -0.080 SA
ATOM    545  HN  CYS A  59      47.480  40.223  12.391  1.00 33.28     0.164 HD
ATOM    546  N   LYS A  60      50.454  39.541  10.709  1.00 33.90    -0.337 N 
ATOM    547  CA  LYS A  60      51.549  39.723   9.768  1.00 35.37     0.159 C 
ATOM    548  C   LYS A  60      52.931  39.592  10.406  1.00 35.55     0.251 C 
ATOM    549  O   LYS A  60      53.976  39.921   9.834  1.00 35.99    -0.271 OA
ATOM    550  CB  LYS A  60      51.547  41.155   9.196  1.00 36.89     0.032 C 
ATOM    551  CG  LYS A  60      50.296  41.945   9.531  1.00 39.22     0.004 C 
ATOM    552  CD  LYS A  60      49.693  42.600   8.306  1.00 40.93     0.032 C 
ATOM    553  CE  LYS A  60      50.560  43.733   7.777  1.00 41.80     0.206 C 
ATOM    554  NZ  LYS A  60      49.796  44.627   6.846  1.00 43.53    -0.064 N 
ATOM    555  HN  LYS A  60      50.374  40.213  11.538  1.00 38.13     0.164 HD
ATOM    556  HZ1 LYS A  60      50.437  45.409   6.496  1.00 38.13     0.275 HD
ATOM    557  HZ2 LYS A  60      48.963  45.054   7.364  1.00 38.13     0.275 HD
ATOM    558  HZ3 LYS A  60      49.442  44.056   6.013  1.00 38.13     0.275 HD
ATOM    559  N   GLN A  61      52.949  39.098  11.631  1.00 35.78    -0.338 N 
ATOM    560  CA  GLN A  61      54.200  38.938  12.367  1.00 36.62     0.160 C 
ATOM    561  C   GLN A  61      55.005  37.698  12.038  1.00 36.13     0.251 C 
ATOM    562  O   GLN A  61      56.158  37.596  12.479  1.00 36.32    -0.271 OA
ATOM    563  CB  GLN A  61      53.797  38.961  13.854  1.00 39.13     0.042 C 
ATOM    564  CG  GLN A  61      52.659  39.968  14.097  1.00 41.86     0.090 C 
ATOM    565  CD  GLN A  61      53.172  41.391  13.887  1.00 44.25     0.227 C 
ATOM    566  OE1 GLN A  61      54.075  41.836  14.619  1.00 45.22    -0.273 OA
ATOM    567  NE2 GLN A  61      52.632  42.107  12.891  1.00 44.70    -0.369 N 
ATOM    568  HN  GLN A  61      52.028  38.809  12.093  1.00 40.00     0.164 HD
ATOM    569 1HE2 GLN A  61      51.869  41.677  12.276  1.00 40.00     0.159 HD
ATOM    570 2HE2 GLN A  61      52.964  43.108  12.711  1.00 40.00     0.159 HD
ATOM    571  N   LYS A  62      54.512  36.741  11.266  1.00 35.52    -0.338 N 
ATOM    572  CA  LYS A  62      55.211  35.522  10.874  1.00 34.77     0.159 C 
ATOM    573  C   LYS A  62      55.498  35.560   9.360  1.00 34.31     0.251 C 
ATOM    574  O   LYS A  62      55.717  34.583   8.656  1.00 32.99    -0.271 OA
ATOM    575  CB  LYS A  62      54.396  34.262  11.180  1.00 35.26     0.032 C 
ATOM    576  CG  LYS A  62      54.015  34.006  12.634  1.00 35.86     0.004 C 
ATOM    577  CD  LYS A  62      55.274  33.643  13.386  1.00 38.31     0.032 C 
ATOM    578  CE  LYS A  62      55.122  32.784  14.621  1.00 39.94     0.206 C 
ATOM    579  NZ  LYS A  62      53.749  32.813  15.219  1.00 42.56    -0.064 N 
ATOM    580  HN  LYS A  62      53.516  36.873  10.899  1.00 36.61     0.164 HD
ATOM    581  HZ1 LYS A  62      53.723  32.184  16.084  1.00 36.61     0.275 HD
ATOM    582  HZ2 LYS A  62      53.039  32.460  14.500  1.00 36.61     0.275 HD
ATOM    583  HZ3 LYS A  62      53.503  33.816  15.500  1.00 36.61     0.275 HD
ATOM    584  N   GLY A  63      55.485  36.784   8.830  1.00 34.73    -0.336 N 
ATOM    585  CA  GLY A  63      55.726  37.126   7.447  1.00 35.24     0.189 C 
ATOM    586  C   GLY A  63      54.505  37.452   6.596  1.00 35.65     0.253 C 
ATOM    587  O   GLY A  63      53.355  37.107   6.913  1.00 35.46    -0.270 OA
ATOM    588  HN  GLY A  63      55.275  37.594   9.496  1.00 35.27     0.164 HD
ATOM    589  N   THR A  64      54.734  38.157   5.475  1.00 35.71    -0.336 N 
ATOM    590  CA  THR A  64      53.650  38.505   4.555  1.00 36.22     0.186 C 
ATOM    591  C   THR A  64      54.147  38.228   3.120  1.00 36.24     0.253 C 
ATOM    592  O   THR A  64      55.363  38.167   2.938  1.00 36.05    -0.270 OA
ATOM    593  CB  THR A  64      53.159  39.959   4.477  1.00 36.05     0.140 C 
ATOM    594  OG1 THR A  64      54.298  40.829   4.525  1.00 36.90    -0.382 OA
ATOM    595  CG2 THR A  64      52.169  40.259   5.595  1.00 35.84     0.034 C 
ATOM    596  HN  THR A  64      55.732  38.471   5.250  1.00 36.14     0.164 HD
ATOM    597  HG1 THR A  64      54.819  40.675   5.424  1.00 36.14     0.210 HD
ATOM    598  N   TYR A  65      53.207  38.044   2.202  1.00 35.82    -0.337 N 
ATOM    599  CA  TYR A  65      53.559  37.798   0.808  1.00 35.06     0.164 C 
ATOM    600  C   TYR A  65      53.263  39.055  -0.013  1.00 35.14     0.251 C 
ATOM    601  O   TYR A  65      52.224  39.677   0.119  1.00 34.19    -0.271 OA
ATOM    602  CB  TYR A  65      52.701  36.679   0.251  1.00 33.96     0.058 C 
ATOM    603  CG  TYR A  65      52.886  36.288  -1.185  1.00 33.26    -0.020 A 
ATOM    604  CD1 TYR A  65      54.140  36.272  -1.785  1.00 33.70    -0.002 A 
ATOM    605  CD2 TYR A  65      51.796  35.874  -1.948  1.00 33.40    -0.002 A 
ATOM    606  CE1 TYR A  65      54.327  35.881  -3.107  1.00 32.76     0.024 A 
ATOM    607  CE2 TYR A  65      51.954  35.484  -3.266  1.00 33.84     0.024 A 
ATOM    608  CZ  TYR A  65      53.226  35.494  -3.831  1.00 33.33     0.089 A 
ATOM    609  OH  TYR A  65      53.376  35.096  -5.148  1.00 33.65    -0.359 OA
ATOM    610  HN  TYR A  65      52.176  38.077   2.488  1.00 34.01     0.164 HD
ATOM    611  HH  TYR A  65      53.786  35.884  -5.708  1.00 34.01     0.217 HD
ATOM    612  N   ASP A  66      54.197  39.428  -0.861  1.00 36.33    -0.337 N 
ATOM    613  CA  ASP A  66      54.123  40.559  -1.788  1.00 37.13     0.170 C 
ATOM    614  C   ASP A  66      54.425  39.994  -3.178  1.00 36.91     0.255 C 
ATOM    615  O   ASP A  66      55.612  39.934  -3.540  1.00 37.03    -0.270 OA
ATOM    616  CB  ASP A  66      55.203  41.592  -1.468  1.00 39.42     0.129 C 
ATOM    617  CG  ASP A  66      55.091  42.781  -2.427  1.00 41.68     0.188 C 
ATOM    618  OD1 ASP A  66      54.019  42.876  -3.087  1.00 41.96    -0.647 OA
ATOM    619  OD2 ASP A  66      56.078  43.561  -2.481  1.00 43.49    -0.647 OA
ATOM    620  HN  ASP A  66      55.097  38.849  -0.875  1.00 39.24     0.164 HD
ATOM    621  N   PRO A  67      53.419  39.528  -3.915  1.00 36.81    -0.312 N 
ATOM    622  CA  PRO A  67      53.617  38.922  -5.222  1.00 37.08     0.163 A 
ATOM    623  C   PRO A  67      54.328  39.807  -6.239  1.00 37.80     0.251 C 
ATOM    624  O   PRO A  67      54.994  39.304  -7.139  1.00 37.65    -0.271 OA
ATOM    625  CB  PRO A  67      52.225  38.501  -5.715  1.00 36.37     0.034 A 
ATOM    626  CG  PRO A  67      51.285  38.865  -4.635  1.00 36.36     0.027 A 
ATOM    627  CD  PRO A  67      52.011  39.561  -3.533  1.00 36.45     0.105 A 
ATOM    628  N   SER A  68      54.189  41.113  -6.089  1.00 38.77    -0.336 N 
ATOM    629  CA  SER A  68      54.818  42.063  -6.992  1.00 40.31     0.189 C 
ATOM    630  C   SER A  68      56.328  41.997  -6.817  1.00 40.93     0.254 C 
ATOM    631  O   SER A  68      57.034  42.341  -7.764  1.00 42.33    -0.270 OA
ATOM    632  CB  SER A  68      54.360  43.497  -6.710  1.00 40.62     0.169 C 
ATOM    633  OG  SER A  68      55.303  44.167  -5.870  1.00 42.48    -0.380 OA
ATOM    634  HN  SER A  68      53.596  41.482  -5.279  1.00 40.91     0.164 HD
ATOM    635  HG  SER A  68      55.390  43.651  -4.959  1.00 40.91     0.211 HD
ATOM    636  N   GLY A  69      56.839  41.563  -5.666  1.00 41.03    -0.336 N 
ATOM    637  CA  GLY A  69      58.268  41.459  -5.419  1.00 39.78     0.189 C 
ATOM    638  C   GLY A  69      58.850  40.205  -6.058  1.00 39.25     0.253 C 
ATOM    639  O   GLY A  69      60.058  39.994  -6.151  1.00 39.06    -0.270 OA
ATOM    640  HN  GLY A  69      56.165  41.277  -4.885  1.00 39.78     0.164 HD
ATOM    641  N   SER A  70      57.981  39.314  -6.518  1.00 39.43    -0.335 N 
ATOM    642  CA  SER A  70      58.457  38.089  -7.132  1.00 39.34     0.189 C 
ATOM    643  C   SER A  70      58.423  38.201  -8.652  1.00 40.44     0.254 C 
ATOM    644  O   SER A  70      57.430  38.432  -9.360  1.00 40.74    -0.270 OA
ATOM    645  CB  SER A  70      57.602  36.887  -6.736  1.00 38.02     0.169 C 
ATOM    646  OG  SER A  70      58.166  35.742  -7.364  1.00 36.87    -0.380 OA
ATOM    647  HN  SER A  70      56.930  39.499  -6.436  1.00 39.14     0.164 HD
ATOM    648  HG  SER A  70      58.157  35.873  -8.406  1.00 39.14     0.211 HD
ATOM    649  N   SER A  71      59.618  37.993  -9.207  1.00 41.00    -0.335 N 
ATOM    650  CA  SER A  71      59.691  38.035 -10.670  1.00 41.80     0.189 C 
ATOM    651  C   SER A  71      59.006  36.789 -11.220  1.00 42.57     0.254 C 
ATOM    652  O   SER A  71      58.761  36.768 -12.447  1.00 44.25    -0.270 OA
ATOM    653  CB  SER A  71      61.145  38.171 -11.087  1.00 41.44     0.169 C 
ATOM    654  OG  SER A  71      61.702  36.925 -11.462  1.00 41.92    -0.380 OA
ATOM    655  HN  SER A  71      60.486  37.804  -8.610  1.00 42.16     0.164 HD
ATOM    656  HG  SER A  71      61.653  36.261 -10.650  1.00 42.16     0.211 HD
ATOM    657  N   ALA A  72      58.623  35.756 -10.454  1.00 42.12    -0.337 N 
ATOM    658  CA  ALA A  72      57.964  34.575 -11.033  1.00 41.34     0.159 C 
ATOM    659  C   ALA A  72      56.497  34.339 -10.671  1.00 41.07     0.251 C 
ATOM    660  O   ALA A  72      55.843  33.367 -11.095  1.00 40.09    -0.271 OA
ATOM    661  CB  ALA A  72      58.723  33.319 -10.580  1.00 40.77     0.034 C 
ATOM    662  HN  ALA A  72      58.801  35.792  -9.399  1.00 41.08     0.164 HD
ATOM    663  N   SER A  73      55.935  35.260  -9.879  1.00 41.56    -0.336 N 
ATOM    664  CA  SER A  73      54.549  35.140  -9.433  1.00 42.18     0.189 C 
ATOM    665  C   SER A  73      53.540  35.296 -10.565  1.00 42.46     0.254 C 
ATOM    666  O   SER A  73      53.666  36.200 -11.392  1.00 43.00    -0.270 OA
ATOM    667  CB  SER A  73      54.209  36.148  -8.333  1.00 42.06     0.169 C 
ATOM    668  OG  SER A  73      54.470  37.487  -8.674  1.00 42.12    -0.380 OA
ATOM    669  HN  SER A  73      56.514  36.103  -9.565  1.00 42.23     0.164 HD
ATOM    670  HG  SER A  73      55.491  37.601  -8.890  1.00 42.23     0.211 HD
ATOM    671  N   GLN A  74      52.546  34.420 -10.570  1.00 42.34    -0.337 N 
ATOM    672  CA  GLN A  74      51.497  34.418 -11.569  1.00 42.08     0.160 C 
ATOM    673  C   GLN A  74      50.115  34.697 -10.990  1.00 40.76     0.251 C 
ATOM    674  O   GLN A  74      49.584  33.785 -10.347  1.00 40.63    -0.271 OA
ATOM    675  CB  GLN A  74      51.442  33.000 -12.160  1.00 45.35     0.042 C 
ATOM    676  CG  GLN A  74      51.515  32.943 -13.671  1.00 49.55     0.090 C 
ATOM    677  CD  GLN A  74      51.386  31.546 -14.277  1.00 51.85     0.227 C 
ATOM    678  OE1 GLN A  74      50.302  31.241 -14.834  1.00 53.06    -0.273 OA
ATOM    679  NE2 GLN A  74      52.449  30.720 -14.205  1.00 52.08    -0.369 N 
ATOM    680  HN  GLN A  74      52.517  33.678  -9.799  1.00 46.41     0.164 HD
ATOM    681 1HE2 GLN A  74      53.351  31.049 -13.733  1.00 46.41     0.159 HD
ATOM    682 2HE2 GLN A  74      52.391  29.735 -14.620  1.00 46.41     0.159 HD
ATOM    683  N   ASP A  75      49.538  35.884 -11.191  1.00 39.25    -0.337 N 
ATOM    684  CA  ASP A  75      48.201  36.162 -10.685  1.00 37.91     0.170 C 
ATOM    685  C   ASP A  75      47.257  35.267 -11.492  1.00 37.57     0.252 C 
ATOM    686  O   ASP A  75      47.199  35.387 -12.721  1.00 37.98    -0.271 OA
ATOM    687  CB  ASP A  75      47.736  37.601 -10.863  1.00 37.68     0.129 C 
ATOM    688  CG  ASP A  75      46.383  37.843 -10.195  1.00 37.97     0.188 C 
ATOM    689  OD1 ASP A  75      45.625  36.861  -9.986  1.00 37.25    -0.647 OA
ATOM    690  OD2 ASP A  75      46.058  39.019  -9.859  1.00 38.47    -0.647 OA
ATOM    691  HN  ASP A  75      50.065  36.642 -11.732  1.00 38.01     0.164 HD
ATOM    692  N   LEU A  76      46.568  34.359 -10.818  1.00 36.78    -0.338 N 
ATOM    693  CA  LEU A  76      45.659  33.453 -11.504  1.00 36.46     0.159 C 
ATOM    694  C   LEU A  76      44.241  34.004 -11.625  1.00 37.14     0.251 C 
ATOM    695  O   LEU A  76      43.346  33.325 -12.162  1.00 37.30    -0.271 OA
ATOM    696  CB  LEU A  76      45.610  32.104 -10.802  1.00 34.97     0.032 C 
ATOM    697  CG  LEU A  76      46.912  31.300 -10.770  1.00 34.00     0.002 C 
ATOM    698  CD1 LEU A  76      46.638  30.028  -9.979  1.00 32.90     0.000 C 
ATOM    699  CD2 LEU A  76      47.353  30.935 -12.172  1.00 32.00     0.000 C 
ATOM    700  HN  LEU A  76      46.681  34.291  -9.756  1.00 35.19     0.164 HD
ATOM    701  N   ASN A  77      44.024  35.208 -11.147  1.00 37.74    -0.337 N 
ATOM    702  CA  ASN A  77      42.731  35.876 -11.224  1.00 39.07     0.169 C 
ATOM    703  C   ASN A  77      41.563  35.009 -10.785  1.00 39.01     0.252 C 
ATOM    704  O   ASN A  77      40.527  35.000 -11.460  1.00 39.48    -0.271 OA
ATOM    705  CB  ASN A  77      42.421  36.394 -12.657  1.00 39.98     0.119 C 
ATOM    706  CG  ASN A  77      43.445  37.371 -13.189  1.00 40.90     0.230 C 
ATOM    707  OD1 ASN A  77      43.656  38.504 -12.735  1.00 40.77    -0.273 OA
ATOM    708  ND2 ASN A  77      44.191  36.925 -14.216  1.00 43.12    -0.369 N 
ATOM    709  HN  ASN A  77      44.836  35.723 -10.678  1.00 40.01     0.164 HD
ATOM    710 1HD2 ASN A  77      44.037  35.938 -14.600  1.00 40.01     0.159 HD
ATOM    711 2HD2 ASN A  77      44.938  37.557 -14.649  1.00 40.01     0.159 HD
ATOM    712  N   THR A  78      41.742  34.296  -9.664  1.00 39.29    -0.336 N 
ATOM    713  CA  THR A  78      40.669  33.434  -9.163  1.00 39.53     0.187 C 
ATOM    714  C   THR A  78      40.526  33.681  -7.678  1.00 39.54     0.257 C 
ATOM    715  O   THR A  78      41.546  33.767  -6.989  1.00 40.06    -0.270 OA
ATOM    716  CB  THR A  78      41.095  31.975  -9.415  1.00 40.55     0.140 C 
ATOM    717  OG1 THR A  78      41.118  31.791 -10.838  1.00 42.05    -0.382 OA
ATOM    718  CG2 THR A  78      40.188  30.908  -8.819  1.00 41.02     0.034 C 
ATOM    719  HN  THR A  78      42.670  34.357  -9.135  1.00 40.29     0.164 HD
ATOM    720  HG1 THR A  78      40.161  31.973 -11.230  1.00 40.29     0.210 HD
ATOM    721  N   PRO A  79      39.297  33.818  -7.220  1.00 39.02    -0.312 N 
ATOM    722  CA  PRO A  79      39.069  34.033  -5.797  1.00 38.59     0.163 C 
ATOM    723  C   PRO A  79      39.275  32.704  -5.058  1.00 37.66     0.251 C 
ATOM    724  O   PRO A  79      39.039  31.587  -5.519  1.00 38.02    -0.271 OA
ATOM    725  CB  PRO A  79      37.639  34.584  -5.769  1.00 38.51     0.034 C 
ATOM    726  CG  PRO A  79      36.988  33.897  -6.918  1.00 38.43     0.027 C 
ATOM    727  CD  PRO A  79      38.046  33.747  -7.967  1.00 38.61     0.105 C 
ATOM    728  N   PHE A  80      39.751  32.847  -3.828  1.00 36.68    -0.337 N 
ATOM    729  CA  PHE A  80      40.054  31.846  -2.849  1.00 34.80     0.164 C 
ATOM    730  C   PHE A  80      39.379  32.159  -1.504  1.00 33.98     0.251 C 
ATOM    731  O   PHE A  80      39.451  33.276  -0.983  1.00 33.60    -0.271 OA
ATOM    732  CB  PHE A  80      41.574  31.802  -2.537  1.00 33.44     0.058 C 
ATOM    733  CG  PHE A  80      41.866  30.815  -1.430  1.00 33.23    -0.020 A 
ATOM    734  CD1 PHE A  80      41.842  29.445  -1.696  1.00 32.33    -0.004 A 
ATOM    735  CD2 PHE A  80      42.146  31.252  -0.139  1.00 32.48    -0.004 A 
ATOM    736  CE1 PHE A  80      42.105  28.515  -0.700  1.00 31.51    -0.000 A 
ATOM    737  CE2 PHE A  80      42.410  30.328   0.867  1.00 31.96    -0.000 A 
ATOM    738  CZ  PHE A  80      42.390  28.971   0.574  1.00 31.32    -0.000 A 
ATOM    739  HN  PHE A  80      39.935  33.856  -3.523  1.00 33.21     0.164 HD
ATOM    740  N   LYS A  81      38.744  31.135  -0.946  1.00 33.59    -0.338 N 
ATOM    741  CA  LYS A  81      38.101  31.218   0.341  1.00 33.42     0.159 C 
ATOM    742  C   LYS A  81      38.135  29.851   1.049  1.00 31.82     0.251 C 
ATOM    743  O   LYS A  81      37.793  28.844   0.442  1.00 31.17    -0.271 OA
ATOM    744  CB  LYS A  81      36.612  31.611   0.318  1.00 37.14     0.032 C 
ATOM    745  CG  LYS A  81      36.242  32.383   1.581  1.00 40.62     0.004 C 
ATOM    746  CD  LYS A  81      34.827  32.111   2.063  1.00 43.55     0.032 C 
ATOM    747  CE  LYS A  81      34.610  32.578   3.508  1.00 45.61     0.206 C 
ATOM    748  NZ  LYS A  81      34.888  34.038   3.712  1.00 47.37    -0.064 N 
ATOM    749  HN  LYS A  81      38.708  30.206  -1.476  1.00 38.25     0.164 HD
ATOM    750  HZ1 LYS A  81      34.718  34.294   4.737  1.00 38.25     0.275 HD
ATOM    751  HZ2 LYS A  81      34.239  34.616   3.088  1.00 38.25     0.275 HD
ATOM    752  HZ3 LYS A  81      35.906  34.247   3.457  1.00 38.25     0.275 HD
ATOM    753  N   ILE A  82      38.549  29.875   2.329  1.00 30.77    -0.338 N 
ATOM    754  CA  ILE A  82      38.593  28.639   3.125  1.00 28.52     0.159 C 
ATOM    755  C   ILE A  82      38.051  28.917   4.525  1.00 27.67     0.251 C 
ATOM    756  O   ILE A  82      38.186  29.960   5.167  1.00 27.19    -0.271 OA
ATOM    757  CB  ILE A  82      39.999  28.018   3.180  1.00 27.64     0.029 C 
ATOM    758  CG1 ILE A  82      39.989  26.682   3.941  1.00 27.41     0.002 C 
ATOM    759  CG2 ILE A  82      41.025  28.952   3.800  1.00 26.11     0.002 C 
ATOM    760  CD1 ILE A  82      41.252  25.862   3.618  1.00 26.30     0.000 C 
ATOM    761  HN  ILE A  82      38.849  30.802   2.772  1.00 27.70     0.164 HD
ATOM    762  N   GLY A  83      37.360  27.906   5.034  1.00 26.98    -0.336 N 
ATOM    763  CA  GLY A  83      36.759  27.951   6.361  1.00 26.42     0.189 C 
ATOM    764  C   GLY A  83      37.248  26.783   7.219  1.00 26.16     0.253 C 
ATOM    765  O   GLY A  83      37.298  25.636   6.752  1.00 26.34    -0.270 OA
ATOM    766  HN  GLY A  83      37.239  27.020   4.446  1.00 26.47     0.164 HD
ATOM    767  N   TYR A  84      37.600  27.037   8.484  1.00 25.34    -0.337 N 
ATOM    768  CA  TYR A  84      38.068  25.881   9.269  1.00 24.70     0.164 C 
ATOM    769  C   TYR A  84      37.019  25.451  10.284  1.00 24.11     0.251 C 
ATOM    770  O   TYR A  84      36.005  26.096  10.423  1.00 22.99    -0.271 OA
ATOM    771  CB  TYR A  84      39.416  26.222   9.886  1.00 23.85     0.058 C 
ATOM    772  CG  TYR A  84      40.494  26.390   8.826  1.00 23.07    -0.020 A 
ATOM    773  CD1 TYR A  84      41.171  25.308   8.261  1.00 22.24    -0.002 A 
ATOM    774  CD2 TYR A  84      40.809  27.692   8.421  1.00 22.58    -0.002 A 
ATOM    775  CE1 TYR A  84      42.171  25.527   7.311  1.00 22.45     0.024 A 
ATOM    776  CE2 TYR A  84      41.794  27.899   7.466  1.00 22.28     0.024 A 
ATOM    777  CZ  TYR A  84      42.480  26.824   6.920  1.00 22.72     0.089 A 
ATOM    778  OH  TYR A  84      43.477  27.106   5.993  1.00 22.54    -0.359 OA
ATOM    779  HN  TYR A  84      37.545  28.021   8.901  1.00 23.24     0.164 HD
ATOM    780  HH  TYR A  84      44.398  26.748   6.349  1.00 23.24     0.217 HD
ATOM    781  N   GLY A  85      37.320  24.349  10.950  1.00 24.84    -0.336 N 
ATOM    782  CA  GLY A  85      36.579  23.644  11.949  1.00 25.01     0.189 C 
ATOM    783  C   GLY A  85      35.896  24.435  13.032  1.00 25.35     0.253 C 
ATOM    784  O   GLY A  85      34.835  24.096  13.559  1.00 25.99    -0.270 OA
ATOM    785  HN  GLY A  85      38.267  23.917  10.702  1.00 25.30     0.164 HD
ATOM    786  N   ASP A  86      36.506  25.552  13.397  1.00 25.44    -0.337 N 
ATOM    787  CA  ASP A  86      35.971  26.452  14.404  1.00 24.88     0.170 C 
ATOM    788  C   ASP A  86      35.277  27.660  13.805  1.00 24.77     0.252 C 
ATOM    789  O   ASP A  86      34.866  28.554  14.534  1.00 23.81    -0.271 OA
ATOM    790  CB  ASP A  86      37.186  26.935  15.201  1.00 24.86     0.129 C 
ATOM    791  CG  ASP A  86      38.162  27.803  14.468  1.00 24.84     0.188 C 
ATOM    792  OD1 ASP A  86      38.496  27.655  13.288  1.00 25.32    -0.647 OA
ATOM    793  OD2 ASP A  86      38.648  28.706  15.199  1.00 26.51    -0.647 OA
ATOM    794  HN  ASP A  86      37.435  25.803  12.929  1.00 25.05     0.164 HD
ATOM    795  N   GLY A  87      35.179  27.728  12.475  1.00 25.17    -0.336 N 
ATOM    796  CA  GLY A  87      34.581  28.887  11.835  1.00 25.76     0.189 C 
ATOM    797  C   GLY A  87      35.624  29.925  11.435  1.00 26.83     0.253 C 
ATOM    798  O   GLY A  87      35.235  30.978  10.893  1.00 27.65    -0.270 OA
ATOM    799  HN  GLY A  87      35.544  26.921  11.875  1.00 26.35     0.164 HD
ATOM    800  N   SER A  88      36.918  29.714  11.689  1.00 27.33    -0.335 N 
ATOM    801  CA  SER A  88      37.960  30.662  11.289  1.00 28.15     0.189 C 
ATOM    802  C   SER A  88      38.086  30.548   9.754  1.00 28.41     0.254 C 
ATOM    803  O   SER A  88      38.019  29.448   9.207  1.00 28.00    -0.270 OA
ATOM    804  CB  SER A  88      39.346  30.371  11.856  1.00 28.23     0.169 C 
ATOM    805  OG  SER A  88      39.295  30.232  13.262  1.00 30.67    -0.380 OA
ATOM    806  HN  SER A  88      37.204  28.820  12.203  1.00 28.46     0.164 HD
ATOM    807  HG  SER A  88      38.935  31.121  13.689  1.00 28.46     0.211 HD
ATOM    808  N   SER A  89      38.256  31.685   9.076  1.00 29.24    -0.335 N 
ATOM    809  CA  SER A  89      38.363  31.646   7.616  1.00 29.52     0.189 C 
ATOM    810  C   SER A  89      39.430  32.617   7.116  1.00 29.41     0.254 C 
ATOM    811  O   SER A  89      39.967  33.472   7.816  1.00 29.39    -0.270 OA
ATOM    812  CB  SER A  89      37.013  32.016   6.970  1.00 29.23     0.169 C 
ATOM    813  OG  SER A  89      36.677  33.389   7.164  1.00 29.58    -0.380 OA
ATOM    814  HN  SER A  89      38.314  32.619   9.596  1.00 29.39     0.164 HD
ATOM    815  HG  SER A  89      36.611  33.592   8.192  1.00 29.40     0.211 HD
ATOM    816  N   SER A  90      39.746  32.442   5.852  1.00 29.19    -0.335 N 
ATOM    817  CA  SER A  90      40.657  33.265   5.097  1.00 30.30     0.189 C 
ATOM    818  C   SER A  90      40.042  33.437   3.686  1.00 30.46     0.254 C 
ATOM    819  O   SER A  90      39.388  32.516   3.205  1.00 30.26    -0.270 OA
ATOM    820  CB  SER A  90      42.048  32.683   4.843  1.00 30.44     0.169 C 
ATOM    821  OG  SER A  90      42.653  32.500   6.105  1.00 33.40    -0.380 OA
ATOM    822  HN  SER A  90      39.289  31.620   5.341  1.00 30.67     0.164 HD
ATOM    823  HG  SER A  90      42.721  33.424   6.598  1.00 30.67     0.211 HD
ATOM    824  N   GLN A  91      40.264  34.613   3.112  1.00 31.46    -0.337 N 
ATOM    825  CA  GLN A  91      39.796  34.892   1.761  1.00 31.60     0.160 C 
ATOM    826  C   GLN A  91      40.929  35.675   1.082  1.00 31.16     0.251 C 
ATOM    827  O   GLN A  91      41.594  36.529   1.636  1.00 30.57    -0.271 OA
ATOM    828  CB  GLN A  91      38.478  35.601   1.651  1.00 33.23     0.042 C 
ATOM    829  CG  GLN A  91      38.087  36.531   2.788  1.00 35.31     0.090 C 
ATOM    830  CD  GLN A  91      36.838  37.287   2.326  1.00 36.87     0.227 C 
ATOM    831  OE1 GLN A  91      36.982  38.453   1.903  1.00 36.81    -0.273 OA
ATOM    832  NE2 GLN A  91      35.701  36.582   2.369  1.00 37.42    -0.369 N 
ATOM    833  HN  GLN A  91      40.796  35.369   3.651  1.00 33.83     0.164 HD
ATOM    834 1HE2 GLN A  91      35.713  35.567   2.709  1.00 33.83     0.159 HD
ATOM    835 2HE2 GLN A  91      34.780  37.033   2.064  1.00 33.83     0.159 HD
ATOM    836  N   GLY A  92      41.153  35.288  -0.171  1.00 31.42    -0.336 N 
ATOM    837  CA  GLY A  92      42.218  35.937  -0.954  1.00 32.19     0.189 C 
ATOM    838  C   GLY A  92      41.999  35.530  -2.418  1.00 33.04     0.253 C 
ATOM    839  O   GLY A  92      40.904  35.166  -2.844  1.00 32.90    -0.270 OA
ATOM    840  HN  GLY A  92      40.563  34.510  -0.607  1.00 32.39     0.164 HD
ATOM    841  N   THR A  93      43.072  35.577  -3.186  1.00 33.62    -0.336 N 
ATOM    842  CA  THR A  93      43.049  35.248  -4.606  1.00 33.83     0.186 C 
ATOM    843  C   THR A  93      44.179  34.252  -4.824  1.00 33.24     0.253 C 
ATOM    844  O   THR A  93      45.238  34.336  -4.192  1.00 32.74    -0.270 OA
ATOM    845  CB  THR A  93      43.195  36.522  -5.481  1.00 35.64     0.140 C 
ATOM    846  OG1 THR A  93      44.413  37.295  -5.279  1.00 37.10    -0.382 OA
ATOM    847  CG2 THR A  93      42.122  37.579  -5.192  1.00 35.39     0.034 C 
ATOM    848  HN  THR A  93      44.002  35.870  -2.745  1.00 34.51     0.164 HD
ATOM    849  HG1 THR A  93      44.462  37.618  -4.281  1.00 34.51     0.210 HD
ATOM    850  N   LEU A  94      43.972  33.315  -5.733  1.00 33.46    -0.337 N 
ATOM    851  CA  LEU A  94      44.967  32.302  -6.049  1.00 33.22     0.159 C 
ATOM    852  C   LEU A  94      46.037  32.829  -6.994  1.00 33.80     0.251 C 
ATOM    853  O   LEU A  94      45.762  33.648  -7.884  1.00 35.01    -0.271 OA
ATOM    854  CB  LEU A  94      44.318  31.071  -6.684  1.00 32.96     0.032 C 
ATOM    855  CG  LEU A  94      43.619  30.148  -5.683  1.00 33.73     0.002 C 
ATOM    856  CD1 LEU A  94      42.932  28.994  -6.378  1.00 33.41     0.000 C 
ATOM    857  CD2 LEU A  94      44.631  29.564  -4.698  1.00 34.53     0.000 C 
ATOM    858  HN  LEU A  94      43.038  33.301  -6.256  1.00 33.76     0.164 HD
ATOM    859  N   TYR A  95      47.271  32.384  -6.774  1.00 33.11    -0.337 N 
ATOM    860  CA  TYR A  95      48.447  32.716  -7.521  1.00 32.54     0.164 C 
ATOM    861  C   TYR A  95      49.310  31.469  -7.756  1.00 32.54     0.251 C 
ATOM    862  O   TYR A  95      48.972  30.373  -7.311  1.00 33.17    -0.271 OA
ATOM    863  CB  TYR A  95      49.426  33.631  -6.823  1.00 32.40     0.058 C 
ATOM    864  CG  TYR A  95      48.985  35.064  -6.764  1.00 33.34    -0.020 A 
ATOM    865  CD1 TYR A  95      47.889  35.472  -6.024  1.00 33.23    -0.002 A 
ATOM    866  CD2 TYR A  95      49.706  36.011  -7.485  1.00 34.29    -0.002 A 
ATOM    867  CE1 TYR A  95      47.508  36.803  -5.996  1.00 34.26     0.024 A 
ATOM    868  CE2 TYR A  95      49.353  37.352  -7.447  1.00 34.26     0.024 A 
ATOM    869  CZ  TYR A  95      48.249  37.728  -6.709  1.00 34.95     0.089 A 
ATOM    870  OH  TYR A  95      47.904  39.070  -6.682  1.00 35.70    -0.359 OA
ATOM    871  HN  TYR A  95      47.398  31.708  -5.954  1.00 33.65     0.164 HD
ATOM    872  HH  TYR A  95      46.929  39.189  -7.054  1.00 33.65     0.217 HD
ATOM    873  N   LYS A  96      50.384  31.697  -8.502  1.00 31.50    -0.338 N 
ATOM    874  CA  LYS A  96      51.290  30.591  -8.767  1.00 31.22     0.159 C 
ATOM    875  C   LYS A  96      52.656  31.196  -8.497  1.00 31.68     0.251 C 
ATOM    876  O   LYS A  96      52.849  32.342  -8.933  1.00 32.14    -0.271 OA
ATOM    877  CB  LYS A  96      51.346  30.087 -10.173  1.00 32.39     0.032 C 
ATOM    878  CG  LYS A  96      50.547  28.788 -10.322  1.00 33.86     0.004 C 
ATOM    879  CD  LYS A  96      50.569  28.522 -11.822  1.00 35.56     0.032 C 
ATOM    880  CE  LYS A  96      49.697  27.344 -12.195  1.00 37.04     0.206 C 
ATOM    881  NZ  LYS A  96      49.256  27.436 -13.628  1.00 39.47    -0.064 N 
ATOM    882  HN  LYS A  96      50.578  32.671  -8.899  1.00 33.87     0.164 HD
ATOM    883  HZ1 LYS A  96      48.642  26.593 -13.867  1.00 33.87     0.275 HD
ATOM    884  HZ2 LYS A  96      50.115  27.444 -14.266  1.00 33.87     0.275 HD
ATOM    885  HZ3 LYS A  96      48.697  28.337 -13.772  1.00 33.87     0.275 HD
ATOM    886  N   ASP A  97      53.492  30.466  -7.771  1.00 31.69    -0.337 N 
ATOM    887  CA  ASP A  97      54.801  31.101  -7.533  1.00 31.77     0.170 C 
ATOM    888  C   ASP A  97      55.737  29.996  -7.065  1.00 31.93     0.252 C 
ATOM    889  O   ASP A  97      55.363  28.831  -6.960  1.00 31.59    -0.271 OA
ATOM    890  CB  ASP A  97      54.769  32.243  -6.542  1.00 32.38     0.129 C 
ATOM    891  CG  ASP A  97      55.917  33.237  -6.681  1.00 33.55     0.188 C 
ATOM    892  OD1 ASP A  97      56.953  32.809  -7.255  1.00 33.14    -0.647 OA
ATOM    893  OD2 ASP A  97      55.781  34.415  -6.213  1.00 33.19    -0.647 OA
ATOM    894  HN  ASP A  97      53.238  29.499  -7.390  1.00 32.40     0.164 HD
ATOM    895  N   THR A  98      56.953  30.476  -6.847  1.00 32.21    -0.336 N 
ATOM    896  CA  THR A  98      58.010  29.587  -6.390  1.00 32.49     0.186 C 
ATOM    897  C   THR A  98      57.992  29.552  -4.861  1.00 32.10     0.253 C 
ATOM    898  O   THR A  98      57.956  30.591  -4.176  1.00 31.98    -0.270 OA
ATOM    899  CB  THR A  98      59.363  30.122  -6.889  1.00 33.17     0.140 C 
ATOM    900  OG1 THR A  98      59.278  30.092  -8.337  1.00 34.95    -0.382 OA
ATOM    901  CG2 THR A  98      60.524  29.271  -6.436  1.00 32.20     0.034 C 
ATOM    902  HN  THR A  98      57.157  31.514  -7.007  1.00 32.73     0.164 HD
ATOM    903  HG1 THR A  98      59.113  29.106  -8.658  1.00 32.73     0.210 HD
ATOM    904  N   VAL A  99      58.018  28.300  -4.396  1.00 31.16    -0.337 N 
ATOM    905  CA  VAL A  99      58.036  28.001  -2.972  1.00 30.35     0.159 C 
ATOM    906  C   VAL A  99      59.237  27.156  -2.567  1.00 30.12     0.251 C 
ATOM    907  O   VAL A  99      59.525  26.146  -3.222  1.00 30.51    -0.271 OA
ATOM    908  CB  VAL A  99      56.792  27.159  -2.625  1.00 29.99     0.029 C 
ATOM    909  CG1 VAL A  99      56.803  26.823  -1.139  1.00 30.02     0.002 C 
ATOM    910  CG2 VAL A  99      55.530  27.928  -2.976  1.00 29.55     0.002 C 
ATOM    911  HN  VAL A  99      58.026  27.489  -5.094  1.00 30.24     0.164 HD
ATOM    912  N   GLY A 100      59.956  27.513  -1.508  1.00 29.57    -0.336 N 
ATOM    913  CA  GLY A 100      61.096  26.714  -1.068  1.00 28.95     0.189 C 
ATOM    914  C   GLY A 100      61.016  26.366   0.417  1.00 28.90     0.253 C 
ATOM    915  O   GLY A 100      60.386  27.013   1.261  1.00 29.01    -0.270 OA
ATOM    916  HN  GLY A 100      59.695  28.400  -0.969  1.00 29.11     0.164 HD
ATOM    917  N   PHE A 101      61.703  25.292   0.777  1.00 28.75    -0.337 N 
ATOM    918  CA  PHE A 101      61.795  24.806   2.146  1.00 28.40     0.164 C 
ATOM    919  C   PHE A 101      62.703  23.571   2.157  1.00 28.89     0.251 C 
ATOM    920  O   PHE A 101      62.784  22.845   1.146  1.00 28.45    -0.271 OA
ATOM    921  CB  PHE A 101      60.431  24.450   2.744  1.00 27.54     0.058 C 
ATOM    922  CG  PHE A 101      59.596  23.522   1.913  1.00 27.07    -0.020 A 
ATOM    923  CD1 PHE A 101      59.898  22.170   1.819  1.00 26.30    -0.004 A 
ATOM    924  CD2 PHE A 101      58.506  24.008   1.213  1.00 26.37    -0.004 A 
ATOM    925  CE1 PHE A 101      59.140  21.307   1.044  1.00 26.05    -0.000 A 
ATOM    926  CE2 PHE A 101      57.742  23.134   0.437  1.00 26.91    -0.000 A 
ATOM    927  CZ  PHE A 101      58.046  21.782   0.344  1.00 25.94    -0.000 A 
ATOM    928  HN  PHE A 101      62.222  24.749   0.015  1.00 27.33     0.164 HD
ATOM    929  N   GLY A 102      63.377  23.349   3.289  1.00 28.80    -0.336 N 
ATOM    930  CA  GLY A 102      64.233  22.193   3.427  1.00 29.49     0.189 C 
ATOM    931  C   GLY A 102      65.333  22.078   2.388  1.00 30.79     0.253 C 
ATOM    932  O   GLY A 102      65.772  20.977   2.053  1.00 30.76    -0.270 OA
ATOM    933  HN  GLY A 102      63.282  24.036   4.104  1.00 29.96     0.164 HD
ATOM    934  N   GLY A 103      65.810  23.211   1.887  1.00 31.88    -0.336 N 
ATOM    935  CA  GLY A 103      66.871  23.333   0.913  1.00 32.81     0.189 C 
ATOM    936  C   GLY A 103      66.484  22.965  -0.506  1.00 33.46     0.253 C 
ATOM    937  O   GLY A 103      67.322  22.826  -1.386  1.00 34.26    -0.270 OA
ATOM    938  HN  GLY A 103      65.367  24.120   2.237  1.00 33.10     0.164 HD
ATOM    939  N   VAL A 104      65.201  22.806  -0.743  1.00 33.88    -0.337 N 
ATOM    940  CA  VAL A 104      64.526  22.430  -1.988  1.00 33.28     0.159 C 
ATOM    941  C   VAL A 104      63.624  23.525  -2.527  1.00 33.57     0.251 C 
ATOM    942  O   VAL A 104      63.321  24.557  -1.890  1.00 33.75    -0.271 OA
ATOM    943  CB  VAL A 104      63.782  21.131  -1.578  1.00 32.23     0.029 C 
ATOM    944  CG1 VAL A 104      62.446  20.880  -2.198  1.00 31.13     0.002 C 
ATOM    945  CG2 VAL A 104      64.747  19.982  -1.908  1.00 31.65     0.002 C 
ATOM    946  HN  VAL A 104      64.556  22.976   0.094  1.00 32.78     0.164 HD
ATOM    947  N   SER A 105      63.153  23.386  -3.761  1.00 33.67    -0.336 N 
ATOM    948  CA  SER A 105      62.321  24.443  -4.330  1.00 34.27     0.189 C 
ATOM    949  C   SER A 105      61.386  23.950  -5.404  1.00 33.74     0.254 C 
ATOM    950  O   SER A 105      61.812  23.144  -6.217  1.00 34.42    -0.270 OA
ATOM    951  CB  SER A 105      63.282  25.414  -5.024  1.00 35.76     0.169 C 
ATOM    952  OG  SER A 105      62.783  26.739  -5.037  1.00 39.21    -0.380 OA
ATOM    953  HN  SER A 105      63.380  22.510  -4.332  1.00 35.18     0.164 HD
ATOM    954  HG  SER A 105      61.867  26.764  -5.550  1.00 35.18     0.211 HD
ATOM    955  N   ILE A 106      60.150  24.406  -5.398  1.00 33.43    -0.337 N 
ATOM    956  CA  ILE A 106      59.167  24.020  -6.401  1.00 32.64     0.159 C 
ATOM    957  C   ILE A 106      58.729  25.328  -7.087  1.00 32.66     0.251 C 
ATOM    958  O   ILE A 106      58.574  26.403  -6.528  1.00 32.20    -0.271 OA
ATOM    959  CB  ILE A 106      57.963  23.223  -5.908  1.00 31.57     0.029 C 
ATOM    960  CG1 ILE A 106      57.312  23.865  -4.679  1.00 30.76     0.002 C 
ATOM    961  CG2 ILE A 106      58.448  21.807  -5.607  1.00 30.51     0.002 C 
ATOM    962  CD1 ILE A 106      56.174  23.042  -4.104  1.00 30.08     0.000 C 
ATOM    963  HN  ILE A 106      59.857  25.087  -4.626  1.00 31.73     0.164 HD
ATOM    964  N   LYS A 107      58.600  25.175  -8.405  1.00 33.15    -0.338 N 
ATOM    965  CA  LYS A 107      58.224  26.257  -9.307  1.00 32.88     0.159 C 
ATOM    966  C   LYS A 107      56.771  26.169  -9.710  1.00 31.35     0.251 C 
ATOM    967  O   LYS A 107      56.192  25.088  -9.792  1.00 30.06    -0.271 OA
ATOM    968  CB  LYS A 107      59.109  26.134 -10.557  1.00 36.02     0.032 C 
ATOM    969  CG  LYS A 107      60.398  26.939 -10.432  1.00 40.05     0.004 C 
ATOM    970  CD  LYS A 107      61.310  26.403  -9.332  1.00 43.14     0.032 C 
ATOM    971  CE  LYS A 107      62.177  25.258  -9.852  1.00 45.78     0.206 C 
ATOM    972  NZ  LYS A 107      62.849  24.409  -8.828  1.00 46.65    -0.064 N 
ATOM    973  HN  LYS A 107      58.782  24.207  -8.823  1.00 37.68     0.164 HD
ATOM    974  HZ1 LYS A 107      63.422  23.648  -9.315  1.00 37.68     0.275 HD
ATOM    975  HZ2 LYS A 107      62.111  23.953  -8.202  1.00 37.68     0.275 HD
ATOM    976  HZ3 LYS A 107      63.497  25.016  -8.231  1.00 37.68     0.275 HD
ATOM    977  N   ASN A 108      56.188  27.327  -9.959  1.00 31.67    -0.337 N 
ATOM    978  CA  ASN A 108      54.793  27.433 -10.362  1.00 32.48     0.169 C 
ATOM    979  C   ASN A 108      53.820  26.716  -9.423  1.00 32.57     0.251 C 
ATOM    980  O   ASN A 108      52.967  25.919  -9.858  1.00 32.22    -0.271 OA
ATOM    981  CB  ASN A 108      54.515  26.799 -11.729  1.00 35.16     0.119 C 
ATOM    982  CG  ASN A 108      55.411  27.398 -12.809  1.00 37.00     0.230 C 
ATOM    983  OD1 ASN A 108      55.565  28.632 -12.871  1.00 38.84    -0.273 OA
ATOM    984  ND2 ASN A 108      55.969  26.457 -13.573  1.00 37.65    -0.369 N 
ATOM    985  HN  ASN A 108      56.764  28.224  -9.861  1.00 34.70     0.164 HD
ATOM    986 1HD2 ASN A 108      55.762  25.424 -13.386  1.00 34.70     0.159 HD
ATOM    987 2HD2 ASN A 108      56.623  26.735 -14.373  1.00 34.70     0.159 HD
ATOM    988  N   GLN A 109      53.974  27.048  -8.123  1.00 31.94    -0.337 N 
ATOM    989  CA  GLN A 109      53.056  26.395  -7.175  1.00 31.09     0.160 C 
ATOM    990  C   GLN A 109      51.834  27.293  -6.941  1.00 30.25     0.251 C 
ATOM    991  O   GLN A 109      51.921  28.501  -6.750  1.00 29.67    -0.271 OA
ATOM    992  CB  GLN A 109      53.779  26.073  -5.860  1.00 29.96     0.042 C 
ATOM    993  CG  GLN A 109      52.867  25.610  -4.733  1.00 29.24     0.090 C 
ATOM    994  CD  GLN A 109      52.166  24.300  -5.000  1.00 28.23     0.227 C 
ATOM    995  OE1 GLN A 109      52.823  23.293  -5.318  1.00 29.46    -0.273 OA
ATOM    996  NE2 GLN A 109      50.843  24.208  -4.858  1.00 27.51    -0.369 N 
ATOM    997  HN  GLN A 109      54.719  27.745  -7.801  1.00 29.71     0.164 HD
ATOM    998 1HE2 GLN A 109      50.277  25.064  -4.554  1.00 29.71     0.159 HD
ATOM    999 2HE2 GLN A 109      50.348  23.279  -5.048  1.00 29.71     0.159 HD
ATOM   1000  N   VAL A 110      50.673  26.666  -6.989  1.00 29.89    -0.338 N 
ATOM   1001  CA  VAL A 110      49.426  27.356  -6.711  1.00 31.29     0.159 C 
ATOM   1002  C   VAL A 110      49.343  27.520  -5.177  1.00 32.14     0.251 C 
ATOM   1003  O   VAL A 110      49.432  26.557  -4.378  1.00 32.43    -0.271 OA
ATOM   1004  CB  VAL A 110      48.187  26.540  -7.153  1.00 31.02     0.029 C 
ATOM   1005  CG1 VAL A 110      46.873  27.134  -6.631  1.00 30.84     0.002 C 
ATOM   1006  CG2 VAL A 110      48.043  26.442  -8.670  1.00 30.69     0.002 C 
ATOM   1007  HN  VAL A 110      50.651  25.626  -7.238  1.00 31.19     0.164 HD
ATOM   1008  N   LEU A 111      49.167  28.757  -4.734  1.00 32.37    -0.338 N 
ATOM   1009  CA  LEU A 111      48.998  29.127  -3.324  1.00 32.40     0.159 C 
ATOM   1010  C   LEU A 111      48.034  30.320  -3.292  1.00 32.84     0.251 C 
ATOM   1011  O   LEU A 111      47.780  30.971  -4.326  1.00 33.53    -0.271 OA
ATOM   1012  CB  LEU A 111      50.314  29.458  -2.638  1.00 30.77     0.032 C 
ATOM   1013  CG  LEU A 111      51.171  30.457  -3.411  1.00 32.08     0.002 C 
ATOM   1014  CD1 LEU A 111      51.112  31.847  -2.805  1.00 32.74     0.000 C 
ATOM   1015  CD2 LEU A 111      52.617  29.994  -3.406  1.00 33.39     0.000 C 
ATOM   1016  HN  LEU A 111      49.147  29.544  -5.458  1.00 32.51     0.164 HD
ATOM   1017  N   ALA A 112      47.408  30.685  -2.189  1.00 32.45    -0.338 N 
ATOM   1018  CA  ALA A 112      46.507  31.818  -2.127  1.00 31.94     0.159 C 
ATOM   1019  C   ALA A 112      47.165  32.977  -1.398  1.00 32.06     0.251 C 
ATOM   1020  O   ALA A 112      47.801  32.767  -0.364  1.00 32.11    -0.271 OA
ATOM   1021  CB  ALA A 112      45.242  31.474  -1.340  1.00 32.35     0.034 C 
ATOM   1022  HN  ALA A 112      47.574  30.117  -1.298  1.00 32.18     0.164 HD
ATOM   1023  N   ASP A 113      47.005  34.161  -1.960  1.00 32.50    -0.337 N 
ATOM   1024  CA  ASP A 113      47.511  35.418  -1.362  1.00 33.04     0.170 C 
ATOM   1025  C   ASP A 113      46.262  35.916  -0.623  1.00 32.99     0.252 C 
ATOM   1026  O   ASP A 113      45.211  36.140  -1.237  1.00 33.19    -0.271 OA
ATOM   1027  CB  ASP A 113      48.019  36.313  -2.454  1.00 34.39     0.129 C 
ATOM   1028  CG  ASP A 113      48.513  37.662  -2.015  1.00 35.89     0.188 C 
ATOM   1029  OD1 ASP A 113      49.514  37.796  -1.295  1.00 36.62    -0.647 OA
ATOM   1030  OD2 ASP A 113      47.843  38.645  -2.434  1.00 38.51    -0.647 OA
ATOM   1031  HN  ASP A 113      46.484  34.215  -2.893  1.00 34.64     0.164 HD
ATOM   1032  N   VAL A 114      46.294  35.976   0.710  1.00 32.79    -0.338 N 
ATOM   1033  CA  VAL A 114      45.149  36.330   1.561  1.00 31.96     0.159 C 
ATOM   1034  C   VAL A 114      45.129  37.791   1.987  1.00 32.20     0.251 C 
ATOM   1035  O   VAL A 114      46.021  38.411   2.560  1.00 32.10    -0.271 OA
ATOM   1036  CB  VAL A 114      45.111  35.359   2.773  1.00 30.95     0.029 C 
ATOM   1037  CG1 VAL A 114      44.234  35.823   3.907  1.00 29.08     0.002 C 
ATOM   1038  CG2 VAL A 114      44.560  34.001   2.322  1.00 29.33     0.002 C 
ATOM   1039  HN  VAL A 114      47.221  35.750   1.195  1.00 31.20     0.164 HD
ATOM   1040  N   ASP A 115      43.986  38.386   1.653  1.00 32.31    -0.337 N 
ATOM   1041  CA  ASP A 115      43.660  39.776   1.869  1.00 33.32     0.170 C 
ATOM   1042  C   ASP A 115      43.032  40.117   3.205  1.00 32.89     0.252 C 
ATOM   1043  O   ASP A 115      43.101  41.227   3.726  1.00 32.77    -0.271 OA
ATOM   1044  CB  ASP A 115      42.542  40.087   0.820  1.00 35.91     0.129 C 
ATOM   1045  CG  ASP A 115      43.127  40.236  -0.581  1.00 38.29     0.188 C 
ATOM   1046  OD1 ASP A 115      44.109  41.038  -0.601  1.00 40.05    -0.647 OA
ATOM   1047  OD2 ASP A 115      42.672  39.608  -1.582  1.00 39.64    -0.647 OA
ATOM   1048  HN  ASP A 115      43.241  37.779   1.182  1.00 35.65     0.164 HD
ATOM   1049  N   SER A 116      42.346  39.091   3.699  1.00 32.61    -0.336 N 
ATOM   1050  CA  SER A 116      41.613  39.145   4.956  1.00 32.18     0.189 C 
ATOM   1051  C   SER A 116      41.556  37.823   5.712  1.00 30.67     0.254 C 
ATOM   1052  O   SER A 116      41.209  36.773   5.138  1.00 29.90    -0.270 OA
ATOM   1053  CB  SER A 116      40.180  39.548   4.532  1.00 33.55     0.169 C 
ATOM   1054  OG  SER A 116      39.282  39.534   5.635  1.00 36.99    -0.380 OA
ATOM   1055  HN  SER A 116      42.332  38.177   3.143  1.00 32.65     0.164 HD
ATOM   1056  HG  SER A 116      39.246  38.568   6.045  1.00 32.65     0.211 HD
ATOM   1057  N   THR A 117      41.878  37.847   7.016  1.00 29.94    -0.336 N 
ATOM   1058  CA  THR A 117      41.832  36.638   7.848  1.00 29.21     0.186 C 
ATOM   1059  C   THR A 117      41.823  36.877   9.357  1.00 28.87     0.253 C 
ATOM   1060  O   THR A 117      42.360  37.897   9.828  1.00 28.71    -0.270 OA
ATOM   1061  CB  THR A 117      43.082  35.718   7.578  1.00 28.18     0.140 C 
ATOM   1062  OG1 THR A 117      42.946  34.458   8.270  1.00 26.54    -0.382 OA
ATOM   1063  CG2 THR A 117      44.364  36.445   7.964  1.00 26.65     0.034 C 
ATOM   1064  HN  THR A 117      42.176  38.773   7.461  1.00 28.30     0.164 HD
ATOM   1065  HG1 THR A 117      42.869  34.632   9.303  1.00 28.30     0.210 HD
ATOM   1066  N   SER A 118      41.262  35.911  10.107  1.00 28.39    -0.335 N 
ATOM   1067  CA  SER A 118      41.314  36.051  11.573  1.00 28.83     0.189 C 
ATOM   1068  C   SER A 118      42.475  35.197  12.132  1.00 28.41     0.254 C 
ATOM   1069  O   SER A 118      42.713  35.192  13.341  1.00 28.80    -0.270 OA
ATOM   1070  CB  SER A 118      40.073  35.564  12.311  1.00 28.29     0.169 C 
ATOM   1071  OG  SER A 118      39.691  34.305  11.764  1.00 29.50    -0.380 OA
ATOM   1072  HN  SER A 118      40.791  35.065   9.652  1.00 28.70     0.164 HD
ATOM   1073  HG  SER A 118      39.480  34.417  10.741  1.00 28.70     0.211 HD
ATOM   1074  N   ILE A 119      43.195  34.478  11.272  1.00 27.43    -0.337 N 
ATOM   1075  CA  ILE A 119      44.310  33.594  11.632  1.00 25.77     0.159 C 
ATOM   1076  C   ILE A 119      45.644  34.315  11.719  1.00 26.13     0.251 C 
ATOM   1077  O   ILE A 119      45.980  35.192  10.912  1.00 25.33    -0.271 OA
ATOM   1078  CB  ILE A 119      44.305  32.420  10.637  1.00 24.80     0.029 C 
ATOM   1079  CG1 ILE A 119      42.922  31.760  10.802  1.00 24.39     0.002 C 
ATOM   1080  CG2 ILE A 119      45.373  31.382  10.885  1.00 24.18     0.002 C 
ATOM   1081  CD1 ILE A 119      42.494  30.863   9.667  1.00 23.16     0.000 C 
ATOM   1082  HN  ILE A 119      42.940  34.551  10.235  1.00 25.15     0.164 HD
ATOM   1083  N   ASP A 120      46.426  33.982  12.758  1.00 25.64    -0.337 N 
ATOM   1084  CA  ASP A 120      47.703  34.576  13.075  1.00 26.50     0.170 C 
ATOM   1085  C   ASP A 120      48.845  34.419  12.086  1.00 26.26     0.252 C 
ATOM   1086  O   ASP A 120      49.764  35.259  12.122  1.00 25.88    -0.271 OA
ATOM   1087  CB  ASP A 120      48.254  33.990  14.403  1.00 30.51     0.129 C 
ATOM   1088  CG  ASP A 120      47.367  34.332  15.594  1.00 33.79     0.188 C 
ATOM   1089  OD1 ASP A 120      46.130  34.098  15.522  1.00 36.46    -0.647 OA
ATOM   1090  OD2 ASP A 120      47.815  34.831  16.654  1.00 35.76    -0.647 OA
ATOM   1091  HN  ASP A 120      46.072  33.209  13.408  1.00 30.10     0.164 HD
ATOM   1092  N   GLN A 121      48.815  33.393  11.230  1.00 25.21    -0.337 N 
ATOM   1093  CA  GLN A 121      49.888  33.178  10.267  1.00 23.66     0.160 C 
ATOM   1094  C   GLN A 121      49.340  32.263   9.183  1.00 23.10     0.251 C 
ATOM   1095  O   GLN A 121      48.293  31.673   9.401  1.00 23.13    -0.271 OA
ATOM   1096  CB  GLN A 121      51.084  32.515  10.952  1.00 23.88     0.042 C 
ATOM   1097  CG  GLN A 121      50.851  31.073  11.395  1.00 24.45     0.090 C 
ATOM   1098  CD  GLN A 121      51.933  30.514  12.303  1.00 25.51     0.227 C 
ATOM   1099  OE1 GLN A 121      51.737  30.259  13.495  1.00 24.69    -0.273 OA
ATOM   1100  NE2 GLN A 121      53.134  30.298  11.770  1.00 25.25    -0.369 N 
ATOM   1101  HN  GLN A 121      47.987  32.716  11.252  1.00 24.32     0.164 HD
ATOM   1102 1HE2 GLN A 121      53.308  30.517  10.737  1.00 24.32     0.159 HD
ATOM   1103 2HE2 GLN A 121      53.925  29.905  12.374  1.00 24.32     0.159 HD
ATOM   1104  N   GLY A 122      50.027  32.154   8.067  1.00 23.38    -0.336 N 
ATOM   1105  CA  GLY A 122      49.684  31.350   6.919  1.00 22.66     0.189 C 
ATOM   1106  C   GLY A 122      49.655  29.869   7.262  1.00 22.88     0.253 C 
ATOM   1107  O   GLY A 122      50.185  29.490   8.314  1.00 23.54    -0.270 OA
ATOM   1108  HN  GLY A 122      50.933  32.719   8.004  1.00 23.11     0.164 HD
ATOM   1109  N   ILE A 123      49.032  29.077   6.411  1.00 21.85    -0.337 N 
ATOM   1110  CA  ILE A 123      48.913  27.657   6.636  1.00 22.49     0.159 C 
ATOM   1111  C   ILE A 123      49.300  26.815   5.415  1.00 23.93     0.251 C 
ATOM   1112  O   ILE A 123      48.874  27.092   4.286  1.00 23.33    -0.271 OA
ATOM   1113  CB  ILE A 123      47.456  27.274   6.991  1.00 21.08     0.029 C 
ATOM   1114  CG1 ILE A 123      47.184  27.969   8.326  1.00 21.20     0.002 C 
ATOM   1115  CG2 ILE A 123      47.250  25.782   7.185  1.00 19.61     0.002 C 
ATOM   1116  CD1 ILE A 123      45.861  27.628   8.914  1.00 22.19     0.000 C 
ATOM   1117  HN  ILE A 123      48.602  29.500   5.527  1.00 21.96     0.164 HD
ATOM   1118  N   LEU A 124      50.122  25.791   5.718  1.00 23.75    -0.338 N 
ATOM   1119  CA  LEU A 124      50.573  24.862   4.681  1.00 24.17     0.159 C 
ATOM   1120  C   LEU A 124      49.782  23.555   4.822  1.00 23.35     0.251 C 
ATOM   1121  O   LEU A 124      50.111  22.716   5.662  1.00 23.57    -0.271 OA
ATOM   1122  CB  LEU A 124      52.074  24.579   4.738  1.00 24.68     0.032 C 
ATOM   1123  CG  LEU A 124      52.648  23.413   3.907  1.00 26.24     0.002 C 
ATOM   1124  CD1 LEU A 124      52.406  23.590   2.420  1.00 24.83     0.000 C 
ATOM   1125  CD2 LEU A 124      54.153  23.288   4.126  1.00 26.10     0.000 C 
ATOM   1126  HN  LEU A 124      50.449  25.656   6.728  1.00 24.59     0.164 HD
ATOM   1127  N   GLY A 125      48.746  23.384   4.012  1.00 22.38    -0.336 N 
ATOM   1128  CA  GLY A 125      47.887  22.218   3.993  1.00 21.64     0.189 C 
ATOM   1129  C   GLY A 125      48.548  21.115   3.182  1.00 21.94     0.253 C 
ATOM   1130  O   GLY A 125      48.868  21.272   2.003  1.00 22.98    -0.270 OA
ATOM   1131  HN  GLY A 125      48.528  24.169   3.318  1.00 22.24     0.164 HD
ATOM   1132  N   VAL A 126      48.758  19.963   3.811  1.00 21.79    -0.337 N 
ATOM   1133  CA  VAL A 126      49.414  18.833   3.143  1.00 20.95     0.159 C 
ATOM   1134  C   VAL A 126      48.493  17.637   3.018  1.00 20.69     0.251 C 
ATOM   1135  O   VAL A 126      48.964  16.508   2.849  1.00 20.81    -0.271 OA
ATOM   1136  CB  VAL A 126      50.729  18.485   3.873  1.00 21.32     0.029 C 
ATOM   1137  CG1 VAL A 126      51.766  19.619   3.750  1.00 20.36     0.002 C 
ATOM   1138  CG2 VAL A 126      50.565  18.265   5.382  1.00 21.35     0.002 C 
ATOM   1139  HN  VAL A 126      48.441  19.857   4.828  1.00 21.04     0.164 HD
ATOM   1140  N   GLY A 127      47.165  17.827   3.085  1.00 20.27    -0.336 N 
ATOM   1141  CA  GLY A 127      46.316  16.623   2.944  1.00 21.16     0.189 C 
ATOM   1142  C   GLY A 127      46.080  16.298   1.455  1.00 21.94     0.253 C 
ATOM   1143  O   GLY A 127      46.748  16.803   0.544  1.00 21.06    -0.270 OA
ATOM   1144  HN  GLY A 127      46.743  18.799   3.233  1.00 21.11     0.164 HD
ATOM   1145  N   TYR A 128      45.106  15.449   1.187  1.00 22.48    -0.337 N 
ATOM   1146  CA  TYR A 128      44.761  15.075  -0.179  1.00 24.59     0.164 C 
ATOM   1147  C   TYR A 128      44.383  16.280  -1.042  1.00 26.29     0.251 C 
ATOM   1148  O   TYR A 128      43.768  17.259  -0.570  1.00 26.35    -0.271 OA
ATOM   1149  CB  TYR A 128      43.532  14.168  -0.096  1.00 23.19     0.058 C 
ATOM   1150  CG  TYR A 128      43.824  12.765   0.353  1.00 23.76    -0.020 A 
ATOM   1151  CD1 TYR A 128      44.694  11.986  -0.397  1.00 24.07    -0.002 A 
ATOM   1152  CD2 TYR A 128      43.227  12.174   1.470  1.00 23.66    -0.002 A 
ATOM   1153  CE1 TYR A 128      44.967  10.660  -0.065  1.00 23.71     0.024 A 
ATOM   1154  CE2 TYR A 128      43.485  10.860   1.818  1.00 23.35     0.024 A 
ATOM   1155  CZ  TYR A 128      44.358  10.121   1.045  1.00 23.77     0.089 A 
ATOM   1156  OH  TYR A 128      44.664   8.826   1.343  1.00 24.77    -0.359 OA
ATOM   1157  HN  TYR A 128      44.553  15.022   1.997  1.00 24.17     0.164 HD
ATOM   1158  HH  TYR A 128      44.391   8.208   0.540  1.00 24.17     0.217 HD
ATOM   1159  N   LYS A 129      44.735  16.234  -2.336  1.00 28.37    -0.338 N 
ATOM   1160  CA  LYS A 129      44.421  17.321  -3.271  1.00 31.25     0.159 C 
ATOM   1161  C   LYS A 129      42.909  17.351  -3.524  1.00 31.79     0.251 C 
ATOM   1162  O   LYS A 129      42.335  18.371  -3.929  1.00 33.10    -0.271 OA
ATOM   1163  CB  LYS A 129      45.211  17.184  -4.571  1.00 33.81     0.032 C 
ATOM   1164  CG  LYS A 129      44.721  15.987  -5.381  1.00 37.26     0.004 C 
ATOM   1165  CD  LYS A 129      45.065  16.181  -6.846  1.00 40.19     0.032 C 
ATOM   1166  CE  LYS A 129      44.260  17.302  -7.497  1.00 41.89     0.206 C 
ATOM   1167  NZ  LYS A 129      44.834  17.564  -8.870  1.00 44.10    -0.064 N 
ATOM   1168  HN  LYS A 129      45.262  15.376  -2.698  1.00 35.75     0.164 HD
ATOM   1169  HZ1 LYS A 129      44.282  18.349  -9.344  1.00 35.75     0.275 HD
ATOM   1170  HZ2 LYS A 129      44.767  16.674  -9.461  1.00 35.75     0.275 HD
ATOM   1171  HZ3 LYS A 129      45.860  17.855  -8.779  1.00 35.75     0.275 HD
ATOM   1172  N   THR A 130      42.224  16.242  -3.234  1.00 31.97    -0.336 N 
ATOM   1173  CA  THR A 130      40.805  16.064  -3.309  1.00 32.17     0.186 C 
ATOM   1174  C   THR A 130      40.111  16.876  -2.207  1.00 32.89     0.253 C 
ATOM   1175  O   THR A 130      38.873  16.902  -2.249  1.00 34.21    -0.270 OA
ATOM   1176  CB  THR A 130      40.206  14.664  -3.009  1.00 32.68     0.140 C 
ATOM   1177  OG1 THR A 130      40.537  14.129  -1.714  1.00 32.74    -0.382 OA
ATOM   1178  CG2 THR A 130      40.653  13.684  -4.091  1.00 34.14     0.034 C 
ATOM   1179  HN  THR A 130      42.796  15.397  -2.911  1.00 32.97     0.164 HD
ATOM   1180  HG1 THR A 130      41.579  14.036  -1.629  1.00 32.97     0.210 HD
ATOM   1181  N   ASN A 131      40.818  17.450  -1.249  1.00 32.71    -0.337 N 
ATOM   1182  CA  ASN A 131      40.115  18.188  -0.189  1.00 32.37     0.169 C 
ATOM   1183  C   ASN A 131      40.479  19.653  -0.204  1.00 32.43     0.251 C 
ATOM   1184  O   ASN A 131      40.338  20.387   0.784  1.00 32.36    -0.271 OA
ATOM   1185  CB  ASN A 131      40.488  17.461   1.111  1.00 33.24     0.119 C 
ATOM   1186  CG  ASN A 131      39.520  17.801   2.228  1.00 33.92     0.230 C 
ATOM   1187  OD1 ASN A 131      39.955  18.023   3.362  1.00 34.32    -0.273 OA
ATOM   1188  ND2 ASN A 131      38.239  17.845   1.897  1.00 33.88    -0.369 N 
ATOM   1189  HN  ASN A 131      41.886  17.379  -1.245  1.00 33.15     0.164 HD
ATOM   1190 1HD2 ASN A 131      37.940  17.646   0.889  1.00 33.15     0.159 HD
ATOM   1191 2HD2 ASN A 131      37.503  18.079   2.637  1.00 33.15     0.159 HD
ATOM   1192  N   GLU A 132      40.973  20.145  -1.355  1.00 32.52    -0.337 N 
ATOM   1193  CA  GLU A 132      41.340  21.546  -1.448  1.00 33.44     0.160 C 
ATOM   1194  C   GLU A 132      40.131  22.481  -1.486  1.00 34.43     0.251 C 
ATOM   1195  O   GLU A 132      39.072  22.088  -1.988  1.00 35.18    -0.271 OA
ATOM   1196  CB  GLU A 132      42.091  21.837  -2.756  1.00 33.42     0.043 C 
ATOM   1197  CG  GLU A 132      43.389  21.061  -2.771  1.00 32.91     0.100 C 
ATOM   1198  CD  GLU A 132      43.832  20.906  -4.213  1.00 33.94     0.185 C 
ATOM   1199  OE1 GLU A 132      42.992  21.004  -5.119  1.00 32.73    -0.647 OA
ATOM   1200  OE2 GLU A 132      45.050  20.666  -4.353  1.00 34.91    -0.647 OA
ATOM   1201  HN  GLU A 132      41.095  19.503  -2.202  1.00 33.72     0.164 HD
ATOM   1202  N   ALA A 133      40.309  23.684  -0.953  1.00 34.74    -0.338 N 
ATOM   1203  CA  ALA A 133      39.233  24.661  -0.983  1.00 36.42     0.159 C 
ATOM   1204  C   ALA A 133      39.565  25.590  -2.171  1.00 38.65     0.251 C 
ATOM   1205  O   ALA A 133      38.678  26.260  -2.691  1.00 38.97    -0.271 OA
ATOM   1206  CB  ALA A 133      39.121  25.456   0.287  1.00 34.63     0.034 C 
ATOM   1207  HN  ALA A 133      41.246  23.935  -0.501  1.00 36.68     0.164 HD
ATOM   1208  N   GLY A 134      40.831  25.607  -2.623  1.00 39.80    -0.336 N 
ATOM   1209  CA  GLY A 134      41.277  26.437  -3.716  1.00 41.30     0.189 C 
ATOM   1210  C   GLY A 134      40.776  26.013  -5.098  1.00 42.51     0.253 C 
ATOM   1211  O   GLY A 134      40.839  26.792  -6.075  1.00 43.28    -0.270 OA
ATOM   1212  HN  GLY A 134      41.547  24.970  -2.146  1.00 41.72     0.164 HD
ATOM   1213  N   GLY A 135      40.258  24.786  -5.218  1.00 42.55    -0.336 N 
ATOM   1214  CA  GLY A 135      39.744  24.286  -6.482  1.00 41.86     0.189 C 
ATOM   1215  C   GLY A 135      40.213  22.858  -6.734  1.00 41.96     0.253 C 
ATOM   1216  O   GLY A 135      40.014  21.949  -5.908  1.00 42.61    -0.270 OA
ATOM   1217  HN  GLY A 135      40.221  24.153  -4.356  1.00 42.25     0.164 HD
ATOM   1218  N   SER A 136      40.838  22.624  -7.896  1.00 40.60    -0.335 N 
ATOM   1219  CA  SER A 136      41.289  21.241  -8.140  1.00 39.35     0.189 C 
ATOM   1220  C   SER A 136      42.703  21.359  -8.657  1.00 38.69     0.254 C 
ATOM   1221  O   SER A 136      42.783  21.617  -9.858  1.00 39.94    -0.270 OA
ATOM   1222  CB  SER A 136      40.406  20.595  -9.188  1.00 39.69     0.169 C 
ATOM   1223  OG  SER A 136      40.728  19.224  -9.283  1.00 41.20    -0.380 OA
ATOM   1224  HN  SER A 136      41.002  23.402  -8.612  1.00 39.91     0.164 HD
ATOM   1225  HG  SER A 136      41.736  19.119  -9.558  1.00 39.91     0.211 HD
ATOM   1226  N   TYR A 137      43.745  21.240  -7.854  1.00 37.09    -0.337 N 
ATOM   1227  CA  TYR A 137      45.083  21.407  -8.397  1.00 35.02     0.164 C 
ATOM   1228  C   TYR A 137      46.094  20.539  -7.659  1.00 33.86     0.251 C 
ATOM   1229  O   TYR A 137      45.760  19.714  -6.821  1.00 33.66    -0.271 OA
ATOM   1230  CB  TYR A 137      45.478  22.904  -8.356  1.00 33.93     0.058 C 
ATOM   1231  CG  TYR A 137      45.457  23.457  -6.953  1.00 33.94    -0.020 A 
ATOM   1232  CD1 TYR A 137      44.279  23.915  -6.383  1.00 34.02    -0.002 A 
ATOM   1233  CD2 TYR A 137      46.604  23.483  -6.174  1.00 33.44    -0.002 A 
ATOM   1234  CE1 TYR A 137      44.233  24.415  -5.090  1.00 33.82     0.024 A 
ATOM   1235  CE2 TYR A 137      46.580  23.985  -4.887  1.00 33.56     0.024 A 
ATOM   1236  CZ  TYR A 137      45.392  24.444  -4.343  1.00 33.92     0.089 A 
ATOM   1237  OH  TYR A 137      45.383  24.939  -3.064  1.00 32.68    -0.359 OA
ATOM   1238  HN  TYR A 137      43.606  21.023  -6.816  1.00 34.08     0.164 HD
ATOM   1239  HH  TYR A 137      45.071  25.942  -3.078  1.00 34.08     0.217 HD
ATOM   1240  N   ASP A 138      47.363  20.688  -8.043  1.00 32.68    -0.337 N 
ATOM   1241  CA  ASP A 138      48.440  19.940  -7.423  1.00 32.04     0.170 C 
ATOM   1242  C   ASP A 138      48.831  20.743  -6.179  1.00 31.41     0.252 C 
ATOM   1243  O   ASP A 138      49.304  21.873  -6.351  1.00 31.07    -0.271 OA
ATOM   1244  CB  ASP A 138      49.662  19.851  -8.316  1.00 32.57     0.129 C 
ATOM   1245  CG  ASP A 138      49.454  18.920  -9.499  1.00 33.22     0.188 C 
ATOM   1246  OD1 ASP A 138      48.404  18.256  -9.578  1.00 32.72    -0.647 OA
ATOM   1247  OD2 ASP A 138      50.403  18.869 -10.327  1.00 35.06    -0.647 OA
ATOM   1248  HN  ASP A 138      47.592  21.377  -8.829  1.00 32.60     0.164 HD
ATOM   1249  N   ASN A 139      48.579  20.154  -5.007  1.00 30.89    -0.337 N 
ATOM   1250  CA  ASN A 139      48.968  20.919  -3.775  1.00 29.91     0.169 C 
ATOM   1251  C   ASN A 139      50.449  20.658  -3.503  1.00 28.68     0.251 C 
ATOM   1252  O   ASN A 139      51.050  19.939  -4.298  1.00 27.91    -0.271 OA
ATOM   1253  CB  ASN A 139      48.016  20.615  -2.624  1.00 27.87     0.119 C 
ATOM   1254  CG  ASN A 139      47.951  19.162  -2.222  1.00 26.55     0.230 C 
ATOM   1255  OD1 ASN A 139      48.415  18.257  -2.900  1.00 25.83    -0.273 OA
ATOM   1256  ND2 ASN A 139      47.353  18.968  -1.053  1.00 27.27    -0.369 N 
ATOM   1257  HN  ASN A 139      48.124  19.187  -4.949  1.00 28.11     0.164 HD
ATOM   1258 1HD2 ASN A 139      46.976  19.803  -0.500  1.00 28.11     0.159 HD
ATOM   1259 2HD2 ASN A 139      47.248  17.977  -0.664  1.00 28.11     0.159 HD
ATOM   1260  N   VAL A 140      51.113  21.153  -2.472  1.00 28.41    -0.338 N 
ATOM   1261  CA  VAL A 140      52.552  20.911  -2.326  1.00 28.71     0.160 C 
ATOM   1262  C   VAL A 140      53.080  19.497  -2.395  1.00 29.10     0.254 C 
ATOM   1263  O   VAL A 140      54.081  19.295  -3.114  1.00 29.20    -0.270 OA
ATOM   1264  CB  VAL A 140      53.058  21.611  -1.041  1.00 28.03     0.029 C 
ATOM   1265  CG1 VAL A 140      54.513  21.302  -0.752  1.00 27.52     0.002 C 
ATOM   1266  CG2 VAL A 140      52.866  23.114  -1.251  1.00 27.10     0.002 C 
ATOM   1267  HN  VAL A 140      50.596  21.735  -1.738  1.00 28.30     0.164 HD
ATOM   1268  N   PRO A 141      52.492  18.521  -1.705  1.00 29.27    -0.312 N 
ATOM   1269  CA  PRO A 141      52.987  17.150  -1.747  1.00 29.28     0.163 C 
ATOM   1270  C   PRO A 141      52.959  16.529  -3.145  1.00 30.32     0.251 C 
ATOM   1271  O   PRO A 141      53.873  15.772  -3.530  1.00 30.11    -0.271 OA
ATOM   1272  CB  PRO A 141      52.108  16.428  -0.720  1.00 28.98     0.034 C 
ATOM   1273  CG  PRO A 141      51.436  17.505   0.053  1.00 29.22     0.027 C 
ATOM   1274  CD  PRO A 141      51.324  18.708  -0.826  1.00 28.75     0.105 C 
ATOM   1275  N   VAL A 142      51.905  16.834  -3.932  1.00 30.39    -0.338 N 
ATOM   1276  CA  VAL A 142      51.730  16.348  -5.292  1.00 29.66     0.159 C 
ATOM   1277  C   VAL A 142      52.800  16.926  -6.220  1.00 29.47     0.251 C 
ATOM   1278  O   VAL A 142      53.426  16.177  -6.963  1.00 29.57    -0.271 OA
ATOM   1279  CB  VAL A 142      50.385  16.783  -5.868  1.00 30.00     0.029 C 
ATOM   1280  CG1 VAL A 142      50.336  16.488  -7.355  1.00 30.80     0.002 C 
ATOM   1281  CG2 VAL A 142      49.255  16.005  -5.205  1.00 30.64     0.002 C 
ATOM   1282  HN  VAL A 142      51.149  17.475  -3.529  1.00 30.08     0.164 HD
ATOM   1283  N   THR A 143      53.042  18.219  -6.160  1.00 29.05    -0.336 N 
ATOM   1284  CA  THR A 143      54.056  18.949  -6.913  1.00 29.24     0.186 C 
ATOM   1285  C   THR A 143      55.490  18.521  -6.615  1.00 30.16     0.253 C 
ATOM   1286  O   THR A 143      56.323  18.441  -7.522  1.00 29.14    -0.270 OA
ATOM   1287  CB  THR A 143      53.918  20.433  -6.542  1.00 28.63     0.140 C 
ATOM   1288  OG1 THR A 143      52.666  20.852  -7.096  1.00 29.38    -0.382 OA
ATOM   1289  CG2 THR A 143      55.028  21.303  -7.082  1.00 29.08     0.034 C 
ATOM   1290  HN  THR A 143      52.434  18.792  -5.492  1.00 29.24     0.164 HD
ATOM   1291  HG1 THR A 143      52.681  20.717  -8.137  1.00 29.24     0.210 HD
ATOM   1292  N   LEU A 144      55.812  18.232  -5.344  1.00 30.42    -0.337 N 
ATOM   1293  CA  LEU A 144      57.103  17.738  -4.915  1.00 31.20     0.159 C 
ATOM   1294  C   LEU A 144      57.420  16.425  -5.656  1.00 32.00     0.251 C 
ATOM   1295  O   LEU A 144      58.528  16.171  -6.151  1.00 32.63    -0.271 OA
ATOM   1296  CB  LEU A 144      57.103  17.307  -3.434  1.00 30.41     0.032 C 
ATOM   1297  CG  LEU A 144      57.180  18.429  -2.408  1.00 29.68     0.002 C 
ATOM   1298  CD1 LEU A 144      57.048  17.851  -1.011  1.00 29.46     0.000 C 
ATOM   1299  CD2 LEU A 144      58.521  19.152  -2.487  1.00 28.63     0.000 C 
ATOM   1300  HN  LEU A 144      55.061  18.377  -4.595  1.00 30.55     0.164 HD
ATOM   1301  N   LYS A 145      56.401  15.556  -5.690  1.00 32.01    -0.338 N 
ATOM   1302  CA  LYS A 145      56.556  14.298  -6.383  1.00 32.94     0.159 C 
ATOM   1303  C   LYS A 145      56.586  14.537  -7.902  1.00 34.31     0.251 C 
ATOM   1304  O   LYS A 145      57.436  14.035  -8.663  1.00 35.10    -0.271 OA
ATOM   1305  CB  LYS A 145      55.376  13.368  -6.085  1.00 32.23     0.032 C 
ATOM   1306  CG  LYS A 145      55.754  12.047  -6.716  1.00 32.84     0.004 C 
ATOM   1307  CD  LYS A 145      54.849  10.912  -6.369  1.00 34.04     0.032 C 
ATOM   1308  CE  LYS A 145      53.486  11.031  -7.016  1.00 34.64     0.206 C 
ATOM   1309  NZ  LYS A 145      52.969   9.637  -7.270  1.00 34.66    -0.064 N 
ATOM   1310  HN  LYS A 145      55.477  15.793  -5.206  1.00 33.64     0.164 HD
ATOM   1311  HZ1 LYS A 145      52.004   9.692  -7.728  1.00 33.64     0.275 HD
ATOM   1312  HZ2 LYS A 145      52.893   9.110  -6.342  1.00 33.64     0.275 HD
ATOM   1313  HZ3 LYS A 145      53.643   9.119  -7.920  1.00 33.64     0.275 HD
ATOM   1314  N   LYS A 146      55.662  15.362  -8.391  1.00 34.70    -0.338 N 
ATOM   1315  CA  LYS A 146      55.519  15.709  -9.810  1.00 34.75     0.159 C 
ATOM   1316  C   LYS A 146      56.857  16.159 -10.386  1.00 34.15     0.251 C 
ATOM   1317  O   LYS A 146      57.295  15.642 -11.427  1.00 34.90    -0.271 OA
ATOM   1318  CB  LYS A 146      54.547  16.862  -9.980  1.00 36.38     0.032 C 
ATOM   1319  CG  LYS A 146      53.886  17.054 -11.323  1.00 38.17     0.004 C 
ATOM   1320  CD  LYS A 146      52.374  16.817 -11.193  1.00 39.26     0.032 C 
ATOM   1321  CE  LYS A 146      52.153  15.450 -10.554  1.00 40.27     0.206 C 
ATOM   1322  NZ  LYS A 146      50.738  15.010 -10.752  1.00 41.03    -0.064 N 
ATOM   1323  HN  LYS A 146      54.975  15.804  -7.700  1.00 37.07     0.164 HD
ATOM   1324  HZ1 LYS A 146      50.596  14.051 -10.300  1.00 37.07     0.275 HD
ATOM   1325  HZ2 LYS A 146      50.527  14.945 -11.799  1.00 37.07     0.275 HD
ATOM   1326  HZ3 LYS A 146      50.077  15.719 -10.299  1.00 37.07     0.275 HD
ATOM   1327  N   GLN A 147      57.497  17.100  -9.701  1.00 32.97    -0.338 N 
ATOM   1328  CA  GLN A 147      58.795  17.610 -10.105  1.00 32.40     0.160 C 
ATOM   1329  C   GLN A 147      59.966  16.697  -9.724  1.00 32.59     0.251 C 
ATOM   1330  O   GLN A 147      61.141  17.087  -9.709  1.00 32.66    -0.271 OA
ATOM   1331  CB  GLN A 147      58.947  19.011  -9.510  1.00 32.86     0.042 C 
ATOM   1332  CG  GLN A 147      57.919  19.977 -10.086  1.00 34.41     0.090 C 
ATOM   1333  CD  GLN A 147      58.052  21.442  -9.720  1.00 35.56     0.227 C 
ATOM   1334  OE1 GLN A 147      59.013  21.961  -9.116  1.00 36.74    -0.273 OA
ATOM   1335  NE2 GLN A 147      57.009  22.187 -10.128  1.00 35.87    -0.369 N 
ATOM   1336  HN  GLN A 147      57.039  17.497  -8.819  1.00 34.01     0.164 HD
ATOM   1337 1HE2 GLN A 147      56.198  21.729 -10.654  1.00 34.01     0.159 HD
ATOM   1338 2HE2 GLN A 147      56.991  23.238  -9.926  1.00 34.01     0.159 HD
ATOM   1339  N   GLY A 148      59.730  15.412  -9.429  1.00 32.49    -0.336 N 
ATOM   1340  CA  GLY A 148      60.751  14.467  -9.105  1.00 32.67     0.189 C 
ATOM   1341  C   GLY A 148      61.568  14.772  -7.870  1.00 33.67     0.253 C 
ATOM   1342  O   GLY A 148      62.607  14.103  -7.705  1.00 34.31    -0.270 OA
ATOM   1343  HN  GLY A 148      58.715  15.073  -9.436  1.00 33.28     0.164 HD
ATOM   1344  N   VAL A 149      61.136  15.693  -7.006  1.00 33.41    -0.337 N 
ATOM   1345  CA  VAL A 149      61.855  16.001  -5.773  1.00 32.41     0.159 C 
ATOM   1346  C   VAL A 149      61.813  14.814  -4.811  1.00 32.07     0.251 C 
ATOM   1347  O   VAL A 149      62.783  14.454  -4.129  1.00 32.77    -0.271 OA
ATOM   1348  CB  VAL A 149      61.279  17.221  -5.054  1.00 32.83     0.029 C 
ATOM   1349  CG1 VAL A 149      61.951  17.438  -3.689  1.00 32.68     0.002 C 
ATOM   1350  CG2 VAL A 149      61.493  18.498  -5.860  1.00 32.43     0.002 C 
ATOM   1351  HN  VAL A 149      60.233  16.223  -7.224  1.00 32.66     0.164 HD
ATOM   1352  N   ILE A 150      60.685  14.135  -4.744  1.00 31.30    -0.338 N 
ATOM   1353  CA  ILE A 150      60.529  12.948  -3.889  1.00 30.62     0.159 C 
ATOM   1354  C   ILE A 150      59.942  11.889  -4.815  1.00 31.08     0.251 C 
ATOM   1355  O   ILE A 150      59.348  12.211  -5.853  1.00 31.16    -0.271 OA
ATOM   1356  CB  ILE A 150      59.683  13.268  -2.658  1.00 30.33     0.029 C 
ATOM   1357  CG1 ILE A 150      58.288  13.723  -3.115  1.00 29.99     0.002 C 
ATOM   1358  CG2 ILE A 150      60.288  14.409  -1.837  1.00 28.03     0.002 C 
ATOM   1359  CD1 ILE A 150      57.269  13.707  -2.006  1.00 31.42     0.000 C 
ATOM   1360  HN  ILE A 150      59.853  14.459  -5.333  1.00 30.49     0.164 HD
ATOM   1361  N   ALA A 151      60.105  10.610  -4.534  1.00 31.60    -0.338 N 
ATOM   1362  CA  ALA A 151      59.621   9.532  -5.374  1.00 31.86     0.159 C 
ATOM   1363  C   ALA A 151      58.235   9.020  -5.039  1.00 32.75     0.251 C 
ATOM   1364  O   ALA A 151      57.684   8.221  -5.805  1.00 33.90    -0.271 OA
ATOM   1365  CB  ALA A 151      60.514   8.297  -5.156  1.00 31.04     0.034 C 
ATOM   1366  HN  ALA A 151      60.624  10.354  -3.634  1.00 32.23     0.164 HD
ATOM   1367  N   LYS A 152      57.675   9.419  -3.898  1.00 32.35    -0.338 N 
ATOM   1368  CA  LYS A 152      56.363   8.960  -3.474  1.00 31.16     0.159 C 
ATOM   1369  C   LYS A 152      55.609  10.027  -2.707  1.00 30.67     0.251 C 
ATOM   1370  O   LYS A 152      56.272  10.826  -2.013  1.00 30.91    -0.271 OA
ATOM   1371  CB  LYS A 152      56.606   7.772  -2.532  1.00 31.63     0.032 C 
ATOM   1372  CG  LYS A 152      55.252   7.101  -2.386  1.00 33.21     0.004 C 
ATOM   1373  CD  LYS A 152      55.414   5.845  -1.549  1.00 34.53     0.032 C 
ATOM   1374  CE  LYS A 152      54.221   4.948  -1.880  1.00 35.92     0.206 C 
ATOM   1375  NZ  LYS A 152      54.404   3.568  -1.340  1.00 37.61    -0.064 N 
ATOM   1376  HN  LYS A 152      58.210  10.102  -3.272  1.00 33.11     0.164 HD
ATOM   1377  HZ1 LYS A 152      53.552   2.971  -1.590  1.00 33.11     0.275 HD
ATOM   1378  HZ2 LYS A 152      54.508   3.612  -0.276  1.00 33.11     0.275 HD
ATOM   1379  HZ3 LYS A 152      55.283   3.131  -1.766  1.00 33.11     0.275 HD
ATOM   1380  N   ASN A 153      54.285  10.111  -2.836  1.00 29.54    -0.337 N 
ATOM   1381  CA  ASN A 153      53.561  11.161  -2.098  1.00 28.04     0.169 C 
ATOM   1382  C   ASN A 153      53.151  10.605  -0.724  1.00 27.04     0.251 C 
ATOM   1383  O   ASN A 153      52.061  10.093  -0.475  1.00 26.55    -0.271 OA
ATOM   1384  CB  ASN A 153      52.351  11.659  -2.855  1.00 28.20     0.119 C 
ATOM   1385  CG  ASN A 153      51.632  12.730  -2.042  1.00 29.22     0.230 C 
ATOM   1386  OD1 ASN A 153      52.169  13.250  -1.052  1.00 29.28    -0.273 OA
ATOM   1387  ND2 ASN A 153      50.421  13.043  -2.462  1.00 28.06    -0.369 N 
ATOM   1388  HN  ASN A 153      53.756   9.427  -3.466  1.00 28.24     0.164 HD
ATOM   1389 1HD2 ASN A 153      50.009  12.554  -3.320  1.00 28.24     0.159 HD
ATOM   1390 2HD2 ASN A 153      49.851  13.786  -1.945  1.00 28.24     0.159 HD
ATOM   1391  N   ALA A 154      54.150  10.700   0.160  1.00 25.99    -0.338 N 
ATOM   1392  CA  ALA A 154      54.129  10.277   1.546  1.00 25.49     0.159 C 
ATOM   1393  C   ALA A 154      55.056  11.138   2.408  1.00 24.61     0.251 C 
ATOM   1394  O   ALA A 154      56.058  11.712   1.956  1.00 25.13    -0.271 OA
ATOM   1395  CB  ALA A 154      54.600   8.824   1.702  1.00 24.52     0.034 C 
ATOM   1396  HN  ALA A 154      55.062  11.134  -0.194  1.00 25.15     0.164 HD
ATOM   1397  N   TYR A 155      54.708  11.304   3.678  1.00 23.93    -0.337 N 
ATOM   1398  CA  TYR A 155      55.567  12.089   4.586  1.00 22.83     0.164 C 
ATOM   1399  C   TYR A 155      55.339  11.488   5.970  1.00 22.54     0.251 C 
ATOM   1400  O   TYR A 155      54.309  10.928   6.321  1.00 22.59    -0.271 OA
ATOM   1401  CB  TYR A 155      55.329  13.597   4.566  1.00 22.24     0.058 C 
ATOM   1402  CG  TYR A 155      53.856  13.943   4.637  1.00 23.10    -0.020 A 
ATOM   1403  CD1 TYR A 155      53.178  13.863   5.853  1.00 23.10    -0.002 A 
ATOM   1404  CD2 TYR A 155      53.147  14.344   3.510  1.00 22.40    -0.002 A 
ATOM   1405  CE1 TYR A 155      51.829  14.188   5.948  1.00 22.97     0.024 A 
ATOM   1406  CE2 TYR A 155      51.799  14.657   3.598  1.00 22.92     0.024 A 
ATOM   1407  CZ  TYR A 155      51.137  14.576   4.815  1.00 23.18     0.089 A 
ATOM   1408  OH  TYR A 155      49.792  14.865   4.901  1.00 22.05    -0.359 OA
ATOM   1409  HN  TYR A 155      53.802  10.868   4.045  1.00 22.82     0.164 HD
ATOM   1410  HH  TYR A 155      49.273  14.018   5.241  1.00 22.82     0.217 HD
ATOM   1411  N   SER A 156      56.358  11.550   6.792  1.00 22.47    -0.336 N 
ATOM   1412  CA  SER A 156      56.417  11.069   8.158  1.00 22.62     0.189 C 
ATOM   1413  C   SER A 156      56.366  12.272   9.117  1.00 21.83     0.254 C 
ATOM   1414  O   SER A 156      56.931  13.324   8.767  1.00 21.51    -0.270 OA
ATOM   1415  CB  SER A 156      57.740  10.322   8.430  1.00 23.23     0.169 C 
ATOM   1416  OG  SER A 156      57.774   9.130   7.633  1.00 26.32    -0.380 OA
ATOM   1417  HN  SER A 156      57.247  12.008   6.411  1.00 23.00     0.164 HD
ATOM   1418  HG  SER A 156      56.961   8.515   7.887  1.00 23.00     0.211 HD
ATOM   1419  N   LEU A 157      55.680  12.090  10.241  1.00 20.46    -0.337 N 
ATOM   1420  CA  LEU A 157      55.612  13.200  11.184  1.00 20.93     0.159 C 
ATOM   1421  C   LEU A 157      56.189  12.777  12.531  1.00 21.36     0.251 C 
ATOM   1422  O   LEU A 157      55.819  11.779  13.133  1.00 21.55    -0.271 OA
ATOM   1423  CB  LEU A 157      54.166  13.645  11.379  1.00 20.07     0.032 C 
ATOM   1424  CG  LEU A 157      53.772  14.873  12.180  1.00 19.50     0.002 C 
ATOM   1425  CD1 LEU A 157      54.168  16.188  11.528  1.00 19.20     0.000 C 
ATOM   1426  CD2 LEU A 157      52.253  14.912  12.350  1.00 18.64     0.000 C 
ATOM   1427  HN  LEU A 157      55.194  11.159  10.447  1.00 20.21     0.164 HD
ATOM   1428  N   TYR A 158      57.142  13.562  13.009  1.00 22.42    -0.337 N 
ATOM   1429  CA  TYR A 158      57.780  13.330  14.322  1.00 22.09     0.164 C 
ATOM   1430  C   TYR A 158      57.569  14.666  15.052  1.00 21.57     0.251 C 
ATOM   1431  O   TYR A 158      58.370  15.578  14.796  1.00 22.08    -0.271 OA
ATOM   1432  CB  TYR A 158      59.243  12.990  14.187  1.00 22.63     0.058 C 
ATOM   1433  CG  TYR A 158      60.077  12.911  15.443  1.00 24.30    -0.020 A 
ATOM   1434  CD1 TYR A 158      59.918  11.819  16.310  1.00 25.56    -0.002 A 
ATOM   1435  CD2 TYR A 158      61.022  13.871  15.798  1.00 24.40    -0.002 A 
ATOM   1436  CE1 TYR A 158      60.686  11.677  17.469  1.00 25.29     0.024 A 
ATOM   1437  CE2 TYR A 158      61.804  13.739  16.950  1.00 24.78     0.024 A 
ATOM   1438  CZ  TYR A 158      61.637  12.642  17.784  1.00 25.32     0.089 A 
ATOM   1439  OH  TYR A 158      62.391  12.477  18.928  1.00 23.74    -0.359 OA
ATOM   1440  HN  TYR A 158      57.463  14.397  12.422  1.00 23.68     0.164 HD
ATOM   1441  HH  TYR A 158      61.757  12.444  19.764  1.00 23.68     0.217 HD
ATOM   1442  N   LEU A 159      56.543  14.819  15.896  1.00 20.69    -0.338 N 
ATOM   1443  CA  LEU A 159      56.314  16.119  16.564  1.00 20.51     0.159 C 
ATOM   1444  C   LEU A 159      57.270  16.347  17.737  1.00 21.35     0.251 C 
ATOM   1445  O   LEU A 159      57.526  17.489  18.147  1.00 21.04    -0.271 OA
ATOM   1446  CB  LEU A 159      54.863  16.264  17.060  1.00 19.32     0.032 C 
ATOM   1447  CG  LEU A 159      53.759  16.319  15.987  1.00 18.02     0.002 C 
ATOM   1448  CD1 LEU A 159      52.423  16.596  16.665  1.00 17.27     0.000 C 
ATOM   1449  CD2 LEU A 159      53.948  17.414  14.945  1.00 17.27     0.000 C 
ATOM   1450  HN  LEU A 159      55.885  13.998  16.089  1.00 19.43     0.164 HD
ATOM   1451  N   ASN A 160      57.821  15.228  18.243  1.00 21.54    -0.337 N 
ATOM   1452  CA  ASN A 160      58.778  15.252  19.345  1.00 22.06     0.169 C 
ATOM   1453  C   ASN A 160      58.039  15.474  20.665  1.00 22.54     0.252 C 
ATOM   1454  O   ASN A 160      56.816  15.656  20.676  1.00 21.63    -0.271 OA
ATOM   1455  CB  ASN A 160      59.859  16.316  19.118  1.00 21.58     0.119 C 
ATOM   1456  CG  ASN A 160      61.202  15.959  19.737  1.00 22.71     0.230 C 
ATOM   1457  OD1 ASN A 160      61.313  15.050  20.589  1.00 22.52    -0.273 OA
ATOM   1458  ND2 ASN A 160      62.243  16.668  19.318  1.00 21.38    -0.369 N 
ATOM   1459  HN  ASN A 160      57.547  14.284  17.821  1.00 22.00     0.164 HD
ATOM   1460 1HD2 ASN A 160      62.107  17.437  18.587  1.00 22.00     0.159 HD
ATOM   1461 2HD2 ASN A 160      63.218  16.470  19.711  1.00 22.00     0.159 HD
ATOM   1462  N   SER A 161      58.804  15.443  21.768  1.00 23.29    -0.336 N 
ATOM   1463  CA  SER A 161      58.193  15.613  23.082  1.00 23.86     0.189 C 
ATOM   1464  C   SER A 161      57.676  17.014  23.347  1.00 23.55     0.257 C 
ATOM   1465  O   SER A 161      58.148  17.998  22.793  1.00 22.76    -0.270 OA
ATOM   1466  CB  SER A 161      59.217  15.218  24.160  1.00 26.09     0.169 C 
ATOM   1467  OG  SER A 161      60.163  16.236  24.412  1.00 28.55    -0.380 OA
ATOM   1468  HN  SER A 161      59.860  15.294  21.683  1.00 24.68     0.164 HD
ATOM   1469  HG  SER A 161      60.691  16.450  23.530  1.00 24.68     0.211 HD
ATOM   1470  N   PRO A 162      56.677  17.104  24.221  1.00 24.27    -0.312 N 
ATOM   1471  CA  PRO A 162      56.033  18.340  24.610  1.00 25.67     0.163 C 
ATOM   1472  C   PRO A 162      57.004  19.416  25.066  1.00 26.99     0.251 C 
ATOM   1473  O   PRO A 162      56.699  20.607  24.935  1.00 27.29    -0.271 OA
ATOM   1474  CB  PRO A 162      55.028  17.945  25.704  1.00 25.26     0.034 C 
ATOM   1475  CG  PRO A 162      55.349  16.553  26.076  1.00 24.88     0.027 C 
ATOM   1476  CD  PRO A 162      56.050  15.964  24.903  1.00 25.02     0.105 C 
ATOM   1477  N   ASP A 163      58.169  19.015  25.578  1.00 28.97    -0.337 N 
ATOM   1478  CA  ASP A 163      59.163  20.001  25.994  1.00 30.13     0.170 C 
ATOM   1479  C   ASP A 163      60.159  20.288  24.865  1.00 28.16     0.252 C 
ATOM   1480  O   ASP A 163      60.984  21.174  25.103  1.00 27.89    -0.271 OA
ATOM   1481  CB  ASP A 163      60.063  19.536  27.131  1.00 36.65     0.129 C 
ATOM   1482  CG  ASP A 163      59.364  18.633  28.145  1.00 42.72     0.188 C 
ATOM   1483  OD1 ASP A 163      58.531  19.069  29.012  1.00 44.34    -0.647 OA
ATOM   1484  OD2 ASP A 163      59.749  17.414  27.987  1.00 46.76    -0.647 OA
ATOM   1485  HN  ASP A 163      58.375  17.970  25.684  1.00 35.70     0.164 HD
ATOM   1486  N   ALA A 164      60.073  19.589  23.743  1.00 25.95    -0.338 N 
ATOM   1487  CA  ALA A 164      61.032  19.850  22.668  1.00 24.39     0.159 C 
ATOM   1488  C   ALA A 164      60.721  21.168  21.976  1.00 23.51     0.251 C 
ATOM   1489  O   ALA A 164      59.561  21.606  21.887  1.00 23.55    -0.271 OA
ATOM   1490  CB  ALA A 164      61.048  18.725  21.646  1.00 24.08     0.034 C 
ATOM   1491  HN  ALA A 164      59.314  18.845  23.624  1.00 24.30     0.164 HD
ATOM   1492  N   ALA A 165      61.781  21.803  21.450  1.00 22.37    -0.338 N 
ATOM   1493  CA  ALA A 165      61.580  23.085  20.767  1.00 21.65     0.159 C 
ATOM   1494  C   ALA A 165      61.211  22.882  19.295  1.00 21.60     0.251 C 
ATOM   1495  O   ALA A 165      60.536  23.690  18.667  1.00 20.85    -0.271 OA
ATOM   1496  CB  ALA A 165      62.834  23.939  20.837  1.00 21.01     0.034 C 
ATOM   1497  HN  ALA A 165      62.760  21.379  21.528  1.00 21.50     0.164 HD
ATOM   1498  N   THR A 166      61.692  21.753  18.759  1.00 21.44    -0.336 N 
ATOM   1499  CA  THR A 166      61.434  21.471  17.371  1.00 21.63     0.186 C 
ATOM   1500  C   THR A 166      61.108  20.001  17.190  1.00 22.75     0.253 C 
ATOM   1501  O   THR A 166      61.378  19.157  18.043  1.00 23.46    -0.270 OA
ATOM   1502  CB  THR A 166      62.669  21.804  16.495  1.00 20.84     0.140 C 
ATOM   1503  OG1 THR A 166      63.740  20.963  16.932  1.00 20.63    -0.382 OA
ATOM   1504  CG2 THR A 166      63.147  23.238  16.572  1.00 18.78     0.034 C 
ATOM   1505  HN  THR A 166      62.261  21.070  19.354  1.00 21.36     0.164 HD
ATOM   1506  HG1 THR A 166      63.944  21.153  17.944  1.00 21.36     0.210 HD
ATOM   1507  N   GLY A 167      60.503  19.730  16.029  1.00 23.26    -0.336 N 
ATOM   1508  CA  GLY A 167      60.144  18.369  15.628  1.00 22.23     0.189 C 
ATOM   1509  C   GLY A 167      60.485  18.344  14.123  1.00 22.64     0.253 C 
ATOM   1510  O   GLY A 167      61.170  19.241  13.624  1.00 21.83    -0.270 OA
ATOM   1511  HN  GLY A 167      60.272  20.539  15.368  1.00 22.49     0.164 HD
ATOM   1512  N   GLN A 168      59.951  17.343  13.439  1.00 23.46    -0.337 N 
ATOM   1513  CA  GLN A 168      60.218  17.257  12.013  1.00 25.02     0.160 C 
ATOM   1514  C   GLN A 168      59.166  16.600  11.125  1.00 24.11     0.251 C 
ATOM   1515  O   GLN A 168      58.429  15.698  11.542  1.00 22.38    -0.271 OA
ATOM   1516  CB  GLN A 168      61.415  16.292  11.899  1.00 29.01     0.042 C 
ATOM   1517  CG  GLN A 168      62.197  16.590  10.612  1.00 34.98     0.090 C 
ATOM   1518  CD  GLN A 168      63.643  16.643  11.139  1.00 38.55     0.227 C 
ATOM   1519  OE1 GLN A 168      64.061  17.649  11.732  1.00 40.68    -0.273 OA
ATOM   1520  NE2 GLN A 168      64.320  15.516  10.961  1.00 40.38    -0.369 N 
ATOM   1521  HN  GLN A 168      59.337  16.614  13.925  1.00 30.95     0.164 HD
ATOM   1522 1HE2 GLN A 168      63.851  14.679  10.488  1.00 30.95     0.159 HD
ATOM   1523 2HE2 GLN A 168      65.335  15.444  11.291  1.00 30.95     0.159 HD
ATOM   1524  N   ILE A 169      59.165  17.098   9.874  1.00 23.04    -0.338 N 
ATOM   1525  CA  ILE A 169      58.254  16.480   8.901  1.00 21.95     0.159 C 
ATOM   1526  C   ILE A 169      59.224  16.077   7.786  1.00 21.64     0.251 C 
ATOM   1527  O   ILE A 169      60.082  16.844   7.358  1.00 22.12    -0.271 OA
ATOM   1528  CB  ILE A 169      57.044  17.281   8.406  1.00 21.22     0.029 C 
ATOM   1529  CG1 ILE A 169      56.252  16.503   7.345  1.00 20.07     0.002 C 
ATOM   1530  CG2 ILE A 169      57.476  18.633   7.853  1.00 20.71     0.002 C 
ATOM   1531  CD1 ILE A 169      54.935  17.032   6.840  1.00 18.01     0.000 C 
ATOM   1532  HN  ILE A 169      59.803  17.912   9.599  1.00 21.09     0.164 HD
ATOM   1533  N   ILE A 170      59.126  14.822   7.373  1.00 22.23    -0.338 N 
ATOM   1534  CA  ILE A 170      60.010  14.352   6.300  1.00 23.01     0.159 C 
ATOM   1535  C   ILE A 170      59.179  13.980   5.069  1.00 23.18     0.251 C 
ATOM   1536  O   ILE A 170      58.406  13.006   5.055  1.00 22.88    -0.271 OA
ATOM   1537  CB  ILE A 170      60.876  13.132   6.660  1.00 23.53     0.029 C 
ATOM   1538  CG1 ILE A 170      61.693  13.417   7.929  1.00 24.78     0.002 C 
ATOM   1539  CG2 ILE A 170      61.881  12.855   5.539  1.00 23.37     0.002 C 
ATOM   1540  CD1 ILE A 170      62.656  12.300   8.317  1.00 25.23     0.000 C 
ATOM   1541  HN  ILE A 170      58.412  14.160   7.816  1.00 23.53     0.164 HD
ATOM   1542  N   PHE A 171      59.334  14.800   4.018  1.00 23.73    -0.337 N 
ATOM   1543  CA  PHE A 171      58.614  14.505   2.758  1.00 24.17     0.164 C 
ATOM   1544  C   PHE A 171      59.410  13.418   2.007  1.00 24.63     0.251 C 
ATOM   1545  O   PHE A 171      60.629  13.511   1.819  1.00 23.90    -0.271 OA
ATOM   1546  CB  PHE A 171      58.500  15.766   1.911  1.00 23.71     0.058 C 
ATOM   1547  CG  PHE A 171      57.546  16.788   2.448  1.00 24.59    -0.020 A 
ATOM   1548  CD1 PHE A 171      56.169  16.610   2.302  1.00 25.46    -0.004 A 
ATOM   1549  CD2 PHE A 171      58.014  17.896   3.139  1.00 25.32    -0.004 A 
ATOM   1550  CE1 PHE A 171      55.287  17.561   2.809  1.00 25.74    -0.000 A 
ATOM   1551  CE2 PHE A 171      57.140  18.848   3.654  1.00 24.81    -0.000 A 
ATOM   1552  CZ  PHE A 171      55.780  18.676   3.484  1.00 25.75    -0.000 A 
ATOM   1553  HN  PHE A 171      59.971  15.657   4.090  1.00 24.71     0.164 HD
ATOM   1554  N   GLY A 172      58.730  12.341   1.613  1.00 25.14    -0.336 N 
ATOM   1555  CA  GLY A 172      59.292  11.225   0.894  1.00 25.77     0.189 C 
ATOM   1556  C   GLY A 172      60.211  10.316   1.678  1.00 26.40     0.253 C 
ATOM   1557  O   GLY A 172      60.907   9.530   1.030  1.00 26.98    -0.270 OA
ATOM   1558  HN  GLY A 172      57.687  12.302   1.849  1.00 26.07     0.164 HD
ATOM   1559  N   GLY A 173      60.262  10.387   3.007  1.00 26.29    -0.336 N 
ATOM   1560  CA  GLY A 173      61.158   9.526   3.761  1.00 26.41     0.189 C 
ATOM   1561  C   GLY A 173      60.713   9.155   5.159  1.00 26.62     0.253 C 
ATOM   1562  O   GLY A 173      59.684   9.653   5.633  1.00 27.62    -0.270 OA
ATOM   1563  HN  GLY A 173      59.637  11.085   3.525  1.00 26.74     0.164 HD
ATOM   1564  N   VAL A 174      61.432   8.260   5.818  1.00 26.02    -0.337 N 
ATOM   1565  CA  VAL A 174      61.096   7.828   7.159  1.00 26.16     0.159 C 
ATOM   1566  C   VAL A 174      62.361   7.733   8.008  1.00 26.60     0.251 C 
ATOM   1567  O   VAL A 174      63.429   7.344   7.529  1.00 26.81    -0.271 OA
ATOM   1568  CB  VAL A 174      60.449   6.445   7.177  1.00 26.30     0.029 C 
ATOM   1569  CG1 VAL A 174      60.306   5.928   8.598  1.00 26.82     0.002 C 
ATOM   1570  CG2 VAL A 174      59.019   6.562   6.661  1.00 27.82     0.002 C 
ATOM   1571  HN  VAL A 174      62.294   7.840   5.342  1.00 26.65     0.164 HD
ATOM   1572  N   ASP A 175      62.251   8.114   9.276  1.00 25.69    -0.337 N 
ATOM   1573  CA  ASP A 175      63.416   8.043  10.168  1.00 24.90     0.170 C 
ATOM   1574  C   ASP A 175      63.159   6.814  11.042  1.00 25.50     0.252 C 
ATOM   1575  O   ASP A 175      62.349   6.802  11.970  1.00 24.34    -0.271 OA
ATOM   1576  CB  ASP A 175      63.574   9.281  11.013  1.00 24.37     0.129 C 
ATOM   1577  CG  ASP A 175      64.914   9.278  11.725  1.00 24.35     0.188 C 
ATOM   1578  OD1 ASP A 175      65.465   8.181  11.981  1.00 25.03    -0.647 OA
ATOM   1579  OD2 ASP A 175      65.378  10.394  11.982  1.00 25.07    -0.647 OA
ATOM   1580  HN  ASP A 175      61.314   8.473   9.648  1.00 24.91     0.164 HD
ATOM   1581  N   ASN A 176      63.867   5.756  10.667  1.00 25.74    -0.337 N 
ATOM   1582  CA  ASN A 176      63.698   4.497  11.380  1.00 27.14     0.169 C 
ATOM   1583  C   ASN A 176      64.311   4.458  12.761  1.00 27.08     0.251 C 
ATOM   1584  O   ASN A 176      64.143   3.471  13.488  1.00 27.75    -0.271 OA
ATOM   1585  CB  ASN A 176      64.305   3.427  10.466  1.00 29.15     0.119 C 
ATOM   1586  CG  ASN A 176      63.629   3.415   9.091  1.00 30.02     0.230 C 
ATOM   1587  OD1 ASN A 176      62.469   3.016   9.040  1.00 30.54    -0.273 OA
ATOM   1588  ND2 ASN A 176      64.360   3.834   8.065  1.00 31.10    -0.369 N 
ATOM   1589  HN  ASN A 176      64.554   5.827   9.850  1.00 28.57     0.164 HD
ATOM   1590 1HD2 ASN A 176      65.368   4.158   8.223  1.00 28.57     0.159 HD
ATOM   1591 2HD2 ASN A 176      63.942   3.848   7.080  1.00 28.57     0.159 HD
ATOM   1592  N   ALA A 177      65.007   5.503  13.206  1.00 27.52    -0.338 N 
ATOM   1593  CA  ALA A 177      65.577   5.473  14.560  1.00 27.36     0.159 C 
ATOM   1594  C   ALA A 177      64.562   5.947  15.606  1.00 27.77     0.251 C 
ATOM   1595  O   ALA A 177      64.709   5.798  16.832  1.00 27.88    -0.271 OA
ATOM   1596  CB  ALA A 177      66.724   6.474  14.639  1.00 26.08     0.034 C 
ATOM   1597  HN  ALA A 177      65.150   6.360  12.581  1.00 27.32     0.164 HD
ATOM   1598  N   LYS A 178      63.505   6.571  15.073  1.00 27.49    -0.338 N 
ATOM   1599  CA  LYS A 178      62.464   7.201  15.858  1.00 27.01     0.159 C 
ATOM   1600  C   LYS A 178      61.244   6.507  16.407  1.00 26.57     0.251 C 
ATOM   1601  O   LYS A 178      60.336   7.185  16.950  1.00 26.09    -0.271 OA
ATOM   1602  CB  LYS A 178      62.024   8.391  14.959  1.00 27.05     0.032 C 
ATOM   1603  CG  LYS A 178      62.553   9.714  15.388  1.00 26.28     0.004 C 
ATOM   1604  CD  LYS A 178      64.021   9.940  15.436  1.00 26.32     0.032 C 
ATOM   1605  CE  LYS A 178      64.256  11.448  15.621  1.00 25.30     0.206 C 
ATOM   1606  NZ  LYS A 178      65.611  11.835  15.166  1.00 25.26    -0.064 N 
ATOM   1607  HN  LYS A 178      63.425   6.606  14.007  1.00 26.37     0.164 HD
ATOM   1608  HZ1 LYS A 178      65.748  12.887  15.306  1.00 26.37     0.275 HD
ATOM   1609  HZ2 LYS A 178      65.721  11.596  14.129  1.00 26.37     0.275 HD
ATOM   1610  HZ3 LYS A 178      66.344  11.302  15.734  1.00 26.37     0.275 HD
ATOM   1611  N   TYR A 179      61.138   5.194  16.381  1.00 27.04    -0.337 N 
ATOM   1612  CA  TYR A 179      59.978   4.530  16.968  1.00 28.17     0.164 C 
ATOM   1613  C   TYR A 179      60.459   3.167  17.489  1.00 28.64     0.251 C 
ATOM   1614  O   TYR A 179      61.492   2.681  17.040  1.00 27.53    -0.271 OA
ATOM   1615  CB  TYR A 179      58.789   4.270  16.016  1.00 27.44     0.058 C 
ATOM   1616  CG  TYR A 179      59.300   3.654  14.720  1.00 27.69    -0.020 A 
ATOM   1617  CD1 TYR A 179      59.752   4.456  13.677  1.00 26.76    -0.002 A 
ATOM   1618  CD2 TYR A 179      59.370   2.266  14.593  1.00 27.64    -0.002 A 
ATOM   1619  CE1 TYR A 179      60.228   3.886  12.512  1.00 27.77     0.024 A 
ATOM   1620  CE2 TYR A 179      59.868   1.678  13.443  1.00 27.56     0.024 A 
ATOM   1621  CZ  TYR A 179      60.284   2.503  12.416  1.00 28.70     0.089 A 
ATOM   1622  OH  TYR A 179      60.762   1.924  11.248  1.00 30.60    -0.359 OA
ATOM   1623  HN  TYR A 179      61.909   4.609  15.925  1.00 27.96     0.164 HD
ATOM   1624  HH  TYR A 179      60.160   2.218  10.439  1.00 27.96     0.217 HD
ATOM   1625  N   SER A 180      59.654   2.661  18.400  1.00 30.10    -0.336 N 
ATOM   1626  CA  SER A 180      59.882   1.344  18.977  1.00 32.53     0.189 C 
ATOM   1627  C   SER A 180      58.943   0.355  18.267  1.00 33.70     0.254 C 
ATOM   1628  O   SER A 180      57.815   0.659  17.855  1.00 33.51    -0.270 OA
ATOM   1629  CB  SER A 180      59.599   1.305  20.470  1.00 33.49     0.169 C 
ATOM   1630  OG  SER A 180      60.520   2.264  21.026  1.00 38.02    -0.380 OA
ATOM   1631  HN  SER A 180      58.810   3.233  18.725  1.00 33.56     0.164 HD
ATOM   1632  HG  SER A 180      61.504   1.975  20.803  1.00 33.56     0.211 HD
ATOM   1633  N   GLY A 181      59.473  -0.858  18.132  1.00 34.73    -0.336 N 
ATOM   1634  CA  GLY A 181      58.754  -1.929  17.442  1.00 35.94     0.189 C 
ATOM   1635  C   GLY A 181      58.828  -1.631  15.937  1.00 36.58     0.253 C 
ATOM   1636  O   GLY A 181      59.823  -1.116  15.418  1.00 36.95    -0.270 OA
ATOM   1637  HN  GLY A 181      60.444  -1.054  18.536  1.00 36.05     0.164 HD
ATOM   1638  N   SER A 182      57.735  -1.964  15.236  1.00 37.38    -0.335 N 
ATOM   1639  CA  SER A 182      57.729  -1.680  13.794  1.00 37.65     0.189 C 
ATOM   1640  C   SER A 182      56.417  -0.993  13.411  1.00 35.63     0.254 C 
ATOM   1641  O   SER A 182      55.427  -1.074  14.130  1.00 35.80    -0.270 OA
ATOM   1642  CB  SER A 182      57.940  -2.971  12.991  1.00 40.76     0.169 C 
ATOM   1643  OG  SER A 182      56.702  -3.704  13.102  1.00 44.22    -0.380 OA
ATOM   1644  HN  SER A 182      56.893  -2.422  15.711  1.00 38.57     0.164 HD
ATOM   1645  HG  SER A 182      56.506  -3.910  14.113  1.00 38.57     0.211 HD
ATOM   1646  N   LEU A 183      56.429  -0.271  12.315  1.00 33.79    -0.337 N 
ATOM   1647  CA  LEU A 183      55.286   0.453  11.801  1.00 32.98     0.159 C 
ATOM   1648  C   LEU A 183      54.211  -0.505  11.274  1.00 32.84     0.251 C 
ATOM   1649  O   LEU A 183      54.444  -1.505  10.585  1.00 33.32    -0.271 OA
ATOM   1650  CB  LEU A 183      55.759   1.324  10.652  1.00 31.80     0.032 C 
ATOM   1651  CG  LEU A 183      56.061   2.791  10.683  1.00 31.04     0.002 C 
ATOM   1652  CD1 LEU A 183      56.050   3.495  12.023  1.00 31.60     0.000 C 
ATOM   1653  CD2 LEU A 183      57.500   2.949  10.166  1.00 31.21     0.000 C 
ATOM   1654  HN  LEU A 183      57.345  -0.214  11.765  1.00 32.32     0.164 HD
ATOM   1655  N   ILE A 184      52.964  -0.204  11.616  1.00 31.86    -0.338 N 
ATOM   1656  CA  ILE A 184      51.813  -0.985  11.179  1.00 31.05     0.159 C 
ATOM   1657  C   ILE A 184      51.064  -0.037  10.240  1.00 29.97     0.251 C 
ATOM   1658  O   ILE A 184      50.695   1.048  10.663  1.00 28.83    -0.271 OA
ATOM   1659  CB  ILE A 184      50.912  -1.484  12.325  1.00 31.85     0.029 C 
ATOM   1660  CG1 ILE A 184      51.768  -2.424  13.196  1.00 32.73     0.002 C 
ATOM   1661  CG2 ILE A 184      49.670  -2.242  11.855  1.00 30.57     0.002 C 
ATOM   1662  CD1 ILE A 184      51.311  -2.679  14.615  1.00 33.21     0.000 C 
ATOM   1663  HN  ILE A 184      52.796   0.649  12.240  1.00 31.26     0.164 HD
ATOM   1664  N   ALA A 185      50.909  -0.450   8.990  1.00 29.62    -0.338 N 
ATOM   1665  CA  ALA A 185      50.192   0.378   8.005  1.00 29.52     0.159 C 
ATOM   1666  C   ALA A 185      48.691   0.097   8.139  1.00 28.80     0.251 C 
ATOM   1667  O   ALA A 185      48.218  -1.048   8.221  1.00 28.43    -0.271 OA
ATOM   1668  CB  ALA A 185      50.680   0.099   6.593  1.00 30.09     0.034 C 
ATOM   1669  HN  ALA A 185      51.310  -1.397   8.693  1.00 29.29     0.164 HD
ATOM   1670  N   LEU A 186      47.914   1.173   8.227  1.00 28.25    -0.338 N 
ATOM   1671  CA  LEU A 186      46.471   1.023   8.387  1.00 27.88     0.160 C 
ATOM   1672  C   LEU A 186      45.838   1.740   7.209  1.00 27.58     0.254 C 
ATOM   1673  O   LEU A 186      46.365   2.744   6.728  1.00 28.56    -0.270 OA
ATOM   1674  CB  LEU A 186      45.951   1.620   9.707  1.00 28.15     0.032 C 
ATOM   1675  CG  LEU A 186      46.714   1.223  10.995  1.00 27.87     0.002 C 
ATOM   1676  CD1 LEU A 186      46.351   2.114  12.171  1.00 28.12     0.000 C 
ATOM   1677  CD2 LEU A 186      46.401  -0.205  11.415  1.00 26.96     0.000 C 
ATOM   1678  HN  LEU A 186      48.348   2.150   8.180  1.00 27.92     0.164 HD
ATOM   1679  N   PRO A 187      44.714   1.219   6.758  1.00 27.85    -0.312 N 
ATOM   1680  CA  PRO A 187      44.000   1.823   5.645  1.00 27.93     0.163 C 
ATOM   1681  C   PRO A 187      43.284   3.129   5.985  1.00 27.96     0.251 C 
ATOM   1682  O   PRO A 187      42.610   3.261   7.021  1.00 27.60    -0.271 OA
ATOM   1683  CB  PRO A 187      42.995   0.723   5.242  1.00 27.78     0.034 C 
ATOM   1684  CG  PRO A 187      42.940  -0.257   6.356  1.00 27.45     0.027 C 
ATOM   1685  CD  PRO A 187      44.059   0.006   7.303  1.00 27.73     0.105 C 
ATOM   1686  N   VAL A 188      43.441   4.111   5.099  1.00 27.90    -0.338 N 
ATOM   1687  CA  VAL A 188      42.776   5.411   5.233  1.00 28.43     0.159 C 
ATOM   1688  C   VAL A 188      41.301   5.133   4.950  1.00 30.14     0.251 C 
ATOM   1689  O   VAL A 188      40.966   4.544   3.901  1.00 31.33    -0.271 OA
ATOM   1690  CB  VAL A 188      43.334   6.427   4.234  1.00 26.36     0.029 C 
ATOM   1691  CG1 VAL A 188      42.483   7.675   4.165  1.00 25.95     0.002 C 
ATOM   1692  CG2 VAL A 188      44.748   6.805   4.647  1.00 25.09     0.002 C 
ATOM   1693  HN  VAL A 188      44.078   3.945   4.256  1.00 27.89     0.164 HD
ATOM   1694  N   THR A 189      40.381   5.481   5.851  1.00 31.05    -0.336 N 
ATOM   1695  CA  THR A 189      38.962   5.182   5.650  1.00 30.93     0.186 C 
ATOM   1696  C   THR A 189      38.156   6.279   4.984  1.00 31.30     0.253 C 
ATOM   1697  O   THR A 189      36.963   6.354   5.234  1.00 31.33    -0.270 OA
ATOM   1698  CB  THR A 189      38.351   4.856   7.028  1.00 30.36     0.140 C 
ATOM   1699  OG1 THR A 189      38.593   5.958   7.892  1.00 30.73    -0.382 OA
ATOM   1700  CG2 THR A 189      39.034   3.637   7.609  1.00 29.89     0.034 C 
ATOM   1701  HN  THR A 189      40.687   5.990   6.741  1.00 30.80     0.164 HD
ATOM   1702  HG1 THR A 189      39.628   6.111   7.983  1.00 30.80     0.210 HD
ATOM   1703  N   SER A 190      38.758   7.095   4.127  1.00 31.42    -0.335 N 
ATOM   1704  CA  SER A 190      38.061   8.169   3.447  1.00 31.96     0.189 C 
ATOM   1705  C   SER A 190      38.808   8.596   2.197  1.00 33.16     0.254 C 
ATOM   1706  O   SER A 190      40.030   8.416   2.139  1.00 33.24    -0.270 OA
ATOM   1707  CB  SER A 190      37.975   9.318   4.460  1.00 31.20     0.169 C 
ATOM   1708  OG  SER A 190      37.826  10.603   3.864  1.00 29.48    -0.380 OA
ATOM   1709  HN  SER A 190      39.800   6.954   3.930  1.00 31.74     0.164 HD
ATOM   1710  HG  SER A 190      38.649  10.798   3.242  1.00 31.74     0.211 HD
ATOM   1711  N   ASP A 191      38.128   9.182   1.212  1.00 34.82    -0.337 N 
ATOM   1712  CA  ASP A 191      38.734   9.654  -0.033  1.00 36.57     0.170 C 
ATOM   1713  C   ASP A 191      39.326  11.061   0.023  1.00 35.93     0.252 C 
ATOM   1714  O   ASP A 191      40.201  11.423  -0.813  1.00 36.26    -0.271 OA
ATOM   1715  CB  ASP A 191      37.718   9.629  -1.194  1.00 40.99     0.129 C 
ATOM   1716  CG  ASP A 191      37.024  10.943  -1.542  1.00 44.80     0.188 C 
ATOM   1717  OD1 ASP A 191      36.169  11.402  -0.715  1.00 46.41    -0.647 OA
ATOM   1718  OD2 ASP A 191      37.291  11.557  -2.639  1.00 46.13    -0.647 OA
ATOM   1719  HN  ASP A 191      37.074   9.315   1.340  1.00 40.24     0.164 HD
ATOM   1720  N   ARG A 192      38.883  11.905   0.960  1.00 34.58    -0.338 N 
ATOM   1721  CA  ARG A 192      39.480  13.254   0.988  1.00 34.09     0.159 C 
ATOM   1722  C   ARG A 192      40.096  13.644   2.321  1.00 31.10     0.251 C 
ATOM   1723  O   ARG A 192      40.633  14.750   2.424  1.00 30.58    -0.271 OA
ATOM   1724  CB  ARG A 192      38.342  14.227   0.652  1.00 37.59     0.034 C 
ATOM   1725  CG  ARG A 192      37.174  13.810   1.554  1.00 42.82     0.027 C 
ATOM   1726  CD  ARG A 192      35.944  14.537   1.028  1.00 47.46     0.116 C 
ATOM   1727  NE  ARG A 192      36.424  15.244  -0.195  1.00 52.15    -0.212 N 
ATOM   1728  CZ  ARG A 192      35.665  16.317  -0.502  1.00 55.63     0.666 C 
ATOM   1729  NH1 ARG A 192      34.595  16.456   0.310  1.00 57.73    -0.235 N 
ATOM   1730  NH2 ARG A 192      35.954  17.210  -1.442  1.00 56.81    -0.235 N 
ATOM   1731  HN  ARG A 192      38.128  11.615   1.660  1.00 43.69     0.164 HD
ATOM   1732  HE  ARG A 192      37.275  14.935  -0.765  1.00 43.69     0.178 HD
ATOM   1733 1HH1 ARG A 192      34.426  15.751   1.097  1.00 43.69     0.174 HD
ATOM   1734 2HH1 ARG A 192      33.917  17.271   0.166  1.00 43.69     0.174 HD
ATOM   1735 1HH2 ARG A 192      36.847  17.106  -2.022  1.00 43.69     0.174 HD
ATOM   1736 2HH2 ARG A 192      35.294  18.033  -1.619  1.00 43.69     0.174 HD
ATOM   1737  N   GLU A 193      40.017  12.767   3.308  1.00 28.69    -0.338 N 
ATOM   1738  CA  GLU A 193      40.578  13.025   4.627  1.00 26.94     0.160 C 
ATOM   1739  C   GLU A 193      41.424  11.891   5.206  1.00 25.65     0.251 C 
ATOM   1740  O   GLU A 193      41.122  10.705   5.070  1.00 25.60    -0.271 OA
ATOM   1741  CB  GLU A 193      39.474  13.268   5.673  1.00 25.84     0.043 C 
ATOM   1742  CG  GLU A 193      38.761  14.574   5.366  1.00 25.47     0.100 C 
ATOM   1743  CD  GLU A 193      37.966  15.038   6.574  1.00 25.61     0.185 C 
ATOM   1744  OE1 GLU A 193      37.043  14.276   6.902  1.00 25.01    -0.647 OA
ATOM   1745  OE2 GLU A 193      38.278  16.116   7.136  1.00 26.50    -0.647 OA
ATOM   1746  HN  GLU A 193      39.523  11.834   3.131  1.00 26.15     0.164 HD
ATOM   1747  N   LEU A 194      42.487  12.304   5.929  1.00 24.79    -0.338 N 
ATOM   1748  CA  LEU A 194      43.424  11.349   6.558  1.00 23.37     0.159 C 
ATOM   1749  C   LEU A 194      42.915  10.802   7.897  1.00 22.58     0.251 C 
ATOM   1750  O   LEU A 194      43.339  11.186   8.984  1.00 21.95    -0.271 OA
ATOM   1751  CB  LEU A 194      44.823  12.010   6.669  1.00 21.78     0.032 C 
ATOM   1752  CG  LEU A 194      45.417  12.382   5.298  1.00 21.52     0.002 C 
ATOM   1753  CD1 LEU A 194      46.576  13.360   5.368  1.00 21.45     0.000 C 
ATOM   1754  CD2 LEU A 194      45.876  11.087   4.613  1.00 21.26     0.000 C 
ATOM   1755  HN  LEU A 194      42.656  13.354   6.050  1.00 22.34     0.164 HD
ATOM   1756  N   ARG A 195      41.959   9.870   7.794  1.00 21.84    -0.338 N 
ATOM   1757  CA  ARG A 195      41.296   9.185   8.869  1.00 20.88     0.159 C 
ATOM   1758  C   ARG A 195      41.595   7.686   8.825  1.00 20.83     0.251 C 
ATOM   1759  O   ARG A 195      41.927   7.112   7.798  1.00 20.58    -0.271 OA
ATOM   1760  CB  ARG A 195      39.754   9.285   8.783  1.00 19.80     0.034 C 
ATOM   1761  CG  ARG A 195      39.279  10.727   8.850  1.00 18.94     0.027 C 
ATOM   1762  CD  ARG A 195      37.757  10.850   9.038  1.00 19.00     0.116 C 
ATOM   1763  NE  ARG A 195      37.459  12.293   9.148  1.00 19.95    -0.212 N 
ATOM   1764  CZ  ARG A 195      37.206  12.981  10.253  1.00 20.37     0.666 C 
ATOM   1765  NH1 ARG A 195      37.132  12.295  11.389  1.00 20.77    -0.235 N 
ATOM   1766  NH2 ARG A 195      37.068  14.302  10.300  1.00 19.92    -0.235 N 
ATOM   1767  HN  ARG A 195      41.656   9.607   6.802  1.00 20.26     0.164 HD
ATOM   1768  HE  ARG A 195      37.446  12.846   8.232  1.00 20.26     0.178 HD
ATOM   1769 1HH1 ARG A 195      37.274  11.235  11.384  1.00 20.26     0.174 HD
ATOM   1770 2HH1 ARG A 195      36.930  12.803  12.309  1.00 20.26     0.174 HD
ATOM   1771 1HH2 ARG A 195      37.161  14.882   9.405  1.00 20.26     0.174 HD
ATOM   1772 2HH2 ARG A 195      36.864  14.786  11.232  1.00 20.26     0.174 HD
ATOM   1773  N   ILE A 196      41.476   7.078   9.980  1.00 20.69    -0.338 N 
ATOM   1774  CA  ILE A 196      41.672   5.660  10.195  1.00 21.58     0.159 C 
ATOM   1775  C   ILE A 196      40.693   5.274  11.320  1.00 22.45     0.251 C 
ATOM   1776  O   ILE A 196      40.165   6.109  12.057  1.00 22.30    -0.271 OA
ATOM   1777  CB  ILE A 196      43.080   5.199  10.606  1.00 22.57     0.029 C 
ATOM   1778  CG1 ILE A 196      43.613   6.019  11.810  1.00 21.04     0.002 C 
ATOM   1779  CG2 ILE A 196      44.081   5.274   9.453  1.00 22.14     0.002 C 
ATOM   1780  CD1 ILE A 196      44.889   5.464  12.400  1.00 20.80     0.000 C 
ATOM   1781  HN  ILE A 196      41.214   7.675  10.828  1.00 21.70     0.164 HD
ATOM   1782  N   SER A 197      40.430   3.982  11.465  1.00 24.15    -0.336 N 
ATOM   1783  CA  SER A 197      39.532   3.470  12.468  1.00 25.24     0.189 C 
ATOM   1784  C   SER A 197      40.088   3.322  13.885  1.00 25.05     0.254 C 
ATOM   1785  O   SER A 197      41.167   2.743  14.009  1.00 24.68    -0.270 OA
ATOM   1786  CB  SER A 197      39.185   1.979  12.170  1.00 26.98     0.169 C 
ATOM   1787  OG  SER A 197      38.009   2.012  11.423  1.00 31.57    -0.380 OA
ATOM   1788  HN  SER A 197      40.907   3.287  10.806  1.00 26.28     0.164 HD
ATOM   1789  HG  SER A 197      37.252   2.477  11.982  1.00 26.28     0.211 HD
ATOM   1790  N   LEU A 198      39.297   3.791  14.857  1.00 24.13    -0.337 N 
ATOM   1791  CA  LEU A 198      39.728   3.657  16.234  1.00 23.63     0.159 C 
ATOM   1792  C   LEU A 198      38.751   2.685  16.901  1.00 23.63     0.251 C 
ATOM   1793  O   LEU A 198      37.569   2.962  17.104  1.00 23.80    -0.271 OA
ATOM   1794  CB  LEU A 198      39.696   4.988  16.958  1.00 23.18     0.032 C 
ATOM   1795  CG  LEU A 198      39.967   4.981  18.470  1.00 22.20     0.002 C 
ATOM   1796  CD1 LEU A 198      41.423   4.698  18.778  1.00 21.15     0.000 C 
ATOM   1797  CD2 LEU A 198      39.614   6.340  19.064  1.00 22.16     0.000 C 
ATOM   1798  HN  LEU A 198      38.363   4.257  14.622  1.00 22.99     0.164 HD
ATOM   1799  N   GLY A 199      39.303   1.525  17.220  1.00 23.79    -0.336 N 
ATOM   1800  CA  GLY A 199      38.537   0.466  17.868  1.00 24.49     0.189 C 
ATOM   1801  C   GLY A 199      38.214   0.683  19.326  1.00 24.65     0.253 C 
ATOM   1802  O   GLY A 199      37.110   0.370  19.770  1.00 24.83    -0.270 OA
ATOM   1803  HN  GLY A 199      40.336   1.360  16.997  1.00 24.44     0.164 HD
ATOM   1804  N   SER A 200      39.164   1.220  20.090  1.00 25.56    -0.335 N 
ATOM   1805  CA  SER A 200      38.906   1.489  21.498  1.00 26.76     0.189 C 
ATOM   1806  C   SER A 200      39.991   2.365  22.134  1.00 27.33     0.254 C 
ATOM   1807  O   SER A 200      41.113   2.608  21.673  1.00 27.51    -0.270 OA
ATOM   1808  CB  SER A 200      38.739   0.235  22.368  1.00 27.30     0.169 C 
ATOM   1809  OG  SER A 200      39.962  -0.502  22.433  1.00 28.47    -0.380 OA
ATOM   1810  HN  SER A 200      40.119   1.454  19.668  1.00 27.16     0.164 HD
ATOM   1811  HG  SER A 200      40.246  -0.796  21.466  1.00 27.16     0.211 HD
ATOM   1812  N   VAL A 201      39.554   2.866  23.293  1.00 27.94    -0.337 N 
ATOM   1813  CA  VAL A 201      40.403   3.719  24.124  1.00 28.98     0.159 C 
ATOM   1814  C   VAL A 201      40.402   3.065  25.504  1.00 30.02     0.251 C 
ATOM   1815  O   VAL A 201      39.384   2.523  25.916  1.00 30.09    -0.271 OA
ATOM   1816  CB  VAL A 201      39.948   5.172  24.154  1.00 28.64     0.029 C 
ATOM   1817  CG1 VAL A 201      40.826   6.032  25.046  1.00 28.58     0.002 C 
ATOM   1818  CG2 VAL A 201      40.071   5.700  22.717  1.00 28.46     0.002 C 
ATOM   1819  HN  VAL A 201      38.561   2.638  23.620  1.00 28.96     0.164 HD
ATOM   1820  N   GLU A 202      41.543   3.091  26.164  1.00 31.83    -0.338 N 
ATOM   1821  CA  GLU A 202      41.709   2.487  27.474  1.00 33.48     0.160 C 
ATOM   1822  C   GLU A 202      42.321   3.473  28.463  1.00 34.00     0.251 C 
ATOM   1823  O   GLU A 202      43.452   3.957  28.392  1.00 33.24    -0.271 OA
ATOM   1824  CB  GLU A 202      42.625   1.278  27.323  1.00 36.68     0.043 C 
ATOM   1825  CG  GLU A 202      42.398   0.288  28.446  1.00 42.26     0.100 C 
ATOM   1826  CD  GLU A 202      43.625  -0.508  28.877  1.00 44.98     0.185 C 
ATOM   1827  OE1 GLU A 202      44.149  -1.300  28.042  1.00 46.97    -0.647 OA
ATOM   1828  OE2 GLU A 202      44.069  -0.351  30.051  1.00 46.26    -0.647 OA
ATOM   1829  HN  GLU A 202      42.383   3.578  25.715  1.00 38.86     0.164 HD
ATOM   1830  N   VAL A 203      41.490   3.810  29.441  1.00 34.13    -0.338 N 
ATOM   1831  CA  VAL A 203      41.835   4.732  30.491  1.00 35.21     0.159 C 
ATOM   1832  C   VAL A 203      41.741   4.013  31.843  1.00 36.92     0.251 C 
ATOM   1833  O   VAL A 203      40.638   3.639  32.276  1.00 37.34    -0.271 OA
ATOM   1834  CB  VAL A 203      40.823   5.881  30.577  1.00 34.27     0.029 C 
ATOM   1835  CG1 VAL A 203      41.455   7.013  31.367  1.00 34.86     0.002 C 
ATOM   1836  CG2 VAL A 203      40.385   6.425  29.234  1.00 34.15     0.002 C 
ATOM   1837  HN  VAL A 203      40.513   3.374  29.450  1.00 35.27     0.164 HD
ATOM   1838  N   SER A 204      42.874   3.797  32.501  1.00 38.02    -0.336 N 
ATOM   1839  CA  SER A 204      42.924   3.147  33.803  1.00 38.64     0.189 C 
ATOM   1840  C   SER A 204      42.475   1.695  33.799  1.00 38.48     0.254 C 
ATOM   1841  O   SER A 204      41.674   1.339  34.684  1.00 38.54    -0.270 OA
ATOM   1842  CB  SER A 204      41.971   3.841  34.795  1.00 39.97     0.169 C 
ATOM   1843  OG  SER A 204      42.486   5.140  35.116  1.00 43.71    -0.380 OA
ATOM   1844  HN  SER A 204      43.793   4.115  32.054  1.00 39.56     0.164 HD
ATOM   1845  HG  SER A 204      43.436   5.042  35.552  1.00 39.56     0.211 HD
ATOM   1846  N   GLY A 205      42.980   0.927  32.842  1.00 38.10    -0.336 N 
ATOM   1847  CA  GLY A 205      42.554  -0.470  32.810  1.00 38.24     0.189 C 
ATOM   1848  C   GLY A 205      41.161  -0.567  32.210  1.00 38.51     0.253 C 
ATOM   1849  O   GLY A 205      40.840  -1.665  31.738  1.00 39.91    -0.270 OA
ATOM   1850  HN  GLY A 205      43.671   1.315  32.123  1.00 38.69     0.164 HD
ATOM   1851  N   LYS A 206      40.365   0.479  32.181  1.00 37.97    -0.337 N 
ATOM   1852  CA  LYS A 206      39.014   0.480  31.639  1.00 38.22     0.159 C 
ATOM   1853  C   LYS A 206      38.935   0.765  30.142  1.00 37.52     0.251 C 
ATOM   1854  O   LYS A 206      39.374   1.818  29.677  1.00 37.07    -0.271 OA
ATOM   1855  CB  LYS A 206      38.263   1.625  32.309  1.00 40.54     0.032 C 
ATOM   1856  CG  LYS A 206      36.779   1.636  31.989  1.00 44.16     0.004 C 
ATOM   1857  CD  LYS A 206      36.179   2.829  32.754  1.00 47.53     0.032 C 
ATOM   1858  CE  LYS A 206      36.429   2.753  34.268  1.00 48.99     0.206 C 
ATOM   1859  NZ  LYS A 206      37.793   3.244  34.646  1.00 50.09    -0.064 N 
ATOM   1860  HN  LYS A 206      40.738   1.397  32.585  1.00 42.45     0.164 HD
ATOM   1861  HZ1 LYS A 206      37.918   3.171  35.706  1.00 42.45     0.275 HD
ATOM   1862  HZ2 LYS A 206      37.902   4.265  34.344  1.00 42.45     0.275 HD
ATOM   1863  HZ3 LYS A 206      38.535   2.647  34.158  1.00 42.45     0.275 HD
ATOM   1864  N   THR A 207      38.385  -0.161  29.367  1.00 36.90    -0.336 N 
ATOM   1865  CA  THR A 207      38.271  -0.026  27.920  1.00 36.21     0.186 C 
ATOM   1866  C   THR A 207      36.951   0.560  27.444  1.00 35.37     0.253 C 
ATOM   1867  O   THR A 207      35.860   0.106  27.758  1.00 35.82    -0.270 OA
ATOM   1868  CB  THR A 207      38.420  -1.395  27.223  1.00 36.00     0.140 C 
ATOM   1869  OG1 THR A 207      39.740  -1.891  27.505  1.00 37.85    -0.382 OA
ATOM   1870  CG2 THR A 207      38.288  -1.304  25.712  1.00 35.77     0.034 C 
ATOM   1871  HN  THR A 207      38.007  -1.050  29.827  1.00 36.27     0.164 HD
ATOM   1872  HG1 THR A 207      40.454  -1.215  27.137  1.00 36.27     0.210 HD
ATOM   1873  N   ILE A 208      37.043   1.632  26.673  1.00 34.50    -0.337 N 
ATOM   1874  CA  ILE A 208      35.845   2.258  26.101  1.00 33.29     0.159 C 
ATOM   1875  C   ILE A 208      35.856   1.911  24.616  1.00 32.95     0.251 C 
ATOM   1876  O   ILE A 208      36.809   2.203  23.898  1.00 31.86    -0.271 OA
ATOM   1877  CB  ILE A 208      35.909   3.759  26.379  1.00 33.36     0.029 C 
ATOM   1878  CG1 ILE A 208      35.894   3.852  27.917  1.00 33.00     0.002 C 
ATOM   1879  CG2 ILE A 208      34.768   4.513  25.725  1.00 32.21     0.002 C 
ATOM   1880  CD1 ILE A 208      36.707   5.013  28.436  1.00 34.20     0.000 C 
ATOM   1881  HN  ILE A 208      38.006   2.049  26.463  1.00 33.17     0.164 HD
ATOM   1882  N   ASN A 209      34.816   1.203  24.179  1.00 33.16    -0.337 N 
ATOM   1883  CA  ASN A 209      34.707   0.804  22.767  1.00 33.87     0.169 C 
ATOM   1884  C   ASN A 209      34.224   2.057  22.033  1.00 33.18     0.252 C 
ATOM   1885  O   ASN A 209      33.263   2.724  22.412  1.00 33.38    -0.271 OA
ATOM   1886  CB  ASN A 209      33.809  -0.393  22.577  1.00 36.87     0.119 C 
ATOM   1887  CG  ASN A 209      33.299  -0.699  21.187  1.00 38.82     0.230 C 
ATOM   1888  OD1 ASN A 209      34.008  -1.012  20.220  1.00 40.88    -0.273 OA
ATOM   1889  ND2 ASN A 209      31.966  -0.616  21.063  1.00 40.58    -0.369 N 
ATOM   1890  HN  ASN A 209      34.047   0.920  24.866  1.00 36.34     0.164 HD
ATOM   1891 1HD2 ASN A 209      31.365  -0.352  21.908  1.00 36.34     0.159 HD
ATOM   1892 2HD2 ASN A 209      31.503  -0.814  20.119  1.00 36.34     0.159 HD
ATOM   1893  N   THR A 210      34.981   2.402  20.996  1.00 32.41    -0.336 N 
ATOM   1894  CA  THR A 210      34.703   3.602  20.212  1.00 31.45     0.186 C 
ATOM   1895  C   THR A 210      34.156   3.215  18.852  1.00 31.89     0.253 C 
ATOM   1896  O   THR A 210      34.050   4.014  17.937  1.00 31.42    -0.270 OA
ATOM   1897  CB  THR A 210      35.969   4.481  20.145  1.00 29.81     0.140 C 
ATOM   1898  OG1 THR A 210      37.046   3.700  19.627  1.00 28.40    -0.382 OA
ATOM   1899  CG2 THR A 210      36.343   4.990  21.526  1.00 27.63     0.034 C 
ATOM   1900  HN  THR A 210      35.814   1.786  20.730  1.00 30.43     0.164 HD
ATOM   1901  HG1 THR A 210      37.218   2.878  20.257  1.00 30.43     0.210 HD
ATOM   1902  N   ASP A 211      33.768   1.947  18.710  1.00 32.90    -0.337 N 
ATOM   1903  CA  ASP A 211      33.161   1.463  17.495  1.00 34.58     0.170 C 
ATOM   1904  C   ASP A 211      33.829   1.750  16.172  1.00 33.75     0.252 C 
ATOM   1905  O   ASP A 211      33.046   2.092  15.258  1.00 33.66    -0.271 OA
ATOM   1906  CB  ASP A 211      31.845   2.284  17.301  1.00 40.61     0.129 C 
ATOM   1907  CG  ASP A 211      30.713   1.688  18.125  1.00 45.05     0.188 C 
ATOM   1908  OD1 ASP A 211      30.223   0.620  17.647  1.00 48.23    -0.647 OA
ATOM   1909  OD2 ASP A 211      30.356   2.278  19.181  1.00 46.89    -0.647 OA
ATOM   1910  HN  ASP A 211      33.912   1.267  19.524  1.00 39.46     0.164 HD
ATOM   1911  N   ASN A 212      35.131   1.647  16.053  1.00 32.45    -0.337 N 
ATOM   1912  CA  ASN A 212      35.781   1.912  14.779  1.00 31.42     0.169 C 
ATOM   1913  C   ASN A 212      35.408   3.262  14.200  1.00 30.19     0.251 C 
ATOM   1914  O   ASN A 212      35.265   3.386  12.981  1.00 30.31    -0.271 OA
ATOM   1915  CB  ASN A 212      35.386   0.851  13.734  1.00 33.09     0.119 C 
ATOM   1916  CG  ASN A 212      35.684  -0.496  14.371  1.00 34.34     0.230 C 
ATOM   1917  OD1 ASN A 212      36.780  -0.575  14.914  1.00 36.16    -0.273 OA
ATOM   1918  ND2 ASN A 212      34.795  -1.473  14.379  1.00 35.95    -0.369 N 
ATOM   1919  HN  ASN A 212      35.720   1.366  16.901  1.00 32.99     0.164 HD
ATOM   1920 1HD2 ASN A 212      33.835  -1.327  13.929  1.00 32.99     0.159 HD
ATOM   1921 2HD2 ASN A 212      35.035  -2.411  14.836  1.00 32.99     0.159 HD
ATOM   1922  N   VAL A 213      35.287   4.226  15.101  1.00 28.54    -0.338 N 
ATOM   1923  CA  VAL A 213      34.954   5.596  14.644  1.00 26.31     0.159 C 
ATOM   1924  C   VAL A 213      36.086   6.045  13.734  1.00 25.20     0.251 C 
ATOM   1925  O   VAL A 213      37.210   5.606  14.029  1.00 24.97    -0.271 OA
ATOM   1926  CB  VAL A 213      34.730   6.428  15.913  1.00 26.06     0.029 C 
ATOM   1927  CG1 VAL A 213      35.982   6.583  16.765  1.00 24.91     0.002 C 
ATOM   1928  CG2 VAL A 213      34.240   7.820  15.556  1.00 27.39     0.002 C 
ATOM   1929  HN  VAL A 213      35.427   4.019  16.141  1.00 26.20     0.164 HD
ATOM   1930  N   ASP A 214      35.912   6.820  12.655  1.00 24.16    -0.337 N 
ATOM   1931  CA  ASP A 214      37.040   7.187  11.800  1.00 23.00     0.170 C 
ATOM   1932  C   ASP A 214      37.616   8.502  12.293  1.00 22.08     0.252 C 
ATOM   1933  O   ASP A 214      36.963   9.526  12.204  1.00 22.23    -0.271 OA
ATOM   1934  CB  ASP A 214      36.669   7.378  10.345  1.00 25.11     0.129 C 
ATOM   1935  CG  ASP A 214      36.055   6.109   9.771  1.00 27.43     0.188 C 
ATOM   1936  OD1 ASP A 214      36.728   5.055   9.760  1.00 28.36    -0.647 OA
ATOM   1937  OD2 ASP A 214      34.876   6.189   9.344  1.00 29.35    -0.647 OA
ATOM   1938  HN  ASP A 214      34.932   7.176  12.415  1.00 25.22     0.164 HD
ATOM   1939  N   VAL A 215      38.829   8.462  12.820  1.00 20.90    -0.338 N 
ATOM   1940  CA  VAL A 215      39.427   9.665  13.360  1.00 19.34     0.159 C 
ATOM   1941  C   VAL A 215      40.488  10.230  12.440  1.00 19.66     0.251 C 
ATOM   1942  O   VAL A 215      41.263   9.496  11.814  1.00 20.16    -0.271 OA
ATOM   1943  CB  VAL A 215      40.086   9.362  14.726  1.00 19.06     0.029 C 
ATOM   1944  CG1 VAL A 215      38.974   9.101  15.745  1.00 18.64     0.002 C 
ATOM   1945  CG2 VAL A 215      41.008   8.148  14.665  1.00 18.10     0.002 C 
ATOM   1946  HN  VAL A 215      39.369   7.539  12.847  1.00 19.41     0.164 HD
ATOM   1947  N   LEU A 216      40.468  11.563  12.400  1.00 18.86    -0.338 N 
ATOM   1948  CA  LEU A 216      41.421  12.306  11.590  1.00 18.46     0.159 C 
ATOM   1949  C   LEU A 216      42.670  12.540  12.429  1.00 19.17     0.251 C 
ATOM   1950  O   LEU A 216      42.603  12.980  13.595  1.00 18.78    -0.271 OA
ATOM   1951  CB  LEU A 216      40.711  13.614  11.257  1.00 17.68     0.032 C 
ATOM   1952  CG  LEU A 216      41.592  14.681  10.617  1.00 19.08     0.002 C 
ATOM   1953  CD1 LEU A 216      42.093  14.166   9.285  1.00 20.50     0.000 C 
ATOM   1954  CD2 LEU A 216      40.839  15.974  10.391  1.00 19.13     0.000 C 
ATOM   1955  HN  LEU A 216      39.738  12.095  12.974  1.00 18.96     0.164 HD
ATOM   1956  N   LEU A 217      43.848  12.256  11.871  1.00 19.34    -0.338 N 
ATOM   1957  CA  LEU A 217      45.117  12.465  12.589  1.00 18.81     0.159 C 
ATOM   1958  C   LEU A 217      45.597  13.839  12.099  1.00 18.57     0.251 C 
ATOM   1959  O   LEU A 217      46.320  14.014  11.123  1.00 18.77    -0.271 OA
ATOM   1960  CB  LEU A 217      46.148  11.393  12.317  1.00 18.65     0.032 C 
ATOM   1961  CG  LEU A 217      45.820   9.923  12.562  1.00 20.81     0.002 C 
ATOM   1962  CD1 LEU A 217      47.092   9.110  12.852  1.00 21.20     0.000 C 
ATOM   1963  CD2 LEU A 217      44.917   9.650  13.745  1.00 20.25     0.000 C 
ATOM   1964  HN  LEU A 217      43.872  11.866  10.875  1.00 19.55     0.164 HD
ATOM   1965  N   ASP A 218      45.146  14.871  12.823  1.00 18.29    -0.337 N 
ATOM   1966  CA  ASP A 218      45.400  16.259  12.499  1.00 17.78     0.170 C 
ATOM   1967  C   ASP A 218      46.403  17.073  13.310  1.00 17.52     0.252 C 
ATOM   1968  O   ASP A 218      46.192  17.459  14.455  1.00 16.80    -0.271 OA
ATOM   1969  CB  ASP A 218      44.053  16.987  12.668  1.00 16.62     0.129 C 
ATOM   1970  CG  ASP A 218      44.070  18.337  12.015  1.00 17.39     0.188 C 
ATOM   1971  OD1 ASP A 218      45.026  18.705  11.315  1.00 18.73    -0.647 OA
ATOM   1972  OD2 ASP A 218      43.071  19.079  12.165  1.00 17.80    -0.647 OA
ATOM   1973  HN  ASP A 218      44.562  14.657  13.694  1.00 17.62     0.164 HD
ATOM   1974  N   SER A 219      47.483  17.384  12.588  1.00 17.01    -0.336 N 
ATOM   1975  CA  SER A 219      48.583  18.167  13.127  1.00 17.53     0.189 C 
ATOM   1976  C   SER A 219      48.152  19.589  13.468  1.00 17.18     0.254 C 
ATOM   1977  O   SER A 219      48.776  20.218  14.336  1.00 17.12    -0.270 OA
ATOM   1978  CB  SER A 219      49.776  18.197  12.150  1.00 17.42     0.169 C 
ATOM   1979  OG  SER A 219      49.428  18.909  10.974  1.00 18.45    -0.380 OA
ATOM   1980  HN  SER A 219      47.541  17.044  11.575  1.00 17.45     0.164 HD
ATOM   1981  HG  SER A 219      48.614  18.438  10.507  1.00 17.45     0.211 HD
ATOM   1982  N   GLY A 220      47.104  20.071  12.799  1.00 17.01    -0.336 N 
ATOM   1983  CA  GLY A 220      46.583  21.397  13.004  1.00 15.47     0.189 C 
ATOM   1984  C   GLY A 220      45.593  21.503  14.131  1.00 16.24     0.253 C 
ATOM   1985  O   GLY A 220      45.022  22.586  14.266  1.00 16.41    -0.270 OA
ATOM   1986  HN  GLY A 220      46.628  19.442  12.076  1.00 16.28     0.164 HD
ATOM   1987  N   THR A 221      45.351  20.444  14.922  1.00 17.06    -0.336 N 
ATOM   1988  CA  THR A 221      44.418  20.570  16.060  1.00 16.33     0.186 C 
ATOM   1989  C   THR A 221      45.238  20.330  17.344  1.00 16.38     0.253 C 
ATOM   1990  O   THR A 221      45.976  19.353  17.436  1.00 15.30    -0.270 OA
ATOM   1991  CB  THR A 221      43.228  19.626  15.968  1.00 16.51     0.140 C 
ATOM   1992  OG1 THR A 221      42.385  20.075  14.884  1.00 17.22    -0.382 OA
ATOM   1993  CG2 THR A 221      42.358  19.655  17.229  1.00 15.75     0.034 C 
ATOM   1994  HN  THR A 221      45.834  19.509  14.727  1.00 16.36     0.164 HD
ATOM   1995  HG1 THR A 221      42.057  21.054  15.077  1.00 16.36     0.210 HD
ATOM   1996  N   THR A 222      45.172  21.210  18.343  1.00 16.61    -0.336 N 
ATOM   1997  CA  THR A 222      45.963  21.063  19.577  1.00 17.55     0.186 C 
ATOM   1998  C   THR A 222      45.626  19.858  20.449  1.00 17.68     0.253 C 
ATOM   1999  O   THR A 222      46.462  19.033  20.868  1.00 18.59    -0.270 OA
ATOM   2000  CB  THR A 222      45.774  22.340  20.431  1.00 17.83     0.140 C 
ATOM   2001  OG1 THR A 222      45.934  23.492  19.603  1.00 18.28    -0.382 OA
ATOM   2002  CG2 THR A 222      46.814  22.457  21.533  1.00 17.35     0.034 C 
ATOM   2003  HN  THR A 222      44.521  22.054  18.245  1.00 17.70     0.164 HD
ATOM   2004  HG1 THR A 222      46.896  23.491  19.183  1.00 17.70     0.210 HD
ATOM   2005  N   ILE A 223      44.331  19.690  20.734  1.00 17.70    -0.337 N 
ATOM   2006  CA  ILE A 223      43.835  18.605  21.555  1.00 17.44     0.159 C 
ATOM   2007  C   ILE A 223      43.041  17.613  20.713  1.00 18.74     0.251 C 
ATOM   2008  O   ILE A 223      43.056  17.507  19.487  1.00 18.73    -0.271 OA
ATOM   2009  CB  ILE A 223      43.029  19.127  22.745  1.00 17.48     0.029 C 
ATOM   2010  CG1 ILE A 223      41.756  19.884  22.388  1.00 17.40     0.002 C 
ATOM   2011  CG2 ILE A 223      43.862  20.187  23.508  1.00 18.80     0.002 C 
ATOM   2012  CD1 ILE A 223      40.801  20.044  23.548  1.00 17.44     0.000 C 
ATOM   2013  HN  ILE A 223      43.627  20.391  20.336  1.00 17.97     0.164 HD
ATOM   2014  N   THR A 224      42.307  16.799  21.461  1.00 19.34    -0.336 N 
ATOM   2015  CA  THR A 224      41.516  15.690  21.003  1.00 19.71     0.186 C 
ATOM   2016  C   THR A 224      40.042  15.892  21.295  1.00 20.91     0.253 C 
ATOM   2017  O   THR A 224      39.614  16.348  22.363  1.00 20.65    -0.270 OA
ATOM   2018  CB  THR A 224      42.081  14.419  21.697  1.00 19.64     0.140 C 
ATOM   2019  OG1 THR A 224      43.423  14.141  21.215  1.00 19.71    -0.382 OA
ATOM   2020  CG2 THR A 224      41.274  13.158  21.442  1.00 19.02     0.034 C 
ATOM   2021  HN  THR A 224      42.304  16.988  22.514  1.00 19.85     0.164 HD
ATOM   2022  HG1 THR A 224      43.397  13.984  20.177  1.00 19.85     0.210 HD
ATOM   2023  N   TYR A 225      39.245  15.568  20.259  1.00 20.98    -0.337 N 
ATOM   2024  CA  TYR A 225      37.801  15.661  20.310  1.00 21.34     0.164 C 
ATOM   2025  C   TYR A 225      37.073  14.466  19.723  1.00 21.09     0.251 C 
ATOM   2026  O   TYR A 225      37.454  14.064  18.623  1.00 22.22    -0.271 OA
ATOM   2027  CB  TYR A 225      37.266  16.761  19.398  1.00 21.32     0.058 C 
ATOM   2028  CG  TYR A 225      37.820  18.124  19.693  1.00 21.64    -0.020 A 
ATOM   2029  CD1 TYR A 225      39.040  18.502  19.134  1.00 21.34    -0.002 A 
ATOM   2030  CD2 TYR A 225      37.129  19.017  20.496  1.00 21.84    -0.002 A 
ATOM   2031  CE1 TYR A 225      39.561  19.761  19.382  1.00 20.45     0.024 A 
ATOM   2032  CE2 TYR A 225      37.649  20.276  20.766  1.00 21.55     0.024 A 
ATOM   2033  CZ  TYR A 225      38.858  20.636  20.180  1.00 21.69     0.089 A 
ATOM   2034  OH  TYR A 225      39.388  21.898  20.409  1.00 21.91    -0.359 OA
ATOM   2035  HN  TYR A 225      39.701  15.225  19.354  1.00 21.45     0.164 HD
ATOM   2036  HH  TYR A 225      40.325  21.806  20.875  1.00 21.45     0.217 HD
ATOM   2037  N   LEU A 226      36.046  13.967  20.381  1.00 21.57    -0.338 N 
ATOM   2038  CA  LEU A 226      35.287  12.851  19.806  1.00 21.99     0.159 C 
ATOM   2039  C   LEU A 226      33.805  13.211  19.923  1.00 22.60     0.251 C 
ATOM   2040  O   LEU A 226      33.455  14.105  20.707  1.00 21.98    -0.271 OA
ATOM   2041  CB  LEU A 226      35.484  11.483  20.427  1.00 22.11     0.032 C 
ATOM   2042  CG  LEU A 226      36.875  10.862  20.242  1.00 23.09     0.002 C 
ATOM   2043  CD1 LEU A 226      36.972   9.539  20.998  1.00 23.15     0.000 C 
ATOM   2044  CD2 LEU A 226      37.159  10.582  18.781  1.00 23.23     0.000 C 
ATOM   2045  HN  LEU A 226      35.767  14.374  21.330  1.00 22.46     0.164 HD
ATOM   2046  N   GLN A 227      33.006  12.543  19.097  1.00 23.33    -0.338 N 
ATOM   2047  CA  GLN A 227      31.555  12.794  19.129  1.00 24.40     0.160 C 
ATOM   2048  C   GLN A 227      31.049  12.474  20.539  1.00 25.31     0.251 C 
ATOM   2049  O   GLN A 227      31.459  11.508  21.189  1.00 25.30    -0.271 OA
ATOM   2050  CB  GLN A 227      30.867  11.926  18.107  1.00 24.27     0.042 C 
ATOM   2051  CG  GLN A 227      30.969  10.456  18.493  1.00 24.90     0.090 C 
ATOM   2052  CD  GLN A 227      30.645   9.602  17.282  1.00 26.13     0.227 C 
ATOM   2053  OE1 GLN A 227      30.948   9.964  16.141  1.00 26.91    -0.273 OA
ATOM   2054  NE2 GLN A 227      30.009   8.465  17.555  1.00 28.05    -0.369 N 
ATOM   2055  HN  GLN A 227      33.414  11.828  18.414  1.00 25.40     0.164 HD
ATOM   2056 1HE2 GLN A 227      29.767   8.217  18.567  1.00 25.40     0.159 HD
ATOM   2057 2HE2 GLN A 227      29.740   7.799  16.762  1.00 25.40     0.159 HD
ATOM   2058  N   GLN A 228      30.152  13.309  21.049  1.00 26.36    -0.338 N 
ATOM   2059  CA  GLN A 228      29.621  13.239  22.387  1.00 27.66     0.160 C 
ATOM   2060  C   GLN A 228      29.318  11.880  22.997  1.00 28.20     0.251 C 
ATOM   2061  O   GLN A 228      29.774  11.728  24.130  1.00 28.52    -0.271 OA
ATOM   2062  CB  GLN A 228      28.331  14.068  22.536  1.00 28.66     0.042 C 
ATOM   2063  CG  GLN A 228      28.180  14.413  24.040  1.00 29.81     0.090 C 
ATOM   2064  CD  GLN A 228      27.129  15.499  24.190  1.00 30.08     0.227 C 
ATOM   2065  OE1 GLN A 228      26.060  15.366  23.599  1.00 31.26    -0.273 OA
ATOM   2066  NE2 GLN A 228      27.377  16.555  24.936  1.00 30.91    -0.369 N 
ATOM   2067  HN  GLN A 228      29.795  14.096  20.417  1.00 29.05     0.164 HD
ATOM   2068 1HE2 GLN A 228      28.318  16.648  25.436  1.00 29.05     0.159 HD
ATOM   2069 2HE2 GLN A 228      26.637  17.321  25.042  1.00 29.05     0.159 HD
ATOM   2070  N   ASP A 229      28.632  10.951  22.363  1.00 29.17    -0.337 N 
ATOM   2071  CA  ASP A 229      28.339   9.669  22.965  1.00 30.21     0.170 C 
ATOM   2072  C   ASP A 229      29.626   8.939  23.346  1.00 30.01     0.252 C 
ATOM   2073  O   ASP A 229      29.553   8.203  24.361  1.00 30.77    -0.271 OA
ATOM   2074  CB  ASP A 229      27.490   8.737  22.105  1.00 32.95     0.129 C 
ATOM   2075  CG  ASP A 229      28.092   8.259  20.807  1.00 35.59     0.188 C 
ATOM   2076  OD1 ASP A 229      28.420   9.142  19.981  1.00 36.80    -0.647 OA
ATOM   2077  OD2 ASP A 229      28.225   7.024  20.587  1.00 37.54    -0.647 OA
ATOM   2078  HN  ASP A 229      28.281  11.151  21.372  1.00 32.88     0.164 HD
ATOM   2079  N   LEU A 230      30.716   9.149  22.602  1.00 28.53    -0.338 N 
ATOM   2080  CA  LEU A 230      31.916   8.420  23.038  1.00 27.57     0.159 C 
ATOM   2081  C   LEU A 230      32.718   9.267  24.015  1.00 27.66     0.251 C 
ATOM   2082  O   LEU A 230      33.223   8.753  25.018  1.00 28.23    -0.271 OA
ATOM   2083  CB  LEU A 230      32.775   8.120  21.834  1.00 26.95     0.032 C 
ATOM   2084  CG  LEU A 230      32.061   7.371  20.704  1.00 27.90     0.002 C 
ATOM   2085  CD1 LEU A 230      32.940   7.360  19.458  1.00 27.14     0.000 C 
ATOM   2086  CD2 LEU A 230      31.763   5.952  21.169  1.00 27.89     0.000 C 
ATOM   2087  HN  LEU A 230      30.715   9.799  21.752  1.00 27.73     0.164 HD
ATOM   2088  N   ALA A 231      32.803  10.561  23.699  1.00 27.21    -0.338 N 
ATOM   2089  CA  ALA A 231      33.563  11.487  24.520  1.00 26.94     0.159 C 
ATOM   2090  C   ALA A 231      33.024  11.443  25.953  1.00 27.44     0.251 C 
ATOM   2091  O   ALA A 231      33.858  11.477  26.849  1.00 26.96    -0.271 OA
ATOM   2092  CB  ALA A 231      33.498  12.931  24.062  1.00 25.02     0.034 C 
ATOM   2093  HN  ALA A 231      32.302  10.923  22.825  1.00 26.71     0.164 HD
ATOM   2094  N   ASP A 232      31.712  11.365  26.122  1.00 27.87    -0.337 N 
ATOM   2095  CA  ASP A 232      31.167  11.343  27.479  1.00 29.05     0.170 C 
ATOM   2096  C   ASP A 232      31.620  10.097  28.222  1.00 29.85     0.252 C 
ATOM   2097  O   ASP A 232      31.871  10.253  29.425  1.00 30.23    -0.271 OA
ATOM   2098  CB  ASP A 232      29.659  11.513  27.522  1.00 29.63     0.129 C 
ATOM   2099  CG  ASP A 232      29.173  12.922  27.169  1.00 30.58     0.188 C 
ATOM   2100  OD1 ASP A 232      29.986  13.891  27.103  1.00 31.20    -0.647 OA
ATOM   2101  OD2 ASP A 232      27.938  13.020  26.938  1.00 29.17    -0.647 OA
ATOM   2102  HN  ASP A 232      31.059  11.319  25.276  1.00 29.70     0.164 HD
ATOM   2103  N   GLN A 233      31.798   8.932  27.633  1.00 31.05    -0.337 N 
ATOM   2104  CA  GLN A 233      32.287   7.756  28.364  1.00 32.27     0.160 C 
ATOM   2105  C   GLN A 233      33.740   7.921  28.845  1.00 32.27     0.251 C 
ATOM   2106  O   GLN A 233      34.131   7.489  29.934  1.00 31.38    -0.271 OA
ATOM   2107  CB  GLN A 233      32.267   6.521  27.453  1.00 33.94     0.042 C 
ATOM   2108  CG  GLN A 233      30.858   6.225  26.927  1.00 38.00     0.090 C 
ATOM   2109  CD  GLN A 233      30.847   5.123  25.885  1.00 40.52     0.227 C 
ATOM   2110  OE1 GLN A 233      31.399   4.016  26.016  1.00 42.69    -0.273 OA
ATOM   2111  NE2 GLN A 233      30.200   5.397  24.747  1.00 42.90    -0.369 N 
ATOM   2112  HN  GLN A 233      31.579   8.840  26.590  1.00 36.11     0.164 HD
ATOM   2113 1HE2 GLN A 233      29.729   6.349  24.615  1.00 36.11     0.159 HD
ATOM   2114 2HE2 GLN A 233      30.153   4.664  23.969  1.00 36.11     0.159 HD
ATOM   2115  N   ILE A 234      34.580   8.555  28.006  1.00 32.09    -0.338 N 
ATOM   2116  CA  ILE A 234      35.987   8.806  28.314  1.00 31.39     0.159 C 
ATOM   2117  C   ILE A 234      36.143   9.890  29.374  1.00 31.25     0.251 C 
ATOM   2118  O   ILE A 234      37.000   9.759  30.255  1.00 32.06    -0.271 OA
ATOM   2119  CB  ILE A 234      36.733   9.216  27.031  1.00 31.38     0.029 C 
ATOM   2120  CG1 ILE A 234      37.004   7.950  26.188  1.00 32.14     0.002 C 
ATOM   2121  CG2 ILE A 234      38.087   9.873  27.233  1.00 30.78     0.002 C 
ATOM   2122  CD1 ILE A 234      36.981   8.268  24.699  1.00 31.63     0.000 C 
ATOM   2123  HN  ILE A 234      34.198   8.893  27.065  1.00 31.59     0.164 HD
ATOM   2124  N   ILE A 235      35.354  10.955  29.355  1.00 30.23    -0.338 N 
ATOM   2125  CA  ILE A 235      35.463  12.028  30.331  1.00 30.46     0.159 C 
ATOM   2126  C   ILE A 235      35.187  11.464  31.714  1.00 31.42     0.251 C 
ATOM   2127  O   ILE A 235      35.813  11.737  32.723  1.00 30.78    -0.271 OA
ATOM   2128  CB  ILE A 235      34.471  13.143  29.959  1.00 30.03     0.029 C 
ATOM   2129  CG1 ILE A 235      35.067  13.921  28.770  1.00 30.82     0.002 C 
ATOM   2130  CG2 ILE A 235      34.191  14.109  31.099  1.00 29.91     0.002 C 
ATOM   2131  CD1 ILE A 235      34.117  14.768  27.946  1.00 30.49     0.000 C 
ATOM   2132  HN  ILE A 235      34.608  11.028  28.592  1.00 30.52     0.164 HD
ATOM   2133  N   LYS A 236      34.176  10.617  31.748  1.00 32.27    -0.338 N 
ATOM   2134  CA  LYS A 236      33.706   9.940  32.943  1.00 33.65     0.159 C 
ATOM   2135  C   LYS A 236      34.813   9.081  33.538  1.00 33.32     0.251 C 
ATOM   2136  O   LYS A 236      35.056   9.095  34.750  1.00 33.04    -0.271 OA
ATOM   2137  CB  LYS A 236      32.565   9.110  32.386  1.00 36.49     0.032 C 
ATOM   2138  CG  LYS A 236      31.397   8.871  33.302  1.00 40.76     0.004 C 
ATOM   2139  CD  LYS A 236      30.998   7.389  33.161  1.00 44.26     0.032 C 
ATOM   2140  CE  LYS A 236      30.343   6.883  34.446  1.00 46.69     0.206 C 
ATOM   2141  NZ  LYS A 236      30.837   7.514  35.719  1.00 48.44    -0.064 N 
ATOM   2142  HN  LYS A 236      33.666  10.415  30.829  1.00 38.77     0.164 HD
ATOM   2143  HZ1 LYS A 236      30.317   7.091  36.553  1.00 38.77     0.275 HD
ATOM   2144  HZ2 LYS A 236      30.660   8.569  35.687  1.00 38.77     0.275 HD
ATOM   2145  HZ3 LYS A 236      31.886   7.332  35.824  1.00 38.77     0.275 HD
ATOM   2146  N   ALA A 237      35.549   8.337  32.711  1.00 32.94    -0.338 N 
ATOM   2147  CA  ALA A 237      36.647   7.483  33.132  1.00 32.75     0.159 C 
ATOM   2148  C   ALA A 237      37.808   8.295  33.687  1.00 33.56     0.251 C 
ATOM   2149  O   ALA A 237      38.630   7.765  34.422  1.00 33.45    -0.271 OA
ATOM   2150  CB  ALA A 237      37.193   6.660  31.972  1.00 31.78     0.034 C 
ATOM   2151  HN  ALA A 237      35.315   8.371  31.667  1.00 32.90     0.164 HD
ATOM   2152  N   PHE A 238      37.923   9.562  33.321  1.00 34.68    -0.337 N 
ATOM   2153  CA  PHE A 238      38.929  10.495  33.763  1.00 35.80     0.164 C 
ATOM   2154  C   PHE A 238      38.385  11.259  34.990  1.00 37.28     0.251 C 
ATOM   2155  O   PHE A 238      39.078  12.033  35.655  1.00 37.00    -0.271 OA
ATOM   2156  CB  PHE A 238      39.199  11.648  32.789  1.00 35.08     0.058 C 
ATOM   2157  CG  PHE A 238      40.119  11.333  31.661  1.00 35.60    -0.020 A 
ATOM   2158  CD1 PHE A 238      41.444  11.000  31.899  1.00 35.50    -0.004 A 
ATOM   2159  CD2 PHE A 238      39.665  11.363  30.351  1.00 35.51    -0.004 A 
ATOM   2160  CE1 PHE A 238      42.304  10.708  30.846  1.00 35.33    -0.000 A 
ATOM   2161  CE2 PHE A 238      40.519  11.077  29.297  1.00 35.18    -0.000 A 
ATOM   2162  CZ  PHE A 238      41.832  10.749  29.545  1.00 34.96    -0.000 A 
ATOM   2163  HN  PHE A 238      37.196   9.931  32.627  1.00 35.63     0.164 HD
ATOM   2164  N   ASN A 239      37.089  11.050  35.235  1.00 39.13    -0.337 N 
ATOM   2165  CA  ASN A 239      36.433  11.749  36.328  1.00 41.71     0.169 C 
ATOM   2166  C   ASN A 239      36.321  13.245  36.062  1.00 42.22     0.251 C 
ATOM   2167  O   ASN A 239      36.506  14.036  36.984  1.00 42.55    -0.271 OA
ATOM   2168  CB  ASN A 239      37.213  11.626  37.656  1.00 44.55     0.119 C 
ATOM   2169  CG  ASN A 239      36.631  10.342  38.282  1.00 46.70     0.230 C 
ATOM   2170  OD1 ASN A 239      35.421  10.397  38.544  1.00 48.06    -0.273 OA
ATOM   2171  ND2 ASN A 239      37.483   9.330  38.399  1.00 47.57    -0.369 N 
ATOM   2172  HN  ASN A 239      36.533  10.368  34.627  1.00 44.06     0.164 HD
ATOM   2173 1HD2 ASN A 239      38.495   9.441  38.069  1.00 44.06     0.159 HD
ATOM   2174 2HD2 ASN A 239      37.158   8.403  38.824  1.00 44.06     0.159 HD
ATOM   2175  N   GLY A 240      36.027  13.606  34.818  1.00 42.38    -0.336 N 
ATOM   2176  CA  GLY A 240      35.884  15.005  34.481  1.00 43.23     0.189 C 
ATOM   2177  C   GLY A 240      34.601  15.568  35.108  1.00 44.25     0.253 C 
ATOM   2178  O   GLY A 240      33.555  14.942  35.267  1.00 44.00    -0.270 OA
ATOM   2179  HN  GLY A 240      35.896  12.859  34.063  1.00 43.47     0.164 HD
ATOM   2180  N   LYS A 241      34.715  16.839  35.459  1.00 45.38    -0.337 N 
ATOM   2181  CA  LYS A 241      33.628  17.568  36.074  1.00 46.99     0.159 C 
ATOM   2182  C   LYS A 241      33.391  18.809  35.240  1.00 47.32     0.251 C 
ATOM   2183  O   LYS A 241      34.304  19.618  35.084  1.00 46.69    -0.271 OA
ATOM   2184  CB  LYS A 241      34.066  17.920  37.487  1.00 49.48     0.032 C 
ATOM   2185  CG  LYS A 241      33.129  18.842  38.240  1.00 53.01     0.004 C 
ATOM   2186  CD  LYS A 241      33.801  19.337  39.537  1.00 55.56     0.032 C 
ATOM   2187  CE  LYS A 241      32.743  19.890  40.499  1.00 56.31     0.206 C 
ATOM   2188  NZ  LYS A 241      32.968  19.409  41.900  1.00 57.18    -0.064 N 
ATOM   2189  HN  LYS A 241      35.642  17.344  35.282  1.00 50.88     0.164 HD
ATOM   2190  HZ1 LYS A 241      32.214  19.813  42.542  1.00 50.88     0.275 HD
ATOM   2191  HZ2 LYS A 241      33.932  19.729  42.237  1.00 50.88     0.275 HD
ATOM   2192  HZ3 LYS A 241      32.920  18.340  41.923  1.00 50.88     0.275 HD
ATOM   2193  N   LEU A 242      32.179  18.880  34.701  1.00 48.34    -0.338 N 
ATOM   2194  CA  LEU A 242      31.819  20.044  33.882  1.00 49.78     0.159 C 
ATOM   2195  C   LEU A 242      31.856  21.279  34.787  1.00 50.78     0.251 C 
ATOM   2196  O   LEU A 242      31.247  21.325  35.848  1.00 50.54    -0.271 OA
ATOM   2197  CB  LEU A 242      30.460  19.873  33.216  1.00 49.27     0.032 C 
ATOM   2198  CG  LEU A 242      29.974  21.018  32.323  1.00 49.11     0.002 C 
ATOM   2199  CD1 LEU A 242      30.941  21.351  31.201  1.00 48.61     0.000 C 
ATOM   2200  CD2 LEU A 242      28.676  20.635  31.626  1.00 49.90     0.000 C 
ATOM   2201  HN  LEU A 242      31.470  18.095  34.863  1.00 49.54     0.164 HD
ATOM   2202  N   THR A 243      32.612  22.288  34.375  1.00 52.41    -0.336 N 
ATOM   2203  CA  THR A 243      32.824  23.535  35.077  1.00 53.85     0.186 C 
ATOM   2204  C   THR A 243      32.730  24.763  34.188  1.00 55.24     0.253 C 
ATOM   2205  O   THR A 243      32.794  24.690  32.979  1.00 54.26    -0.270 OA
ATOM   2206  CB  THR A 243      34.292  23.523  35.589  1.00 53.67     0.140 C 
ATOM   2207  OG1 THR A 243      34.586  22.213  36.083  1.00 54.12    -0.382 OA
ATOM   2208  CG2 THR A 243      34.475  24.532  36.691  1.00 53.01     0.034 C 
ATOM   2209  HN  THR A 243      33.111  22.169  33.436  1.00 53.79     0.164 HD
ATOM   2210  HG1 THR A 243      33.930  21.979  36.868  1.00 53.79     0.210 HD
ATOM   2211  N   GLN A 244      32.611  25.937  34.761  1.00 58.22    -0.337 N 
ATOM   2212  CA  GLN A 244      32.514  27.197  34.049  1.00 62.33     0.160 C 
ATOM   2213  C   GLN A 244      33.517  28.197  34.605  1.00 64.29     0.251 C 
ATOM   2214  O   GLN A 244      33.468  28.428  35.827  1.00 65.38    -0.271 OA
ATOM   2215  CB  GLN A 244      31.129  27.820  34.271  1.00 64.02     0.042 C 
ATOM   2216  CG  GLN A 244      30.851  28.958  33.296  1.00 67.12     0.090 C 
ATOM   2217  CD  GLN A 244      29.799  29.918  33.835  1.00 68.78     0.227 C 
ATOM   2218  OE1 GLN A 244      29.187  29.647  34.879  1.00 69.54    -0.273 OA
ATOM   2219  NE2 GLN A 244      29.612  31.036  33.125  1.00 69.43    -0.369 N 
ATOM   2220  HN  GLN A 244      32.584  25.967  35.830  1.00 65.46     0.164 HD
ATOM   2221 1HE2 GLN A 244      30.186  31.209  32.239  1.00 65.46     0.159 HD
ATOM   2222 2HE2 GLN A 244      28.889  31.757  33.443  1.00 65.46     0.159 HD
ATOM   2223  N   ASP A 245      34.395  28.784  33.797  1.00 65.94    -0.337 N 
ATOM   2224  CA  ASP A 245      35.335  29.724  34.421  1.00 67.74     0.170 C 
ATOM   2225  C   ASP A 245      34.636  31.057  34.677  1.00 69.26     0.252 C 
ATOM   2226  O   ASP A 245      33.429  31.243  34.518  1.00 69.24    -0.271 OA
ATOM   2227  CB  ASP A 245      36.570  29.959  33.564  1.00 67.60     0.129 C 
ATOM   2228  CG  ASP A 245      36.269  30.451  32.158  1.00 67.65     0.188 C 
ATOM   2229  OD1 ASP A 245      35.303  31.215  31.943  1.00 66.73    -0.647 OA
ATOM   2230  OD2 ASP A 245      37.037  30.037  31.254  1.00 67.83    -0.647 OA
ATOM   2231  HN  ASP A 245      34.416  28.582  32.746  1.00 67.75     0.164 HD
ATOM   2232  N   SER A 246      35.490  31.991  35.092  1.00 71.14    -0.336 N 
ATOM   2233  CA  SER A 246      35.057  33.363  35.386  1.00 73.03     0.189 C 
ATOM   2234  C   SER A 246      34.473  33.984  34.118  1.00 73.66     0.254 C 
ATOM   2235  O   SER A 246      33.363  34.523  34.071  1.00 74.09    -0.270 OA
ATOM   2236  CB  SER A 246      36.267  34.139  35.905  1.00 73.66     0.169 C 
ATOM   2237  OG  SER A 246      35.923  35.418  36.423  1.00 75.05    -0.380 OA
ATOM   2238  HN  SER A 246      36.521  31.734  35.215  1.00 73.44     0.164 HD
ATOM   2239  HG  SER A 246      35.475  35.993  35.668  1.00 73.44     0.211 HD
ATOM   2240  N   ASN A 247      35.218  33.877  33.023  1.00 74.11    -0.337 N 
ATOM   2241  CA  ASN A 247      34.810  34.393  31.727  1.00 74.41     0.169 C 
ATOM   2242  C   ASN A 247      33.467  33.845  31.266  1.00 73.84     0.251 C 
ATOM   2243  O   ASN A 247      32.861  34.427  30.352  1.00 74.35    -0.271 OA
ATOM   2244  CB  ASN A 247      35.920  34.032  30.718  1.00 75.89     0.119 C 
ATOM   2245  CG  ASN A 247      37.191  34.804  31.069  1.00 76.72     0.230 C 
ATOM   2246  OD1 ASN A 247      37.272  35.987  30.718  1.00 77.44    -0.273 OA
ATOM   2247  ND2 ASN A 247      38.150  34.185  31.748  1.00 76.98    -0.369 N 
ATOM   2248  HN  ASN A 247      36.166  33.386  33.099  1.00 75.47     0.164 HD
ATOM   2249 1HD2 ASN A 247      38.025  33.163  32.040  1.00 75.47     0.159 HD
ATOM   2250 2HD2 ASN A 247      39.048  34.708  32.004  1.00 75.47     0.159 HD
ATOM   2251  N   GLY A 248      32.972  32.762  31.867  1.00 72.83    -0.336 N 
ATOM   2252  CA  GLY A 248      31.683  32.196  31.470  1.00 71.38     0.189 C 
ATOM   2253  C   GLY A 248      31.833  30.988  30.545  1.00 70.23     0.253 C 
ATOM   2254  O   GLY A 248      30.883  30.481  29.925  1.00 70.82    -0.270 OA
ATOM   2255  HN  GLY A 248      33.528  32.298  32.655  1.00 71.32     0.164 HD
ATOM   2256  N   ASN A 249      33.074  30.508  30.459  1.00 68.24    -0.337 N 
ATOM   2257  CA  ASN A 249      33.419  29.370  29.619  1.00 65.65     0.169 C 
ATOM   2258  C   ASN A 249      33.354  28.064  30.392  1.00 62.84     0.252 C 
ATOM   2259  O   ASN A 249      34.007  27.947  31.422  1.00 62.21    -0.271 OA
ATOM   2260  CB  ASN A 249      34.862  29.547  29.129  1.00 67.73     0.119 C 
ATOM   2261  CG  ASN A 249      35.146  30.980  28.692  1.00 68.98     0.230 C 
ATOM   2262  OD1 ASN A 249      36.307  31.379  28.509  1.00 70.23    -0.273 OA
ATOM   2263  ND2 ASN A 249      34.095  31.774  28.505  1.00 69.23    -0.369 N 
ATOM   2264  HN  ASN A 249      33.847  30.978  31.030  1.00 66.89     0.164 HD
ATOM   2265 1HD2 ASN A 249      33.106  31.398  28.661  1.00 66.89     0.159 HD
ATOM   2266 2HD2 ASN A 249      34.239  32.789  28.198  1.00 66.89     0.159 HD
ATOM   2267  N   SER A 250      32.568  27.124  29.880  1.00 60.05    -0.336 N 
ATOM   2268  CA  SER A 250      32.418  25.800  30.498  1.00 56.79     0.189 C 
ATOM   2269  C   SER A 250      33.531  24.870  29.992  1.00 54.10     0.254 C 
ATOM   2270  O   SER A 250      34.030  25.018  28.864  1.00 54.72    -0.270 OA
ATOM   2271  CB  SER A 250      31.042  25.180  30.240  1.00 56.90     0.169 C 
ATOM   2272  OG  SER A 250      29.965  25.663  31.037  1.00 56.19    -0.380 OA
ATOM   2273  HN  SER A 250      32.024  27.339  28.984  1.00 56.46     0.164 HD
ATOM   2274  HG  SER A 250      30.172  25.486  32.051  1.00 56.46     0.211 HD
ATOM   2275  N   PHE A 251      33.991  23.921  30.808  1.00 50.36    -0.337 N 
ATOM   2276  CA  PHE A 251      35.046  22.984  30.441  1.00 46.24     0.164 C 
ATOM   2277  C   PHE A 251      35.032  21.831  31.433  1.00 43.52     0.251 C 
ATOM   2278  O   PHE A 251      34.380  21.965  32.467  1.00 42.03    -0.271 OA
ATOM   2279  CB  PHE A 251      36.445  23.634  30.481  1.00 46.11     0.058 C 
ATOM   2280  CG  PHE A 251      36.797  24.200  31.830  1.00 46.00    -0.020 A 
ATOM   2281  CD1 PHE A 251      36.318  25.442  32.222  1.00 45.90    -0.004 A 
ATOM   2282  CD2 PHE A 251      37.575  23.469  32.720  1.00 45.83    -0.004 A 
ATOM   2283  CE1 PHE A 251      36.616  25.952  33.477  1.00 45.93    -0.000 A 
ATOM   2284  CE2 PHE A 251      37.865  23.961  33.978  1.00 46.18    -0.000 A 
ATOM   2285  CZ  PHE A 251      37.386  25.213  34.355  1.00 45.91    -0.000 A 
ATOM   2286  HN  PHE A 251      33.563  23.843  31.785  1.00 45.82     0.164 HD
ATOM   2287  N   TYR A 252      35.744  20.756  31.134  1.00 41.82    -0.337 N 
ATOM   2288  CA  TYR A 252      35.789  19.656  32.098  1.00 41.04     0.164 C 
ATOM   2289  C   TYR A 252      37.070  19.742  32.943  1.00 40.31     0.251 C 
ATOM   2290  O   TYR A 252      38.195  19.718  32.449  1.00 39.24    -0.271 OA
ATOM   2291  CB  TYR A 252      35.752  18.277  31.454  1.00 41.62     0.058 C 
ATOM   2292  CG  TYR A 252      34.402  18.135  30.773  1.00 43.21    -0.020 A 
ATOM   2293  CD1 TYR A 252      33.264  17.664  31.416  1.00 43.50    -0.002 A 
ATOM   2294  CD2 TYR A 252      34.343  18.544  29.435  1.00 44.05    -0.002 A 
ATOM   2295  CE1 TYR A 252      32.060  17.575  30.728  1.00 44.65     0.024 A 
ATOM   2296  CE2 TYR A 252      33.146  18.449  28.744  1.00 44.99     0.024 A 
ATOM   2297  CZ  TYR A 252      32.019  17.962  29.398  1.00 45.31     0.089 A 
ATOM   2298  OH  TYR A 252      30.867  17.912  28.630  1.00 46.84    -0.359 OA
ATOM   2299  HN  TYR A 252      36.275  20.693  30.207  1.00 43.05     0.164 HD
ATOM   2300  HH  TYR A 252      30.518  16.923  28.585  1.00 43.05     0.217 HD
ATOM   2301  N   GLU A 253      36.844  19.849  34.249  1.00 39.17    -0.337 N 
ATOM   2302  CA  GLU A 253      37.922  19.951  35.224  1.00 38.63     0.160 C 
ATOM   2303  C   GLU A 253      38.439  18.609  35.696  1.00 37.41     0.251 C 
ATOM   2304  O   GLU A 253      37.622  17.694  35.856  1.00 37.12    -0.271 OA
ATOM   2305  CB  GLU A 253      37.281  20.695  36.394  1.00 40.18     0.043 C 
ATOM   2306  CG  GLU A 253      38.144  20.728  37.646  1.00 43.03     0.100 C 
ATOM   2307  CD  GLU A 253      37.749  21.988  38.424  1.00 44.57     0.185 C 
ATOM   2308  OE1 GLU A 253      38.064  23.091  37.909  1.00 45.39    -0.647 OA
ATOM   2309  OE2 GLU A 253      37.118  21.817  39.492  1.00 45.85    -0.647 OA
ATOM   2310  HN  GLU A 253      35.832  19.861  34.597  1.00 41.26     0.164 HD
ATOM   2311  N   VAL A 254      39.743  18.411  35.895  1.00 36.48    -0.338 N 
ATOM   2312  CA  VAL A 254      40.310  17.148  36.361  1.00 35.75     0.159 C 
ATOM   2313  C   VAL A 254      41.432  17.447  37.389  1.00 36.35     0.251 C 
ATOM   2314  O   VAL A 254      41.848  18.589  37.524  1.00 35.70    -0.271 OA
ATOM   2315  CB  VAL A 254      40.975  16.116  35.413  1.00 33.60     0.029 C 
ATOM   2316  CG1 VAL A 254      39.924  15.266  34.701  1.00 32.43     0.002 C 
ATOM   2317  CG2 VAL A 254      41.907  16.730  34.385  1.00 31.62     0.002 C 
ATOM   2318  HN  VAL A 254      40.412  19.224  35.702  1.00 34.56     0.164 HD
ATOM   2319  N   ASP A 255      41.854  16.389  38.076  1.00 37.69    -0.337 N 
ATOM   2320  CA  ASP A 255      42.939  16.553  39.045  1.00 39.73     0.170 C 
ATOM   2321  C   ASP A 255      44.173  16.791  38.198  1.00 39.56     0.252 C 
ATOM   2322  O   ASP A 255      44.186  16.109  37.174  1.00 39.02    -0.271 OA
ATOM   2323  CB  ASP A 255      43.170  15.285  39.862  1.00 43.81     0.129 C 
ATOM   2324  CG  ASP A 255      42.044  15.170  40.895  1.00 48.03     0.188 C 
ATOM   2325  OD1 ASP A 255      41.580  16.236  41.406  1.00 49.74    -0.647 OA
ATOM   2326  OD2 ASP A 255      41.584  14.037  41.202  1.00 50.66    -0.647 OA
ATOM   2327  HN  ASP A 255      41.406  15.430  37.922  1.00 43.53     0.164 HD
ATOM   2328  N   CYS A 256      45.079  17.679  38.542  1.00 39.98    -0.337 N 
ATOM   2329  CA  CYS A 256      46.255  17.878  37.687  1.00 40.77     0.171 C 
ATOM   2330  C   CYS A 256      47.283  16.755  37.720  1.00 42.11     0.252 C 
ATOM   2331  O   CYS A 256      48.104  16.542  36.821  1.00 42.53    -0.271 OA
ATOM   2332  CB  CYS A 256      47.033  19.096  38.198  1.00 38.28     0.100 C 
ATOM   2333  SG  CYS A 256      46.072  20.602  37.890  1.00 37.98    -0.080 SA
ATOM   2334  HN  CYS A 256      44.960  18.252  39.438  1.00 40.27     0.164 HD
ATOM   2335  N   ASN A 257      47.253  16.015  38.822  1.00 43.83    -0.337 N 
ATOM   2336  CA  ASN A 257      48.196  14.911  39.037  1.00 45.75     0.169 C 
ATOM   2337  C   ASN A 257      47.596  13.598  38.540  1.00 46.39     0.251 C 
ATOM   2338  O   ASN A 257      47.319  12.635  39.263  1.00 47.25    -0.271 OA
ATOM   2339  CB  ASN A 257      48.607  14.906  40.523  1.00 46.40     0.119 C 
ATOM   2340  CG  ASN A 257      49.414  16.125  40.976  1.00 46.35     0.230 C 
ATOM   2341  OD1 ASN A 257      50.348  16.559  40.285  1.00 46.33    -0.273 OA
ATOM   2342  ND2 ASN A 257      49.099  16.702  42.138  1.00 46.12    -0.369 N 
ATOM   2343  HN  ASN A 257      46.522  16.229  39.573  1.00 46.05     0.164 HD
ATOM   2344 1HD2 ASN A 257      48.298  16.311  42.730  1.00 46.05     0.159 HD
ATOM   2345 2HD2 ASN A 257      49.648  17.556  42.478  1.00 46.05     0.159 HD
ATOM   2346  N   LEU A 258      47.373  13.574  37.215  1.00 46.45    -0.338 N 
ATOM   2347  CA  LEU A 258      46.810  12.415  36.522  1.00 45.85     0.159 C 
ATOM   2348  C   LEU A 258      47.913  11.379  36.303  1.00 46.17     0.251 C 
ATOM   2349  O   LEU A 258      49.038  11.750  35.913  1.00 46.52    -0.271 OA
ATOM   2350  CB  LEU A 258      46.268  12.793  35.150  1.00 44.40     0.032 C 
ATOM   2351  CG  LEU A 258      44.793  13.140  35.031  1.00 43.89     0.002 C 
ATOM   2352  CD1 LEU A 258      44.375  13.114  33.569  1.00 43.26     0.000 C 
ATOM   2353  CD2 LEU A 258      43.962  12.128  35.807  1.00 43.84     0.000 C 
ATOM   2354  HN  LEU A 258      47.619  14.443  36.640  1.00 45.05     0.164 HD
ATOM   2355  N   SER A 259      47.596  10.100  36.552  1.00 46.03    -0.336 N 
ATOM   2356  CA  SER A 259      48.697   9.143  36.347  1.00 46.01     0.189 C 
ATOM   2357  C   SER A 259      48.355   8.122  35.264  1.00 44.72     0.254 C 
ATOM   2358  O   SER A 259      47.198   7.982  34.864  1.00 45.20    -0.270 OA
ATOM   2359  CB  SER A 259      49.061   8.390  37.629  1.00 47.58     0.169 C 
ATOM   2360  OG  SER A 259      47.977   7.596  38.122  1.00 49.81    -0.380 OA
ATOM   2361  HN  SER A 259      46.621   9.799  36.874  1.00 46.56     0.164 HD
ATOM   2362  HG  SER A 259      47.156   8.216  38.332  1.00 46.56     0.211 HD
ATOM   2363  N   GLY A 260      49.439   7.472  34.840  1.00 43.17    -0.336 N 
ATOM   2364  CA  GLY A 260      49.373   6.440  33.838  1.00 41.34     0.189 C 
ATOM   2365  C   GLY A 260      49.360   6.881  32.380  1.00 39.88     0.253 C 
ATOM   2366  O   GLY A 260      49.805   7.963  31.994  1.00 39.47    -0.270 OA
ATOM   2367  HN  GLY A 260      50.390   7.726  35.259  1.00 40.97     0.164 HD
ATOM   2368  N   ASP A 261      48.814   5.944  31.600  1.00 38.46    -0.337 N 
ATOM   2369  CA  ASP A 261      48.649   6.038  30.173  1.00 36.65     0.170 C 
ATOM   2370  C   ASP A 261      47.209   5.817  29.690  1.00 34.49     0.252 C 
ATOM   2371  O   ASP A 261      46.361   5.125  30.243  1.00 34.08    -0.271 OA
ATOM   2372  CB  ASP A 261      49.411   4.944  29.411  1.00 37.88     0.129 C 
ATOM   2373  CG  ASP A 261      50.897   4.945  29.635  1.00 39.64     0.188 C 
ATOM   2374  OD1 ASP A 261      51.561   5.967  29.373  1.00 41.18    -0.647 OA
ATOM   2375  OD2 ASP A 261      51.404   3.883  30.062  1.00 40.99    -0.647 OA
ATOM   2376  HN  ASP A 261      48.471   5.049  32.075  1.00 37.92     0.164 HD
ATOM   2377  N   VAL A 262      47.001   6.480  28.550  1.00 32.32    -0.338 N 
ATOM   2378  CA  VAL A 262      45.734   6.404  27.813  1.00 29.94     0.159 C 
ATOM   2379  C   VAL A 262      46.145   5.587  26.576  1.00 29.20     0.251 C 
ATOM   2380  O   VAL A 262      47.057   6.037  25.862  1.00 29.03    -0.271 OA
ATOM   2381  CB  VAL A 262      45.137   7.748  27.402  1.00 28.69     0.029 C 
ATOM   2382  CG1 VAL A 262      43.842   7.552  26.604  1.00 27.40     0.002 C 
ATOM   2383  CG2 VAL A 262      44.854   8.616  28.626  1.00 26.95     0.002 C 
ATOM   2384  HN  VAL A 262      47.788   7.090  28.159  1.00 29.08     0.164 HD
ATOM   2385  N   VAL A 263      45.574   4.421  26.361  1.00 28.11    -0.338 N 
ATOM   2386  CA  VAL A 263      45.923   3.603  25.217  1.00 27.94     0.159 C 
ATOM   2387  C   VAL A 263      44.873   3.656  24.106  1.00 28.26     0.251 C 
ATOM   2388  O   VAL A 263      43.690   3.388  24.350  1.00 28.02    -0.271 OA
ATOM   2389  CB  VAL A 263      45.973   2.116  25.621  1.00 28.43     0.029 C 
ATOM   2390  CG1 VAL A 263      46.524   1.276  24.494  1.00 27.84     0.002 C 
ATOM   2391  CG2 VAL A 263      46.872   2.026  26.860  1.00 29.27     0.002 C 
ATOM   2392  HN  VAL A 263      44.834   4.068  27.048  1.00 28.27     0.164 HD
ATOM   2393  N   PHE A 264      45.314   3.993  22.891  1.00 27.37    -0.337 N 
ATOM   2394  CA  PHE A 264      44.429   4.057  21.741  1.00 26.42     0.164 C 
ATOM   2395  C   PHE A 264      44.652   2.793  20.926  1.00 27.27     0.251 C 
ATOM   2396  O   PHE A 264      45.790   2.504  20.521  1.00 27.16    -0.271 OA
ATOM   2397  CB  PHE A 264      44.763   5.249  20.851  1.00 23.63     0.058 C 
ATOM   2398  CG  PHE A 264      44.388   6.519  21.548  1.00 22.33    -0.020 A 
ATOM   2399  CD1 PHE A 264      45.220   7.010  22.558  1.00 22.54    -0.004 A 
ATOM   2400  CD2 PHE A 264      43.232   7.203  21.208  1.00 21.45    -0.004 A 
ATOM   2401  CE1 PHE A 264      44.880   8.195  23.205  1.00 20.69    -0.000 A 
ATOM   2402  CE2 PHE A 264      42.890   8.383  21.863  1.00 21.60    -0.000 A 
ATOM   2403  CZ  PHE A 264      43.722   8.866  22.870  1.00 21.44    -0.000 A 
ATOM   2404  HN  PHE A 264      46.351   4.223  22.761  1.00 23.81     0.164 HD
ATOM   2405  N   ASN A 265      43.555   2.064  20.740  1.00 28.31    -0.337 N 
ATOM   2406  CA  ASN A 265      43.645   0.817  19.959  1.00 29.30     0.169 C 
ATOM   2407  C   ASN A 265      43.106   1.051  18.559  1.00 29.55     0.251 C 
ATOM   2408  O   ASN A 265      41.959   1.456  18.384  1.00 27.34    -0.271 OA
ATOM   2409  CB  ASN A 265      42.796  -0.247  20.662  1.00 31.92     0.119 C 
ATOM   2410  CG  ASN A 265      43.313  -0.530  22.059  1.00 33.52     0.230 C 
ATOM   2411  OD1 ASN A 265      42.644  -0.241  23.050  1.00 35.40    -0.273 OA
ATOM   2412  ND2 ASN A 265      44.516  -1.089  22.140  1.00 34.80    -0.369 N 
ATOM   2413  HN  ASN A 265      42.619   2.379  21.152  1.00 31.27     0.164 HD
ATOM   2414 1HD2 ASN A 265      45.063  -1.314  21.248  1.00 31.27     0.159 HD
ATOM   2415 2HD2 ASN A 265      44.938  -1.314  23.097  1.00 31.27     0.159 HD
ATOM   2416  N   PHE A 266      43.905   0.801  17.542  1.00 31.10    -0.337 N 
ATOM   2417  CA  PHE A 266      43.437   1.049  16.191  1.00 33.62     0.164 C 
ATOM   2418  C   PHE A 266      42.941  -0.237  15.534  1.00 36.35     0.251 C 
ATOM   2419  O   PHE A 266      41.768  -0.579  15.623  1.00 38.61    -0.271 OA
ATOM   2420  CB  PHE A 266      44.524   1.787  15.423  1.00 30.88     0.058 C 
ATOM   2421  CG  PHE A 266      44.685   3.184  15.939  1.00 31.12    -0.020 A 
ATOM   2422  CD1 PHE A 266      43.808   4.175  15.541  1.00 30.47    -0.004 A 
ATOM   2423  CD2 PHE A 266      45.694   3.501  16.835  1.00 30.60    -0.004 A 
ATOM   2424  CE1 PHE A 266      43.923   5.460  16.036  1.00 29.13    -0.000 A 
ATOM   2425  CE2 PHE A 266      45.817   4.786  17.331  1.00 29.10    -0.000 A 
ATOM   2426  CZ  PHE A 266      44.928   5.766  16.933  1.00 28.74    -0.000 A 
ATOM   2427  HN  PHE A 266      44.890   0.419  17.711  1.00 31.79     0.164 HD
ATOM   2428  N   SER A 267      43.816  -0.950  14.858  1.00 38.45    -0.336 N 
ATOM   2429  CA  SER A 267      43.395  -2.110  14.057  1.00 40.04     0.189 C 
ATOM   2430  C   SER A 267      44.690  -2.842  13.704  1.00 40.78     0.254 C 
ATOM   2431  O   SER A 267      45.725  -2.172  13.792  1.00 40.48    -0.270 OA
ATOM   2432  CB  SER A 267      42.478  -1.853  12.857  1.00 40.21     0.169 C 
ATOM   2433  OG  SER A 267      43.122  -1.083  11.865  1.00 41.29    -0.380 OA
ATOM   2434  HN  SER A 267      44.851  -0.682  14.891  1.00 40.21     0.164 HD
ATOM   2435  HG  SER A 267      43.405  -0.156  12.269  1.00 40.21     0.211 HD
ATOM   2436  N   LYS A 268      44.651  -4.118  13.353  1.00 42.11    -0.337 N 
ATOM   2437  CA  LYS A 268      45.836  -4.898  13.002  1.00 43.14     0.159 C 
ATOM   2438  C   LYS A 268      46.855  -4.826  14.141  1.00 43.62     0.251 C 
ATOM   2439  O   LYS A 268      48.067  -4.811  13.968  1.00 44.03    -0.271 OA
ATOM   2440  CB  LYS A 268      46.477  -4.417  11.704  1.00 43.80     0.032 C 
ATOM   2441  CG  LYS A 268      45.513  -4.105  10.573  1.00 45.72     0.004 C 
ATOM   2442  CD  LYS A 268      46.279  -3.777   9.299  1.00 48.94     0.032 C 
ATOM   2443  CE  LYS A 268      45.394  -3.494   8.084  1.00 51.38     0.206 C 
ATOM   2444  NZ  LYS A 268      46.126  -3.204   6.787  1.00 52.64    -0.064 N 
ATOM   2445  HN  LYS A 268      43.699  -4.605  13.325  1.00 46.15     0.164 HD
ATOM   2446  HZ1 LYS A 268      45.415  -3.022   6.009  1.00 46.15     0.275 HD
ATOM   2447  HZ2 LYS A 268      46.734  -4.045   6.524  1.00 46.15     0.275 HD
ATOM   2448  HZ3 LYS A 268      46.746  -2.341   6.912  1.00 46.15     0.275 HD
ATOM   2449  N   ASN A 269      46.372  -4.763  15.369  1.00 44.13    -0.337 N 
ATOM   2450  CA  ASN A 269      47.064  -4.670  16.623  1.00 44.41     0.169 C 
ATOM   2451  C   ASN A 269      48.024  -3.505  16.833  1.00 42.50     0.251 C 
ATOM   2452  O   ASN A 269      48.998  -3.566  17.581  1.00 42.29    -0.271 OA
ATOM   2453  CB  ASN A 269      47.818  -5.966  17.024  1.00 49.46     0.119 C 
ATOM   2454  CG  ASN A 269      46.890  -6.472  18.167  1.00 53.83     0.230 C 
ATOM   2455  OD1 ASN A 269      45.734  -6.827  17.823  1.00 55.97    -0.273 OA
ATOM   2456  ND2 ASN A 269      47.356  -6.435  19.425  1.00 55.14    -0.369 N 
ATOM   2457  HN  ASN A 269      45.305  -4.785  15.439  1.00 48.47     0.164 HD
ATOM   2458 1HD2 ASN A 269      48.341  -6.065  19.620  1.00 48.47     0.159 HD
ATOM   2459 2HD2 ASN A 269      46.743  -6.776  20.233  1.00 48.47     0.159 HD
ATOM   2460  N   ALA A 270      47.675  -2.411  16.172  1.00 40.22    -0.338 N 
ATOM   2461  CA  ALA A 270      48.402  -1.154  16.258  1.00 38.08     0.159 C 
ATOM   2462  C   ALA A 270      47.749  -0.475  17.470  1.00 36.81     0.251 C 
ATOM   2463  O   ALA A 270      46.522  -0.419  17.559  1.00 36.72    -0.271 OA
ATOM   2464  CB  ALA A 270      48.248  -0.335  14.995  1.00 36.55     0.034 C 
ATOM   2465  HN  ALA A 270      46.812  -2.454  15.541  1.00 37.68     0.164 HD
ATOM   2466  N   LYS A 271      48.542  -0.053  18.440  1.00 35.90    -0.338 N 
ATOM   2467  CA  LYS A 271      48.120   0.623  19.650  1.00 34.70     0.159 C 
ATOM   2468  C   LYS A 271      49.142   1.744  19.979  1.00 32.50     0.251 C 
ATOM   2469  O   LYS A 271      50.352   1.596  19.768  1.00 32.62    -0.271 OA
ATOM   2470  CB  LYS A 271      48.114  -0.161  20.932  1.00 37.50     0.032 C 
ATOM   2471  CG  LYS A 271      48.034  -1.664  20.983  1.00 41.40     0.004 C 
ATOM   2472  CD  LYS A 271      48.778  -2.100  22.261  1.00 44.45     0.032 C 
ATOM   2473  CE  LYS A 271      49.401  -3.479  22.096  1.00 46.73     0.206 C 
ATOM   2474  NZ  LYS A 271      50.088  -3.676  20.778  1.00 48.60    -0.064 N 
ATOM   2475  HN  LYS A 271      49.591  -0.227  18.321  1.00 39.38     0.164 HD
ATOM   2476  HZ1 LYS A 271      50.500  -4.663  20.734  1.00 39.38     0.275 HD
ATOM   2477  HZ2 LYS A 271      50.874  -2.957  20.674  1.00 39.38     0.275 HD
ATOM   2478  HZ3 LYS A 271      49.382  -3.549  19.984  1.00 39.38     0.275 HD
ATOM   2479  N   ILE A 272      48.606   2.850  20.474  1.00 29.71    -0.338 N 
ATOM   2480  CA  ILE A 272      49.469   3.973  20.833  1.00 27.19     0.159 C 
ATOM   2481  C   ILE A 272      49.133   4.314  22.296  1.00 26.57     0.251 C 
ATOM   2482  O   ILE A 272      48.007   4.465  22.703  1.00 25.32    -0.271 OA
ATOM   2483  CB  ILE A 272      49.371   5.225  19.960  1.00 25.31     0.029 C 
ATOM   2484  CG1 ILE A 272      49.809   4.884  18.526  1.00 24.90     0.002 C 
ATOM   2485  CG2 ILE A 272      50.255   6.370  20.453  1.00 23.42     0.002 C 
ATOM   2486  CD1 ILE A 272      51.232   4.421  18.340  1.00 23.99     0.000 C 
ATOM   2487  HN  ILE A 272      47.547   2.920  20.610  1.00 25.80     0.164 HD
ATOM   2488  N   SER A 273      50.210   4.389  23.071  1.00 26.34    -0.336 N 
ATOM   2489  CA  SER A 273      50.180   4.704  24.487  1.00 26.64     0.189 C 
ATOM   2490  C   SER A 273      50.565   6.173  24.691  1.00 25.19     0.254 C 
ATOM   2491  O   SER A 273      51.614   6.658  24.273  1.00 25.12    -0.270 OA
ATOM   2492  CB  SER A 273      51.142   3.758  25.224  1.00 27.85     0.169 C 
ATOM   2493  OG  SER A 273      50.967   3.961  26.616  1.00 32.35    -0.380 OA
ATOM   2494  HN  SER A 273      51.163   4.205  22.621  1.00 27.25     0.164 HD
ATOM   2495  HG  SER A 273      51.185   4.960  26.855  1.00 27.25     0.211 HD
ATOM   2496  N   VAL A 274      49.662   6.928  25.306  1.00 24.19    -0.337 N 
ATOM   2497  CA  VAL A 274      49.839   8.344  25.576  1.00 23.34     0.160 C 
ATOM   2498  C   VAL A 274      49.806   8.627  27.079  1.00 24.11     0.254 C 
ATOM   2499  O   VAL A 274      48.815   8.296  27.750  1.00 24.83    -0.270 OA
ATOM   2500  CB  VAL A 274      48.688   9.177  24.935  1.00 21.79     0.029 C 
ATOM   2501  CG1 VAL A 274      49.018  10.654  25.081  1.00 19.40     0.002 C 
ATOM   2502  CG2 VAL A 274      48.481   8.834  23.458  1.00 20.00     0.002 C 
ATOM   2503  HN  VAL A 274      48.750   6.466  25.621  1.00 22.52     0.164 HD
ATOM   2504  N   PRO A 275      50.860   9.232  27.627  1.00 23.89    -0.312 N 
ATOM   2505  CA  PRO A 275      50.894   9.570  29.045  1.00 23.48     0.163 A 
ATOM   2506  C   PRO A 275      49.678  10.425  29.396  1.00 23.38     0.251 C 
ATOM   2507  O   PRO A 275      49.380  11.379  28.670  1.00 22.39    -0.271 OA
ATOM   2508  CB  PRO A 275      52.206  10.331  29.206  1.00 23.95     0.034 A 
ATOM   2509  CG  PRO A 275      52.895  10.334  27.888  1.00 24.20     0.027 A 
ATOM   2510  CD  PRO A 275      52.043   9.649  26.874  1.00 23.40     0.105 A 
ATOM   2511  N   ALA A 276      48.997  10.095  30.508  1.00 23.41    -0.338 N 
ATOM   2512  CA  ALA A 276      47.795  10.804  30.926  1.00 23.14     0.159 C 
ATOM   2513  C   ALA A 276      48.042  12.289  31.107  1.00 22.96     0.251 C 
ATOM   2514  O   ALA A 276      47.093  13.060  30.960  1.00 22.41    -0.271 OA
ATOM   2515  CB  ALA A 276      47.234  10.271  32.242  1.00 22.04     0.034 C 
ATOM   2516  HN  ALA A 276      49.351   9.282  31.107  1.00 22.79     0.164 HD
ATOM   2517  N   SER A 277      49.278  12.673  31.418  1.00 23.49    -0.336 N 
ATOM   2518  CA  SER A 277      49.589  14.093  31.590  1.00 24.97     0.189 C 
ATOM   2519  C   SER A 277      49.422  14.944  30.326  1.00 24.79     0.254 C 
ATOM   2520  O   SER A 277      49.327  16.181  30.407  1.00 25.37    -0.270 OA
ATOM   2521  CB  SER A 277      51.047  14.251  32.059  1.00 25.98     0.169 C 
ATOM   2522  OG  SER A 277      51.923  13.426  31.296  1.00 28.00    -0.380 OA
ATOM   2523  HN  SER A 277      50.048  11.940  31.543  1.00 25.43     0.164 HD
ATOM   2524  HG  SER A 277      51.642  12.420  31.406  1.00 25.43     0.211 HD
ATOM   2525  N   GLU A 278      49.394  14.322  29.147  1.00 24.57    -0.337 N 
ATOM   2526  CA  GLU A 278      49.185  15.058  27.911  1.00 24.13     0.160 C 
ATOM   2527  C   GLU A 278      47.721  15.466  27.829  1.00 24.81     0.251 C 
ATOM   2528  O   GLU A 278      47.346  16.240  26.938  1.00 25.39    -0.271 OA
ATOM   2529  CB  GLU A 278      49.489  14.147  26.725  1.00 24.26     0.043 C 
ATOM   2530  CG  GLU A 278      50.986  14.072  26.476  1.00 25.03     0.100 C 
ATOM   2531  CD  GLU A 278      51.507  15.041  25.438  1.00 25.16     0.185 C 
ATOM   2532  OE1 GLU A 278      51.228  16.241  25.465  1.00 25.23    -0.647 OA
ATOM   2533  OE2 GLU A 278      52.260  14.601  24.541  1.00 26.29    -0.647 OA
ATOM   2534  HN  GLU A 278      49.528  13.261  29.110  1.00 24.99     0.164 HD
ATOM   2535  N   PHE A 279      46.855  14.990  28.734  1.00 25.15    -0.337 N 
ATOM   2536  CA  PHE A 279      45.433  15.341  28.745  1.00 25.68     0.164 C 
ATOM   2537  C   PHE A 279      45.036  16.272  29.897  1.00 27.17     0.251 C 
ATOM   2538  O   PHE A 279      43.834  16.515  30.101  1.00 26.43    -0.271 OA
ATOM   2539  CB  PHE A 279      44.540  14.090  28.820  1.00 24.28     0.058 C 
ATOM   2540  CG  PHE A 279      44.666  13.288  27.548  1.00 24.27    -0.020 A 
ATOM   2541  CD1 PHE A 279      43.918  13.662  26.426  1.00 23.81    -0.004 A 
ATOM   2542  CD2 PHE A 279      45.555  12.221  27.480  1.00 23.88    -0.004 A 
ATOM   2543  CE1 PHE A 279      44.042  12.954  25.248  1.00 23.50    -0.000 A 
ATOM   2544  CE2 PHE A 279      45.673  11.499  26.289  1.00 24.17    -0.000 A 
ATOM   2545  CZ  PHE A 279      44.924  11.888  25.189  1.00 23.79    -0.000 A 
ATOM   2546  HN  PHE A 279      47.220  14.321  29.485  1.00 24.74     0.164 HD
ATOM   2547  N   ALA A 280      46.025  16.802  30.636  1.00 28.68    -0.338 N 
ATOM   2548  CA  ALA A 280      45.722  17.714  31.754  1.00 31.28     0.159 C 
ATOM   2549  C   ALA A 280      46.451  19.039  31.495  1.00 33.20     0.251 C 
ATOM   2550  O   ALA A 280      47.603  19.018  31.050  1.00 33.43    -0.271 OA
ATOM   2551  CB  ALA A 280      46.155  17.133  33.079  1.00 29.10     0.034 C 
ATOM   2552  HN  ALA A 280      47.043  16.560  30.411  1.00 31.14     0.164 HD
ATOM   2553  N   ALA A 281      45.778  20.161  31.697  1.00 35.53    -0.338 N 
ATOM   2554  CA  ALA A 281      46.326  21.488  31.483  1.00 38.40     0.159 C 
ATOM   2555  C   ALA A 281      45.916  22.368  32.674  1.00 40.80     0.251 C 
ATOM   2556  O   ALA A 281      44.749  22.555  32.992  1.00 40.04    -0.271 OA
ATOM   2557  CB  ALA A 281      45.799  22.198  30.254  1.00 37.32     0.034 C 
ATOM   2558  HN  ALA A 281      44.767  20.085  32.039  1.00 38.42     0.164 HD
ATOM   2559  N   SER A 282      46.966  22.897  33.296  1.00 44.70    -0.336 N 
ATOM   2560  CA  SER A 282      46.772  23.737  34.481  1.00 48.72     0.189 C 
ATOM   2561  C   SER A 282      45.906  24.958  34.175  1.00 50.83     0.253 C 
ATOM   2562  O   SER A 282      45.993  25.642  33.163  1.00 51.04    -0.270 OA
ATOM   2563  CB  SER A 282      48.097  24.144  35.141  1.00 49.29     0.169 C 
ATOM   2564  OG  SER A 282      48.008  23.986  36.573  1.00 50.50    -0.380 OA
ATOM   2565  HN  SER A 282      47.954  22.709  32.931  1.00 49.18     0.164 HD
ATOM   2566  HG  SER A 282      47.237  24.594  36.945  1.00 49.18     0.211 HD
ATOM   2567  N   LEU A 283      44.985  25.177  35.133  1.00 53.45    -0.339 N 
ATOM   2568  CA  LEU A 283      44.046  26.296  35.060  1.00 55.46     0.145 C 
ATOM   2569  C   LEU A 283      44.723  27.495  35.776  1.00 56.44     0.229 C 
ATOM   2570  O   LEU A 283      45.147  27.262  36.936  1.00 57.80    -0.286 OA
ATOM   2571  CB  LEU A 283      42.720  26.032  35.769  1.00 55.92     0.030 C 
ATOM   2572  CG  LEU A 283      42.004  24.694  35.587  1.00 56.02     0.002 C 
ATOM   2573  CD1 LEU A 283      40.942  24.549  36.672  1.00 55.68     0.000 C 
ATOM   2574  CD2 LEU A 283      41.390  24.608  34.195  1.00 55.54     0.000 C 
ATOM   2575  HN  LEU A 283      44.939  24.514  35.971  1.00 55.79     0.164 HD
ATOM   2576  N   ASP A 287      40.964  31.845  38.114  1.00 77.19     0.102 N 
ATOM   2577  CA  ASP A 287      40.431  32.864  39.019  1.00 76.64     0.299 C 
ATOM   2578  C   ASP A 287      40.032  32.228  40.352  1.00 75.42     0.262 C 
ATOM   2579  O   ASP A 287      40.905  31.935  41.176  1.00 75.50    -0.270 OA
ATOM   2580  CB  ASP A 287      39.187  33.567  38.451  1.00 78.50     0.140 C 
ATOM   2581  CG  ASP A 287      39.569  34.890  37.795  1.00 80.18     0.188 C 
ATOM   2582  OD1 ASP A 287      40.799  35.140  37.684  1.00 80.68    -0.647 OA
ATOM   2583  OD2 ASP A 287      38.656  35.663  37.411  1.00 81.03    -0.647 OA
ATOM   2584  HN1 ASP A 287      40.218  31.099  37.937  1.00 78.14     0.314 HD
ATOM   2585  HN2 ASP A 287      41.825  31.389  38.557  1.00 78.14     0.314 HD
ATOM   2586  N   GLY A 288      38.718  32.035  40.504  1.00 73.51    -0.336 N 
ATOM   2587  CA  GLY A 288      38.179  31.418  41.708  1.00 70.88     0.189 C 
ATOM   2588  C   GLY A 288      38.266  29.896  41.591  1.00 69.10     0.253 C 
ATOM   2589  O   GLY A 288      37.599  29.185  42.346  1.00 69.51    -0.270 OA
ATOM   2590  HN  GLY A 288      38.049  32.340  39.726  1.00 70.75     0.164 HD
ATOM   2591  N   GLN A 289      39.086  29.405  40.659  1.00 67.01    -0.337 N 
ATOM   2592  CA  GLN A 289      39.300  27.987  40.412  1.00 64.33     0.160 C 
ATOM   2593  C   GLN A 289      40.439  27.341  41.200  1.00 61.75     0.254 C 
ATOM   2594  O   GLN A 289      41.561  27.848  41.240  1.00 61.51    -0.270 OA
ATOM   2595  CB  GLN A 289      39.621  27.750  38.919  1.00 65.29     0.042 C 
ATOM   2596  CG  GLN A 289      38.354  27.430  38.128  1.00 66.73     0.090 C 
ATOM   2597  CD  GLN A 289      37.563  26.294  38.768  1.00 67.36     0.227 C 
ATOM   2598  OE1 GLN A 289      38.118  25.222  39.022  1.00 67.82    -0.273 OA
ATOM   2599  NE2 GLN A 289      36.272  26.494  39.047  1.00 67.93    -0.369 N 
ATOM   2600  HN  GLN A 289      39.623  30.103  40.051  1.00 65.53     0.164 HD
ATOM   2601 1HE2 GLN A 289      35.815  27.435  38.821  1.00 65.53     0.159 HD
ATOM   2602 2HE2 GLN A 289      35.695  25.713  39.496  1.00 65.53     0.159 HD
ATOM   2603  N   PRO A 290      40.131  26.203  41.837  1.00 59.51    -0.312 N 
ATOM   2604  CA  PRO A 290      41.114  25.471  42.630  1.00 57.75     0.163 C 
ATOM   2605  C   PRO A 290      42.410  25.347  41.830  1.00 56.17     0.251 C 
ATOM   2606  O   PRO A 290      42.440  25.021  40.634  1.00 56.10    -0.271 OA
ATOM   2607  CB  PRO A 290      40.461  24.145  42.992  1.00 57.76     0.034 C 
ATOM   2608  CG  PRO A 290      39.059  24.247  42.533  1.00 58.14     0.027 C 
ATOM   2609  CD  PRO A 290      38.829  25.541  41.834  1.00 58.76     0.105 C 
ATOM   2610  N   TYR A 291      43.494  25.631  42.562  1.00 54.04    -0.334 N 
ATOM   2611  CA  TYR A 291      44.828  25.619  41.958  1.00 51.04     0.182 C 
ATOM   2612  C   TYR A 291      45.394  24.249  41.624  1.00 48.82     0.255 C 
ATOM   2613  O   TYR A 291      46.265  24.159  40.738  1.00 49.18    -0.270 OA
ATOM   2614  CB  TYR A 291      45.790  26.376  42.834  1.00 50.60     0.005 C 
ATOM   2615  CG  TYR A 291      45.672  26.561  44.310  1.00 49.29    -0.002 A 
ATOM   2616  CD1 TYR A 291      45.975  25.541  45.199  1.00 48.87     0.002 A 
ATOM   2617  CD2 TYR A 291      45.316  27.817  44.815  1.00 48.82     0.002 A 
ATOM   2618  CE1 TYR A 291      45.897  25.775  46.568  1.00 49.09     0.024 A 
ATOM   2619  CE2 TYR A 291      45.238  28.056  46.180  1.00 48.87     0.024 A 
ATOM   2620  CZ  TYR A 291      45.533  27.020  47.045  1.00 48.59     0.089 A 
ATOM   2621  OH  TYR A 291      45.471  27.227  48.396  1.00 48.67    -0.359 OA
ATOM   2622  HN  TYR A 291      43.385  25.869  43.599  1.00 49.66     0.164 HD
ATOM   2623  HH  TYR A 291      44.769  26.571  48.819  1.00 49.66     0.217 HD
ATOM   2624  N   ASP A 292      44.887  23.230  42.284  1.00 46.36    -0.337 N 
ATOM   2625  CA  ASP A 292      45.356  21.870  41.990  1.00 44.57     0.170 C 
ATOM   2626  C   ASP A 292      44.380  21.212  41.010  1.00 42.47     0.252 C 
ATOM   2627  O   ASP A 292      44.309  20.002  40.784  1.00 42.22    -0.271 OA
ATOM   2628  CB  ASP A 292      45.512  21.072  43.274  1.00 45.96     0.129 C 
ATOM   2629  CG  ASP A 292      44.283  21.170  44.175  1.00 46.92     0.188 C 
ATOM   2630  OD1 ASP A 292      43.629  22.245  44.168  1.00 47.60    -0.647 OA
ATOM   2631  OD2 ASP A 292      44.025  20.134  44.835  1.00 46.79    -0.647 OA
ATOM   2632  HN  ASP A 292      44.138  23.391  43.030  1.00 45.36     0.164 HD
ATOM   2633  N   LYS A 293      43.578  22.085  40.397  1.00 40.75    -0.338 N 
ATOM   2634  CA  LYS A 293      42.593  21.717  39.405  1.00 39.13     0.159 C 
ATOM   2635  C   LYS A 293      43.169  22.132  38.044  1.00 37.41     0.251 C 
ATOM   2636  O   LYS A 293      43.741  23.209  37.930  1.00 37.00    -0.271 OA
ATOM   2637  CB  LYS A 293      41.252  22.435  39.518  1.00 40.42     0.032 C 
ATOM   2638  CG  LYS A 293      40.381  21.808  40.601  1.00 41.57     0.004 C 
ATOM   2639  CD  LYS A 293      40.501  20.297  40.484  1.00 43.47     0.032 C 
ATOM   2640  CE  LYS A 293      39.816  19.636  41.673  1.00 46.09     0.206 C 
ATOM   2641  NZ  LYS A 293      39.689  18.150  41.532  1.00 47.39    -0.064 N 
ATOM   2642  HN  LYS A 293      43.670  23.119  40.655  1.00 41.47     0.164 HD
ATOM   2643  HZ1 LYS A 293      39.202  17.750  42.396  1.00 41.47     0.275 HD
ATOM   2644  HZ2 LYS A 293      40.662  17.716  41.439  1.00 41.47     0.275 HD
ATOM   2645  HZ3 LYS A 293      39.112  17.922  40.660  1.00 41.47     0.275 HD
ATOM   2646  N   CYS A 294      42.977  21.216  37.123  1.00 35.98    -0.337 N 
ATOM   2647  CA  CYS A 294      43.420  21.354  35.752  1.00 35.42     0.171 C 
ATOM   2648  C   CYS A 294      42.321  21.191  34.699  1.00 34.33     0.252 C 
ATOM   2649  O   CYS A 294      41.232  20.676  34.956  1.00 34.29    -0.271 OA
ATOM   2650  CB  CYS A 294      44.405  20.217  35.373  1.00 36.01     0.100 C 
ATOM   2651  SG  CYS A 294      46.106  20.597  35.843  1.00 36.89    -0.080 SA
ATOM   2652  HN  CYS A 294      42.465  20.319  37.401  1.00 35.49     0.164 HD
ATOM   2653  N   GLN A 295      42.658  21.606  33.488  1.00 33.04    -0.337 N 
ATOM   2654  CA  GLN A 295      41.711  21.458  32.382  1.00 31.77     0.160 C 
ATOM   2655  C   GLN A 295      41.918  20.116  31.673  1.00 29.16     0.251 C 
ATOM   2656  O   GLN A 295      43.077  19.746  31.444  1.00 27.48    -0.271 OA
ATOM   2657  CB  GLN A 295      41.966  22.593  31.406  1.00 35.55     0.042 C 
ATOM   2658  CG  GLN A 295      41.021  22.449  30.218  1.00 40.04     0.090 C 
ATOM   2659  CD  GLN A 295      41.021  23.759  29.435  1.00 42.66     0.227 C 
ATOM   2660  OE1 GLN A 295      40.064  23.985  28.682  1.00 45.65    -0.273 OA
ATOM   2661  NE2 GLN A 295      42.050  24.578  29.646  1.00 43.98    -0.369 N 
ATOM   2662  HN  GLN A 295      43.618  22.047  33.319  1.00 36.59     0.164 HD
ATOM   2663 1HE2 GLN A 295      42.821  24.302  30.335  1.00 36.59     0.159 HD
ATOM   2664 2HE2 GLN A 295      42.106  25.512  29.126  1.00 36.59     0.159 HD
ATOM   2665  N   LEU A 296      40.829  19.402  31.406  1.00 26.63    -0.338 N 
ATOM   2666  CA  LEU A 296      40.914  18.105  30.726  1.00 26.80     0.159 C 
ATOM   2667  C   LEU A 296      40.948  18.464  29.219  1.00 26.91     0.251 C 
ATOM   2668  O   LEU A 296      40.081  19.223  28.733  1.00 27.22    -0.271 OA
ATOM   2669  CB  LEU A 296      39.747  17.186  31.026  1.00 25.42     0.032 C 
ATOM   2670  CG  LEU A 296      39.631  15.882  30.222  1.00 25.40     0.002 C 
ATOM   2671  CD1 LEU A 296      40.717  14.895  30.584  1.00 24.37     0.000 C 
ATOM   2672  CD2 LEU A 296      38.278  15.201  30.455  1.00 25.53     0.000 C 
ATOM   2673  HN  LEU A 296      39.871  19.781  31.693  1.00 26.03     0.164 HD
ATOM   2674  N   LEU A 297      41.969  17.985  28.507  1.00 26.78    -0.338 N 
ATOM   2675  CA  LEU A 297      42.184  18.285  27.089  1.00 26.88     0.159 C 
ATOM   2676  C   LEU A 297      41.667  17.199  26.163  1.00 27.32     0.251 C 
ATOM   2677  O   LEU A 297      42.366  16.687  25.296  1.00 27.88    -0.271 OA
ATOM   2678  CB  LEU A 297      43.688  18.466  26.793  1.00 23.86     0.032 C 
ATOM   2679  CG  LEU A 297      44.395  19.487  27.705  1.00 23.10     0.002 C 
ATOM   2680  CD1 LEU A 297      45.893  19.436  27.485  1.00 21.07     0.000 C 
ATOM   2681  CD2 LEU A 297      43.827  20.865  27.392  1.00 22.17     0.000 C 
ATOM   2682  HN  LEU A 297      42.671  17.345  28.999  1.00 24.88     0.164 HD
ATOM   2683  N   PHE A 298      40.430  16.816  26.356  1.00 28.44    -0.337 N 
ATOM   2684  CA  PHE A 298      39.736  15.790  25.591  1.00 30.20     0.164 C 
ATOM   2685  C   PHE A 298      38.357  16.423  25.513  1.00 30.49     0.251 C 
ATOM   2686  O   PHE A 298      37.795  16.557  26.585  1.00 32.15    -0.271 OA
ATOM   2687  CB  PHE A 298      39.631  14.470  26.310  1.00 31.95     0.058 C 
ATOM   2688  CG  PHE A 298      39.474  13.316  25.366  1.00 33.35    -0.020 A 
ATOM   2689  CD1 PHE A 298      38.310  13.196  24.623  1.00 33.93    -0.004 A 
ATOM   2690  CD2 PHE A 298      40.482  12.380  25.253  1.00 34.04    -0.004 A 
ATOM   2691  CE1 PHE A 298      38.149  12.131  23.757  1.00 34.09    -0.000 A 
ATOM   2692  CE2 PHE A 298      40.325  11.298  24.385  1.00 35.04    -0.000 A 
ATOM   2693  CZ  PHE A 298      39.155  11.180  23.648  1.00 34.83    -0.000 A 
ATOM   2694  HN  PHE A 298      39.884  17.297  27.141  1.00 32.59     0.164 HD
ATOM   2695  N   ASP A 299      37.924  16.859  24.365  1.00 30.69    -0.337 N 
ATOM   2696  CA  ASP A 299      36.627  17.519  24.326  1.00 30.53     0.170 C 
ATOM   2697  C   ASP A 299      35.640  16.852  23.385  1.00 29.46     0.252 C 
ATOM   2698  O   ASP A 299      35.943  15.830  22.794  1.00 28.50    -0.271 OA
ATOM   2699  CB  ASP A 299      36.872  18.962  23.846  1.00 33.91     0.129 C 
ATOM   2700  CG  ASP A 299      35.987  19.829  24.724  1.00 36.87     0.188 C 
ATOM   2701  OD1 ASP A 299      34.765  19.849  24.524  1.00 37.90    -0.647 OA
ATOM   2702  OD2 ASP A 299      36.590  20.419  25.645  1.00 40.70    -0.647 OA
ATOM   2703  HN  ASP A 299      38.505  16.736  23.475  1.00 33.57     0.164 HD
ATOM   2704  N   VAL A 300      34.464  17.452  23.265  1.00 28.75    -0.338 N 
ATOM   2705  CA  VAL A 300      33.413  16.905  22.408  1.00 28.01     0.159 C 
ATOM   2706  C   VAL A 300      33.358  17.654  21.090  1.00 27.15     0.251 C 
ATOM   2707  O   VAL A 300      33.322  18.879  21.085  1.00 27.53    -0.271 OA
ATOM   2708  CB  VAL A 300      32.069  17.023  23.158  1.00 28.24     0.029 C 
ATOM   2709  CG1 VAL A 300      30.898  16.417  22.395  1.00 28.11     0.002 C 
ATOM   2710  CG2 VAL A 300      32.182  16.311  24.511  1.00 28.89     0.002 C 
ATOM   2711  HN  VAL A 300      34.280  18.356  23.807  1.00 28.10     0.164 HD
ATOM   2712  N   ASN A 301      33.373  16.962  19.972  1.00 26.53    -0.337 N 
ATOM   2713  CA  ASN A 301      33.285  17.509  18.630  1.00 25.72     0.169 C 
ATOM   2714  C   ASN A 301      33.126  16.297  17.700  1.00 25.18     0.251 C 
ATOM   2715  O   ASN A 301      33.963  15.400  17.697  1.00 23.72    -0.271 OA
ATOM   2716  CB  ASN A 301      34.461  18.343  18.113  1.00 26.64     0.119 C 
ATOM   2717  CG  ASN A 301      33.901  19.121  16.902  1.00 27.10     0.230 C 
ATOM   2718  OD1 ASN A 301      33.718  18.613  15.790  1.00 27.04    -0.273 OA
ATOM   2719  ND2 ASN A 301      33.575  20.376  17.155  1.00 26.82    -0.369 N 
ATOM   2720  HN  ASN A 301      33.458  15.899  20.059  1.00 26.09     0.164 HD
ATOM   2721 1HD2 ASN A 301      33.708  20.775  18.139  1.00 26.09     0.159 HD
ATOM   2722 2HD2 ASN A 301      33.178  20.993  16.376  1.00 26.09     0.159 HD
ATOM   2723  N   ASP A 302      32.028  16.288  16.924  1.00 25.77    -0.337 N 
ATOM   2724  CA  ASP A 302      31.860  15.103  16.070  1.00 26.97     0.170 C 
ATOM   2725  C   ASP A 302      32.818  15.090  14.890  1.00 25.33     0.252 C 
ATOM   2726  O   ASP A 302      32.747  14.124  14.145  1.00 24.31    -0.271 OA
ATOM   2727  CB  ASP A 302      30.435  14.818  15.622  1.00 32.18     0.129 C 
ATOM   2728  CG  ASP A 302      29.689  16.134  15.441  1.00 35.54     0.188 C 
ATOM   2729  OD1 ASP A 302      30.252  16.879  14.601  1.00 37.43    -0.647 OA
ATOM   2730  OD2 ASP A 302      28.662  16.317  16.152  1.00 37.62    -0.647 OA
ATOM   2731  HN  ASP A 302      31.322  17.092  16.928  1.00 30.64     0.164 HD
ATOM   2732  N   ALA A 303      33.697  16.079  14.816  1.00 24.93    -0.338 N 
ATOM   2733  CA  ALA A 303      34.738  16.072  13.778  1.00 24.23     0.159 C 
ATOM   2734  C   ALA A 303      35.613  14.827  14.040  1.00 23.97     0.251 C 
ATOM   2735  O   ALA A 303      36.195  14.291  13.083  1.00 24.51    -0.271 OA
ATOM   2736  CB  ALA A 303      35.561  17.331  13.855  1.00 23.69     0.034 C 
ATOM   2737  HN  ALA A 303      33.649  16.887  15.516  1.00 24.27     0.164 HD
ATOM   2738  N   ASN A 304      35.682  14.332  15.300  1.00 22.64    -0.337 N 
ATOM   2739  CA  ASN A 304      36.430  13.143  15.655  1.00 20.73     0.169 C 
ATOM   2740  C   ASN A 304      37.888  13.232  15.236  1.00 20.95     0.251 C 
ATOM   2741  O   ASN A 304      38.382  12.594  14.293  1.00 19.76    -0.271 OA
ATOM   2742  CB  ASN A 304      35.872  11.883  14.975  1.00 19.92     0.119 C 
ATOM   2743  CG  ASN A 304      34.546  11.483  15.595  1.00 19.21     0.230 C 
ATOM   2744  OD1 ASN A 304      34.322  11.795  16.753  1.00 18.89    -0.273 OA
ATOM   2745  ND2 ASN A 304      33.657  10.859  14.851  1.00 19.16    -0.369 N 
ATOM   2746  HN  ASN A 304      35.155  14.848  16.075  1.00 20.16     0.164 HD
ATOM   2747 1HD2 ASN A 304      33.875  10.642  13.826  1.00 20.16     0.159 HD
ATOM   2748 2HD2 ASN A 304      32.717  10.569  15.271  1.00 20.16     0.159 HD
ATOM   2749  N   ILE A 305      38.581  14.073  16.021  1.00 20.89    -0.338 N 
ATOM   2750  CA  ILE A 305      40.001  14.290  15.700  1.00 20.97     0.159 C 
ATOM   2751  C   ILE A 305      41.024  13.926  16.760  1.00 21.23     0.251 C 
ATOM   2752  O   ILE A 305      40.828  14.230  17.950  1.00 21.58    -0.271 OA
ATOM   2753  CB  ILE A 305      40.132  15.823  15.442  1.00 20.61     0.029 C 
ATOM   2754  CG1 ILE A 305      39.238  16.291  14.294  1.00 20.40     0.002 C 
ATOM   2755  CG2 ILE A 305      41.568  16.227  15.120  1.00 20.81     0.002 C 
ATOM   2756  CD1 ILE A 305      39.369  17.766  13.990  1.00 20.19     0.000 C 
ATOM   2757  HN  ILE A 305      38.118  14.567  16.849  1.00 20.84     0.164 HD
ATOM   2758  N   LEU A 306      42.156  13.312  16.385  1.00 20.67    -0.338 N 
ATOM   2759  CA  LEU A 306      43.247  13.004  17.316  1.00 19.35     0.159 C 
ATOM   2760  C   LEU A 306      44.228  14.146  17.015  1.00 19.48     0.251 C 
ATOM   2761  O   LEU A 306      44.741  14.172  15.882  1.00 19.73    -0.271 OA
ATOM   2762  CB  LEU A 306      43.887  11.639  17.122  1.00 19.64     0.032 C 
ATOM   2763  CG  LEU A 306      42.929  10.440  17.279  1.00 19.58     0.002 C 
ATOM   2764  CD1 LEU A 306      43.711   9.150  17.337  1.00 18.98     0.000 C 
ATOM   2765  CD2 LEU A 306      42.048  10.534  18.523  1.00 19.59     0.000 C 
ATOM   2766  HN  LEU A 306      42.269  13.034  15.358  1.00 19.63     0.164 HD
ATOM   2767  N   GLY A 307      44.428  15.108  17.908  1.00 18.38    -0.336 N 
ATOM   2768  CA  GLY A 307      45.302  16.214  17.610  1.00 17.57     0.189 C 
ATOM   2769  C   GLY A 307      46.699  16.006  18.174  1.00 17.85     0.253 C 
ATOM   2770  O   GLY A 307      47.106  14.883  18.474  1.00 16.94    -0.270 OA
ATOM   2771  HN  GLY A 307      43.936  15.062  18.857  1.00 17.68     0.164 HD
ATOM   2772  N   ASP A 308      47.411  17.117  18.335  1.00 17.73    -0.337 N 
ATOM   2773  CA  ASP A 308      48.778  17.141  18.827  1.00 18.39     0.170 C 
ATOM   2774  C   ASP A 308      49.028  16.406  20.139  1.00 18.83     0.252 C 
ATOM   2775  O   ASP A 308      50.064  15.735  20.202  1.00 18.62    -0.271 OA
ATOM   2776  CB  ASP A 308      49.223  18.622  19.004  1.00 18.39     0.129 C 
ATOM   2777  CG  ASP A 308      49.351  19.378  17.699  1.00 18.19     0.188 C 
ATOM   2778  OD1 ASP A 308      49.433  18.768  16.605  1.00 18.40    -0.647 OA
ATOM   2779  OD2 ASP A 308      49.374  20.624  17.726  1.00 17.90    -0.647 OA
ATOM   2780  HN  ASP A 308      46.950  18.050  18.087  1.00 18.31     0.164 HD
ATOM   2781  N   ASN A 309      48.117  16.497  21.126  1.00 18.78    -0.337 N 
ATOM   2782  CA  ASN A 309      48.403  15.794  22.390  1.00 19.54     0.169 C 
ATOM   2783  C   ASN A 309      48.396  14.291  22.220  1.00 19.93     0.251 C 
ATOM   2784  O   ASN A 309      48.923  13.571  23.075  1.00 20.69    -0.271 OA
ATOM   2785  CB  ASN A 309      47.513  16.262  23.522  1.00 20.15     0.119 C 
ATOM   2786  CG  ASN A 309      46.029  16.051  23.381  1.00 20.71     0.230 C 
ATOM   2787  OD1 ASN A 309      45.396  16.203  24.440  1.00 21.78    -0.273 OA
ATOM   2788  ND2 ASN A 309      45.488  15.689  22.237  1.00 18.68    -0.369 N 
ATOM   2789  HN  ASN A 309      47.216  17.060  20.998  1.00 20.03     0.164 HD
ATOM   2790 1HD2 ASN A 309      46.106  15.537  21.377  1.00 20.03     0.159 HD
ATOM   2791 2HD2 ASN A 309      44.430  15.547  22.167  1.00 20.03     0.159 HD
ATOM   2792  N   PHE A 310      47.833  13.801  21.116  1.00 19.63    -0.337 N 
ATOM   2793  CA  PHE A 310      47.831  12.387  20.788  1.00 18.45     0.164 C 
ATOM   2794  C   PHE A 310      49.064  12.136  19.909  1.00 18.40     0.251 C 
ATOM   2795  O   PHE A 310      49.915  11.274  20.172  1.00 19.23    -0.271 OA
ATOM   2796  CB  PHE A 310      46.582  11.889  20.003  1.00 17.93     0.058 C 
ATOM   2797  CG  PHE A 310      46.864  10.599  19.279  1.00 18.20    -0.020 A 
ATOM   2798  CD1 PHE A 310      46.825   9.373  19.960  1.00 18.55    -0.004 A 
ATOM   2799  CD2 PHE A 310      47.215  10.595  17.931  1.00 18.17    -0.004 A 
ATOM   2800  CE1 PHE A 310      47.144   8.196  19.276  1.00 19.03    -0.000 A 
ATOM   2801  CE2 PHE A 310      47.535   9.416  17.267  1.00 17.96    -0.000 A 
ATOM   2802  CZ  PHE A 310      47.493   8.198  17.925  1.00 18.41    -0.000 A 
ATOM   2803  HN  PHE A 310      47.360  14.482  20.440  1.00 18.54     0.164 HD
ATOM   2804  N   LEU A 311      49.214  12.905  18.829  1.00 18.05    -0.338 N 
ATOM   2805  CA  LEU A 311      50.254  12.745  17.826  1.00 17.56     0.159 C 
ATOM   2806  C   LEU A 311      51.672  12.789  18.360  1.00 17.94     0.251 C 
ATOM   2807  O   LEU A 311      52.539  12.140  17.764  1.00 17.75    -0.271 OA
ATOM   2808  CB  LEU A 311      50.075  13.776  16.672  1.00 17.40     0.032 C 
ATOM   2809  CG  LEU A 311      48.733  13.774  15.913  1.00 17.03     0.002 C 
ATOM   2810  CD1 LEU A 311      48.667  14.967  14.964  1.00 15.92     0.000 C 
ATOM   2811  CD2 LEU A 311      48.486  12.513  15.082  1.00 16.75     0.000 C 
ATOM   2812  HN  LEU A 311      48.514  13.702  18.690  1.00 17.30     0.164 HD
ATOM   2813  N   ARG A 312      51.947  13.528  19.431  1.00 18.26    -0.338 N 
ATOM   2814  CA  ARG A 312      53.310  13.554  19.973  1.00 17.79     0.159 C 
ATOM   2815  C   ARG A 312      53.756  12.193  20.475  1.00 17.84     0.251 C 
ATOM   2816  O   ARG A 312      54.976  12.056  20.569  1.00 18.38    -0.271 OA
ATOM   2817  CB  ARG A 312      53.380  14.560  21.123  1.00 16.80     0.034 C 
ATOM   2818  CG  ARG A 312      53.678  15.941  20.548  1.00 17.21     0.027 C 
ATOM   2819  CD  ARG A 312      54.050  16.875  21.692  1.00 18.87     0.116 C 
ATOM   2820  NE  ARG A 312      52.875  17.027  22.546  1.00 19.77    -0.212 N 
ATOM   2821  CZ  ARG A 312      51.979  17.995  22.412  1.00 20.96     0.666 C 
ATOM   2822  NH1 ARG A 312      52.099  18.954  21.514  1.00 21.49    -0.235 N 
ATOM   2823  NH2 ARG A 312      50.903  17.974  23.200  1.00 21.06    -0.235 N 
ATOM   2824  HN  ARG A 312      51.175  14.103  19.897  1.00 18.95     0.164 HD
ATOM   2825  HE  ARG A 312      52.728  16.312  23.329  1.00 18.95     0.178 HD
ATOM   2826 1HH1 ARG A 312      52.944  18.970  20.858  1.00 18.95     0.174 HD
ATOM   2827 2HH1 ARG A 312      51.351  19.716  21.441  1.00 18.95     0.174 HD
ATOM   2828 1HH2 ARG A 312      50.780  17.189  23.917  1.00 18.95     0.174 HD
ATOM   2829 2HH2 ARG A 312      50.163  18.742  23.115  1.00 18.95     0.174 HD
ATOM   2830  N   SER A 313      52.899  11.217  20.782  1.00 17.88    -0.336 N 
ATOM   2831  CA  SER A 313      53.385   9.928  21.251  1.00 18.65     0.189 C 
ATOM   2832  C   SER A 313      53.536   8.885  20.151  1.00 19.42     0.254 C 
ATOM   2833  O   SER A 313      53.833   7.734  20.446  1.00 19.67    -0.270 OA
ATOM   2834  CB  SER A 313      52.393   9.271  22.221  1.00 18.27     0.169 C 
ATOM   2835  OG  SER A 313      52.206  10.268  23.217  1.00 19.47    -0.380 OA
ATOM   2836  HN  SER A 313      51.847  11.384  20.683  1.00 18.89     0.164 HD
ATOM   2837  HG  SER A 313      53.127  10.487  23.671  1.00 18.89     0.211 HD
ATOM   2838  N   ALA A 314      53.303   9.323  18.912  1.00 19.75    -0.337 N 
ATOM   2839  CA  ALA A 314      53.415   8.428  17.778  1.00 20.54     0.159 C 
ATOM   2840  C   ALA A 314      54.355   8.904  16.675  1.00 20.72     0.251 C 
ATOM   2841  O   ALA A 314      54.601  10.088  16.442  1.00 20.69    -0.271 OA
ATOM   2842  CB  ALA A 314      52.027   8.335  17.092  1.00 20.55     0.034 C 
ATOM   2843  HN  ALA A 314      53.031  10.346  18.754  1.00 20.45     0.164 HD
ATOM   2844  N   TYR A 315      54.886   7.865  15.987  1.00 21.55    -0.337 N 
ATOM   2845  CA  TYR A 315      55.745   8.122  14.814  1.00 20.85     0.164 C 
ATOM   2846  C   TYR A 315      54.723   7.913  13.673  1.00 20.59     0.251 C 
ATOM   2847  O   TYR A 315      54.087   6.834  13.614  1.00 20.31    -0.271 OA
ATOM   2848  CB  TYR A 315      56.995   7.240  14.706  1.00 21.00     0.058 C 
ATOM   2849  CG  TYR A 315      57.882   7.821  13.604  1.00 21.07    -0.020 A 
ATOM   2850  CD1 TYR A 315      58.783   8.836  13.889  1.00 20.94    -0.002 A 
ATOM   2851  CD2 TYR A 315      57.720   7.411  12.270  1.00 21.52    -0.002 A 
ATOM   2852  CE1 TYR A 315      59.528   9.417  12.878  1.00 20.12     0.024 A 
ATOM   2853  CE2 TYR A 315      58.454   7.994  11.254  1.00 19.96     0.024 A 
ATOM   2854  CZ  TYR A 315      59.347   8.975  11.578  1.00 20.06     0.089 A 
ATOM   2855  OH  TYR A 315      60.119   9.565  10.595  1.00 21.14    -0.359 OA
ATOM   2856  HN  TYR A 315      54.683   6.860  16.293  1.00 20.76     0.164 HD
ATOM   2857  HH  TYR A 315      59.925  10.597  10.569  1.00 20.76     0.217 HD
ATOM   2858  N   ILE A 316      54.461   8.926  12.848  1.00 20.33    -0.338 N 
ATOM   2859  CA  ILE A 316      53.470   8.761  11.792  1.00 20.55     0.159 C 
ATOM   2860  C   ILE A 316      53.926   8.981  10.347  1.00 19.79     0.251 C 
ATOM   2861  O   ILE A 316      54.536   9.948   9.948  1.00 19.02    -0.271 OA
ATOM   2862  CB  ILE A 316      52.253   9.696  11.970  1.00 20.77     0.029 C 
ATOM   2863  CG1 ILE A 316      51.657   9.582  13.369  1.00 20.84     0.002 C 
ATOM   2864  CG2 ILE A 316      51.147   9.228  11.025  1.00 20.43     0.002 C 
ATOM   2865  CD1 ILE A 316      51.850  10.855  14.165  1.00 23.58     0.000 C 
ATOM   2866  HN  ILE A 316      54.976   9.857  12.960  1.00 20.66     0.164 HD
ATOM   2867  N   VAL A 317      53.577   7.975   9.539  1.00 20.79    -0.338 N 
ATOM   2868  CA  VAL A 317      53.874   7.961   8.101  1.00 21.29     0.159 C 
ATOM   2869  C   VAL A 317      52.562   8.091   7.318  1.00 21.54     0.251 C 
ATOM   2870  O   VAL A 317      51.704   7.197   7.322  1.00 21.77    -0.271 OA
ATOM   2871  CB  VAL A 317      54.587   6.695   7.592  1.00 20.71     0.029 C 
ATOM   2872  CG1 VAL A 317      55.056   6.914   6.156  1.00 21.32     0.002 C 
ATOM   2873  CG2 VAL A 317      55.832   6.399   8.422  1.00 21.57     0.002 C 
ATOM   2874  HN  VAL A 317      53.057   7.140   9.960  1.00 21.28     0.164 HD
ATOM   2875  N   TYR A 318      52.354   9.232   6.674  1.00 22.14    -0.337 N 
ATOM   2876  CA  TYR A 318      51.140   9.420   5.867  1.00 23.55     0.164 C 
ATOM   2877  C   TYR A 318      51.513   9.136   4.388  1.00 24.09     0.251 C 
ATOM   2878  O   TYR A 318      52.352   9.816   3.790  1.00 24.52    -0.271 OA
ATOM   2879  CB  TYR A 318      50.573  10.803   5.969  1.00 22.36     0.058 C 
ATOM   2880  CG  TYR A 318      50.179  11.352   7.320  1.00 22.92    -0.020 A 
ATOM   2881  CD1 TYR A 318      51.139  11.818   8.226  1.00 22.06    -0.002 A 
ATOM   2882  CD2 TYR A 318      48.835  11.488   7.656  1.00 20.91    -0.002 A 
ATOM   2883  CE1 TYR A 318      50.752  12.406   9.417  1.00 21.33     0.024 A 
ATOM   2884  CE2 TYR A 318      48.444  12.052   8.852  1.00 20.50     0.024 A 
ATOM   2885  CZ  TYR A 318      49.414  12.521   9.723  1.00 20.66     0.089 A 
ATOM   2886  OH  TYR A 318      49.016  13.082  10.923  1.00 19.65    -0.359 OA
ATOM   2887  HN  TYR A 318      53.074  10.020   6.742  1.00 22.06     0.164 HD
ATOM   2888  HH  TYR A 318      49.407  12.520  11.719  1.00 22.06     0.217 HD
ATOM   2889  N   ASP A 319      50.894   8.098   3.834  1.00 24.98    -0.337 N 
ATOM   2890  CA  ASP A 319      51.153   7.677   2.444  1.00 25.69     0.170 C 
ATOM   2891  C   ASP A 319      49.924   7.976   1.580  1.00 25.28     0.252 C 
ATOM   2892  O   ASP A 319      48.954   7.210   1.574  1.00 23.40    -0.271 OA
ATOM   2893  CB  ASP A 319      51.420   6.170   2.453  1.00 26.81     0.129 C 
ATOM   2894  CG  ASP A 319      51.903   5.751   1.068  1.00 28.51     0.188 C 
ATOM   2895  OD1 ASP A 319      51.598   6.515   0.117  1.00 28.90    -0.647 OA
ATOM   2896  OD2 ASP A 319      52.560   4.692   1.026  1.00 29.02    -0.647 OA
ATOM   2897  HN  ASP A 319      50.184   7.549   4.416  1.00 26.57     0.164 HD
ATOM   2898  N   LEU A 320      50.016   9.142   0.913  1.00 26.20    -0.338 N 
ATOM   2899  CA  LEU A 320      48.844   9.570   0.119  1.00 27.56     0.159 C 
ATOM   2900  C   LEU A 320      48.663   8.706  -1.118  1.00 28.32     0.251 C 
ATOM   2901  O   LEU A 320      47.535   8.331  -1.407  1.00 28.62    -0.271 OA
ATOM   2902  CB  LEU A 320      48.880  11.060  -0.183  1.00 26.64     0.032 C 
ATOM   2903  CG  LEU A 320      49.027  12.053   0.982  1.00 26.92     0.002 C 
ATOM   2904  CD1 LEU A 320      48.054  13.204   0.856  1.00 24.76     0.000 C 
ATOM   2905  CD2 LEU A 320      48.783  11.471   2.355  1.00 25.56     0.000 C 
ATOM   2906  HN  LEU A 320      50.904   9.737   0.956  1.00 26.82     0.164 HD
ATOM   2907  N   ASP A 321      49.742   8.335  -1.790  1.00 29.33    -0.337 N 
ATOM   2908  CA  ASP A 321      49.646   7.489  -2.956  1.00 29.57     0.170 C 
ATOM   2909  C   ASP A 321      49.020   6.153  -2.613  1.00 29.65     0.252 C 
ATOM   2910  O   ASP A 321      48.168   5.716  -3.397  1.00 31.09    -0.271 OA
ATOM   2911  CB  ASP A 321      51.019   7.165  -3.564  1.00 30.63     0.129 C 
ATOM   2912  CG  ASP A 321      51.668   8.322  -4.273  1.00 30.97     0.188 C 
ATOM   2913  OD1 ASP A 321      50.991   9.212  -4.812  1.00 31.86    -0.647 OA
ATOM   2914  OD2 ASP A 321      52.913   8.401  -4.301  1.00 32.83    -0.647 OA
ATOM   2915  HN  ASP A 321      50.704   8.669  -1.462  1.00 30.74     0.164 HD
ATOM   2916  N   ASP A 322      49.384   5.473  -1.544  1.00 29.77    -0.337 N 
ATOM   2917  CA  ASP A 322      48.769   4.184  -1.297  1.00 29.27     0.170 C 
ATOM   2918  C   ASP A 322      47.655   4.224  -0.289  1.00 29.18     0.252 C 
ATOM   2919  O   ASP A 322      47.297   3.119   0.118  1.00 28.60    -0.271 OA
ATOM   2920  CB  ASP A 322      49.717   3.196  -0.609  1.00 32.44     0.129 C 
ATOM   2921  CG  ASP A 322      50.937   2.913  -1.462  1.00 35.11     0.188 C 
ATOM   2922  OD1 ASP A 322      50.878   2.897  -2.713  1.00 36.13    -0.647 OA
ATOM   2923  OD2 ASP A 322      51.988   2.715  -0.807  1.00 37.21    -0.647 OA
ATOM   2924  HN  ASP A 322      50.119   5.865  -0.872  1.00 32.21     0.164 HD
ATOM   2925  N   ASN A 323      47.222   5.405   0.089  1.00 29.91    -0.337 N 
ATOM   2926  CA  ASN A 323      46.135   5.542   1.057  1.00 30.91     0.169 C 
ATOM   2927  C   ASN A 323      46.215   4.659   2.296  1.00 30.44     0.251 C 
ATOM   2928  O   ASN A 323      45.341   3.881   2.655  1.00 29.62    -0.271 OA
ATOM   2929  CB  ASN A 323      44.779   5.250   0.384  1.00 32.78     0.119 C 
ATOM   2930  CG  ASN A 323      44.690   6.040  -0.911  1.00 34.97     0.230 C 
ATOM   2931  OD1 ASN A 323      44.998   7.235  -0.949  1.00 36.74    -0.273 OA
ATOM   2932  ND2 ASN A 323      44.313   5.363  -1.991  1.00 36.36    -0.369 N 
ATOM   2933  HN  ASN A 323      47.674   6.285  -0.320  1.00 32.72     0.164 HD
ATOM   2934 1HD2 ASN A 323      44.092   4.319  -1.918  1.00 32.72     0.159 HD
ATOM   2935 2HD2 ASN A 323      44.231   5.862  -2.934  1.00 32.72     0.159 HD
ATOM   2936  N   GLU A 324      47.337   4.814   2.986  1.00 31.07    -0.337 N 
ATOM   2937  CA  GLU A 324      47.688   4.157   4.223  1.00 30.89     0.160 C 
ATOM   2938  C   GLU A 324      48.414   5.104   5.201  1.00 29.54     0.251 C 
ATOM   2939  O   GLU A 324      49.237   5.944   4.803  1.00 29.11    -0.271 OA
ATOM   2940  CB  GLU A 324      48.726   3.058   4.007  1.00 33.25     0.043 C 
ATOM   2941  CG  GLU A 324      48.071   1.727   3.727  1.00 36.42     0.100 C 
ATOM   2942  CD  GLU A 324      49.136   0.830   3.111  1.00 38.99     0.185 C 
ATOM   2943  OE1 GLU A 324      50.324   1.204   2.977  1.00 40.44    -0.647 OA
ATOM   2944  OE2 GLU A 324      48.666  -0.279   2.771  1.00 41.39    -0.647 OA
ATOM   2945  HN  GLU A 324      48.057   5.497   2.584  1.00 34.57     0.164 HD
ATOM   2946  N   ILE A 325      48.085   4.913   6.476  1.00 27.82    -0.338 N 
ATOM   2947  CA  ILE A 325      48.772   5.730   7.501  1.00 25.79     0.159 C 
ATOM   2948  C   ILE A 325      49.464   4.671   8.357  1.00 25.07     0.251 C 
ATOM   2949  O   ILE A 325      48.810   3.696   8.755  1.00 25.12    -0.271 OA
ATOM   2950  CB  ILE A 325      47.799   6.615   8.290  1.00 25.07     0.029 C 
ATOM   2951  CG1 ILE A 325      47.379   7.845   7.464  1.00 24.21     0.002 C 
ATOM   2952  CG2 ILE A 325      48.405   7.060   9.613  1.00 23.37     0.002 C 
ATOM   2953  CD1 ILE A 325      46.147   8.520   8.029  1.00 23.76     0.000 C 
ATOM   2954  HN  ILE A 325      47.346   4.190   6.752  1.00 25.03     0.164 HD
ATOM   2955  N   SER A 326      50.760   4.768   8.569  1.00 24.12    -0.336 N 
ATOM   2956  CA  SER A 326      51.502   3.799   9.383  1.00 23.88     0.189 C 
ATOM   2957  C   SER A 326      51.773   4.360  10.783  1.00 23.60     0.254 C 
ATOM   2958  O   SER A 326      52.050   5.558  10.897  1.00 22.83    -0.270 OA
ATOM   2959  CB  SER A 326      52.840   3.465   8.721  1.00 23.81     0.169 C 
ATOM   2960  OG  SER A 326      52.560   2.614   7.627  1.00 24.70    -0.380 OA
ATOM   2961  HN  SER A 326      51.293   5.586   8.130  1.00 23.82     0.164 HD
ATOM   2962  HG  SER A 326      52.090   1.741   7.973  1.00 23.82     0.211 HD
ATOM   2963  N   LEU A 327      51.661   3.521  11.814  1.00 23.67    -0.337 N 
ATOM   2964  CA  LEU A 327      51.894   3.986  13.184  1.00 24.69     0.159 C 
ATOM   2965  C   LEU A 327      52.875   3.070  13.932  1.00 24.14     0.251 C 
ATOM   2966  O   LEU A 327      52.946   1.871  13.698  1.00 24.76    -0.271 OA
ATOM   2967  CB  LEU A 327      50.626   4.001  14.060  1.00 24.07     0.032 C 
ATOM   2968  CG  LEU A 327      49.417   4.809  13.631  1.00 25.07     0.002 C 
ATOM   2969  CD1 LEU A 327      48.275   4.674  14.634  1.00 24.90     0.000 C 
ATOM   2970  CD2 LEU A 327      49.709   6.300  13.558  1.00 25.63     0.000 C 
ATOM   2971  HN  LEU A 327      51.398   2.499  11.639  1.00 24.62     0.164 HD
ATOM   2972  N   ALA A 328      53.620   3.628  14.863  1.00 24.11    -0.338 N 
ATOM   2973  CA  ALA A 328      54.579   2.948  15.718  1.00 24.01     0.159 C 
ATOM   2974  C   ALA A 328      54.685   3.862  16.951  1.00 24.25     0.251 C 
ATOM   2975  O   ALA A 328      54.490   5.080  16.842  1.00 24.19    -0.271 OA
ATOM   2976  CB  ALA A 328      55.957   2.757  15.115  1.00 23.11     0.034 C 
ATOM   2977  HN  ALA A 328      53.509   4.683  15.004  1.00 23.93     0.164 HD
ATOM   2978  N   GLN A 329      54.949   3.296  18.118  1.00 24.02    -0.338 N 
ATOM   2979  CA  GLN A 329      55.100   4.114  19.331  1.00 23.61     0.160 C 
ATOM   2980  C   GLN A 329      56.373   4.946  19.128  1.00 23.06     0.251 C 
ATOM   2981  O   GLN A 329      57.423   4.423  18.688  1.00 22.62    -0.271 OA
ATOM   2982  CB  GLN A 329      55.223   3.185  20.532  1.00 24.45     0.042 C 
ATOM   2983  CG  GLN A 329      55.343   3.883  21.878  1.00 25.26     0.090 C 
ATOM   2984  CD  GLN A 329      54.041   4.530  22.312  1.00 25.99     0.227 C 
ATOM   2985  OE1 GLN A 329      52.962   3.957  22.142  1.00 26.98    -0.273 OA
ATOM   2986  NE2 GLN A 329      54.104   5.738  22.875  1.00 26.79    -0.369 N 
ATOM   2987  HN  GLN A 329      55.054   2.233  18.180  1.00 24.75     0.164 HD
ATOM   2988 1HE2 GLN A 329      55.051   6.218  23.007  1.00 24.75     0.159 HD
ATOM   2989 2HE2 GLN A 329      53.207   6.227  23.194  1.00 24.75     0.159 HD
ATOM   2990  N   VAL A 330      56.286   6.251  19.382  1.00 22.51    -0.338 N 
ATOM   2991  CA  VAL A 330      57.439   7.109  19.163  1.00 22.50     0.159 C 
ATOM   2992  C   VAL A 330      58.544   6.837  20.185  1.00 23.57     0.251 C 
ATOM   2993  O   VAL A 330      58.333   6.350  21.279  1.00 23.72    -0.271 OA
ATOM   2994  CB  VAL A 330      57.096   8.603  19.297  1.00 21.74     0.029 C 
ATOM   2995  CG1 VAL A 330      57.070   8.952  20.783  1.00 21.15     0.002 C 
ATOM   2996  CG2 VAL A 330      58.074   9.510  18.572  1.00 20.72     0.002 C 
ATOM   2997  HN  VAL A 330      55.370   6.667  19.746  1.00 22.27     0.164 HD
ATOM   2998  N   LYS A 331      59.756   7.143  19.768  1.00 24.31    -0.338 N 
ATOM   2999  CA  LYS A 331      60.946   7.008  20.597  1.00 25.52     0.159 C 
ATOM   3000  C   LYS A 331      61.708   8.317  20.357  1.00 25.12     0.251 C 
ATOM   3001  O   LYS A 331      62.127   8.666  19.261  1.00 23.73    -0.271 OA
ATOM   3002  CB  LYS A 331      61.721   5.736  20.290  1.00 28.02     0.032 C 
ATOM   3003  CG  LYS A 331      63.112   5.769  20.874  1.00 31.63     0.004 C 
ATOM   3004  CD  LYS A 331      63.885   4.467  20.773  1.00 35.50     0.032 C 
ATOM   3005  CE  LYS A 331      63.809   3.835  19.395  1.00 38.36     0.206 C 
ATOM   3006  NZ  LYS A 331      64.381   2.446  19.320  1.00 40.98    -0.064 N 
ATOM   3007  HN  LYS A 331      59.872   7.509  18.769  1.00 30.35     0.164 HD
ATOM   3008  HZ1 LYS A 331      64.289   2.075  18.321  1.00 30.35     0.275 HD
ATOM   3009  HZ2 LYS A 331      63.848   1.803  19.989  1.00 30.35     0.275 HD
ATOM   3010  HZ3 LYS A 331      65.414   2.470  19.597  1.00 30.35     0.275 HD
ATOM   3011  N   TYR A 332      61.804   9.126  21.421  1.00 25.88    -0.337 N 
ATOM   3012  CA  TYR A 332      62.498  10.429  21.386  1.00 27.19     0.164 C 
ATOM   3013  C   TYR A 332      64.008  10.179  21.530  1.00 28.10     0.251 C 
ATOM   3014  O   TYR A 332      64.486   9.797  22.591  1.00 28.22    -0.271 OA
ATOM   3015  CB  TYR A 332      62.024  11.354  22.488  1.00 25.95     0.058 C 
ATOM   3016  CG  TYR A 332      60.524  11.549  22.562  1.00 25.91    -0.020 A 
ATOM   3017  CD1 TYR A 332      59.802  12.018  21.465  1.00 25.34    -0.002 A 
ATOM   3018  CD2 TYR A 332      59.824  11.231  23.727  1.00 25.53    -0.002 A 
ATOM   3019  CE1 TYR A 332      58.435  12.207  21.560  1.00 25.36     0.024 A 
ATOM   3020  CE2 TYR A 332      58.453  11.413  23.821  1.00 25.29     0.024 A 
ATOM   3021  CZ  TYR A 332      57.754  11.916  22.730  1.00 25.62     0.089 A 
ATOM   3022  OH  TYR A 332      56.383  12.098  22.804  1.00 24.49    -0.359 OA
ATOM   3023  HN  TYR A 332      61.356   8.813  22.341  1.00 26.07     0.164 HD
ATOM   3024  HH  TYR A 332      56.153  13.107  22.625  1.00 26.07     0.217 HD
ATOM   3025  N   THR A 333      64.743  10.306  20.421  1.00 29.18    -0.336 N 
ATOM   3026  CA  THR A 333      66.133  10.075  20.296  1.00 29.88     0.186 C 
ATOM   3027  C   THR A 333      66.814  11.094  19.360  1.00 30.22     0.253 C 
ATOM   3028  O   THR A 333      66.169  11.540  18.426  1.00 30.41    -0.270 OA
ATOM   3029  CB  THR A 333      66.626   8.917  19.358  1.00 30.57     0.140 C 
ATOM   3030  OG1 THR A 333      65.590   8.101  18.817  1.00 32.22    -0.382 OA
ATOM   3031  CG2 THR A 333      67.721   8.165  20.098  1.00 30.24     0.034 C 
ATOM   3032  HN  THR A 333      64.227  10.614  19.536  1.00 30.39     0.164 HD
ATOM   3033  HG1 THR A 333      65.056   7.648  19.599  1.00 30.39     0.210 HD
ATOM   3034  N   SER A 334      68.111  11.218  19.617  1.00 30.77    -0.335 N 
ATOM   3035  CA  SER A 334      68.964  12.045  18.784  1.00 31.26     0.189 C 
ATOM   3036  C   SER A 334      69.433  11.122  17.647  1.00 30.62     0.254 C 
ATOM   3037  O   SER A 334      69.915  11.650  16.664  1.00 30.96    -0.270 OA
ATOM   3038  CB  SER A 334      70.284  12.453  19.423  1.00 33.49     0.169 C 
ATOM   3039  OG  SER A 334      70.078  13.414  20.435  1.00 37.49    -0.380 OA
ATOM   3040  HN  SER A 334      68.534  10.700  20.452  1.00 32.43     0.164 HD
ATOM   3041  HG  SER A 334      69.626  14.267  20.022  1.00 32.43     0.211 HD
ATOM   3042  N   ALA A 335      69.316   9.815  17.843  1.00 30.29    -0.337 N 
ATOM   3043  CA  ALA A 335      69.759   8.929  16.760  1.00 31.20     0.159 C 
ATOM   3044  C   ALA A 335      68.803   9.173  15.579  1.00 32.44     0.251 C 
ATOM   3045  O   ALA A 335      67.599   9.440  15.696  1.00 31.59    -0.271 OA
ATOM   3046  CB  ALA A 335      69.763   7.475  17.160  1.00 29.53     0.034 C 
ATOM   3047  HN  ALA A 335      68.915   9.423  18.754  1.00 31.01     0.164 HD
ATOM   3048  N   SER A 336      69.394   9.054  14.381  1.00 33.42    -0.336 N 
ATOM   3049  CA  SER A 336      68.600   9.275  13.158  1.00 34.07     0.189 C 
ATOM   3050  C   SER A 336      68.980   8.331  12.025  1.00 34.38     0.254 C 
ATOM   3051  O   SER A 336      70.164   8.182  11.690  1.00 34.70    -0.270 OA
ATOM   3052  CB  SER A 336      68.833  10.741  12.774  1.00 33.68     0.169 C 
ATOM   3053  OG  SER A 336      68.050  11.119  11.659  1.00 34.92    -0.380 OA
ATOM   3054  HN  SER A 336      70.431   8.801  14.313  1.00 34.19     0.164 HD
ATOM   3055  HG  SER A 336      68.300  10.518  10.835  1.00 34.19     0.211 HD
ATOM   3056  N   SER A 337      67.996   7.681  11.406  1.00 34.23    -0.335 N 
ATOM   3057  CA  SER A 337      68.209   6.743  10.319  1.00 33.95     0.189 C 
ATOM   3058  C   SER A 337      67.158   6.976   9.256  1.00 32.89     0.254 C 
ATOM   3059  O   SER A 337      66.194   6.259   9.108  1.00 31.83    -0.270 OA
ATOM   3060  CB  SER A 337      68.044   5.332  10.899  1.00 35.87     0.169 C 
ATOM   3061  OG  SER A 337      68.726   4.405  10.041  1.00 38.77    -0.380 OA
ATOM   3062  HN  SER A 337      66.992   7.860  11.728  1.00 34.59     0.164 HD
ATOM   3063  HG  SER A 337      68.310   4.447   9.078  1.00 34.59     0.211 HD
ATOM   3064  N   ILE A 338      67.346   8.055   8.529  1.00 33.85    -0.337 N 
ATOM   3065  CA  ILE A 338      66.382   8.439   7.493  1.00 35.86     0.159 C 
ATOM   3066  C   ILE A 338      66.562   7.646   6.213  1.00 37.43     0.251 C 
ATOM   3067  O   ILE A 338      67.640   7.441   5.655  1.00 37.82    -0.271 OA
ATOM   3068  CB  ILE A 338      66.498   9.948   7.243  1.00 35.36     0.029 C 
ATOM   3069  CG1 ILE A 338      66.416  10.664   8.589  1.00 34.64     0.002 C 
ATOM   3070  CG2 ILE A 338      65.361  10.431   6.335  1.00 37.05     0.002 C 
ATOM   3071  CD1 ILE A 338      66.455  12.166   8.443  1.00 34.65     0.000 C 
ATOM   3072  HN  ILE A 338      68.213   8.660   8.695  1.00 35.83     0.164 HD
ATOM   3073  N   SER A 339      65.447   7.123   5.704  1.00 38.72    -0.336 N 
ATOM   3074  CA  SER A 339      65.426   6.321   4.478  1.00 39.35     0.189 C 
ATOM   3075  C   SER A 339      64.293   6.892   3.619  1.00 39.06     0.254 C 
ATOM   3076  O   SER A 339      63.244   7.298   4.111  1.00 38.56    -0.270 OA
ATOM   3077  CB  SER A 339      65.300   4.832   4.738  1.00 40.48     0.169 C 
ATOM   3078  OG  SER A 339      64.015   4.301   5.021  1.00 44.02    -0.380 OA
ATOM   3079  HN  SER A 339      64.523   7.297   6.215  1.00 40.03     0.164 HD
ATOM   3080  HG  SER A 339      63.630   4.757   5.885  1.00 40.03     0.211 HD
ATOM   3081  N   ALA A 340      64.563   6.951   2.319  1.00 39.42    -0.337 N 
ATOM   3082  CA  ALA A 340      63.587   7.474   1.374  1.00 39.51     0.159 C 
ATOM   3083  C   ALA A 340      62.526   6.409   1.113  1.00 39.60     0.251 C 
ATOM   3084  O   ALA A 340      62.768   5.213   1.130  1.00 39.25    -0.271 OA
ATOM   3085  CB  ALA A 340      64.233   7.860   0.061  1.00 39.51     0.034 C 
ATOM   3086  HN  ALA A 340      65.512   6.609   1.962  1.00 39.46     0.164 HD
ATOM   3087  N   LEU A 341      61.322   6.904   0.933  1.00 40.39    -0.338 N 
ATOM   3088  CA  LEU A 341      60.151   6.101   0.632  1.00 41.98     0.159 C 
ATOM   3089  C   LEU A 341      60.048   6.122  -0.904  1.00 43.43     0.251 C 
ATOM   3090  O   LEU A 341      60.057   7.192  -1.549  1.00 43.80    -0.271 OA
ATOM   3091  CB  LEU A 341      58.887   6.721   1.182  1.00 41.83     0.032 C 
ATOM   3092  CG  LEU A 341      58.784   6.921   2.690  1.00 41.39     0.002 C 
ATOM   3093  CD1 LEU A 341      57.620   7.831   3.046  1.00 41.15     0.000 C 
ATOM   3094  CD2 LEU A 341      58.580   5.547   3.312  1.00 41.83     0.000 C 
ATOM   3095  HN  LEU A 341      61.197   7.964   1.013  1.00 41.97     0.164 HD
ATOM   3096  N   THR A 342      59.979   4.929  -1.483  1.00 44.83    -0.335 N 
ATOM   3097  CA  THR A 342      59.915   4.914  -2.943  1.00 46.73     0.195 C 
ATOM   3098  C   THR A 342      58.963   3.823  -3.427  1.00 47.23     0.209 C 
ATOM   3099  O   THR A 342      58.374   3.146  -2.559  1.00 47.25    -0.646 OA
ATOM   3100  CB  THR A 342      61.272   4.623  -3.614  1.00 47.83     0.141 C 
ATOM   3101  OG1 THR A 342      61.843   3.444  -3.010  1.00 48.89    -0.382 OA
ATOM   3102  CG2 THR A 342      62.277   5.766  -3.493  1.00 48.48     0.034 C 
ATOM   3103  OXT THR A 342      58.887   3.857  -4.686  1.00 49.77    -0.646 OA
ATOM   3104  HN  THR A 342      59.971   4.025  -0.910  1.00 47.63     0.164 HD
ATOM   3105  HG1 THR A 342      61.982   3.609  -1.982  1.00 47.63     0.210 HD
TER    3106      THR A 342 
