# Supplementary material for: Phytochemical profiling of Vitex negundo seeds via UHPLC-QTOF-MS/MS analyses with antimicrobial evaluation and in silico targeting of DNA Gyrase B and Secreted Aspartic Proteinase 2 (SAP2)
Source: PLoS One. 2026 Mar 13;21(3):e0343965. doi: 10.1371/journal.pone.0343965 (PMC12987476; doi:10.1371/journal.pone.0343965)
Supplement: S3 Data — (ZIP) [file pone.0343965.s004.zip › PONE-D-25-51583/Vitex Raw material/Docking 3, 1EAG/molecule14/result.pdbqt]

MODEL 1
REMARK VINA RESULT:      -5.4      0.000      0.000
REMARK  14 active torsions:
REMARK  status: ('A' for Active; 'I' for Inactive)
REMARK    1  A    between atoms: C1_1  and  O9_9 
REMARK    2  A    between atoms: C1_1  and  C2_2 
REMARK    3  A    between atoms: C2_2  and  C3_3 
REMARK    4  A    between atoms: C3_3  and  C4_4 
REMARK    5  A    between atoms: C4_4  and  C5_5 
REMARK    6  A    between atoms: C5_5  and  C6_6 
REMARK    7  A    between atoms: C6_6  and  C7_7 
REMARK    8  A    between atoms: C7_7  and  C8_8 
REMARK    9  A    between atoms: C8_8  and  C11_11 
REMARK   10  A    between atoms: C12_12  and  C15_13 
REMARK   11  A    between atoms: C15_13  and  C16_14 
REMARK   12  A    between atoms: C17_15  and  C20_16 
REMARK   13  A    between atoms: C20_16  and  C21_17 
REMARK   14  A    between atoms: C22_18  and  C25_19 
ROOT
HETATM    1  C8          0      43.234  27.594  11.359  1.00  0.00     0.105 C 
ENDROOT
BRANCH   1   2
HETATM    2  C7          0      41.998  27.992  12.155  1.00  0.00     0.000 C 
BRANCH   2   3
HETATM    3  C6          0      42.345  28.051  13.636  1.00  0.00    -0.000 C 
BRANCH   3   4
HETATM    4  C5          0      41.619  26.933  14.373  1.00  0.00     0.000 C 
BRANCH   4   5
HETATM    5  C4          0      42.559  26.301  15.391  1.00  0.00     0.001 C 
BRANCH   5   6
HETATM    6  C3          0      42.755  24.828  15.056  1.00  0.00     0.010 C 
BRANCH   6   7
HETATM    7  C2          0      42.324  23.975  16.241  1.00  0.00     0.110 C 
BRANCH   7   8
HETATM    8  C1          0      43.448  23.906  17.246  1.00  0.00     0.139 C 
HETATM    9  O10         0      43.199  23.797  18.423  1.00  0.00    -0.650 OA
BRANCH   8  10
HETATM   10  O9          0      44.720  23.964  16.834  1.00  0.00    -0.776 OA
HETATM   11  H41         0      44.752  23.478  15.993  1.00  0.00     0.167 HD
ENDBRANCH   8  10
ENDBRANCH   7   8
ENDBRANCH   6   7
ENDBRANCH   5   6
ENDBRANCH   4   5
ENDBRANCH   3   4
ENDBRANCH   2   3
ENDBRANCH   1   2
BRANCH   1  12
HETATM   12  C11         0      43.383  26.105  11.378  1.00  0.00    -0.034 C 
HETATM   13  C12         0      44.493  25.551  11.879  1.00  0.00    -0.031 C 
BRANCH  13  14
HETATM   14  C15         0      45.585  26.420  12.419  1.00  0.00     0.133 C 
BRANCH  14  15
HETATM   15  C16         0      46.423  25.632  13.378  1.00  0.00    -0.102 C 
HETATM   16  C17         0      46.524  26.020  14.654  1.00  0.00    -0.027 C 
BRANCH  16  17
HETATM   17  C20         0      45.798  27.242  15.123  1.00  0.00     0.054 C 
BRANCH  17  18
HETATM   18  C21         0      46.789  28.284  15.537  1.00  0.00    -0.099 C 
HETATM   19  C22         0      46.726  29.512  15.013  1.00  0.00    -0.030 C 
BRANCH  19  20
HETATM   20  C25         0      45.665  29.846  14.012  1.00  0.00     0.022 C 
HETATM   21  C26         0      44.737  30.908  14.588  1.00  0.00     0.009 C 
ENDBRANCH  19  20
ENDBRANCH  17  18
ENDBRANCH  16  17
ENDBRANCH  14  15
ENDBRANCH  13  14
ENDBRANCH   1  12
TORSDOF 14
ENDMDL
MODEL 2
REMARK VINA RESULT:      -5.3      1.974      3.068
REMARK  14 active torsions:
REMARK  status: ('A' for Active; 'I' for Inactive)
REMARK    1  A    between atoms: C1_1  and  O9_9 
REMARK    2  A    between atoms: C1_1  and  C2_2 
REMARK    3  A    between atoms: C2_2  and  C3_3 
REMARK    4  A    between atoms: C3_3  and  C4_4 
REMARK    5  A    between atoms: C4_4  and  C5_5 
REMARK    6  A    between atoms: C5_5  and  C6_6 
REMARK    7  A    between atoms: C6_6  and  C7_7 
REMARK    8  A    between atoms: C7_7  and  C8_8 
REMARK    9  A    between atoms: C8_8  and  C11_11 
REMARK   10  A    between atoms: C12_12  and  C15_13 
REMARK   11  A    between atoms: C15_13  and  C16_14 
REMARK   12  A    between atoms: C17_15  and  C20_16 
REMARK   13  A    between atoms: C20_16  and  C21_17 
REMARK   14  A    between atoms: C22_18  and  C25_19 
ROOT
HETATM    1  C8          0      41.913  22.767  12.323  1.00  0.00     0.105 C 
ENDROOT
BRANCH   1   2
HETATM    2  C7          0      40.451  23.071  12.623  1.00  0.00     0.000 C 
BRANCH   2   3
HETATM    3  C6          0      40.312  24.523  13.061  1.00  0.00    -0.000 C 
BRANCH   3   4
HETATM    4  C5          0      39.996  24.577  14.550  1.00  0.00     0.000 C 
BRANCH   4   5
HETATM    5  C4          0      41.015  25.462  15.254  1.00  0.00     0.001 C 
BRANCH   5   6
HETATM    6  C3          0      42.306  24.682  15.466  1.00  0.00     0.010 C 
BRANCH   6   7
HETATM    7  C2          0      41.988  23.336  16.104  1.00  0.00     0.110 C 
BRANCH   7   8
HETATM    8  C1          0      42.361  23.371  17.566  1.00  0.00     0.139 C 
HETATM    9  O10         0      43.488  23.655  17.895  1.00  0.00    -0.650 OA
BRANCH   8  10
HETATM   10  O9          0      41.443  23.089  18.498  1.00  0.00    -0.776 OA
HETATM   11  H41         0      40.591  23.048  18.032  1.00  0.00     0.167 HD
ENDBRANCH   8  10
ENDBRANCH   7   8
ENDBRANCH   6   7
ENDBRANCH   5   6
ENDBRANCH   4   5
ENDBRANCH   3   4
ENDBRANCH   2   3
ENDBRANCH   1   2
BRANCH   1  12
HETATM   12  C11         0      42.271  23.315  10.977  1.00  0.00    -0.034 C 
HETATM   13  C12         0      43.220  24.252  10.867  1.00  0.00    -0.031 C 
BRANCH  13  14
HETATM   14  C15         0      43.923  24.752  12.091  1.00  0.00     0.133 C 
BRANCH  14  15
HETATM   15  C16         0      45.353  25.051  11.759  1.00  0.00    -0.102 C 
HETATM   16  C17         0      45.998  26.029  12.402  1.00  0.00    -0.027 C 
BRANCH  16  17
HETATM   17  C20         0      45.291  26.826  13.454  1.00  0.00     0.054 C 
BRANCH  17  18
HETATM   18  C21         0      45.166  28.248  13.004  1.00  0.00    -0.099 C 
HETATM   19  C22         0      43.961  28.820  12.921  1.00  0.00    -0.030 C 
BRANCH  19  20
HETATM   20  C25         0      42.735  28.037  13.277  1.00  0.00     0.022 C 
HETATM   21  C26         0      41.897  27.807  12.026  1.00  0.00     0.009 C 
ENDBRANCH  19  20
ENDBRANCH  17  18
ENDBRANCH  16  17
ENDBRANCH  14  15
ENDBRANCH  13  14
ENDBRANCH   1  12
TORSDOF 14
ENDMDL
MODEL 3
REMARK VINA RESULT:      -5.3      1.876      4.500
REMARK  14 active torsions:
REMARK  status: ('A' for Active; 'I' for Inactive)
REMARK    1  A    between atoms: C1_1  and  O9_9 
REMARK    2  A    between atoms: C1_1  and  C2_2 
REMARK    3  A    between atoms: C2_2  and  C3_3 
REMARK    4  A    between atoms: C3_3  and  C4_4 
REMARK    5  A    between atoms: C4_4  and  C5_5 
REMARK    6  A    between atoms: C5_5  and  C6_6 
REMARK    7  A    between atoms: C6_6  and  C7_7 
REMARK    8  A    between atoms: C7_7  and  C8_8 
REMARK    9  A    between atoms: C8_8  and  C11_11 
REMARK   10  A    between atoms: C12_12  and  C15_13 
REMARK   11  A    between atoms: C15_13  and  C16_14 
REMARK   12  A    between atoms: C17_15  and  C20_16 
REMARK   13  A    between atoms: C20_16  and  C21_17 
REMARK   14  A    between atoms: C22_18  and  C25_19 
ROOT
HETATM    1  C8          0      42.474  26.944  12.090  1.00  0.00     0.105 C 
ENDROOT
BRANCH   1   2
HETATM    2  C7          0      42.786  28.342  12.607  1.00  0.00     0.000 C 
BRANCH   2   3
HETATM    3  C6          0      44.285  28.476  12.841  1.00  0.00    -0.000 C 
BRANCH   3   4
HETATM    4  C5          0      44.718  27.499  13.926  1.00  0.00     0.000 C 
BRANCH   4   5
HETATM    5  C4          0      45.941  26.724  13.454  1.00  0.00     0.001 C 
BRANCH   5   6
HETATM    6  C3          0      46.262  25.621  14.453  1.00  0.00     0.010 C 
BRANCH   6   7
HETATM    7  C2          0      46.041  26.137  15.869  1.00  0.00     0.110 C 
BRANCH   7   8
HETATM    8  C1          0      45.616  24.995  16.760  1.00  0.00     0.139 C 
HETATM    9  O10         0      44.684  25.134  17.516  1.00  0.00    -0.650 OA
BRANCH   8  10
HETATM   10  O9          0      46.270  23.829  16.712  1.00  0.00    -0.776 OA
HETATM   11  H41         0      45.742  23.202  17.234  1.00  0.00     0.167 HD
ENDBRANCH   8  10
ENDBRANCH   7   8
ENDBRANCH   6   7
ENDBRANCH   5   6
ENDBRANCH   4   5
ENDBRANCH   3   4
ENDBRANCH   2   3
ENDBRANCH   1   2
BRANCH   1  12
HETATM   12  C11         0      43.318  26.656  10.888  1.00  0.00    -0.034 C 
HETATM   13  C12         0      43.794  25.422  10.686  1.00  0.00    -0.031 C 
BRANCH  13  14
HETATM   14  C15         0      43.482  24.330  11.661  1.00  0.00     0.133 C 
BRANCH  14  15
HETATM   15  C16         0      42.559  23.338  11.023  1.00  0.00    -0.102 C 
HETATM   16  C17         0      41.315  23.186  11.490  1.00  0.00    -0.027 C 
BRANCH  16  17
HETATM   17  C20         0      40.846  24.008  12.651  1.00  0.00     0.054 C 
BRANCH  17  18
HETATM   18  C21         0      40.796  23.155  13.880  1.00  0.00    -0.099 C 
HETATM   19  C22         0      41.483  23.512  14.969  1.00  0.00    -0.030 C 
BRANCH  19  20
HETATM   20  C25         0      42.302  24.765  14.960  1.00  0.00     0.022 C 
HETATM   21  C26         0      41.574  25.854  15.738  1.00  0.00     0.009 C 
ENDBRANCH  19  20
ENDBRANCH  17  18
ENDBRANCH  16  17
ENDBRANCH  14  15
ENDBRANCH  13  14
ENDBRANCH   1  12
TORSDOF 14
ENDMDL
MODEL 4
REMARK VINA RESULT:      -5.2      2.320      3.991
REMARK  14 active torsions:
REMARK  status: ('A' for Active; 'I' for Inactive)
REMARK    1  A    between atoms: C1_1  and  O9_9 
REMARK    2  A    between atoms: C1_1  and  C2_2 
REMARK    3  A    between atoms: C2_2  and  C3_3 
REMARK    4  A    between atoms: C3_3  and  C4_4 
REMARK    5  A    between atoms: C4_4  and  C5_5 
REMARK    6  A    between atoms: C5_5  and  C6_6 
REMARK    7  A    between atoms: C6_6  and  C7_7 
REMARK    8  A    between atoms: C7_7  and  C8_8 
REMARK    9  A    between atoms: C8_8  and  C11_11 
REMARK   10  A    between atoms: C12_12  and  C15_13 
REMARK   11  A    between atoms: C15_13  and  C16_14 
REMARK   12  A    between atoms: C17_15  and  C20_16 
REMARK   13  A    between atoms: C20_16  and  C21_17 
REMARK   14  A    between atoms: C22_18  and  C25_19 
ROOT
HETATM    1  C8          0      46.156  26.967  14.793  1.00  0.00     0.105 C 
ENDROOT
BRANCH   1   2
HETATM    2  C7          0      45.012  26.821  15.787  1.00  0.00     0.000 C 
BRANCH   2   3
HETATM    3  C6          0      44.400  25.432  15.658  1.00  0.00    -0.000 C 
BRANCH   3   4
HETATM    4  C5          0      42.894  25.518  15.871  1.00  0.00     0.000 C 
BRANCH   4   5
HETATM    5  C4          0      42.203  25.724  14.530  1.00  0.00     0.001 C 
BRANCH   5   6
HETATM    6  C3          0      42.285  24.442  13.713  1.00  0.00     0.010 C 
BRANCH   6   7
HETATM    7  C2          0      42.182  24.776  12.230  1.00  0.00     0.110 C 
BRANCH   7   8
HETATM    8  C1          0      42.817  23.672  11.420  1.00  0.00     0.139 C 
HETATM    9  O10         0      42.136  22.991  10.691  1.00  0.00    -0.650 OA
BRANCH   8  10
HETATM   10  O9          0      44.133  23.448  11.509  1.00  0.00    -0.776 OA
HETATM   11  H41         0      44.557  24.101  10.927  1.00  0.00     0.167 HD
ENDBRANCH   8  10
ENDBRANCH   7   8
ENDBRANCH   6   7
ENDBRANCH   5   6
ENDBRANCH   4   5
ENDBRANCH   3   4
ENDBRANCH   2   3
ENDBRANCH   1   2
BRANCH   1  12
HETATM   12  C11         0      45.918  26.068  13.620  1.00  0.00    -0.034 C 
HETATM   13  C12         0      45.388  26.562  12.496  1.00  0.00    -0.031 C 
BRANCH  13  14
HETATM   14  C15         0      45.033  28.014  12.411  1.00  0.00     0.133 C 
BRANCH  14  15
HETATM   15  C16         0      43.627  28.157  11.915  1.00  0.00    -0.102 C 
HETATM   16  C17         0      42.699  28.726  12.692  1.00  0.00    -0.027 C 
BRANCH  16  17
HETATM   17  C20         0      43.066  29.219  14.057  1.00  0.00     0.054 C 
BRANCH  17  18
HETATM   18  C21         0      43.135  30.714  14.047  1.00  0.00    -0.099 C 
HETATM   19  C22         0      44.189  31.338  14.581  1.00  0.00    -0.030 C 
BRANCH  19  20
HETATM   20  C25         0      45.301  30.542  15.190  1.00  0.00     0.022 C 
HETATM   21  C26         0      46.560  30.699  14.348  1.00  0.00     0.009 C 
ENDBRANCH  19  20
ENDBRANCH  17  18
ENDBRANCH  16  17
ENDBRANCH  14  15
ENDBRANCH  13  14
ENDBRANCH   1  12
TORSDOF 14
ENDMDL
MODEL 5
REMARK VINA RESULT:      -5.2      2.169      4.104
REMARK  14 active torsions:
REMARK  status: ('A' for Active; 'I' for Inactive)
REMARK    1  A    between atoms: C1_1  and  O9_9 
REMARK    2  A    between atoms: C1_1  and  C2_2 
REMARK    3  A    between atoms: C2_2  and  C3_3 
REMARK    4  A    between atoms: C3_3  and  C4_4 
REMARK    5  A    between atoms: C4_4  and  C5_5 
REMARK    6  A    between atoms: C5_5  and  C6_6 
REMARK    7  A    between atoms: C6_6  and  C7_7 
REMARK    8  A    between atoms: C7_7  and  C8_8 
REMARK    9  A    between atoms: C8_8  and  C11_11 
REMARK   10  A    between atoms: C12_12  and  C15_13 
REMARK   11  A    between atoms: C15_13  and  C16_14 
REMARK   12  A    between atoms: C17_15  and  C20_16 
REMARK   13  A    between atoms: C20_16  and  C21_17 
REMARK   14  A    between atoms: C22_18  and  C25_19 
ROOT
HETATM    1  C8          0      42.168  26.390  13.801  1.00  0.00     0.105 C 
ENDROOT
BRANCH   1   2
HETATM    2  C7          0      42.445  24.918  13.528  1.00  0.00     0.000 C 
BRANCH   2   3
HETATM    3  C6          0      42.097  24.594  12.082  1.00  0.00    -0.000 C 
BRANCH   3   4
HETATM    4  C5          0      43.286  23.918  11.412  1.00  0.00     0.000 C 
BRANCH   4   5
HETATM    5  C4          0      44.201  24.977  10.812  1.00  0.00     0.001 C 
BRANCH   5   6
HETATM    6  C3          0      45.565  24.913  11.486  1.00  0.00     0.010 C 
BRANCH   6   7
HETATM    7  C2          0      45.815  26.204  12.252  1.00  0.00     0.110 C 
BRANCH   7   8
HETATM    8  C1          0      46.183  25.879  13.680  1.00  0.00     0.139 C 
HETATM    9  O10         0      45.843  26.618  14.573  1.00  0.00    -0.650 OA
BRANCH   8  10
HETATM   10  O9          0      46.884  24.774  13.955  1.00  0.00    -0.776 OA
HETATM   11  H41         0      47.576  24.718  13.274  1.00  0.00     0.167 HD
ENDBRANCH   8  10
ENDBRANCH   7   8
ENDBRANCH   6   7
ENDBRANCH   5   6
ENDBRANCH   4   5
ENDBRANCH   3   4
ENDBRANCH   2   3
ENDBRANCH   1   2
BRANCH   1  12
HETATM   12  C11         0      41.775  27.069  12.527  1.00  0.00    -0.034 C 
HETATM   13  C12         0      42.388  28.198  12.153  1.00  0.00    -0.031 C 
BRANCH  13  14
HETATM   14  C15         0      43.468  28.781  13.010  1.00  0.00     0.133 C 
BRANCH  14  15
HETATM   15  C16         0      42.924  29.950  13.773  1.00  0.00    -0.102 C 
HETATM   16  C17         0      43.645  30.501  14.755  1.00  0.00    -0.027 C 
BRANCH  16  17
HETATM   17  C20         0      44.997  29.950  15.090  1.00  0.00     0.054 C 
BRANCH  17  18
HETATM   18  C21         0      46.045  30.697  14.327  1.00  0.00    -0.099 C 
HETATM   19  C22         0      47.322  30.645  14.718  1.00  0.00    -0.030 C 
BRANCH  19  20
HETATM   20  C25         0      47.703  29.840  15.922  1.00  0.00     0.022 C 
HETATM   21  C26         0      49.221  29.733  16.001  1.00  0.00     0.009 C 
ENDBRANCH  19  20
ENDBRANCH  17  18
ENDBRANCH  16  17
ENDBRANCH  14  15
ENDBRANCH  13  14
ENDBRANCH   1  12
TORSDOF 14
ENDMDL
MODEL 6
REMARK VINA RESULT:      -5.2      2.395      4.778
REMARK  14 active torsions:
REMARK  status: ('A' for Active; 'I' for Inactive)
REMARK    1  A    between atoms: C1_1  and  O9_9 
REMARK    2  A    between atoms: C1_1  and  C2_2 
REMARK    3  A    between atoms: C2_2  and  C3_3 
REMARK    4  A    between atoms: C3_3  and  C4_4 
REMARK    5  A    between atoms: C4_4  and  C5_5 
REMARK    6  A    between atoms: C5_5  and  C6_6 
REMARK    7  A    between atoms: C6_6  and  C7_7 
REMARK    8  A    between atoms: C7_7  and  C8_8 
REMARK    9  A    between atoms: C8_8  and  C11_11 
REMARK   10  A    between atoms: C12_12  and  C15_13 
REMARK   11  A    between atoms: C15_13  and  C16_14 
REMARK   12  A    between atoms: C17_15  and  C20_16 
REMARK   13  A    between atoms: C20_16  and  C21_17 
REMARK   14  A    between atoms: C22_18  and  C25_19 
ROOT
HETATM    1  C8          0      45.918  26.599  14.435  1.00  0.00     0.105 C 
ENDROOT
BRANCH   1   2
HETATM    2  C7          0      45.571  25.751  15.650  1.00  0.00     0.000 C 
BRANCH   2   3
HETATM    3  C6          0      44.475  26.437  16.454  1.00  0.00    -0.000 C 
BRANCH   3   4
HETATM    4  C5          0      43.113  26.022  15.913  1.00  0.00     0.000 C 
BRANCH   4   5
HETATM    5  C4          0      42.867  24.552  16.229  1.00  0.00     0.001 C 
BRANCH   5   6
HETATM    6  C3          0      41.828  23.992  15.267  1.00  0.00     0.010 C 
BRANCH   6   7
HETATM    7  C2          0      40.548  24.811  15.368  1.00  0.00     0.110 C 
BRANCH   7   8
HETATM    8  C1          0      39.540  24.297  14.369  1.00  0.00     0.139 C 
HETATM    9  O10         0      38.745  23.449  14.695  1.00  0.00    -0.650 OA
BRANCH   8  10
HETATM   10  O9          0      39.529  24.780  13.121  1.00  0.00    -0.776 OA
HETATM   11  H41         0      38.593  24.852  12.869  1.00  0.00     0.167 HD
ENDBRANCH   8  10
ENDBRANCH   7   8
ENDBRANCH   6   7
ENDBRANCH   5   6
ENDBRANCH   4   5
ENDBRANCH   3   4
ENDBRANCH   2   3
ENDBRANCH   1   2
BRANCH   1  12
HETATM   12  C11         0      46.206  28.002  14.870  1.00  0.00    -0.034 C 
HETATM   13  C12         0      45.708  29.033  14.179  1.00  0.00    -0.031 C 
BRANCH  13  14
HETATM   14  C15         0      44.861  28.784  12.970  1.00  0.00     0.133 C 
BRANCH  14  15
HETATM   15  C16         0      43.437  29.135  13.275  1.00  0.00    -0.102 C 
HETATM   16  C17         0      42.442  28.492  12.656  1.00  0.00    -0.027 C 
BRANCH  16  17
HETATM   17  C20         0      42.751  27.420  11.658  1.00  0.00     0.054 C 
BRANCH  17  18
HETATM   18  C21         0      42.430  26.082  12.245  1.00  0.00    -0.099 C 
HETATM   19  C22         0      43.081  24.993  11.823  1.00  0.00    -0.030 C 
BRANCH  19  20
HETATM   20  C25         0      44.131  25.113  10.762  1.00  0.00     0.022 C 
HETATM   21  C26         0      45.505  24.882  11.378  1.00  0.00     0.009 C 
ENDBRANCH  19  20
ENDBRANCH  17  18
ENDBRANCH  16  17
ENDBRANCH  14  15
ENDBRANCH  13  14
ENDBRANCH   1  12
TORSDOF 14
ENDMDL
MODEL 7
REMARK VINA RESULT:      -5.1      1.205      2.017
REMARK  14 active torsions:
REMARK  status: ('A' for Active; 'I' for Inactive)
REMARK    1  A    between atoms: C1_1  and  O9_9 
REMARK    2  A    between atoms: C1_1  and  C2_2 
REMARK    3  A    between atoms: C2_2  and  C3_3 
REMARK    4  A    between atoms: C3_3  and  C4_4 
REMARK    5  A    between atoms: C4_4  and  C5_5 
REMARK    6  A    between atoms: C5_5  and  C6_6 
REMARK    7  A    between atoms: C6_6  and  C7_7 
REMARK    8  A    between atoms: C7_7  and  C8_8 
REMARK    9  A    between atoms: C8_8  and  C11_11 
REMARK   10  A    between atoms: C12_12  and  C15_13 
REMARK   11  A    between atoms: C15_13  and  C16_14 
REMARK   12  A    between atoms: C17_15  and  C20_16 
REMARK   13  A    between atoms: C20_16  and  C21_17 
REMARK   14  A    between atoms: C22_18  and  C25_19 
ROOT
HETATM    1  C8          0      42.004  27.650  12.857  1.00  0.00     0.105 C 
ENDROOT
BRANCH   1   2
HETATM    2  C7          0      42.477  28.867  13.639  1.00  0.00     0.000 C 
BRANCH   2   3
HETATM    3  C6          0      42.375  28.584  15.132  1.00  0.00    -0.000 C 
BRANCH   3   4
HETATM    4  C5          0      42.340  27.079  15.363  1.00  0.00     0.000 C 
BRANCH   4   5
HETATM    5  C4          0      41.832  26.792  16.769  1.00  0.00     0.001 C 
BRANCH   5   6
HETATM    6  C3          0      41.521  25.308  16.905  1.00  0.00     0.010 C 
BRANCH   6   7
HETATM    7  C2          0      42.589  24.496  16.184  1.00  0.00     0.110 C 
BRANCH   7   8
HETATM    8  C1          0      43.586  23.971  17.188  1.00  0.00     0.139 C 
HETATM    9  O10         0      43.205  23.545  18.251  1.00  0.00    -0.650 OA
BRANCH   8  10
HETATM   10  O9          0      44.893  23.979  16.900  1.00  0.00    -0.776 OA
HETATM   11  H41         0      45.121  23.065  16.658  1.00  0.00     0.167 HD
ENDBRANCH   8  10
ENDBRANCH   7   8
ENDBRANCH   6   7
ENDBRANCH   5   6
ENDBRANCH   4   5
ENDBRANCH   3   4
ENDBRANCH   2   3
ENDBRANCH   1   2
BRANCH   1  12
HETATM   12  C11         0      42.551  27.706  11.465  1.00  0.00    -0.034 C 
HETATM   13  C12         0      43.356  26.733  11.023  1.00  0.00    -0.031 C 
BRANCH  13  14
HETATM   14  C15         0      43.710  25.589  11.921  1.00  0.00     0.133 C 
BRANCH  14  15
HETATM   15  C16         0      45.160  25.251  11.754  1.00  0.00    -0.102 C 
HETATM   16  C17         0      46.017  25.468  12.757  1.00  0.00    -0.027 C 
BRANCH  16  17
HETATM   17  C20         0      45.526  26.047  14.048  1.00  0.00     0.054 C 
BRANCH  17  18
HETATM   18  C21         0      45.852  27.507  14.097  1.00  0.00    -0.099 C 
HETATM   19  C22         0      46.312  28.052  15.227  1.00  0.00    -0.030 C 
BRANCH  19  20
HETATM   20  C25         0      46.502  27.202  16.445  1.00  0.00     0.022 C 
HETATM   21  C26         0      45.425  27.534  17.470  1.00  0.00     0.009 C 
ENDBRANCH  19  20
ENDBRANCH  17  18
ENDBRANCH  16  17
ENDBRANCH  14  15
ENDBRANCH  13  14
ENDBRANCH   1  12
TORSDOF 14
ENDMDL
MODEL 8
REMARK VINA RESULT:      -5.1      2.280      2.723
REMARK  14 active torsions:
REMARK  status: ('A' for Active; 'I' for Inactive)
REMARK    1  A    between atoms: C1_1  and  O9_9 
REMARK    2  A    between atoms: C1_1  and  C2_2 
REMARK    3  A    between atoms: C2_2  and  C3_3 
REMARK    4  A    between atoms: C3_3  and  C4_4 
REMARK    5  A    between atoms: C4_4  and  C5_5 
REMARK    6  A    between atoms: C5_5  and  C6_6 
REMARK    7  A    between atoms: C6_6  and  C7_7 
REMARK    8  A    between atoms: C7_7  and  C8_8 
REMARK    9  A    between atoms: C8_8  and  C11_11 
REMARK   10  A    between atoms: C12_12  and  C15_13 
REMARK   11  A    between atoms: C15_13  and  C16_14 
REMARK   12  A    between atoms: C17_15  and  C20_16 
REMARK   13  A    between atoms: C20_16  and  C21_17 
REMARK   14  A    between atoms: C22_18  and  C25_19 
ROOT
HETATM    1  C8          0      42.961  27.999  12.026  1.00  0.00     0.105 C 
ENDROOT
BRANCH   1   2
HETATM    2  C7          0      41.836  27.830  13.039  1.00  0.00     0.000 C 
BRANCH   2   3
HETATM    3  C6          0      42.418  27.804  14.446  1.00  0.00    -0.000 C 
BRANCH   3   4
HETATM    4  C5          0      42.402  26.376  14.976  1.00  0.00     0.000 C 
BRANCH   4   5
HETATM    5  C4          0      41.242  25.614  14.348  1.00  0.00     0.001 C 
BRANCH   5   6
HETATM    6  C3          0      41.681  24.191  14.031  1.00  0.00     0.010 C 
BRANCH   6   7
HETATM    7  C2          0      41.180  23.801  12.646  1.00  0.00     0.110 C 
BRANCH   7   8
HETATM    8  C1          0      42.214  22.940  11.961  1.00  0.00     0.139 C 
HETATM    9  O10         0      42.682  23.285  10.903  1.00  0.00    -0.650 OA
BRANCH   8  10
HETATM   10  O9          0      42.611  21.794  12.526  1.00  0.00    -0.776 OA
HETATM   11  H41         0      43.208  21.371  11.886  1.00  0.00     0.167 HD
ENDBRANCH   8  10
ENDBRANCH   7   8
ENDBRANCH   6   7
ENDBRANCH   5   6
ENDBRANCH   4   5
ENDBRANCH   3   4
ENDBRANCH   2   3
ENDBRANCH   1   2
BRANCH   1  12
HETATM   12  C11         0      43.304  26.669  11.433  1.00  0.00    -0.034 C 
HETATM   13  C12         0      44.484  26.100  11.704  1.00  0.00    -0.031 C 
BRANCH  13  14
HETATM   14  C15         0      45.461  26.794  12.601  1.00  0.00     0.133 C 
BRANCH  14  15
HETATM   15  C16         0      45.864  25.872  13.710  1.00  0.00    -0.102 C 
HETATM   16  C17         0      46.363  26.370  14.846  1.00  0.00    -0.027 C 
BRANCH  16  17
HETATM   17  C20         0      46.520  27.850  15.009  1.00  0.00     0.054 C 
BRANCH  17  18
HETATM   18  C21         0      45.672  28.320  16.149  1.00  0.00    -0.099 C 
HETATM   19  C22         0      45.229  29.581  16.178  1.00  0.00    -0.030 C 
BRANCH  19  20
HETATM   20  C25         0      45.581  30.523  15.069  1.00  0.00     0.022 C 
HETATM   21  C26         0      44.305  31.064  14.437  1.00  0.00     0.009 C 
ENDBRANCH  19  20
ENDBRANCH  17  18
ENDBRANCH  16  17
ENDBRANCH  14  15
ENDBRANCH  13  14
ENDBRANCH   1  12
TORSDOF 14
ENDMDL
MODEL 9
REMARK VINA RESULT:      -5.1      2.253      4.549
REMARK  14 active torsions:
REMARK  status: ('A' for Active; 'I' for Inactive)
REMARK    1  A    between atoms: C1_1  and  O9_9 
REMARK    2  A    between atoms: C1_1  and  C2_2 
REMARK    3  A    between atoms: C2_2  and  C3_3 
REMARK    4  A    between atoms: C3_3  and  C4_4 
REMARK    5  A    between atoms: C4_4  and  C5_5 
REMARK    6  A    between atoms: C5_5  and  C6_6 
REMARK    7  A    between atoms: C6_6  and  C7_7 
REMARK    8  A    between atoms: C7_7  and  C8_8 
REMARK    9  A    between atoms: C8_8  and  C11_11 
REMARK   10  A    between atoms: C12_12  and  C15_13 
REMARK   11  A    between atoms: C15_13  and  C16_14 
REMARK   12  A    between atoms: C17_15  and  C20_16 
REMARK   13  A    between atoms: C20_16  and  C21_17 
REMARK   14  A    between atoms: C22_18  and  C25_19 
ROOT
HETATM    1  C8          0      39.996  24.550  13.827  1.00  0.00     0.105 C 
ENDROOT
BRANCH   1   2
HETATM    2  C7          0      40.963  25.235  14.783  1.00  0.00     0.000 C 
BRANCH   2   3
HETATM    3  C6          0      41.923  24.203  15.360  1.00  0.00    -0.000 C 
BRANCH   3   4
HETATM    4  C5          0      43.098  24.916  16.019  1.00  0.00     0.000 C 
BRANCH   4   5
HETATM    5  C4          0      42.997  26.412  15.755  1.00  0.00     0.001 C 
BRANCH   5   6
HETATM    6  C3          0      44.388  27.031  15.802  1.00  0.00     0.010 C 
BRANCH   6   7
HETATM    7  C2          0      45.106  26.771  14.485  1.00  0.00     0.110 C 
BRANCH   7   8
HETATM    8  C1          0      46.258  25.823  14.718  1.00  0.00     0.139 C 
HETATM    9  O10         0      46.842  25.833  15.775  1.00  0.00    -0.650 OA
BRANCH   8  10
HETATM   10  O9          0      46.631  24.974  13.754  1.00  0.00    -0.776 OA
HETATM   11  H41         0      47.256  24.355  14.168  1.00  0.00     0.167 HD
ENDBRANCH   8  10
ENDBRANCH   7   8
ENDBRANCH   6   7
ENDBRANCH   5   6
ENDBRANCH   4   5
ENDBRANCH   3   4
ENDBRANCH   2   3
ENDBRANCH   1   2
BRANCH   1  12
HETATM   12  C11         0      40.215  23.070  13.869  1.00  0.00    -0.034 C 
HETATM   13  C12         0      40.630  22.423  12.774  1.00  0.00    -0.031 C 
BRANCH  13  14
HETATM   14  C15         0      40.875  23.180  11.506  1.00  0.00     0.133 C 
BRANCH  14  15
HETATM   15  C16         0      42.277  22.934  11.040  1.00  0.00    -0.102 C 
HETATM   16  C17         0      43.208  23.882  11.191  1.00  0.00    -0.027 C 
BRANCH  16  17
HETATM   17  C20         0      42.849  25.189  11.826  1.00  0.00     0.054 C 
BRANCH  17  18
HETATM   18  C21         0      43.529  26.304  11.095  1.00  0.00    -0.099 C 
HETATM   19  C22         0      43.136  27.567  11.287  1.00  0.00    -0.030 C 
BRANCH  19  20
HETATM   20  C25         0      42.014  27.866  12.232  1.00  0.00     0.022 C 
HETATM   21  C26         0      42.455  28.938  13.221  1.00  0.00     0.009 C 
ENDBRANCH  19  20
ENDBRANCH  17  18
ENDBRANCH  16  17
ENDBRANCH  14  15
ENDBRANCH  13  14
ENDBRANCH   1  12
TORSDOF 14
ENDMDL
