# Supplementary material for: Phytochemical profiling of Vitex negundo seeds via UHPLC-QTOF-MS/MS analyses with antimicrobial evaluation and in silico targeting of DNA Gyrase B and Secreted Aspartic Proteinase 2 (SAP2)
Source: PLoS One. 2026 Mar 13;21(3):e0343965. doi: 10.1371/journal.pone.0343965 (PMC12987476; doi:10.1371/journal.pone.0343965)
Supplement: S3 Data — (ZIP) [file pone.0343965.s004.zip › PONE-D-25-51583/Vitex Raw material/Docking 3, 1EAG/molecule15/result.pdbqt]

MODEL 1
REMARK VINA RESULT:      -7.3      0.000      0.000
REMARK  2 active torsions:
REMARK  status: ('A' for Active; 'I' for Inactive)
REMARK    1  A    between atoms: C1_1  and  O11_11 
REMARK    2  A    between atoms: O11_11  and  C12_12 
ROOT
HETATM    1  C1          0      44.147  28.205  14.458  1.00  0.00     0.140 C 
HETATM    2  C2          0      43.437  27.417  15.504  1.00  0.00     0.034 C 
HETATM    3  C3          0      42.254  26.728  14.840  1.00  0.00     0.015 C 
HETATM    4  C4          0      42.650  26.273  13.441  1.00  0.00    -0.007 C 
HETATM    5  C5          0      44.138  25.947  13.417  1.00  0.00     0.007 C 
HETATM    6  C6          0      44.942  27.227  13.602  1.00  0.00    -0.016 C 
HETATM    7  C7          0      41.853  25.031  13.066  1.00  0.00     0.082 C 
HETATM    8  C8          0      42.286  24.545  11.689  1.00  0.00     0.017 C 
HETATM    9  C9          0      43.656  24.058  11.872  1.00  0.00     0.007 C 
HETATM   10  C10         0      44.497  25.311  12.080  1.00  0.00     0.007 C 
HETATM   11  C15         0      46.260  26.903  14.294  1.00  0.00     0.018 C 
HETATM   12  C16         0      45.220  27.853  12.242  1.00  0.00     0.018 C 
HETATM   13  C18         0      42.358  27.384  12.443  1.00  0.00     0.019 C 
HETATM   14  C19         0      41.378  23.420  11.210  1.00  0.00     0.013 C 
HETATM   15  O20         0      42.177  24.026  13.989  1.00  0.00    -0.309 OA
HETATM   16  C21         0      40.369  25.370  13.041  1.00  0.00     0.050 C 
HETATM   17  C22         0      39.729  24.293  13.908  1.00  0.00     0.114 C 
HETATM   18  C23         0      41.014  23.403  14.212  1.00  0.00     0.259 C 
HETATM   19  O24         0      40.946  22.265  14.610  1.00  0.00    -0.265 OA
ENDROOT
BRANCH   1  20
HETATM   20  O11         0      43.217  28.889  13.663  1.00  0.00    -0.316 OA
BRANCH  20  21
HETATM   21  C12         0      43.115  30.159  14.070  1.00  0.00     0.255 C 
HETATM   22  C13         0      44.358  30.940  14.424  1.00  0.00     0.126 C 
HETATM   23  O14         0      42.030  30.682  14.156  1.00  0.00    -0.266 OA
ENDBRANCH  20  21
ENDBRANCH   1  20
TORSDOF 2
ENDMDL
MODEL 2
REMARK VINA RESULT:      -7.1      2.022      3.231
REMARK  2 active torsions:
REMARK  status: ('A' for Active; 'I' for Inactive)
REMARK    1  A    between atoms: C1_1  and  O11_11 
REMARK    2  A    between atoms: O11_11  and  C12_12 
ROOT
HETATM    1  C1          0      44.373  29.122  16.397  1.00  0.00     0.140 C 
HETATM    2  C2          0      43.124  28.359  16.121  1.00  0.00     0.034 C 
HETATM    3  C3          0      43.122  27.996  14.643  1.00  0.00     0.015 C 
HETATM    4  C4          0      44.538  27.651  14.202  1.00  0.00    -0.007 C 
HETATM    5  C5          0      45.303  27.054  15.376  1.00  0.00     0.007 C 
HETATM    6  C6          0      45.524  28.125  16.436  1.00  0.00    -0.016 C 
HETATM    7  C7          0      44.484  26.639  13.065  1.00  0.00     0.082 C 
HETATM    8  C8          0      45.901  26.255  12.658  1.00  0.00     0.017 C 
HETATM    9  C9          0      46.430  25.498  13.795  1.00  0.00     0.007 C 
HETATM   10  C10         0      46.650  26.533  14.892  1.00  0.00     0.007 C 
HETATM   11  C15         0      45.584  27.473  17.811  1.00  0.00     0.018 C 
HETATM   12  C16         0      46.835  28.850  16.158  1.00  0.00     0.018 C 
HETATM   13  C18         0      45.244  28.913  13.726  1.00  0.00     0.019 C 
HETATM   14  C19         0      45.881  25.392  11.404  1.00  0.00     0.013 C 
HETATM   15  O20         0      43.858  25.485  13.556  1.00  0.00    -0.309 OA
HETATM   16  C21         0      43.763  27.255  11.873  1.00  0.00     0.050 C 
HETATM   17  C22         0      42.708  26.220  11.505  1.00  0.00     0.114 C 
HETATM   18  C23         0      43.095  25.072  12.538  1.00  0.00     0.259 C 
HETATM   19  O24         0      42.731  23.927  12.413  1.00  0.00    -0.265 OA
ENDROOT
BRANCH   1  20
HETATM   20  O11         0      44.592  30.064  15.381  1.00  0.00    -0.316 OA
BRANCH  20  21
HETATM   21  C12         0      44.068  31.243  15.734  1.00  0.00     0.255 C 
HETATM   22  C13         0      43.206  32.007  14.758  1.00  0.00     0.126 C 
HETATM   23  O14         0      44.286  31.697  16.832  1.00  0.00    -0.266 OA
ENDBRANCH  20  21
ENDBRANCH   1  20
TORSDOF 2
ENDMDL
MODEL 3
REMARK VINA RESULT:      -6.9      1.820      5.520
REMARK  2 active torsions:
REMARK  status: ('A' for Active; 'I' for Inactive)
REMARK    1  A    between atoms: C1_1  and  O11_11 
REMARK    2  A    between atoms: O11_11  and  C12_12 
ROOT
HETATM    1  C1          0      41.143  24.545  15.835  1.00  0.00     0.140 C 
HETATM    2  C2          0      40.732  25.880  16.353  1.00  0.00     0.034 C 
HETATM    3  C3          0      41.879  26.847  16.098  1.00  0.00     0.015 C 
HETATM    4  C4          0      42.523  26.530  14.754  1.00  0.00    -0.007 C 
HETATM    5  C5          0      41.473  25.955  13.813  1.00  0.00     0.007 C 
HETATM    6  C6          0      41.034  24.586  14.316  1.00  0.00    -0.016 C 
HETATM    7  C7          0      43.099  27.805  14.153  1.00  0.00     0.082 C 
HETATM    8  C8          0      43.697  27.497  12.786  1.00  0.00     0.017 C 
HETATM    9  C9          0      42.549  27.178  11.933  1.00  0.00     0.007 C 
HETATM   10  C10         0      42.064  25.817  12.416  1.00  0.00     0.007 C 
HETATM   11  C15         0      39.589  24.333  13.905  1.00  0.00     0.018 C 
HETATM   12  C16         0      41.930  23.512  13.713  1.00  0.00     0.018 C 
HETATM   13  C18         0      43.637  25.512  14.952  1.00  0.00     0.019 C 
HETATM   14  C19         0      44.444  28.709  12.245  1.00  0.00     0.013 C 
HETATM   15  O20         0      42.036  28.697  13.958  1.00  0.00    -0.309 OA
HETATM   16  C21         0      44.185  28.352  15.071  1.00  0.00     0.050 C 
HETATM   17  C22         0      43.801  29.812  15.267  1.00  0.00     0.114 C 
HETATM   18  C23         0      42.549  29.889  14.286  1.00  0.00     0.259 C 
HETATM   19  O24         0      42.101  30.932  13.874  1.00  0.00    -0.265 OA
ENDROOT
BRANCH   1  20
HETATM   20  O11         0      42.466  24.273  16.210  1.00  0.00    -0.316 OA
BRANCH  20  21
HETATM   21  C12         0      42.480  23.513  17.311  1.00  0.00     0.255 C 
HETATM   22  C13         0      41.251  22.729  17.702  1.00  0.00     0.126 C 
HETATM   23  O14         0      43.476  23.455  17.993  1.00  0.00    -0.266 OA
ENDBRANCH  20  21
ENDBRANCH   1  20
TORSDOF 2
ENDMDL
MODEL 4
REMARK VINA RESULT:      -6.9      1.398      1.877
REMARK  2 active torsions:
REMARK  status: ('A' for Active; 'I' for Inactive)
REMARK    1  A    between atoms: C1_1  and  O11_11 
REMARK    2  A    between atoms: O11_11  and  C12_12 
ROOT
HETATM    1  C1          0      45.007  27.943  13.986  1.00  0.00     0.140 C 
HETATM    2  C2          0      45.113  27.051  15.175  1.00  0.00     0.034 C 
HETATM    3  C3          0      43.700  26.695  15.613  1.00  0.00     0.015 C 
HETATM    4  C4          0      42.819  26.506  14.385  1.00  0.00    -0.007 C 
HETATM    5  C5          0      43.666  25.990  13.228  1.00  0.00     0.007 C 
HETATM    6  C6          0      44.640  27.075  12.789  1.00  0.00    -0.016 C 
HETATM    7  C7          0      41.720  25.499  14.697  1.00  0.00     0.082 C 
HETATM    8  C8          0      40.871  25.270  13.454  1.00  0.00     0.017 C 
HETATM    9  C9          0      41.752  24.570  12.516  1.00  0.00     0.007 C 
HETATM   10  C10         0      42.759  25.618  12.061  1.00  0.00     0.007 C 
HETATM   11  C15         0      45.900  26.428  12.227  1.00  0.00     0.018 C 
HETATM   12  C16         0      43.989  27.938  11.716  1.00  0.00     0.018 C 
HETATM   13  C18         0      42.192  27.838  13.999  1.00  0.00     0.019 C 
HETATM   14  C19         0      39.656  24.415  13.787  1.00  0.00     0.013 C 
HETATM   15  O20         0      42.341  24.282  15.014  1.00  0.00    -0.309 OA
HETATM   16  C21         0      40.843  26.038  15.820  1.00  0.00     0.050 C 
HETATM   17  C22         0      40.790  24.897  16.827  1.00  0.00     0.114 C 
HETATM   18  C23         0      41.603  23.793  16.017  1.00  0.00     0.259 C 
HETATM   19  O24         0      41.557  22.616  16.284  1.00  0.00    -0.265 OA
ENDROOT
BRANCH   1  20
HETATM   20  O11         0      44.011  28.906  14.199  1.00  0.00    -0.316 OA
BRANCH  20  21
HETATM   21  C12         0      44.563  30.122  14.278  1.00  0.00     0.255 C 
HETATM   22  C13         0      46.063  30.276  14.201  1.00  0.00     0.126 C 
HETATM   23  O14         0      43.862  31.097  14.411  1.00  0.00    -0.266 OA
ENDBRANCH  20  21
ENDBRANCH   1  20
TORSDOF 2
ENDMDL
MODEL 5
REMARK VINA RESULT:      -6.8      1.888      5.515
REMARK  2 active torsions:
REMARK  status: ('A' for Active; 'I' for Inactive)
REMARK    1  A    between atoms: C1_1  and  O11_11 
REMARK    2  A    between atoms: O11_11  and  C12_12 
ROOT
HETATM    1  C1          0      41.951  25.957  13.147  1.00  0.00     0.140 C 
HETATM    2  C2          0      41.551  26.364  14.523  1.00  0.00     0.034 C 
HETATM    3  C3          0      42.784  26.266  15.410  1.00  0.00     0.015 C 
HETATM    4  C4          0      44.010  26.716  14.628  1.00  0.00    -0.007 C 
HETATM    5  C5          0      43.600  27.763  13.600  1.00  0.00     0.007 C 
HETATM    6  C6          0      42.731  27.112  12.532  1.00  0.00    -0.016 C 
HETATM    7  C7          0      45.031  27.318  15.585  1.00  0.00     0.082 C 
HETATM    8  C8          0      46.235  27.816  14.797  1.00  0.00     0.017 C 
HETATM    9  C9          0      45.739  28.959  14.026  1.00  0.00     0.007 C 
HETATM   10  C10         0      44.846  28.353  12.951  1.00  0.00     0.007 C 
HETATM   11  C15         0      41.756  28.142  11.975  1.00  0.00     0.018 C 
HETATM   12  C16         0      43.615  26.588  11.408  1.00  0.00     0.018 C 
HETATM   13  C18         0      44.626  25.520  13.915  1.00  0.00     0.019 C 
HETATM   14  C19         0      47.349  28.250  15.740  1.00  0.00     0.013 C 
HETATM   15  O20         0      44.434  28.433  16.191  1.00  0.00    -0.309 OA
HETATM   16  C21         0      45.478  26.257  16.581  1.00  0.00     0.050 C 
HETATM   17  C22         0      45.303  26.927  17.937  1.00  0.00     0.114 C 
HETATM   18  C23         0      44.862  28.380  17.458  1.00  0.00     0.259 C 
HETATM   19  O24         0      44.910  29.351  18.175  1.00  0.00    -0.265 OA
ENDROOT
BRANCH   1  20
HETATM   20  O11         0      42.760  24.813  13.203  1.00  0.00    -0.316 OA
BRANCH  20  21
HETATM   21  C12         0      42.026  23.724  12.950  1.00  0.00     0.255 C 
HETATM   22  C13         0      41.386  23.544  11.594  1.00  0.00     0.126 C 
HETATM   23  O14         0      41.875  22.884  13.805  1.00  0.00    -0.266 OA
ENDBRANCH  20  21
ENDBRANCH   1  20
TORSDOF 2
ENDMDL
MODEL 6
REMARK VINA RESULT:      -6.8      2.177      6.022
REMARK  2 active torsions:
REMARK  status: ('A' for Active; 'I' for Inactive)
REMARK    1  A    between atoms: C1_1  and  O11_11 
REMARK    2  A    between atoms: O11_11  and  C12_12 
ROOT
HETATM    1  C1          0      43.912  25.664  13.592  1.00  0.00     0.140 C 
HETATM    2  C2          0      44.960  25.874  14.630  1.00  0.00     0.034 C 
HETATM    3  C3          0      45.492  27.291  14.468  1.00  0.00     0.015 C 
HETATM    4  C4          0      44.346  28.226  14.102  1.00  0.00    -0.007 C 
HETATM    5  C5          0      43.053  27.709  14.718  1.00  0.00     0.007 C 
HETATM    6  C6          0      42.658  26.400  14.046  1.00  0.00    -0.016 C 
HETATM    7  C7          0      44.639  29.622  14.635  1.00  0.00     0.082 C 
HETATM    8  C8          0      43.471  30.544  14.313  1.00  0.00     0.017 C 
HETATM    9  C9          0      42.366  30.061  15.145  1.00  0.00     0.007 C 
HETATM   10  C10         0      41.947  28.737  14.516  1.00  0.00     0.007 C 
HETATM   11  C15         0      41.892  25.532  15.037  1.00  0.00     0.018 C 
HETATM   12  C16         0      41.776  26.695  12.840  1.00  0.00     0.018 C 
HETATM   13  C18         0      44.200  28.280  12.588  1.00  0.00     0.019 C 
HETATM   14  C19         0      43.814  31.985  14.667  1.00  0.00     0.013 C 
HETATM   15  O20         0      44.733  29.530  16.031  1.00  0.00    -0.309 OA
HETATM   16  C21         0      45.905  30.159  13.980  1.00  0.00     0.050 C 
HETATM   17  C22         0      46.759  30.622  15.153  1.00  0.00     0.114 C 
HETATM   18  C23         0      45.735  30.358  16.344  1.00  0.00     0.259 C 
HETATM   19  O24         0      45.854  30.862  17.435  1.00  0.00    -0.265 OA
ENDROOT
BRANCH   1  20
HETATM   20  O11         0      44.347  26.179  12.362  1.00  0.00    -0.316 OA
BRANCH  20  21
HETATM   21  C12         0      44.668  25.176  11.537  1.00  0.00     0.255 C 
HETATM   22  C13         0      46.118  24.845  11.279  1.00  0.00     0.126 C 
HETATM   23  O14         0      43.797  24.536  10.997  1.00  0.00    -0.266 OA
ENDBRANCH  20  21
ENDBRANCH   1  20
TORSDOF 2
ENDMDL
MODEL 7
REMARK VINA RESULT:      -6.8      2.673      4.182
REMARK  2 active torsions:
REMARK  status: ('A' for Active; 'I' for Inactive)
REMARK    1  A    between atoms: C1_1  and  O11_11 
REMARK    2  A    between atoms: O11_11  and  C12_12 
ROOT
HETATM    1  C1          0      45.887  27.015  17.111  1.00  0.00     0.140 C 
HETATM    2  C2          0      46.024  25.720  16.388  1.00  0.00     0.034 C 
HETATM    3  C3          0      44.784  25.541  15.523  1.00  0.00     0.015 C 
HETATM    4  C4          0      44.368  26.889  14.947  1.00  0.00    -0.007 C 
HETATM    5  C5          0      45.602  27.761  14.756  1.00  0.00     0.007 C 
HETATM    6  C6          0      46.177  28.132  16.117  1.00  0.00    -0.016 C 
HETATM    7  C7          0      43.684  26.677  13.603  1.00  0.00     0.082 C 
HETATM    8  C8          0      43.314  28.027  13.002  1.00  0.00     0.017 C 
HETATM    9  C9          0      44.594  28.656  12.666  1.00  0.00     0.007 C 
HETATM   10  C10         0      45.216  29.030  14.005  1.00  0.00     0.007 C 
HETATM   11  C15         0      47.683  28.325  15.995  1.00  0.00     0.018 C 
HETATM   12  C16         0      45.535  29.425  16.604  1.00  0.00     0.018 C 
HETATM   13  C18         0      43.405  27.575  15.905  1.00  0.00     0.019 C 
HETATM   14  C19         0      42.465  27.841  11.752  1.00  0.00     0.013 C 
HETATM   15  O20         0      44.616  26.075  12.745  1.00  0.00    -0.309 OA
HETATM   16  C21         0      42.423  25.847  13.801  1.00  0.00     0.050 C 
HETATM   17  C22         0      42.553  24.726  12.778  1.00  0.00     0.114 C 
HETATM   18  C23         0      43.891  25.191  12.050  1.00  0.00     0.259 C 
HETATM   19  O24         0      44.224  24.780  10.963  1.00  0.00    -0.265 OA
ENDROOT
BRANCH   1  20
HETATM   20  O11         0      44.584  27.148  17.612  1.00  0.00    -0.316 OA
BRANCH  20  21
HETATM   21  C12         0      44.552  26.785  18.899  1.00  0.00     0.255 C 
HETATM   22  C13         0      45.068  27.725  19.961  1.00  0.00     0.126 C 
HETATM   23  O14         0      44.109  25.705  19.212  1.00  0.00    -0.266 OA
ENDBRANCH  20  21
ENDBRANCH   1  20
TORSDOF 2
ENDMDL
MODEL 8
REMARK VINA RESULT:      -6.8      2.316      5.434
REMARK  2 active torsions:
REMARK  status: ('A' for Active; 'I' for Inactive)
REMARK    1  A    between atoms: C1_1  and  O11_11 
REMARK    2  A    between atoms: O11_11  and  C12_12 
ROOT
HETATM    1  C1          0      41.208  24.020  17.028  1.00  0.00     0.140 C 
HETATM    2  C2          0      42.399  23.389  16.393  1.00  0.00     0.034 C 
HETATM    3  C3          0      42.340  23.689  14.902  1.00  0.00     0.015 C 
HETATM    4  C4          0      41.812  25.101  14.688  1.00  0.00    -0.007 C 
HETATM    5  C5          0      42.213  25.977  15.868  1.00  0.00     0.007 C 
HETATM    6  C6          0      41.471  25.518  17.117  1.00  0.00    -0.016 C 
HETATM    7  C7          0      42.401  25.675  13.407  1.00  0.00     0.082 C 
HETATM    8  C8          0      41.914  27.106  13.219  1.00  0.00     0.017 C 
HETATM    9  C9          0      42.557  27.870  14.291  1.00  0.00     0.007 C 
HETATM   10  C10         0      41.855  27.427  15.569  1.00  0.00     0.007 C 
HETATM   11  C15         0      42.320  25.812  18.347  1.00  0.00     0.018 C 
HETATM   12  C16         0      40.146  26.261  17.222  1.00  0.00     0.018 C 
HETATM   13  C18         0      40.294  25.064  14.577  1.00  0.00     0.019 C 
HETATM   14  C19         0      42.334  27.640  11.857  1.00  0.00     0.013 C 
HETATM   15  O20         0      43.793  25.721  13.566  1.00  0.00    -0.309 OA
HETATM   16  C21         0      41.958  24.828  12.221  1.00  0.00     0.050 C 
HETATM   17  C22         0      43.255  24.512  11.488  1.00  0.00     0.114 C 
HETATM   18  C23         0      44.269  25.371  12.366  1.00  0.00     0.259 C 
HETATM   19  O24         0      45.372  25.679  11.982  1.00  0.00    -0.265 OA
ENDROOT
BRANCH   1  20
HETATM   20  O11         0      40.068  23.781  16.248  1.00  0.00    -0.316 OA
BRANCH  20  21
HETATM   21  C12         0      39.319  22.829  16.815  1.00  0.00     0.255 C 
HETATM   22  C13         0      39.219  21.466  16.173  1.00  0.00     0.126 C 
HETATM   23  O14         0      38.722  23.059  17.840  1.00  0.00    -0.266 OA
ENDBRANCH  20  21
ENDBRANCH   1  20
TORSDOF 2
ENDMDL
MODEL 9
REMARK VINA RESULT:      -6.4      2.365      3.740
REMARK  2 active torsions:
REMARK  status: ('A' for Active; 'I' for Inactive)
REMARK    1  A    between atoms: C1_1  and  O11_11 
REMARK    2  A    between atoms: O11_11  and  C12_12 
ROOT
HETATM    1  C1          0      45.892  28.252  14.317  1.00  0.00     0.140 C 
HETATM    2  C2          0      46.410  27.238  15.278  1.00  0.00     0.034 C 
HETATM    3  C3          0      45.375  27.079  16.383  1.00  0.00     0.015 C 
HETATM    4  C4          0      43.976  27.165  15.787  1.00  0.00    -0.007 C 
HETATM    5  C5          0      44.001  26.637  14.358  1.00  0.00     0.007 C 
HETATM    6  C6          0      44.808  27.584  13.480  1.00  0.00    -0.016 C 
HETATM    7  C7          0      43.016  26.327  16.621  1.00  0.00     0.082 C 
HETATM    8  C8          0      41.628  26.371  15.995  1.00  0.00     0.017 C 
HETATM    9  C9          0      41.756  25.634  14.735  1.00  0.00     0.007 C 
HETATM   10  C10         0      42.576  26.542  13.827  1.00  0.00     0.007 C 
HETATM   11  C15         0      45.455  26.798  12.347  1.00  0.00     0.018 C 
HETATM   12  C16         0      43.886  28.648  12.900  1.00  0.00     0.018 C 
HETATM   13  C18         0      43.514  28.615  15.783  1.00  0.00     0.019 C 
HETATM   14  C19         0      40.610  25.699  16.906  1.00  0.00     0.013 C 
HETATM   15  O20         0      43.461  24.999  16.568  1.00  0.00    -0.309 OA
HETATM   16  C21         0      42.953  26.887  18.035  1.00  0.00     0.050 C 
HETATM   17  C22         0      43.197  25.674  18.923  1.00  0.00     0.114 C 
HETATM   18  C23         0      43.254  24.539  17.808  1.00  0.00     0.259 C 
HETATM   19  O24         0      43.121  23.365  18.059  1.00  0.00    -0.265 OA
ENDROOT
BRANCH   1  20
HETATM   20  O11         0      45.351  29.341  15.016  1.00  0.00    -0.316 OA
BRANCH  20  21
HETATM   21  C12         0      46.252  30.326  15.093  1.00  0.00     0.255 C 
HETATM   22  C13         0      46.886  30.667  16.419  1.00  0.00     0.126 C 
HETATM   23  O14         0      46.559  30.943  14.100  1.00  0.00    -0.266 OA
ENDBRANCH  20  21
ENDBRANCH   1  20
TORSDOF 2
ENDMDL
