# Supplementary material for: Phytochemical profiling of Vitex negundo seeds via UHPLC-QTOF-MS/MS analyses with antimicrobial evaluation and in silico targeting of DNA Gyrase B and Secreted Aspartic Proteinase 2 (SAP2)
Source: PLoS One. 2026 Mar 13;21(3):e0343965. doi: 10.1371/journal.pone.0343965 (PMC12987476; doi:10.1371/journal.pone.0343965)
Supplement: S3 Data — (ZIP) [file pone.0343965.s004.zip › PONE-D-25-51583/Vitex Raw material/Docking 3, 1EAG/molecule16/result.pdbqt]

MODEL 1
REMARK VINA RESULT:      -8.0      0.000      0.000
REMARK  4 active torsions:
REMARK  status: ('A' for Active; 'I' for Inactive)
REMARK    1  A    between atoms: C2_2  and  O19_19 
REMARK    2  A    between atoms: C6_6  and  O18_18 
REMARK    3  A    between atoms: C13_13  and  O21_21 
REMARK    4  A    between atoms: C14_14  and  O22_22 
ROOT
HETATM    1  C1          0      43.313  26.763  11.431  1.00  0.00     0.074 A 
HETATM    2  C2          0      42.538  27.472  12.347  1.00  0.00     0.071 A 
HETATM    3  C3          0      41.621  26.798  13.153  1.00  0.00     0.075 A 
HETATM    4  C4          0      41.480  25.414  13.040  1.00  0.00     0.096 A 
HETATM    5  C5          0      42.254  24.692  12.123  1.00  0.00     0.084 A 
HETATM    6  C6          0      43.174  25.378  11.317  1.00  0.00     0.085 A 
HETATM    7  O7          0      40.555  24.815  13.867  1.00  0.00    -0.306 OA
HETATM    8  C8          0      40.396  23.453  13.776  1.00  0.00     0.123 A 
HETATM    9  C9          0      41.073  22.654  12.944  1.00  0.00     0.192 A 
HETATM   10  C10         0      42.100  23.201  12.004  1.00  0.00     0.226 A 
HETATM   11  C11         0      39.496  22.882  14.583  1.00  0.00    -0.011 A 
HETATM   12  C12         0      38.760  23.665  15.472  1.00  0.00     0.050 A 
HETATM   13  C13         0      37.821  23.070  16.314  1.00  0.00     0.099 A 
HETATM   14  C14         0      37.617  21.691  16.267  1.00  0.00     0.095 A 
HETATM   15  C15         0      38.352  20.907  15.377  1.00  0.00     0.021 A 
HETATM   16  C16         0      39.291  21.503  14.535  1.00  0.00    -0.007 A 
HETATM   17  O17         0      42.735  22.519  11.235  1.00  0.00    -0.284 OA
HETATM   18  O20         0      40.822  21.323  12.952  1.00  0.00    -0.185 OA
HETATM   19  H27         0      39.872  20.885  13.834  1.00  0.00     0.035 HD
HETATM   20  H30         0      40.135  21.150  13.617  1.00  0.00     0.035 HD
ENDROOT
BRANCH  13  21
HETATM   21  O21         0      37.107  23.831  17.178  1.00  0.00    -0.358 OA
HETATM   22  H31         0      36.701  23.240  17.835  1.00  0.00     0.217 HD
ENDBRANCH  13  21
BRANCH   2  23
HETATM   23  O19         0      42.676  28.815  12.455  1.00  0.00    -0.361 OA
HETATM   24  H29         0      43.040  29.149  11.618  1.00  0.00     0.217 HD
ENDBRANCH   2  23
BRANCH   6  25
HETATM   25  O18         0      43.931  24.695  10.424  1.00  0.00    -0.360 OA
HETATM   26  H28         0      43.358  24.052   9.976  1.00  0.00     0.217 HD
ENDBRANCH   6  25
BRANCH  14  27
HETATM   27  O22         0      36.704  21.113  17.084  1.00  0.00    -0.358 OA
HETATM   28  H32         0      37.050  21.145  17.992  1.00  0.00     0.217 HD
ENDBRANCH  14  27
TORSDOF 4
ENDMDL
MODEL 2
REMARK VINA RESULT:      -7.7      6.668      8.202
REMARK  4 active torsions:
REMARK  status: ('A' for Active; 'I' for Inactive)
REMARK    1  A    between atoms: C2_2  and  O19_19 
REMARK    2  A    between atoms: C6_6  and  O18_18 
REMARK    3  A    between atoms: C13_13  and  O21_21 
REMARK    4  A    between atoms: C14_14  and  O22_22 
ROOT
HETATM    1  C1          0      38.325  22.758   2.789  1.00  0.00     0.074 A 
HETATM    2  C2          0      39.699  22.696   3.017  1.00  0.00     0.071 A 
HETATM    3  C3          0      40.182  22.478   4.306  1.00  0.00     0.075 A 
HETATM    4  C4          0      39.289  22.323   5.367  1.00  0.00     0.096 A 
HETATM    5  C5          0      37.906  22.382   5.149  1.00  0.00     0.084 A 
HETATM    6  C6          0      37.429  22.601   3.848  1.00  0.00     0.085 A 
HETATM    7  O7          0      39.837  22.110   6.613  1.00  0.00    -0.306 OA
HETATM    8  C8          0      38.980  21.953   7.676  1.00  0.00     0.123 A 
HETATM    9  C9          0      37.644  21.989   7.599  1.00  0.00     0.192 A 
HETATM   10  C10         0      36.947  22.213   6.295  1.00  0.00     0.226 A 
HETATM   11  C11         0      39.522  21.749   8.881  1.00  0.00    -0.011 A 
HETATM   12  C12         0      40.909  21.701   9.022  1.00  0.00     0.050 A 
HETATM   13  C13         0      41.475  21.487  10.279  1.00  0.00     0.099 A 
HETATM   14  C14         0      40.654  21.320  11.394  1.00  0.00     0.095 A 
HETATM   15  C15         0      39.267  21.368  11.254  1.00  0.00     0.021 A 
HETATM   16  C16         0      38.701  21.582   9.997  1.00  0.00    -0.007 A 
HETATM   17  O17         0      35.746  22.254   6.176  1.00  0.00    -0.284 OA
HETATM   18  O20         0      36.910  21.819   8.724  1.00  0.00    -0.185 OA
HETATM   19  H27         0      37.608  21.619   9.884  1.00  0.00     0.035 HD
HETATM   20  H30         0      37.523  21.688   9.467  1.00  0.00     0.035 HD
ENDROOT
BRANCH  13  21
HETATM   21  O21         0      42.822  21.441  10.416  1.00  0.00    -0.358 OA
HETATM   22  H31         0      43.156  22.355  10.415  1.00  0.00     0.217 HD
ENDBRANCH  13  21
BRANCH   2  23
HETATM   23  O19         0      40.564  22.848   1.985  1.00  0.00    -0.361 OA
HETATM   24  H29         0      41.069  23.666   2.134  1.00  0.00     0.217 HD
ENDBRANCH   2  23
BRANCH   6  25
HETATM   25  O18         0      36.095  22.662   3.620  1.00  0.00    -0.360 OA
HETATM   26  H28         0      35.653  22.826   4.469  1.00  0.00     0.217 HD
ENDBRANCH   6  25
BRANCH  14  27
HETATM   27  O22         0      41.204  21.113  12.615  1.00  0.00    -0.358 OA
HETATM   28  H32         0      41.324  20.156  12.733  1.00  0.00     0.217 HD
ENDBRANCH  14  27
TORSDOF 4
ENDMDL
MODEL 3
REMARK VINA RESULT:      -7.7      5.724      7.938
REMARK  4 active torsions:
REMARK  status: ('A' for Active; 'I' for Inactive)
REMARK    1  A    between atoms: C2_2  and  O19_19 
REMARK    2  A    between atoms: C6_6  and  O18_18 
REMARK    3  A    between atoms: C13_13  and  O21_21 
REMARK    4  A    between atoms: C14_14  and  O22_22 
ROOT
HETATM    1  C1          0      45.471  24.939  12.044  1.00  0.00     0.074 A 
HETATM    2  C2          0      44.421  25.546  11.356  1.00  0.00     0.071 A 
HETATM    3  C3          0      43.885  26.746  11.820  1.00  0.00     0.075 A 
HETATM    4  C4          0      44.399  27.337  12.975  1.00  0.00     0.096 A 
HETATM    5  C5          0      45.454  26.736  13.674  1.00  0.00     0.084 A 
HETATM    6  C6          0      45.987  25.529  13.199  1.00  0.00     0.085 A 
HETATM    7  O7          0      43.821  28.522  13.376  1.00  0.00    -0.306 OA
HETATM    8  C8          0      44.308  29.126  14.511  1.00  0.00     0.123 A 
HETATM    9  C9          0      45.309  28.654  15.264  1.00  0.00     0.192 A 
HETATM   10  C10         0      46.006  27.377  14.918  1.00  0.00     0.226 A 
HETATM   11  C11         0      43.740  30.274  14.891  1.00  0.00    -0.011 A 
HETATM   12  C12         0      42.693  30.815  14.144  1.00  0.00     0.050 A 
HETATM   13  C13         0      42.099  32.013  14.541  1.00  0.00     0.099 A 
HETATM   14  C14         0      42.553  32.672  15.684  1.00  0.00     0.095 A 
HETATM   15  C15         0      43.600  32.132  16.431  1.00  0.00     0.021 A 
HETATM   16  C16         0      44.193  30.933  16.034  1.00  0.00    -0.007 A 
HETATM   17  O17         0      46.912  26.911  15.567  1.00  0.00    -0.284 OA
HETATM   18  O20         0      45.697  29.347  16.361  1.00  0.00    -0.185 OA
HETATM   19  H27         0      45.019  30.506  16.623  1.00  0.00     0.035 HD
HETATM   20  H30         0      45.139  30.140  16.428  1.00  0.00     0.035 HD
ENDROOT
BRANCH  13  21
HETATM   21  O21         0      41.083  32.538  13.815  1.00  0.00    -0.358 OA
HETATM   22  H31         0      40.520  33.056  14.416  1.00  0.00     0.217 HD
ENDBRANCH  13  21
BRANCH   2  23
HETATM   23  O19         0      43.923  24.971  10.235  1.00  0.00    -0.361 OA
HETATM   24  H29         0      44.546  24.281   9.948  1.00  0.00     0.217 HD
ENDBRANCH   2  23
BRANCH   6  25
HETATM   25  O18         0      47.007  24.934  13.863  1.00  0.00    -0.360 OA
HETATM   26  H28         0      47.779  25.521  13.815  1.00  0.00     0.217 HD
ENDBRANCH   6  25
BRANCH  14  27
HETATM   27  O22         0      41.976  33.835  16.069  1.00  0.00    -0.358 OA
HETATM   28  H32         0      41.012  33.714  16.048  1.00  0.00     0.217 HD
ENDBRANCH  14  27
TORSDOF 4
ENDMDL
MODEL 4
REMARK VINA RESULT:      -7.7      3.431      7.187
REMARK  4 active torsions:
REMARK  status: ('A' for Active; 'I' for Inactive)
REMARK    1  A    between atoms: C2_2  and  O19_19 
REMARK    2  A    between atoms: C6_6  and  O18_18 
REMARK    3  A    between atoms: C13_13  and  O21_21 
REMARK    4  A    between atoms: C14_14  and  O22_22 
ROOT
HETATM    1  C1          0      42.455  23.637  11.686  1.00  0.00     0.074 A 
HETATM    2  C2          0      41.263  24.210  12.128  1.00  0.00     0.071 A 
HETATM    3  C3          0      41.265  25.497  12.665  1.00  0.00     0.075 A 
HETATM    4  C4          0      42.461  26.209  12.759  1.00  0.00     0.096 A 
HETATM    5  C5          0      43.664  25.644  12.317  1.00  0.00     0.084 A 
HETATM    6  C6          0      43.652  24.349  11.778  1.00  0.00     0.085 A 
HETATM    7  O7          0      42.388  27.475  13.299  1.00  0.00    -0.306 OA
HETATM    8  C8          0      43.552  28.199  13.404  1.00  0.00     0.123 A 
HETATM    9  C9          0      44.760  27.772  13.019  1.00  0.00     0.192 A 
HETATM   10  C10         0      44.951  26.415  12.420  1.00  0.00     0.226 A 
HETATM   11  C11         0      43.470  29.425  13.930  1.00  0.00    -0.011 A 
HETATM   12  C12         0      42.237  29.924  14.348  1.00  0.00     0.050 A 
HETATM   13  C13         0      42.151  31.203  14.898  1.00  0.00     0.099 A 
HETATM   14  C14         0      43.299  31.984  15.028  1.00  0.00     0.095 A 
HETATM   15  C15         0      44.533  31.486  14.610  1.00  0.00     0.021 A 
HETATM   16  C16         0      44.619  30.206  14.061  1.00  0.00    -0.007 A 
HETATM   17  O17         0      46.021  25.986  12.059  1.00  0.00    -0.284 OA
HETATM   18  O20         0      45.832  28.585  13.176  1.00  0.00    -0.185 OA
HETATM   19  H27         0      45.591  29.813  13.731  1.00  0.00     0.035 HD
HETATM   20  H30         0      45.523  29.416  13.576  1.00  0.00     0.035 HD
ENDROOT
BRANCH  13  21
HETATM   21  O21         0      40.952  31.687  15.304  1.00  0.00    -0.358 OA
HETATM   22  H31         0      40.360  31.708  14.532  1.00  0.00     0.217 HD
ENDBRANCH  13  21
BRANCH   2  23
HETATM   23  O19         0      40.103  23.516  12.036  1.00  0.00    -0.361 OA
HETATM   24  H29         0      40.322  22.577  11.911  1.00  0.00     0.217 HD
ENDBRANCH   2  23
BRANCH   6  25
HETATM   25  O18         0      44.807  23.786  11.347  1.00  0.00    -0.360 OA
HETATM   26  H28         0      44.683  23.518  10.422  1.00  0.00     0.217 HD
ENDBRANCH   6  25
BRANCH  14  27
HETATM   27  O22         0      43.216  33.227  15.562  1.00  0.00    -0.358 OA
HETATM   28  H32         0      42.597  33.746  15.021  1.00  0.00     0.217 HD
ENDBRANCH  14  27
TORSDOF 4
ENDMDL
MODEL 5
REMARK VINA RESULT:      -7.5      5.911      8.441
REMARK  4 active torsions:
REMARK  status: ('A' for Active; 'I' for Inactive)
REMARK    1  A    between atoms: C2_2  and  O19_19 
REMARK    2  A    between atoms: C6_6  and  O18_18 
REMARK    3  A    between atoms: C13_13  and  O21_21 
REMARK    4  A    between atoms: C14_14  and  O22_22 
ROOT
HETATM    1  C1          0      41.190  21.939  12.188  1.00  0.00     0.074 A 
HETATM    2  C2          0      42.118  22.318  11.220  1.00  0.00     0.071 A 
HETATM    3  C3          0      41.789  22.232   9.867  1.00  0.00     0.075 A 
HETATM    4  C4          0      40.530  21.765   9.486  1.00  0.00     0.096 A 
HETATM    5  C5          0      39.590  21.382  10.452  1.00  0.00     0.084 A 
HETATM    6  C6          0      39.930  21.472  11.809  1.00  0.00     0.085 A 
HETATM    7  O7          0      40.274  21.707   8.134  1.00  0.00    -0.306 OA
HETATM    8  C8          0      39.041  21.250   7.730  1.00  0.00     0.123 A 
HETATM    9  C9          0      38.061  20.856   8.551  1.00  0.00     0.192 A 
HETATM   10  C10         0      38.234  20.880  10.036  1.00  0.00     0.226 A 
HETATM   11  C11         0      38.804  21.197   6.416  1.00  0.00    -0.011 A 
HETATM   12  C12         0      39.788  21.596   5.512  1.00  0.00     0.050 A 
HETATM   13  C13         0      39.540  21.540   4.141  1.00  0.00     0.099 A 
HETATM   14  C14         0      38.307  21.087   3.673  1.00  0.00     0.095 A 
HETATM   15  C15         0      37.322  20.688   4.576  1.00  0.00     0.021 A 
HETATM   16  C16         0      37.570  20.743   5.948  1.00  0.00    -0.007 A 
HETATM   17  O17         0      37.379  20.534  10.816  1.00  0.00    -0.284 OA
HETATM   18  O20         0      36.889  20.427   8.026  1.00  0.00    -0.185 OA
HETATM   19  H27         0      36.794  20.429   6.661  1.00  0.00     0.035 HD
HETATM   20  H30         0      36.956  20.479   7.058  1.00  0.00     0.035 HD
ENDROOT
BRANCH  13  21
HETATM   21  O21         0      40.497  21.928   3.263  1.00  0.00    -0.358 OA
HETATM   22  H31         0      40.397  21.396   2.455  1.00  0.00     0.217 HD
ENDBRANCH  13  21
BRANCH   2  23
HETATM   23  O19         0      43.340  22.770  11.592  1.00  0.00    -0.361 OA
HETATM   24  H29         0      43.893  22.000  11.808  1.00  0.00     0.217 HD
ENDBRANCH   2  23
BRANCH   6  25
HETATM   25  O18         0      39.033  21.106  12.756  1.00  0.00    -0.360 OA
HETATM   26  H28         0      38.469  21.872  12.948  1.00  0.00     0.217 HD
ENDBRANCH   6  25
BRANCH  14  27
HETATM   27  O22         0      38.066  21.032   2.341  1.00  0.00    -0.358 OA
HETATM   28  H32         0      38.923  21.009   1.881  1.00  0.00     0.217 HD
ENDBRANCH  14  27
TORSDOF 4
ENDMDL
MODEL 6
REMARK VINA RESULT:      -7.3      2.806      4.246
REMARK  4 active torsions:
REMARK  status: ('A' for Active; 'I' for Inactive)
REMARK    1  A    between atoms: C2_2  and  O19_19 
REMARK    2  A    between atoms: C6_6  and  O18_18 
REMARK    3  A    between atoms: C13_13  and  O21_21 
REMARK    4  A    between atoms: C14_14  and  O22_22 
ROOT
HETATM    1  C1          0      42.390  26.233  14.506  1.00  0.00     0.074 A 
HETATM    2  C2          0      41.160  25.798  14.997  1.00  0.00     0.071 A 
HETATM    3  C3          0      40.510  24.722  14.394  1.00  0.00     0.075 A 
HETATM    4  C4          0      41.092  24.083  13.298  1.00  0.00     0.096 A 
HETATM    5  C5          0      42.327  24.513  12.797  1.00  0.00     0.084 A 
HETATM    6  C6          0      42.974  25.595  13.410  1.00  0.00     0.085 A 
HETATM    7  O7          0      40.394  23.028  12.753  1.00  0.00    -0.306 OA
HETATM    8  C8          0      40.944  22.381  11.672  1.00  0.00     0.123 A 
HETATM    9  C9          0      42.113  22.694  11.102  1.00  0.00     0.192 A 
HETATM   10  C10         0      42.951  23.821  11.615  1.00  0.00     0.226 A 
HETATM   11  C11         0      40.258  21.359  11.150  1.00  0.00    -0.011 A 
HETATM   12  C12         0      39.033  20.987  11.703  1.00  0.00     0.050 A 
HETATM   13  C13         0      38.317  19.920  11.158  1.00  0.00     0.099 A 
HETATM   14  C14         0      38.827  19.226  10.062  1.00  0.00     0.095 A 
HETATM   15  C15         0      40.052  19.598   9.508  1.00  0.00     0.021 A 
HETATM   16  C16         0      40.768  20.665  10.052  1.00  0.00    -0.007 A 
HETATM   17  O17         0      44.012  24.141  11.134  1.00  0.00    -0.284 OA
HETATM   18  O20         0      42.546  21.976  10.038  1.00  0.00    -0.185 OA
HETATM   19  H27         0      41.734  20.958   9.617  1.00  0.00     0.035 HD
HETATM   20  H30         0      41.882  21.293   9.846  1.00  0.00     0.035 HD
ENDROOT
BRANCH  13  21
HETATM   21  O21         0      37.127  19.559  11.696  1.00  0.00    -0.358 OA
HETATM   22  H31         0      37.290  18.839  12.329  1.00  0.00     0.217 HD
ENDBRANCH  13  21
BRANCH   2  23
HETATM   23  O19         0      40.597  26.419  16.061  1.00  0.00    -0.361 OA
HETATM   24  H29         0      40.194  25.739  16.628  1.00  0.00     0.217 HD
ENDBRANCH   2  23
BRANCH   6  25
HETATM   25  O18         0      44.169  26.024  12.937  1.00  0.00    -0.360 OA
HETATM   26  H28         0      44.033  26.888  12.515  1.00  0.00     0.217 HD
ENDBRANCH   6  25
BRANCH  14  27
HETATM   27  O22         0      38.131  18.191   9.533  1.00  0.00    -0.358 OA
HETATM   28  H32         0      37.823  18.455   8.649  1.00  0.00     0.217 HD
ENDBRANCH  14  27
TORSDOF 4
ENDMDL
MODEL 7
REMARK VINA RESULT:      -7.3      1.512      7.157
REMARK  4 active torsions:
REMARK  status: ('A' for Active; 'I' for Inactive)
REMARK    1  A    between atoms: C2_2  and  O19_19 
REMARK    2  A    between atoms: C6_6  and  O18_18 
REMARK    3  A    between atoms: C13_13  and  O21_21 
REMARK    4  A    between atoms: C14_14  and  O22_22 
ROOT
HETATM    1  C1          0      37.295  21.614  17.230  1.00  0.00     0.074 A 
HETATM    2  C2          0      37.518  20.761  16.150  1.00  0.00     0.071 A 
HETATM    3  C3          0      38.420  21.123  15.150  1.00  0.00     0.075 A 
HETATM    4  C4          0      39.098  22.340  15.232  1.00  0.00     0.096 A 
HETATM    5  C5          0      38.883  23.204  16.314  1.00  0.00     0.084 A 
HETATM    6  C6          0      37.974  22.831  17.314  1.00  0.00     0.085 A 
HETATM    7  O7          0      39.975  22.632  14.210  1.00  0.00    -0.306 OA
HETATM    8  C8          0      40.656  23.824  14.266  1.00  0.00     0.123 A 
HETATM    9  C9          0      40.539  24.732  15.242  1.00  0.00     0.192 A 
HETATM   10  C10         0      39.616  24.514  16.398  1.00  0.00     0.226 A 
HETATM   11  C11         0      41.503  24.098  13.268  1.00  0.00    -0.011 A 
HETATM   12  C12         0      41.667  23.188  12.223  1.00  0.00     0.050 A 
HETATM   13  C13         0      42.550  23.474  11.182  1.00  0.00     0.099 A 
HETATM   14  C14         0      43.270  24.668  11.186  1.00  0.00     0.095 A 
HETATM   15  C15         0      43.106  25.578  12.231  1.00  0.00     0.021 A 
HETATM   16  C16         0      42.222  25.293  13.272  1.00  0.00    -0.007 A 
HETATM   17  O17         0      39.476  25.304  17.302  1.00  0.00    -0.284 OA
HETATM   18  O20         0      41.269  25.871  15.180  1.00  0.00    -0.185 OA
HETATM   19  H27         0      42.093  26.010  14.096  1.00  0.00     0.035 HD
HETATM   20  H30         0      41.805  25.841  14.369  1.00  0.00     0.035 HD
ENDROOT
BRANCH  13  21
HETATM   21  O21         0      42.710  22.590  10.168  1.00  0.00    -0.358 OA
HETATM   22  H31         0      41.828  22.363   9.826  1.00  0.00     0.217 HD
ENDBRANCH  13  21
BRANCH   2  23
HETATM   23  O19         0      36.858  19.580  16.071  1.00  0.00    -0.361 OA
HETATM   24  H29         0      35.940  19.765  15.809  1.00  0.00     0.217 HD
ENDBRANCH   2  23
BRANCH   6  25
HETATM   25  O18         0      37.753  23.656  18.367  1.00  0.00    -0.360 OA
HETATM   26  H28         0      36.822  23.930  18.342  1.00  0.00     0.217 HD
ENDBRANCH   6  25
BRANCH  14  27
HETATM   27  O22         0      44.128  24.946  10.175  1.00  0.00    -0.358 OA
HETATM   28  H32         0      44.310  25.901  10.188  1.00  0.00     0.217 HD
ENDBRANCH  14  27
TORSDOF 4
ENDMDL
MODEL 8
REMARK VINA RESULT:      -7.3      2.034      4.091
REMARK  4 active torsions:
REMARK  status: ('A' for Active; 'I' for Inactive)
REMARK    1  A    between atoms: C2_2  and  O19_19 
REMARK    2  A    between atoms: C6_6  and  O18_18 
REMARK    3  A    between atoms: C13_13  and  O21_21 
REMARK    4  A    between atoms: C14_14  and  O22_22 
ROOT
HETATM    1  C1          0      41.557  21.225   9.811  1.00  0.00     0.074 A 
HETATM    2  C2          0      40.544  20.352  10.205  1.00  0.00     0.071 A 
HETATM    3  C3          0      39.880  20.555  11.415  1.00  0.00     0.075 A 
HETATM    4  C4          0      40.232  21.632  12.230  1.00  0.00     0.096 A 
HETATM    5  C5          0      41.248  22.516  11.843  1.00  0.00     0.084 A 
HETATM    6  C6          0      41.910  22.304  10.625  1.00  0.00     0.085 A 
HETATM    7  O7          0      39.534  21.771  13.409  1.00  0.00    -0.306 OA
HETATM    8  C8          0      39.861  22.823  14.231  1.00  0.00     0.123 A 
HETATM    9  C9          0      40.808  23.733  13.976  1.00  0.00     0.192 A 
HETATM   10  C10         0      41.624  23.675  12.724  1.00  0.00     0.226 A 
HETATM   11  C11         0      39.178  22.948  15.374  1.00  0.00    -0.011 A 
HETATM   12  C12         0      38.178  22.030  15.693  1.00  0.00     0.050 A 
HETATM   13  C13         0      37.466  22.160  16.885  1.00  0.00     0.099 A 
HETATM   14  C14         0      37.753  23.210  17.758  1.00  0.00     0.095 A 
HETATM   15  C15         0      38.753  24.129  17.439  1.00  0.00     0.021 A 
HETATM   16  C16         0      39.466  23.998  16.247  1.00  0.00    -0.007 A 
HETATM   17  O17         0      42.490  24.472  12.450  1.00  0.00    -0.284 OA
HETATM   18  O20         0      41.033  24.726  14.870  1.00  0.00    -0.185 OA
HETATM   19  H27         0      40.254  24.722  15.995  1.00  0.00     0.035 HD
HETATM   20  H30         0      40.418  24.606  15.613  1.00  0.00     0.035 HD
ENDROOT
BRANCH  13  21
HETATM   21  O21         0      36.494  21.268  17.195  1.00  0.00    -0.358 OA
HETATM   22  H31         0      35.910  21.677  17.856  1.00  0.00     0.217 HD
ENDBRANCH  13  21
BRANCH   2  23
HETATM   23  O19         0      40.204  19.307   9.413  1.00  0.00    -0.361 OA
HETATM   24  H29         0      40.585  19.461   8.532  1.00  0.00     0.217 HD
ENDBRANCH   2  23
BRANCH   6  25
HETATM   25  O18         0      42.895  23.148  10.236  1.00  0.00    -0.360 OA
HETATM   26  H28         0      43.522  22.647   9.689  1.00  0.00     0.217 HD
ENDBRANCH   6  25
BRANCH  14  27
HETATM   27  O22         0      37.061  23.336  18.916  1.00  0.00    -0.358 OA
HETATM   28  H32         0      37.426  24.094  19.403  1.00  0.00     0.217 HD
ENDBRANCH  14  27
TORSDOF 4
ENDMDL
MODEL 9
REMARK VINA RESULT:      -7.1      5.246      8.306
REMARK  4 active torsions:
REMARK  status: ('A' for Active; 'I' for Inactive)
REMARK    1  A    between atoms: C2_2  and  O19_19 
REMARK    2  A    between atoms: C6_6  and  O18_18 
REMARK    3  A    between atoms: C13_13  and  O21_21 
REMARK    4  A    between atoms: C14_14  and  O22_22 
ROOT
HETATM    1  C1          0      47.605  30.933  17.385  1.00  0.00     0.074 A 
HETATM    2  C2          0      48.461  29.940  16.912  1.00  0.00     0.071 A 
HETATM    3  C3          0      48.009  29.024  15.962  1.00  0.00     0.075 A 
HETATM    4  C4          0      46.699  29.104  15.487  1.00  0.00     0.096 A 
HETATM    5  C5          0      45.831  30.099  15.955  1.00  0.00     0.084 A 
HETATM    6  C6          0      46.295  31.016  16.910  1.00  0.00     0.085 A 
HETATM    7  O7          0      46.321  28.168  14.550  1.00  0.00    -0.306 OA
HETATM    8  C8          0      45.036  28.224  14.065  1.00  0.00     0.123 A 
HETATM    9  C9          0      44.114  29.122  14.431  1.00  0.00     0.192 A 
HETATM   10  C10         0      44.420  30.182  15.441  1.00  0.00     0.226 A 
HETATM   11  C11         0      44.679  27.310  13.157  1.00  0.00    -0.011 A 
HETATM   12  C12         0      45.598  26.349  12.736  1.00  0.00     0.050 A 
HETATM   13  C13         0      45.226  25.395  11.789  1.00  0.00     0.099 A 
HETATM   14  C14         0      43.935  25.404  11.260  1.00  0.00     0.095 A 
HETATM   15  C15         0      43.015  26.365  11.681  1.00  0.00     0.021 A 
HETATM   16  C16         0      43.387  27.318  12.629  1.00  0.00    -0.007 A 
HETATM   17  O17         0      43.622  31.014  15.802  1.00  0.00    -0.284 OA
HETATM   18  O20         0      42.880  29.070  13.876  1.00  0.00    -0.185 OA
HETATM   19  H27         0      42.663  28.077  12.960  1.00  0.00     0.035 HD
HETATM   20  H30         0      42.863  28.327  13.250  1.00  0.00     0.035 HD
ENDROOT
BRANCH  13  21
HETATM   21  O21         0      46.119  24.462  11.381  1.00  0.00    -0.358 OA
HETATM   22  H31         0      45.809  24.100  10.532  1.00  0.00     0.217 HD
ENDBRANCH  13  21
BRANCH   2  23
HETATM   23  O19         0      49.732  29.863  17.374  1.00  0.00    -0.361 OA
HETATM   24  H29         0      50.334  30.042  16.631  1.00  0.00     0.217 HD
ENDBRANCH   2  23
BRANCH   6  25
HETATM   25  O18         0      45.468  31.984  17.374  1.00  0.00    -0.360 OA
HETATM   26  H28         0      45.122  32.474  16.611  1.00  0.00     0.217 HD
ENDBRANCH   6  25
BRANCH  14  27
HETATM   27  O22         0      43.574  24.477  10.340  1.00  0.00    -0.358 OA
HETATM   28  H32         0      42.972  24.902   9.706  1.00  0.00     0.217 HD
ENDBRANCH  14  27
TORSDOF 4
ENDMDL
