# Supplementary material for: Phytochemical profiling of Vitex negundo seeds via UHPLC-QTOF-MS/MS analyses with antimicrobial evaluation and in silico targeting of DNA Gyrase B and Secreted Aspartic Proteinase 2 (SAP2)
Source: PLoS One. 2026 Mar 13;21(3):e0343965. doi: 10.1371/journal.pone.0343965 (PMC12987476; doi:10.1371/journal.pone.0343965)
Supplement: S3 Data — (ZIP) [file pone.0343965.s004.zip › PONE-D-25-51583/Vitex Raw material/Docking 3, 1EAG/molecule17/result.pdbqt]

MODEL 1
REMARK VINA RESULT:      -8.3      0.000      0.000
REMARK  11 active torsions:
REMARK  status: ('A' for Active; 'I' for Inactive)
REMARK    1  A    between atoms: C2_2  and  O24_24 
REMARK    2  A    between atoms: C3_3  and  C11_11 
REMARK    3  A    between atoms: C6_6  and  O23_23 
REMARK    4  A    between atoms: C8_8  and  C12_12 
REMARK    5  A    between atoms: C14_14  and  O26_26 
REMARK    6  A    between atoms: C15_15  and  O25_25 
REMARK    7  A    between atoms: C18_18  and  O29_28 
REMARK    8  A    between atoms: C19_19  and  O31_30 
REMARK    9  A    between atoms: C20_20  and  O30_29 
REMARK   10  A    between atoms: C21_21  and  C32_31 
REMARK   11  A    between atoms: C32_31  and  O33_32 
ROOT
HETATM    1  C1          0      43.263  23.951  11.243  1.00  0.00     0.074 A 
HETATM    2  C2          0      43.199  24.806  12.344  1.00  0.00     0.080 A 
HETATM    3  C3          0      42.243  24.591  13.337  1.00  0.00     0.041 A 
HETATM    4  C4          0      41.354  23.522  13.227  1.00  0.00     0.104 A 
HETATM    5  C5          0      41.411  22.658  12.126  1.00  0.00     0.082 A 
HETATM    6  C6          0      42.373  22.882  11.132  1.00  0.00     0.085 A 
HETATM    7  O7          0      40.438  23.371  14.246  1.00  0.00    -0.308 OA
HETATM    8  C8          0      39.549  22.326  14.163  1.00  0.00     0.090 A 
HETATM    9  C9          0      39.500  21.435  13.167  1.00  0.00     0.094 A 
HETATM   10  C10         0      40.447  21.507  12.013  1.00  0.00     0.190 A 
HETATM   11  O27         0      40.442  20.726  11.091  1.00  0.00    -0.287 OA
ENDROOT
BRANCH   6  12
HETATM   12  O23         0      42.441  22.056  10.060  1.00  0.00    -0.360 OA
HETATM   13  H44         0      43.373  21.815   9.925  1.00  0.00     0.217 HD
ENDBRANCH   6  12
BRANCH   2  14
HETATM   14  O24         0      44.064  25.844  12.448  1.00  0.00    -0.360 OA
HETATM   15  H34         0      44.905  25.576  12.041  1.00  0.00     0.217 HD
ENDBRANCH   2  14
BRANCH   3  16
HETATM   16  C11         0      42.173  25.507  14.519  1.00  0.00     0.192 C 
HETATM   17  C18         0      43.190  25.079  15.568  1.00  0.00     0.183 C 
HETATM   18  C19         0      43.096  26.005  16.774  1.00  0.00     0.181 C 
HETATM   19  C20         0      43.144  27.454  16.306  1.00  0.00     0.180 C 
HETATM   20  C21         0      42.128  27.655  15.192  1.00  0.00     0.177 C 
HETATM   21  O22         0      42.493  26.816  14.130  1.00  0.00    -0.368 OA
BRANCH  17  22
HETATM   22  O29         0      42.922  23.763  15.969  1.00  0.00    -0.390 OA
HETATM   23  H47         0      43.747  23.377  16.211  1.00  0.00     0.210 HD
ENDBRANCH  17  22
BRANCH  18  24
HETATM   24  O31         0      44.171  25.758  17.638  1.00  0.00    -0.390 OA
HETATM   25  H49         0      44.559  26.592  17.839  1.00  0.00     0.210 HD
ENDBRANCH  18  24
BRANCH  19  26
HETATM   26  O30         0      42.836  28.302  17.379  1.00  0.00    -0.390 OA
HETATM   27  H48         0      43.412  28.069  18.087  1.00  0.00     0.210 HD
ENDBRANCH  19  26
BRANCH  20  28
HETATM   28  C32         0      42.142  29.108  14.733  1.00  0.00     0.198 C 
BRANCH  28  29
HETATM   29  O33         0      41.214  29.844  15.484  1.00  0.00    -0.398 OA
HETATM   30  H52         0      40.365  29.667  15.118  1.00  0.00     0.209 HD
ENDBRANCH  28  29
ENDBRANCH  20  28
ENDBRANCH   3  16
BRANCH   8  31
HETATM   31  C12         0      38.665  22.189  15.157  1.00  0.00     0.001 A 
HETATM   32  C17         0      38.282  20.916  15.579  1.00  0.00     0.017 A 
HETATM   33  C16         0      37.360  20.772  16.616  1.00  0.00     0.040 A 
HETATM   34  C15         0      36.821  21.902  17.231  1.00  0.00     0.098 A 
HETATM   35  C14         0      37.204  23.175  16.809  1.00  0.00     0.099 A 
HETATM   36  C13         0      38.126  23.319  15.772  1.00  0.00     0.053 A 
BRANCH  34  37
HETATM   37  O25         0      35.926  21.762  18.238  1.00  0.00    -0.358 OA
HETATM   38  H45         0      35.644  20.832  18.262  1.00  0.00     0.217 HD
ENDBRANCH  34  37
BRANCH  35  39
HETATM   39  O26         0      36.681  24.272  17.406  1.00  0.00    -0.358 OA
HETATM   40  H46         0      35.941  24.589  16.860  1.00  0.00     0.217 HD
ENDBRANCH  35  39
ENDBRANCH   8  31
TORSDOF 11
ENDMDL
MODEL 2
REMARK VINA RESULT:      -7.9      1.494      2.760
REMARK  11 active torsions:
REMARK  status: ('A' for Active; 'I' for Inactive)
REMARK    1  A    between atoms: C2_2  and  O24_24 
REMARK    2  A    between atoms: C3_3  and  C11_11 
REMARK    3  A    between atoms: C6_6  and  O23_23 
REMARK    4  A    between atoms: C8_8  and  C12_12 
REMARK    5  A    between atoms: C14_14  and  O26_26 
REMARK    6  A    between atoms: C15_15  and  O25_25 
REMARK    7  A    between atoms: C18_18  and  O29_28 
REMARK    8  A    between atoms: C19_19  and  O31_30 
REMARK    9  A    between atoms: C20_20  and  O30_29 
REMARK   10  A    between atoms: C21_21  and  C32_31 
REMARK   11  A    between atoms: C32_31  and  O33_32 
ROOT
HETATM    1  C1          0      42.123  22.024  10.185  1.00  0.00     0.074 A 
HETATM    2  C2          0      42.526  22.855  11.231  1.00  0.00     0.080 A 
HETATM    3  C3          0      41.765  22.924  12.398  1.00  0.00     0.041 A 
HETATM    4  C4          0      40.605  22.160  12.518  1.00  0.00     0.104 A 
HETATM    5  C5          0      40.192  21.322  11.474  1.00  0.00     0.082 A 
HETATM    6  C6          0      40.961  21.260  10.305  1.00  0.00     0.085 A 
HETATM    7  O7          0      39.904  22.278  13.699  1.00  0.00    -0.308 OA
HETATM    8  C8          0      38.756  21.538  13.844  1.00  0.00     0.090 A 
HETATM    9  C9          0      38.258  20.704  12.926  1.00  0.00     0.094 A 
HETATM   10  C10         0      38.938  20.502  11.610  1.00  0.00     0.190 A 
HETATM   11  O27         0      38.526  19.760  10.749  1.00  0.00    -0.287 OA
ENDROOT
BRANCH   6  12
HETATM   12  O23         0      40.576  20.454   9.286  1.00  0.00    -0.360 OA
HETATM   13  H44         0      39.656  20.673   9.060  1.00  0.00     0.217 HD
ENDBRANCH   6  12
BRANCH   2  14
HETATM   14  O24         0      43.654  23.597  11.112  1.00  0.00    -0.360 OA
HETATM   15  H34         0      44.254  23.348  11.834  1.00  0.00     0.217 HD
ENDBRANCH   2  14
BRANCH   3  16
HETATM   16  C11         0      42.196  23.816  13.521  1.00  0.00     0.192 C 
HETATM   17  C18         0      41.553  25.188  13.370  1.00  0.00     0.183 C 
HETATM   18  C19         0      42.013  26.092  14.506  1.00  0.00     0.181 C 
HETATM   19  C20         0      41.821  25.374  15.835  1.00  0.00     0.180 C 
HETATM   20  C21         0      42.443  23.989  15.752  1.00  0.00     0.177 C 
HETATM   21  O22         0      41.769  23.282  14.746  1.00  0.00    -0.368 OA
BRANCH  17  22
HETATM   22  O29         0      41.933  25.749  12.143  1.00  0.00    -0.390 OA
HETATM   23  H47         0      41.140  25.964  11.683  1.00  0.00     0.210 HD
ENDBRANCH  17  22
BRANCH  18  24
HETATM   24  O31         0      41.258  27.272  14.499  1.00  0.00    -0.390 OA
HETATM   25  H49         0      41.867  27.988  14.547  1.00  0.00     0.210 HD
ENDBRANCH  18  24
BRANCH  19  26
HETATM   26  O30         0      42.444  26.106  16.856  1.00  0.00    -0.390 OA
HETATM   27  H48         0      43.371  26.079  16.687  1.00  0.00     0.210 HD
ENDBRANCH  19  26
BRANCH  20  28
HETATM   28  C32         0      42.286  23.269  17.085  1.00  0.00     0.198 C 
BRANCH  28  29
HETATM   29  O33         0      43.419  23.500  17.878  1.00  0.00    -0.398 OA
HETATM   30  H52         0      43.528  24.434  17.932  1.00  0.00     0.209 HD
ENDBRANCH  28  29
ENDBRANCH  20  28
ENDBRANCH   3  16
BRANCH   8  31
HETATM   31  C12         0      38.084  21.659  14.995  1.00  0.00     0.001 A 
HETATM   32  C17         0      37.718  20.521  15.712  1.00  0.00     0.017 A 
HETATM   33  C16         0      37.018  20.647  16.912  1.00  0.00     0.040 A 
HETATM   34  C15         0      36.686  21.913  17.395  1.00  0.00     0.098 A 
HETATM   35  C14         0      37.053  23.051  16.678  1.00  0.00     0.099 A 
HETATM   36  C13         0      37.753  22.925  15.478  1.00  0.00     0.053 A 
BRANCH  34  37
HETATM   37  O25         0      36.007  22.036  18.560  1.00  0.00    -0.358 OA
HETATM   38  H45         0      35.595  22.916  18.577  1.00  0.00     0.217 HD
ENDBRANCH  34  37
BRANCH  35  39
HETATM   39  O26         0      36.730  24.280  17.147  1.00  0.00    -0.358 OA
HETATM   40  H46         0      37.557  24.765  17.314  1.00  0.00     0.217 HD
ENDBRANCH  35  39
ENDBRANCH   8  31
TORSDOF 11
ENDMDL
MODEL 3
REMARK VINA RESULT:      -7.6      6.289     10.307
REMARK  11 active torsions:
REMARK  status: ('A' for Active; 'I' for Inactive)
REMARK    1  A    between atoms: C2_2  and  O24_24 
REMARK    2  A    between atoms: C3_3  and  C11_11 
REMARK    3  A    between atoms: C6_6  and  O23_23 
REMARK    4  A    between atoms: C8_8  and  C12_12 
REMARK    5  A    between atoms: C14_14  and  O26_26 
REMARK    6  A    between atoms: C15_15  and  O25_25 
REMARK    7  A    between atoms: C18_18  and  O29_28 
REMARK    8  A    between atoms: C19_19  and  O31_30 
REMARK    9  A    between atoms: C20_20  and  O30_29 
REMARK   10  A    between atoms: C21_21  and  C32_31 
REMARK   11  A    between atoms: C32_31  and  O33_32 
ROOT
HETATM    1  C1          0      34.810  17.921   6.545  1.00  0.00     0.074 A 
HETATM    2  C2          0      35.461  18.985   5.921  1.00  0.00     0.080 A 
HETATM    3  C3          0      36.466  19.679   6.595  1.00  0.00     0.041 A 
HETATM    4  C4          0      36.818  19.306   7.892  1.00  0.00     0.104 A 
HETATM    5  C5          0      36.170  18.239   8.528  1.00  0.00     0.082 A 
HETATM    6  C6          0      35.161  17.549   7.844  1.00  0.00     0.085 A 
HETATM    7  O7          0      37.819  20.036   8.497  1.00  0.00    -0.308 OA
HETATM    8  C8          0      38.185  19.691   9.776  1.00  0.00     0.090 A 
HETATM    9  C9          0      37.646  18.696  10.488  1.00  0.00     0.094 A 
HETATM   10  C10         0      36.554  17.843   9.928  1.00  0.00     0.190 A 
HETATM   11  O27         0      36.036  16.934  10.533  1.00  0.00    -0.287 OA
ENDROOT
BRANCH   6  12
HETATM   12  O23         0      34.525  16.514   8.444  1.00  0.00    -0.360 OA
HETATM   13  H44         0      33.568  16.659   8.358  1.00  0.00     0.217 HD
ENDBRANCH   6  12
BRANCH   2  14
HETATM   14  O24         0      35.117  19.345   4.660  1.00  0.00    -0.360 OA
HETATM   15  H34         0      34.967  20.305   4.653  1.00  0.00     0.217 HD
ENDBRANCH   2  14
BRANCH   3  16
HETATM   16  C11         0      37.166  20.821   5.927  1.00  0.00     0.192 C 
HETATM   17  C18         0      38.292  20.296   5.046  1.00  0.00     0.183 C 
HETATM   18  C19         0      39.008  21.468   4.387  1.00  0.00     0.181 C 
HETATM   19  C20         0      37.985  22.388   3.736  1.00  0.00     0.180 C 
HETATM   20  C21         0      36.894  22.716   4.743  1.00  0.00     0.177 C 
HETATM   21  O22         0      36.269  21.512   5.099  1.00  0.00    -0.368 OA
BRANCH  17  22
HETATM   22  O29         0      39.201  19.574   5.831  1.00  0.00    -0.390 OA
HETATM   23  H47         0      38.692  19.044   6.421  1.00  0.00     0.210 HD
ENDBRANCH  17  22
BRANCH  18  24
HETATM   24  O31         0      39.891  20.986   3.411  1.00  0.00    -0.390 OA
HETATM   25  H49         0      40.557  20.496   3.861  1.00  0.00     0.210 HD
ENDBRANCH  18  24
BRANCH  19  26
HETATM   26  O30         0      38.615  23.571   3.325  1.00  0.00    -0.390 OA
HETATM   27  H48         0      37.958  24.247   3.330  1.00  0.00     0.210 HD
ENDBRANCH  19  26
BRANCH  20  28
HETATM   28  C32         0      35.876  23.662   4.116  1.00  0.00     0.198 C 
BRANCH  28  29
HETATM   29  O33         0      36.330  24.983   4.237  1.00  0.00    -0.398 OA
HETATM   30  H52         0      37.070  24.966   4.819  1.00  0.00     0.209 HD
ENDBRANCH  28  29
ENDBRANCH  20  28
ENDBRANCH   3  16
BRANCH   8  31
HETATM   31  C12         0      39.158  20.406  10.352  1.00  0.00     0.001 A 
HETATM   32  C17         0      39.020  20.833  11.673  1.00  0.00     0.017 A 
HETATM   33  C16         0      40.034  21.578  12.275  1.00  0.00     0.040 A 
HETATM   34  C15         0      41.187  21.894  11.556  1.00  0.00     0.098 A 
HETATM   35  C14         0      41.325  21.466  10.236  1.00  0.00     0.099 A 
HETATM   36  C13         0      40.311  20.721   9.634  1.00  0.00     0.053 A 
BRANCH  34  37
HETATM   37  O25         0      42.172  22.617  12.141  1.00  0.00    -0.358 OA
HETATM   38  H45         0      42.021  22.609  13.101  1.00  0.00     0.217 HD
ENDBRANCH  34  37
BRANCH  35  39
HETATM   39  O26         0      42.444  21.773   9.538  1.00  0.00    -0.358 OA
HETATM   40  H46         0      43.182  21.846  10.169  1.00  0.00     0.217 HD
ENDBRANCH  35  39
ENDBRANCH   8  31
TORSDOF 11
ENDMDL
MODEL 4
REMARK VINA RESULT:      -7.4      2.932      7.109
REMARK  11 active torsions:
REMARK  status: ('A' for Active; 'I' for Inactive)
REMARK    1  A    between atoms: C2_2  and  O24_24 
REMARK    2  A    between atoms: C3_3  and  C11_11 
REMARK    3  A    between atoms: C6_6  and  O23_23 
REMARK    4  A    between atoms: C8_8  and  C12_12 
REMARK    5  A    between atoms: C14_14  and  O26_26 
REMARK    6  A    between atoms: C15_15  and  O25_25 
REMARK    7  A    between atoms: C18_18  and  O29_28 
REMARK    8  A    between atoms: C19_19  and  O31_30 
REMARK    9  A    between atoms: C20_20  and  O30_29 
REMARK   10  A    between atoms: C21_21  and  C32_31 
REMARK   11  A    between atoms: C32_31  and  O33_32 
ROOT
HETATM    1  C1          0      41.710  23.091  12.577  1.00  0.00     0.074 A 
HETATM    2  C2          0      41.529  23.451  13.913  1.00  0.00     0.080 A 
HETATM    3  C3          0      42.300  24.472  14.469  1.00  0.00     0.041 A 
HETATM    4  C4          0      43.249  25.132  13.688  1.00  0.00     0.104 A 
HETATM    5  C5          0      43.437  24.777  12.345  1.00  0.00     0.082 A 
HETATM    6  C6          0      42.660  23.750  11.796  1.00  0.00     0.085 A 
HETATM    7  O7          0      43.973  26.130  14.303  1.00  0.00    -0.308 OA
HETATM    8  C8          0      44.916  26.796  13.556  1.00  0.00     0.090 A 
HETATM    9  C9          0      45.190  26.553  12.271  1.00  0.00     0.094 A 
HETATM   10  C10         0      44.464  25.492  11.508  1.00  0.00     0.190 A 
HETATM   11  O27         0      44.676  25.236  10.346  1.00  0.00    -0.287 OA
ENDROOT
BRANCH   6  12
HETATM   12  O23         0      42.830  23.395  10.499  1.00  0.00    -0.360 OA
HETATM   13  H44         0      42.048  22.888  10.221  1.00  0.00     0.217 HD
ENDBRANCH   6  12
BRANCH   2  14
HETATM   14  O24         0      40.607  22.809  14.670  1.00  0.00    -0.360 OA
HETATM   15  H34         0      40.288  23.430  15.346  1.00  0.00     0.217 HD
ENDBRANCH   2  14
BRANCH   3  16
HETATM   16  C11         0      42.108  24.860  15.902  1.00  0.00     0.192 C 
HETATM   17  C18         0      40.888  25.761  16.037  1.00  0.00     0.183 C 
HETATM   18  C19         0      40.714  26.165  17.495  1.00  0.00     0.181 C 
HETATM   19  C20         0      40.765  24.924  18.375  1.00  0.00     0.180 C 
HETATM   20  C21         0      41.998  24.108  18.021  1.00  0.00     0.177 C 
HETATM   21  O22         0      41.877  23.717  16.680  1.00  0.00    -0.368 OA
BRANCH  17  22
HETATM   22  O29         0      41.066  26.909  15.252  1.00  0.00    -0.390 OA
HETATM   23  H47         0      41.920  26.843  14.859  1.00  0.00     0.210 HD
ENDBRANCH  17  22
BRANCH  18  24
HETATM   24  O31         0      39.477  26.804  17.659  1.00  0.00    -0.390 OA
HETATM   25  H49         0      39.366  27.379  16.922  1.00  0.00     0.210 HD
ENDBRANCH  18  24
BRANCH  19  26
HETATM   26  O30         0      40.829  25.308  19.722  1.00  0.00    -0.390 OA
HETATM   27  H48         0      41.738  25.295  19.968  1.00  0.00     0.210 HD
ENDBRANCH  19  26
BRANCH  20  28
HETATM   28  C32         0      42.080  22.877  18.915  1.00  0.00     0.198 C 
BRANCH  28  29
HETATM   29  O33         0      42.879  23.162  20.031  1.00  0.00    -0.398 OA
HETATM   30  H52         0      42.310  23.525  20.688  1.00  0.00     0.209 HD
ENDBRANCH  28  29
ENDBRANCH  20  28
ENDBRANCH   3  16
BRANCH   8  31
HETATM   31  C12         0      45.612  27.763  14.163  1.00  0.00     0.001 A 
HETATM   32  C17         0      46.636  27.433  15.051  1.00  0.00     0.017 A 
HETATM   33  C16         0      47.363  28.441  15.684  1.00  0.00     0.040 A 
HETATM   34  C15         0      47.066  29.780  15.428  1.00  0.00     0.098 A 
HETATM   35  C14         0      46.043  30.110  14.540  1.00  0.00     0.099 A 
HETATM   36  C13         0      45.316  29.102  13.907  1.00  0.00     0.053 A 
BRANCH  34  37
HETATM   37  O25         0      47.772  30.759  16.042  1.00  0.00    -0.358 OA
HETATM   38  H45         0      47.230  31.111  16.768  1.00  0.00     0.217 HD
ENDBRANCH  34  37
BRANCH  35  39
HETATM   39  O26         0      45.755  31.410  14.292  1.00  0.00    -0.358 OA
HETATM   40  H46         0      45.480  31.822  15.129  1.00  0.00     0.217 HD
ENDBRANCH  35  39
ENDBRANCH   8  31
TORSDOF 11
ENDMDL
MODEL 5
REMARK VINA RESULT:      -7.4      1.554      2.088
REMARK  11 active torsions:
REMARK  status: ('A' for Active; 'I' for Inactive)
REMARK    1  A    between atoms: C2_2  and  O24_24 
REMARK    2  A    between atoms: C3_3  and  C11_11 
REMARK    3  A    between atoms: C6_6  and  O23_23 
REMARK    4  A    between atoms: C8_8  and  C12_12 
REMARK    5  A    between atoms: C14_14  and  O26_26 
REMARK    6  A    between atoms: C15_15  and  O25_25 
REMARK    7  A    between atoms: C18_18  and  O29_28 
REMARK    8  A    between atoms: C19_19  and  O31_30 
REMARK    9  A    between atoms: C20_20  and  O30_29 
REMARK   10  A    between atoms: C21_21  and  C32_31 
REMARK   11  A    between atoms: C32_31  and  O33_32 
ROOT
HETATM    1  C1          0      44.373  26.024  12.057  1.00  0.00     0.074 A 
HETATM    2  C2          0      44.110  26.454  13.358  1.00  0.00     0.080 A 
HETATM    3  C3          0      43.125  25.819  14.115  1.00  0.00     0.041 A 
HETATM    4  C4          0      42.407  24.755  13.569  1.00  0.00     0.104 A 
HETATM    5  C5          0      42.664  24.316  12.264  1.00  0.00     0.082 A 
HETATM    6  C6          0      43.654  24.960  11.511  1.00  0.00     0.085 A 
HETATM    7  O7          0      41.450  24.175  14.374  1.00  0.00    -0.308 OA
HETATM    8  C8          0      40.726  23.125  13.861  1.00  0.00     0.090 A 
HETATM    9  C9          0      40.876  22.614  12.635  1.00  0.00     0.094 A 
HETATM   10  C10         0      41.885  23.168  11.680  1.00  0.00     0.190 A 
HETATM   11  O27         0      42.057  22.741  10.563  1.00  0.00    -0.287 OA
ENDROOT
BRANCH   6  12
HETATM   12  O23         0      43.916  24.548  10.247  1.00  0.00    -0.360 OA
HETATM   13  H44         0      44.094  23.593  10.272  1.00  0.00     0.217 HD
ENDBRANCH   6  12
BRANCH   2  14
HETATM   14  O24         0      44.809  27.488  13.886  1.00  0.00    -0.360 OA
HETATM   15  H34         0      44.863  27.354  14.847  1.00  0.00     0.217 HD
ENDBRANCH   2  14
BRANCH   3  16
HETATM   16  C11         0      42.840  26.278  15.511  1.00  0.00     0.192 C 
HETATM   17  C18         0      43.941  25.802  16.449  1.00  0.00     0.183 C 
HETATM   18  C19         0      43.631  26.258  17.869  1.00  0.00     0.181 C 
HETATM   19  C20         0      43.313  27.747  17.865  1.00  0.00     0.180 C 
HETATM   20  C21         0      42.269  28.034  16.798  1.00  0.00     0.177 C 
HETATM   21  O22         0      42.821  27.679  15.559  1.00  0.00    -0.368 OA
BRANCH  17  22
HETATM   22  O29         0      44.013  24.402  16.413  1.00  0.00    -0.390 OA
HETATM   23  H47         0      43.296  24.078  16.930  1.00  0.00     0.210 HD
ENDBRANCH  17  22
BRANCH  18  24
HETATM   24  O31         0      44.742  26.019  18.689  1.00  0.00    -0.390 OA
HETATM   25  H49         0      44.768  25.093  18.853  1.00  0.00     0.210 HD
ENDBRANCH  18  24
BRANCH  19  26
HETATM   26  O30         0      42.814  28.121  19.121  1.00  0.00    -0.390 OA
HETATM   27  H48         0      41.989  28.552  18.971  1.00  0.00     0.210 HD
ENDBRANCH  19  26
BRANCH  20  28
HETATM   28  C32         0      41.917  29.517  16.802  1.00  0.00     0.198 C 
BRANCH  28  29
HETATM   29  O33         0      41.312  29.857  15.583  1.00  0.00    -0.398 OA
HETATM   30  H52         0      40.597  30.436  15.785  1.00  0.00     0.209 HD
ENDBRANCH  28  29
ENDBRANCH  20  28
ENDBRANCH   3  16
BRANCH   8  31
HETATM   31  C12         0      39.801  22.570  14.651  1.00  0.00     0.001 A 
HETATM   32  C17         0      39.834  22.793  16.028  1.00  0.00     0.017 A 
HETATM   33  C16         0      38.869  22.215  16.852  1.00  0.00     0.040 A 
HETATM   34  C15         0      37.870  21.413  16.299  1.00  0.00     0.098 A 
HETATM   35  C14         0      37.837  21.190  14.923  1.00  0.00     0.099 A 
HETATM   36  C13         0      38.802  21.768  14.098  1.00  0.00     0.053 A 
BRANCH  34  37
HETATM   37  O25         0      36.933  20.851  17.099  1.00  0.00    -0.358 OA
HETATM   38  H45         0      37.387  20.446  17.857  1.00  0.00     0.217 HD
ENDBRANCH  34  37
BRANCH  35  39
HETATM   39  O26         0      36.867  20.411  14.386  1.00  0.00    -0.358 OA
HETATM   40  H46         0      36.953  20.448  13.418  1.00  0.00     0.217 HD
ENDBRANCH  35  39
ENDBRANCH   8  31
TORSDOF 11
ENDMDL
MODEL 6
REMARK VINA RESULT:      -7.4      2.205      6.514
REMARK  11 active torsions:
REMARK  status: ('A' for Active; 'I' for Inactive)
REMARK    1  A    between atoms: C2_2  and  O24_24 
REMARK    2  A    between atoms: C3_3  and  C11_11 
REMARK    3  A    between atoms: C6_6  and  O23_23 
REMARK    4  A    between atoms: C8_8  and  C12_12 
REMARK    5  A    between atoms: C14_14  and  O26_26 
REMARK    6  A    between atoms: C15_15  and  O25_25 
REMARK    7  A    between atoms: C18_18  and  O29_28 
REMARK    8  A    between atoms: C19_19  and  O31_30 
REMARK    9  A    between atoms: C20_20  and  O30_29 
REMARK   10  A    between atoms: C21_21  and  C32_31 
REMARK   11  A    between atoms: C32_31  and  O33_32 
ROOT
HETATM    1  C1          0      41.712  22.405  12.271  1.00  0.00     0.074 A 
HETATM    2  C2          0      41.289  22.809  13.537  1.00  0.00     0.080 A 
HETATM    3  C3          0      41.601  24.087  14.001  1.00  0.00     0.041 A 
HETATM    4  C4          0      42.335  24.959  13.196  1.00  0.00     0.104 A 
HETATM    5  C5          0      42.764  24.562  11.922  1.00  0.00     0.082 A 
HETATM    6  C6          0      42.447  23.277  11.465  1.00  0.00     0.085 A 
HETATM    7  O7          0      42.606  26.205  13.718  1.00  0.00    -0.308 OA
HETATM    8  C8          0      43.328  27.084  12.947  1.00  0.00     0.090 A 
HETATM    9  C9          0      43.793  26.827  11.720  1.00  0.00     0.094 A 
HETATM   10  C10         0      43.556  25.507  11.059  1.00  0.00     0.190 A 
HETATM   11  O27         0      43.955  25.229   9.953  1.00  0.00    -0.287 OA
ENDROOT
BRANCH   6  12
HETATM   12  O23         0      42.853  22.878  10.236  1.00  0.00    -0.360 OA
HETATM   13  H44         0      43.591  22.255  10.351  1.00  0.00     0.217 HD
ENDBRANCH   6  12
BRANCH   2  14
HETATM   14  O24         0      40.576  21.960  14.318  1.00  0.00    -0.360 OA
HETATM   15  H34         0      40.934  22.010  15.220  1.00  0.00     0.217 HD
ENDBRANCH   2  14
BRANCH   3  16
HETATM   16  C11         0      41.149  24.523  15.360  1.00  0.00     0.192 C 
HETATM   17  C18         0      39.770  23.948  15.656  1.00  0.00     0.183 C 
HETATM   18  C19         0      39.312  24.414  17.033  1.00  0.00     0.181 C 
HETATM   19  C20         0      40.412  24.148  18.051  1.00  0.00     0.180 C 
HETATM   20  C21         0      41.726  24.708  17.527  1.00  0.00     0.177 C 
HETATM   21  O22         0      42.029  24.035  16.336  1.00  0.00    -0.368 OA
BRANCH  17  22
HETATM   22  O29         0      38.860  24.391  14.686  1.00  0.00    -0.390 OA
HETATM   23  H47         0      39.070  23.938  13.887  1.00  0.00     0.210 HD
ENDBRANCH  17  22
BRANCH  18  24
HETATM   24  O31         0      38.155  23.713  17.401  1.00  0.00    -0.390 OA
HETATM   25  H49         0      38.116  23.725  18.342  1.00  0.00     0.210 HD
ENDBRANCH  18  24
BRANCH  19  26
HETATM   26  O30         0      40.088  24.772  19.264  1.00  0.00    -0.390 OA
HETATM   27  H48         0      40.894  25.094  19.631  1.00  0.00     0.210 HD
ENDBRANCH  19  26
BRANCH  20  28
HETATM   28  C32         0      42.832  24.477  18.549  1.00  0.00     0.198 C 
BRANCH  28  29
HETATM   29  O33         0      42.809  23.140  18.969  1.00  0.00    -0.398 OA
HETATM   30  H52         0      42.266  23.105  19.739  1.00  0.00     0.209 HD
ENDBRANCH  28  29
ENDBRANCH  20  28
ENDBRANCH   3  16
BRANCH   8  31
HETATM   31  C12         0      43.585  28.290  13.463  1.00  0.00     0.001 A 
HETATM   32  C17         0      44.902  28.678  13.709  1.00  0.00     0.017 A 
HETATM   33  C16         0      45.171  29.936  14.247  1.00  0.00     0.040 A 
HETATM   34  C15         0      44.121  30.807  14.540  1.00  0.00     0.098 A 
HETATM   35  C14         0      42.804  30.421  14.293  1.00  0.00     0.099 A 
HETATM   36  C13         0      42.536  29.162  13.755  1.00  0.00     0.053 A 
BRANCH  34  37
HETATM   37  O25         0      44.382  32.030  15.062  1.00  0.00    -0.358 OA
HETATM   38  H45         0      44.972  32.500  14.448  1.00  0.00     0.217 HD
ENDBRANCH  34  37
BRANCH  35  39
HETATM   39  O26         0      41.786  31.267  14.577  1.00  0.00    -0.358 OA
HETATM   40  H46         0      41.972  31.685  15.435  1.00  0.00     0.217 HD
ENDBRANCH  35  39
ENDBRANCH   8  31
TORSDOF 11
ENDMDL
MODEL 7
REMARK VINA RESULT:      -7.2      3.546      6.089
REMARK  11 active torsions:
REMARK  status: ('A' for Active; 'I' for Inactive)
REMARK    1  A    between atoms: C2_2  and  O24_24 
REMARK    2  A    between atoms: C3_3  and  C11_11 
REMARK    3  A    between atoms: C6_6  and  O23_23 
REMARK    4  A    between atoms: C8_8  and  C12_12 
REMARK    5  A    between atoms: C14_14  and  O26_26 
REMARK    6  A    between atoms: C15_15  and  O25_25 
REMARK    7  A    between atoms: C18_18  and  O29_28 
REMARK    8  A    between atoms: C19_19  and  O31_30 
REMARK    9  A    between atoms: C20_20  and  O30_29 
REMARK   10  A    between atoms: C21_21  and  C32_31 
REMARK   11  A    between atoms: C32_31  and  O33_32 
ROOT
HETATM    1  C1          0      41.713  26.286  12.836  1.00  0.00     0.074 A 
HETATM    2  C2          0      42.047  27.566  13.282  1.00  0.00     0.080 A 
HETATM    3  C3          0      42.480  27.755  14.594  1.00  0.00     0.041 A 
HETATM    4  C4          0      42.580  26.664  15.458  1.00  0.00     0.104 A 
HETATM    5  C5          0      42.248  25.375  15.019  1.00  0.00     0.082 A 
HETATM    6  C6          0      41.813  25.195  13.700  1.00  0.00     0.085 A 
HETATM    7  O7          0      43.015  26.926  16.739  1.00  0.00    -0.308 OA
HETATM    8  C8          0      43.123  25.869  17.611  1.00  0.00     0.090 A 
HETATM    9  C9          0      42.838  24.597  17.316  1.00  0.00     0.094 A 
HETATM   10  C10         0      42.358  24.203  15.956  1.00  0.00     0.190 A 
HETATM   11  O27         0      42.088  23.067  15.643  1.00  0.00    -0.287 OA
ENDROOT
BRANCH   6  12
HETATM   12  O23         0      41.488  23.955  13.260  1.00  0.00    -0.360 OA
HETATM   13  H44         0      41.271  23.409  14.034  1.00  0.00     0.217 HD
ENDBRANCH   6  12
BRANCH   2  14
HETATM   14  O24         0      41.948  28.624  12.441  1.00  0.00    -0.360 OA
HETATM   15  H34         0      42.359  28.376  11.596  1.00  0.00     0.217 HD
ENDBRANCH   2  14
BRANCH   3  16
HETATM   16  C11         0      42.837  29.127  15.075  1.00  0.00     0.192 C 
HETATM   17  C18         0      44.154  29.569  14.450  1.00  0.00     0.183 C 
HETATM   18  C19         0      44.517  30.957  14.961  1.00  0.00     0.181 C 
HETATM   19  C20         0      43.322  31.886  14.799  1.00  0.00     0.180 C 
HETATM   20  C21         0      42.089  31.226  15.395  1.00  0.00     0.177 C 
HETATM   21  O22         0      41.853  30.044  14.678  1.00  0.00    -0.368 OA
BRANCH  17  22
HETATM   22  O29         0      45.164  28.663  14.800  1.00  0.00    -0.390 OA
HETATM   23  H47         0      44.964  27.849  14.369  1.00  0.00     0.210 HD
ENDBRANCH  17  22
BRANCH  18  24
HETATM   24  O31         0      45.600  31.457  14.225  1.00  0.00    -0.390 OA
HETATM   25  H49         0      46.199  31.838  14.843  1.00  0.00     0.210 HD
ENDBRANCH  18  24
BRANCH  19  26
HETATM   26  O30         0      43.575  33.094  15.466  1.00  0.00    -0.390 OA
HETATM   27  H48         0      44.411  33.404  15.164  1.00  0.00     0.210 HD
ENDBRANCH  19  26
BRANCH  20  28
HETATM   28  C32         0      40.889  32.156  15.268  1.00  0.00     0.198 C 
BRANCH  28  29
HETATM   29  O33         0      40.899  32.763  14.004  1.00  0.00    -0.398 OA
HETATM   30  H52         0      40.158  32.424  13.533  1.00  0.00     0.209 HD
ENDBRANCH  28  29
ENDBRANCH  20  28
ENDBRANCH   3  16
BRANCH   8  31
HETATM   31  C12         0      43.546  26.134  18.852  1.00  0.00     0.001 A 
HETATM   32  C17         0      43.099  25.360  19.922  1.00  0.00     0.017 A 
HETATM   33  C16         0      43.541  25.636  21.216  1.00  0.00     0.040 A 
HETATM   34  C15         0      44.431  26.686  21.439  1.00  0.00     0.098 A 
HETATM   35  C14         0      44.880  27.459  20.369  1.00  0.00     0.099 A 
HETATM   36  C13         0      44.438  27.184  19.075  1.00  0.00     0.053 A 
BRANCH  34  37
HETATM   37  O25         0      44.861  26.954  22.695  1.00  0.00    -0.358 OA
HETATM   38  H45         0      45.818  26.785  22.728  1.00  0.00     0.217 HD
ENDBRANCH  34  37
BRANCH  35  39
HETATM   39  O26         0      45.745  28.479  20.585  1.00  0.00    -0.358 OA
HETATM   40  H46         0      45.904  28.924  19.735  1.00  0.00     0.217 HD
ENDBRANCH  35  39
ENDBRANCH   8  31
TORSDOF 11
ENDMDL
MODEL 8
REMARK VINA RESULT:      -7.2      2.090      3.311
REMARK  11 active torsions:
REMARK  status: ('A' for Active; 'I' for Inactive)
REMARK    1  A    between atoms: C2_2  and  O24_24 
REMARK    2  A    between atoms: C3_3  and  C11_11 
REMARK    3  A    between atoms: C6_6  and  O23_23 
REMARK    4  A    between atoms: C8_8  and  C12_12 
REMARK    5  A    between atoms: C14_14  and  O26_26 
REMARK    6  A    between atoms: C15_15  and  O25_25 
REMARK    7  A    between atoms: C18_18  and  O29_28 
REMARK    8  A    between atoms: C19_19  and  O31_30 
REMARK    9  A    between atoms: C20_20  and  O30_29 
REMARK   10  A    between atoms: C21_21  and  C32_31 
REMARK   11  A    between atoms: C32_31  and  O33_32 
ROOT
HETATM    1  C1          0      42.419  22.931  10.794  1.00  0.00     0.074 A 
HETATM    2  C2          0      42.984  24.116  11.266  1.00  0.00     0.080 A 
HETATM    3  C3          0      42.553  24.659  12.476  1.00  0.00     0.041 A 
HETATM    4  C4          0      41.558  24.015  13.212  1.00  0.00     0.104 A 
HETATM    5  C5          0      40.984  22.825  12.746  1.00  0.00     0.082 A 
HETATM    6  C6          0      41.423  22.287  11.529  1.00  0.00     0.085 A 
HETATM    7  O7          0      41.182  24.609  14.398  1.00  0.00    -0.308 OA
HETATM    8  C8          0      40.203  23.996  15.143  1.00  0.00     0.090 A 
HETATM    9  C9          0      39.580  22.861  14.810  1.00  0.00     0.094 A 
HETATM   10  C10         0      39.911  22.136  13.545  1.00  0.00     0.190 A 
HETATM   11  O27         0      39.376  21.108  13.201  1.00  0.00    -0.287 OA
ENDROOT
BRANCH   6  12
HETATM   12  O23         0      40.878  21.136  11.065  1.00  0.00    -0.360 OA
HETATM   13  H44         0      40.455  20.681  11.812  1.00  0.00     0.217 HD
ENDBRANCH   6  12
BRANCH   2  14
HETATM   14  O24         0      43.950  24.739  10.549  1.00  0.00    -0.360 OA
HETATM   15  H34         0      44.145  25.587  10.982  1.00  0.00     0.217 HD
ENDBRANCH   2  14
BRANCH   3  16
HETATM   16  C11         0      43.158  25.930  12.984  1.00  0.00     0.192 C 
HETATM   17  C18         0      42.063  26.861  13.488  1.00  0.00     0.183 C 
HETATM   18  C19         0      42.688  28.159  13.984  1.00  0.00     0.181 C 
HETATM   19  C20         0      43.827  27.839  14.942  1.00  0.00     0.180 C 
HETATM   20  C21         0      44.754  26.821  14.298  1.00  0.00     0.177 C 
HETATM   21  O22         0      44.009  25.656  14.065  1.00  0.00    -0.368 OA
BRANCH  17  22
HETATM   22  O29         0      41.171  27.142  12.443  1.00  0.00    -0.390 OA
HETATM   23  H47         0      41.247  26.438  11.821  1.00  0.00     0.210 HD
ENDBRANCH  17  22
BRANCH  18  24
HETATM   24  O31         0      41.718  28.921  14.649  1.00  0.00    -0.390 OA
HETATM   25  H49         0      41.376  29.535  14.023  1.00  0.00     0.210 HD
ENDBRANCH  18  24
BRANCH  19  26
HETATM   26  O30         0      44.543  29.011  15.226  1.00  0.00    -0.390 OA
HETATM   27  H48         0      44.493  29.555  14.458  1.00  0.00     0.210 HD
ENDBRANCH  19  26
BRANCH  20  28
HETATM   28  C32         0      45.917  26.512  15.233  1.00  0.00     0.198 C 
BRANCH  28  29
HETATM   29  O33         0      46.439  25.247  14.928  1.00  0.00    -0.398 OA
HETATM   30  H52         0      46.488  25.191  13.989  1.00  0.00     0.209 HD
ENDBRANCH  28  29
ENDBRANCH  20  28
ENDBRANCH   3  16
BRANCH   8  31
HETATM   31  C12         0      39.847  24.581  16.292  1.00  0.00     0.001 A 
HETATM   32  C17         0      40.408  25.805  16.655  1.00  0.00     0.017 A 
HETATM   33  C16         0      40.036  26.415  17.853  1.00  0.00     0.040 A 
HETATM   34  C15         0      39.102  25.800  18.688  1.00  0.00     0.098 A 
HETATM   35  C14         0      38.540  24.577  18.324  1.00  0.00     0.099 A 
HETATM   36  C13         0      38.912  23.967  17.126  1.00  0.00     0.053 A 
BRANCH  34  37
HETATM   37  O25         0      38.741  26.393  19.851  1.00  0.00    -0.358 OA
HETATM   38  H45         0      39.355  27.127  20.018  1.00  0.00     0.217 HD
ENDBRANCH  34  37
BRANCH  35  39
HETATM   39  O26         0      37.634  23.980  19.134  1.00  0.00    -0.358 OA
HETATM   40  H46         0      37.587  23.039  18.893  1.00  0.00     0.217 HD
ENDBRANCH  35  39
ENDBRANCH   8  31
TORSDOF 11
ENDMDL
MODEL 9
REMARK VINA RESULT:      -7.1      1.646      2.544
REMARK  11 active torsions:
REMARK  status: ('A' for Active; 'I' for Inactive)
REMARK    1  A    between atoms: C2_2  and  O24_24 
REMARK    2  A    between atoms: C3_3  and  C11_11 
REMARK    3  A    between atoms: C6_6  and  O23_23 
REMARK    4  A    between atoms: C8_8  and  C12_12 
REMARK    5  A    between atoms: C14_14  and  O26_26 
REMARK    6  A    between atoms: C15_15  and  O25_25 
REMARK    7  A    between atoms: C18_18  and  O29_28 
REMARK    8  A    between atoms: C19_19  and  O31_30 
REMARK    9  A    between atoms: C20_20  and  O30_29 
REMARK   10  A    between atoms: C21_21  and  C32_31 
REMARK   11  A    between atoms: C32_31  and  O33_32 
ROOT
HETATM    1  C1          0      40.718  22.211  11.584  1.00  0.00     0.074 A 
HETATM    2  C2          0      41.281  23.223  12.361  1.00  0.00     0.080 A 
HETATM    3  C3          0      40.716  23.550  13.594  1.00  0.00     0.041 A 
HETATM    4  C4          0      39.591  22.862  14.048  1.00  0.00     0.104 A 
HETATM    5  C5          0      39.019  21.842  13.275  1.00  0.00     0.082 A 
HETATM    6  C6          0      39.591  21.522  12.038  1.00  0.00     0.085 A 
HETATM    7  O7          0      39.088  23.237  15.275  1.00  0.00    -0.308 OA
HETATM    8  C8          0      37.979  22.576  15.747  1.00  0.00     0.090 A 
HETATM    9  C9          0      37.343  21.589  15.108  1.00  0.00     0.094 A 
HETATM   10  C10         0      37.804  21.105  13.771  1.00  0.00     0.190 A 
HETATM   11  O27         0      37.263  20.217  13.155  1.00  0.00    -0.287 OA
ENDROOT
BRANCH   6  12
HETATM   12  O23         0      39.051  20.539  11.278  1.00  0.00    -0.360 OA
HETATM   13  H44         0      38.949  19.749  11.836  1.00  0.00     0.217 HD
ENDBRANCH   6  12
BRANCH   2  14
HETATM   14  O24         0      42.373  23.891  11.918  1.00  0.00    -0.360 OA
HETATM   15  H34         0      43.065  23.237  11.722  1.00  0.00     0.217 HD
ENDBRANCH   2  14
BRANCH   3  16
HETATM   16  C11         0      41.318  24.637  14.430  1.00  0.00     0.192 C 
HETATM   17  C18         0      42.599  24.138  15.085  1.00  0.00     0.183 C 
HETATM   18  C19         0      43.192  25.246  15.947  1.00  0.00     0.181 C 
HETATM   19  C20         0      43.278  26.530  15.135  1.00  0.00     0.180 C 
HETATM   20  C21         0      41.932  26.802  14.481  1.00  0.00     0.177 C 
HETATM   21  O22         0      41.656  25.730  13.620  1.00  0.00    -0.368 OA
BRANCH  17  22
HETATM   22  O29         0      42.311  23.025  15.887  1.00  0.00    -0.390 OA
HETATM   23  H47         0      41.950  22.366  15.320  1.00  0.00     0.210 HD
ENDBRANCH  17  22
BRANCH  18  24
HETATM   24  O31         0      44.475  24.873  16.369  1.00  0.00    -0.390 OA
HETATM   25  H49         0      44.365  24.292  17.102  1.00  0.00     0.210 HD
ENDBRANCH  18  24
BRANCH  19  26
HETATM   26  O30         0      43.611  27.598  15.981  1.00  0.00    -0.390 OA
HETATM   27  H48         0      44.371  28.014  15.611  1.00  0.00     0.210 HD
ENDBRANCH  19  26
BRANCH  20  28
HETATM   28  C32         0      41.993  28.102  13.688  1.00  0.00     0.198 C 
BRANCH  28  29
HETATM   29  O33         0      41.570  29.164  14.500  1.00  0.00    -0.398 OA
HETATM   30  H52         0      41.003  29.701  13.973  1.00  0.00     0.209 HD
ENDBRANCH  28  29
ENDBRANCH  20  28
ENDBRANCH   3  16
BRANCH   8  31
HETATM   31  C12         0      37.500  22.948  16.939  1.00  0.00     0.001 A 
HETATM   32  C17         0      38.044  24.052  17.595  1.00  0.00     0.017 A 
HETATM   33  C16         0      37.544  24.441  18.838  1.00  0.00     0.040 A 
HETATM   34  C15         0      36.499  23.725  19.424  1.00  0.00     0.098 A 
HETATM   35  C14         0      35.955  22.622  18.767  1.00  0.00     0.099 A 
HETATM   36  C13         0      36.454  22.233  17.524  1.00  0.00     0.053 A 
BRANCH  34  37
HETATM   37  O25         0      36.014  24.103  20.631  1.00  0.00    -0.358 OA
HETATM   38  H45         0      36.769  24.290  21.214  1.00  0.00     0.217 HD
ENDBRANCH  34  37
BRANCH  35  39
HETATM   39  O26         0      34.940  21.928  19.335  1.00  0.00    -0.358 OA
HETATM   40  H46         0      34.262  21.774  18.655  1.00  0.00     0.217 HD
ENDBRANCH  35  39
ENDBRANCH   8  31
TORSDOF 11
ENDMDL
