# Supplementary material for: Phytochemical profiling of Vitex negundo seeds via UHPLC-QTOF-MS/MS analyses with antimicrobial evaluation and in silico targeting of DNA Gyrase B and Secreted Aspartic Proteinase 2 (SAP2)
Source: PLoS One. 2026 Mar 13;21(3):e0343965. doi: 10.1371/journal.pone.0343965 (PMC12987476; doi:10.1371/journal.pone.0343965)
Supplement: S3 Data — (ZIP) [file pone.0343965.s004.zip › PONE-D-25-51583/Vitex Raw material/Docking 3, 1EAG/molecule18/ampho.pdb]

REMARK   4 XXXX COMPLIES WITH FORMAT V. 2.0
HETATM    1  O1  UNK     0      39.703  22.424  14.772  1.00  0.00     0.000 OA
HETATM    2  O15 UNK     0      51.640  34.169  23.800  1.00  0.00     0.000 OA
HETATM    3  O17 UNK     0      50.575  34.193  21.710  1.00  0.00     0.000 OA
HETATM    4  C19 UNK     0      38.904  22.746  16.021  1.00  0.00     0.000 C 
HETATM    5  C20 UNK     0      38.864  22.020  13.568  1.00  0.00     0.000 C 
HETATM    6  C21 UNK     0      37.930  20.790  13.943  1.00  0.00     0.000 C 
HETATM    7  C22 UNK     0      37.080  21.056  15.234  1.00  0.00     0.000 C 
HETATM    8  C23 UNK     0      38.036  21.482  16.396  1.00  0.00     0.000 C 
HETATM    9  C24 UNK     0      39.843  23.202  17.364  1.00  0.00     0.000 C 
HETATM   10  C25 UNK     0      39.863  21.554  12.329  1.00  0.00     0.000 C 
HETATM   11  C26 UNK     0      40.884  24.488  17.211  1.00  0.00     0.000 C 
HETATM   12  C27 UNK     0      40.938  22.524  11.495  1.00  0.00     0.000 C 
HETATM   13  C29 UNK     0      41.674  25.022  18.656  1.00  0.00     0.000 C 
HETATM   14  C31 UNK     0      42.858  26.253  18.492  1.00  0.00     0.000 C 
HETATM   15  C36 UNK     0      43.582  26.900  19.932  1.00  0.00     0.000 C 
HETATM   16  C37 UNK     0      41.808  23.633  12.559  1.00  0.00     0.000 C 
HETATM   17  C38 UNK     0      44.813  28.109  19.675  1.00  0.00     0.000 C 
HETATM   18  C40 UNK     0      45.653  28.813  21.017  1.00  0.00     0.000 C 
HETATM   19  C41 UNK     0      42.740  24.657  12.322  1.00  0.00     0.000 C 
HETATM   20  C42 UNK     0      46.872  30.010  20.704  1.00  0.00     0.000 C 
HETATM   21  C43 UNK     0      47.686  30.649  22.057  1.00  0.00     0.000 C 
HETATM   22  C44 UNK     0      48.843  31.877  21.775  1.00  0.00     0.000 C 
HETATM   23  C45 UNK     0      43.571  25.535  13.549  1.00  0.00     0.000 C 
HETATM   24  C46 UNK     0      49.634  32.436  23.124  1.00  0.00     0.000 C 
HETATM   25  C47 UNK     0      53.308  35.146  22.225  1.00  0.00     0.000 C 
HETATM   26  C48 UNK     0      54.114  36.357  21.626  1.00  0.00     0.000 C 
HETATM   27  C49 UNK     0      52.491  35.384  23.538  1.00  0.00     0.000 C 
HETATM   28  C50 UNK     0      54.669  35.885  20.156  1.00  0.00     0.000 C 
HETATM   29  C51 UNK     0      44.526  26.566  13.410  1.00  0.00     0.000 C 
HETATM   30  C52 UNK     0      50.653  33.650  22.816  1.00  0.00     0.000 C 
HETATM   31  C53 UNK     0      54.261  33.942  22.464  1.00  0.00     0.000 C 
HETATM   32  C54 UNK     0      53.419  35.698  24.749  1.00  0.00     0.000 C 
HETATM   33  C55 UNK     0      55.431  37.090  19.534  1.00  0.00     0.000 C 
HETATM   34  C56 UNK     0      53.475  35.403  19.081  1.00  0.00     0.000 C 
HETATM   35  C57 UNK     0      45.409  27.340  14.662  1.00  0.00     0.000 C 
HETATM   36  C58 UNK     0      52.882  34.154  19.004  1.00  0.00     0.000 C 
HETATM   37  C59 UNK     0      46.335  28.398  14.541  1.00  0.00     0.000 C 
HETATM   38  C60 UNK     0      51.765  33.692  17.903  1.00  0.00     0.000 C 
HETATM   39  C61 UNK     0      47.284  29.095  15.779  1.00  0.00     0.000 C 
HETATM   40  C62 UNK     0      51.046  32.501  17.939  1.00  0.00     0.000 C 
HETATM   41  C63 UNK     0      48.155  30.193  15.671  1.00  0.00     0.000 C 
HETATM   42  C64 UNK     0      49.973  31.957  16.786  1.00  0.00     0.000 C 
HETATM   43  C65 UNK     0      49.169  30.814  16.873  1.00  0.00     0.000 C 
HETATM   44  O4  UNK     0      40.492  22.962  10.003  1.00  0.00     0.000 OA
HETATM   45  C30 UNK     0      39.268  22.160   9.193  1.00  0.00     0.000 C 
HETATM   46  O5  UNK     0      38.489  22.903   8.321  1.00  0.00     0.000 OA
HETATM   47  C35 UNK     0      37.273  22.027   7.829  1.00  0.00     0.000 C 
HETATM   48  C34 UNK     0      37.461  20.380   7.823  1.00  0.00     0.000 C 
HETATM   49  C39 UNK     0      35.976  22.371   8.588  1.00  0.00     0.000 C 
HETATM   50  C33 UNK     0      38.732  20.302   7.179  1.00  0.00     0.000 C 
HETATM   51  C32 UNK     0      39.825  20.899   8.250  1.00  0.00     0.000 C 
HETATM   52  O11 UNK     0      36.396  19.769   7.024  1.00  0.00     0.000 OA
HETATM   53 4H10 UNK     0      35.571  19.641   7.548  1.00  0.00     0.000 HD
HETATM   54  N18 UNK     0      39.144  18.933   6.742  1.00  0.00     0.000 N 
HETATM   55  H98 UNK     0      39.910  19.001   6.042  1.00  0.00     0.000 HD
HETATM   56  H99 UNK     0      39.468  18.385   7.546  1.00  0.00     0.000 HD
HETATM   57  O10 UNK     0      40.172  19.910   9.224  1.00  0.00     0.000 OA
HETATM   58 1H10 UNK     0      41.060  20.128   9.617  1.00  0.00     0.000 HD
HETATM   59  C28 UNK     0      36.949  20.274  12.918  1.00  0.00     0.000 C 
HETATM   60  O8  UNK     0      35.668  20.627  13.070  1.00  0.00     0.000 OA
HETATM   61  O7  UNK     0      37.217  19.407  11.889  1.00  0.00     0.000 OA
HETATM   62  H92 UNK     0      36.702  18.568  11.917  1.00  0.00     0.000 HD
HETATM   63  O2  UNK     0      37.985  23.797  15.721  1.00  0.00     0.000 OA
HETATM   64  H79 UNK     0      38.092  24.522  16.396  1.00  0.00     0.000 HD
HETATM   65  O3  UNK     0      36.320  19.888  15.583  1.00  0.00     0.000 OA
HETATM   66  H81 UNK     0      36.280  19.772  16.566  1.00  0.00     0.000 HD
HETATM   67  O6  UNK     0      40.107  25.562  16.689  1.00  0.00     0.000 OA
HETATM   68  H89 UNK     0      40.140  25.553  15.715  1.00  0.00     0.000 HD
HETATM   69  O9  UNK     0      42.245  27.328  17.792  1.00  0.00     0.000 OA
HETATM   70 0H10 UNK     0      42.472  28.177  18.227  1.00  0.00     0.000 HD
HETATM   71  O12 UNK     0      42.527  27.479  20.724  1.00  0.00     0.000 OA
HETATM   72 5H10 UNK     0      42.901  27.910  21.532  1.00  0.00     0.000 HD
HETATM   73  O13 UNK     0      46.271  31.113  20.021  1.00  0.00     0.000 OA
HETATM   74 3H11 UNK     0      46.240  30.928  19.056  1.00  0.00     0.000 HD
HETATM   75  O14 UNK     0      49.861  31.405  20.886  1.00  0.00     0.000 OA
HETATM   76 1H12 UNK     0      49.649  31.663  19.963  1.00  0.00     0.000 HD
HETATM   77  O16 UNK     0      55.198  36.774  22.540  1.00  0.00     0.000 OA
HETATM   78 9H12 UNK     0      55.643  35.995  22.979  1.00  0.00     0.000 HD
