# Supplementary material for: Phytochemical profiling of Vitex negundo seeds via UHPLC-QTOF-MS/MS analyses with antimicrobial evaluation and in silico targeting of DNA Gyrase B and Secreted Aspartic Proteinase 2 (SAP2)
Source: PLoS One. 2026 Mar 13;21(3):e0343965. doi: 10.1371/journal.pone.0343965 (PMC12987476; doi:10.1371/journal.pone.0343965)
Supplement: S3 Data — (ZIP) [file pone.0343965.s004.zip › PONE-D-25-51583/Vitex Raw material/Docking 3, 1EAG/molecule18/ligand.pdbqt]

REMARK  15 active torsions:
REMARK  status: ('A' for Active; 'I' for Inactive)
REMARK    1  A    between atoms: O2_2  and  C19_19 
REMARK    2  A    between atoms: O3_3  and  C22_22 
REMARK    3  A    between atoms: O4_4  and  C30_30 
REMARK    4  A    between atoms: O4_4  and  C27_27 
REMARK    5  A    between atoms: O6_6  and  C26_26 
REMARK    6  A    between atoms: O7_7  and  C28_28 
REMARK    7  A    between atoms: O9_9  and  C31_31 
REMARK    8  A    between atoms: O10_10  and  C32_32 
REMARK    9  A    between atoms: O11_11  and  C34_34 
REMARK   10  A    between atoms: O12_12  and  C36_36 
REMARK   11  A    between atoms: O13_13  and  C42_42 
REMARK   12  A    between atoms: O14_14  and  C44_44 
REMARK   13  A    between atoms: O16_16  and  C48_48 
REMARK   14  A    between atoms: N18_18  and  C33_33 
REMARK   15  A    between atoms: C21_21  and  C28_28 
ROOT
HETATM    1  O1  UNK     0      19.455   1.841  -0.407  1.00  0.00     0.000 OA
HETATM    2  O15 UNK     0       0.638   4.644  -0.341  1.00  0.00     0.000 OA
HETATM    3  O17 UNK     0       2.077   3.115   0.705  1.00  0.00     0.000 OA
HETATM    4  C19 UNK     0      19.375   3.265   0.110  1.00  0.00     0.000 C 
HETATM    5  C20 UNK     0      20.705   1.082   0.013  1.00  0.00     0.000 C 
HETATM    6  C21 UNK     0      22.004   1.887  -0.423  1.00  0.00     0.000 C 
HETATM    7  C22 UNK     0      21.981   3.374   0.075  1.00  0.00     0.000 C 
HETATM    8  C23 UNK     0      20.650   4.049  -0.393  1.00  0.00     0.000 C 
HETATM    9  C24 UNK     0      17.975   4.111  -0.357  1.00  0.00     0.000 C 
HETATM   10  C25 UNK     0      20.734  -0.396  -0.738  1.00  0.00     0.000 C 
HETATM   11  C26 UNK     0      16.491   3.465   0.017  1.00  0.00     0.000 C 
HETATM   12  C27 UNK     0      19.660  -1.655  -0.507  1.00  0.00     0.000 C 
HETATM   13  C29 UNK     0      15.109   4.453  -0.316  1.00  0.00     0.000 C 
HETATM   14  C31 UNK     0      13.564   3.749  -0.070  1.00  0.00     0.000 C 
HETATM   15  C36 UNK     0      12.158   4.747  -0.275  1.00  0.00     0.000 C 
HETATM   16  C37 UNK     0      17.989  -1.098  -0.380  1.00  0.00     0.000 C 
HETATM   17  C38 UNK     0      10.627   3.941  -0.059  1.00  0.00     0.000 C 
HETATM   18  C40 UNK     0       9.137   4.801  -0.274  1.00  0.00     0.000 C 
HETATM   19  C41 UNK     0      16.775  -1.758  -0.125  1.00  0.00     0.000 C 
HETATM   20  C42 UNK     0       7.641   3.948  -0.049  1.00  0.00     0.000 C 
HETATM   21  C43 UNK     0       6.208   4.834  -0.300  1.00  0.00     0.000 C 
HETATM   22  C44 UNK     0       4.724   4.031  -0.019  1.00  0.00     0.000 C 
HETATM   23  C45 UNK     0      15.221  -1.016  -0.181  1.00  0.00     0.000 C 
HETATM   24  C46 UNK     0       3.359   4.928  -0.317  1.00  0.00     0.000 C 
HETATM   25  C47 UNK     0      -0.597   2.478  -0.337  1.00  0.00     0.000 C 
HETATM   26  C48 UNK     0      -1.718   1.516   0.204  1.00  0.00     0.000 C 
HETATM   27  C49 UNK     0      -0.633   3.976   0.115  1.00  0.00     0.000 C 
HETATM   28  C50 UNK     0      -1.299  -0.007  -0.239  1.00  0.00     0.000 C 
HETATM   29  C51 UNK     0      13.954  -1.594   0.048  1.00  0.00     0.000 C 
HETATM   30  C52 UNK     0       1.988   4.154   0.043  1.00  0.00     0.000 C 
HETATM   31  C53 UNK     0      -0.575   2.446  -1.890  1.00  0.00     0.000 C 
HETATM   32  C54 UNK     0      -1.890   4.716  -0.431  1.00  0.00     0.000 C 
HETATM   33  C55 UNK     0      -2.378  -0.973   0.328  1.00  0.00     0.000 C 
HETATM   34  C56 UNK     0       0.202  -0.507   0.317  1.00  0.00     0.000 C 
HETATM   35  C57 UNK     0      12.421  -0.839  -0.124  1.00  0.00     0.000 C 
HETATM   36  C58 UNK     0       1.432  -0.245  -0.263  1.00  0.00     0.000 C 
HETATM   37  C59 UNK     0      11.150  -1.392   0.140  1.00  0.00     0.000 C 
HETATM   38  C60 UNK     0       2.877  -0.800   0.265  1.00  0.00     0.000 C 
HETATM   39  C61 UNK     0       9.626  -0.669  -0.129  1.00  0.00     0.000 C 
HETATM   40  C62 UNK     0       4.118  -0.391  -0.213  1.00  0.00     0.000 C 
HETATM   41  C63 UNK     0       8.363  -1.193   0.197  1.00  0.00     0.000 C 
HETATM   42  C64 UNK     0       5.602  -1.003   0.235  1.00  0.00     0.000 C 
HETATM   43  C65 UNK     0       6.854  -0.520  -0.164  1.00  0.00     0.000 C 
ENDROOT
BRANCH  12  44
HETATM   44  O4  UNK     0      20.203  -2.902   0.370  1.00  0.00     0.000 OA
BRANCH  44  45
HETATM   45  C30 UNK     0      21.721  -3.552   0.106  1.00  0.00     0.000 C 
HETATM   46  O5  UNK     0      22.763  -3.067   0.880  1.00  0.00     0.000 OA
HETATM   47  C35 UNK     0      24.129  -3.641   0.337  1.00  0.00     0.000 C 
HETATM   48  C34 UNK     0      24.091  -5.088  -0.471  1.00  0.00     0.000 C 
HETATM   49  C39 UNK     0      24.877  -2.611  -0.533  1.00  0.00     0.000 C 
HETATM   50  C33 UNK     0      23.291  -5.835   0.445  1.00  0.00     0.000 C 
HETATM   51  C32 UNK     0      21.778  -5.202   0.353  1.00  0.00     0.000 C 
BRANCH  48  52
HETATM   52  O11 UNK     0      25.451  -5.622  -0.582  1.00  0.00     0.000 OA
HETATM   53 4H10 UNK     0      26.013  -5.073  -1.178  1.00  0.00     0.000 HD
ENDBRANCH  48  52
BRANCH  50  54
HETATM   54  N18 UNK     0      23.242  -7.308   0.197  1.00  0.00     0.000 N 
HETATM   55  H98 UNK     0      24.203  -7.704   0.224  1.00  0.00     0.000 HD
HETATM   56  H99 UNK     0      22.665  -7.770   0.908  1.00  0.00     0.000 HD
ENDBRANCH  50  54
BRANCH  51  57
HETATM   57  O10 UNK     0      21.084  -5.713  -0.789  1.00  0.00     0.000 OA
HETATM   58 1H10 UNK     0      21.085  -6.707  -0.761  1.00  0.00     0.000 HD
ENDBRANCH  51  57
ENDBRANCH  44  45
ENDBRANCH  12  44
BRANCH   6  59
HETATM   59  C28 UNK     0      23.363   1.356  -0.033  1.00  0.00     0.000 C 
HETATM   60  O8  UNK     0      23.395   0.194   0.629  1.00  0.00     0.000 OA
BRANCH  59  61
HETATM   61  O7  UNK     0      24.570   1.982  -0.211  1.00  0.00     0.000 OA
HETATM   62  H92 UNK     0      25.342   1.494   0.158  1.00  0.00     0.000 HD
ENDBRANCH  59  61
ENDBRANCH   6  59
BRANCH   4  63
HETATM   63  O2  UNK     0      19.448   3.242   1.536  1.00  0.00     0.000 OA
HETATM   64  H79 UNK     0      19.483   4.179   1.872  1.00  0.00     0.000 HD
ENDBRANCH   4  63
BRANCH   7  65
HETATM   65  O3  UNK     0      23.129   4.085  -0.416  1.00  0.00     0.000 OA
HETATM   66  H81 UNK     0      23.135   5.019  -0.087  1.00  0.00     0.000 HD
ENDBRANCH   7  65
BRANCH  11  67
HETATM   67  O6  UNK     0      16.526   3.181   1.413  1.00  0.00     0.000 OA
HETATM   68  H89 UNK     0      15.709   2.721   1.679  1.00  0.00     0.000 HD
ENDBRANCH  11  67
BRANCH  14  69
HETATM   69  O9  UNK     0      13.546   3.239   1.257  1.00  0.00     0.000 OA
HETATM   70 0H10 UNK     0      12.716   2.740   1.408  1.00  0.00     0.000 HD
ENDBRANCH  14  69
BRANCH  15  71
HETATM   71  O12 UNK     0      12.250   5.824   0.678  1.00  0.00     0.000 OA
HETATM   72 5H10 UNK     0      11.486   6.444   0.570  1.00  0.00     0.000 HD
ENDBRANCH  15  71
BRANCH  20  73
HETATM   73  O13 UNK     0       7.592   3.448   1.289  1.00  0.00     0.000 OA
HETATM   74 3H11 UNK     0       8.363   2.859   1.451  1.00  0.00     0.000 HD
ENDBRANCH  20  73
BRANCH  22  75
HETATM   75  O14 UNK     0       4.623   2.869  -0.850  1.00  0.00     0.000 OA
HETATM   76 1H12 UNK     0       5.368   2.257  -0.666  1.00  0.00     0.000 HD
ENDBRANCH  22  75
BRANCH  26  77
HETATM   77  O16 UNK     0      -3.047   1.915  -0.306  1.00  0.00     0.000 OA
HETATM   78 9H12 UNK     0      -3.779   1.339   0.054  1.00  0.00     0.000 HD
ENDBRANCH  26  77
TORSDOF 15
