# Supplementary material for: Phytochemical profiling of Vitex negundo seeds via UHPLC-QTOF-MS/MS analyses with antimicrobial evaluation and in silico targeting of DNA Gyrase B and Secreted Aspartic Proteinase 2 (SAP2)
Source: PLoS One. 2026 Mar 13;21(3):e0343965. doi: 10.1371/journal.pone.0343965 (PMC12987476; doi:10.1371/journal.pone.0343965)
Supplement: S3 Data — (ZIP) [file pone.0343965.s004.zip › PONE-D-25-51583/Vitex Raw material/Docking 3, 1EAG/molecule18/result.pdbqt]

MODEL 1
REMARK VINA RESULT:     -10.0      0.000      0.000
REMARK  15 active torsions:
REMARK  status: ('A' for Active; 'I' for Inactive)
REMARK    1  A    between atoms: O2_2  and  C19_19 
REMARK    2  A    between atoms: O3_3  and  C22_22 
REMARK    3  A    between atoms: O4_4  and  C30_30 
REMARK    4  A    between atoms: O4_4  and  C27_27 
REMARK    5  A    between atoms: O6_6  and  C26_26 
REMARK    6  A    between atoms: O7_7  and  C28_28 
REMARK    7  A    between atoms: O9_9  and  C31_31 
REMARK    8  A    between atoms: O10_10  and  C32_32 
REMARK    9  A    between atoms: O11_11  and  C34_34 
REMARK   10  A    between atoms: O12_12  and  C36_36 
REMARK   11  A    between atoms: O13_13  and  C42_42 
REMARK   12  A    between atoms: O14_14  and  C44_44 
REMARK   13  A    between atoms: O16_16  and  C48_48 
REMARK   14  A    between atoms: N18_18  and  C33_33 
REMARK   15  A    between atoms: C21_21  and  C28_28 
ROOT
HETATM    1  O1  UNK     0      39.703  22.424  14.772  1.00  0.00     0.000 OA
HETATM    2  O15 UNK     0      51.640  34.169  23.800  1.00  0.00     0.000 OA
HETATM    3  O17 UNK     0      50.575  34.193  21.710  1.00  0.00     0.000 OA
HETATM    4  C19 UNK     0      38.904  22.746  16.021  1.00  0.00     0.000 C 
HETATM    5  C20 UNK     0      38.864  22.020  13.568  1.00  0.00     0.000 C 
HETATM    6  C21 UNK     0      37.930  20.790  13.943  1.00  0.00     0.000 C 
HETATM    7  C22 UNK     0      37.080  21.056  15.234  1.00  0.00     0.000 C 
HETATM    8  C23 UNK     0      38.036  21.482  16.396  1.00  0.00     0.000 C 
HETATM    9  C24 UNK     0      39.843  23.202  17.364  1.00  0.00     0.000 C 
HETATM   10  C25 UNK     0      39.863  21.554  12.329  1.00  0.00     0.000 C 
HETATM   11  C26 UNK     0      40.884  24.488  17.211  1.00  0.00     0.000 C 
HETATM   12  C27 UNK     0      40.938  22.524  11.495  1.00  0.00     0.000 C 
HETATM   13  C29 UNK     0      41.674  25.022  18.656  1.00  0.00     0.000 C 
HETATM   14  C31 UNK     0      42.858  26.253  18.492  1.00  0.00     0.000 C 
HETATM   15  C36 UNK     0      43.582  26.900  19.932  1.00  0.00     0.000 C 
HETATM   16  C37 UNK     0      41.808  23.633  12.559  1.00  0.00     0.000 C 
HETATM   17  C38 UNK     0      44.813  28.109  19.675  1.00  0.00     0.000 C 
HETATM   18  C40 UNK     0      45.653  28.813  21.017  1.00  0.00     0.000 C 
HETATM   19  C41 UNK     0      42.740  24.657  12.322  1.00  0.00     0.000 C 
HETATM   20  C42 UNK     0      46.872  30.010  20.704  1.00  0.00     0.000 C 
HETATM   21  C43 UNK     0      47.686  30.649  22.057  1.00  0.00     0.000 C 
HETATM   22  C44 UNK     0      48.843  31.877  21.775  1.00  0.00     0.000 C 
HETATM   23  C45 UNK     0      43.571  25.535  13.549  1.00  0.00     0.000 C 
HETATM   24  C46 UNK     0      49.634  32.436  23.124  1.00  0.00     0.000 C 
HETATM   25  C47 UNK     0      53.308  35.146  22.225  1.00  0.00     0.000 C 
HETATM   26  C48 UNK     0      54.114  36.357  21.626  1.00  0.00     0.000 C 
HETATM   27  C49 UNK     0      52.491  35.384  23.538  1.00  0.00     0.000 C 
HETATM   28  C50 UNK     0      54.669  35.885  20.156  1.00  0.00     0.000 C 
HETATM   29  C51 UNK     0      44.526  26.566  13.410  1.00  0.00     0.000 C 
HETATM   30  C52 UNK     0      50.653  33.650  22.816  1.00  0.00     0.000 C 
HETATM   31  C53 UNK     0      54.261  33.942  22.464  1.00  0.00     0.000 C 
HETATM   32  C54 UNK     0      53.419  35.698  24.749  1.00  0.00     0.000 C 
HETATM   33  C55 UNK     0      55.431  37.090  19.534  1.00  0.00     0.000 C 
HETATM   34  C56 UNK     0      53.475  35.403  19.081  1.00  0.00     0.000 C 
HETATM   35  C57 UNK     0      45.409  27.340  14.662  1.00  0.00     0.000 C 
HETATM   36  C58 UNK     0      52.882  34.154  19.004  1.00  0.00     0.000 C 
HETATM   37  C59 UNK     0      46.335  28.398  14.541  1.00  0.00     0.000 C 
HETATM   38  C60 UNK     0      51.765  33.692  17.903  1.00  0.00     0.000 C 
HETATM   39  C61 UNK     0      47.284  29.095  15.779  1.00  0.00     0.000 C 
HETATM   40  C62 UNK     0      51.046  32.501  17.939  1.00  0.00     0.000 C 
HETATM   41  C63 UNK     0      48.155  30.193  15.671  1.00  0.00     0.000 C 
HETATM   42  C64 UNK     0      49.973  31.957  16.786  1.00  0.00     0.000 C 
HETATM   43  C65 UNK     0      49.169  30.814  16.873  1.00  0.00     0.000 C 
ENDROOT
BRANCH  12  44
HETATM   44  O4  UNK     0      40.492  22.962  10.003  1.00  0.00     0.000 OA
BRANCH  44  45
HETATM   45  C30 UNK     0      39.268  22.160   9.193  1.00  0.00     0.000 C 
HETATM   46  O5  UNK     0      38.489  22.903   8.321  1.00  0.00     0.000 OA
HETATM   47  C35 UNK     0      37.273  22.027   7.829  1.00  0.00     0.000 C 
HETATM   48  C34 UNK     0      37.461  20.380   7.823  1.00  0.00     0.000 C 
HETATM   49  C39 UNK     0      35.976  22.371   8.588  1.00  0.00     0.000 C 
HETATM   50  C33 UNK     0      38.732  20.302   7.179  1.00  0.00     0.000 C 
HETATM   51  C32 UNK     0      39.825  20.899   8.250  1.00  0.00     0.000 C 
BRANCH  48  52
HETATM   52  O11 UNK     0      36.396  19.769   7.024  1.00  0.00     0.000 OA
HETATM   53 4H10 UNK     0      35.571  19.641   7.548  1.00  0.00     0.000 HD
ENDBRANCH  48  52
BRANCH  50  54
HETATM   54  N18 UNK     0      39.144  18.933   6.742  1.00  0.00     0.000 N 
HETATM   55  H98 UNK     0      39.910  19.001   6.042  1.00  0.00     0.000 HD
HETATM   56  H99 UNK     0      39.468  18.385   7.546  1.00  0.00     0.000 HD
ENDBRANCH  50  54
BRANCH  51  57
HETATM   57  O10 UNK     0      40.172  19.910   9.224  1.00  0.00     0.000 OA
HETATM   58 1H10 UNK     0      41.060  20.128   9.617  1.00  0.00     0.000 HD
ENDBRANCH  51  57
ENDBRANCH  44  45
ENDBRANCH  12  44
BRANCH   6  59
HETATM   59  C28 UNK     0      36.949  20.274  12.918  1.00  0.00     0.000 C 
HETATM   60  O8  UNK     0      35.668  20.627  13.070  1.00  0.00     0.000 OA
BRANCH  59  61
HETATM   61  O7  UNK     0      37.217  19.407  11.889  1.00  0.00     0.000 OA
HETATM   62  H92 UNK     0      36.702  18.568  11.917  1.00  0.00     0.000 HD
ENDBRANCH  59  61
ENDBRANCH   6  59
BRANCH   4  63
HETATM   63  O2  UNK     0      37.985  23.797  15.721  1.00  0.00     0.000 OA
HETATM   64  H79 UNK     0      38.092  24.522  16.396  1.00  0.00     0.000 HD
ENDBRANCH   4  63
BRANCH   7  65
HETATM   65  O3  UNK     0      36.320  19.888  15.583  1.00  0.00     0.000 OA
HETATM   66  H81 UNK     0      36.280  19.772  16.566  1.00  0.00     0.000 HD
ENDBRANCH   7  65
BRANCH  11  67
HETATM   67  O6  UNK     0      40.107  25.562  16.689  1.00  0.00     0.000 OA
HETATM   68  H89 UNK     0      40.140  25.553  15.715  1.00  0.00     0.000 HD
ENDBRANCH  11  67
BRANCH  14  69
HETATM   69  O9  UNK     0      42.245  27.328  17.792  1.00  0.00     0.000 OA
HETATM   70 0H10 UNK     0      42.472  28.177  18.227  1.00  0.00     0.000 HD
ENDBRANCH  14  69
BRANCH  15  71
HETATM   71  O12 UNK     0      42.527  27.479  20.724  1.00  0.00     0.000 OA
HETATM   72 5H10 UNK     0      42.901  27.910  21.532  1.00  0.00     0.000 HD
ENDBRANCH  15  71
BRANCH  20  73
HETATM   73  O13 UNK     0      46.271  31.113  20.021  1.00  0.00     0.000 OA
HETATM   74 3H11 UNK     0      46.240  30.928  19.056  1.00  0.00     0.000 HD
ENDBRANCH  20  73
BRANCH  22  75
HETATM   75  O14 UNK     0      49.861  31.405  20.886  1.00  0.00     0.000 OA
HETATM   76 1H12 UNK     0      49.649  31.663  19.963  1.00  0.00     0.000 HD
ENDBRANCH  22  75
BRANCH  26  77
HETATM   77  O16 UNK     0      55.198  36.774  22.540  1.00  0.00     0.000 OA
HETATM   78 9H12 UNK     0      55.643  35.995  22.979  1.00  0.00     0.000 HD
ENDBRANCH  26  77
TORSDOF 15
ENDMDL
MODEL 2
REMARK VINA RESULT:      -9.3      4.358     18.471
REMARK  15 active torsions:
REMARK  status: ('A' for Active; 'I' for Inactive)
REMARK    1  A    between atoms: O2_2  and  C19_19 
REMARK    2  A    between atoms: O3_3  and  C22_22 
REMARK    3  A    between atoms: O4_4  and  C30_30 
REMARK    4  A    between atoms: O4_4  and  C27_27 
REMARK    5  A    between atoms: O6_6  and  C26_26 
REMARK    6  A    between atoms: O7_7  and  C28_28 
REMARK    7  A    between atoms: O9_9  and  C31_31 
REMARK    8  A    between atoms: O10_10  and  C32_32 
REMARK    9  A    between atoms: O11_11  and  C34_34 
REMARK   10  A    between atoms: O12_12  and  C36_36 
REMARK   11  A    between atoms: O13_13  and  C42_42 
REMARK   12  A    between atoms: O14_14  and  C44_44 
REMARK   13  A    between atoms: O16_16  and  C48_48 
REMARK   14  A    between atoms: N18_18  and  C33_33 
REMARK   15  A    between atoms: C21_21  and  C28_28 
ROOT
HETATM    1  O1  UNK     0      48.741  31.261  20.838  1.00  0.00     0.000 OA
HETATM    2  O15 UNK     0      39.549  20.681   7.972  1.00  0.00     0.000 OA
HETATM    3  O17 UNK     0      38.886  21.985   9.805  1.00  0.00     0.000 OA
HETATM    4  C19 UNK     0      49.159  31.942  19.548  1.00  0.00     0.000 C 
HETATM    5  C20 UNK     0      48.777  32.153  22.069  1.00  0.00     0.000 C 
HETATM    6  C21 UNK     0      50.223  32.788  22.240  1.00  0.00     0.000 C 
HETATM    7  C22 UNK     0      50.720  33.504  20.936  1.00  0.00     0.000 C 
HETATM    8  C23 UNK     0      50.621  32.507  19.736  1.00  0.00     0.000 C 
HETATM    9  C24 UNK     0      49.114  30.944  18.172  1.00  0.00     0.000 C 
HETATM   10  C25 UNK     0      48.444  31.249  23.419  1.00  0.00     0.000 C 
HETATM   11  C26 UNK     0      47.687  30.188  17.781  1.00  0.00     0.000 C 
HETATM   12  C27 UNK     0      47.001  30.486  23.779  1.00  0.00     0.000 C 
HETATM   13  C29 UNK     0      47.648  29.336  16.274  1.00  0.00     0.000 C 
HETATM   14  C31 UNK     0      46.234  28.432  15.921  1.00  0.00     0.000 C 
HETATM   15  C36 UNK     0      46.108  27.666  14.368  1.00  0.00     0.000 C 
HETATM   16  C37 UNK     0      46.280  29.712  22.365  1.00  0.00     0.000 C 
HETATM   17  C38 UNK     0      44.664  26.724  14.110  1.00  0.00     0.000 C 
HETATM   18  C40 UNK     0      44.421  25.868  12.622  1.00  0.00     0.000 C 
HETATM   19  C41 UNK     0      45.072  29.024  22.161  1.00  0.00     0.000 C 
HETATM   20  C42 UNK     0      42.966  24.942  12.419  1.00  0.00     0.000 C 
HETATM   21  C43 UNK     0      42.792  24.098  10.950  1.00  0.00     0.000 C 
HETATM   22  C44 UNK     0      41.336  23.234  10.703  1.00  0.00     0.000 C 
HETATM   23  C45 UNK     0      44.630  28.223  20.701  1.00  0.00     0.000 C 
HETATM   24  C46 UNK     0      41.236  22.398   9.272  1.00  0.00     0.000 C 
HETATM   25  C47 UNK     0      37.658  19.435   9.014  1.00  0.00     0.000 C 
HETATM   26  C48 UNK     0      36.161  18.950   9.048  1.00  0.00     0.000 C 
HETATM   27  C49 UNK     0      38.181  20.110   7.703  1.00  0.00     0.000 C 
HETATM   28  C50 UNK     0      35.836  18.505  10.593  1.00  0.00     0.000 C 
HETATM   29  C51 UNK     0      43.453  27.502  20.406  1.00  0.00     0.000 C 
HETATM   30  C52 UNK     0      39.811  21.669   9.051  1.00  0.00     0.000 C 
HETATM   31  C53 UNK     0      38.606  18.252   9.355  1.00  0.00     0.000 C 
HETATM   32  C54 UNK     0      38.208  19.112   6.507  1.00  0.00     0.000 C 
HETATM   33  C55 UNK     0      34.346  18.065  10.650  1.00  0.00     0.000 C 
HETATM   34  C56 UNK     0      36.073  19.713  11.732  1.00  0.00     0.000 C 
HETATM   35  C57 UNK     0      43.102  26.628  18.970  1.00  0.00     0.000 C 
HETATM   36  C58 UNK     0      37.271  20.069  12.328  1.00  0.00     0.000 C 
HETATM   37  C59 UNK     0      41.915  25.938  18.646  1.00  0.00     0.000 C 
HETATM   38  C60 UNK     0      37.464  21.209  13.484  1.00  0.00     0.000 C 
HETATM   39  C61 UNK     0      41.611  24.988  17.259  1.00  0.00     0.000 C 
HETATM   40  C62 UNK     0      38.686  21.684  13.949  1.00  0.00     0.000 C 
HETATM   41  C63 UNK     0      40.406  24.356  16.904  1.00  0.00     0.000 C 
HETATM   42  C64 UNK     0      38.919  22.774  15.189  1.00  0.00     0.000 C 
HETATM   43  C65 UNK     0      40.140  23.333  15.585  1.00  0.00     0.000 C 
ENDROOT
BRANCH  12  44
HETATM   44  O4  UNK     0      46.088  31.190  24.914  1.00  0.00     0.000 OA
BRANCH  44  45
HETATM   45  C30 UNK     0      45.328  32.653  24.632  1.00  0.00     0.000 C 
HETATM   46  O5  UNK     0      43.975  32.732  24.918  1.00  0.00     0.000 OA
HETATM   47  C35 UNK     0      43.407  34.105  24.387  1.00  0.00     0.000 C 
HETATM   48  C34 UNK     0      44.462  35.376  24.254  1.00  0.00     0.000 C 
HETATM   49  C39 UNK     0      42.666  33.937  23.046  1.00  0.00     0.000 C 
HETATM   50  C33 UNK     0      45.087  35.284  25.534  1.00  0.00     0.000 C 
HETATM   51  C32 UNK     0      45.992  33.913  25.503  1.00  0.00     0.000 C 
BRANCH  48  52
HETATM   52  O11 UNK     0      43.709  36.623  24.094  1.00  0.00     0.000 OA
HETATM   53 4H10 UNK     0      44.155  37.381  24.539  1.00  0.00     0.000 HD
ENDBRANCH  48  52
BRANCH  50  54
HETATM   54  N18 UNK     0      45.942  36.449  25.913  1.00  0.00     0.000 N 
HETATM   55  H98 UNK     0      45.556  37.322  25.500  1.00  0.00     0.000 HD
HETATM   56  H99 UNK     0      45.982  36.545  26.933  1.00  0.00     0.000 HD
ENDBRANCH  50  54
BRANCH  51  57
HETATM   57  O10 UNK     0      47.233  34.140  24.828  1.00  0.00     0.000 OA
HETATM   58 1H10 UNK     0      47.237  33.647  23.965  1.00  0.00     0.000 HD
ENDBRANCH  51  57
ENDBRANCH  44  45
ENDBRANCH  12  44
BRANCH   6  59
HETATM   59  C28 UNK     0      50.465  33.777  23.356  1.00  0.00     0.000 C 
HETATM   60  O8  UNK     0      51.542  33.578  24.123  1.00  0.00     0.000 OA
BRANCH  59  61
HETATM   61  O7  UNK     0      49.647  34.815  23.723  1.00  0.00     0.000 OA
HETATM   62  H92 UNK     0      49.984  35.354  24.475  1.00  0.00     0.000 HD
ENDBRANCH  59  61
ENDBRANCH   6  59
BRANCH   4  63
HETATM   63  O2  UNK     0      48.312  33.071  19.329  1.00  0.00     0.000 OA
HETATM   64  H79 UNK     0      48.620  33.551  18.512  1.00  0.00     0.000 HD
ENDBRANCH   4  63
BRANCH   7  65
HETATM   65  O3  UNK     0      52.063  33.985  21.108  1.00  0.00     0.000 OA
HETATM   66  H81 UNK     0      52.209  34.821  20.599  1.00  0.00     0.000 HD
ENDBRANCH   7  65
BRANCH  11  67
HETATM   67  O6  UNK     0      46.695  31.210  17.756  1.00  0.00     0.000 OA
HETATM   68  H89 UNK     0      46.655  31.613  16.869  1.00  0.00     0.000 HD
ENDBRANCH  11  67
BRANCH  14  69
HETATM   69  O9  UNK     0      45.129  29.317  16.060  1.00  0.00     0.000 OA
HETATM   70 0H10 UNK     0      45.452  30.215  16.286  1.00  0.00     0.000 HD
ENDBRANCH  14  69
BRANCH  15  71
HETATM   71  O12 UNK     0      46.166  28.703  13.369  1.00  0.00     0.000 OA
HETATM   72 5H10 UNK     0      46.378  29.574  13.789  1.00  0.00     0.000 HD
ENDBRANCH  15  71
BRANCH  20  73
HETATM   73  O13 UNK     0      41.843  25.819  12.531  1.00  0.00     0.000 OA
HETATM   74 3H11 UNK     0      41.014  25.291  12.580  1.00  0.00     0.000 HD
ENDBRANCH  20  73
BRANCH  22  75
HETATM   75  O14 UNK     0      41.152  22.265  11.742  1.00  0.00     0.000 OA
HETATM   76 1H12 UNK     0      41.865  21.593  11.706  1.00  0.00     0.000 HD
ENDBRANCH  22  75
BRANCH  26  77
HETATM   77  O16 UNK     0      35.938  17.856   8.079  1.00  0.00     0.000 OA
HETATM   78 9H12 UNK     0      35.338  17.146   8.442  1.00  0.00     0.000 HD
ENDBRANCH  26  77
TORSDOF 15
ENDMDL
MODEL 3
REMARK VINA RESULT:      -9.2      4.100      7.919
REMARK  15 active torsions:
REMARK  status: ('A' for Active; 'I' for Inactive)
REMARK    1  A    between atoms: O2_2  and  C19_19 
REMARK    2  A    between atoms: O3_3  and  C22_22 
REMARK    3  A    between atoms: O4_4  and  C30_30 
REMARK    4  A    between atoms: O4_4  and  C27_27 
REMARK    5  A    between atoms: O6_6  and  C26_26 
REMARK    6  A    between atoms: O7_7  and  C28_28 
REMARK    7  A    between atoms: O9_9  and  C31_31 
REMARK    8  A    between atoms: O10_10  and  C32_32 
REMARK    9  A    between atoms: O11_11  and  C34_34 
REMARK   10  A    between atoms: O12_12  and  C36_36 
REMARK   11  A    between atoms: O13_13  and  C42_42 
REMARK   12  A    between atoms: O14_14  and  C44_44 
REMARK   13  A    between atoms: O16_16  and  C48_48 
REMARK   14  A    between atoms: N18_18  and  C33_33 
REMARK   15  A    between atoms: C21_21  and  C28_28 
ROOT
HETATM    1  O1  UNK     0      39.565  24.020  15.935  1.00  0.00     0.000 OA
HETATM    2  O15 UNK     0      53.754  36.361  18.820  1.00  0.00     0.000 OA
HETATM    3  O17 UNK     0      52.537  34.902  20.196  1.00  0.00     0.000 OA
HETATM    4  C19 UNK     0      40.629  23.461  15.010  1.00  0.00     0.000 C 
HETATM    5  C20 UNK     0      38.547  23.000  16.424  1.00  0.00     0.000 C 
HETATM    6  C21 UNK     0      37.860  22.280  15.185  1.00  0.00     0.000 C 
HETATM    7  C22 UNK     0      38.908  21.684  14.182  1.00  0.00     0.000 C 
HETATM    8  C23 UNK     0      39.912  22.808  13.764  1.00  0.00     0.000 C 
HETATM    9  C24 UNK     0      41.768  24.602  14.468  1.00  0.00     0.000 C 
HETATM   10  C25 UNK     0      37.366  23.769  17.297  1.00  0.00     0.000 C 
HETATM   11  C26 UNK     0      42.630  25.465  15.596  1.00  0.00     0.000 C 
HETATM   12  C27 UNK     0      37.559  24.560  18.757  1.00  0.00     0.000 C 
HETATM   13  C29 UNK     0      43.901  26.475  14.993  1.00  0.00     0.000 C 
HETATM   14  C31 UNK     0      44.708  27.480  16.126  1.00  0.00     0.000 C 
HETATM   15  C36 UNK     0      46.067  28.414  15.582  1.00  0.00     0.000 C 
HETATM   16  C37 UNK     0      39.042  25.516  18.812  1.00  0.00     0.000 C 
HETATM   17  C38 UNK     0      46.795  29.449  16.782  1.00  0.00     0.000 C 
HETATM   18  C40 UNK     0      48.135  30.471  16.372  1.00  0.00     0.000 C 
HETATM   19  C41 UNK     0      39.653  26.281  19.820  1.00  0.00     0.000 C 
HETATM   20  C42 UNK     0      48.819  31.483  17.605  1.00  0.00     0.000 C 
HETATM   21  C43 UNK     0      50.115  32.487  17.141  1.00  0.00     0.000 C 
HETATM   22  C44 UNK     0      50.847  33.444  18.356  1.00  0.00     0.000 C 
HETATM   23  C45 UNK     0      41.057  27.255  19.602  1.00  0.00     0.000 C 
HETATM   24  C46 UNK     0      52.078  34.432  17.842  1.00  0.00     0.000 C 
HETATM   25  C47 UNK     0      53.465  37.580  20.975  1.00  0.00     0.000 C 
HETATM   26  C48 UNK     0      54.006  38.132  22.346  1.00  0.00     0.000 C 
HETATM   27  C49 UNK     0      54.504  37.024  19.946  1.00  0.00     0.000 C 
HETATM   28  C50 UNK     0      52.700  38.424  23.295  1.00  0.00     0.000 C 
HETATM   29  C51 UNK     0      41.733  28.061  20.544  1.00  0.00     0.000 C 
HETATM   30  C52 UNK     0      52.790  35.250  19.038  1.00  0.00     0.000 C 
HETATM   31  C53 UNK     0      52.619  38.670  20.262  1.00  0.00     0.000 C 
HETATM   32  C54 UNK     0      55.450  38.142  19.415  1.00  0.00     0.000 C 
HETATM   33  C55 UNK     0      53.224  38.929  24.669  1.00  0.00     0.000 C 
HETATM   34  C56 UNK     0      51.719  37.090  23.561  1.00  0.00     0.000 C 
HETATM   35  C57 UNK     0      43.069  29.100  20.255  1.00  0.00     0.000 C 
HETATM   36  C58 UNK     0      50.721  36.614  22.728  1.00  0.00     0.000 C 
HETATM   37  C59 UNK     0      43.778  29.879  21.194  1.00  0.00     0.000 C 
HETATM   38  C60 UNK     0      49.734  35.348  23.043  1.00  0.00     0.000 C 
HETATM   39  C61 UNK     0      45.041  30.986  20.882  1.00  0.00     0.000 C 
HETATM   40  C62 UNK     0      48.859  34.766  22.132  1.00  0.00     0.000 C 
HETATM   41  C63 UNK     0      45.792  31.711  21.824  1.00  0.00     0.000 C 
HETATM   42  C64 UNK     0      47.774  33.540  22.446  1.00  0.00     0.000 C 
HETATM   43  C65 UNK     0      46.971  32.882  21.507  1.00  0.00     0.000 C 
ENDROOT
BRANCH  12  44
HETATM   44  O4  UNK     0      37.005  23.785  20.065  1.00  0.00     0.000 OA
BRANCH  44  45
HETATM   45  C30 UNK     0      36.835  24.570  21.531  1.00  0.00     0.000 C 
HETATM   46  O5  UNK     0      35.710  25.361  21.701  1.00  0.00     0.000 OA
HETATM   47  C35 UNK     0      35.842  26.176  23.046  1.00  0.00     0.000 C 
HETATM   48  C34 UNK     0      36.787  25.533  24.248  1.00  0.00     0.000 C 
HETATM   49  C39 UNK     0      36.289  27.630  22.794  1.00  0.00     0.000 C 
HETATM   50  C33 UNK     0      36.280  24.199  24.242  1.00  0.00     0.000 C 
HETATM   51  C32 UNK     0      36.784  23.524  22.831  1.00  0.00     0.000 C 
BRANCH  48  52
HETATM   52  O11 UNK     0      36.511  26.225  25.509  1.00  0.00     0.000 OA
HETATM   53 4H10 UNK     0      36.108  27.113  25.361  1.00  0.00     0.000 HD
ENDBRANCH  48  52
BRANCH  50  54
HETATM   54  N18 UNK     0      36.707  23.348  25.394  1.00  0.00     0.000 N 
HETATM   55  H98 UNK     0      35.930  22.717  25.675  1.00  0.00     0.000 HD
HETATM   56  H99 UNK     0      37.525  22.785  25.137  1.00  0.00     0.000 HD
ENDBRANCH  50  54
BRANCH  51  57
HETATM   57  O10 UNK     0      38.144  23.089  22.935  1.00  0.00     0.000 OA
HETATM   58 1H10 UNK     0      38.705  23.599  22.292  1.00  0.00     0.000 HD
ENDBRANCH  51  57
ENDBRANCH  44  45
ENDBRANCH  12  44
BRANCH   6  59
HETATM   59  C28 UNK     0      36.871  21.166  15.438  1.00  0.00     0.000 C 
HETATM   60  O8  UNK     0      37.212  20.245  16.347  1.00  0.00     0.000 OA
BRANCH  59  61
HETATM   61  O7  UNK     0      35.692  20.949  14.772  1.00  0.00     0.000 OA
HETATM   62  H92 UNK     0      35.780  20.413  13.950  1.00  0.00     0.000 HD
ENDBRANCH  59  61
ENDBRANCH   6  59
BRANCH   4  63
HETATM   63  O2  UNK     0      41.315  22.405  15.683  1.00  0.00     0.000 OA
HETATM   64  H79 UNK     0      42.294  22.588  15.656  1.00  0.00     0.000 HD
ENDBRANCH   4  63
BRANCH   7  65
HETATM   65  O3  UNK     0      38.245  21.122  13.038  1.00  0.00     0.000 OA
HETATM   66  H81 UNK     0      37.653  20.374  13.303  1.00  0.00     0.000 HD
ENDBRANCH   7  65
BRANCH  11  67
HETATM   67  O6  UNK     0      43.191  24.502  16.484  1.00  0.00     0.000 OA
HETATM   68  H89 UNK     0      43.207  24.857  17.391  1.00  0.00     0.000 HD
ENDBRANCH  11  67
BRANCH  14  69
HETATM   69  O9  UNK     0      45.151  26.642  17.185  1.00  0.00     0.000 OA
HETATM   70 0H10 UNK     0      45.359  27.186  17.972  1.00  0.00     0.000 HD
ENDBRANCH  14  69
BRANCH  15  71
HETATM   71  O12 UNK     0      47.064  27.488  15.106  1.00  0.00     0.000 OA
HETATM   72 5H10 UNK     0      47.134  26.714  15.719  1.00  0.00     0.000 HD
ENDBRANCH  15  71
BRANCH  20  73
HETATM   73  O13 UNK     0      49.295  30.657  18.670  1.00  0.00     0.000 OA
HETATM   74 3H11 UNK     0      49.424  31.200  19.479  1.00  0.00     0.000 HD
ENDBRANCH  20  73
BRANCH  22  75
HETATM   75  O14 UNK     0      49.876  34.304  18.963  1.00  0.00     0.000 OA
HETATM   76 1H12 UNK     0      49.135  33.772  19.327  1.00  0.00     0.000 HD
ENDBRANCH  22  75
BRANCH  26  77
HETATM   77  O16 UNK     0      54.843  39.333  22.138  1.00  0.00     0.000 OA
HETATM   78 9H12 UNK     0      54.333  40.080  21.715  1.00  0.00     0.000 HD
ENDBRANCH  26  77
TORSDOF 15
ENDMDL
MODEL 4
REMARK VINA RESULT:      -9.2      6.756     17.335
REMARK  15 active torsions:
REMARK  status: ('A' for Active; 'I' for Inactive)
REMARK    1  A    between atoms: O2_2  and  C19_19 
REMARK    2  A    between atoms: O3_3  and  C22_22 
REMARK    3  A    between atoms: O4_4  and  C30_30 
REMARK    4  A    between atoms: O4_4  and  C27_27 
REMARK    5  A    between atoms: O6_6  and  C26_26 
REMARK    6  A    between atoms: O7_7  and  C28_28 
REMARK    7  A    between atoms: O9_9  and  C31_31 
REMARK    8  A    between atoms: O10_10  and  C32_32 
REMARK    9  A    between atoms: O11_11  and  C34_34 
REMARK   10  A    between atoms: O12_12  and  C36_36 
REMARK   11  A    between atoms: O13_13  and  C42_42 
REMARK   12  A    between atoms: O14_14  and  C44_44 
REMARK   13  A    between atoms: O16_16  and  C48_48 
REMARK   14  A    between atoms: N18_18  and  C33_33 
REMARK   15  A    between atoms: C21_21  and  C28_28 
ROOT
HETATM    1  O1  UNK     0      45.701  30.950  20.425  1.00  0.00     0.000 OA
HETATM    2  O15 UNK     0      30.133  21.405  25.761  1.00  0.00     0.000 OA
HETATM    3  O17 UNK     0      31.764  21.096  24.104  1.00  0.00     0.000 OA
HETATM    4  C19 UNK     0      46.035  30.633  21.870  1.00  0.00     0.000 C 
HETATM    5  C20 UNK     0      46.909  31.159  19.525  1.00  0.00     0.000 C 
HETATM    6  C21 UNK     0      47.844  32.297  20.123  1.00  0.00     0.000 C 
HETATM    7  C22 UNK     0      48.222  32.033  21.622  1.00  0.00     0.000 C 
HETATM    8  C23 UNK     0      46.912  31.812  22.448  1.00  0.00     0.000 C 
HETATM    9  C24 UNK     0      44.683  30.394  22.875  1.00  0.00     0.000 C 
HETATM   10  C25 UNK     0      46.403  31.641  18.021  1.00  0.00     0.000 C 
HETATM   11  C26 UNK     0      43.574  29.231  22.456  1.00  0.00     0.000 C 
HETATM   12  C27 UNK     0      45.508  30.743  16.933  1.00  0.00     0.000 C 
HETATM   13  C29 UNK     0      42.321  28.905  23.605  1.00  0.00     0.000 C 
HETATM   14  C31 UNK     0      41.087  27.811  23.131  1.00  0.00     0.000 C 
HETATM   15  C36 UNK     0      39.883  27.365  24.299  1.00  0.00     0.000 C 
HETATM   16  C37 UNK     0      44.218  29.828  17.717  1.00  0.00     0.000 C 
HETATM   17  C38 UNK     0      38.635  26.293  23.721  1.00  0.00     0.000 C 
HETATM   18  C40 UNK     0      37.343  25.796  24.764  1.00  0.00     0.000 C 
HETATM   19  C41 UNK     0      43.271  28.904  17.242  1.00  0.00     0.000 C 
HETATM   20  C42 UNK     0      36.126  24.729  24.134  1.00  0.00     0.000 C 
HETATM   21  C43 UNK     0      34.864  24.295  25.193  1.00  0.00     0.000 C 
HETATM   22  C44 UNK     0      33.691  23.193  24.614  1.00  0.00     0.000 C 
HETATM   23  C45 UNK     0      41.999  28.226  18.185  1.00  0.00     0.000 C 
HETATM   24  C46 UNK     0      32.463  22.835  25.673  1.00  0.00     0.000 C 
HETATM   25  C47 UNK     0      28.901  20.511  23.786  1.00  0.00     0.000 C 
HETATM   26  C48 UNK     0      28.158  19.360  23.013  1.00  0.00     0.000 C 
HETATM   27  C49 UNK     0      29.244  20.281  25.295  1.00  0.00     0.000 C 
HETATM   28  C50 UNK     0      28.140  19.779  21.427  1.00  0.00     0.000 C 
HETATM   29  C51 UNK     0      41.001  27.306  17.797  1.00  0.00     0.000 C 
HETATM   30  C52 UNK     0      31.430  21.728  25.111  1.00  0.00     0.000 C 
HETATM   31  C53 UNK     0      28.091  21.833  23.674  1.00  0.00     0.000 C 
HETATM   32  C54 UNK     0      27.961  20.172  26.171  1.00  0.00     0.000 C 
HETATM   33  C55 UNK     0      27.445  18.627  20.646  1.00  0.00     0.000 C 
HETATM   34  C56 UNK     0      29.655  20.035  20.756  1.00  0.00     0.000 C 
HETATM   35  C57 UNK     0      39.686  26.739  18.744  1.00  0.00     0.000 C 
HETATM   36  C58 UNK     0      30.406  21.196  20.819  1.00  0.00     0.000 C 
HETATM   37  C59 UNK     0      38.706  25.790  18.382  1.00  0.00     0.000 C 
HETATM   38  C60 UNK     0      31.855  21.440  20.100  1.00  0.00     0.000 C 
HETATM   39  C61 UNK     0      37.343  25.305  19.292  1.00  0.00     0.000 C 
HETATM   40  C62 UNK     0      32.683  22.537  20.312  1.00  0.00     0.000 C 
HETATM   41  C63 UNK     0      36.406  24.312  18.961  1.00  0.00     0.000 C 
HETATM   42  C64 UNK     0      34.117  22.862  19.527  1.00  0.00     0.000 C 
HETATM   43  C65 UNK     0      35.003  23.907  19.814  1.00  0.00     0.000 C 
ENDROOT
BRANCH  12  44
HETATM   44  O4  UNK     0      46.320  30.142  15.668  1.00  0.00     0.000 OA
BRANCH  44  45
HETATM   45  C30 UNK     0      45.725  28.849  14.791  1.00  0.00     0.000 C 
HETATM   46  O5  UNK     0      45.707  28.972  13.411  1.00  0.00     0.000 OA
HETATM   47  C35 UNK     0      44.921  27.754  12.788  1.00  0.00     0.000 C 
HETATM   48  C34 UNK     0      44.877  26.340  13.652  1.00  0.00     0.000 C 
HETATM   49  C39 UNK     0      43.478  28.140  12.403  1.00  0.00     0.000 C 
HETATM   50  C33 UNK     0      46.263  26.233  13.977  1.00  0.00     0.000 C 
HETATM   51  C32 UNK     0      46.575  27.436  15.051  1.00  0.00     0.000 C 
BRANCH  48  52
HETATM   52  O11 UNK     0      44.426  25.250  12.784  1.00  0.00     0.000 OA
HETATM   53 4H10 UNK     0      43.630  25.504  12.259  1.00  0.00     0.000 HD
ENDBRANCH  48  52
BRANCH  50  54
HETATM   54  N18 UNK     0      46.686  24.918  14.547  1.00  0.00     0.000 N 
HETATM   55  H98 UNK     0      45.901  24.239  14.491  1.00  0.00     0.000 HD
HETATM   56  H99 UNK     0      47.492  24.549  14.031  1.00  0.00     0.000 HD
ENDBRANCH  50  54
BRANCH  51  57
HETATM   57  O10 UNK     0      46.159  27.059  16.367  1.00  0.00     0.000 OA
HETATM   58 1H10 UNK     0      45.885  27.870  16.874  1.00  0.00     0.000 HD
ENDBRANCH  51  57
ENDBRANCH  44  45
ENDBRANCH  12  44
BRANCH   6  59
HETATM   59  C28 UNK     0      49.149  32.615  19.432  1.00  0.00     0.000 C 
HETATM   60  O8  UNK     0      50.215  31.887  19.781  1.00  0.00     0.000 OA
BRANCH  59  61
HETATM   61  O7  UNK     0      49.378  33.632  18.542  1.00  0.00     0.000 OA
HETATM   62  H92 UNK     0      49.068  33.451  17.624  1.00  0.00     0.000 HD
ENDBRANCH  59  61
ENDBRANCH   6  59
BRANCH   4  63
HETATM   63  O2  UNK     0      46.852  29.462  21.908  1.00  0.00     0.000 OA
HETATM   64  H79 UNK     0      46.347  28.704  21.506  1.00  0.00     0.000 HD
ENDBRANCH   4  63
BRANCH   7  65
HETATM   65  O3  UNK     0      48.992  33.128  22.145  1.00  0.00     0.000 OA
HETATM   66  H81 UNK     0      48.475  33.972  22.113  1.00  0.00     0.000 HD
ENDBRANCH   7  65
BRANCH  11  67
HETATM   67  O6  UNK     0      44.319  28.036  22.239  1.00  0.00     0.000 OA
HETATM   68  H89 UNK     0      43.810  27.424  21.678  1.00  0.00     0.000 HD
ENDBRANCH  11  67
BRANCH  14  69
HETATM   69  O9  UNK     0      41.731  26.621  22.694  1.00  0.00     0.000 OA
HETATM   70 0H10 UNK     0      42.086  26.135  23.467  1.00  0.00     0.000 HD
ENDBRANCH  14  69
BRANCH  15  71
HETATM   71  O12 UNK     0      40.562  26.730  25.399  1.00  0.00     0.000 OA
HETATM   72 5H10 UNK     0      41.255  26.108  25.062  1.00  0.00     0.000 HD
ENDBRANCH  15  71
BRANCH  20  73
HETATM   73  O13 UNK     0      36.750  23.515  23.712  1.00  0.00     0.000 OA
HETATM   74 3H11 UNK     0      37.389  23.215  24.398  1.00  0.00     0.000 HD
ENDBRANCH  20  73
BRANCH  22  75
HETATM   75  O14 UNK     0      33.061  23.710  23.437  1.00  0.00     0.000 OA
HETATM   76 1H12 UNK     0      32.928  24.679  23.525  1.00  0.00     0.000 HD
ENDBRANCH  22  75
BRANCH  26  77
HETATM   77  O16 UNK     0      26.803  19.144  23.563  1.00  0.00     0.000 OA
HETATM   78 9H12 UNK     0      26.821  18.643  24.427  1.00  0.00     0.000 HD
ENDBRANCH  26  77
TORSDOF 15
ENDMDL
MODEL 5
REMARK VINA RESULT:      -8.7      3.694     17.928
REMARK  15 active torsions:
REMARK  status: ('A' for Active; 'I' for Inactive)
REMARK    1  A    between atoms: O2_2  and  C19_19 
REMARK    2  A    between atoms: O3_3  and  C22_22 
REMARK    3  A    between atoms: O4_4  and  C30_30 
REMARK    4  A    between atoms: O4_4  and  C27_27 
REMARK    5  A    between atoms: O6_6  and  C26_26 
REMARK    6  A    between atoms: O7_7  and  C28_28 
REMARK    7  A    between atoms: O9_9  and  C31_31 
REMARK    8  A    between atoms: O10_10  and  C32_32 
REMARK    9  A    between atoms: O11_11  and  C34_34 
REMARK   10  A    between atoms: O12_12  and  C36_36 
REMARK   11  A    between atoms: O13_13  and  C42_42 
REMARK   12  A    between atoms: O14_14  and  C44_44 
REMARK   13  A    between atoms: O16_16  and  C48_48 
REMARK   14  A    between atoms: N18_18  and  C33_33 
REMARK   15  A    between atoms: C21_21  and  C28_28 
ROOT
HETATM    1  O1  UNK     0      47.724  32.203  21.688  1.00  0.00     0.000 OA
HETATM    2  O15 UNK     0      36.486  20.056  12.302  1.00  0.00     0.000 OA
HETATM    3  O17 UNK     0      38.787  20.513  12.290  1.00  0.00     0.000 OA
HETATM    4  C19 UNK     0      47.126  31.414  22.836  1.00  0.00     0.000 C 
HETATM    5  C20 UNK     0      49.079  32.830  21.985  1.00  0.00     0.000 C 
HETATM    6  C21 UNK     0      48.982  33.749  23.277  1.00  0.00     0.000 C 
HETATM    7  C22 UNK     0      48.362  32.993  24.504  1.00  0.00     0.000 C 
HETATM    8  C23 UNK     0      46.989  32.374  24.082  1.00  0.00     0.000 C 
HETATM    9  C24 UNK     0      45.614  30.710  22.501  1.00  0.00     0.000 C 
HETATM   10  C25 UNK     0      49.543  33.778  20.706  1.00  0.00     0.000 C 
HETATM   11  C26 UNK     0      45.481  29.686  21.200  1.00  0.00     0.000 C 
HETATM   12  C27 UNK     0      49.907  33.262  19.160  1.00  0.00     0.000 C 
HETATM   13  C29 UNK     0      43.973  28.857  21.016  1.00  0.00     0.000 C 
HETATM   14  C31 UNK     0      43.767  27.908  19.602  1.00  0.00     0.000 C 
HETATM   15  C36 UNK     0      42.318  26.965  19.442  1.00  0.00     0.000 C 
HETATM   16  C37 UNK     0      48.794  32.016  18.588  1.00  0.00     0.000 C 
HETATM   17  C38 UNK     0      42.164  26.071  17.952  1.00  0.00     0.000 C 
HETATM   18  C40 UNK     0      40.750  25.119  17.635  1.00  0.00     0.000 C 
HETATM   19  C41 UNK     0      48.735  31.249  17.412  1.00  0.00     0.000 C 
HETATM   20  C42 UNK     0      40.648  24.252  16.134  1.00  0.00     0.000 C 
HETATM   21  C43 UNK     0      39.226  23.355  15.862  1.00  0.00     0.000 C 
HETATM   22  C44 UNK     0      39.133  22.440  14.419  1.00  0.00     0.000 C 
HETATM   23  C45 UNK     0      47.458  30.167  17.005  1.00  0.00     0.000 C 
HETATM   24  C46 UNK     0      37.710  21.618  14.185  1.00  0.00     0.000 C 
HETATM   25  C47 UNK     0      37.187  19.836   9.919  1.00  0.00     0.000 C 
HETATM   26  C48 UNK     0      37.533  18.983   8.643  1.00  0.00     0.000 C 
HETATM   27  C49 UNK     0      36.526  19.104  11.134  1.00  0.00     0.000 C 
HETATM   28  C50 UNK     0      38.410  19.947   7.645  1.00  0.00     0.000 C 
HETATM   29  C51 UNK     0      47.306  29.367  15.852  1.00  0.00     0.000 C 
HETATM   30  C52 UNK     0      37.705  20.704  12.854  1.00  0.00     0.000 C 
HETATM   31  C53 UNK     0      36.276  21.032   9.526  1.00  0.00     0.000 C 
HETATM   32  C54 UNK     0      35.103  18.573  10.787  1.00  0.00     0.000 C 
HETATM   33  C55 UNK     0      38.796  19.101   6.398  1.00  0.00     0.000 C 
HETATM   34  C56 UNK     0      39.815  20.559   8.324  1.00  0.00     0.000 C 
HETATM   35  C57 UNK     0      45.961  28.382  15.440  1.00  0.00     0.000 C 
HETATM   36  C58 UNK     0      39.929  21.679   9.131  1.00  0.00     0.000 C 
HETATM   37  C59 UNK     0      45.813  27.548  14.312  1.00  0.00     0.000 C 
HETATM   38  C60 UNK     0      41.323  22.292   9.727  1.00  0.00     0.000 C 
HETATM   39  C61 UNK     0      44.434  26.650  13.857  1.00  0.00     0.000 C 
HETATM   40  C62 UNK     0      41.413  23.306  10.676  1.00  0.00     0.000 C 
HETATM   41  C63 UNK     0      44.310  25.766  12.771  1.00  0.00     0.000 C 
HETATM   42  C64 UNK     0      42.813  24.017  11.234  1.00  0.00     0.000 C 
HETATM   43  C65 UNK     0      42.912  24.959  12.265  1.00  0.00     0.000 C 
ENDROOT
BRANCH  12  44
HETATM   44  O4  UNK     0      51.478  33.234  18.770  1.00  0.00     0.000 OA
BRANCH  44  45
HETATM   45  C30 UNK     0      52.584  32.384  19.691  1.00  0.00     0.000 C 
HETATM   46  O5  UNK     0      52.111  31.299  20.412  1.00  0.00     0.000 OA
HETATM   47  C35 UNK     0      53.248  30.772  21.371  1.00  0.00     0.000 C 
HETATM   48  C34 UNK     0      54.821  31.052  20.929  1.00  0.00     0.000 C 
HETATM   49  C39 UNK     0      53.049  31.262  22.819  1.00  0.00     0.000 C 
HETATM   50  C33 UNK     0      54.751  30.627  19.568  1.00  0.00     0.000 C 
HETATM   51  C32 UNK     0      53.834  31.745  18.787  1.00  0.00     0.000 C 
BRANCH  48  52
HETATM   52  O11 UNK     0      55.712  30.206  21.728  1.00  0.00     0.000 OA
HETATM   53 4H10 UNK     0      56.481  30.712  22.079  1.00  0.00     0.000 HD
ENDBRANCH  48  52
BRANCH  50  54
HETATM   54  N18 UNK     0      56.067  30.476  18.877  1.00  0.00     0.000 N 
HETATM   55  H98 UNK     0      56.000  30.839  17.904  1.00  0.00     0.000 HD
HETATM   56  H99 UNK     0      56.796  30.992  19.381  1.00  0.00     0.000 HD
ENDBRANCH  50  54
BRANCH  51  57
HETATM   57  O10 UNK     0      54.611  32.902  18.466  1.00  0.00     0.000 OA
HETATM   58 1H10 UNK     0      54.314  33.269  17.591  1.00  0.00     0.000 HD
ENDBRANCH  51  57
ENDBRANCH  44  45
ENDBRANCH  12  44
BRANCH   6  59
HETATM   59  C28 UNK     0      50.234  34.409  23.805  1.00  0.00     0.000 C 
HETATM   60  O8  UNK     0      51.005  33.683  24.623  1.00  0.00     0.000 OA
BRANCH  59  61
HETATM   61  O7  UNK     0      50.624  35.707  23.603  1.00  0.00     0.000 OA
HETATM   62  H92 UNK     0      50.160  36.164  22.864  1.00  0.00     0.000 HD
ENDBRANCH  59  61
ENDBRANCH   6  59
BRANCH   4  63
HETATM   63  O2  UNK     0      48.041  30.385  23.215  1.00  0.00     0.000 OA
HETATM   64  H79 UNK     0      48.957  30.773  23.271  1.00  0.00     0.000 HD
ENDBRANCH   4  63
BRANCH   7  65
HETATM   65  O3  UNK     0      48.213  33.886  25.620  1.00  0.00     0.000 OA
HETATM   66  H81 UNK     0      47.689  34.687  25.365  1.00  0.00     0.000 HD
ENDBRANCH   7  65
BRANCH  11  67
HETATM   67  O6  UNK     0      46.519  28.721  21.351  1.00  0.00     0.000 OA
HETATM   68  H89 UNK     0      46.257  27.882  20.931  1.00  0.00     0.000 HD
ENDBRANCH  11  67
BRANCH  14  69
HETATM   69  O9  UNK     0      44.875  27.018  19.534  1.00  0.00     0.000 OA
HETATM   70 0H10 UNK     0      45.569  27.306  20.163  1.00  0.00     0.000 HD
ENDBRANCH  14  69
BRANCH  15  71
HETATM   71  O12 UNK     0      42.283  26.036  20.542  1.00  0.00     0.000 OA
HETATM   72 5H10 UNK     0      42.972  26.271  21.212  1.00  0.00     0.000 HD
ENDBRANCH  15  71
BRANCH  20  73
HETATM   73  O13 UNK     0      41.740  23.333  16.057  1.00  0.00     0.000 OA
HETATM   74 3H11 UNK     0      41.641  22.642  16.750  1.00  0.00     0.000 HD
ENDBRANCH  20  73
BRANCH  22  75
HETATM   75  O14 UNK     0      39.289  23.293  13.279  1.00  0.00     0.000 OA
HETATM   76 1H12 UNK     0      38.492  23.243  12.709  1.00  0.00     0.000 HD
ENDBRANCH  22  75
BRANCH  26  77
HETATM   77  O16 UNK     0      36.305  18.465   8.005  1.00  0.00     0.000 OA
HETATM   78 9H12 UNK     0      35.654  18.107   8.672  1.00  0.00     0.000 HD
ENDBRANCH  26  77
TORSDOF 15
ENDMDL
MODEL 6
REMARK VINA RESULT:      -8.6      3.846     18.568
REMARK  15 active torsions:
REMARK  status: ('A' for Active; 'I' for Inactive)
REMARK    1  A    between atoms: O2_2  and  C19_19 
REMARK    2  A    between atoms: O3_3  and  C22_22 
REMARK    3  A    between atoms: O4_4  and  C30_30 
REMARK    4  A    between atoms: O4_4  and  C27_27 
REMARK    5  A    between atoms: O6_6  and  C26_26 
REMARK    6  A    between atoms: O7_7  and  C28_28 
REMARK    7  A    between atoms: O9_9  and  C31_31 
REMARK    8  A    between atoms: O10_10  and  C32_32 
REMARK    9  A    between atoms: O11_11  and  C34_34 
REMARK   10  A    between atoms: O12_12  and  C36_36 
REMARK   11  A    between atoms: O13_13  and  C42_42 
REMARK   12  A    between atoms: O14_14  and  C44_44 
REMARK   13  A    between atoms: O16_16  and  C48_48 
REMARK   14  A    between atoms: N18_18  and  C33_33 
REMARK   15  A    between atoms: C21_21  and  C28_28 
ROOT
HETATM    1  O1  UNK     0      44.822  28.861  19.900  1.00  0.00     0.000 OA
HETATM    2  O15 UNK     0      33.441  17.784   9.425  1.00  0.00     0.000 OA
HETATM    3  O17 UNK     0      35.759  18.128   9.530  1.00  0.00     0.000 OA
HETATM    4  C19 UNK     0      44.139  28.043  20.979  1.00  0.00     0.000 C 
HETATM    5  C20 UNK     0      46.190  29.405  20.284  1.00  0.00     0.000 C 
HETATM    6  C21 UNK     0      46.081  30.259  21.620  1.00  0.00     0.000 C 
HETATM    7  C22 UNK     0      45.375  29.471  22.778  1.00  0.00     0.000 C 
HETATM    8  C23 UNK     0      43.994  28.943  22.268  1.00  0.00     0.000 C 
HETATM    9  C24 UNK     0      42.611  27.433  20.546  1.00  0.00     0.000 C 
HETATM   10  C25 UNK     0      46.751  30.395  19.079  1.00  0.00     0.000 C 
HETATM   11  C26 UNK     0      42.487  26.486  19.187  1.00  0.00     0.000 C 
HETATM   12  C27 UNK     0      47.157  29.943  17.522  1.00  0.00     0.000 C 
HETATM   13  C29 UNK     0      40.951  25.742  18.897  1.00  0.00     0.000 C 
HETATM   14  C31 UNK     0      40.762  24.879  17.427  1.00  0.00     0.000 C 
HETATM   15  C36 UNK     0      39.278  24.018  17.158  1.00  0.00     0.000 C 
HETATM   16  C37 UNK     0      46.012  28.785  16.840  1.00  0.00     0.000 C 
HETATM   17  C38 UNK     0      39.146  23.212  15.617  1.00  0.00     0.000 C 
HETATM   18  C40 UNK     0      37.705  22.348  15.192  1.00  0.00     0.000 C 
HETATM   19  C41 UNK     0      45.968  28.084  15.622  1.00  0.00     0.000 C 
HETATM   20  C42 UNK     0      37.626  21.566  13.643  1.00  0.00     0.000 C 
HETATM   21  C43 UNK     0      36.176  20.755  13.266  1.00  0.00     0.000 C 
HETATM   22  C44 UNK     0      36.103  19.923  11.773  1.00  0.00     0.000 C 
HETATM   23  C45 UNK     0      44.660  27.088  15.107  1.00  0.00     0.000 C 
HETATM   24  C46 UNK     0      34.654  19.184  11.438  1.00  0.00     0.000 C 
HETATM   25  C47 UNK     0      34.231  17.656   7.064  1.00  0.00     0.000 C 
HETATM   26  C48 UNK     0      34.591  16.855   5.758  1.00  0.00     0.000 C 
HETATM   27  C49 UNK     0      33.485  16.894   8.210  1.00  0.00     0.000 C 
HETATM   28  C50 UNK     0      35.553  17.826   4.850  1.00  0.00     0.000 C 
HETATM   29  C51 UNK     0      44.521  26.359  13.907  1.00  0.00     0.000 C 
HETATM   30  C52 UNK     0      34.664  18.343  10.060  1.00  0.00     0.000 C 
HETATM   31  C53 UNK     0      33.394  18.913   6.700  1.00  0.00     0.000 C 
HETATM   32  C54 UNK     0      32.056  16.452   7.778  1.00  0.00     0.000 C 
HETATM   33  C55 UNK     0      35.953  17.028   3.576  1.00  0.00     0.000 C 
HETATM   34  C56 UNK     0      36.956  18.332   5.617  1.00  0.00     0.000 C 
HETATM   35  C57 UNK     0      43.150  25.464  13.388  1.00  0.00     0.000 C 
HETATM   36  C58 UNK     0      37.087  19.402   6.487  1.00  0.00     0.000 C 
HETATM   37  C59 UNK     0      43.012  24.698  12.211  1.00  0.00     0.000 C 
HETATM   38  C60 UNK     0      38.481  19.914   7.172  1.00  0.00     0.000 C 
HETATM   39  C61 UNK     0      41.612  23.893  11.653  1.00  0.00     0.000 C 
HETATM   40  C62 UNK     0      38.578  20.871   8.177  1.00  0.00     0.000 C 
HETATM   41  C63 UNK     0      41.494  23.074  10.516  1.00  0.00     0.000 C 
HETATM   42  C64 UNK     0      39.985  21.483   8.828  1.00  0.00     0.000 C 
HETATM   43  C65 UNK     0      40.084  22.364   9.912  1.00  0.00     0.000 C 
ENDROOT
BRANCH  12  44
HETATM   44  O4  UNK     0      48.740  29.859  17.195  1.00  0.00     0.000 OA
BRANCH  44  45
HETATM   45  C30 UNK     0      49.849  30.788  18.034  1.00  0.00     0.000 C 
HETATM   46  O5  UNK     0      49.841  30.693  19.416  1.00  0.00     0.000 OA
HETATM   47  C35 UNK     0      50.798  31.792  20.021  1.00  0.00     0.000 C 
HETATM   48  C34 UNK     0      52.049  32.331  19.077  1.00  0.00     0.000 C 
HETATM   49  C39 UNK     0      50.011  33.013  20.539  1.00  0.00     0.000 C 
HETATM   50  C33 UNK     0      52.559  31.071  18.641  1.00  0.00     0.000 C 
HETATM   51  C32 UNK     0      51.431  30.449  17.622  1.00  0.00     0.000 C 
BRANCH  48  52
HETATM   52  O11 UNK     0      53.011  33.060  19.908  1.00  0.00     0.000 OA
HETATM   53 4H10 UNK     0      52.652  33.243  20.808  1.00  0.00     0.000 HD
ENDBRANCH  48  52
BRANCH  50  54
HETATM   54  N18 UNK     0      53.888  31.120  17.959  1.00  0.00     0.000 N 
HETATM   55  H98 UNK     0      54.536  31.736  18.490  1.00  0.00     0.000 HD
HETATM   56  H99 UNK     0      54.290  30.179  17.895  1.00  0.00     0.000 HD
ENDBRANCH  50  54
BRANCH  51  57
HETATM   57  O10 UNK     0      51.547  31.033  16.321  1.00  0.00     0.000 OA
HETATM   58 1H10 UNK     0      52.050  30.417  15.724  1.00  0.00     0.000 HD
ENDBRANCH  51  57
ENDBRANCH  44  45
ENDBRANCH  12  44
BRANCH   6  59
HETATM   59  C28 UNK     0      47.339  30.828  22.233  1.00  0.00     0.000 C 
HETATM   60  O8  UNK     0      47.261  32.060  22.748  1.00  0.00     0.000 OA
BRANCH  59  61
HETATM   61  O7  UNK     0      48.581  30.248  22.243  1.00  0.00     0.000 OA
HETATM   62  H92 UNK     0      49.242  30.688  21.660  1.00  0.00     0.000 HD
ENDBRANCH  59  61
ENDBRANCH   6  59
BRANCH   4  63
HETATM   63  O2  UNK     0      44.988  26.953  21.337  1.00  0.00     0.000 OA
HETATM   64  H79 UNK     0      44.833  26.201  20.703  1.00  0.00     0.000 HD
ENDBRANCH   4  63
BRANCH   7  65
HETATM   65  O3  UNK     0      45.220  30.310  23.934  1.00  0.00     0.000 OA
HETATM   66  H81 UNK     0      44.341  30.766  23.926  1.00  0.00     0.000 HD
ENDBRANCH   7  65
BRANCH  11  67
HETATM   67  O6  UNK     0      43.471  25.465  19.327  1.00  0.00     0.000 OA
HETATM   68  H89 UNK     0      43.091  24.601  19.082  1.00  0.00     0.000 HD
ENDBRANCH  11  67
BRANCH  14  69
HETATM   69  O9  UNK     0      41.828  23.942  17.355  1.00  0.00     0.000 OA
HETATM   70 0H10 UNK     0      42.681  24.417  17.266  1.00  0.00     0.000 HD
ENDBRANCH  14  69
BRANCH  15  71
HETATM   71  O12 UNK     0      39.153  23.035  18.204  1.00  0.00     0.000 OA
HETATM   72 5H10 UNK     0      38.882  23.468  19.052  1.00  0.00     0.000 HD
ENDBRANCH  15  71
BRANCH  20  73
HETATM   73  O13 UNK     0      38.677  20.600  13.560  1.00  0.00     0.000 OA
HETATM   74 3H11 UNK     0      39.172  20.576  14.410  1.00  0.00     0.000 HD
ENDBRANCH  20  73
BRANCH  22  75
HETATM   75  O14 UNK     0      36.347  20.825  10.689  1.00  0.00     0.000 OA
HETATM   76 1H12 UNK     0      36.760  20.346   9.938  1.00  0.00     0.000 HD
ENDBRANCH  22  75
BRANCH  26  77
HETATM   77  O16 UNK     0      33.368  16.432   5.044  1.00  0.00     0.000 OA
HETATM   78 9H12 UNK     0      33.351  15.448   4.874  1.00  0.00     0.000 HD
ENDBRANCH  26  77
TORSDOF 15
ENDMDL
MODEL 7
REMARK VINA RESULT:      -8.6      7.687     10.489
REMARK  15 active torsions:
REMARK  status: ('A' for Active; 'I' for Inactive)
REMARK    1  A    between atoms: O2_2  and  C19_19 
REMARK    2  A    between atoms: O3_3  and  C22_22 
REMARK    3  A    between atoms: O4_4  and  C30_30 
REMARK    4  A    between atoms: O4_4  and  C27_27 
REMARK    5  A    between atoms: O6_6  and  C26_26 
REMARK    6  A    between atoms: O7_7  and  C28_28 
REMARK    7  A    between atoms: O9_9  and  C31_31 
REMARK    8  A    between atoms: O10_10  and  C32_32 
REMARK    9  A    between atoms: O11_11  and  C34_34 
REMARK   10  A    between atoms: O12_12  and  C36_36 
REMARK   11  A    between atoms: O13_13  and  C42_42 
REMARK   12  A    between atoms: O14_14  and  C44_44 
REMARK   13  A    between atoms: O16_16  and  C48_48 
REMARK   14  A    between atoms: N18_18  and  C33_33 
REMARK   15  A    between atoms: C21_21  and  C28_28 
ROOT
HETATM    1  O1  UNK     0      32.638  21.949  24.900  1.00  0.00     0.000 OA
HETATM    2  O15 UNK     0      49.305  31.004  23.431  1.00  0.00     0.000 OA
HETATM    3  O17 UNK     0      47.245  31.159  22.320  1.00  0.00     0.000 OA
HETATM    4  C19 UNK     0      32.779  22.526  26.296  1.00  0.00     0.000 C 
HETATM    5  C20 UNK     0      31.204  21.687  24.463  1.00  0.00     0.000 C 
HETATM    6  C21 UNK     0      30.478  20.741  25.513  1.00  0.00     0.000 C 
HETATM    7  C22 UNK     0      30.593  21.279  26.982  1.00  0.00     0.000 C 
HETATM    8  C23 UNK     0      32.100  21.531  27.317  1.00  0.00     0.000 C 
HETATM    9  C24 UNK     0      34.382  22.822  26.782  1.00  0.00     0.000 C 
HETATM   10  C25 UNK     0      31.205  20.924  22.991  1.00  0.00     0.000 C 
HETATM   11  C26 UNK     0      35.331  23.810  25.842  1.00  0.00     0.000 C 
HETATM   12  C27 UNK     0      31.734  21.557  21.538  1.00  0.00     0.000 C 
HETATM   13  C29 UNK     0      36.887  24.224  26.477  1.00  0.00     0.000 C 
HETATM   14  C31 UNK     0      37.935  25.124  25.460  1.00  0.00     0.000 C 
HETATM   15  C36 UNK     0      39.454  25.662  26.107  1.00  0.00     0.000 C 
HETATM   16  C37 UNK     0      33.226  22.486  21.714  1.00  0.00     0.000 C 
HETATM   17  C38 UNK     0      40.482  26.523  24.992  1.00  0.00     0.000 C 
HETATM   18  C40 UNK     0      42.047  27.084  25.485  1.00  0.00     0.000 C 
HETATM   19  C41 UNK     0      33.997  23.241  20.814  1.00  0.00     0.000 C 
HETATM   20  C42 UNK     0      43.030  27.933  24.333  1.00  0.00     0.000 C 
HETATM   21  C43 UNK     0      44.569  28.437  24.862  1.00  0.00     0.000 C 
HETATM   22  C44 UNK     0      45.527  29.334  23.764  1.00  0.00     0.000 C 
HETATM   23  C45 UNK     0      35.515  23.965  21.186  1.00  0.00     0.000 C 
HETATM   24  C46 UNK     0      47.032  29.765  24.316  1.00  0.00     0.000 C 
HETATM   25  C47 UNK     0      49.878  31.459  21.048  1.00  0.00     0.000 C 
HETATM   26  C48 UNK     0      50.368  32.404  19.890  1.00  0.00     0.000 C 
HETATM   27  C49 UNK     0      50.028  31.963  22.522  1.00  0.00     0.000 C 
HETATM   28  C50 UNK     0      49.880  31.727  18.477  1.00  0.00     0.000 C 
HETATM   29  C51 UNK     0      36.362  24.727  20.353  1.00  0.00     0.000 C 
HETATM   30  C52 UNK     0      47.862  30.680  23.276  1.00  0.00     0.000 C 
HETATM   31  C53 UNK     0      50.582  30.078  20.938  1.00  0.00     0.000 C 
HETATM   32  C54 UNK     0      51.523  32.115  22.932  1.00  0.00     0.000 C 
HETATM   33  C55 UNK     0      50.322  32.675  17.327  1.00  0.00     0.000 C 
HETATM   34  C56 UNK     0      48.226  31.483  18.356  1.00  0.00     0.000 C 
HETATM   35  C57 UNK     0      37.920  25.340  20.736  1.00  0.00     0.000 C 
HETATM   36  C58 UNK     0      47.506  30.410  18.854  1.00  0.00     0.000 C 
HETATM   37  C59 UNK     0      38.759  26.136  19.929  1.00  0.00     0.000 C 
HETATM   38  C60 UNK     0      45.900  30.164  18.665  1.00  0.00     0.000 C 
HETATM   39  C61 UNK     0      40.348  26.658  20.278  1.00  0.00     0.000 C 
HETATM   40  C62 UNK     0      45.155  29.185  19.314  1.00  0.00     0.000 C 
HETATM   41  C63 UNK     0      41.158  27.506  19.503  1.00  0.00     0.000 C 
HETATM   42  C64 UNK     0      43.541  28.847  19.074  1.00  0.00     0.000 C 
HETATM   43  C65 UNK     0      42.766  27.936  19.802  1.00  0.00     0.000 C 
ENDROOT
BRANCH  12  44
HETATM   44  O4  UNK     0      30.582  22.001  20.492  1.00  0.00     0.000 OA
BRANCH  44  45
HETATM   45  C30 UNK     0      29.509  20.885  19.859  1.00  0.00     0.000 C 
HETATM   46  O5  UNK     0      28.158  21.110  20.075  1.00  0.00     0.000 OA
HETATM   47  C35 UNK     0      27.336  19.851  19.595  1.00  0.00     0.000 C 
HETATM   48  C34 UNK     0      28.001  18.900  18.412  1.00  0.00     0.000 C 
HETATM   49  C39 UNK     0      26.926  18.951  20.778  1.00  0.00     0.000 C 
HETATM   50  C33 UNK     0      28.385  19.922  17.493  1.00  0.00     0.000 C 
HETATM   51  C32 UNK     0      29.626  20.733  18.201  1.00  0.00     0.000 C 
BRANCH  48  52
HETATM   52  O11 UNK     0      26.972  18.016  17.859  1.00  0.00     0.000 OA
HETATM   53 4H10 UNK     0      26.971  17.134  18.300  1.00  0.00     0.000 HD
ENDBRANCH  48  52
BRANCH  50  54
HETATM   54  N18 UNK     0      28.798  19.442  16.139  1.00  0.00     0.000 N 
HETATM   55  H98 UNK     0      29.294  18.532  16.222  1.00  0.00     0.000 HD
HETATM   56  H99 UNK     0      27.977  19.327  15.536  1.00  0.00     0.000 HD
ENDBRANCH  50  54
BRANCH  51  57
HETATM   57  O10 UNK     0      30.855  20.018  18.039  1.00  0.00     0.000 OA
HETATM   58 1H10 UNK     0      31.445  20.191  18.821  1.00  0.00     0.000 HD
ENDBRANCH  51  57
ENDBRANCH  44  45
ENDBRANCH  12  44
BRANCH   6  59
HETATM   59  C28 UNK     0      29.016  20.416  25.320  1.00  0.00     0.000 C 
HETATM   60  O8  UNK     0      28.128  21.281  25.824  1.00  0.00     0.000 OA
BRANCH  59  61
HETATM   61  O7  UNK     0      28.496  19.279  24.755  1.00  0.00     0.000 OA
HETATM   62  H92 UNK     0      28.168  18.614  25.403  1.00  0.00     0.000 HD
ENDBRANCH  59  61
ENDBRANCH   6  59
BRANCH   4  63
HETATM   63  O2  UNK     0      32.041  23.747  26.366  1.00  0.00     0.000 OA
HETATM   64  H79 UNK     0      32.574  24.471  25.937  1.00  0.00     0.000 HD
ENDBRANCH   4  63
BRANCH   7  65
HETATM   65  O3  UNK     0      30.001  20.350  27.904  1.00  0.00     0.000 OA
HETATM   66  H81 UNK     0      30.685  19.745  28.287  1.00  0.00     0.000 HD
ENDBRANCH   7  65
BRANCH  11  67
HETATM   67  O6  UNK     0      34.582  25.006  25.648  1.00  0.00     0.000 OA
HETATM   68  H89 UNK     0      34.990  25.544  24.945  1.00  0.00     0.000 HD
ENDBRANCH  11  67
BRANCH  14  69
HETATM   69  O9  UNK     0      37.214  26.271  25.030  1.00  0.00     0.000 OA
HETATM   70 0H10 UNK     0      36.298  26.016  24.794  1.00  0.00     0.000 HD
ENDBRANCH  14  69
BRANCH  15  71
HETATM   71  O12 UNK     0      39.167  26.522  27.226  1.00  0.00     0.000 OA
HETATM   72 5H10 UNK     0      38.723  27.351  26.917  1.00  0.00     0.000 HD
ENDBRANCH  15  71
BRANCH  20  73
HETATM   73  O13 UNK     0      42.332  29.106  23.906  1.00  0.00     0.000 OA
HETATM   74 3H11 UNK     0      42.413  29.807  24.591  1.00  0.00     0.000 HD
ENDBRANCH  20  73
BRANCH  22  75
HETATM   75  O14 UNK     0      45.746  28.580  22.566  1.00  0.00     0.000 OA
HETATM   76 1H12 UNK     0      46.707  28.444  22.424  1.00  0.00     0.000 HD
ENDBRANCH  22  75
BRANCH  26  77
HETATM   77  O16 UNK     0      51.832  32.602  19.954  1.00  0.00     0.000 OA
HETATM   78 9H12 UNK     0      52.329  31.931  19.407  1.00  0.00     0.000 HD
ENDBRANCH  26  77
TORSDOF 15
ENDMDL
MODEL 8
REMARK VINA RESULT:      -8.5      3.618     18.016
REMARK  15 active torsions:
REMARK  status: ('A' for Active; 'I' for Inactive)
REMARK    1  A    between atoms: O2_2  and  C19_19 
REMARK    2  A    between atoms: O3_3  and  C22_22 
REMARK    3  A    between atoms: O4_4  and  C30_30 
REMARK    4  A    between atoms: O4_4  and  C27_27 
REMARK    5  A    between atoms: O6_6  and  C26_26 
REMARK    6  A    between atoms: O7_7  and  C28_28 
REMARK    7  A    between atoms: O9_9  and  C31_31 
REMARK    8  A    between atoms: O10_10  and  C32_32 
REMARK    9  A    between atoms: O11_11  and  C34_34 
REMARK   10  A    between atoms: O12_12  and  C36_36 
REMARK   11  A    between atoms: O13_13  and  C42_42 
REMARK   12  A    between atoms: O14_14  and  C44_44 
REMARK   13  A    between atoms: O16_16  and  C48_48 
REMARK   14  A    between atoms: N18_18  and  C33_33 
REMARK   15  A    between atoms: C21_21  and  C28_28 
ROOT
HETATM    1  O1  UNK     0      47.389  31.819  21.997  1.00  0.00     0.000 OA
HETATM    2  O15 UNK     0      36.313  19.919  12.115  1.00  0.00     0.000 OA
HETATM    3  O17 UNK     0      38.615  20.373  12.156  1.00  0.00     0.000 OA
HETATM    4  C19 UNK     0      46.769  31.003  23.115  1.00  0.00     0.000 C 
HETATM    5  C20 UNK     0      48.738  32.437  22.334  1.00  0.00     0.000 C 
HETATM    6  C21 UNK     0      48.619  33.325  23.646  1.00  0.00     0.000 C 
HETATM    7  C22 UNK     0      47.976  32.540  24.843  1.00  0.00     0.000 C 
HETATM    8  C23 UNK     0      46.610  31.934  24.381  1.00  0.00     0.000 C 
HETATM    9  C24 UNK     0      45.262  30.310  22.735  1.00  0.00     0.000 C 
HETATM   10  C25 UNK     0      49.226  33.416  21.088  1.00  0.00     0.000 C 
HETATM   11  C26 UNK     0      45.153  29.318  21.407  1.00  0.00     0.000 C 
HETATM   12  C27 UNK     0      49.618  32.936  19.536  1.00  0.00     0.000 C 
HETATM   13  C29 UNK     0      43.647  28.496  21.175  1.00  0.00     0.000 C 
HETATM   14  C31 UNK     0      43.467  27.581  19.735  1.00  0.00     0.000 C 
HETATM   15  C36 UNK     0      42.020  26.645  19.526  1.00  0.00     0.000 C 
HETATM   16  C37 UNK     0      48.515  31.706  18.913  1.00  0.00     0.000 C 
HETATM   17  C38 UNK     0      41.892  25.788  18.013  1.00  0.00     0.000 C 
HETATM   18  C40 UNK     0      40.484  24.846  17.646  1.00  0.00     0.000 C 
HETATM   19  C41 UNK     0      48.477  30.968  17.718  1.00  0.00     0.000 C 
HETATM   20  C42 UNK     0      40.408  24.015  16.123  1.00  0.00     0.000 C 
HETATM   21  C43 UNK     0      38.990  23.127  15.803  1.00  0.00     0.000 C 
HETATM   22  C44 UNK     0      38.923  22.247  14.338  1.00  0.00     0.000 C 
HETATM   23  C45 UNK     0      47.206  29.898  17.262  1.00  0.00     0.000 C 
HETATM   24  C46 UNK     0      37.504  21.433  14.058  1.00  0.00     0.000 C 
HETATM   25  C47 UNK     0      37.057  19.756   9.740  1.00  0.00     0.000 C 
HETATM   26  C48 UNK     0      37.426  18.934   8.451  1.00  0.00     0.000 C 
HETATM   27  C49 UNK     0      36.373  18.996  10.926  1.00  0.00     0.000 C 
HETATM   28  C50 UNK     0      38.321  19.920   7.493  1.00  0.00     0.000 C 
HETATM   29  C51 UNK     0      47.075  29.127  16.087  1.00  0.00     0.000 C 
HETATM   30  C52 UNK     0      37.522  20.552  12.704  1.00  0.00     0.000 C 
HETATM   31  C53 UNK     0      36.155  20.962   9.360  1.00  0.00     0.000 C 
HETATM   32  C54 UNK     0      34.957  18.475  10.540  1.00  0.00     0.000 C 
HETATM   33  C55 UNK     0      38.730  19.104   6.233  1.00  0.00     0.000 C 
HETATM   34  C56 UNK     0      39.715  20.514   8.212  1.00  0.00     0.000 C 
HETATM   35  C57 UNK     0      45.736  28.154  15.627  1.00  0.00     0.000 C 
HETATM   36  C58 UNK     0      39.814  21.614   9.048  1.00  0.00     0.000 C 
HETATM   37  C59 UNK     0      45.609  27.348  14.476  1.00  0.00     0.000 C 
HETATM   38  C60 UNK     0      41.198  22.211   9.684  1.00  0.00     0.000 C 
HETATM   39  C61 UNK     0      44.237  26.463  13.975  1.00  0.00     0.000 C 
HETATM   40  C62 UNK     0      41.272  23.201  10.659  1.00  0.00     0.000 C 
HETATM   41  C63 UNK     0      44.132  25.606  12.865  1.00  0.00     0.000 C 
HETATM   42  C64 UNK     0      42.662  23.896  11.259  1.00  0.00     0.000 C 
HETATM   43  C65 UNK     0      42.743  24.813  12.314  1.00  0.00     0.000 C 
ENDROOT
BRANCH  12  44
HETATM   44  O4  UNK     0      51.196  32.916  19.174  1.00  0.00     0.000 OA
BRANCH  44  45
HETATM   45  C30 UNK     0      51.981  34.293  18.644  1.00  0.00     0.000 C 
HETATM   46  O5  UNK     0      53.192  34.122  17.992  1.00  0.00     0.000 OA
HETATM   47  C35 UNK     0      53.869  35.530  17.768  1.00  0.00     0.000 C 
HETATM   48  C34 UNK     0      52.878  36.856  17.676  1.00  0.00     0.000 C 
HETATM   49  C39 UNK     0      54.969  35.809  18.811  1.00  0.00     0.000 C 
HETATM   50  C33 UNK     0      51.910  36.350  16.758  1.00  0.00     0.000 C 
HETATM   51  C32 UNK     0      51.074  35.190  17.567  1.00  0.00     0.000 C 
BRANCH  48  52
HETATM   52  O11 UNK     0      53.626  37.989  17.125  1.00  0.00     0.000 OA
HETATM   53 4H10 UNK     0      53.659  38.748  17.753  1.00  0.00     0.000 HD
ENDBRANCH  48  52
BRANCH  50  54
HETATM   54  N18 UNK     0      50.964  37.365  16.203  1.00  0.00     0.000 N 
HETATM   55  H98 UNK     0      50.712  37.117  15.224  1.00  0.00     0.000 HD
HETATM   56  H99 UNK     0      50.111  37.406  16.771  1.00  0.00     0.000 HD
ENDBRANCH  50  54
BRANCH  51  57
HETATM   57  O10 UNK     0      50.079  35.778  18.410  1.00  0.00     0.000 OA
HETATM   58 1H10 UNK     0      49.175  35.577  18.047  1.00  0.00     0.000 HD
ENDBRANCH  51  57
ENDBRANCH  44  45
ENDBRANCH  12  44
BRANCH   6  59
HETATM   59  C28 UNK     0      49.861  33.970  24.213  1.00  0.00     0.000 C 
HETATM   60  O8  UNK     0      49.749  35.231  24.645  1.00  0.00     0.000 OA
BRANCH  59  61
HETATM   61  O7  UNK     0      51.120  33.427  24.255  1.00  0.00     0.000 OA
HETATM   62  H92 UNK     0      51.752  33.809  23.602  1.00  0.00     0.000 HD
ENDBRANCH  59  61
ENDBRANCH   6  59
BRANCH   4  63
HETATM   63  O2  UNK     0      47.676  29.964  23.485  1.00  0.00     0.000 OA
HETATM   64  H79 UNK     0      47.157  29.201  23.858  1.00  0.00     0.000 HD
ENDBRANCH   4  63
BRANCH   7  65
HETATM   65  O3  UNK     0      47.807  33.406  25.977  1.00  0.00     0.000 OA
HETATM   66  H81 UNK     0      48.408  33.140  26.718  1.00  0.00     0.000 HD
ENDBRANCH   7  65
BRANCH  11  67
HETATM   67  O6  UNK     0      46.187  28.349  21.554  1.00  0.00     0.000 OA
HETATM   68  H89 UNK     0      45.893  27.493  21.192  1.00  0.00     0.000 HD
ENDBRANCH  11  67
BRANCH  14  69
HETATM   69  O9  UNK     0      44.574  26.692  19.666  1.00  0.00     0.000 OA
HETATM   70 0H10 UNK     0      44.799  26.517  18.728  1.00  0.00     0.000 HD
ENDBRANCH  14  69
BRANCH  15  71
HETATM   71  O12 UNK     0      41.964  25.689  20.603  1.00  0.00     0.000 OA
HETATM   72 5H10 UNK     0      42.111  24.773  20.257  1.00  0.00     0.000 HD
ENDBRANCH  15  71
BRANCH  20  73
HETATM   73  O13 UNK     0      41.501  23.097  16.044  1.00  0.00     0.000 OA
HETATM   74 3H11 UNK     0      42.018  23.124  16.880  1.00  0.00     0.000 HD
ENDBRANCH  20  73
BRANCH  22  75
HETATM   75  O14 UNK     0      39.101  23.127  13.222  1.00  0.00     0.000 OA
HETATM   76 1H12 UNK     0      39.484  22.637  12.463  1.00  0.00     0.000 HD
ENDBRANCH  22  75
BRANCH  26  77
HETATM   77  O16 UNK     0      36.209  18.433   7.778  1.00  0.00     0.000 OA
HETATM   78 9H12 UNK     0      36.261  18.524   6.785  1.00  0.00     0.000 HD
ENDBRANCH  26  77
TORSDOF 15
ENDMDL
MODEL 9
REMARK VINA RESULT:      -8.5      8.030     18.072
REMARK  15 active torsions:
REMARK  status: ('A' for Active; 'I' for Inactive)
REMARK    1  A    between atoms: O2_2  and  C19_19 
REMARK    2  A    between atoms: O3_3  and  C22_22 
REMARK    3  A    between atoms: O4_4  and  C30_30 
REMARK    4  A    between atoms: O4_4  and  C27_27 
REMARK    5  A    between atoms: O6_6  and  C26_26 
REMARK    6  A    between atoms: O7_7  and  C28_28 
REMARK    7  A    between atoms: O9_9  and  C31_31 
REMARK    8  A    between atoms: O10_10  and  C32_32 
REMARK    9  A    between atoms: O11_11  and  C34_34 
REMARK   10  A    between atoms: O12_12  and  C36_36 
REMARK   11  A    between atoms: O13_13  and  C42_42 
REMARK   12  A    between atoms: O14_14  and  C44_44 
REMARK   13  A    between atoms: O16_16  and  C48_48 
REMARK   14  A    between atoms: N18_18  and  C33_33 
REMARK   15  A    between atoms: C21_21  and  C28_28 
ROOT
HETATM    1  O1  UNK     0      44.024  34.158  21.318  1.00  0.00     0.000 OA
HETATM    2  O15 UNK     0      29.164  23.566  26.698  1.00  0.00     0.000 OA
HETATM    3  O17 UNK     0      31.243  23.104  25.714  1.00  0.00     0.000 OA
HETATM    4  C19 UNK     0      43.954  34.485  22.798  1.00  0.00     0.000 C 
HETATM    5  C20 UNK     0      45.401  34.327  20.694  1.00  0.00     0.000 C 
HETATM    6  C21 UNK     0      45.935  35.803  20.945  1.00  0.00     0.000 C 
HETATM    7  C22 UNK     0      45.883  36.208  22.459  1.00  0.00     0.000 C 
HETATM    8  C23 UNK     0      44.434  35.975  23.001  1.00  0.00     0.000 C 
HETATM    9  C24 UNK     0      42.415  34.291  23.495  1.00  0.00     0.000 C 
HETATM   10  C25 UNK     0      45.302  34.083  19.057  1.00  0.00     0.000 C 
HETATM   11  C26 UNK     0      41.666  32.812  23.376  1.00  0.00     0.000 C 
HETATM   12  C27 UNK     0      44.916  32.654  18.282  1.00  0.00     0.000 C 
HETATM   13  C29 UNK     0      40.190  32.618  24.259  1.00  0.00     0.000 C 
HETATM   14  C31 UNK     0      39.330  31.150  24.035  1.00  0.00     0.000 C 
HETATM   15  C36 UNK     0      37.911  30.867  24.995  1.00  0.00     0.000 C 
HETATM   16  C37 UNK     0      43.600  31.789  19.082  1.00  0.00     0.000 C 
HETATM   17  C38 UNK     0      37.067  29.377  24.667  1.00  0.00     0.000 C 
HETATM   18  C40 UNK     0      35.610  28.981  25.519  1.00  0.00     0.000 C 
HETATM   19  C41 UNK     0      42.987  30.547  18.848  1.00  0.00     0.000 C 
HETATM   20  C42 UNK     0      34.809  27.485  25.151  1.00  0.00     0.000 C 
HETATM   21  C43 UNK     0      33.367  27.159  25.998  1.00  0.00     0.000 C 
HETATM   22  C44 UNK     0      32.598  25.660  25.698  1.00  0.00     0.000 C 
HETATM   23  C45 UNK     0      41.606  29.957  19.692  1.00  0.00     0.000 C 
HETATM   24  C46 UNK     0      31.176  25.411  26.519  1.00  0.00     0.000 C 
HETATM   25  C47 UNK     0      28.725  21.732  25.067  1.00  0.00     0.000 C 
HETATM   26  C48 UNK     0      28.426  20.230  24.709  1.00  0.00     0.000 C 
HETATM   27  C49 UNK     0      28.632  22.162  26.569  1.00  0.00     0.000 C 
HETATM   28  C50 UNK     0      28.821  20.024  23.130  1.00  0.00     0.000 C 
HETATM   29  C51 UNK     0      40.917  28.737  19.521  1.00  0.00     0.000 C 
HETATM   30  C52 UNK     0      30.534  23.951  26.267  1.00  0.00     0.000 C 
HETATM   31  C53 UNK     0      27.800  22.668  24.242  1.00  0.00     0.000 C 
HETATM   32  C54 UNK     0      27.177  22.055  27.113  1.00  0.00     0.000 C 
HETATM   33  C55 UNK     0      28.570  18.531  22.775  1.00  0.00     0.000 C 
HETATM   34  C56 UNK     0      30.412  20.396  22.754  1.00  0.00     0.000 C 
HETATM   35  C57 UNK     0      39.478  28.236  20.314  1.00  0.00     0.000 C 
HETATM   36  C58 UNK     0      30.930  21.652  22.484  1.00  0.00     0.000 C 
HETATM   37  C59 UNK     0      38.803  27.004  20.183  1.00  0.00     0.000 C 
HETATM   38  C60 UNK     0      32.474  21.979  22.057  1.00  0.00     0.000 C 
HETATM   39  C61 UNK     0      37.318  26.552  20.897  1.00  0.00     0.000 C 
HETATM   40  C62 UNK     0      33.029  23.251  21.961  1.00  0.00     0.000 C 
HETATM   41  C63 UNK     0      36.680  25.302  20.821  1.00  0.00     0.000 C 
HETATM   42  C64 UNK     0      34.567  23.624  21.438  1.00  0.00     0.000 C 
HETATM   43  C65 UNK     0      35.162  24.891  21.444  1.00  0.00     0.000 C 
ENDROOT
BRANCH  12  44
HETATM   44  O4  UNK     0      46.148  31.864  17.592  1.00  0.00     0.000 OA
BRANCH  44  45
HETATM   45  C30 UNK     0      45.886  30.534  16.613  1.00  0.00     0.000 C 
HETATM   46  O5  UNK     0      45.622  29.326  17.239  1.00  0.00     0.000 OA
HETATM   47  C35 UNK     0      45.620  28.170  16.165  1.00  0.00     0.000 C 
HETATM   48  C34 UNK     0      45.249  28.572  14.600  1.00  0.00     0.000 C 
HETATM   49  C39 UNK     0      46.945  27.382  16.170  1.00  0.00     0.000 C 
HETATM   50  C33 UNK     0      44.080  29.355  14.841  1.00  0.00     0.000 C 
HETATM   51  C32 UNK     0      44.595  30.732  15.573  1.00  0.00     0.000 C 
BRANCH  48  52
HETATM   52  O11 UNK     0      44.953  27.354  13.840  1.00  0.00     0.000 OA
HETATM   53 4H10 UNK     0      45.512  27.282  13.030  1.00  0.00     0.000 HD
ENDBRANCH  48  52
BRANCH  50  54
HETATM   54  N18 UNK     0      43.277  29.694  13.627  1.00  0.00     0.000 N 
HETATM   55  H98 UNK     0      42.727  30.560  13.797  1.00  0.00     0.000 HD
HETATM   56  H99 UNK     0      43.893  29.837  12.820  1.00  0.00     0.000 HD
ENDBRANCH  50  54
BRANCH  51  57
HETATM   57  O10 UNK     0      45.109  31.656  14.609  1.00  0.00     0.000 OA
HETATM   58 1H10 UNK     0      45.549  31.156  13.871  1.00  0.00     0.000 HD
ENDBRANCH  51  57
ENDBRANCH  44  45
ENDBRANCH  12  44
BRANCH   6  59
HETATM   59  C28 UNK     0      47.325  36.170  20.481  1.00  0.00     0.000 C 
HETATM   60  O8  UNK     0      47.467  37.344  19.856  1.00  0.00     0.000 OA
BRANCH  59  61
HETATM   61  O7  UNK     0      48.448  35.388  20.557  1.00  0.00     0.000 OA
HETATM   62  H92 UNK     0      48.719  34.977  19.704  1.00  0.00     0.000 HD
ENDBRANCH  59  61
ENDBRANCH   6  59
BRANCH   4  63
HETATM   63  O2  UNK     0      44.886  33.659  23.497  1.00  0.00     0.000 OA
HETATM   64  H79 UNK     0      44.448  33.300  24.316  1.00  0.00     0.000 HD
ENDBRANCH   4  63
BRANCH   7  65
HETATM   65  O3  UNK     0      46.290  37.576  22.627  1.00  0.00     0.000 OA
HETATM   66  H81 UNK     0      45.643  38.072  23.188  1.00  0.00     0.000 HD
ENDBRANCH   7  65
BRANCH  11  67
HETATM   67  O6  UNK     0      42.611  31.854  23.845  1.00  0.00     0.000 OA
HETATM   68  H89 UNK     0      43.008  32.161  24.680  1.00  0.00     0.000 HD
ENDBRANCH  11  67
BRANCH  14  69
HETATM   69  O9  UNK     0      40.244  30.090  24.286  1.00  0.00     0.000 OA
HETATM   70 0H10 UNK     0      40.390  30.002  25.251  1.00  0.00     0.000 HD
ENDBRANCH  14  69
BRANCH  15  71
HETATM   71  O12 UNK     0      38.318  30.872  26.378  1.00  0.00     0.000 OA
HETATM   72 5H10 UNK     0      37.933  31.655  26.846  1.00  0.00     0.000 HD
ENDBRANCH  15  71
BRANCH  20  73
HETATM   73  O13 UNK     0      35.704  26.403  25.421  1.00  0.00     0.000 OA
HETATM   74 3H11 UNK     0      36.198  26.582  26.253  1.00  0.00     0.000 HD
ENDBRANCH  20  73
BRANCH  22  75
HETATM   75  O14 UNK     0      32.278  25.535  24.308  1.00  0.00     0.000 OA
HETATM   76 1H12 UNK     0      32.210  24.588  24.062  1.00  0.00     0.000 HD
ENDBRANCH  22  75
BRANCH  26  77
HETATM   77  O16 UNK     0      27.016  19.890  24.995  1.00  0.00     0.000 OA
HETATM   78 9H12 UNK     0      26.439  20.701  25.068  1.00  0.00     0.000 HD
ENDBRANCH  26  77
TORSDOF 15
ENDMDL
