# Supplementary material for: Phytochemical profiling of Vitex negundo seeds via UHPLC-QTOF-MS/MS analyses with antimicrobial evaluation and in silico targeting of DNA Gyrase B and Secreted Aspartic Proteinase 2 (SAP2)
Source: PLoS One. 2026 Mar 13;21(3):e0343965. doi: 10.1371/journal.pone.0343965 (PMC12987476; doi:10.1371/journal.pone.0343965)
Supplement: S4 Data — (ZIP) [file pone.0343965.s005.zip]

Archive with 47 entries (39 files):
- PONE-D-25-51583/
- PONE-D-25-51583/Vitex Raw material/
- PONE-D-25-51583/Vitex Raw material/Docking  3, 1EAG/
- PONE-D-25-51583/Vitex Raw material/Docking  3, 1EAG/1eag.pdb
- PONE-D-25-51583/Vitex Raw material/Docking  3, 1EAG/ligand.pdb
- PONE-D-25-51583/Vitex Raw material/Docking  3, 1EAG/molecule1/
- PONE-D-25-51583/Vitex Raw material/Docking  3, 1EAG/molecule1/1eag.pdbqt
- PONE-D-25-51583/Vitex Raw material/Docking  3, 1EAG/molecule1/config
- PONE-D-25-51583/Vitex Raw material/Docking  3, 1EAG/molecule1/configuration.txt
- PONE-D-25-51583/Vitex Raw material/Docking  3, 1EAG/molecule1/ligand.pdb
- PONE-D-25-51583/Vitex Raw material/Docking  3, 1EAG/molecule1/ligand.pdbqt
- PONE-D-25-51583/Vitex Raw material/Docking  3, 1EAG/molecule1/result.log
- PONE-D-25-51583/Vitex Raw material/Docking  3, 1EAG/molecule1/result.pdbqt
- PONE-D-25-51583/Vitex Raw material/Docking  3, 1EAG/molecule11/
- PONE-D-25-51583/Vitex Raw material/Docking  3, 1EAG/molecule11/1eag.pdbqt
- PONE-D-25-51583/Vitex Raw material/Docking  3, 1EAG/molecule11/config
- PONE-D-25-51583/Vitex Raw material/Docking  3, 1EAG/molecule11/configuration.txt
- PONE-D-25-51583/Vitex Raw material/Docking  3, 1EAG/molecule11/ligand.pdb
- PONE-D-25-51583/Vitex Raw material/Docking  3, 1EAG/molecule11/ligand.pdbqt
- PONE-D-25-51583/Vitex Raw material/Docking  3, 1EAG/molecule11/result.log
- PONE-D-25-51583/Vitex Raw material/Docking  3, 1EAG/molecule11/result.pdbqt
- PONE-D-25-51583/Vitex Raw material/Docking  3, 1EAG/molecule12/
- PONE-D-25-51583/Vitex Raw material/Docking  3, 1EAG/molecule12/1eag.pdbqt
- PONE-D-25-51583/Vitex Raw material/Docking  3, 1EAG/molecule12/config
- PONE-D-25-51583/Vitex Raw material/Docking  3, 1EAG/molecule12/configuration.txt
- PONE-D-25-51583/Vitex Raw material/Docking  3, 1EAG/molecule12/ligand.pdb
- PONE-D-25-51583/Vitex Raw material/Docking  3, 1EAG/molecule12/ligand.pdbqt
- PONE-D-25-51583/Vitex Raw material/Docking  3, 1EAG/molecule12/result.log
- PONE-D-25-51583/Vitex Raw material/Docking  3, 1EAG/molecule12/result.pdbqt
- PONE-D-25-51583/Vitex Raw material/Docking  3, 1EAG/molecule4/
- PONE-D-25-51583/Vitex Raw material/Docking  3, 1EAG/molecule4/1eag-f17.png
- PONE-D-25-51583/Vitex Raw material/Docking  3, 1EAG/molecule4/1eag.pdbqt
- PONE-D-25-51583/Vitex Raw material/Docking  3, 1EAG/molecule4/1eag.png
- PONE-D-25-51583/Vitex Raw material/Docking  3, 1EAG/molecule4/config
- PONE-D-25-51583/Vitex Raw material/Docking  3, 1EAG/molecule4/configuration.txt
- PONE-D-25-51583/Vitex Raw material/Docking  3, 1EAG/molecule4/f4-c4.png
- PONE-D-25-51583/Vitex Raw material/Docking  3, 1EAG/molecule4/ff4.png
- PONE-D-25-51583/Vitex Raw material/Docking  3, 1EAG/molecule4/ligand.pdbqt
- PONE-D-25-51583/Vitex Raw material/Docking  3, 1EAG/molecule4/result.log
- PONE-D-25-51583/Vitex Raw material/Docking  3, 1EAG/molecule4/result.pdbqt
- PONE-D-25-51583/Vitex Raw material/Docking  3, 1EAG/molecule5/
- PONE-D-25-51583/Vitex Raw material/Docking  3, 1EAG/molecule5/1eag.pdbqt
- PONE-D-25-51583/Vitex Raw material/Docking  3, 1EAG/molecule5/config
- PONE-D-25-51583/Vitex Raw material/Docking  3, 1EAG/molecule5/configuration.txt
- PONE-D-25-51583/Vitex Raw material/Docking  3, 1EAG/molecule5/ligand.pdbqt
- PONE-D-25-51583/Vitex Raw material/Docking  3, 1EAG/molecule5/result.log
- PONE-D-25-51583/Vitex Raw material/Docking  3, 1EAG/molecule5/result.pdbqt
