# Supplementary material for: Phytochemical profiling of Vitex negundo seeds via UHPLC-QTOF-MS/MS analyses with antimicrobial evaluation and in silico targeting of DNA Gyrase B and Secreted Aspartic Proteinase 2 (SAP2)
Source: PLoS One. 2026 Mar 13;21(3):e0343965. doi: 10.1371/journal.pone.0343965 (PMC12987476; doi:10.1371/journal.pone.0343965)
Supplement: S4 Data — (ZIP) [file pone.0343965.s005.zip › PONE-D-25-51583/Vitex Raw material/Docking 3, 1EAG/ligand.pdb]

REMARK   BIOVIA PDB file
REMARK   Created:  2025-07-10T14:17:24Z
HETATM    1  O1  UNK     0      19.455   1.841  -0.407  1.00  0.00           O  
HETATM    2  O2  UNK     0      19.448   3.242   1.536  1.00  0.00           O  
HETATM    3  O3  UNK     0      23.129   4.085  -0.416  1.00  0.00           O  
HETATM    4  O4  UNK     0      20.203  -2.902   0.370  1.00  0.00           O  
HETATM    5  O5  UNK     0      22.763  -3.067   0.880  1.00  0.00           O  
HETATM    6  O6  UNK     0      16.526   3.181   1.413  1.00  0.00           O  
HETATM    7  O7  UNK     0      24.570   1.982  -0.211  1.00  0.00           O  
HETATM    8  O8  UNK     0      23.395   0.194   0.629  1.00  0.00           O  
HETATM    9  O9  UNK     0      13.546   3.239   1.257  1.00  0.00           O  
HETATM   10  O10 UNK     0      21.084  -5.713  -0.789  1.00  0.00           O  
HETATM   11  O11 UNK     0      25.451  -5.622  -0.582  1.00  0.00           O  
HETATM   12  O12 UNK     0      12.250   5.824   0.678  1.00  0.00           O  
HETATM   13  O13 UNK     0       7.592   3.448   1.289  1.00  0.00           O  
HETATM   14  O14 UNK     0       4.623   2.869  -0.850  1.00  0.00           O  
HETATM   15  O15 UNK     0       0.638   4.644  -0.341  1.00  0.00           O  
HETATM   16  O16 UNK     0      -3.047   1.915  -0.306  1.00  0.00           O  
HETATM   17  O17 UNK     0       2.077   3.115   0.705  1.00  0.00           O  
HETATM   18  N18 UNK     0      23.242  -7.308   0.197  1.00  0.00           N  
HETATM   19  C19 UNK     0      19.375   3.265   0.110  1.00  0.00           C  
HETATM   20  C20 UNK     0      20.705   1.082   0.013  1.00  0.00           C  
HETATM   21  C21 UNK     0      22.004   1.887  -0.423  1.00  0.00           C  
HETATM   22  C22 UNK     0      21.981   3.374   0.075  1.00  0.00           C  
HETATM   23  C23 UNK     0      20.650   4.049  -0.393  1.00  0.00           C  
HETATM   24  C24 UNK     0      17.975   4.111  -0.357  1.00  0.00           C  
HETATM   25  C25 UNK     0      20.734  -0.396  -0.738  1.00  0.00           C  
HETATM   26  C26 UNK     0      16.491   3.465   0.017  1.00  0.00           C  
HETATM   27  C27 UNK     0      19.660  -1.655  -0.507  1.00  0.00           C  
HETATM   28  C28 UNK     0      23.363   1.356  -0.033  1.00  0.00           C  
HETATM   29  C29 UNK     0      15.109   4.453  -0.316  1.00  0.00           C  
HETATM   30  C30 UNK     0      21.721  -3.552   0.106  1.00  0.00           C  
HETATM   31  C31 UNK     0      13.564   3.749  -0.070  1.00  0.00           C  
HETATM   32  C32 UNK     0      21.778  -5.202   0.353  1.00  0.00           C  
HETATM   33  C33 UNK     0      23.291  -5.835   0.445  1.00  0.00           C  
HETATM   34  C34 UNK     0      24.091  -5.088  -0.471  1.00  0.00           C  
HETATM   35  C35 UNK     0      24.129  -3.641   0.337  1.00  0.00           C  
HETATM   36  C36 UNK     0      12.158   4.747  -0.275  1.00  0.00           C  
HETATM   37  C37 UNK     0      17.989  -1.098  -0.380  1.00  0.00           C  
HETATM   38  C38 UNK     0      10.627   3.941  -0.059  1.00  0.00           C  
HETATM   39  C39 UNK     0      24.877  -2.611  -0.533  1.00  0.00           C  
HETATM   40  C40 UNK     0       9.137   4.801  -0.274  1.00  0.00           C  
HETATM   41  C41 UNK     0      16.775  -1.758  -0.125  1.00  0.00           C  
HETATM   42  C42 UNK     0       7.641   3.948  -0.049  1.00  0.00           C  
HETATM   43  C43 UNK     0       6.208   4.834  -0.300  1.00  0.00           C  
HETATM   44  C44 UNK     0       4.724   4.031  -0.019  1.00  0.00           C  
HETATM   45  C45 UNK     0      15.221  -1.016  -0.181  1.00  0.00           C  
HETATM   46  C46 UNK     0       3.359   4.928  -0.317  1.00  0.00           C  
HETATM   47  C47 UNK     0      -0.597   2.478  -0.337  1.00  0.00           C  
HETATM   48  C48 UNK     0      -1.718   1.516   0.204  1.00  0.00           C  
HETATM   49  C49 UNK     0      -0.633   3.976   0.115  1.00  0.00           C  
HETATM   50  C50 UNK     0      -1.299  -0.007  -0.239  1.00  0.00           C  
HETATM   51  C51 UNK     0      13.954  -1.594   0.048  1.00  0.00           C  
HETATM   52  C52 UNK     0       1.988   4.154   0.043  1.00  0.00           C  
HETATM   53  C53 UNK     0      -0.575   2.446  -1.890  1.00  0.00           C  
HETATM   54  C54 UNK     0      -1.890   4.716  -0.431  1.00  0.00           C  
HETATM   55  C55 UNK     0      -2.378  -0.973   0.328  1.00  0.00           C  
HETATM   56  C56 UNK     0       0.202  -0.507   0.317  1.00  0.00           C  
HETATM   57  C57 UNK     0      12.421  -0.839  -0.124  1.00  0.00           C  
HETATM   58  C58 UNK     0       1.432  -0.245  -0.263  1.00  0.00           C  
HETATM   59  C59 UNK     0      11.150  -1.392   0.140  1.00  0.00           C  
HETATM   60  C60 UNK     0       2.877  -0.800   0.265  1.00  0.00           C  
HETATM   61  C61 UNK     0       9.626  -0.669  -0.129  1.00  0.00           C  
HETATM   62  C62 UNK     0       4.118  -0.391  -0.213  1.00  0.00           C  
HETATM   63  C63 UNK     0       8.363  -1.193   0.197  1.00  0.00           C  
HETATM   64  C64 UNK     0       5.602  -1.003   0.235  1.00  0.00           C  
HETATM   65  C65 UNK     0       6.854  -0.520  -0.164  1.00  0.00           C  
HETATM   66  H66 UNK     0      20.736   0.968   1.124  1.00  0.00           H  
HETATM   67  H67 UNK     0      22.013   2.026  -1.549  1.00  0.00           H  
HETATM   68  H68 UNK     0      22.007   3.348   1.190  1.00  0.00           H  
HETATM   69  H69 UNK     0      20.637   4.079  -1.482  1.00  0.00           H  
HETATM   70  H70 UNK     0      20.615   5.065   0.000  1.00  0.00           H  
HETATM   71  H71 UNK     0      18.024   5.094   0.110  1.00  0.00           H  
HETATM   72  H72 UNK     0      18.013   4.221  -1.441  1.00  0.00           H  
HETATM   73  H73 UNK     0      20.682  -0.172  -1.804  1.00  0.00           H  
HETATM   74  H74 UNK     0      21.713  -0.813  -0.502  1.00  0.00           H  
HETATM   75  H75 UNK     0      16.403   2.525  -0.540  1.00  0.00           H  
HETATM   76  H76 UNK     0      19.695  -2.150  -1.483  1.00  0.00           H  
HETATM   77  H77 UNK     0      15.174   5.334   0.323  1.00  0.00           H  
HETATM   78  H78 UNK     0      15.169   4.757  -1.362  1.00  0.00           H  
HETATM   79  H79 UNK     0      19.483   4.179   1.872  1.00  0.00           H  
HETATM   80  H80 UNK     0      22.039  -3.363  -0.932  1.00  0.00           H  
HETATM   81  H81 UNK     0      23.135   5.019  -0.087  1.00  0.00           H  
HETATM   82  H82 UNK     0      13.492   2.914  -0.777  1.00  0.00           H  
HETATM   83  H83 UNK     0      21.301  -5.548   1.275  1.00  0.00           H  
HETATM   84  H84 UNK     0      23.779  -5.644   1.412  1.00  0.00           H  
HETATM   85  H85 UNK     0      23.611  -5.087  -1.455  1.00  0.00           H  
HETATM   86  H86 UNK     0      24.725  -3.807   1.257  1.00  0.00           H  
HETATM   87  H87 UNK     0      12.175   5.161  -1.295  1.00  0.00           H  
HETATM   88  H88 UNK     0      17.876  -0.024  -0.530  1.00  0.00           H  
HETATM   89  H89 UNK     0      15.709   2.721   1.679  1.00  0.00           H  
HETATM   90  H90 UNK     0      10.611   3.109  -0.763  1.00  0.00           H  
HETATM   91  H91 UNK     0      10.620   3.555   0.961  1.00  0.00           H  
HETATM   92  H92 UNK     0      25.342   1.494   0.158  1.00  0.00           H  
HETATM   93  H93 UNK     0      25.812  -3.044  -0.887  1.00  0.00           H  
HETATM   94  H94 UNK     0      25.091  -1.721   0.059  1.00  0.00           H  
HETATM   95  H95 UNK     0      24.257  -2.338  -1.387  1.00  0.00           H  
HETATM   96  H96 UNK     0       9.141   5.631   0.432  1.00  0.00           H  
HETATM   97  H97 UNK     0       9.135   5.189  -1.292  1.00  0.00           H  
HETATM   98  H98 UNK     0      24.203  -7.704   0.224  1.00  0.00           H  
HETATM   99  H99 UNK     0      22.665  -7.770   0.908  1.00  0.00           H  
HETATM  100 0H10 UNK     0      12.716   2.740   1.408  1.00  0.00           H  
HETATM  101 1H10 UNK     0      21.085  -6.707  -0.761  1.00  0.00           H  
HETATM  102 2H10 UNK     0      16.819  -2.818   0.126  1.00  0.00           H  
HETATM  103 3H10 UNK     0       7.621   3.095  -0.741  1.00  0.00           H  
HETATM  104 4H10 UNK     0      26.013  -5.073  -1.178  1.00  0.00           H  
HETATM  105 5H10 UNK     0      11.486   6.444   0.570  1.00  0.00           H  
HETATM  106 6H10 UNK     0       6.240   5.700   0.361  1.00  0.00           H  
HETATM  107 7H10 UNK     0       6.207   5.167  -1.337  1.00  0.00           H  
HETATM  108 8H10 UNK     0       4.695   3.716   1.035  1.00  0.00           H  
HETATM  109 9H10 UNK     0      15.216   0.047  -0.426  1.00  0.00           H  
HETATM  110 0H11 UNK     0       0.304   2.089   0.058  1.00  0.00           H  
HETATM  111 1H11 UNK     0       3.408   5.839   0.280  1.00  0.00           H  
HETATM  112 2H11 UNK     0       3.342   5.187  -1.375  1.00  0.00           H  
HETATM  113 3H11 UNK     0       8.363   2.859   1.451  1.00  0.00           H  
HETATM  114 4H11 UNK     0      -1.735   1.561   1.302  1.00  0.00           H  
HETATM  115 5H11 UNK     0      -0.656   3.992   1.212  1.00  0.00           H  
HETATM  116 6H11 UNK     0      -1.310  -0.063  -1.332  1.00  0.00           H  
HETATM  117 7H11 UNK     0      13.949  -2.636   0.368  1.00  0.00           H  
HETATM  118 8H11 UNK     0       0.203   3.115  -2.256  1.00  0.00           H  
HETATM  119 9H11 UNK     0      -1.543   2.770  -2.274  1.00  0.00           H  
HETATM  120 0H12 UNK     0      -0.371   1.431  -2.230  1.00  0.00           H  
HETATM  121 1H12 UNK     0       5.368   2.257  -0.666  1.00  0.00           H  
HETATM  122 2H12 UNK     0      -2.790   4.209  -0.084  1.00  0.00           H  
HETATM  123 3H12 UNK     0      -1.869   4.714  -1.521  1.00  0.00           H  
HETATM  124 4H12 UNK     0      -1.892   5.745  -0.070  1.00  0.00           H  
HETATM  125 5H12 UNK     0      -2.129  -1.998   0.051  1.00  0.00           H  
HETATM  126 6H12 UNK     0      -3.353  -0.713  -0.084  1.00  0.00           H  
HETATM  127 7H12 UNK     0      -2.408  -0.888   1.414  1.00  0.00           H  
HETATM  128 8H12 UNK     0       0.210  -1.102   1.230  1.00  0.00           H  
HETATM  129 9H12 UNK     0      -3.779   1.339   0.054  1.00  0.00           H  
HETATM  130 0H13 UNK     0      12.431   0.191  -0.479  1.00  0.00           H  
HETATM  131 1H13 UNK     0       1.437   0.388  -1.150  1.00  0.00           H  
HETATM  132 2H13 UNK     0      11.140  -2.395   0.565  1.00  0.00           H  
HETATM  133 3H13 UNK     0       2.867  -1.550   1.056  1.00  0.00           H  
HETATM  134 4H13 UNK     0       9.633   0.310  -0.609  1.00  0.00           H  
HETATM  135 5H13 UNK     0       4.119   0.409  -0.953  1.00  0.00           H  
HETATM  136 6H13 UNK     0       8.355  -2.137   0.743  1.00  0.00           H  
HETATM  137 7H13 UNK     0       5.597  -1.864   0.903  1.00  0.00           H  
HETATM  138 8H13 UNK     0       6.857   0.385  -0.771  1.00  0.00           H  
TER     139      UNK     0 
CONECT    1   19   20
CONECT    2   19   79
CONECT    3   81   22
CONECT    4   30   27
CONECT    5   30   35
CONECT    6   26   89
CONECT    7   28   92
CONECT    8   28
CONECT    9  100   31
CONECT   10  101   32
CONECT   11  104   34
CONECT   12  105   36
CONECT   13  113   42
CONECT   14  121   44
CONECT   15   49   52
CONECT   16  129   48
CONECT   17   52
CONECT   18   98   99   33
CONECT   19    1    2   24   23
CONECT   20    1   66   21   25
CONECT   21   20   67   28   22
CONECT   22    3   21   68   23
CONECT   23   19   22   69   70
CONECT   24   19   72   71   26
CONECT   25   20   27   74   73
CONECT   26    6   24   29   75
CONECT   27    4   25   37   76
CONECT   28    7    8   21
CONECT   29   26   78   31   77
CONECT   30    4    5   32   80
CONECT   31    9   29   36   82
CONECT   32   10   30   83   33
CONECT   33   18   32   84   34
CONECT   34   11   33   85   35
CONECT   35    5   34   86   39
CONECT   36   12   31   38   87
CONECT   37   27   88   41
CONECT   38   36   40   90   91
CONECT   39   35   93   95   94
CONECT   40   38   97   42   96
CONECT   41   37   45  102
CONECT   42   13   40   43  103
CONECT   43   42  107   44  106
CONECT   44   14   43   46  108
CONECT   45   41  109   51
CONECT   46   44  112  111   52
CONECT   47   53   49  110   48
CONECT   48   16   47  114   50
CONECT   49   15   47  115   54
CONECT   50   48  116   55   56
CONECT   51   45  117   57
CONECT   52   15   17   46
CONECT   53   47  119  118  120
CONECT   54   49  122  123  124
CONECT   55   50  127  125  126
CONECT   56   50  128   58
CONECT   57   51  130   59
CONECT   58   56  131   60
CONECT   59   57  132   61
CONECT   60   58  133   62
CONECT   61   59  134   63
CONECT   62   60  135   64
CONECT   63   61  136   65
CONECT   64   62  137   65
CONECT   65   63   64  138
CONECT   66   20
CONECT   67   21
CONECT   68   22
CONECT   69   23
CONECT   70   23
CONECT   71   24
CONECT   72   24
CONECT   73   25
CONECT   74   25
CONECT   75   26
CONECT   76   27
CONECT   77   29
CONECT   78   29
CONECT   79    2
CONECT   80   30
CONECT   81    3
CONECT   82   31
CONECT   83   32
CONECT   84   33
CONECT   85   34
CONECT   86   35
CONECT   87   36
CONECT   88   37
CONECT   89    6
CONECT   90   38
CONECT   91   38
CONECT   92    7
CONECT   93   39
CONECT   94   39
CONECT   95   39
CONECT   96   40
CONECT   97   40
CONECT   98   18
CONECT   99   18
CONECT  100    9
CONECT  101   10
CONECT  102   41
CONECT  103   42
CONECT  104   11
CONECT  105   12
CONECT  106   43
CONECT  107   43
CONECT  108   44
CONECT  109   45
CONECT  110   47
CONECT  111   46
CONECT  112   46
CONECT  113   13
CONECT  114   48
CONECT  115   49
CONECT  116   50
CONECT  117   51
CONECT  118   53
CONECT  119   53
CONECT  120   53
CONECT  121   14
CONECT  122   54
CONECT  123   54
CONECT  124   54
CONECT  125   55
CONECT  126   55
CONECT  127   55
CONECT  128   56
CONECT  129   16
CONECT  130   57
CONECT  131   58
CONECT  132   59
CONECT  133   60
CONECT  134   61
CONECT  135   62
CONECT  136   63
CONECT  137   64
CONECT  138   65
END
