# Supplementary material for: Phytochemical profiling of Vitex negundo seeds via UHPLC-QTOF-MS/MS analyses with antimicrobial evaluation and in silico targeting of DNA Gyrase B and Secreted Aspartic Proteinase 2 (SAP2)
Source: PLoS One. 2026 Mar 13;21(3):e0343965. doi: 10.1371/journal.pone.0343965 (PMC12987476; doi:10.1371/journal.pone.0343965)
Supplement: S4 Data — (ZIP) [file pone.0343965.s005.zip › PONE-D-25-51583/Vitex Raw material/Docking 3, 1EAG/molecule1/ligand.pdb]

REMARK   BIOVIA PDB file
REMARK   Created:  2025-01-09T10:53:25Z
HETATM    1  C1          0      -8.178   1.141  -0.099  1.00  0.00           C  
HETATM    2  C2          0      -7.643  -0.103   0.233  1.00  0.00           C  
HETATM    3  C3          0      -8.491  -1.174   0.517  1.00  0.00           C  
HETATM    4  C4          0      -9.874  -0.999   0.468  1.00  0.00           C  
HETATM    5  C5          0     -10.409   0.245   0.136  1.00  0.00           C  
HETATM    6  C6          0      -9.561   1.316  -0.148  1.00  0.00           C  
HETATM    7  C7          0     -10.078   2.521  -0.470  1.00  0.00           C  
HETATM    8  O8          0      -9.280   3.591  -0.556  1.00  0.00           O  
HETATM    9  O9          0     -11.263   2.633  -0.681  1.00  0.00           O  
HETATM   10  O10         0      -6.299  -0.273   0.280  1.00  0.00           O  
HETATM   11  O11         0      -7.972  -2.383   0.840  1.00  0.00           O  
HETATM   12  C12         0      -5.945  -1.560  -0.146  1.00  0.00           C  
HETATM   13  H13         0      -8.383   3.276  -0.350  1.00  0.00           H  
HETATM   14  H14         0      -8.407  -3.054   0.287  1.00  0.00           H  
HETATM   15  H15         0      -7.508   1.985  -0.323  1.00  0.00           H  
HETATM   16  H16         0     -10.543  -1.843   0.692  1.00  0.00           H  
HETATM   17  H17         0     -11.500   0.383   0.098  1.00  0.00           H  
HETATM   18  H18         0      -4.839  -1.676  -0.099  1.00  0.00           H  
HETATM   19  H19         0      -6.425  -2.315   0.516  1.00  0.00           H  
HETATM   20  H20         0      -6.289  -1.712  -1.194  1.00  0.00           H  
END
