# Supplementary material for: Phytochemical profiling of Vitex negundo seeds via UHPLC-QTOF-MS/MS analyses with antimicrobial evaluation and in silico targeting of DNA Gyrase B and Secreted Aspartic Proteinase 2 (SAP2)
Source: PLoS One. 2026 Mar 13;21(3):e0343965. doi: 10.1371/journal.pone.0343965 (PMC12987476; doi:10.1371/journal.pone.0343965)
Supplement: S4 Data — (ZIP) [file pone.0343965.s005.zip › PONE-D-25-51583/Vitex Raw material/Docking 3, 1EAG/molecule1/ligand.pdbqt]

REMARK  4 active torsions:
REMARK  status: ('A' for Active; 'I' for Inactive)
REMARK    1  A    between atoms: C2_2  and  O10_10 
REMARK    2  A    between atoms: C3_3  and  O11_11 
REMARK    3  A    between atoms: C6_6  and  C7_7 
REMARK    4  A    between atoms: C7_7  and  O8_8 
ROOT
HETATM    1  C1          0      -8.178   1.141  -0.099  1.00  0.00     0.057 A 
HETATM    2  C2          0      -7.643  -0.103   0.233  1.00  0.00     0.102 A 
HETATM    3  C3          0      -8.491  -1.174   0.517  1.00  0.00     0.099 A 
HETATM    4  C4          0      -9.874  -0.999   0.468  1.00  0.00     0.040 A 
HETATM    5  C5          0     -10.409   0.245   0.136  1.00  0.00     0.021 A 
HETATM    6  C6          0      -9.561   1.316  -0.148  1.00  0.00     0.040 A 
ENDROOT
BRANCH   6   7
HETATM    7  C7          0     -10.078   2.521  -0.470  1.00  0.00     0.176 C 
HETATM    8  O9          0     -11.263   2.633  -0.681  1.00  0.00    -0.646 OA
BRANCH   7   9
HETATM    9  O8          0      -9.280   3.591  -0.556  1.00  0.00    -0.773 OA
HETATM   10  H13         0      -8.383   3.276  -0.350  1.00  0.00     0.167 HD
ENDBRANCH   7   9
ENDBRANCH   6   7
BRANCH   2  11
HETATM   11  O10         0      -6.299  -0.273   0.280  1.00  0.00    -0.353 OA
HETATM   12  C12         0      -5.945  -1.560  -0.146  1.00  0.00     0.210 C 
ENDBRANCH   2  11
BRANCH   3  13
HETATM   13  O11         0      -7.972  -2.383   0.840  1.00  0.00    -0.358 OA
HETATM   14  H14         0      -8.407  -3.054   0.287  1.00  0.00     0.217 HD
ENDBRANCH   3  13
TORSDOF 4
