# Supplementary material for: Phytochemical profiling of Vitex negundo seeds via UHPLC-QTOF-MS/MS analyses with antimicrobial evaluation and in silico targeting of DNA Gyrase B and Secreted Aspartic Proteinase 2 (SAP2)
Source: PLoS One. 2026 Mar 13;21(3):e0343965. doi: 10.1371/journal.pone.0343965 (PMC12987476; doi:10.1371/journal.pone.0343965)
Supplement: S4 Data — (ZIP) [file pone.0343965.s005.zip › PONE-D-25-51583/Vitex Raw material/Docking 3, 1EAG/molecule1/result.pdbqt]

MODEL 1
REMARK VINA RESULT:      -5.4      0.000      0.000
REMARK  4 active torsions:
REMARK  status: ('A' for Active; 'I' for Inactive)
REMARK    1  A    between atoms: C2_2  and  O10_10 
REMARK    2  A    between atoms: C3_3  and  O11_11 
REMARK    3  A    between atoms: C6_6  and  C7_7 
REMARK    4  A    between atoms: C7_7  and  O8_8 
ROOT
HETATM    1  C1          0      41.654  25.067  13.045  1.00  0.00     0.057 A 
HETATM    2  C2          0      42.002  23.735  12.821  1.00  0.00     0.102 A 
HETATM    3  C3          0      42.948  23.417  11.846  1.00  0.00     0.099 A 
HETATM    4  C4          0      43.544  24.431  11.096  1.00  0.00     0.040 A 
HETATM    5  C5          0      43.195  25.762  11.320  1.00  0.00     0.021 A 
HETATM    6  C6          0      42.250  26.081  12.295  1.00  0.00     0.040 A 
ENDROOT
BRANCH   6   7
HETATM    7  C7          0      41.912  27.369  12.514  1.00  0.00     0.176 C 
HETATM    8  O9          0      42.138  28.205  11.669  1.00  0.00    -0.646 OA
BRANCH   7   9
HETATM    9  O8          0      41.327  27.723  13.664  1.00  0.00    -0.773 OA
HETATM   10  H13         0      40.539  27.159  13.750  1.00  0.00     0.167 HD
ENDBRANCH   7   9
ENDBRANCH   6   7
BRANCH   2  11
HETATM   11  O10         0      41.423  22.750  13.550  1.00  0.00    -0.353 OA
HETATM   12  C12         0      40.079  22.590  13.191  1.00  0.00     0.210 C 
ENDBRANCH   2  11
BRANCH   3  13
HETATM   13  O11         0      43.287  22.123  11.627  1.00  0.00    -0.358 OA
HETATM   14  H14         0      43.543  21.732  12.479  1.00  0.00     0.217 HD
ENDBRANCH   3  13
TORSDOF 4
ENDMDL
MODEL 2
REMARK VINA RESULT:      -5.1      1.902      3.951
REMARK  4 active torsions:
REMARK  status: ('A' for Active; 'I' for Inactive)
REMARK    1  A    between atoms: C2_2  and  O10_10 
REMARK    2  A    between atoms: C3_3  and  O11_11 
REMARK    3  A    between atoms: C6_6  and  C7_7 
REMARK    4  A    between atoms: C7_7  and  O8_8 
ROOT
HETATM    1  C1          0      42.828  25.378  13.160  1.00  0.00     0.057 A 
HETATM    2  C2          0      42.155  26.382  13.855  1.00  0.00     0.102 A 
HETATM    3  C3          0      42.011  27.648  13.287  1.00  0.00     0.099 A 
HETATM    4  C4          0      42.540  27.908  12.023  1.00  0.00     0.040 A 
HETATM    5  C5          0      43.213  26.904  11.328  1.00  0.00     0.021 A 
HETATM    6  C6          0      43.357  25.638  11.896  1.00  0.00     0.040 A 
ENDROOT
BRANCH   6   7
HETATM    7  C7          0      44.008  24.665  11.223  1.00  0.00     0.176 C 
HETATM    8  O9          0      45.204  24.740  11.060  1.00  0.00    -0.646 OA
BRANCH   7   9
HETATM    9  O8          0      43.332  23.619  10.737  1.00  0.00    -0.773 OA
HETATM   10  H13         0      42.411  23.734  11.029  1.00  0.00     0.167 HD
ENDBRANCH   7   9
ENDBRANCH   6   7
BRANCH   2  11
HETATM   11  O10         0      41.641  26.129  15.084  1.00  0.00    -0.353 OA
HETATM   12  C12         0      40.648  25.143  15.013  1.00  0.00     0.210 C 
ENDBRANCH   2  11
BRANCH   3  13
HETATM   13  O11         0      41.358  28.624  13.962  1.00  0.00    -0.358 OA
HETATM   14  H14         0      41.687  28.628  14.877  1.00  0.00     0.217 HD
ENDBRANCH   3  13
TORSDOF 4
ENDMDL
MODEL 3
REMARK VINA RESULT:      -5.1      2.490      5.243
REMARK  4 active torsions:
REMARK  status: ('A' for Active; 'I' for Inactive)
REMARK    1  A    between atoms: C2_2  and  O10_10 
REMARK    2  A    between atoms: C3_3  and  O11_11 
REMARK    3  A    between atoms: C6_6  and  C7_7 
REMARK    4  A    between atoms: C7_7  and  O8_8 
ROOT
HETATM    1  C1          0      45.007  26.907  12.525  1.00  0.00     0.057 A 
HETATM    2  C2          0      44.369  28.071  12.950  1.00  0.00     0.102 A 
HETATM    3  C3          0      43.004  28.244  12.718  1.00  0.00     0.099 A 
HETATM    4  C4          0      42.279  27.251  12.060  1.00  0.00     0.040 A 
HETATM    5  C5          0      42.917  26.086  11.634  1.00  0.00     0.021 A 
HETATM    6  C6          0      44.281  25.914  11.867  1.00  0.00     0.040 A 
ENDROOT
BRANCH   6   7
HETATM    7  C7          0      44.900  24.786  11.455  1.00  0.00     0.176 C 
HETATM    8  O9          0      46.055  24.826  11.099  1.00  0.00    -0.646 OA
BRANCH   7   9
HETATM    9  O8          0      44.237  23.625  11.441  1.00  0.00    -0.773 OA
HETATM   10  H13         0      44.131  23.363  12.372  1.00  0.00     0.167 HD
ENDBRANCH   7   9
ENDBRANCH   6   7
BRANCH   2  11
HETATM   11  O10         0      45.074  29.036  13.590  1.00  0.00    -0.353 OA
HETATM   12  C12         0      45.649  28.535  14.765  1.00  0.00     0.210 C 
ENDBRANCH   2  11
BRANCH   3  13
HETATM   13  O11         0      42.383  29.375  13.130  1.00  0.00    -0.358 OA
HETATM   14  H14         0      41.892  29.169  13.944  1.00  0.00     0.217 HD
ENDBRANCH   3  13
TORSDOF 4
ENDMDL
MODEL 4
REMARK VINA RESULT:      -4.9      1.125      4.164
REMARK  4 active torsions:
REMARK  status: ('A' for Active; 'I' for Inactive)
REMARK    1  A    between atoms: C2_2  and  O10_10 
REMARK    2  A    between atoms: C3_3  and  O11_11 
REMARK    3  A    between atoms: C6_6  and  C7_7 
REMARK    4  A    between atoms: C7_7  and  O8_8 
ROOT
HETATM    1  C1          0      41.988  24.786  12.729  1.00  0.00     0.057 A 
HETATM    2  C2          0      42.172  26.167  12.669  1.00  0.00     0.102 A 
HETATM    3  C3          0      43.030  26.716  11.716  1.00  0.00     0.099 A 
HETATM    4  C4          0      43.704  25.882  10.823  1.00  0.00     0.040 A 
HETATM    5  C5          0      43.520  24.501  10.883  1.00  0.00     0.021 A 
HETATM    6  C6          0      42.661  23.952  11.837  1.00  0.00     0.040 A 
ENDROOT
BRANCH   6   7
HETATM    7  C7          0      42.483  22.615  11.896  1.00  0.00     0.176 C 
HETATM    8  O9          0      41.940  22.120  12.856  1.00  0.00    -0.646 OA
BRANCH   7   9
HETATM    9  O8          0      42.905  21.838  10.893  1.00  0.00    -0.773 OA
HETATM   10  H13         0      42.215  21.165  10.763  1.00  0.00     0.167 HD
ENDBRANCH   7   9
ENDBRANCH   6   7
BRANCH   2  11
HETATM   11  O10         0      41.517  26.977  13.536  1.00  0.00    -0.353 OA
HETATM   12  C12         0      41.819  26.636  14.861  1.00  0.00     0.210 C 
ENDBRANCH   2  11
BRANCH   3  13
HETATM   13  O11         0      43.209  28.057  11.657  1.00  0.00    -0.358 OA
HETATM   14  H14         0      44.026  28.273  12.138  1.00  0.00     0.217 HD
ENDBRANCH   3  13
TORSDOF 4
ENDMDL
MODEL 5
REMARK VINA RESULT:      -4.9      2.832      3.577
REMARK  4 active torsions:
REMARK  status: ('A' for Active; 'I' for Inactive)
REMARK    1  A    between atoms: C2_2  and  O10_10 
REMARK    2  A    between atoms: C3_3  and  O11_11 
REMARK    3  A    between atoms: C6_6  and  C7_7 
REMARK    4  A    between atoms: C7_7  and  O8_8 
ROOT
HETATM    1  C1          0      44.460  27.165  13.450  1.00  0.00     0.057 A 
HETATM    2  C2          0      45.105  26.094  12.834  1.00  0.00     0.102 A 
HETATM    3  C3          0      44.564  25.524  11.680  1.00  0.00     0.099 A 
HETATM    4  C4          0      43.379  26.027  11.145  1.00  0.00     0.040 A 
HETATM    5  C5          0      42.734  27.099  11.761  1.00  0.00     0.021 A 
HETATM    6  C6          0      43.274  27.669  12.914  1.00  0.00     0.040 A 
ENDROOT
BRANCH   6   7
HETATM    7  C7          0      42.651  28.707  13.512  1.00  0.00     0.176 C 
HETATM    8  O9          0      43.201  29.781  13.585  1.00  0.00    -0.646 OA
BRANCH   7   9
HETATM    9  O8          0      41.425  28.548  14.023  1.00  0.00    -0.773 OA
HETATM   10  H13         0      40.895  29.291  13.688  1.00  0.00     0.167 HD
ENDBRANCH   7   9
ENDBRANCH   6   7
BRANCH   2  11
HETATM   11  O10         0      46.257  25.605  13.354  1.00  0.00    -0.353 OA
HETATM   12  C12         0      46.583  26.263  14.547  1.00  0.00     0.210 C 
ENDBRANCH   2  11
BRANCH   3  13
HETATM   13  O11         0      45.190  24.482  11.081  1.00  0.00    -0.358 OA
HETATM   14  H14         0      45.158  23.723  11.688  1.00  0.00     0.217 HD
ENDBRANCH   3  13
TORSDOF 4
ENDMDL
MODEL 6
REMARK VINA RESULT:      -4.8      2.146      4.699
REMARK  4 active torsions:
REMARK  status: ('A' for Active; 'I' for Inactive)
REMARK    1  A    between atoms: C2_2  and  O10_10 
REMARK    2  A    between atoms: C3_3  and  O11_11 
REMARK    3  A    between atoms: C6_6  and  C7_7 
REMARK    4  A    between atoms: C7_7  and  O8_8 
ROOT
HETATM    1  C1          0      44.387  24.520  11.737  1.00  0.00     0.057 A 
HETATM    2  C2          0      44.800  25.813  12.053  1.00  0.00     0.102 A 
HETATM    3  C3          0      43.856  26.827  12.219  1.00  0.00     0.099 A 
HETATM    4  C4          0      42.498  26.545  12.068  1.00  0.00     0.040 A 
HETATM    5  C5          0      42.085  25.251  11.752  1.00  0.00     0.021 A 
HETATM    6  C6          0      43.029  24.237  11.587  1.00  0.00     0.040 A 
ENDROOT
BRANCH   6   7
HETATM    7  C7          0      42.630  22.984  11.281  1.00  0.00     0.176 C 
HETATM    8  O9          0      41.606  22.811  10.662  1.00  0.00    -0.646 OA
BRANCH   7   9
HETATM    9  O8          0      43.366  21.935  11.663  1.00  0.00    -0.773 OA
HETATM   10  H13         0      43.946  21.724  10.911  1.00  0.00     0.167 HD
ENDBRANCH   7   9
ENDBRANCH   6   7
BRANCH   2  11
HETATM   11  O10         0      46.120  26.087  12.200  1.00  0.00    -0.353 OA
HETATM   12  C12         0      46.573  25.689  13.465  1.00  0.00     0.210 C 
ENDBRANCH   2  11
BRANCH   3  13
HETATM   13  O11         0      44.257  28.084  12.526  1.00  0.00    -0.358 OA
HETATM   14  H14         0      44.507  28.099  13.465  1.00  0.00     0.217 HD
ENDBRANCH   3  13
TORSDOF 4
ENDMDL
MODEL 7
REMARK VINA RESULT:      -4.7      1.962      4.170
REMARK  4 active torsions:
REMARK  status: ('A' for Active; 'I' for Inactive)
REMARK    1  A    between atoms: C2_2  and  O10_10 
REMARK    2  A    between atoms: C3_3  and  O11_11 
REMARK    3  A    between atoms: C6_6  and  C7_7 
REMARK    4  A    between atoms: C7_7  and  O8_8 
ROOT
HETATM    1  C1          0      40.560  23.132  11.729  1.00  0.00     0.057 A 
HETATM    2  C2          0      40.583  24.222  12.598  1.00  0.00     0.102 A 
HETATM    3  C3          0      41.725  25.020  12.688  1.00  0.00     0.099 A 
HETATM    4  C4          0      42.842  24.726  11.906  1.00  0.00     0.040 A 
HETATM    5  C5          0      42.819  23.637  11.036  1.00  0.00     0.021 A 
HETATM    6  C6          0      41.678  22.839  10.947  1.00  0.00     0.040 A 
ENDROOT
BRANCH   6   7
HETATM    7  C7          0      41.655  21.784  10.105  1.00  0.00     0.176 C 
HETATM    8  O9          0      41.827  21.952   8.921  1.00  0.00    -0.646 OA
BRANCH   7   9
HETATM    9  O8          0      41.441  20.552  10.581  1.00  0.00    -0.773 OA
HETATM   10  H13         0      42.202  20.017  10.297  1.00  0.00     0.167 HD
ENDBRANCH   7   9
ENDBRANCH   6   7
BRANCH   2  11
HETATM   11  O10         0      39.497  24.507  13.357  1.00  0.00    -0.353 OA
HETATM   12  C12         0      39.395  23.617  14.435  1.00  0.00     0.210 C 
ENDBRANCH   2  11
BRANCH   3  13
HETATM   13  O11         0      41.748  26.079  13.532  1.00  0.00    -0.358 OA
HETATM   14  H14         0      40.942  26.601  13.382  1.00  0.00     0.217 HD
ENDBRANCH   3  13
TORSDOF 4
ENDMDL
MODEL 8
REMARK VINA RESULT:      -4.7      2.069      2.724
REMARK  4 active torsions:
REMARK  status: ('A' for Active; 'I' for Inactive)
REMARK    1  A    between atoms: C2_2  and  O10_10 
REMARK    2  A    between atoms: C3_3  and  O11_11 
REMARK    3  A    between atoms: C6_6  and  C7_7 
REMARK    4  A    between atoms: C7_7  and  O8_8 
ROOT
HETATM    1  C1          0      40.359  22.778  12.354  1.00  0.00     0.057 A 
HETATM    2  C2          0      40.875  21.853  11.448  1.00  0.00     0.102 A 
HETATM    3  C3          0      42.070  22.122  10.780  1.00  0.00     0.099 A 
HETATM    4  C4          0      42.749  23.316  11.021  1.00  0.00     0.040 A 
HETATM    5  C5          0      42.232  24.242  11.928  1.00  0.00     0.021 A 
HETATM    6  C6          0      41.037  23.973  12.595  1.00  0.00     0.040 A 
ENDROOT
BRANCH   6   7
HETATM    7  C7          0      40.536  24.868  13.473  1.00  0.00     0.176 C 
HETATM    8  O9          0      41.192  25.832  13.793  1.00  0.00    -0.646 OA
BRANCH   7   9
HETATM    9  O8          0      39.316  24.689  13.990  1.00  0.00    -0.773 OA
HETATM   10  H13         0      39.400  24.856  14.944  1.00  0.00     0.167 HD
ENDBRANCH   7   9
ENDBRANCH   6   7
BRANCH   2  11
HETATM   11  O10         0      40.216  20.691  11.214  1.00  0.00    -0.353 OA
HETATM   12  C12         0      39.011  20.930  10.539  1.00  0.00     0.210 C 
ENDBRANCH   2  11
BRANCH   3  13
HETATM   13  O11         0      42.572  21.223   9.899  1.00  0.00    -0.358 OA
HETATM   14  H14         0      41.829  20.713   9.534  1.00  0.00     0.217 HD
ENDBRANCH   3  13
TORSDOF 4
ENDMDL
MODEL 9
REMARK VINA RESULT:      -4.6      4.331      5.045
REMARK  4 active torsions:
REMARK  status: ('A' for Active; 'I' for Inactive)
REMARK    1  A    between atoms: C2_2  and  O10_10 
REMARK    2  A    between atoms: C3_3  and  O11_11 
REMARK    3  A    between atoms: C6_6  and  C7_7 
REMARK    4  A    between atoms: C7_7  and  O8_8 
ROOT
HETATM    1  C1          0      45.089  28.146  13.167  1.00  0.00     0.057 A 
HETATM    2  C2          0      45.498  26.814  13.144  1.00  0.00     0.102 A 
HETATM    3  C3          0      46.342  26.326  14.143  1.00  0.00     0.099 A 
HETATM    4  C4          0      46.776  27.173  15.163  1.00  0.00     0.040 A 
HETATM    5  C5          0      46.366  28.506  15.185  1.00  0.00     0.021 A 
HETATM    6  C6          0      45.522  28.993  14.187  1.00  0.00     0.040 A 
ENDROOT
BRANCH   6   7
HETATM    7  C7          0      45.124  30.283  14.207  1.00  0.00     0.176 C 
HETATM    8  O9          0      43.955  30.557  14.073  1.00  0.00    -0.646 OA
BRANCH   7   9
HETATM    9  O8          0      46.024  31.259  14.376  1.00  0.00    -0.773 OA
HETATM   10  H13         0      46.168  31.330  15.335  1.00  0.00     0.167 HD
ENDBRANCH   7   9
ENDBRANCH   6   7
BRANCH   2  11
HETATM   11  O10         0      45.076  25.991  12.153  1.00  0.00    -0.353 OA
HETATM   12  C12         0      43.722  25.670  12.315  1.00  0.00     0.210 C 
ENDBRANCH   2  11
BRANCH   3  13
HETATM   13  O11         0      46.741  25.032  14.122  1.00  0.00    -0.358 OA
HETATM   14  H14         0      46.004  24.485  14.443  1.00  0.00     0.217 HD
ENDBRANCH   3  13
TORSDOF 4
ENDMDL
