# Supplementary material for: Phytochemical profiling of Vitex negundo seeds via UHPLC-QTOF-MS/MS analyses with antimicrobial evaluation and in silico targeting of DNA Gyrase B and Secreted Aspartic Proteinase 2 (SAP2)
Source: PLoS One. 2026 Mar 13;21(3):e0343965. doi: 10.1371/journal.pone.0343965 (PMC12987476; doi:10.1371/journal.pone.0343965)
Supplement: S4 Data — (ZIP) [file pone.0343965.s005.zip › PONE-D-25-51583/Vitex Raw material/Docking 3, 1EAG/molecule11/result.pdbqt]

MODEL 1
REMARK VINA RESULT:      -6.7      0.000      0.000
REMARK  12 active torsions:
REMARK  status: ('A' for Active; 'I' for Inactive)
REMARK    1  A    between atoms: C2_2  and  C3_3 
REMARK    2  A    between atoms: C3_3  and  C4_4 
REMARK    3  A    between atoms: C4_4  and  C5_5 
REMARK    4  A    between atoms: C5_5  and  C6_6 
REMARK    5  A    between atoms: C6_6  and  C7_7 
REMARK    6  A    between atoms: C7_7  and  C8_8 
REMARK    7  A    between atoms: C8_8  and  C9_9 
REMARK    8  A    between atoms: C9_9  and  C10_10 
REMARK    9  A    between atoms: C10_10  and  C11_11 
REMARK   10  A    between atoms: C11_11  and  C12_12 
REMARK   11  A    between atoms: C12_12  and  C13_13 
REMARK   12  A    between atoms: C13_13  and  C14_14 
REMARK       I    between atoms: C14_14  and  C15_15 
REMARK       I    between atoms: C15_15  and  C16_16 
REMARK       I    between atoms: C16_16  and  C17_17 
REMARK       I    between atoms: C17_17  and  C18_18 
REMARK       I    between atoms: C18_18  and  C19_19 
REMARK       I    between atoms: C19_19  and  C20_20 
REMARK       I    between atoms: C20_20  and  C21_21 
REMARK       I    between atoms: C21_21  and  C22_22 
REMARK       I    between atoms: C22_22  and  C23_23 
REMARK       I    between atoms: C23_23  and  C24_24 
REMARK       I    between atoms: C24_24  and  C25_25 
REMARK       I    between atoms: C25_25  and  C26_26 
REMARK       I    between atoms: C26_26  and  C27_27 
REMARK       I    between atoms: C27_27  and  C28_28 
REMARK       I    between atoms: C28_28  and  C29_29 
ROOT
HETATM    1  C14         0      41.070  24.008  12.275  1.00  0.00     0.000 C 
HETATM    2  C15         0      40.785  24.419  13.714  1.00  0.00     0.000 C 
HETATM    3  C16         0      39.562  23.669  14.225  1.00  0.00     0.000 C 
HETATM    4  C17         0      39.277  24.081  15.664  1.00  0.00     0.000 C 
HETATM    5  C18         0      38.054  23.330  16.174  1.00  0.00     0.000 C 
HETATM    6  C19         0      37.769  23.741  17.613  1.00  0.00     0.000 C 
HETATM    7  C20         0      36.547  22.992  18.124  1.00  0.00     0.000 C 
HETATM    8  C21         0      36.262  23.403  19.562  1.00  0.00     0.000 C 
HETATM    9  C22         0      35.038  22.652  20.073  1.00  0.00     0.000 C 
HETATM   10  C23         0      34.754  23.064  21.511  1.00  0.00     0.000 C 
HETATM   11  C24         0      33.531  22.314  22.022  1.00  0.00     0.000 C 
HETATM   12  C25         0      33.246  22.725  23.460  1.00  0.00     0.000 C 
HETATM   13  C26         0      32.023  21.975  23.971  1.00  0.00     0.000 C 
HETATM   14  C27         0      31.738  22.386  25.409  1.00  0.00     0.000 C 
HETATM   15  C28         0      30.516  21.636  25.920  1.00  0.00    -0.000 C 
HETATM   16  C29         0      30.231  22.048  27.359  1.00  0.00    -0.005 C 
HETATM   17  C30         0      29.007  21.297  27.869  1.00  0.00     0.005 C 
ENDROOT
BRANCH   1  18
HETATM   18  C13         0      42.293  24.758  11.765  1.00  0.00     0.000 C 
BRANCH  18  19
HETATM   19  C12         0      42.310  26.163  12.355  1.00  0.00     0.000 C 
BRANCH  19  20
HETATM   20  C11         0      42.891  27.135  11.336  1.00  0.00     0.000 C 
BRANCH  20  21
HETATM   21  C10         0      43.537  28.307  12.063  1.00  0.00     0.000 C 
BRANCH  21  22
HETATM   22  C9          0      42.541  28.907  13.047  1.00  0.00     0.000 C 
BRANCH  22  23
HETATM   23  C8          0      43.293  29.521  14.219  1.00  0.00     0.000 C 
BRANCH  23  24
HETATM   24  C7          0      44.520  28.674  14.536  1.00  0.00     0.000 C 
BRANCH  24  25
HETATM   25  C6          0      44.149  27.602  15.552  1.00  0.00     0.000 C 
BRANCH  25  26
HETATM   26  C5          0      44.779  26.277  15.146  1.00  0.00     0.000 C 
BRANCH  26  27
HETATM   27  C4          0      46.216  26.513  14.700  1.00  0.00     0.000 C 
BRANCH  27  28
HETATM   28  C3          0      46.593  25.488  13.638  1.00  0.00    -0.000 C 
BRANCH  28  29
HETATM   29  C2          0      46.063  25.940  12.283  1.00  0.00    -0.005 C 
HETATM   30  C1          0      45.930  24.737  11.361  1.00  0.00     0.005 C 
ENDBRANCH  28  29
ENDBRANCH  27  28
ENDBRANCH  26  27
ENDBRANCH  25  26
ENDBRANCH  24  25
ENDBRANCH  23  24
ENDBRANCH  22  23
ENDBRANCH  21  22
ENDBRANCH  20  21
ENDBRANCH  19  20
ENDBRANCH  18  19
ENDBRANCH   1  18
TORSDOF 27
ENDMDL
MODEL 2
REMARK VINA RESULT:      -6.6      8.699      9.873
REMARK  12 active torsions:
REMARK  status: ('A' for Active; 'I' for Inactive)
REMARK    1  A    between atoms: C2_2  and  C3_3 
REMARK    2  A    between atoms: C3_3  and  C4_4 
REMARK    3  A    between atoms: C4_4  and  C5_5 
REMARK    4  A    between atoms: C5_5  and  C6_6 
REMARK    5  A    between atoms: C6_6  and  C7_7 
REMARK    6  A    between atoms: C7_7  and  C8_8 
REMARK    7  A    between atoms: C8_8  and  C9_9 
REMARK    8  A    between atoms: C9_9  and  C10_10 
REMARK    9  A    between atoms: C10_10  and  C11_11 
REMARK   10  A    between atoms: C11_11  and  C12_12 
REMARK   11  A    between atoms: C12_12  and  C13_13 
REMARK   12  A    between atoms: C13_13  and  C14_14 
REMARK       I    between atoms: C14_14  and  C15_15 
REMARK       I    between atoms: C15_15  and  C16_16 
REMARK       I    between atoms: C16_16  and  C17_17 
REMARK       I    between atoms: C17_17  and  C18_18 
REMARK       I    between atoms: C18_18  and  C19_19 
REMARK       I    between atoms: C19_19  and  C20_20 
REMARK       I    between atoms: C20_20  and  C21_21 
REMARK       I    between atoms: C21_21  and  C22_22 
REMARK       I    between atoms: C22_22  and  C23_23 
REMARK       I    between atoms: C23_23  and  C24_24 
REMARK       I    between atoms: C24_24  and  C25_25 
REMARK       I    between atoms: C25_25  and  C26_26 
REMARK       I    between atoms: C26_26  and  C27_27 
REMARK       I    between atoms: C27_27  and  C28_28 
REMARK       I    between atoms: C28_28  and  C29_29 
ROOT
HETATM    1  C14         0      45.438  25.586  11.752  1.00  0.00     0.000 C 
HETATM    2  C15         0      44.026  25.207  12.179  1.00  0.00     0.000 C 
HETATM    3  C16         0      43.553  24.010  11.366  1.00  0.00     0.000 C 
HETATM    4  C17         0      42.141  23.631  11.793  1.00  0.00     0.000 C 
HETATM    5  C18         0      41.668  22.433  10.978  1.00  0.00     0.000 C 
HETATM    6  C19         0      40.256  22.054  11.405  1.00  0.00     0.000 C 
HETATM    7  C20         0      39.783  20.857  10.592  1.00  0.00     0.000 C 
HETATM    8  C21         0      38.371  20.478  11.019  1.00  0.00     0.000 C 
HETATM    9  C22         0      37.898  19.281  10.205  1.00  0.00     0.000 C 
HETATM   10  C23         0      36.487  18.901  10.632  1.00  0.00     0.000 C 
HETATM   11  C24         0      36.012  17.704   9.818  1.00  0.00     0.000 C 
HETATM   12  C25         0      34.601  17.325  10.245  1.00  0.00     0.000 C 
HETATM   13  C26         0      34.128  16.128   9.431  1.00  0.00     0.000 C 
HETATM   14  C27         0      32.716  15.748   9.858  1.00  0.00     0.000 C 
HETATM   15  C28         0      32.243  14.552   9.044  1.00  0.00    -0.000 C 
HETATM   16  C29         0      30.831  14.172   9.472  1.00  0.00    -0.005 C 
HETATM   17  C30         0      30.358  12.975   8.657  1.00  0.00     0.005 C 
ENDROOT
BRANCH   1  18
HETATM   18  C13         0      45.911  26.783  12.566  1.00  0.00     0.000 C 
BRANCH  18  19
HETATM   19  C12         0      45.466  26.620  14.014  1.00  0.00     0.000 C 
BRANCH  19  20
HETATM   20  C11         0      46.690  26.463  14.907  1.00  0.00     0.000 C 
BRANCH  20  21
HETATM   21  C10         0      46.638  27.494  16.027  1.00  0.00     0.000 C 
BRANCH  21  22
HETATM   22  C9          0      47.634  28.610  15.738  1.00  0.00     0.000 C 
BRANCH  22  23
HETATM   23  C8          0      46.902  29.944  15.694  1.00  0.00     0.000 C 
BRANCH  23  24
HETATM   24  C7          0      46.412  30.209  14.276  1.00  0.00     0.000 C 
BRANCH  24  25
HETATM   25  C6          0      44.987  30.743  14.322  1.00  0.00     0.000 C 
BRANCH  25  26
HETATM   26  C5          0      44.300  30.250  15.588  1.00  0.00     0.000 C 
BRANCH  26  27
HETATM   27  C4          0      43.207  29.254  15.220  1.00  0.00     0.000 C 
BRANCH  27  28
HETATM   28  C3          0      42.810  29.451  13.763  1.00  0.00    -0.000 C 
BRANCH  28  29
HETATM   29  C2          0      42.109  28.198  13.254  1.00  0.00    -0.005 C 
HETATM   30  C1          0      42.311  28.078  11.750  1.00  0.00     0.005 C 
ENDBRANCH  28  29
ENDBRANCH  27  28
ENDBRANCH  26  27
ENDBRANCH  25  26
ENDBRANCH  24  25
ENDBRANCH  23  24
ENDBRANCH  22  23
ENDBRANCH  21  22
ENDBRANCH  20  21
ENDBRANCH  19  20
ENDBRANCH  18  19
ENDBRANCH   1  18
TORSDOF 27
ENDMDL
MODEL 3
REMARK VINA RESULT:      -6.5      1.222      2.077
REMARK  12 active torsions:
REMARK  status: ('A' for Active; 'I' for Inactive)
REMARK    1  A    between atoms: C2_2  and  C3_3 
REMARK    2  A    between atoms: C3_3  and  C4_4 
REMARK    3  A    between atoms: C4_4  and  C5_5 
REMARK    4  A    between atoms: C5_5  and  C6_6 
REMARK    5  A    between atoms: C6_6  and  C7_7 
REMARK    6  A    between atoms: C7_7  and  C8_8 
REMARK    7  A    between atoms: C8_8  and  C9_9 
REMARK    8  A    between atoms: C9_9  and  C10_10 
REMARK    9  A    between atoms: C10_10  and  C11_11 
REMARK   10  A    between atoms: C11_11  and  C12_12 
REMARK   11  A    between atoms: C12_12  and  C13_13 
REMARK   12  A    between atoms: C13_13  and  C14_14 
REMARK       I    between atoms: C14_14  and  C15_15 
REMARK       I    between atoms: C15_15  and  C16_16 
REMARK       I    between atoms: C16_16  and  C17_17 
REMARK       I    between atoms: C17_17  and  C18_18 
REMARK       I    between atoms: C18_18  and  C19_19 
REMARK       I    between atoms: C19_19  and  C20_20 
REMARK       I    between atoms: C20_20  and  C21_21 
REMARK       I    between atoms: C21_21  and  C22_22 
REMARK       I    between atoms: C22_22  and  C23_23 
REMARK       I    between atoms: C23_23  and  C24_24 
REMARK       I    between atoms: C24_24  and  C25_25 
REMARK       I    between atoms: C25_25  and  C26_26 
REMARK       I    between atoms: C26_26  and  C27_27 
REMARK       I    between atoms: C27_27  and  C28_28 
REMARK       I    between atoms: C28_28  and  C29_29 
ROOT
HETATM    1  C14         0      40.985  22.403  11.406  1.00  0.00     0.000 C 
HETATM    2  C15         0      40.719  23.106  12.731  1.00  0.00     0.000 C 
HETATM    3  C16         0      39.567  22.418  13.450  1.00  0.00     0.000 C 
HETATM    4  C17         0      39.301  23.121  14.775  1.00  0.00     0.000 C 
HETATM    5  C18         0      38.149  22.432  15.494  1.00  0.00     0.000 C 
HETATM    6  C19         0      37.883  23.135  16.818  1.00  0.00     0.000 C 
HETATM    7  C20         0      36.731  22.447  17.537  1.00  0.00     0.000 C 
HETATM    8  C21         0      36.465  23.150  18.862  1.00  0.00     0.000 C 
HETATM    9  C22         0      35.313  22.461  19.581  1.00  0.00     0.000 C 
HETATM   10  C23         0      35.047  23.164  20.905  1.00  0.00     0.000 C 
HETATM   11  C24         0      33.895  22.476  21.625  1.00  0.00     0.000 C 
HETATM   12  C25         0      33.630  23.179  22.949  1.00  0.00     0.000 C 
HETATM   13  C26         0      32.477  22.490  23.668  1.00  0.00     0.000 C 
HETATM   14  C27         0      32.211  23.193  24.993  1.00  0.00     0.000 C 
HETATM   15  C28         0      31.059  22.505  25.712  1.00  0.00    -0.000 C 
HETATM   16  C29         0      30.794  23.208  27.037  1.00  0.00    -0.005 C 
HETATM   17  C30         0      29.641  22.520  27.756  1.00  0.00     0.005 C 
ENDROOT
BRANCH   1  18
HETATM   18  C13         0      42.137  23.091  10.687  1.00  0.00     0.000 C 
BRANCH  18  19
HETATM   19  C12         0      43.070  23.724  11.712  1.00  0.00     0.000 C 
BRANCH  19  20
HETATM   20  C11         0      43.551  25.074  11.196  1.00  0.00     0.000 C 
BRANCH  20  21
HETATM   21  C10         0      42.615  26.170  11.689  1.00  0.00     0.000 C 
BRANCH  21  22
HETATM   22  C9          0      43.125  27.524  11.215  1.00  0.00     0.000 C 
BRANCH  22  23
HETATM   23  C8          0      43.464  28.388  12.423  1.00  0.00     0.000 C 
BRANCH  23  24
HETATM   24  C7          0      44.972  28.382  12.645  1.00  0.00     0.000 C 
BRANCH  24  25
HETATM   25  C6          0      45.273  27.959  14.075  1.00  0.00     0.000 C 
BRANCH  25  26
HETATM   26  C5          0      45.975  26.608  14.069  1.00  0.00     0.000 C 
BRANCH  26  27
HETATM   27  C4          0      45.244  25.650  15.001  1.00  0.00     0.000 C 
BRANCH  27  28
HETATM   28  C3          0      43.940  26.287  15.464  1.00  0.00    -0.000 C 
BRANCH  28  29
HETATM   29  C2          0      42.770  25.394  15.073  1.00  0.00    -0.005 C 
HETATM   30  C1          0      42.540  24.353  16.159  1.00  0.00     0.005 C 
ENDBRANCH  28  29
ENDBRANCH  27  28
ENDBRANCH  26  27
ENDBRANCH  25  26
ENDBRANCH  24  25
ENDBRANCH  23  24
ENDBRANCH  22  23
ENDBRANCH  21  22
ENDBRANCH  20  21
ENDBRANCH  19  20
ENDBRANCH  18  19
ENDBRANCH   1  18
TORSDOF 27
ENDMDL
MODEL 4
REMARK VINA RESULT:      -6.5      6.546      9.957
REMARK  12 active torsions:
REMARK  status: ('A' for Active; 'I' for Inactive)
REMARK    1  A    between atoms: C2_2  and  C3_3 
REMARK    2  A    between atoms: C3_3  and  C4_4 
REMARK    3  A    between atoms: C4_4  and  C5_5 
REMARK    4  A    between atoms: C5_5  and  C6_6 
REMARK    5  A    between atoms: C6_6  and  C7_7 
REMARK    6  A    between atoms: C7_7  and  C8_8 
REMARK    7  A    between atoms: C8_8  and  C9_9 
REMARK    8  A    between atoms: C9_9  and  C10_10 
REMARK    9  A    between atoms: C10_10  and  C11_11 
REMARK   10  A    between atoms: C11_11  and  C12_12 
REMARK   11  A    between atoms: C12_12  and  C13_13 
REMARK   12  A    between atoms: C13_13  and  C14_14 
REMARK       I    between atoms: C14_14  and  C15_15 
REMARK       I    between atoms: C15_15  and  C16_16 
REMARK       I    between atoms: C16_16  and  C17_17 
REMARK       I    between atoms: C17_17  and  C18_18 
REMARK       I    between atoms: C18_18  and  C19_19 
REMARK       I    between atoms: C19_19  and  C20_20 
REMARK       I    between atoms: C20_20  and  C21_21 
REMARK       I    between atoms: C21_21  and  C22_22 
REMARK       I    between atoms: C22_22  and  C23_23 
REMARK       I    between atoms: C23_23  and  C24_24 
REMARK       I    between atoms: C24_24  and  C25_25 
REMARK       I    between atoms: C25_25  and  C26_26 
REMARK       I    between atoms: C26_26  and  C27_27 
REMARK       I    between atoms: C27_27  and  C28_28 
REMARK       I    between atoms: C28_28  and  C29_29 
ROOT
HETATM    1  C14         0      44.359  25.310  11.263  1.00  0.00     0.000 C 
HETATM    2  C15         0      43.804  23.935  11.611  1.00  0.00     0.000 C 
HETATM    3  C16         0      42.423  23.771  10.993  1.00  0.00     0.000 C 
HETATM    4  C17         0      41.868  22.396  11.341  1.00  0.00     0.000 C 
HETATM    5  C18         0      40.486  22.233  10.722  1.00  0.00     0.000 C 
HETATM    6  C19         0      39.932  20.858  11.070  1.00  0.00     0.000 C 
HETATM    7  C20         0      38.551  20.694  10.452  1.00  0.00     0.000 C 
HETATM    8  C21         0      37.996  19.319  10.800  1.00  0.00     0.000 C 
HETATM    9  C22         0      36.614  19.156  10.181  1.00  0.00     0.000 C 
HETATM   10  C23         0      36.060  17.782  10.529  1.00  0.00     0.000 C 
HETATM   11  C24         0      34.678  17.618   9.911  1.00  0.00     0.000 C 
HETATM   12  C25         0      34.125  16.243  10.259  1.00  0.00     0.000 C 
HETATM   13  C26         0      32.743  16.080   9.640  1.00  0.00     0.000 C 
HETATM   14  C27         0      32.188  14.705   9.988  1.00  0.00     0.000 C 
HETATM   15  C28         0      30.807  14.542   9.370  1.00  0.00    -0.000 C 
HETATM   16  C29         0      30.252  13.166   9.718  1.00  0.00    -0.005 C 
HETATM   17  C30         0      28.870  13.003   9.099  1.00  0.00     0.005 C 
ENDROOT
BRANCH   1  18
HETATM   18  C13         0      45.741  25.473  11.882  1.00  0.00     0.000 C 
BRANCH  18  19
HETATM   19  C12         0      45.706  26.594  12.913  1.00  0.00     0.000 C 
BRANCH  19  20
HETATM   20  C11         0      45.081  27.836  12.292  1.00  0.00     0.000 C 
BRANCH  20  21
HETATM   21  C10         0      43.929  28.316  13.165  1.00  0.00     0.000 C 
BRANCH  21  22
HETATM   22  C9          0      42.631  28.259  12.370  1.00  0.00     0.000 C 
BRANCH  22  23
HETATM   23  C8          0      41.719  27.195  12.965  1.00  0.00     0.000 C 
BRANCH  23  24
HETATM   24  C7          0      42.284  26.731  14.302  1.00  0.00     0.000 C 
BRANCH  24  25
HETATM   25  C6          0      42.108  25.224  14.433  1.00  0.00     0.000 C 
BRANCH  25  26
HETATM   26  C5          0      40.635  24.869  14.284  1.00  0.00     0.000 C 
BRANCH  26  27
HETATM   27  C4          0      39.987  24.801  15.661  1.00  0.00     0.000 C 
BRANCH  27  28
HETATM   28  C3          0      39.068  23.588  15.731  1.00  0.00    -0.000 C 
BRANCH  28  29
HETATM   29  C2          0      39.073  22.869  14.388  1.00  0.00    -0.005 C 
HETATM   30  C1          0      39.165  21.367  14.616  1.00  0.00     0.005 C 
ENDBRANCH  28  29
ENDBRANCH  27  28
ENDBRANCH  26  27
ENDBRANCH  25  26
ENDBRANCH  24  25
ENDBRANCH  23  24
ENDBRANCH  22  23
ENDBRANCH  21  22
ENDBRANCH  20  21
ENDBRANCH  19  20
ENDBRANCH  18  19
ENDBRANCH   1  18
TORSDOF 27
ENDMDL
MODEL 5
REMARK VINA RESULT:      -6.4      8.684      9.611
REMARK  12 active torsions:
REMARK  status: ('A' for Active; 'I' for Inactive)
REMARK    1  A    between atoms: C2_2  and  C3_3 
REMARK    2  A    between atoms: C3_3  and  C4_4 
REMARK    3  A    between atoms: C4_4  and  C5_5 
REMARK    4  A    between atoms: C5_5  and  C6_6 
REMARK    5  A    between atoms: C6_6  and  C7_7 
REMARK    6  A    between atoms: C7_7  and  C8_8 
REMARK    7  A    between atoms: C8_8  and  C9_9 
REMARK    8  A    between atoms: C9_9  and  C10_10 
REMARK    9  A    between atoms: C10_10  and  C11_11 
REMARK   10  A    between atoms: C11_11  and  C12_12 
REMARK   11  A    between atoms: C12_12  and  C13_13 
REMARK   12  A    between atoms: C13_13  and  C14_14 
REMARK       I    between atoms: C14_14  and  C15_15 
REMARK       I    between atoms: C15_15  and  C16_16 
REMARK       I    between atoms: C16_16  and  C17_17 
REMARK       I    between atoms: C17_17  and  C18_18 
REMARK       I    between atoms: C18_18  and  C19_19 
REMARK       I    between atoms: C19_19  and  C20_20 
REMARK       I    between atoms: C20_20  and  C21_21 
REMARK       I    between atoms: C21_21  and  C22_22 
REMARK       I    between atoms: C22_22  and  C23_23 
REMARK       I    between atoms: C23_23  and  C24_24 
REMARK       I    between atoms: C24_24  and  C25_25 
REMARK       I    between atoms: C25_25  and  C26_26 
REMARK       I    between atoms: C26_26  and  C27_27 
REMARK       I    between atoms: C27_27  and  C28_28 
REMARK       I    between atoms: C28_28  and  C29_29 
ROOT
HETATM    1  C14         0      45.275  25.217  11.771  1.00  0.00     0.000 C 
HETATM    2  C15         0      43.776  25.030  11.968  1.00  0.00     0.000 C 
HETATM    3  C16         0      43.359  23.668  11.430  1.00  0.00     0.000 C 
HETATM    4  C17         0      41.860  23.480  11.626  1.00  0.00     0.000 C 
HETATM    5  C18         0      41.443  22.118  11.088  1.00  0.00     0.000 C 
HETATM    6  C19         0      39.944  21.930  11.284  1.00  0.00     0.000 C 
HETATM    7  C20         0      39.527  20.568  10.746  1.00  0.00     0.000 C 
HETATM    8  C21         0      38.029  20.381  10.943  1.00  0.00     0.000 C 
HETATM    9  C22         0      37.612  19.018  10.404  1.00  0.00     0.000 C 
HETATM   10  C23         0      36.114  18.831  10.601  1.00  0.00     0.000 C 
HETATM   11  C24         0      35.696  17.469  10.063  1.00  0.00     0.000 C 
HETATM   12  C25         0      34.198  17.282  10.259  1.00  0.00     0.000 C 
HETATM   13  C26         0      33.781  15.919   9.721  1.00  0.00     0.000 C 
HETATM   14  C27         0      32.283  15.732   9.917  1.00  0.00     0.000 C 
HETATM   15  C28         0      31.865  14.370   9.379  1.00  0.00    -0.000 C 
HETATM   16  C29         0      30.367  14.182   9.576  1.00  0.00    -0.005 C 
HETATM   17  C30         0      29.950  12.820   9.037  1.00  0.00     0.005 C 
ENDROOT
BRANCH   1  18
HETATM   18  C13         0      45.691  26.580  12.310  1.00  0.00     0.000 C 
BRANCH  18  19
HETATM   19  C12         0      44.567  27.154  13.163  1.00  0.00     0.000 C 
BRANCH  19  20
HETATM   20  C11         0      44.097  28.472  12.562  1.00  0.00     0.000 C 
BRANCH  20  21
HETATM   21  C10         0      42.867  28.963  13.315  1.00  0.00     0.000 C 
BRANCH  21  22
HETATM   22  C9          0      43.301  29.660  14.598  1.00  0.00     0.000 C 
BRANCH  22  23
HETATM   23  C8          0      44.163  30.867  14.253  1.00  0.00     0.000 C 
BRANCH  23  24
HETATM   24  C7          0      45.403  30.874  15.139  1.00  0.00     0.000 C 
BRANCH  24  25
HETATM   25  C6          0      46.604  30.395  14.335  1.00  0.00     0.000 C 
BRANCH  25  26
HETATM   26  C5          0      47.804  30.238  15.259  1.00  0.00     0.000 C 
BRANCH  26  27
HETATM   27  C4          0      47.529  29.127  16.265  1.00  0.00     0.000 C 
BRANCH  27  28
HETATM   28  C3          0      47.281  27.820  15.525  1.00  0.00    -0.000 C 
BRANCH  28  29
HETATM   29  C2          0      46.405  26.911  16.377  1.00  0.00    -0.005 C 
HETATM   30  C1          0      45.373  27.749  17.119  1.00  0.00     0.005 C 
ENDBRANCH  28  29
ENDBRANCH  27  28
ENDBRANCH  26  27
ENDBRANCH  25  26
ENDBRANCH  24  25
ENDBRANCH  23  24
ENDBRANCH  22  23
ENDBRANCH  21  22
ENDBRANCH  20  21
ENDBRANCH  19  20
ENDBRANCH  18  19
ENDBRANCH   1  18
TORSDOF 27
ENDMDL
MODEL 6
REMARK VINA RESULT:      -6.2      7.640      9.691
REMARK  12 active torsions:
REMARK  status: ('A' for Active; 'I' for Inactive)
REMARK    1  A    between atoms: C2_2  and  C3_3 
REMARK    2  A    between atoms: C3_3  and  C4_4 
REMARK    3  A    between atoms: C4_4  and  C5_5 
REMARK    4  A    between atoms: C5_5  and  C6_6 
REMARK    5  A    between atoms: C6_6  and  C7_7 
REMARK    6  A    between atoms: C7_7  and  C8_8 
REMARK    7  A    between atoms: C8_8  and  C9_9 
REMARK    8  A    between atoms: C9_9  and  C10_10 
REMARK    9  A    between atoms: C10_10  and  C11_11 
REMARK   10  A    between atoms: C11_11  and  C12_12 
REMARK   11  A    between atoms: C12_12  and  C13_13 
REMARK   12  A    between atoms: C13_13  and  C14_14 
REMARK       I    between atoms: C14_14  and  C15_15 
REMARK       I    between atoms: C15_15  and  C16_16 
REMARK       I    between atoms: C16_16  and  C17_17 
REMARK       I    between atoms: C17_17  and  C18_18 
REMARK       I    between atoms: C18_18  and  C19_19 
REMARK       I    between atoms: C19_19  and  C20_20 
REMARK       I    between atoms: C20_20  and  C21_21 
REMARK       I    between atoms: C21_21  and  C22_22 
REMARK       I    between atoms: C22_22  and  C23_23 
REMARK       I    between atoms: C23_23  and  C24_24 
REMARK       I    between atoms: C24_24  and  C25_25 
REMARK       I    between atoms: C25_25  and  C26_26 
REMARK       I    between atoms: C26_26  and  C27_27 
REMARK       I    between atoms: C27_27  and  C28_28 
REMARK       I    between atoms: C28_28  and  C29_29 
ROOT
HETATM    1  C14         0      45.172  25.013  11.530  1.00  0.00     0.000 C 
HETATM    2  C15         0      43.700  24.790  11.851  1.00  0.00     0.000 C 
HETATM    3  C16         0      43.230  23.492  11.210  1.00  0.00     0.000 C 
HETATM    4  C17         0      41.758  23.269  11.532  1.00  0.00     0.000 C 
HETATM    5  C18         0      41.289  21.970  10.890  1.00  0.00     0.000 C 
HETATM    6  C19         0      39.817  21.747  11.212  1.00  0.00     0.000 C 
HETATM    7  C20         0      39.347  20.449  10.571  1.00  0.00     0.000 C 
HETATM    8  C21         0      37.874  20.226  10.892  1.00  0.00     0.000 C 
HETATM    9  C22         0      37.405  18.927  10.251  1.00  0.00     0.000 C 
HETATM   10  C23         0      35.934  18.705  10.572  1.00  0.00     0.000 C 
HETATM   11  C24         0      35.463  17.406   9.931  1.00  0.00     0.000 C 
HETATM   12  C25         0      33.991  17.184  10.253  1.00  0.00     0.000 C 
HETATM   13  C26         0      33.522  15.884   9.611  1.00  0.00     0.000 C 
HETATM   14  C27         0      32.050  15.662   9.933  1.00  0.00     0.000 C 
HETATM   15  C28         0      31.580  14.363   9.292  1.00  0.00    -0.000 C 
HETATM   16  C29         0      30.108  14.140   9.613  1.00  0.00    -0.005 C 
HETATM   17  C30         0      29.638  12.841   8.971  1.00  0.00     0.005 C 
ENDROOT
BRANCH   1  18
HETATM   18  C13         0      45.642  26.312  12.171  1.00  0.00     0.000 C 
BRANCH  18  19
HETATM   19  C12         0      46.197  26.021  13.560  1.00  0.00     0.000 C 
BRANCH  19  20
HETATM   20  C11         0      46.035  27.253  14.440  1.00  0.00     0.000 C 
BRANCH  20  21
HETATM   21  C10         0      45.466  28.398  13.612  1.00  0.00     0.000 C 
BRANCH  21  22
HETATM   22  C9          0      45.517  29.687  14.423  1.00  0.00     0.000 C 
BRANCH  22  23
HETATM   23  C8          0      44.178  30.405  14.318  1.00  0.00     0.000 C 
BRANCH  23  24
HETATM   24  C7          0      43.126  29.443  13.780  1.00  0.00     0.000 C 
BRANCH  24  25
HETATM   25  C6          0      42.070  29.196  14.847  1.00  0.00     0.000 C 
BRANCH  25  26
HETATM   26  C5          0      42.376  27.893  15.574  1.00  0.00     0.000 C 
BRANCH  26  27
HETATM   27  C4          0      42.234  26.725  14.607  1.00  0.00     0.000 C 
BRANCH  27  28
HETATM   28  C3          0      42.857  25.478  15.221  1.00  0.00    -0.000 C 
BRANCH  28  29
HETATM   29  C2          0      41.832  24.352  15.236  1.00  0.00    -0.005 C 
HETATM   30  C1          0      40.547  24.824  14.570  1.00  0.00     0.005 C 
ENDBRANCH  28  29
ENDBRANCH  27  28
ENDBRANCH  26  27
ENDBRANCH  25  26
ENDBRANCH  24  25
ENDBRANCH  23  24
ENDBRANCH  22  23
ENDBRANCH  21  22
ENDBRANCH  20  21
ENDBRANCH  19  20
ENDBRANCH  18  19
ENDBRANCH   1  18
TORSDOF 27
ENDMDL
MODEL 7
REMARK VINA RESULT:      -5.9      6.519     12.958
REMARK  12 active torsions:
REMARK  status: ('A' for Active; 'I' for Inactive)
REMARK    1  A    between atoms: C2_2  and  C3_3 
REMARK    2  A    between atoms: C3_3  and  C4_4 
REMARK    3  A    between atoms: C4_4  and  C5_5 
REMARK    4  A    between atoms: C5_5  and  C6_6 
REMARK    5  A    between atoms: C6_6  and  C7_7 
REMARK    6  A    between atoms: C7_7  and  C8_8 
REMARK    7  A    between atoms: C8_8  and  C9_9 
REMARK    8  A    between atoms: C9_9  and  C10_10 
REMARK    9  A    between atoms: C10_10  and  C11_11 
REMARK   10  A    between atoms: C11_11  and  C12_12 
REMARK   11  A    between atoms: C12_12  and  C13_13 
REMARK   12  A    between atoms: C13_13  and  C14_14 
REMARK       I    between atoms: C14_14  and  C15_15 
REMARK       I    between atoms: C15_15  and  C16_16 
REMARK       I    between atoms: C16_16  and  C17_17 
REMARK       I    between atoms: C17_17  and  C18_18 
REMARK       I    between atoms: C18_18  and  C19_19 
REMARK       I    between atoms: C19_19  and  C20_20 
REMARK       I    between atoms: C20_20  and  C21_21 
REMARK       I    between atoms: C21_21  and  C22_22 
REMARK       I    between atoms: C22_22  and  C23_23 
REMARK       I    between atoms: C23_23  and  C24_24 
REMARK       I    between atoms: C24_24  and  C25_25 
REMARK       I    between atoms: C25_25  and  C26_26 
REMARK       I    between atoms: C26_26  and  C27_27 
REMARK       I    between atoms: C27_27  and  C28_28 
REMARK       I    between atoms: C28_28  and  C29_29 
ROOT
HETATM    1  C14         0      39.084  21.228   9.218  1.00  0.00     0.000 C 
HETATM    2  C15         0      40.528  21.559   9.572  1.00  0.00     0.000 C 
HETATM    3  C16         0      40.562  22.777  10.485  1.00  0.00     0.000 C 
HETATM    4  C17         0      42.006  23.108  10.839  1.00  0.00     0.000 C 
HETATM    5  C18         0      42.039  24.326  11.753  1.00  0.00     0.000 C 
HETATM    6  C19         0      43.483  24.657  12.106  1.00  0.00     0.000 C 
HETATM    7  C20         0      43.517  25.874  13.020  1.00  0.00     0.000 C 
HETATM    8  C21         0      44.961  26.205  13.374  1.00  0.00     0.000 C 
HETATM    9  C22         0      44.994  27.423  14.287  1.00  0.00     0.000 C 
HETATM   10  C23         0      46.438  27.754  14.641  1.00  0.00     0.000 C 
HETATM   11  C24         0      46.472  28.972  15.554  1.00  0.00     0.000 C 
HETATM   12  C25         0      47.916  29.303  15.908  1.00  0.00     0.000 C 
HETATM   13  C26         0      47.949  30.521  16.822  1.00  0.00     0.000 C 
HETATM   14  C27         0      49.393  30.852  17.175  1.00  0.00     0.000 C 
HETATM   15  C28         0      49.427  32.069  18.089  1.00  0.00    -0.000 C 
HETATM   16  C29         0      50.871  32.400  18.443  1.00  0.00    -0.005 C 
HETATM   17  C30         0      50.904  33.618  19.356  1.00  0.00     0.005 C 
ENDROOT
BRANCH   1  18
HETATM   18  C13         0      39.051  20.010   8.304  1.00  0.00     0.000 C 
BRANCH  18  19
HETATM   19  C12         0      38.068  18.986   8.859  1.00  0.00     0.000 C 
BRANCH  19  20
HETATM   20  C11         0      38.192  18.933  10.376  1.00  0.00     0.000 C 
BRANCH  20  21
HETATM   21  C10         0      36.806  18.802  10.995  1.00  0.00     0.000 C 
BRANCH  21  22
HETATM   22  C9          0      36.452  20.090  11.726  1.00  0.00     0.000 C 
BRANCH  22  23
HETATM   23  C8          0      37.552  20.426  12.724  1.00  0.00     0.000 C 
BRANCH  23  24
HETATM   24  C7          0      36.931  20.727  14.082  1.00  0.00     0.000 C 
BRANCH  24  25
HETATM   25  C6          0      37.958  21.419  14.968  1.00  0.00     0.000 C 
BRANCH  25  26
HETATM   26  C5          0      39.200  21.742  14.150  1.00  0.00     0.000 C 
BRANCH  26  27
HETATM   27  C4          0      39.492  23.235  14.234  1.00  0.00     0.000 C 
BRANCH  27  28
HETATM   28  C3          0      40.852  23.452  14.884  1.00  0.00    -0.000 C 
BRANCH  28  29
HETATM   29  C2          0      40.774  23.086  16.360  1.00  0.00    -0.005 C 
HETATM   30  C1          0      42.140  23.277  17.005  1.00  0.00     0.005 C 
ENDBRANCH  28  29
ENDBRANCH  27  28
ENDBRANCH  26  27
ENDBRANCH  25  26
ENDBRANCH  24  25
ENDBRANCH  23  24
ENDBRANCH  22  23
ENDBRANCH  21  22
ENDBRANCH  20  21
ENDBRANCH  19  20
ENDBRANCH  18  19
ENDBRANCH   1  18
TORSDOF 27
ENDMDL
MODEL 8
REMARK VINA RESULT:      -5.9      7.710     10.341
REMARK  12 active torsions:
REMARK  status: ('A' for Active; 'I' for Inactive)
REMARK    1  A    between atoms: C2_2  and  C3_3 
REMARK    2  A    between atoms: C3_3  and  C4_4 
REMARK    3  A    between atoms: C4_4  and  C5_5 
REMARK    4  A    between atoms: C5_5  and  C6_6 
REMARK    5  A    between atoms: C6_6  and  C7_7 
REMARK    6  A    between atoms: C7_7  and  C8_8 
REMARK    7  A    between atoms: C8_8  and  C9_9 
REMARK    8  A    between atoms: C9_9  and  C10_10 
REMARK    9  A    between atoms: C10_10  and  C11_11 
REMARK   10  A    between atoms: C11_11  and  C12_12 
REMARK   11  A    between atoms: C12_12  and  C13_13 
REMARK   12  A    between atoms: C13_13  and  C14_14 
REMARK       I    between atoms: C14_14  and  C15_15 
REMARK       I    between atoms: C15_15  and  C16_16 
REMARK       I    between atoms: C16_16  and  C17_17 
REMARK       I    between atoms: C17_17  and  C18_18 
REMARK       I    between atoms: C18_18  and  C19_19 
REMARK       I    between atoms: C19_19  and  C20_20 
REMARK       I    between atoms: C20_20  and  C21_21 
REMARK       I    between atoms: C21_21  and  C22_22 
REMARK       I    between atoms: C22_22  and  C23_23 
REMARK       I    between atoms: C23_23  and  C24_24 
REMARK       I    between atoms: C24_24  and  C25_25 
REMARK       I    between atoms: C25_25  and  C26_26 
REMARK       I    between atoms: C26_26  and  C27_27 
REMARK       I    between atoms: C27_27  and  C28_28 
REMARK       I    between atoms: C28_28  and  C29_29 
ROOT
HETATM    1  C14         0      43.224  24.192  10.908  1.00  0.00     0.000 C 
HETATM    2  C15         0      42.193  23.312  11.602  1.00  0.00     0.000 C 
HETATM    3  C16         0      41.348  22.596  10.557  1.00  0.00     0.000 C 
HETATM    4  C17         0      40.317  21.716  11.252  1.00  0.00     0.000 C 
HETATM    5  C18         0      39.473  21.000  10.206  1.00  0.00     0.000 C 
HETATM    6  C19         0      38.442  20.120  10.900  1.00  0.00     0.000 C 
HETATM    7  C20         0      37.597  19.405   9.855  1.00  0.00     0.000 C 
HETATM    8  C21         0      36.566  18.525  10.550  1.00  0.00     0.000 C 
HETATM    9  C22         0      35.721  17.809   9.504  1.00  0.00     0.000 C 
HETATM   10  C23         0      34.691  16.929  10.198  1.00  0.00     0.000 C 
HETATM   11  C24         0      33.845  16.213   9.153  1.00  0.00     0.000 C 
HETATM   12  C25         0      32.815  15.334   9.848  1.00  0.00     0.000 C 
HETATM   13  C26         0      31.970  14.618   8.802  1.00  0.00     0.000 C 
HETATM   14  C27         0      30.939  13.738   9.496  1.00  0.00     0.000 C 
HETATM   15  C28         0      30.095  13.022   8.451  1.00  0.00    -0.000 C 
HETATM   16  C29         0      29.063  12.142   9.146  1.00  0.00    -0.005 C 
HETATM   17  C30         0      28.219  11.426   8.100  1.00  0.00     0.005 C 
ENDROOT
BRANCH   1  18
HETATM   18  C13         0      44.069  24.908  11.954  1.00  0.00     0.000 C 
BRANCH  18  19
HETATM   19  C12         0      45.546  24.718  11.630  1.00  0.00     0.000 C 
BRANCH  19  20
HETATM   20  C11         0      46.363  25.784  12.347  1.00  0.00     0.000 C 
BRANCH  20  21
HETATM   21  C10         0      45.486  26.999  12.621  1.00  0.00     0.000 C 
BRANCH  21  22
HETATM   22  C9          0      45.523  27.328  14.108  1.00  0.00     0.000 C 
BRANCH  22  23
HETATM   23  C8          0      44.921  28.708  14.337  1.00  0.00     0.000 C 
BRANCH  23  24
HETATM   24  C7          0      44.081  29.103  13.128  1.00  0.00     0.000 C 
BRANCH  24  25
HETATM   25  C6          0      42.608  28.864  13.433  1.00  0.00     0.000 C 
BRANCH  25  26
HETATM   26  C5          0      41.992  28.012  12.332  1.00  0.00     0.000 C 
BRANCH  26  27
HETATM   27  C4          0      41.409  26.742  12.938  1.00  0.00     0.000 C 
BRANCH  27  28
HETATM   28  C3          0      41.744  26.686  14.423  1.00  0.00    -0.000 C 
BRANCH  28  29
HETATM   29  C2          0      41.325  25.335  14.988  1.00  0.00    -0.005 C 
HETATM   30  C1          0      40.256  24.720  14.096  1.00  0.00     0.005 C 
ENDBRANCH  28  29
ENDBRANCH  27  28
ENDBRANCH  26  27
ENDBRANCH  25  26
ENDBRANCH  24  25
ENDBRANCH  23  24
ENDBRANCH  22  23
ENDBRANCH  21  22
ENDBRANCH  20  21
ENDBRANCH  19  20
ENDBRANCH  18  19
ENDBRANCH   1  18
TORSDOF 27
ENDMDL
MODEL 9
REMARK VINA RESULT:      -5.8      6.677     10.150
REMARK  12 active torsions:
REMARK  status: ('A' for Active; 'I' for Inactive)
REMARK    1  A    between atoms: C2_2  and  C3_3 
REMARK    2  A    between atoms: C3_3  and  C4_4 
REMARK    3  A    between atoms: C4_4  and  C5_5 
REMARK    4  A    between atoms: C5_5  and  C6_6 
REMARK    5  A    between atoms: C6_6  and  C7_7 
REMARK    6  A    between atoms: C7_7  and  C8_8 
REMARK    7  A    between atoms: C8_8  and  C9_9 
REMARK    8  A    between atoms: C9_9  and  C10_10 
REMARK    9  A    between atoms: C10_10  and  C11_11 
REMARK   10  A    between atoms: C11_11  and  C12_12 
REMARK   11  A    between atoms: C12_12  and  C13_13 
REMARK   12  A    between atoms: C13_13  and  C14_14 
REMARK       I    between atoms: C14_14  and  C15_15 
REMARK       I    between atoms: C15_15  and  C16_16 
REMARK       I    between atoms: C16_16  and  C17_17 
REMARK       I    between atoms: C17_17  and  C18_18 
REMARK       I    between atoms: C18_18  and  C19_19 
REMARK       I    between atoms: C19_19  and  C20_20 
REMARK       I    between atoms: C20_20  and  C21_21 
REMARK       I    between atoms: C21_21  and  C22_22 
REMARK       I    between atoms: C22_22  and  C23_23 
REMARK       I    between atoms: C23_23  and  C24_24 
REMARK       I    between atoms: C24_24  and  C25_25 
REMARK       I    between atoms: C25_25  and  C26_26 
REMARK       I    between atoms: C26_26  and  C27_27 
REMARK       I    between atoms: C27_27  and  C28_28 
REMARK       I    between atoms: C28_28  and  C29_29 
ROOT
HETATM    1  C14         0      45.128  26.073  11.897  1.00  0.00     0.000 C 
HETATM    2  C15         0      43.684  25.682  12.184  1.00  0.00     0.000 C 
HETATM    3  C16         0      43.342  24.406  11.427  1.00  0.00     0.000 C 
HETATM    4  C17         0      41.898  24.015  11.714  1.00  0.00     0.000 C 
HETATM    5  C18         0      41.557  22.738  10.956  1.00  0.00     0.000 C 
HETATM    6  C19         0      40.113  22.348  11.243  1.00  0.00     0.000 C 
HETATM    7  C20         0      39.771  21.072  10.486  1.00  0.00     0.000 C 
HETATM    8  C21         0      38.327  20.681  10.773  1.00  0.00     0.000 C 
HETATM    9  C22         0      37.985  19.404  10.016  1.00  0.00     0.000 C 
HETATM   10  C23         0      36.542  19.014  10.303  1.00  0.00     0.000 C 
HETATM   11  C24         0      36.200  17.738   9.546  1.00  0.00     0.000 C 
HETATM   12  C25         0      34.756  17.347   9.833  1.00  0.00     0.000 C 
HETATM   13  C26         0      34.415  16.071   9.076  1.00  0.00     0.000 C 
HETATM   14  C27         0      32.971  15.680   9.363  1.00  0.00     0.000 C 
HETATM   15  C28         0      32.629  14.404   8.606  1.00  0.00    -0.000 C 
HETATM   16  C29         0      31.185  14.013   8.893  1.00  0.00    -0.005 C 
HETATM   17  C30         0      30.844  12.737   8.135  1.00  0.00     0.005 C 
ENDROOT
BRANCH   1  18
HETATM   18  C13         0      45.469  27.349  12.654  1.00  0.00     0.000 C 
BRANCH  18  19
HETATM   19  C12         0      44.305  28.327  12.552  1.00  0.00     0.000 C 
BRANCH  19  20
HETATM   20  C11         0      44.304  29.244  13.768  1.00  0.00     0.000 C 
BRANCH  20  21
HETATM   21  C10         0      45.404  28.813  14.730  1.00  0.00     0.000 C 
BRANCH  21  22
HETATM   22  C9          0      44.781  28.365  16.046  1.00  0.00     0.000 C 
BRANCH  22  23
HETATM   23  C8          0      45.309  26.984  16.411  1.00  0.00     0.000 C 
BRANCH  23  24
HETATM   24  C7          0      44.430  25.918  15.767  1.00  0.00     0.000 C 
BRANCH  24  25
HETATM   25  C6          0      42.982  26.387  15.762  1.00  0.00     0.000 C 
BRANCH  25  26
HETATM   26  C5          0      42.069  25.214  15.436  1.00  0.00     0.000 C 
BRANCH  26  27
HETATM   27  C4          0      40.635  25.565  15.814  1.00  0.00     0.000 C 
BRANCH  27  28
HETATM   28  C3          0      39.839  24.284  16.031  1.00  0.00    -0.000 C 
BRANCH  28  29
HETATM   29  C2          0      39.573  23.617  14.688  1.00  0.00    -0.005 C 
HETATM   30  C1          0      39.373  22.122  14.892  1.00  0.00     0.005 C 
ENDBRANCH  28  29
ENDBRANCH  27  28
ENDBRANCH  26  27
ENDBRANCH  25  26
ENDBRANCH  24  25
ENDBRANCH  23  24
ENDBRANCH  22  23
ENDBRANCH  21  22
ENDBRANCH  20  21
ENDBRANCH  19  20
ENDBRANCH  18  19
ENDBRANCH   1  18
TORSDOF 27
ENDMDL
