# Supplementary material for: Phytochemical profiling of Vitex negundo seeds via UHPLC-QTOF-MS/MS analyses with antimicrobial evaluation and in silico targeting of DNA Gyrase B and Secreted Aspartic Proteinase 2 (SAP2)
Source: PLoS One. 2026 Mar 13;21(3):e0343965. doi: 10.1371/journal.pone.0343965 (PMC12987476; doi:10.1371/journal.pone.0343965)
Supplement: S4 Data — (ZIP) [file pone.0343965.s005.zip › PONE-D-25-51583/Vitex Raw material/Docking 3, 1EAG/molecule12/result.pdbqt]

MODEL 1
REMARK VINA RESULT:      -6.3      0.000      0.000
REMARK  12 active torsions:
REMARK  status: ('A' for Active; 'I' for Inactive)
REMARK    1  A    between atoms: C2_2  and  C3_3 
REMARK    2  A    between atoms: C3_3  and  C4_4 
REMARK    3  A    between atoms: C4_4  and  C5_5 
REMARK    4  A    between atoms: C5_5  and  C6_6 
REMARK    5  A    between atoms: C6_6  and  C7_7 
REMARK    6  A    between atoms: C7_7  and  C8_8 
REMARK    7  A    between atoms: C8_8  and  C9_9 
REMARK    8  A    between atoms: C9_9  and  C10_10 
REMARK    9  A    between atoms: C10_10  and  C11_11 
REMARK   10  A    between atoms: C11_11  and  C12_12 
REMARK   11  A    between atoms: C12_12  and  C13_13 
REMARK   12  A    between atoms: C13_13  and  C14_14 
REMARK       I    between atoms: C14_14  and  C15_15 
REMARK       I    between atoms: C15_15  and  C16_16 
REMARK       I    between atoms: C16_16  and  C17_17 
REMARK       I    between atoms: C17_17  and  C18_18 
REMARK       I    between atoms: C18_18  and  C19_19 
REMARK       I    between atoms: C19_19  and  C20_20 
REMARK       I    between atoms: C20_20  and  C21_21 
REMARK       I    between atoms: C21_21  and  C22_22 
REMARK       I    between atoms: C22_22  and  C23_23 
REMARK       I    between atoms: C23_23  and  C24_24 
REMARK       I    between atoms: C24_24  and  C25_25 
REMARK       I    between atoms: C25_25  and  C26_26 
REMARK       I    between atoms: C26_26  and  C27_27 
REMARK       I    between atoms: C27_27  and  C28_28 
ROOT
HETATM    1  C14         0      44.791  25.218  11.149  1.00  0.00     0.000 C 
HETATM    2  C15         0      44.067  23.988  11.681  1.00  0.00     0.000 C 
HETATM    3  C16         0      42.830  23.720  10.834  1.00  0.00     0.000 C 
HETATM    4  C17         0      42.107  22.489  11.367  1.00  0.00     0.000 C 
HETATM    5  C18         0      40.870  22.221  10.521  1.00  0.00     0.000 C 
HETATM    6  C19         0      40.146  20.991  11.053  1.00  0.00     0.000 C 
HETATM    7  C20         0      38.909  20.723  10.206  1.00  0.00     0.000 C 
HETATM    8  C21         0      38.186  19.492  10.739  1.00  0.00     0.000 C 
HETATM    9  C22         0      36.949  19.224   9.893  1.00  0.00     0.000 C 
HETATM   10  C23         0      36.226  17.993  10.426  1.00  0.00     0.000 C 
HETATM   11  C24         0      34.988  17.726   9.579  1.00  0.00     0.000 C 
HETATM   12  C25         0      34.265  16.495  10.111  1.00  0.00     0.000 C 
HETATM   13  C26         0      33.028  16.227   9.265  1.00  0.00     0.000 C 
HETATM   14  C27         0      32.305  14.996   9.798  1.00  0.00    -0.000 C 
HETATM   15  C28         0      31.067  14.729   8.951  1.00  0.00    -0.005 C 
HETATM   16  C29         0      30.344  13.498   9.483  1.00  0.00     0.005 C 
ENDROOT
BRANCH   1  17
HETATM   17  C13         0      46.028  25.486  11.995  1.00  0.00     0.000 C 
BRANCH  17  18
HETATM   18  C12         0      45.638  25.525  13.467  1.00  0.00     0.000 C 
BRANCH  18  19
HETATM   19  C11         0      46.417  26.628  14.170  1.00  0.00     0.000 C 
BRANCH  19  20
HETATM   20  C10         0      45.449  27.688  14.681  1.00  0.00     0.000 C 
BRANCH  20  21
HETATM   21  C9          0      45.355  28.822  13.670  1.00  0.00     0.000 C 
BRANCH  21  22
HETATM   22  C8          0      43.894  29.072  13.319  1.00  0.00     0.000 C 
BRANCH  22  23
HETATM   23  C7          0      43.541  28.317  12.044  1.00  0.00     0.000 C 
BRANCH  23  24
HETATM   24  C6          0      42.139  27.736  12.170  1.00  0.00     0.000 C 
BRANCH  24  25
HETATM   25  C5          0      42.107  26.730  13.313  1.00  0.00     0.000 C 
BRANCH  25  26
HETATM   26  C4          0      41.051  25.670  13.029  1.00  0.00     0.000 C 
BRANCH  26  27
HETATM   27  C3          0      40.965  24.709  14.207  1.00  0.00    -0.000 C 
BRANCH  27  28
HETATM   28  C2          0      39.618  23.998  14.185  1.00  0.00    -0.005 C 
HETATM   29  C1          0      39.822  22.514  14.462  1.00  0.00     0.005 C 
ENDBRANCH  27  28
ENDBRANCH  26  27
ENDBRANCH  25  26
ENDBRANCH  24  25
ENDBRANCH  23  24
ENDBRANCH  22  23
ENDBRANCH  21  22
ENDBRANCH  20  21
ENDBRANCH  19  20
ENDBRANCH  18  19
ENDBRANCH  17  18
ENDBRANCH   1  17
TORSDOF 26
ENDMDL
MODEL 2
REMARK VINA RESULT:      -6.2      6.177      9.121
REMARK  12 active torsions:
REMARK  status: ('A' for Active; 'I' for Inactive)
REMARK    1  A    between atoms: C2_2  and  C3_3 
REMARK    2  A    between atoms: C3_3  and  C4_4 
REMARK    3  A    between atoms: C4_4  and  C5_5 
REMARK    4  A    between atoms: C5_5  and  C6_6 
REMARK    5  A    between atoms: C6_6  and  C7_7 
REMARK    6  A    between atoms: C7_7  and  C8_8 
REMARK    7  A    between atoms: C8_8  and  C9_9 
REMARK    8  A    between atoms: C9_9  and  C10_10 
REMARK    9  A    between atoms: C10_10  and  C11_11 
REMARK   10  A    between atoms: C11_11  and  C12_12 
REMARK   11  A    between atoms: C12_12  and  C13_13 
REMARK   12  A    between atoms: C13_13  and  C14_14 
REMARK       I    between atoms: C14_14  and  C15_15 
REMARK       I    between atoms: C15_15  and  C16_16 
REMARK       I    between atoms: C16_16  and  C17_17 
REMARK       I    between atoms: C17_17  and  C18_18 
REMARK       I    between atoms: C18_18  and  C19_19 
REMARK       I    between atoms: C19_19  and  C20_20 
REMARK       I    between atoms: C20_20  and  C21_21 
REMARK       I    between atoms: C21_21  and  C22_22 
REMARK       I    between atoms: C22_22  and  C23_23 
REMARK       I    between atoms: C23_23  and  C24_24 
REMARK       I    between atoms: C24_24  and  C25_25 
REMARK       I    between atoms: C25_25  and  C26_26 
REMARK       I    between atoms: C26_26  and  C27_27 
REMARK       I    between atoms: C27_27  and  C28_28 
ROOT
HETATM    1  C14         0      41.115  22.618  11.314  1.00  0.00     0.000 C 
HETATM    2  C15         0      40.870  23.275  12.666  1.00  0.00     0.000 C 
HETATM    3  C16         0      39.686  22.605  13.350  1.00  0.00     0.000 C 
HETATM    4  C17         0      39.443  23.263  14.703  1.00  0.00     0.000 C 
HETATM    5  C18         0      38.258  22.593  15.387  1.00  0.00     0.000 C 
HETATM    6  C19         0      38.014  23.250  16.740  1.00  0.00     0.000 C 
HETATM    7  C20         0      36.830  22.581  17.424  1.00  0.00     0.000 C 
HETATM    8  C21         0      36.586  23.238  18.776  1.00  0.00     0.000 C 
HETATM    9  C22         0      35.402  22.569  19.460  1.00  0.00     0.000 C 
HETATM   10  C23         0      35.158  23.226  20.813  1.00  0.00     0.000 C 
HETATM   11  C24         0      33.974  22.557  21.497  1.00  0.00     0.000 C 
HETATM   12  C25         0      33.729  23.214  22.849  1.00  0.00     0.000 C 
HETATM   13  C26         0      32.545  22.544  23.533  1.00  0.00     0.000 C 
HETATM   14  C27         0      32.301  23.202  24.886  1.00  0.00    -0.000 C 
HETATM   15  C28         0      31.117  22.532  25.570  1.00  0.00    -0.005 C 
HETATM   16  C29         0      30.873  23.189  26.922  1.00  0.00     0.005 C 
ENDROOT
BRANCH   1  17
HETATM   17  C13         0      42.299  23.288  10.630  1.00  0.00     0.000 C 
BRANCH  17  18
HETATM   18  C12         0      43.109  24.064  11.661  1.00  0.00     0.000 C 
BRANCH  18  19
HETATM   19  C11         0      44.123  24.948  10.949  1.00  0.00     0.000 C 
BRANCH  19  20
HETATM   20  C10         0      45.515  24.678  11.507  1.00  0.00     0.000 C 
BRANCH  20  21
HETATM   21  C9          0      46.039  25.931  12.195  1.00  0.00     0.000 C 
BRANCH  21  22
HETATM   22  C8          0      46.532  25.576  13.592  1.00  0.00     0.000 C 
BRANCH  22  23
HETATM   23  C7          0      46.411  26.793  14.499  1.00  0.00     0.000 C 
BRANCH  23  24
HETATM   24  C6          0      44.970  27.287  14.496  1.00  0.00     0.000 C 
BRANCH  24  25
HETATM   25  C5          0      44.943  28.772  14.159  1.00  0.00     0.000 C 
BRANCH  25  26
HETATM   26  C4          0      43.639  29.110  13.449  1.00  0.00     0.000 C 
BRANCH  26  27
HETATM   27  C3          0      43.599  28.408  12.098  1.00  0.00    -0.000 C 
BRANCH  27  28
HETATM   28  C2          0      42.194  27.876  11.843  1.00  0.00    -0.005 C 
HETATM   29  C1          0      41.696  27.144  13.082  1.00  0.00     0.005 C 
ENDBRANCH  27  28
ENDBRANCH  26  27
ENDBRANCH  25  26
ENDBRANCH  24  25
ENDBRANCH  23  24
ENDBRANCH  22  23
ENDBRANCH  21  22
ENDBRANCH  20  21
ENDBRANCH  19  20
ENDBRANCH  18  19
ENDBRANCH  17  18
ENDBRANCH   1  17
TORSDOF 26
ENDMDL
MODEL 3
REMARK VINA RESULT:      -6.0      5.719     15.003
REMARK  12 active torsions:
REMARK  status: ('A' for Active; 'I' for Inactive)
REMARK    1  A    between atoms: C2_2  and  C3_3 
REMARK    2  A    between atoms: C3_3  and  C4_4 
REMARK    3  A    between atoms: C4_4  and  C5_5 
REMARK    4  A    between atoms: C5_5  and  C6_6 
REMARK    5  A    between atoms: C6_6  and  C7_7 
REMARK    6  A    between atoms: C7_7  and  C8_8 
REMARK    7  A    between atoms: C8_8  and  C9_9 
REMARK    8  A    between atoms: C9_9  and  C10_10 
REMARK    9  A    between atoms: C10_10  and  C11_11 
REMARK   10  A    between atoms: C11_11  and  C12_12 
REMARK   11  A    between atoms: C12_12  and  C13_13 
REMARK   12  A    between atoms: C13_13  and  C14_14 
REMARK       I    between atoms: C14_14  and  C15_15 
REMARK       I    between atoms: C15_15  and  C16_16 
REMARK       I    between atoms: C16_16  and  C17_17 
REMARK       I    between atoms: C17_17  and  C18_18 
REMARK       I    between atoms: C18_18  and  C19_19 
REMARK       I    between atoms: C19_19  and  C20_20 
REMARK       I    between atoms: C20_20  and  C21_21 
REMARK       I    between atoms: C21_21  and  C22_22 
REMARK       I    between atoms: C22_22  and  C23_23 
REMARK       I    between atoms: C23_23  and  C24_24 
REMARK       I    between atoms: C24_24  and  C25_25 
REMARK       I    between atoms: C25_25  and  C26_26 
REMARK       I    between atoms: C26_26  and  C27_27 
REMARK       I    between atoms: C27_27  and  C28_28 
ROOT
HETATM    1  C14         0      40.395  24.457  13.760  1.00  0.00     0.000 C 
HETATM    2  C15         0      41.348  24.962  14.836  1.00  0.00     0.000 C 
HETATM    3  C16         0      41.309  26.484  14.876  1.00  0.00     0.000 C 
HETATM    4  C17         0      42.263  26.988  15.951  1.00  0.00     0.000 C 
HETATM    5  C18         0      42.224  28.510  15.991  1.00  0.00     0.000 C 
HETATM    6  C19         0      43.177  29.015  17.066  1.00  0.00     0.000 C 
HETATM    7  C20         0      43.138  30.537  17.107  1.00  0.00     0.000 C 
HETATM    8  C21         0      44.092  31.041  18.182  1.00  0.00     0.000 C 
HETATM    9  C22         0      44.053  32.563  18.222  1.00  0.00     0.000 C 
HETATM   10  C23         0      45.007  33.068  19.298  1.00  0.00     0.000 C 
HETATM   11  C24         0      44.967  34.589  19.338  1.00  0.00     0.000 C 
HETATM   12  C25         0      45.921  35.095  20.413  1.00  0.00     0.000 C 
HETATM   13  C26         0      45.882  36.616  20.453  1.00  0.00     0.000 C 
HETATM   14  C27         0      46.836  37.121  21.529  1.00  0.00    -0.000 C 
HETATM   15  C28         0      46.797  38.643  21.569  1.00  0.00    -0.005 C 
HETATM   16  C29         0      47.750  39.148  22.644  1.00  0.00     0.005 C 
ENDROOT
BRANCH   1  17
HETATM   17  C13         0      40.434  22.935  13.720  1.00  0.00     0.000 C 
BRANCH  17  18
HETATM   18  C12         0      41.089  22.478  12.423  1.00  0.00     0.000 C 
BRANCH  18  19
HETATM   19  C11         0      41.530  23.695  11.621  1.00  0.00     0.000 C 
BRANCH  19  20
HETATM   20  C10         0      42.971  23.509  11.165  1.00  0.00     0.000 C 
BRANCH  20  21
HETATM   21  C9          0      43.568  24.861  10.800  1.00  0.00     0.000 C 
BRANCH  21  22
HETATM   22  C8          0      43.311  25.852  11.929  1.00  0.00     0.000 C 
BRANCH  22  23
HETATM   23  C7          0      43.109  27.244  11.347  1.00  0.00     0.000 C 
BRANCH  23  24
HETATM   24  C6          0      43.460  28.290  12.397  1.00  0.00     0.000 C 
BRANCH  24  25
HETATM   25  C5          0      44.974  28.386  12.532  1.00  0.00     0.000 C 
BRANCH  25  26
HETATM   26  C4          0      45.358  28.333  14.005  1.00  0.00     0.000 C 
BRANCH  26  27
HETATM   27  C3          0      45.768  29.722  14.474  1.00  0.00    -0.000 C 
BRANCH  27  28
HETATM   28  C2          0      46.745  29.598  15.636  1.00  0.00    -0.005 C 
HETATM   29  C1          0      46.660  28.196  16.224  1.00  0.00     0.005 C 
ENDBRANCH  27  28
ENDBRANCH  26  27
ENDBRANCH  25  26
ENDBRANCH  24  25
ENDBRANCH  23  24
ENDBRANCH  22  23
ENDBRANCH  21  22
ENDBRANCH  20  21
ENDBRANCH  19  20
ENDBRANCH  18  19
ENDBRANCH  17  18
ENDBRANCH   1  17
TORSDOF 26
ENDMDL
MODEL 4
REMARK VINA RESULT:      -5.9      7.124      9.605
REMARK  12 active torsions:
REMARK  status: ('A' for Active; 'I' for Inactive)
REMARK    1  A    between atoms: C2_2  and  C3_3 
REMARK    2  A    between atoms: C3_3  and  C4_4 
REMARK    3  A    between atoms: C4_4  and  C5_5 
REMARK    4  A    between atoms: C5_5  and  C6_6 
REMARK    5  A    between atoms: C6_6  and  C7_7 
REMARK    6  A    between atoms: C7_7  and  C8_8 
REMARK    7  A    between atoms: C8_8  and  C9_9 
REMARK    8  A    between atoms: C9_9  and  C10_10 
REMARK    9  A    between atoms: C10_10  and  C11_11 
REMARK   10  A    between atoms: C11_11  and  C12_12 
REMARK   11  A    between atoms: C12_12  and  C13_13 
REMARK   12  A    between atoms: C13_13  and  C14_14 
REMARK       I    between atoms: C14_14  and  C15_15 
REMARK       I    between atoms: C15_15  and  C16_16 
REMARK       I    between atoms: C16_16  and  C17_17 
REMARK       I    between atoms: C17_17  and  C18_18 
REMARK       I    between atoms: C18_18  and  C19_19 
REMARK       I    between atoms: C19_19  and  C20_20 
REMARK       I    between atoms: C20_20  and  C21_21 
REMARK       I    between atoms: C21_21  and  C22_22 
REMARK       I    between atoms: C22_22  and  C23_23 
REMARK       I    between atoms: C23_23  and  C24_24 
REMARK       I    between atoms: C24_24  and  C25_25 
REMARK       I    between atoms: C25_25  and  C26_26 
REMARK       I    between atoms: C26_26  and  C27_27 
REMARK       I    between atoms: C27_27  and  C28_28 
ROOT
HETATM    1  C14         0      40.609  23.837  12.809  1.00  0.00     0.000 C 
HETATM    2  C15         0      39.632  22.954  13.574  1.00  0.00     0.000 C 
HETATM    3  C16         0      39.174  23.675  14.834  1.00  0.00     0.000 C 
HETATM    4  C17         0      38.197  22.791  15.599  1.00  0.00     0.000 C 
HETATM    5  C18         0      37.739  23.513  16.859  1.00  0.00     0.000 C 
HETATM    6  C19         0      36.762  22.630  17.625  1.00  0.00     0.000 C 
HETATM    7  C20         0      36.304  23.351  18.885  1.00  0.00     0.000 C 
HETATM    8  C21         0      35.327  22.467  19.650  1.00  0.00     0.000 C 
HETATM    9  C22         0      34.869  23.189  20.910  1.00  0.00     0.000 C 
HETATM   10  C23         0      33.892  22.305  21.675  1.00  0.00     0.000 C 
HETATM   11  C24         0      33.434  23.027  22.936  1.00  0.00     0.000 C 
HETATM   12  C25         0      32.457  22.143  23.701  1.00  0.00     0.000 C 
HETATM   13  C26         0      31.999  22.865  24.961  1.00  0.00     0.000 C 
HETATM   14  C27         0      31.022  21.981  25.726  1.00  0.00    -0.000 C 
HETATM   15  C28         0      30.564  22.703  26.987  1.00  0.00    -0.005 C 
HETATM   16  C29         0      29.587  21.819  27.752  1.00  0.00     0.005 C 
ENDROOT
BRANCH   1  17
HETATM   17  C13         0      41.067  23.115  11.548  1.00  0.00     0.000 C 
BRANCH  17  18
HETATM   18  C12         0      42.443  23.626  11.142  1.00  0.00     0.000 C 
BRANCH  18  19
HETATM   19  C11         0      42.802  24.843  11.984  1.00  0.00     0.000 C 
BRANCH  19  20
HETATM   20  C10         0      43.575  25.842  11.132  1.00  0.00     0.000 C 
BRANCH  20  21
HETATM   21  C9          0      43.007  27.238  11.345  1.00  0.00     0.000 C 
BRANCH  21  22
HETATM   22  C8          0      43.991  28.069  12.159  1.00  0.00     0.000 C 
BRANCH  22  23
HETATM   23  C7          0      43.230  28.886  13.195  1.00  0.00     0.000 C 
BRANCH  23  24
HETATM   24  C6          0      41.976  28.130  13.617  1.00  0.00     0.000 C 
BRANCH  24  25
HETATM   25  C5          0      42.069  27.777  15.095  1.00  0.00     0.000 C 
BRANCH  25  26
HETATM   26  C4          0      42.029  26.263  15.260  1.00  0.00     0.000 C 
BRANCH  26  27
HETATM   27  C3          0      43.451  25.725  15.359  1.00  0.00    -0.000 C 
BRANCH  27  28
HETATM   28  C2          0      43.543  24.747  16.523  1.00  0.00    -0.005 C 
HETATM   29  C1          0      42.391  23.754  16.445  1.00  0.00     0.005 C 
ENDBRANCH  27  28
ENDBRANCH  26  27
ENDBRANCH  25  26
ENDBRANCH  24  25
ENDBRANCH  23  24
ENDBRANCH  22  23
ENDBRANCH  21  22
ENDBRANCH  20  21
ENDBRANCH  19  20
ENDBRANCH  18  19
ENDBRANCH  17  18
ENDBRANCH   1  17
TORSDOF 26
ENDMDL
MODEL 5
REMARK VINA RESULT:      -5.8      5.919      8.591
REMARK  12 active torsions:
REMARK  status: ('A' for Active; 'I' for Inactive)
REMARK    1  A    between atoms: C2_2  and  C3_3 
REMARK    2  A    between atoms: C3_3  and  C4_4 
REMARK    3  A    between atoms: C4_4  and  C5_5 
REMARK    4  A    between atoms: C5_5  and  C6_6 
REMARK    5  A    between atoms: C6_6  and  C7_7 
REMARK    6  A    between atoms: C7_7  and  C8_8 
REMARK    7  A    between atoms: C8_8  and  C9_9 
REMARK    8  A    between atoms: C9_9  and  C10_10 
REMARK    9  A    between atoms: C10_10  and  C11_11 
REMARK   10  A    between atoms: C11_11  and  C12_12 
REMARK   11  A    between atoms: C12_12  and  C13_13 
REMARK   12  A    between atoms: C13_13  and  C14_14 
REMARK       I    between atoms: C14_14  and  C15_15 
REMARK       I    between atoms: C15_15  and  C16_16 
REMARK       I    between atoms: C16_16  and  C17_17 
REMARK       I    between atoms: C17_17  and  C18_18 
REMARK       I    between atoms: C18_18  and  C19_19 
REMARK       I    between atoms: C19_19  and  C20_20 
REMARK       I    between atoms: C20_20  and  C21_21 
REMARK       I    between atoms: C21_21  and  C22_22 
REMARK       I    between atoms: C22_22  and  C23_23 
REMARK       I    between atoms: C23_23  and  C24_24 
REMARK       I    between atoms: C24_24  and  C25_25 
REMARK       I    between atoms: C25_25  and  C26_26 
REMARK       I    between atoms: C26_26  and  C27_27 
REMARK       I    between atoms: C27_27  and  C28_28 
ROOT
HETATM    1  C14         0      42.313  24.123  11.412  1.00  0.00     0.000 C 
HETATM    2  C15         0      41.910  24.549  12.818  1.00  0.00     0.000 C 
HETATM    3  C16         0      40.682  23.762  13.256  1.00  0.00     0.000 C 
HETATM    4  C17         0      40.280  24.189  14.662  1.00  0.00     0.000 C 
HETATM    5  C18         0      39.051  23.402  15.099  1.00  0.00     0.000 C 
HETATM    6  C19         0      38.649  23.829  16.505  1.00  0.00     0.000 C 
HETATM    7  C20         0      37.420  23.042  16.943  1.00  0.00     0.000 C 
HETATM    8  C21         0      37.018  23.469  18.349  1.00  0.00     0.000 C 
HETATM    9  C22         0      35.790  22.682  18.787  1.00  0.00     0.000 C 
HETATM   10  C23         0      35.388  23.109  20.193  1.00  0.00     0.000 C 
HETATM   11  C24         0      34.160  22.322  20.631  1.00  0.00     0.000 C 
HETATM   12  C25         0      33.757  22.749  22.037  1.00  0.00     0.000 C 
HETATM   13  C26         0      32.529  21.962  22.474  1.00  0.00     0.000 C 
HETATM   14  C27         0      32.127  22.389  23.881  1.00  0.00    -0.000 C 
HETATM   15  C28         0      30.899  21.602  24.318  1.00  0.00    -0.005 C 
HETATM   16  C29         0      30.496  22.029  25.724  1.00  0.00     0.005 C 
ENDROOT
BRANCH   1  17
HETATM   17  C13         0      43.541  24.909  10.974  1.00  0.00     0.000 C 
BRANCH  17  18
HETATM   18  C12         0      44.239  25.484  12.201  1.00  0.00     0.000 C 
BRANCH  18  19
HETATM   19  C11         0      44.342  26.997  12.064  1.00  0.00     0.000 C 
BRANCH  19  20
HETATM   20  C10         0      43.154  27.517  11.265  1.00  0.00     0.000 C 
BRANCH  20  21
HETATM   21  C9          0      42.161  28.185  12.205  1.00  0.00     0.000 C 
BRANCH  21  22
HETATM   22  C8          0      42.800  28.364  13.576  1.00  0.00     0.000 C 
BRANCH  22  23
HETATM   23  C7          0      41.925  27.707  14.635  1.00  0.00     0.000 C 
BRANCH  23  24
HETATM   24  C6          0      42.762  27.413  15.874  1.00  0.00     0.000 C 
BRANCH  24  25
HETATM   25  C5          0      43.326  26.002  15.783  1.00  0.00     0.000 C 
BRANCH  25  26
HETATM   26  C4          0      44.841  26.049  15.929  1.00  0.00     0.000 C 
BRANCH  26  27
HETATM   27  C3          0      45.284  27.487  16.168  1.00  0.00    -0.000 C 
BRANCH  27  28
HETATM   28  C2          0      46.333  27.874  15.133  1.00  0.00    -0.005 C 
HETATM   29  C1          0      46.168  29.342  14.767  1.00  0.00     0.005 C 
ENDBRANCH  27  28
ENDBRANCH  26  27
ENDBRANCH  25  26
ENDBRANCH  24  25
ENDBRANCH  23  24
ENDBRANCH  22  23
ENDBRANCH  21  22
ENDBRANCH  20  21
ENDBRANCH  19  20
ENDBRANCH  18  19
ENDBRANCH  17  18
ENDBRANCH   1  17
TORSDOF 26
ENDMDL
MODEL 6
REMARK VINA RESULT:      -5.7      1.469      3.738
REMARK  12 active torsions:
REMARK  status: ('A' for Active; 'I' for Inactive)
REMARK    1  A    between atoms: C2_2  and  C3_3 
REMARK    2  A    between atoms: C3_3  and  C4_4 
REMARK    3  A    between atoms: C4_4  and  C5_5 
REMARK    4  A    between atoms: C5_5  and  C6_6 
REMARK    5  A    between atoms: C6_6  and  C7_7 
REMARK    6  A    between atoms: C7_7  and  C8_8 
REMARK    7  A    between atoms: C8_8  and  C9_9 
REMARK    8  A    between atoms: C9_9  and  C10_10 
REMARK    9  A    between atoms: C10_10  and  C11_11 
REMARK   10  A    between atoms: C11_11  and  C12_12 
REMARK   11  A    between atoms: C12_12  and  C13_13 
REMARK   12  A    between atoms: C13_13  and  C14_14 
REMARK       I    between atoms: C14_14  and  C15_15 
REMARK       I    between atoms: C15_15  and  C16_16 
REMARK       I    between atoms: C16_16  and  C17_17 
REMARK       I    between atoms: C17_17  and  C18_18 
REMARK       I    between atoms: C18_18  and  C19_19 
REMARK       I    between atoms: C19_19  and  C20_20 
REMARK       I    between atoms: C20_20  and  C21_21 
REMARK       I    between atoms: C21_21  and  C22_22 
REMARK       I    between atoms: C22_22  and  C23_23 
REMARK       I    between atoms: C23_23  and  C24_24 
REMARK       I    between atoms: C24_24  and  C25_25 
REMARK       I    between atoms: C25_25  and  C26_26 
REMARK       I    between atoms: C26_26  and  C27_27 
REMARK       I    between atoms: C27_27  and  C28_28 
ROOT
HETATM    1  C14         0      43.838  24.239  11.380  1.00  0.00     0.000 C 
HETATM    2  C15         0      42.324  24.084  11.434  1.00  0.00     0.000 C 
HETATM    3  C16         0      41.947  22.648  11.093  1.00  0.00     0.000 C 
HETATM    4  C17         0      40.432  22.495  11.147  1.00  0.00     0.000 C 
HETATM    5  C18         0      40.055  21.059  10.805  1.00  0.00     0.000 C 
HETATM    6  C19         0      38.541  20.904  10.859  1.00  0.00     0.000 C 
HETATM    7  C20         0      38.164  19.469  10.518  1.00  0.00     0.000 C 
HETATM    8  C21         0      36.649  19.315  10.572  1.00  0.00     0.000 C 
HETATM    9  C22         0      36.272  17.879  10.230  1.00  0.00     0.000 C 
HETATM   10  C23         0      34.758  17.725  10.284  1.00  0.00     0.000 C 
HETATM   11  C24         0      34.381  16.290   9.943  1.00  0.00     0.000 C 
HETATM   12  C25         0      32.866  16.135   9.996  1.00  0.00     0.000 C 
HETATM   13  C26         0      32.489  14.700   9.655  1.00  0.00     0.000 C 
HETATM   14  C27         0      30.975  14.546   9.709  1.00  0.00    -0.000 C 
HETATM   15  C28         0      30.598  13.110   9.368  1.00  0.00    -0.005 C 
HETATM   16  C29         0      29.083  12.955   9.421  1.00  0.00     0.005 C 
ENDROOT
BRANCH   1  17
HETATM   17  C13         0      44.215  25.674  11.722  1.00  0.00     0.000 C 
BRANCH  17  18
HETATM   18  C12         0      43.205  26.627  11.095  1.00  0.00     0.000 C 
BRANCH  18  19
HETATM   19  C11         0      43.428  28.032  11.637  1.00  0.00     0.000 C 
BRANCH  19  20
HETATM   20  C10         0      42.985  28.092  13.094  1.00  0.00     0.000 C 
BRANCH  20  21
HETATM   21  C9          0      44.010  28.870  13.906  1.00  0.00     0.000 C 
BRANCH  21  22
HETATM   22  C8          0      43.506  30.290  14.134  1.00  0.00     0.000 C 
BRANCH  22  23
HETATM   23  C7          0      44.671  31.185  14.534  1.00  0.00     0.000 C 
BRANCH  23  24
HETATM   24  C6          0      45.978  30.415  14.385  1.00  0.00     0.000 C 
BRANCH  24  25
HETATM   25  C5          0      46.824  30.603  15.636  1.00  0.00     0.000 C 
BRANCH  25  26
HETATM   26  C4          0      46.699  29.372  16.525  1.00  0.00     0.000 C 
BRANCH  26  27
HETATM   27  C3          0      47.452  28.210  15.893  1.00  0.00    -0.000 C 
BRANCH  27  28
HETATM   28  C2          0      46.562  26.973  15.882  1.00  0.00    -0.005 C 
HETATM   29  C1          0      46.592  26.339  14.498  1.00  0.00     0.005 C 
ENDBRANCH  27  28
ENDBRANCH  26  27
ENDBRANCH  25  26
ENDBRANCH  24  25
ENDBRANCH  23  24
ENDBRANCH  22  23
ENDBRANCH  21  22
ENDBRANCH  20  21
ENDBRANCH  19  20
ENDBRANCH  18  19
ENDBRANCH  17  18
ENDBRANCH   1  17
TORSDOF 26
ENDMDL
MODEL 7
REMARK VINA RESULT:      -5.7      1.330      2.700
REMARK  12 active torsions:
REMARK  status: ('A' for Active; 'I' for Inactive)
REMARK    1  A    between atoms: C2_2  and  C3_3 
REMARK    2  A    between atoms: C3_3  and  C4_4 
REMARK    3  A    between atoms: C4_4  and  C5_5 
REMARK    4  A    between atoms: C5_5  and  C6_6 
REMARK    5  A    between atoms: C6_6  and  C7_7 
REMARK    6  A    between atoms: C7_7  and  C8_8 
REMARK    7  A    between atoms: C8_8  and  C9_9 
REMARK    8  A    between atoms: C9_9  and  C10_10 
REMARK    9  A    between atoms: C10_10  and  C11_11 
REMARK   10  A    between atoms: C11_11  and  C12_12 
REMARK   11  A    between atoms: C12_12  and  C13_13 
REMARK   12  A    between atoms: C13_13  and  C14_14 
REMARK       I    between atoms: C14_14  and  C15_15 
REMARK       I    between atoms: C15_15  and  C16_16 
REMARK       I    between atoms: C16_16  and  C17_17 
REMARK       I    between atoms: C17_17  and  C18_18 
REMARK       I    between atoms: C18_18  and  C19_19 
REMARK       I    between atoms: C19_19  and  C20_20 
REMARK       I    between atoms: C20_20  and  C21_21 
REMARK       I    between atoms: C21_21  and  C22_22 
REMARK       I    between atoms: C22_22  and  C23_23 
REMARK       I    between atoms: C23_23  and  C24_24 
REMARK       I    between atoms: C24_24  and  C25_25 
REMARK       I    between atoms: C25_25  and  C26_26 
REMARK       I    between atoms: C26_26  and  C27_27 
REMARK       I    between atoms: C27_27  and  C28_28 
ROOT
HETATM    1  C14         0      44.217  24.294  11.462  1.00  0.00     0.000 C 
HETATM    2  C15         0      42.698  24.199  11.397  1.00  0.00     0.000 C 
HETATM    3  C16         0      42.288  22.749  11.178  1.00  0.00     0.000 C 
HETATM    4  C17         0      40.769  22.655  11.113  1.00  0.00     0.000 C 
HETATM    5  C18         0      40.358  21.205  10.895  1.00  0.00     0.000 C 
HETATM    6  C19         0      38.839  21.111  10.829  1.00  0.00     0.000 C 
HETATM    7  C20         0      38.429  19.661  10.611  1.00  0.00     0.000 C 
HETATM    8  C21         0      36.910  19.567  10.546  1.00  0.00     0.000 C 
HETATM    9  C22         0      36.499  18.117  10.327  1.00  0.00     0.000 C 
HETATM   10  C23         0      34.980  18.024  10.262  1.00  0.00     0.000 C 
HETATM   11  C24         0      34.570  16.573  10.043  1.00  0.00     0.000 C 
HETATM   12  C25         0      33.051  16.479   9.978  1.00  0.00     0.000 C 
HETATM   13  C26         0      32.640  15.029   9.759  1.00  0.00     0.000 C 
HETATM   14  C27         0      31.121  14.935   9.694  1.00  0.00    -0.000 C 
HETATM   15  C28         0      30.711  13.485   9.475  1.00  0.00    -0.005 C 
HETATM   16  C29         0      29.192  13.391   9.410  1.00  0.00     0.005 C 
ENDROOT
BRANCH   1  17
HETATM   17  C13         0      44.628  25.744  11.681  1.00  0.00     0.000 C 
BRANCH  17  18
HETATM   18  C12         0      45.897  25.791  12.523  1.00  0.00     0.000 C 
BRANCH  18  19
HETATM   19  C11         0      45.764  26.879  13.580  1.00  0.00     0.000 C 
BRANCH  19  20
HETATM   20  C10         0      46.703  26.577  14.741  1.00  0.00     0.000 C 
BRANCH  20  21
HETATM   21  C9          0      45.940  26.682  16.054  1.00  0.00     0.000 C 
BRANCH  21  22
HETATM   22  C8          0      45.407  25.309  16.444  1.00  0.00     0.000 C 
BRANCH  22  23
HETATM   23  C7          0      44.030  25.460  17.077  1.00  0.00     0.000 C 
BRANCH  23  24
HETATM   24  C6          0      43.154  26.330  16.185  1.00  0.00     0.000 C 
BRANCH  24  25
HETATM   25  C5          0      42.690  25.518  14.982  1.00  0.00     0.000 C 
BRANCH  25  26
HETATM   26  C4          0      41.835  26.395  14.076  1.00  0.00     0.000 C 
BRANCH  26  27
HETATM   27  C3          0      42.036  27.858  14.447  1.00  0.00    -0.000 C 
BRANCH  27  28
HETATM   28  C2          0      42.494  28.635  13.219  1.00  0.00    -0.005 C 
HETATM   29  C1          0      41.997  27.935  11.961  1.00  0.00     0.005 C 
ENDBRANCH  27  28
ENDBRANCH  26  27
ENDBRANCH  25  26
ENDBRANCH  24  25
ENDBRANCH  23  24
ENDBRANCH  22  23
ENDBRANCH  21  22
ENDBRANCH  20  21
ENDBRANCH  19  20
ENDBRANCH  18  19
ENDBRANCH  17  18
ENDBRANCH   1  17
TORSDOF 26
ENDMDL
MODEL 8
REMARK VINA RESULT:      -5.6      4.355     13.584
REMARK  12 active torsions:
REMARK  status: ('A' for Active; 'I' for Inactive)
REMARK    1  A    between atoms: C2_2  and  C3_3 
REMARK    2  A    between atoms: C3_3  and  C4_4 
REMARK    3  A    between atoms: C4_4  and  C5_5 
REMARK    4  A    between atoms: C5_5  and  C6_6 
REMARK    5  A    between atoms: C6_6  and  C7_7 
REMARK    6  A    between atoms: C7_7  and  C8_8 
REMARK    7  A    between atoms: C8_8  and  C9_9 
REMARK    8  A    between atoms: C9_9  and  C10_10 
REMARK    9  A    between atoms: C10_10  and  C11_11 
REMARK   10  A    between atoms: C11_11  and  C12_12 
REMARK   11  A    between atoms: C12_12  and  C13_13 
REMARK   12  A    between atoms: C13_13  and  C14_14 
REMARK       I    between atoms: C14_14  and  C15_15 
REMARK       I    between atoms: C15_15  and  C16_16 
REMARK       I    between atoms: C16_16  and  C17_17 
REMARK       I    between atoms: C17_17  and  C18_18 
REMARK       I    between atoms: C18_18  and  C19_19 
REMARK       I    between atoms: C19_19  and  C20_20 
REMARK       I    between atoms: C20_20  and  C21_21 
REMARK       I    between atoms: C21_21  and  C22_22 
REMARK       I    between atoms: C22_22  and  C23_23 
REMARK       I    between atoms: C23_23  and  C24_24 
REMARK       I    between atoms: C24_24  and  C25_25 
REMARK       I    between atoms: C25_25  and  C26_26 
REMARK       I    between atoms: C26_26  and  C27_27 
REMARK       I    between atoms: C27_27  and  C28_28 
ROOT
HETATM    1  C14         0      38.710  19.728   8.234  1.00  0.00     0.000 C 
HETATM    2  C15         0      38.768  20.926   9.173  1.00  0.00     0.000 C 
HETATM    3  C16         0      40.222  21.264   9.478  1.00  0.00     0.000 C 
HETATM    4  C17         0      40.279  22.462  10.417  1.00  0.00     0.000 C 
HETATM    5  C18         0      41.732  22.799  10.722  1.00  0.00     0.000 C 
HETATM    6  C19         0      41.790  23.997  11.661  1.00  0.00     0.000 C 
HETATM    7  C20         0      43.244  24.334  11.966  1.00  0.00     0.000 C 
HETATM    8  C21         0      43.301  25.532  12.905  1.00  0.00     0.000 C 
HETATM    9  C22         0      44.754  25.869  13.210  1.00  0.00     0.000 C 
HETATM   10  C23         0      44.812  27.068  14.149  1.00  0.00     0.000 C 
HETATM   11  C24         0      46.265  27.405  14.454  1.00  0.00     0.000 C 
HETATM   12  C25         0      46.323  28.603  15.393  1.00  0.00     0.000 C 
HETATM   13  C26         0      47.776  28.940  15.698  1.00  0.00     0.000 C 
HETATM   14  C27         0      47.834  30.138  16.637  1.00  0.00    -0.000 C 
HETATM   15  C28         0      49.287  30.475  16.942  1.00  0.00    -0.005 C 
HETATM   16  C29         0      49.345  31.673  17.881  1.00  0.00     0.005 C 
ENDROOT
BRANCH   1  17
HETATM   17  C13         0      37.257  19.391   7.929  1.00  0.00     0.000 C 
BRANCH  17  18
HETATM   18  C12         0      36.555  20.624   7.372  1.00  0.00     0.000 C 
BRANCH  18  19
HETATM   19  C11         0      35.335  20.195   6.569  1.00  0.00     0.000 C 
BRANCH  19  20
HETATM   20  C10         0      35.089  21.193   5.445  1.00  0.00     0.000 C 
BRANCH  20  21
HETATM   21  C9          0      35.624  22.559   5.851  1.00  0.00     0.000 C 
BRANCH  21  22
HETATM   22  C8          0      35.479  23.529   4.686  1.00  0.00     0.000 C 
BRANCH  22  23
HETATM   23  C7          0      36.128  22.932   3.444  1.00  0.00     0.000 C 
BRANCH  23  24
HETATM   24  C6          0      37.391  23.714   3.105  1.00  0.00     0.000 C 
BRANCH  24  25
HETATM   25  C5          0      38.536  22.743   2.850  1.00  0.00     0.000 C 
BRANCH  25  26
HETATM   26  C4          0      38.168  21.369   3.395  1.00  0.00     0.000 C 
BRANCH  26  27
HETATM   27  C3          0      39.004  21.072   4.632  1.00  0.00    -0.000 C 
BRANCH  27  28
HETATM   28  C2          0      39.867  22.283   4.964  1.00  0.00    -0.005 C 
HETATM   29  C1          0      39.355  22.937   6.241  1.00  0.00     0.005 C 
ENDBRANCH  27  28
ENDBRANCH  26  27
ENDBRANCH  25  26
ENDBRANCH  24  25
ENDBRANCH  23  24
ENDBRANCH  22  23
ENDBRANCH  21  22
ENDBRANCH  20  21
ENDBRANCH  19  20
ENDBRANCH  18  19
ENDBRANCH  17  18
ENDBRANCH   1  17
TORSDOF 26
ENDMDL
MODEL 9
REMARK VINA RESULT:      -5.6      8.103     10.626
REMARK  12 active torsions:
REMARK  status: ('A' for Active; 'I' for Inactive)
REMARK    1  A    between atoms: C2_2  and  C3_3 
REMARK    2  A    between atoms: C3_3  and  C4_4 
REMARK    3  A    between atoms: C4_4  and  C5_5 
REMARK    4  A    between atoms: C5_5  and  C6_6 
REMARK    5  A    between atoms: C6_6  and  C7_7 
REMARK    6  A    between atoms: C7_7  and  C8_8 
REMARK    7  A    between atoms: C8_8  and  C9_9 
REMARK    8  A    between atoms: C9_9  and  C10_10 
REMARK    9  A    between atoms: C10_10  and  C11_11 
REMARK   10  A    between atoms: C11_11  and  C12_12 
REMARK   11  A    between atoms: C12_12  and  C13_13 
REMARK   12  A    between atoms: C13_13  and  C14_14 
REMARK       I    between atoms: C14_14  and  C15_15 
REMARK       I    between atoms: C15_15  and  C16_16 
REMARK       I    between atoms: C16_16  and  C17_17 
REMARK       I    between atoms: C17_17  and  C18_18 
REMARK       I    between atoms: C18_18  and  C19_19 
REMARK       I    between atoms: C19_19  and  C20_20 
REMARK       I    between atoms: C20_20  and  C21_21 
REMARK       I    between atoms: C21_21  and  C22_22 
REMARK       I    between atoms: C22_22  and  C23_23 
REMARK       I    between atoms: C23_23  and  C24_24 
REMARK       I    between atoms: C24_24  and  C25_25 
REMARK       I    between atoms: C25_25  and  C26_26 
REMARK       I    between atoms: C26_26  and  C27_27 
REMARK       I    between atoms: C27_27  and  C28_28 
ROOT
HETATM    1  C14         0      40.871  25.626  15.877  1.00  0.00     0.000 C 
HETATM    2  C15         0      39.730  24.666  16.186  1.00  0.00     0.000 C 
HETATM    3  C16         0      39.168  24.971  17.568  1.00  0.00     0.000 C 
HETATM    4  C17         0      38.026  24.010  17.876  1.00  0.00     0.000 C 
HETATM    5  C18         0      37.464  24.316  19.258  1.00  0.00     0.000 C 
HETATM    6  C19         0      36.323  23.356  19.566  1.00  0.00     0.000 C 
HETATM    7  C20         0      35.761  23.661  20.948  1.00  0.00     0.000 C 
HETATM    8  C21         0      34.619  22.700  21.256  1.00  0.00     0.000 C 
HETATM    9  C22         0      34.057  23.006  22.638  1.00  0.00     0.000 C 
HETATM   10  C23         0      32.915  22.045  22.946  1.00  0.00     0.000 C 
HETATM   11  C24         0      32.353  22.351  24.328  1.00  0.00     0.000 C 
HETATM   12  C25         0      31.212  21.390  24.636  1.00  0.00     0.000 C 
HETATM   13  C26         0      30.650  21.696  26.018  1.00  0.00     0.000 C 
HETATM   14  C27         0      29.508  20.735  26.326  1.00  0.00    -0.000 C 
HETATM   15  C28         0      28.946  21.041  27.708  1.00  0.00    -0.005 C 
HETATM   16  C29         0      27.805  20.080  28.017  1.00  0.00     0.005 C 
ENDROOT
BRANCH   1  17
HETATM   17  C13         0      41.433  25.320  14.496  1.00  0.00     0.000 C 
BRANCH  17  18
HETATM   18  C12         0      40.878  23.989  14.005  1.00  0.00     0.000 C 
BRANCH  18  19
HETATM   19  C11         0      41.844  23.376  13.000  1.00  0.00     0.000 C 
BRANCH  19  20
HETATM   20  C10         0      41.898  24.245  11.750  1.00  0.00     0.000 C 
BRANCH  20  21
HETATM   21  C9          0      43.180  23.956  10.983  1.00  0.00     0.000 C 
BRANCH  21  22
HETATM   22  C8          0      44.129  25.141  11.112  1.00  0.00     0.000 C 
BRANCH  22  23
HETATM   23  C7          0      45.512  24.644  11.508  1.00  0.00     0.000 C 
BRANCH  23  24
HETATM   24  C6          0      46.084  25.547  12.594  1.00  0.00     0.000 C 
BRANCH  24  25
HETATM   25  C5          0      44.962  26.369  13.214  1.00  0.00     0.000 C 
BRANCH  25  26
HETATM   26  C4          0      45.349  27.843  13.211  1.00  0.00     0.000 C 
BRANCH  26  27
HETATM   27  C3          0      44.246  28.657  12.549  1.00  0.00    -0.000 C 
BRANCH  27  28
HETATM   28  C2          0      42.891  28.197  13.073  1.00  0.00    -0.005 C 
HETATM   29  C1          0      41.946  27.965  11.901  1.00  0.00     0.005 C 
ENDBRANCH  27  28
ENDBRANCH  26  27
ENDBRANCH  25  26
ENDBRANCH  24  25
ENDBRANCH  23  24
ENDBRANCH  22  23
ENDBRANCH  21  22
ENDBRANCH  20  21
ENDBRANCH  19  20
ENDBRANCH  18  19
ENDBRANCH  17  18
ENDBRANCH   1  17
TORSDOF 26
ENDMDL
