# Supplementary material for: Phytochemical profiling of Vitex negundo seeds via UHPLC-QTOF-MS/MS analyses with antimicrobial evaluation and in silico targeting of DNA Gyrase B and Secreted Aspartic Proteinase 2 (SAP2)
Source: PLoS One. 2026 Mar 13;21(3):e0343965. doi: 10.1371/journal.pone.0343965 (PMC12987476; doi:10.1371/journal.pone.0343965)
Supplement: S4 Data — (ZIP) [file pone.0343965.s005.zip › PONE-D-25-51583/Vitex Raw material/Docking 3, 1EAG/molecule4/ligand.pdbqt]

REMARK  11 active torsions:
REMARK  status: ('A' for Active; 'I' for Inactive)
REMARK    1  A    between atoms: C1_1  and  O25_24 
REMARK    2  A    between atoms: C2_2  and  C27_26 
REMARK    3  A    between atoms: C4_4  and  C7_7 
REMARK    4  A    between atoms: C5_5  and  O23_23 
REMARK    5  A    between atoms: C6_6  and  O26_25 
REMARK    6  A    between atoms: C12_12  and  O29_28 
REMARK    7  A    between atoms: C14_14  and  C17_17 
REMARK    8  A    between atoms: C19_19  and  O31_30 
REMARK    9  A    between atoms: C20_20  and  O32_31 
REMARK   10  A    between atoms: C27_26  and  O33_32 
REMARK   11  A    between atoms: C27_26  and  O30_29 
ROOT
HETATM    1  C7          0      -4.638   0.478   2.125  1.00  0.00     0.054 A 
HETATM    2  C8          0      -5.237   0.995   0.976  1.00  0.00    -0.035 A 
HETATM    3  C9          0      -4.831   0.550  -0.282  1.00  0.00     0.047 A 
HETATM    4  C10         0      -3.826  -0.412  -0.388  1.00  0.00     0.093 A 
HETATM    5  C11         0      -3.218  -0.937   0.759  1.00  0.00     0.078 A 
HETATM    6  C12         0      -3.632  -0.484   2.019  1.00  0.00     0.072 A 
HETATM    7  O13         0      -3.477  -0.804  -1.662  1.00  0.00    -0.309 OA
HETATM    8  C14         0      -2.489  -1.751  -1.797  1.00  0.00     0.090 A 
HETATM    9  C15         0      -1.834  -2.327  -0.783  1.00  0.00     0.094 A 
HETATM   10  C16         0      -2.135  -1.974   0.638  1.00  0.00     0.190 A 
HETATM   11  O28         0      -1.571  -2.468   1.585  1.00  0.00    -0.287 OA
ENDROOT
BRANCH   1  12
HETATM   12  C4          0      -5.074   0.957   3.475  1.00  0.00     0.168 C 
HETATM   13  O3          0      -6.442   0.704   3.652  1.00  0.00    -0.372 OA
HETATM   14  C2          0      -7.087   1.126   2.480  1.00  0.00     0.177 C 
HETATM   15  C1          0      -7.087   2.649   2.480  1.00  0.00     0.180 C 
HETATM   16  C6          0      -5.651   3.157   2.480  1.00  0.00     0.180 C 
HETATM   17  C5          0      -4.866   2.460   3.584  1.00  0.00     0.179 C 
BRANCH  14  18
HETATM   18  C27         0      -6.338   0.607   1.260  1.00  0.00     0.250 C 
BRANCH  18  19
HETATM   19  O33         0      -7.196  -0.191   0.489  1.00  0.00    -0.398 OA
HETATM   20  H52         0      -6.699  -0.492  -0.252  1.00  0.00     0.209 HD
ENDBRANCH  18  19
BRANCH  18  21
HETATM   21  O30         0      -6.213   1.929   1.083  1.00  0.00     0.000 OA
HETATM   22  H49         0      -6.503   2.164   0.185  1.00  0.00     0.000 HD
ENDBRANCH  18  21
ENDBRANCH  14  18
BRANCH  15  23
HETATM   23  O25         0      -7.747   3.116   3.626  1.00  0.00    -0.390 OA
HETATM   24  H44         0      -7.726   4.057   3.589  1.00  0.00     0.210 HD
ENDBRANCH  15  23
BRANCH  16  25
HETATM   25  O26         0      -5.058   2.880   1.240  1.00  0.00    -0.390 OA
HETATM   26  H45         0      -5.569   3.327   0.587  1.00  0.00     0.210 HD
ENDBRANCH  16  25
BRANCH  17  27
HETATM   27  O23         0      -5.319   2.905   4.834  1.00  0.00    -0.390 OA
HETATM   28  H43         0      -5.174   3.836   4.862  1.00  0.00     0.210 HD
ENDBRANCH  17  27
ENDBRANCH   1  12
BRANCH   6  29
HETATM   29  O29         0      -3.054  -0.983   3.139  1.00  0.00    -0.363 OA
HETATM   30  H48         0      -3.468  -0.553   3.906  1.00  0.00     0.217 HD
ENDBRANCH   6  29
BRANCH   8  31
HETATM   31  C17         0      -2.157  -2.124  -3.037  1.00  0.00     0.001 A 
HETATM   32  C18         0      -3.153  -2.334  -3.991  1.00  0.00     0.053 A 
HETATM   33  C19         0      -2.807  -2.724  -5.285  1.00  0.00     0.099 A 
HETATM   34  C20         0      -1.466  -2.903  -5.625  1.00  0.00     0.098 A 
HETATM   35  C21         0      -0.471  -2.692  -4.671  1.00  0.00     0.040 A 
HETATM   36  C22         0      -0.817  -2.303  -3.377  1.00  0.00     0.017 A 
BRANCH  33  37
HETATM   37  O31         0      -3.774  -2.928  -6.213  1.00  0.00    -0.358 OA
HETATM   38  H50         0      -3.342  -3.191  -7.043  1.00  0.00     0.217 HD
ENDBRANCH  33  37
BRANCH  34  39
HETATM   39  O32         0      -1.130  -3.281  -6.882  1.00  0.00    -0.358 OA
HETATM   40  H51         0      -0.162  -3.353  -6.926  1.00  0.00     0.217 HD
ENDBRANCH  34  39
ENDBRANCH   8  31
TORSDOF 11
