# Supplementary material for: Phytochemical profiling of Vitex negundo seeds via UHPLC-QTOF-MS/MS analyses with antimicrobial evaluation and in silico targeting of DNA Gyrase B and Secreted Aspartic Proteinase 2 (SAP2)
Source: PLoS One. 2026 Mar 13;21(3):e0343965. doi: 10.1371/journal.pone.0343965 (PMC12987476; doi:10.1371/journal.pone.0343965)
Supplement: S4 Data — (ZIP) [file pone.0343965.s005.zip › PONE-D-25-51583/Vitex Raw material/Docking 3, 1EAG/molecule4/result.pdbqt]

MODEL 1
REMARK VINA RESULT:      -8.1      0.000      0.000
REMARK  11 active torsions:
REMARK  status: ('A' for Active; 'I' for Inactive)
REMARK    1  A    between atoms: C1_1  and  O25_24 
REMARK    2  A    between atoms: C2_2  and  C27_26 
REMARK    3  A    between atoms: C4_4  and  C7_7 
REMARK    4  A    between atoms: C5_5  and  O23_23 
REMARK    5  A    between atoms: C6_6  and  O26_25 
REMARK    6  A    between atoms: C12_12  and  O29_28 
REMARK    7  A    between atoms: C14_14  and  C17_17 
REMARK    8  A    between atoms: C19_19  and  O31_30 
REMARK    9  A    between atoms: C20_20  and  O32_31 
REMARK   10  A    between atoms: C27_26  and  O33_32 
REMARK   11  A    between atoms: C27_26  and  O30_29 
ROOT
HETATM    1  C7          0      43.098  25.292  13.374  1.00  0.00     0.054 A 
HETATM    2  C8          0      43.128  25.223  11.981  1.00  0.00    -0.035 A 
HETATM    3  C9          0      42.359  24.270  11.314  1.00  0.00     0.047 A 
HETATM    4  C10         0      41.561  23.387  12.042  1.00  0.00     0.093 A 
HETATM    5  C11         0      41.524  23.447  13.441  1.00  0.00     0.078 A 
HETATM    6  C12         0      42.300  24.408  14.103  1.00  0.00     0.072 A 
HETATM    7  O13         0      40.829  22.473  11.316  1.00  0.00    -0.309 OA
HETATM    8  C14         0      40.033  21.590  12.008  1.00  0.00     0.090 A 
HETATM    9  C15         0      39.911  21.546  13.339  1.00  0.00     0.094 A 
HETATM   10  C16         0      40.661  22.493  14.220  1.00  0.00     0.190 A 
HETATM   11  O28         0      40.582  22.492  15.425  1.00  0.00    -0.287 OA
ENDROOT
BRANCH   1  12
HETATM   12  C4          0      43.924  26.316  14.090  1.00  0.00     0.168 C 
HETATM   13  O3          0      43.088  27.225  14.754  1.00  0.00    -0.372 OA
HETATM   14  C2          0      42.088  27.595  13.842  1.00  0.00     0.177 C 
HETATM   15  C1          0      42.727  28.514  12.810  1.00  0.00     0.180 C 
HETATM   16  C6          0      43.830  27.763  12.075  1.00  0.00     0.180 C 
HETATM   17  C5          0      44.756  27.102  13.088  1.00  0.00     0.179 C 
BRANCH  14  18
HETATM   18  C27         0      41.525  26.357  13.158  1.00  0.00     0.250 C 
BRANCH  18  19
HETATM   19  O33         0      40.512  25.803  13.954  1.00  0.00    -0.398 OA
HETATM   20  H52         0      39.853  26.467  14.062  1.00  0.00     0.209 HD
ENDBRANCH  18  19
BRANCH  18  21
HETATM   21  O30         0      41.292  27.285  12.220  1.00  0.00     0.000 OA
HETATM   22  H49         0      40.408  27.147  11.840  1.00  0.00     0.000 HD
ENDBRANCH  18  21
ENDBRANCH  14  18
BRANCH  15  23
HETATM   23  O25         0      43.274  29.633  13.455  1.00  0.00    -0.390 OA
HETATM   24  H44         0      43.934  29.984  12.881  1.00  0.00     0.210 HD
ENDBRANCH  15  23
BRANCH  16  25
HETATM   25  O26         0      43.259  26.779  11.255  1.00  0.00    -0.390 OA
HETATM   26  H45         0      42.945  27.217  10.482  1.00  0.00     0.210 HD
ENDBRANCH  16  25
BRANCH  17  27
HETATM   27  O23         0      45.491  28.087  13.763  1.00  0.00    -0.390 OA
HETATM   28  H43         0      45.883  27.670  14.512  1.00  0.00     0.210 HD
ENDBRANCH  17  27
ENDBRANCH   1  12
BRANCH   6  29
HETATM   29  O29         0      42.274  24.481  15.456  1.00  0.00    -0.363 OA
HETATM   30  H48         0      43.027  23.970  15.797  1.00  0.00     0.217 HD
ENDBRANCH   6  29
BRANCH   8  31
HETATM   31  C17         0      39.327  20.706  11.295  1.00  0.00     0.001 A 
HETATM   32  C18         0      39.882  20.133  10.150  1.00  0.00     0.053 A 
HETATM   33  C19         0      39.146  19.211   9.406  1.00  0.00     0.099 A 
HETATM   34  C20         0      37.856  18.863   9.805  1.00  0.00     0.098 A 
HETATM   35  C21         0      37.302  19.436  10.949  1.00  0.00     0.040 A 
HETATM   36  C22         0      38.038  20.358  11.694  1.00  0.00     0.017 A 
BRANCH  33  37
HETATM   37  O31         0      39.685  18.653   8.294  1.00  0.00    -0.358 OA
HETATM   38  H50         0      40.048  19.369   7.745  1.00  0.00     0.217 HD
ENDBRANCH  33  37
BRANCH  34  39
HETATM   39  O32         0      37.141  17.967   9.082  1.00  0.00    -0.358 OA
HETATM   40  H51         0      37.598  17.830   8.236  1.00  0.00     0.217 HD
ENDBRANCH  34  39
ENDBRANCH   8  31
TORSDOF 11
ENDMDL
MODEL 2
REMARK VINA RESULT:      -7.9      1.946      3.874
REMARK  11 active torsions:
REMARK  status: ('A' for Active; 'I' for Inactive)
REMARK    1  A    between atoms: C1_1  and  O25_24 
REMARK    2  A    between atoms: C2_2  and  C27_26 
REMARK    3  A    between atoms: C4_4  and  C7_7 
REMARK    4  A    between atoms: C5_5  and  O23_23 
REMARK    5  A    between atoms: C6_6  and  O26_25 
REMARK    6  A    between atoms: C12_12  and  O29_28 
REMARK    7  A    between atoms: C14_14  and  C17_17 
REMARK    8  A    between atoms: C19_19  and  O31_30 
REMARK    9  A    between atoms: C20_20  and  O32_31 
REMARK   10  A    between atoms: C27_26  and  O33_32 
REMARK   11  A    between atoms: C27_26  and  O30_29 
ROOT
HETATM    1  C7          0      43.646  28.308  13.214  1.00  0.00     0.054 A 
HETATM    2  C8          0      42.265  28.214  13.389  1.00  0.00    -0.035 A 
HETATM    3  C9          0      41.593  27.049  13.021  1.00  0.00     0.047 A 
HETATM    4  C10         0      42.305  25.979  12.477  1.00  0.00     0.093 A 
HETATM    5  C11         0      43.691  26.063  12.297  1.00  0.00     0.078 A 
HETATM    6  C12         0      44.358  27.238  12.670  1.00  0.00     0.072 A 
HETATM    7  O13         0      41.576  24.860  12.137  1.00  0.00    -0.309 OA
HETATM    8  C14         0      42.252  23.790  11.599  1.00  0.00     0.090 A 
HETATM    9  C15         0      43.570  23.747  11.377  1.00  0.00     0.094 A 
HETATM   10  C16         0      44.453  24.906  11.710  1.00  0.00     0.190 A 
HETATM   11  O28         0      45.647  24.912  11.529  1.00  0.00    -0.287 OA
ENDROOT
BRANCH   1  12
HETATM   12  C4          0      44.366  29.560  13.609  1.00  0.00     0.168 C 
HETATM   13  O3          0      45.217  29.299  14.693  1.00  0.00    -0.372 OA
HETATM   14  C2          0      44.474  28.555  15.621  1.00  0.00     0.177 C 
HETATM   15  C1          0      43.479  29.503  16.277  1.00  0.00     0.180 C 
HETATM   16  C6          0      42.544  30.070  15.216  1.00  0.00     0.180 C 
HETATM   17  C5          0      43.364  30.615  14.055  1.00  0.00     0.179 C 
BRANCH  14  18
HETATM   18  C27         0      43.731  27.432  14.911  1.00  0.00     0.250 C 
BRANCH  18  19
HETATM   19  O33         0      44.584  26.328  14.762  1.00  0.00    -0.398 OA
HETATM   20  H52         0      44.545  25.841  15.567  1.00  0.00     0.209 HD
ENDBRANCH  18  19
BRANCH  18  21
HETATM   21  O30         0      42.946  27.610  15.982  1.00  0.00     0.000 OA
HETATM   22  H49         0      43.354  27.187  16.756  1.00  0.00     0.000 HD
ENDBRANCH  18  21
ENDBRANCH  14  18
BRANCH  15  23
HETATM   23  O25         0      44.172  30.553  16.896  1.00  0.00    -0.390 OA
HETATM   24  H44         0      44.128  31.291  16.313  1.00  0.00     0.210 HD
ENDBRANCH  15  23
BRANCH  16  25
HETATM   25  O26         0      41.695  29.055  14.752  1.00  0.00    -0.390 OA
HETATM   26  H45         0      42.190  28.548  14.131  1.00  0.00     0.210 HD
ENDBRANCH  16  25
BRANCH  17  27
HETATM   27  O23         0      44.051  31.767  14.465  1.00  0.00    -0.390 OA
HETATM   28  H43         0      44.971  31.570  14.413  1.00  0.00     0.210 HD
ENDBRANCH  17  27
ENDBRANCH   1  12
BRANCH   6  29
HETATM   29  O29         0      45.700  27.335  12.502  1.00  0.00    -0.363 OA
HETATM   30  H48         0      46.070  26.437  12.531  1.00  0.00     0.217 HD
ENDBRANCH   6  29
BRANCH   8  31
HETATM   31  C17         0      41.535  22.710  11.271  1.00  0.00     0.001 A 
HETATM   32  C18         0      40.465  22.314  12.074  1.00  0.00     0.053 A 
HETATM   33  C19         0      39.718  21.187  11.732  1.00  0.00     0.099 A 
HETATM   34  C20         0      40.040  20.455  10.589  1.00  0.00     0.098 A 
HETATM   35  C21         0      41.110  20.852   9.787  1.00  0.00     0.040 A 
HETATM   36  C22         0      41.858  21.979  10.129  1.00  0.00     0.017 A 
BRANCH  33  37
HETATM   37  O31         0      38.677  20.802  12.511  1.00  0.00    -0.358 OA
HETATM   38  H50         0      38.238  20.052  12.076  1.00  0.00     0.217 HD
ENDBRANCH  33  37
BRANCH  34  39
HETATM   39  O32         0      39.314  19.361  10.257  1.00  0.00    -0.358 OA
HETATM   40  H51         0      38.381  19.626  10.196  1.00  0.00     0.217 HD
ENDBRANCH  34  39
ENDBRANCH   8  31
TORSDOF 11
ENDMDL
MODEL 3
REMARK VINA RESULT:      -7.8      2.077      3.153
REMARK  11 active torsions:
REMARK  status: ('A' for Active; 'I' for Inactive)
REMARK    1  A    between atoms: C1_1  and  O25_24 
REMARK    2  A    between atoms: C2_2  and  C27_26 
REMARK    3  A    between atoms: C4_4  and  C7_7 
REMARK    4  A    between atoms: C5_5  and  O23_23 
REMARK    5  A    between atoms: C6_6  and  O26_25 
REMARK    6  A    between atoms: C12_12  and  O29_28 
REMARK    7  A    between atoms: C14_14  and  C17_17 
REMARK    8  A    between atoms: C19_19  and  O31_30 
REMARK    9  A    between atoms: C20_20  and  O32_31 
REMARK   10  A    between atoms: C27_26  and  O33_32 
REMARK   11  A    between atoms: C27_26  and  O30_29 
ROOT
HETATM    1  C7          0      43.752  27.625  15.276  1.00  0.00     0.054 A 
HETATM    2  C8          0      44.546  27.323  14.169  1.00  0.00    -0.035 A 
HETATM    3  C9          0      44.176  26.291  13.306  1.00  0.00     0.047 A 
HETATM    4  C10         0      43.012  25.562  13.553  1.00  0.00     0.093 A 
HETATM    5  C11         0      42.209  25.856  14.661  1.00  0.00     0.078 A 
HETATM    6  C12         0      42.588  26.895  15.523  1.00  0.00     0.072 A 
HETATM    7  O13         0      42.710  24.558  12.659  1.00  0.00    -0.309 OA
HETATM    8  C14         0      41.569  23.823  12.878  1.00  0.00     0.090 A 
HETATM    9  C15         0      40.721  24.005  13.896  1.00  0.00     0.094 A 
HETATM   10  C16         0      40.955  25.067  14.922  1.00  0.00     0.190 A 
HETATM   11  O28         0      40.218  25.269  15.857  1.00  0.00    -0.287 OA
ENDROOT
BRANCH   1  12
HETATM   12  C4          0      44.150  28.732  16.201  1.00  0.00     0.168 C 
HETATM   13  O3          0      43.211  29.772  16.132  1.00  0.00    -0.372 OA
HETATM   14  C2          0      42.965  30.006  14.771  1.00  0.00     0.177 C 
HETATM   15  C1          0      44.191  30.704  14.197  1.00  0.00     0.180 C 
HETATM   16  C6          0      45.407  29.798  14.344  1.00  0.00     0.180 C 
HETATM   17  C5          0      45.497  29.300  15.781  1.00  0.00     0.179 C 
BRANCH  14  18
HETATM   18  C27         0      42.736  28.684  14.051  1.00  0.00     0.250 C 
BRANCH  18  19
HETATM   19  O33         0      41.388  28.313  14.172  1.00  0.00    -0.398 OA
HETATM   20  H52         0      41.079  28.666  14.988  1.00  0.00     0.209 HD
ENDBRANCH  18  19
BRANCH  18  21
HETATM   21  O30         0      43.200  29.437  13.044  1.00  0.00     0.000 OA
HETATM   22  H49         0      42.921  29.050  12.196  1.00  0.00     0.000 HD
ENDBRANCH  18  21
ENDBRANCH  14  18
BRANCH  15  23
HETATM   23  O25         0      44.415  31.901  14.891  1.00  0.00    -0.390 OA
HETATM   24  H44         0      44.564  32.569  14.244  1.00  0.00     0.210 HD
ENDBRANCH  15  23
BRANCH  16  25
HETATM   25  O26         0      45.281  28.702  13.478  1.00  0.00    -0.390 OA
HETATM   26  H45         0      46.081  28.652  12.984  1.00  0.00     0.210 HD
ENDBRANCH  16  25
BRANCH  17  27
HETATM   27  O23         0      45.839  30.365  16.626  1.00  0.00    -0.390 OA
HETATM   28  H43         0      46.641  30.732  16.293  1.00  0.00     0.210 HD
ENDBRANCH  17  27
ENDBRANCH   1  12
BRANCH   6  29
HETATM   29  O29         0      41.820  27.193  16.600  1.00  0.00    -0.363 OA
HETATM   30  H48         0      42.396  27.580  17.280  1.00  0.00     0.217 HD
ENDBRANCH   6  29
BRANCH   8  31
HETATM   31  C17         0      41.285  22.851  12.005  1.00  0.00     0.001 A 
HETATM   32  C18         0      42.010  22.747  10.818  1.00  0.00     0.053 A 
HETATM   33  C19         0      41.713  21.733   9.907  1.00  0.00     0.099 A 
HETATM   34  C20         0      40.693  20.822  10.184  1.00  0.00     0.098 A 
HETATM   35  C21         0      39.970  20.926  11.371  1.00  0.00     0.040 A 
HETATM   36  C22         0      40.265  21.941  12.282  1.00  0.00     0.017 A 
BRANCH  33  37
HETATM   37  O31         0      42.417  21.631   8.753  1.00  0.00    -0.358 OA
HETATM   38  H50         0      42.024  22.242   8.107  1.00  0.00     0.217 HD
ENDBRANCH  33  37
BRANCH  34  39
HETATM   39  O32         0      40.406  19.837   9.299  1.00  0.00    -0.358 OA
HETATM   40  H51         0      39.795  19.215   9.729  1.00  0.00     0.217 HD
ENDBRANCH  34  39
ENDBRANCH   8  31
TORSDOF 11
ENDMDL
MODEL 4
REMARK VINA RESULT:      -7.6      4.745      8.845
REMARK  11 active torsions:
REMARK  status: ('A' for Active; 'I' for Inactive)
REMARK    1  A    between atoms: C1_1  and  O25_24 
REMARK    2  A    between atoms: C2_2  and  C27_26 
REMARK    3  A    between atoms: C4_4  and  C7_7 
REMARK    4  A    between atoms: C5_5  and  O23_23 
REMARK    5  A    between atoms: C6_6  and  O26_25 
REMARK    6  A    between atoms: C12_12  and  O29_28 
REMARK    7  A    between atoms: C14_14  and  C17_17 
REMARK    8  A    between atoms: C19_19  and  O31_30 
REMARK    9  A    between atoms: C20_20  and  O32_31 
REMARK   10  A    between atoms: C27_26  and  O33_32 
REMARK   11  A    between atoms: C27_26  and  O30_29 
ROOT
HETATM    1  C7          0      37.621  20.780   5.973  1.00  0.00     0.054 A 
HETATM    2  C8          0      36.856  21.794   6.550  1.00  0.00    -0.035 A 
HETATM    3  C9          0      36.857  21.965   7.934  1.00  0.00     0.047 A 
HETATM    4  C10         0      37.624  21.122   8.739  1.00  0.00     0.093 A 
HETATM    5  C11         0      38.395  20.100   8.169  1.00  0.00     0.078 A 
HETATM    6  C12         0      38.387  19.935   6.777  1.00  0.00     0.072 A 
HETATM    7  O13         0      37.577  21.350  10.097  1.00  0.00    -0.309 OA
HETATM    8  C14         0      38.323  20.534  10.914  1.00  0.00     0.090 A 
HETATM    9  C15         0      39.097  19.527  10.494  1.00  0.00     0.094 A 
HETATM   10  C16         0      39.219  19.194   9.042  1.00  0.00     0.190 A 
HETATM   11  O28         0      39.906  18.296   8.616  1.00  0.00    -0.287 OA
ENDROOT
BRANCH   1  12
HETATM   12  C4          0      37.618  20.596   4.487  1.00  0.00     0.168 C 
HETATM   13  O3          0      38.883  20.903   3.966  1.00  0.00    -0.372 OA
HETATM   14  C2          0      39.282  22.112   4.555  1.00  0.00     0.177 C 
HETATM   15  C1          0      38.450  23.223   3.928  1.00  0.00     0.180 C 
HETATM   16  C6          0      36.975  22.979   4.219  1.00  0.00     0.180 C 
HETATM   17  C5          0      36.615  21.546   3.849  1.00  0.00     0.179 C 
BRANCH  14  18
HETATM   18  C27         0      39.035  22.063   6.057  1.00  0.00     0.250 C 
BRANCH  18  19
HETATM   19  O33         0      40.127  21.451   6.690  1.00  0.00    -0.398 OA
HETATM   20  H52         0      40.896  21.687   6.201  1.00  0.00     0.209 HD
ENDBRANCH  18  19
BRANCH  18  21
HETATM   21  O30         0      38.964  23.383   5.837  1.00  0.00     0.000 OA
HETATM   22  H49         0      39.642  23.640   5.190  1.00  0.00     0.000 HD
ENDBRANCH  18  21
ENDBRANCH  14  18
BRANCH  15  23
HETATM   23  O25         0      38.656  23.235   2.541  1.00  0.00    -0.390 OA
HETATM   24  H44         0      39.546  23.510   2.400  1.00  0.00     0.210 HD
ENDBRANCH  15  23
BRANCH  16  25
HETATM   25  O26         0      36.728  23.184   5.584  1.00  0.00    -0.390 OA
HETATM   26  H45         0      36.047  23.832   5.644  1.00  0.00     0.210 HD
ENDBRANCH  16  25
BRANCH  17  27
HETATM   27  O23         0      36.653  21.398   2.455  1.00  0.00    -0.390 OA
HETATM   28  H43         0      37.359  21.937   2.142  1.00  0.00     0.210 HD
ENDBRANCH  17  27
ENDBRANCH   1  12
BRANCH   6  29
HETATM   29  O29         0      39.129  18.952   6.211  1.00  0.00    -0.363 OA
HETATM   30  H48         0      40.017  18.982   6.604  1.00  0.00     0.217 HD
ENDBRANCH   6  29
BRANCH   8  31
HETATM   31  C17         0      38.270  20.763  12.230  1.00  0.00     0.001 A 
HETATM   32  C18         0      39.371  21.314  12.886  1.00  0.00     0.053 A 
HETATM   33  C19         0      39.316  21.552  14.259  1.00  0.00     0.099 A 
HETATM   34  C20         0      38.161  21.241  14.976  1.00  0.00     0.098 A 
HETATM   35  C21         0      37.060  20.692  14.319  1.00  0.00     0.040 A 
HETATM   36  C22         0      37.115  20.452  12.947  1.00  0.00     0.017 A 
BRANCH  33  37
HETATM   37  O31         0      40.386  22.088  14.897  1.00  0.00    -0.358 OA
HETATM   38  H50         0      40.112  22.940  15.277  1.00  0.00     0.217 HD
ENDBRANCH  33  37
BRANCH  34  39
HETATM   39  O32         0      38.107  21.474  16.310  1.00  0.00    -0.358 OA
HETATM   40  H51         0      38.573  20.750  16.760  1.00  0.00     0.217 HD
ENDBRANCH  34  39
ENDBRANCH   8  31
TORSDOF 11
ENDMDL
MODEL 5
REMARK VINA RESULT:      -7.5      3.293      9.494
REMARK  11 active torsions:
REMARK  status: ('A' for Active; 'I' for Inactive)
REMARK    1  A    between atoms: C1_1  and  O25_24 
REMARK    2  A    between atoms: C2_2  and  C27_26 
REMARK    3  A    between atoms: C4_4  and  C7_7 
REMARK    4  A    between atoms: C5_5  and  O23_23 
REMARK    5  A    between atoms: C6_6  and  O26_25 
REMARK    6  A    between atoms: C12_12  and  O29_28 
REMARK    7  A    between atoms: C14_14  and  C17_17 
REMARK    8  A    between atoms: C19_19  and  O31_30 
REMARK    9  A    between atoms: C20_20  and  O32_31 
REMARK   10  A    between atoms: C27_26  and  O33_32 
REMARK   11  A    between atoms: C27_26  and  O30_29 
ROOT
HETATM    1  C7          0      36.652  20.337   7.501  1.00  0.00     0.054 A 
HETATM    2  C8          0      36.890  21.671   7.170  1.00  0.00    -0.035 A 
HETATM    3  C9          0      37.810  22.418   7.904  1.00  0.00     0.047 A 
HETATM    4  C10         0      38.492  21.829   8.969  1.00  0.00     0.093 A 
HETATM    5  C11         0      38.260  20.490   9.310  1.00  0.00     0.078 A 
HETATM    6  C12         0      37.333  19.747   8.567  1.00  0.00     0.072 A 
HETATM    7  O13         0      39.386  22.627   9.649  1.00  0.00    -0.309 OA
HETATM    8  C14         0      40.072  22.072  10.704  1.00  0.00     0.090 A 
HETATM    9  C15         0      39.941  20.810  11.127  1.00  0.00     0.094 A 
HETATM   10  C16         0      38.998  19.861  10.460  1.00  0.00     0.190 A 
HETATM   11  O28         0      38.847  18.713  10.806  1.00  0.00    -0.287 OA
ENDROOT
BRANCH   1  12
HETATM   12  C4          0      35.663  19.536   6.712  1.00  0.00     0.168 C 
HETATM   13  O3          0      36.326  18.524   6.003  1.00  0.00    -0.372 OA
HETATM   14  C2          0      37.440  19.120   5.393  1.00  0.00     0.177 C 
HETATM   15  C1          0      36.930  19.975   4.241  1.00  0.00     0.180 C 
HETATM   16  C6          0      36.007  21.059   4.782  1.00  0.00     0.180 C 
HETATM   17  C5          0      34.965  20.428   5.697  1.00  0.00     0.179 C 
BRANCH  14  18
HETATM   18  C27         0      38.177  19.993   6.400  1.00  0.00     0.250 C 
BRANCH  18  19
HETATM   19  O33         0      39.049  19.198   7.158  1.00  0.00    -0.398 OA
HETATM   20  H52         0      38.691  19.150   8.028  1.00  0.00     0.209 HD
ENDBRANCH  18  19
BRANCH  18  21
HETATM   21  O30         0      38.536  20.583   5.252  1.00  0.00     0.000 OA
HETATM   22  H49         0      38.670  21.534   5.405  1.00  0.00     0.000 HD
ENDBRANCH  18  21
ENDBRANCH  14  18
BRANCH  15  23
HETATM   23  O25         0      36.222  19.167   3.339  1.00  0.00    -0.390 OA
HETATM   24  H44         0      35.441  18.882   3.782  1.00  0.00     0.210 HD
ENDBRANCH  15  23
BRANCH  16  25
HETATM   25  O26         0      36.760  21.993   5.507  1.00  0.00    -0.390 OA
HETATM   26  H45         0      37.233  21.512   6.164  1.00  0.00     0.210 HD
ENDBRANCH  16  25
BRANCH  17  27
HETATM   27  O23         0      34.074  19.660   4.934  1.00  0.00    -0.390 OA
HETATM   28  H43         0      33.214  20.019   5.074  1.00  0.00     0.210 HD
ENDBRANCH  17  27
ENDBRANCH   1  12
BRANCH   6  29
HETATM   29  O29         0      37.099  18.450   8.884  1.00  0.00    -0.363 OA
HETATM   30  H48         0      37.176  18.360   9.849  1.00  0.00     0.217 HD
ENDBRANCH   6  29
BRANCH   8  31
HETATM   31  C17         0      40.937  22.855  11.357  1.00  0.00     0.001 A 
HETATM   32  C18         0      42.284  22.858  10.996  1.00  0.00     0.053 A 
HETATM   33  C19         0      43.187  23.674  11.678  1.00  0.00     0.099 A 
HETATM   34  C20         0      42.742  24.488  12.721  1.00  0.00     0.098 A 
HETATM   35  C21         0      41.395  24.485  13.081  1.00  0.00     0.040 A 
HETATM   36  C22         0      40.493  23.668  12.399  1.00  0.00     0.017 A 
BRANCH  33  37
HETATM   37  O31         0      44.496  23.678  11.328  1.00  0.00    -0.358 OA
HETATM   38  H50         0      44.758  24.598  11.156  1.00  0.00     0.217 HD
ENDBRANCH  33  37
BRANCH  34  39
HETATM   39  O32         0      43.619  25.281  13.383  1.00  0.00    -0.358 OA
HETATM   40  H51         0      44.477  24.826  13.407  1.00  0.00     0.217 HD
ENDBRANCH  34  39
ENDBRANCH   8  31
TORSDOF 11
ENDMDL
MODEL 6
REMARK VINA RESULT:      -7.5      4.388      9.463
REMARK  11 active torsions:
REMARK  status: ('A' for Active; 'I' for Inactive)
REMARK    1  A    between atoms: C1_1  and  O25_24 
REMARK    2  A    between atoms: C2_2  and  C27_26 
REMARK    3  A    between atoms: C4_4  and  C7_7 
REMARK    4  A    between atoms: C5_5  and  O23_23 
REMARK    5  A    between atoms: C6_6  and  O26_25 
REMARK    6  A    between atoms: C12_12  and  O29_28 
REMARK    7  A    between atoms: C14_14  and  C17_17 
REMARK    8  A    between atoms: C19_19  and  O31_30 
REMARK    9  A    between atoms: C20_20  and  O32_31 
REMARK   10  A    between atoms: C27_26  and  O33_32 
REMARK   11  A    between atoms: C27_26  and  O30_29 
ROOT
HETATM    1  C7          0      37.269  21.150   5.725  1.00  0.00     0.054 A 
HETATM    2  C8          0      37.312  22.510   6.034  1.00  0.00    -0.035 A 
HETATM    3  C9          0      37.977  22.943   7.181  1.00  0.00     0.047 A 
HETATM    4  C10         0      38.597  22.015   8.017  1.00  0.00     0.093 A 
HETATM    5  C11         0      38.559  20.647   7.717  1.00  0.00     0.078 A 
HETATM    6  C12         0      37.889  20.221   6.562  1.00  0.00     0.072 A 
HETATM    7  O13         0      39.235  22.515   9.132  1.00  0.00    -0.309 OA
HETATM    8  C14         0      39.855  21.623   9.974  1.00  0.00     0.090 A 
HETATM    9  C15         0      39.890  20.297   9.798  1.00  0.00     0.094 A 
HETATM   10  C16         0      39.230  19.651   8.623  1.00  0.00     0.190 A 
HETATM   11  O28         0      39.236  18.460   8.422  1.00  0.00    -0.287 OA
ENDROOT
BRANCH   1  12
HETATM   12  C4          0      36.555  20.685   4.494  1.00  0.00     0.168 C 
HETATM   13  O3          0      37.477  20.160   3.577  1.00  0.00    -0.372 OA
HETATM   14  C2          0      38.542  21.070   3.508  1.00  0.00     0.177 C 
HETATM   15  C1          0      38.054  22.290   2.738  1.00  0.00     0.180 C 
HETATM   16  C6          0      36.890  22.929   3.484  1.00  0.00     0.180 C 
HETATM   17  C5          0      35.858  21.860   3.824  1.00  0.00     0.179 C 
BRANCH  14  18
HETATM   18  C27         0      38.968  21.478   4.912  1.00  0.00     0.250 C 
BRANCH  18  19
HETATM   19  O33         0      39.866  20.529   5.422  1.00  0.00    -0.398 OA
HETATM   20  H52         0      40.599  21.006   5.773  1.00  0.00     0.209 HD
ENDBRANCH  18  19
BRANCH  18  21
HETATM   21  O30         0      39.358  22.552   4.213  1.00  0.00     0.000 OA
HETATM   22  H49         0      38.583  22.964   3.793  1.00  0.00     0.000 HD
ENDBRANCH  18  21
ENDBRANCH  14  18
BRANCH  15  23
HETATM   23  O25         0      37.631  21.898   1.460  1.00  0.00    -0.390 OA
HETATM   24  H44         0      36.781  22.282   1.324  1.00  0.00     0.210 HD
ENDBRANCH  15  23
BRANCH  16  25
HETATM   25  O26         0      37.359  23.517   4.667  1.00  0.00    -0.390 OA
HETATM   26  H45         0      38.171  23.090   4.881  1.00  0.00     0.210 HD
ENDBRANCH  16  25
BRANCH  17  27
HETATM   27  O23         0      35.231  21.424   2.649  1.00  0.00    -0.390 OA
HETATM   28  H43         0      35.259  22.143   2.040  1.00  0.00     0.210 HD
ENDBRANCH  17  27
ENDBRANCH   1  12
BRANCH   6  29
HETATM   29  O29         0      37.844  18.901   6.257  1.00  0.00    -0.363 OA
HETATM   30  H48         0      38.754  18.559   6.273  1.00  0.00     0.217 HD
ENDBRANCH   6  29
BRANCH   8  31
HETATM   31  C17         0      40.470  22.118  11.053  1.00  0.00     0.001 A 
HETATM   32  C18         0      41.759  22.639  10.942  1.00  0.00     0.053 A 
HETATM   33  C19         0      42.401  23.155  12.068  1.00  0.00     0.099 A 
HETATM   34  C20         0      41.754  23.152  13.303  1.00  0.00     0.098 A 
HETATM   35  C21         0      40.465  22.632  13.414  1.00  0.00     0.040 A 
HETATM   36  C22         0      39.823  22.115  12.288  1.00  0.00     0.017 A 
BRANCH  33  37
HETATM   37  O31         0      43.654  23.661  11.961  1.00  0.00    -0.358 OA
HETATM   38  H50         0      43.610  24.457  11.404  1.00  0.00     0.217 HD
ENDBRANCH  33  37
BRANCH  34  39
HETATM   39  O32         0      42.378  23.654  14.397  1.00  0.00    -0.358 OA
HETATM   40  H51         0      42.545  24.598  14.240  1.00  0.00     0.217 HD
ENDBRANCH  34  39
ENDBRANCH   8  31
TORSDOF 11
ENDMDL
MODEL 7
REMARK VINA RESULT:      -7.5      3.788      6.452
REMARK  11 active torsions:
REMARK  status: ('A' for Active; 'I' for Inactive)
REMARK    1  A    between atoms: C1_1  and  O25_24 
REMARK    2  A    between atoms: C2_2  and  C27_26 
REMARK    3  A    between atoms: C4_4  and  C7_7 
REMARK    4  A    between atoms: C5_5  and  O23_23 
REMARK    5  A    between atoms: C6_6  and  O26_25 
REMARK    6  A    between atoms: C12_12  and  O29_28 
REMARK    7  A    between atoms: C14_14  and  C17_17 
REMARK    8  A    between atoms: C19_19  and  O31_30 
REMARK    9  A    between atoms: C20_20  and  O32_31 
REMARK   10  A    between atoms: C27_26  and  O33_32 
REMARK   11  A    between atoms: C27_26  and  O30_29 
ROOT
HETATM    1  C7          0      42.843  31.102  16.142  1.00  0.00     0.054 A 
HETATM    2  C8          0      42.505  31.266  14.799  1.00  0.00    -0.035 A 
HETATM    3  C9          0      42.461  30.159  13.951  1.00  0.00     0.047 A 
HETATM    4  C10         0      42.757  28.890  14.450  1.00  0.00     0.093 A 
HETATM    5  C11         0      43.098  28.715  15.797  1.00  0.00     0.078 A 
HETATM    6  C12         0      43.139  29.833  16.641  1.00  0.00     0.072 A 
HETATM    7  O13         0      42.694  27.844  13.555  1.00  0.00    -0.309 OA
HETATM    8  C14         0      42.980  26.581  14.019  1.00  0.00     0.090 A 
HETATM    9  C15         0      43.318  26.284  15.278  1.00  0.00     0.094 A 
HETATM   10  C16         0      43.416  27.344  16.328  1.00  0.00     0.190 A 
HETATM   11  O28         0      43.716  27.123  17.477  1.00  0.00    -0.287 OA
ENDROOT
BRANCH   1  12
HETATM   12  C4          0      42.890  32.291  17.051  1.00  0.00     0.168 C 
HETATM   13  O3          0      41.899  32.177  18.037  1.00  0.00    -0.372 OA
HETATM   14  C2          0      40.717  31.800  17.383  1.00  0.00     0.177 C 
HETATM   15  C1          0      40.208  33.016  16.621  1.00  0.00     0.180 C 
HETATM   16  C6          0      41.245  33.441  15.590  1.00  0.00     0.180 C 
HETATM   17  C5          0      42.608  33.560  16.260  1.00  0.00     0.179 C 
BRANCH  14  18
HETATM   18  C27         0      41.002  30.662  16.412  1.00  0.00     0.250 C 
BRANCH  18  19
HETATM   19  O33         0      40.915  29.437  17.090  1.00  0.00    -0.398 OA
HETATM   20  H52         0      40.624  29.627  17.965  1.00  0.00     0.209 HD
ENDBRANCH  18  19
BRANCH  18  21
HETATM   21  O30         0      39.955  31.242  15.812  1.00  0.00     0.000 OA
HETATM   22  H49         0      39.362  31.617  16.486  1.00  0.00     0.000 HD
ENDBRANCH  18  21
ENDBRANCH  14  18
BRANCH  15  23
HETATM   23  O25         0      39.983  34.070  17.519  1.00  0.00    -0.390 OA
HETATM   24  H44         0      40.364  33.814  18.341  1.00  0.00     0.210 HD
ENDBRANCH  15  23
BRANCH  16  25
HETATM   25  O26         0      41.310  32.482  14.569  1.00  0.00    -0.390 OA
HETATM   26  H45         0      40.659  32.719  13.931  1.00  0.00     0.210 HD
ENDBRANCH  16  25
BRANCH  17  27
HETATM   27  O23         0      42.610  34.661  17.128  1.00  0.00    -0.390 OA
HETATM   28  H43         0      41.734  34.742  17.469  1.00  0.00     0.210 HD
ENDBRANCH  17  27
ENDBRANCH   1  12
BRANCH   6  29
HETATM   29  O29         0      43.467  29.680  17.948  1.00  0.00    -0.363 OA
HETATM   30  H48         0      43.832  30.523  18.265  1.00  0.00     0.217 HD
ENDBRANCH   6  29
BRANCH   8  31
HETATM   31  C17         0      42.917  25.573  13.143  1.00  0.00     0.001 A 
HETATM   32  C18         0      42.204  24.418  13.462  1.00  0.00     0.053 A 
HETATM   33  C19         0      42.138  23.365  12.549  1.00  0.00     0.099 A 
HETATM   34  C20         0      42.785  23.469  11.317  1.00  0.00     0.098 A 
HETATM   35  C21         0      43.497  24.625  10.998  1.00  0.00     0.040 A 
HETATM   36  C22         0      43.563  25.677  11.912  1.00  0.00     0.017 A 
BRANCH  33  37
HETATM   37  O31         0      41.445  22.242  12.857  1.00  0.00    -0.358 OA
HETATM   38  H50         0      41.238  21.780  12.028  1.00  0.00     0.217 HD
ENDBRANCH  33  37
BRANCH  34  39
HETATM   39  O32         0      42.720  22.447  10.429  1.00  0.00    -0.358 OA
HETATM   40  H51         0      41.906  22.551   9.909  1.00  0.00     0.217 HD
ENDBRANCH  34  39
ENDBRANCH   8  31
TORSDOF 11
ENDMDL
MODEL 8
REMARK VINA RESULT:      -7.4      2.761      4.582
REMARK  11 active torsions:
REMARK  status: ('A' for Active; 'I' for Inactive)
REMARK    1  A    between atoms: C1_1  and  O25_24 
REMARK    2  A    between atoms: C2_2  and  C27_26 
REMARK    3  A    between atoms: C4_4  and  C7_7 
REMARK    4  A    between atoms: C5_5  and  O23_23 
REMARK    5  A    between atoms: C6_6  and  O26_25 
REMARK    6  A    between atoms: C12_12  and  O29_28 
REMARK    7  A    between atoms: C14_14  and  C17_17 
REMARK    8  A    between atoms: C19_19  and  O31_30 
REMARK    9  A    between atoms: C20_20  and  O32_31 
REMARK   10  A    between atoms: C27_26  and  O33_32 
REMARK   11  A    between atoms: C27_26  and  O30_29 
ROOT
HETATM    1  C7          0      40.915  25.172  16.473  1.00  0.00     0.054 A 
HETATM    2  C8          0      40.340  23.936  16.768  1.00  0.00    -0.035 A 
HETATM    3  C9          0      40.091  23.021  15.745  1.00  0.00     0.047 A 
HETATM    4  C10         0      40.417  23.345  14.428  1.00  0.00     0.093 A 
HETATM    5  C11         0      40.993  24.584  14.121  1.00  0.00     0.078 A 
HETATM    6  C12         0      41.240  25.497  15.155  1.00  0.00     0.072 A 
HETATM    7  O13         0      40.143  22.393  13.471  1.00  0.00    -0.309 OA
HETATM    8  C14         0      40.453  22.685  12.163  1.00  0.00     0.090 A 
HETATM    9  C15         0      41.005  23.829  11.743  1.00  0.00     0.094 A 
HETATM   10  C16         0      41.342  24.928  12.699  1.00  0.00     0.190 A 
HETATM   11  O28         0      41.842  25.976  12.365  1.00  0.00    -0.287 OA
ENDROOT
BRANCH   1  12
HETATM   12  C4          0      41.181  26.154  17.572  1.00  0.00     0.168 C 
HETATM   13  O3          0      42.563  26.346  17.715  1.00  0.00    -0.372 OA
HETATM   14  C2          0      43.152  25.073  17.710  1.00  0.00     0.177 C 
HETATM   15  C1          0      42.826  24.412  19.043  1.00  0.00     0.180 C 
HETATM   16  C6          0      41.316  24.272  19.186  1.00  0.00     0.180 C 
HETATM   17  C5          0      40.653  25.611  18.891  1.00  0.00     0.179 C 
BRANCH  14  18
HETATM   18  C27         0      42.583  24.243  16.567  1.00  0.00     0.250 C 
BRANCH  18  19
HETATM   19  O33         0      43.299  24.513  15.391  1.00  0.00    -0.398 OA
HETATM   20  H52         0      43.466  23.685  14.975  1.00  0.00     0.209 HD
ENDBRANCH  18  19
BRANCH  18  21
HETATM   21  O30         0      42.927  23.275  17.427  1.00  0.00     0.000 OA
HETATM   22  H49         0      43.812  22.941  17.200  1.00  0.00     0.000 HD
ENDBRANCH  18  21
ENDBRANCH  14  18
BRANCH  15  23
HETATM   23  O25         0      43.323  25.203  20.089  1.00  0.00    -0.390 OA
HETATM   24  H44         0      43.205  26.101  19.832  1.00  0.00     0.210 HD
ENDBRANCH  15  23
BRANCH  16  25
HETATM   25  O26         0      40.849  23.311  18.278  1.00  0.00    -0.390 OA
HETATM   26  H45         0      40.884  23.703  17.423  1.00  0.00     0.210 HD
ENDBRANCH  16  25
BRANCH  17  27
HETATM   27  O23         0      40.947  26.517  19.920  1.00  0.00    -0.390 OA
HETATM   28  H43         0      40.415  27.281  19.773  1.00  0.00     0.210 HD
ENDBRANCH  17  27
ENDBRANCH   1  12
BRANCH   6  29
HETATM   29  O29         0      41.798  26.700  14.874  1.00  0.00    -0.363 OA
HETATM   30  H48         0      41.600  26.912  13.947  1.00  0.00     0.217 HD
ENDBRANCH   6  29
BRANCH   8  31
HETATM   31  C17         0      40.182  21.756  11.242  1.00  0.00     0.001 A 
HETATM   32  C18         0      40.223  22.086   9.887  1.00  0.00     0.053 A 
HETATM   33  C19         0      39.940  21.116   8.925  1.00  0.00     0.099 A 
HETATM   34  C20         0      39.617  19.817   9.318  1.00  0.00     0.098 A 
HETATM   35  C21         0      39.578  19.487  10.672  1.00  0.00     0.040 A 
HETATM   36  C22         0      39.860  20.457  11.634  1.00  0.00     0.017 A 
BRANCH  33  37
HETATM   37  O31         0      39.979  21.435   7.608  1.00  0.00    -0.358 OA
HETATM   38  H50         0      39.072  21.629   7.320  1.00  0.00     0.217 HD
ENDBRANCH  33  37
BRANCH  34  39
HETATM   39  O32         0      39.343  18.875   8.383  1.00  0.00    -0.358 OA
HETATM   40  H51         0      39.100  18.055   8.845  1.00  0.00     0.217 HD
ENDBRANCH  34  39
ENDBRANCH   8  31
TORSDOF 11
ENDMDL
MODEL 9
REMARK VINA RESULT:      -7.1      3.600      5.396
REMARK  11 active torsions:
REMARK  status: ('A' for Active; 'I' for Inactive)
REMARK    1  A    between atoms: C1_1  and  O25_24 
REMARK    2  A    between atoms: C2_2  and  C27_26 
REMARK    3  A    between atoms: C4_4  and  C7_7 
REMARK    4  A    between atoms: C5_5  and  O23_23 
REMARK    5  A    between atoms: C6_6  and  O26_25 
REMARK    6  A    between atoms: C12_12  and  O29_28 
REMARK    7  A    between atoms: C14_14  and  C17_17 
REMARK    8  A    between atoms: C19_19  and  O31_30 
REMARK    9  A    between atoms: C20_20  and  O32_31 
REMARK   10  A    between atoms: C27_26  and  O33_32 
REMARK   11  A    between atoms: C27_26  and  O30_29 
ROOT
HETATM    1  C7          0      43.384  28.317  14.286  1.00  0.00     0.054 A 
HETATM    2  C8          0      42.941  28.445  15.603  1.00  0.00    -0.035 A 
HETATM    3  C9          0      42.021  27.534  16.121  1.00  0.00     0.047 A 
HETATM    4  C10         0      41.546  26.495  15.320  1.00  0.00     0.093 A 
HETATM    5  C11         0      41.983  26.357  13.997  1.00  0.00     0.078 A 
HETATM    6  C12         0      42.908  27.278  13.485  1.00  0.00     0.072 A 
HETATM    7  O13         0      40.640  25.633  15.899  1.00  0.00    -0.309 OA
HETATM    8  C14         0      40.154  24.599  15.133  1.00  0.00     0.090 A 
HETATM    9  C15         0      40.493  24.361  13.861  1.00  0.00     0.094 A 
HETATM   10  C16         0      41.467  25.235  13.139  1.00  0.00     0.190 A 
HETATM   11  O28         0      41.803  25.058  11.992  1.00  0.00    -0.287 OA
ENDROOT
BRANCH   1  12
HETATM   12  C4          0      44.371  29.296  13.730  1.00  0.00     0.168 C 
HETATM   13  O3          0      45.580  28.646  13.446  1.00  0.00    -0.372 OA
HETATM   14  C2          0      45.884  27.850  14.561  1.00  0.00     0.177 C 
HETATM   15  C1          0      46.329  28.782  15.681  1.00  0.00     0.180 C 
HETATM   16  C6          0      45.193  29.734  16.032  1.00  0.00     0.180 C 
HETATM   17  C5          0      44.661  30.379  14.758  1.00  0.00     0.179 C 
BRANCH  14  18
HETATM   18  C27         0      44.649  27.071  14.994  1.00  0.00     0.250 C 
BRANCH  18  19
HETATM   19  O33         0      44.566  25.880  14.258  1.00  0.00    -0.398 OA
HETATM   20  H52         0      43.734  25.888  13.817  1.00  0.00     0.209 HD
ENDBRANCH  18  19
BRANCH  18  21
HETATM   21  O30         0      45.303  27.166  16.159  1.00  0.00     0.000 OA
HETATM   22  H49         0      44.854  26.620  16.828  1.00  0.00     0.000 HD
ENDBRANCH  18  21
ENDBRANCH  14  18
BRANCH  15  23
HETATM   23  O25         0      47.444  29.520  15.258  1.00  0.00    -0.390 OA
HETATM   24  H44         0      47.672  30.099  15.966  1.00  0.00     0.210 HD
ENDBRANCH  15  23
BRANCH  16  25
HETATM   25  O26         0      44.162  29.020  16.659  1.00  0.00    -0.390 OA
HETATM   26  H45         0      43.883  28.354  16.053  1.00  0.00     0.210 HD
ENDBRANCH  16  25
BRANCH  17  27
HETATM   27  O23         0      45.619  31.265  14.246  1.00  0.00    -0.390 OA
HETATM   28  H43         0      45.424  32.116  14.603  1.00  0.00     0.210 HD
ENDBRANCH  17  27
ENDBRANCH   1  12
BRANCH   6  29
HETATM   29  O29         0      43.342  27.157  12.206  1.00  0.00    -0.363 OA
HETATM   30  H48         0      43.252  26.225  11.946  1.00  0.00     0.217 HD
ENDBRANCH   6  29
BRANCH   8  31
HETATM   31  C17         0      39.275  23.769  15.703  1.00  0.00     0.001 A 
HETATM   32  C18         0      38.752  24.066  16.962  1.00  0.00     0.053 A 
HETATM   33  C19         0      37.835  23.200  17.557  1.00  0.00     0.099 A 
HETATM   34  C20         0      37.442  22.037  16.895  1.00  0.00     0.098 A 
HETATM   35  C21         0      37.965  21.741  15.637  1.00  0.00     0.040 A 
HETATM   36  C22         0      38.882  22.606  15.041  1.00  0.00     0.017 A 
BRANCH  33  37
HETATM   37  O31         0      37.325  23.488  18.780  1.00  0.00    -0.358 OA
HETATM   38  H50         0      37.627  22.803  19.400  1.00  0.00     0.217 HD
ENDBRANCH  33  37
BRANCH  34  39
HETATM   39  O32         0      36.551  21.196  17.473  1.00  0.00    -0.358 OA
HETATM   40  H51         0      35.747  21.702  17.678  1.00  0.00     0.217 HD
ENDBRANCH  34  39
ENDBRANCH   8  31
TORSDOF 11
ENDMDL
