# Supplementary material for: Phytochemical profiling of Vitex negundo seeds via UHPLC-QTOF-MS/MS analyses with antimicrobial evaluation and in silico targeting of DNA Gyrase B and Secreted Aspartic Proteinase 2 (SAP2)
Source: PLoS One. 2026 Mar 13;21(3):e0343965. doi: 10.1371/journal.pone.0343965 (PMC12987476; doi:10.1371/journal.pone.0343965)
Supplement: S4 Data — (ZIP) [file pone.0343965.s005.zip › PONE-D-25-51583/Vitex Raw material/Docking 3, 1EAG/molecule5/ligand.pdbqt]

REMARK  6 active torsions:
REMARK  status: ('A' for Active; 'I' for Inactive)
REMARK    1  A    between atoms: C1_1  and  O2_2 
REMARK    2  A    between atoms: O2_2  and  C3_3 
REMARK    3  A    between atoms: C3_3  and  C4_4 
REMARK    4  A    between atoms: C5_5  and  C6_6 
REMARK    5  A    between atoms: C6_6  and  C7_7 
REMARK    6  A    between atoms: C7_7  and  C8_8 
ROOT
HETATM    1  C4          0     -13.728  -0.104  -0.000  1.00  0.00     0.002 C 
HETATM    2  C5          0     -13.718   1.233  -0.000  1.00  0.00    -0.085 C 
HETATM    3  C13         0     -15.009   1.990  -0.000  1.00  0.00     0.043 C 
ENDROOT
BRANCH   2   4
HETATM    4  C6          0     -12.417   1.972  -0.000  1.00  0.00     0.037 C 
BRANCH   4   5
HETATM    5  C7          0     -11.265   0.975  -0.000  1.00  0.00     0.031 C 
BRANCH   5   6
HETATM    6  C8          0      -9.964   1.714  -0.000  1.00  0.00    -0.024 C 
HETATM    7  C9          0      -8.811   1.038  -0.000  1.00  0.00    -0.091 C 
HETATM    8  C15         0      -8.821  -0.459  -0.000  1.00  0.00     0.042 C 
HETATM    9  C10         0      -7.509   1.777  -0.000  1.00  0.00     0.042 C 
ENDBRANCH   5   6
ENDBRANCH   4   5
ENDBRANCH   2   4
BRANCH   1  10
HETATM   10  C3          0     -15.029  -0.844  -0.000  1.00  0.00     0.206 C 
BRANCH  10  11
HETATM   11  O2          0     -14.783  -2.224  -0.000  1.00  0.00    -0.318 OA
BRANCH  11  12
HETATM   12  C1          0     -15.942  -2.893  -0.000  1.00  0.00     0.255 C 
HETATM   13  O12         0     -16.988  -2.289  -0.000  1.00  0.00    -0.266 OA
HETATM   14  C11         0     -15.942  -4.402  -0.000  1.00  0.00     0.126 C 
ENDBRANCH  11  12
ENDBRANCH  10  11
ENDBRANCH   1  10
TORSDOF 6
