# Supplementary material for: Phytochemical profiling of Vitex negundo seeds via UHPLC-QTOF-MS/MS analyses with antimicrobial evaluation and in silico targeting of DNA Gyrase B and Secreted Aspartic Proteinase 2 (SAP2)
Source: PLoS One. 2026 Mar 13;21(3):e0343965. doi: 10.1371/journal.pone.0343965 (PMC12987476; doi:10.1371/journal.pone.0343965)
Supplement: S4 Data — (ZIP) [file pone.0343965.s005.zip › PONE-D-25-51583/Vitex Raw material/Docking 3, 1EAG/molecule5/result.pdbqt]

MODEL 1
REMARK VINA RESULT:      -5.4      0.000      0.000
REMARK  6 active torsions:
REMARK  status: ('A' for Active; 'I' for Inactive)
REMARK    1  A    between atoms: C1_1  and  O2_2 
REMARK    2  A    between atoms: O2_2  and  C3_3 
REMARK    3  A    between atoms: C3_3  and  C4_4 
REMARK    4  A    between atoms: C5_5  and  C6_6 
REMARK    5  A    between atoms: C6_6  and  C7_7 
REMARK    6  A    between atoms: C7_7  and  C8_8 
ROOT
HETATM    1  C4          0      41.353  24.132  12.386  1.00  0.00     0.002 C 
HETATM    2  C5          0      42.254  24.996  11.909  1.00  0.00    -0.085 C 
HETATM    3  C13         0      43.400  24.501  11.084  1.00  0.00     0.043 C 
ENDROOT
BRANCH   2   4
HETATM    4  C6          0      42.118  26.457  12.199  1.00  0.00     0.037 C 
BRANCH   4   5
HETATM    5  C7          0      43.165  27.234  11.410  1.00  0.00     0.031 C 
BRANCH   5   6
HETATM    6  C8          0      43.758  28.298  12.279  1.00  0.00    -0.024 C 
HETATM    7  C9          0      44.928  28.087  12.890  1.00  0.00    -0.091 C 
HETATM    8  C15         0      45.645  26.786  12.705  1.00  0.00     0.042 C 
HETATM    9  C10         0      45.522  29.151  13.759  1.00  0.00     0.042 C 
ENDBRANCH   5   6
ENDBRANCH   4   5
ENDBRANCH   2   4
BRANCH   1  10
HETATM   10  C3          0      41.489  22.670  12.096  1.00  0.00     0.206 C 
BRANCH  10  11
HETATM   11  O2          0      40.279  22.179  11.586  1.00  0.00    -0.318 OA
BRANCH  11  12
HETATM   12  C1          0      40.311  22.189  10.249  1.00  0.00     0.255 C 
HETATM   13  O12         0      39.357  22.589   9.625  1.00  0.00    -0.266 OA
HETATM   14  C11         0      41.539  21.701   9.519  1.00  0.00     0.126 C 
ENDBRANCH  11  12
ENDBRANCH  10  11
ENDBRANCH   1  10
TORSDOF 6
ENDMDL
MODEL 2
REMARK VINA RESULT:      -5.3      1.257      1.842
REMARK  6 active torsions:
REMARK  status: ('A' for Active; 'I' for Inactive)
REMARK    1  A    between atoms: C1_1  and  O2_2 
REMARK    2  A    between atoms: O2_2  and  C3_3 
REMARK    3  A    between atoms: C3_3  and  C4_4 
REMARK    4  A    between atoms: C5_5  and  C6_6 
REMARK    5  A    between atoms: C6_6  and  C7_7 
REMARK    6  A    between atoms: C7_7  and  C8_8 
ROOT
HETATM    1  C4          0      43.021  23.706  11.159  1.00  0.00     0.002 C 
HETATM    2  C5          0      42.741  24.930  11.618  1.00  0.00    -0.085 C 
HETATM    3  C13         0      41.662  25.116  12.639  1.00  0.00     0.043 C 
ENDROOT
BRANCH   2   4
HETATM    4  C6          0      43.504  26.112  11.111  1.00  0.00     0.037 C 
BRANCH   4   5
HETATM    5  C7          0      42.779  27.393  11.505  1.00  0.00     0.031 C 
BRANCH   5   6
HETATM    6  C8          0      43.741  28.329  12.166  1.00  0.00    -0.024 C 
HETATM    7  C9          0      43.449  28.854  13.360  1.00  0.00    -0.091 C 
HETATM    8  C15         0      42.160  28.506  14.036  1.00  0.00     0.042 C 
HETATM    9  C10         0      44.412  29.791  14.023  1.00  0.00     0.042 C 
ENDBRANCH   5   6
ENDBRANCH   4   5
ENDBRANCH   2   4
BRANCH   1  10
HETATM   10  C3          0      42.257  22.522  11.665  1.00  0.00     0.206 C 
BRANCH  10  11
HETATM   11  O2          0      41.653  21.859  10.588  1.00  0.00    -0.318 OA
BRANCH  11  12
HETATM   12  C1          0      40.346  22.144  10.553  1.00  0.00     0.255 C 
HETATM   13  O12         0      39.756  22.398  11.575  1.00  0.00    -0.266 OA
HETATM   14  C11         0      39.610  22.148   9.235  1.00  0.00     0.126 C 
ENDBRANCH  11  12
ENDBRANCH  10  11
ENDBRANCH   1  10
TORSDOF 6
ENDMDL
MODEL 3
REMARK VINA RESULT:      -5.1      1.675      2.654
REMARK  6 active torsions:
REMARK  status: ('A' for Active; 'I' for Inactive)
REMARK    1  A    between atoms: C1_1  and  O2_2 
REMARK    2  A    between atoms: O2_2  and  C3_3 
REMARK    3  A    between atoms: C3_3  and  C4_4 
REMARK    4  A    between atoms: C5_5  and  C6_6 
REMARK    5  A    between atoms: C6_6  and  C7_7 
REMARK    6  A    between atoms: C7_7  and  C8_8 
ROOT
HETATM    1  C4          0      41.365  25.906  12.733  1.00  0.00     0.002 C 
HETATM    2  C5          0      41.856  27.035  13.256  1.00  0.00    -0.085 C 
HETATM    3  C13         0      41.837  27.242  14.738  1.00  0.00     0.043 C 
ENDROOT
BRANCH   2   4
HETATM    4  C6          0      42.423  28.090  12.359  1.00  0.00     0.037 C 
BRANCH   4   5
HETATM    5  C7          0      43.587  27.511  11.564  1.00  0.00     0.031 C 
BRANCH   5   6
HETATM    6  C8          0      44.730  27.224  12.487  1.00  0.00    -0.024 C 
HETATM    7  C9          0      45.309  26.020  12.480  1.00  0.00    -0.091 C 
HETATM    8  C15         0      44.815  24.957  11.549  1.00  0.00     0.042 C 
HETATM    9  C10         0      46.452  25.733  13.403  1.00  0.00     0.042 C 
ENDBRANCH   5   6
ENDBRANCH   4   5
ENDBRANCH   2   4
BRANCH   1  10
HETATM   10  C3          0      40.797  24.850  13.629  1.00  0.00     0.206 C 
BRANCH  10  11
HETATM   11  O2          0      39.899  24.054  12.904  1.00  0.00    -0.318 OA
BRANCH  11  12
HETATM   12  C1          0      40.533  22.981  12.416  1.00  0.00     0.255 C 
HETATM   13  O12         0      41.099  22.221  13.166  1.00  0.00    -0.266 OA
HETATM   14  C11         0      40.541  22.721  10.930  1.00  0.00     0.126 C 
ENDBRANCH  11  12
ENDBRANCH  10  11
ENDBRANCH   1  10
TORSDOF 6
ENDMDL
MODEL 4
REMARK VINA RESULT:      -5.1      3.094      4.618
REMARK  6 active torsions:
REMARK  status: ('A' for Active; 'I' for Inactive)
REMARK    1  A    between atoms: C1_1  and  O2_2 
REMARK    2  A    between atoms: O2_2  and  C3_3 
REMARK    3  A    between atoms: C3_3  and  C4_4 
REMARK    4  A    between atoms: C5_5  and  C6_6 
REMARK    5  A    between atoms: C6_6  and  C7_7 
REMARK    6  A    between atoms: C7_7  and  C8_8 
ROOT
HETATM    1  C4          0      39.992  22.342  13.206  1.00  0.00     0.002 C 
HETATM    2  C5          0      40.133  22.250  11.880  1.00  0.00    -0.085 C 
HETATM    3  C13         0      39.328  21.250  11.110  1.00  0.00     0.043 C 
ENDROOT
BRANCH   2   4
HETATM    4  C6          0      41.095  23.146  11.165  1.00  0.00     0.037 C 
BRANCH   4   5
HETATM    5  C7          0      42.093  23.719  12.163  1.00  0.00     0.031 C 
BRANCH   5   6
HETATM    6  C8          0      42.079  25.213  12.082  1.00  0.00    -0.024 C 
HETATM    7  C9          0      43.077  25.860  11.472  1.00  0.00    -0.091 C 
HETATM    8  C15         0      44.210  25.090  10.869  1.00  0.00     0.042 C 
HETATM    9  C10         0      43.062  27.355  11.391  1.00  0.00     0.042 C 
ENDBRANCH   5   6
ENDBRANCH   4   5
ENDBRANCH   2   4
BRANCH   1  10
HETATM   10  C3          0      39.030  21.446  13.922  1.00  0.00     0.206 C 
BRANCH  10  11
HETATM   11  O2          0      39.581  21.052  15.149  1.00  0.00    -0.318 OA
BRANCH  11  12
HETATM   12  C1          0      38.678  21.210  16.125  1.00  0.00     0.255 C 
HETATM   13  O12         0      38.787  22.125  16.905  1.00  0.00    -0.266 OA
HETATM   14  C11         0      37.525  20.244  16.249  1.00  0.00     0.126 C 
ENDBRANCH  11  12
ENDBRANCH  10  11
ENDBRANCH   1  10
TORSDOF 6
ENDMDL
MODEL 5
REMARK VINA RESULT:      -5.0      2.219      3.122
REMARK  6 active torsions:
REMARK  status: ('A' for Active; 'I' for Inactive)
REMARK    1  A    between atoms: C1_1  and  O2_2 
REMARK    2  A    between atoms: O2_2  and  C3_3 
REMARK    3  A    between atoms: C3_3  and  C4_4 
REMARK    4  A    between atoms: C5_5  and  C6_6 
REMARK    5  A    between atoms: C6_6  and  C7_7 
REMARK    6  A    between atoms: C7_7  and  C8_8 
ROOT
HETATM    1  C4          0      41.458  25.439  12.659  1.00  0.00     0.002 C 
HETATM    2  C5          0      42.306  24.927  11.762  1.00  0.00    -0.085 C 
HETATM    3  C13         0      42.128  23.520  11.283  1.00  0.00     0.043 C 
ENDROOT
BRANCH   2   4
HETATM    4  C6          0      43.433  25.759  11.236  1.00  0.00     0.037 C 
BRANCH   4   5
HETATM    5  C7          0      43.089  27.236  11.387  1.00  0.00     0.031 C 
BRANCH   5   6
HETATM    6  C8          0      44.180  27.928  12.142  1.00  0.00    -0.024 C 
HETATM    7  C9          0      43.878  28.730  13.168  1.00  0.00    -0.091 C 
HETATM    8  C15         0      42.449  28.936  13.562  1.00  0.00     0.042 C 
HETATM    9  C10         0      44.969  29.424  13.923  1.00  0.00     0.042 C 
ENDBRANCH   5   6
ENDBRANCH   4   5
ENDBRANCH   2   4
BRANCH   1  10
HETATM   10  C3          0      40.331  24.607  13.186  1.00  0.00     0.206 C 
BRANCH  10  11
HETATM   11  O2          0      40.458  24.472  14.575  1.00  0.00    -0.318 OA
BRANCH  11  12
HETATM   12  C1          0      40.591  23.179  14.896  1.00  0.00     0.255 C 
HETATM   13  O12         0      41.483  22.829  15.632  1.00  0.00    -0.266 OA
HETATM   14  C11         0      39.628  22.160  14.339  1.00  0.00     0.126 C 
ENDBRANCH  11  12
ENDBRANCH  10  11
ENDBRANCH   1  10
TORSDOF 6
ENDMDL
MODEL 6
REMARK VINA RESULT:      -5.0      1.470      2.070
REMARK  6 active torsions:
REMARK  status: ('A' for Active; 'I' for Inactive)
REMARK    1  A    between atoms: C1_1  and  O2_2 
REMARK    2  A    between atoms: O2_2  and  C3_3 
REMARK    3  A    between atoms: C3_3  and  C4_4 
REMARK    4  A    between atoms: C5_5  and  C6_6 
REMARK    5  A    between atoms: C6_6  and  C7_7 
REMARK    6  A    between atoms: C7_7  and  C8_8 
ROOT
HETATM    1  C4          0      42.978  25.495  11.406  1.00  0.00     0.002 C 
HETATM    2  C5          0      42.380  26.457  12.115  1.00  0.00    -0.085 C 
HETATM    3  C13         0      41.476  26.095  13.252  1.00  0.00     0.043 C 
ENDROOT
BRANCH   2   4
HETATM    4  C6          0      42.613  27.895  11.773  1.00  0.00     0.037 C 
BRANCH   4   5
HETATM    5  C7          0      44.093  28.221  11.929  1.00  0.00     0.031 C 
BRANCH   5   6
HETATM    6  C8          0      44.376  28.598  13.349  1.00  0.00    -0.024 C 
HETATM    7  C9          0      45.211  27.857  14.084  1.00  0.00    -0.091 C 
HETATM    8  C15         0      45.864  26.650  13.486  1.00  0.00     0.042 C 
HETATM    9  C10         0      45.495  28.234  15.505  1.00  0.00     0.042 C 
ENDBRANCH   5   6
ENDBRANCH   4   5
ENDBRANCH   2   4
BRANCH   1  10
HETATM   10  C3          0      42.745  24.056  11.747  1.00  0.00     0.206 C 
BRANCH  10  11
HETATM   11  O2          0      42.891  23.272  10.594  1.00  0.00    -0.318 OA
BRANCH  11  12
HETATM   12  C1          0      41.907  22.367  10.533  1.00  0.00     0.255 C 
HETATM   13  O12         0      42.083  21.321   9.954  1.00  0.00    -0.266 OA
HETATM   14  C11         0      40.577  22.653  11.185  1.00  0.00     0.126 C 
ENDBRANCH  11  12
ENDBRANCH  10  11
ENDBRANCH   1  10
TORSDOF 6
ENDMDL
MODEL 7
REMARK VINA RESULT:      -5.0      3.911      6.930
REMARK  6 active torsions:
REMARK  status: ('A' for Active; 'I' for Inactive)
REMARK    1  A    between atoms: C1_1  and  O2_2 
REMARK    2  A    between atoms: O2_2  and  C3_3 
REMARK    3  A    between atoms: C3_3  and  C4_4 
REMARK    4  A    between atoms: C5_5  and  C6_6 
REMARK    5  A    between atoms: C6_6  and  C7_7 
REMARK    6  A    between atoms: C7_7  and  C8_8 
ROOT
HETATM    1  C4          0      42.878  28.369  12.503  1.00  0.00     0.002 C 
HETATM    2  C5          0      43.788  27.476  12.099  1.00  0.00    -0.085 C 
HETATM    3  C13         0      45.177  27.523  12.654  1.00  0.00     0.043 C 
ENDROOT
BRANCH   2   4
HETATM    4  C6          0      43.418  26.432  11.093  1.00  0.00     0.037 C 
BRANCH   4   5
HETATM    5  C7          0      43.695  25.049  11.669  1.00  0.00     0.031 C 
BRANCH   5   6
HETATM    6  C8          0      42.719  24.067  11.103  1.00  0.00    -0.024 C 
HETATM    7  C9          0      41.574  23.817  11.746  1.00  0.00    -0.091 C 
HETATM    8  C15         0      41.268  24.520  13.032  1.00  0.00     0.042 C 
HETATM    9  C10         0      40.596  22.835  11.180  1.00  0.00     0.042 C 
ENDBRANCH   5   6
ENDBRANCH   4   5
ENDBRANCH   2   4
BRANCH   1  10
HETATM   10  C3          0      43.246  29.413  13.509  1.00  0.00     0.206 C 
BRANCH  10  11
HETATM   11  O2          0      42.086  30.053  13.967  1.00  0.00    -0.318 OA
BRANCH  11  12
HETATM   12  C1          0      42.356  31.330  14.261  1.00  0.00     0.255 C 
HETATM   13  O12         0      41.479  32.159  14.218  1.00  0.00    -0.266 OA
HETATM   14  C11         0      43.758  31.735  14.647  1.00  0.00     0.126 C 
ENDBRANCH  11  12
ENDBRANCH  10  11
ENDBRANCH   1  10
TORSDOF 6
ENDMDL
MODEL 8
REMARK VINA RESULT:      -5.0      2.678      3.842
REMARK  6 active torsions:
REMARK  status: ('A' for Active; 'I' for Inactive)
REMARK    1  A    between atoms: C1_1  and  O2_2 
REMARK    2  A    between atoms: O2_2  and  C3_3 
REMARK    3  A    between atoms: C3_3  and  C4_4 
REMARK    4  A    between atoms: C5_5  and  C6_6 
REMARK    5  A    between atoms: C6_6  and  C7_7 
REMARK    6  A    between atoms: C7_7  and  C8_8 
ROOT
HETATM    1  C4          0      41.198  24.925  13.773  1.00  0.00     0.002 C 
HETATM    2  C5          0      41.759  25.185  12.587  1.00  0.00    -0.085 C 
HETATM    3  C13         0      42.062  24.065  11.642  1.00  0.00     0.043 C 
ENDROOT
BRANCH   2   4
HETATM    4  C6          0      42.082  26.595  12.205  1.00  0.00     0.037 C 
BRANCH   4   5
HETATM    5  C7          0      43.481  26.651  11.603  1.00  0.00     0.031 C 
BRANCH   5   6
HETATM    6  C8          0      44.498  26.635  12.700  1.00  0.00    -0.024 C 
HETATM    7  C9          0      45.544  25.806  12.631  1.00  0.00    -0.091 C 
HETATM    8  C15         0      45.697  24.892  11.455  1.00  0.00     0.042 C 
HETATM    9  C10         0      46.562  25.789  13.728  1.00  0.00     0.042 C 
ENDBRANCH   5   6
ENDBRANCH   4   5
ENDBRANCH   2   4
BRANCH   1  10
HETATM   10  C3          0      40.874  23.514  14.156  1.00  0.00     0.206 C 
BRANCH  10  11
HETATM   11  O2          0      41.914  22.990  14.935  1.00  0.00    -0.318 OA
BRANCH  11  12
HETATM   12  C1          0      41.684  23.240  16.229  1.00  0.00     0.255 C 
HETATM   13  O12         0      40.595  23.018  16.703  1.00  0.00    -0.266 OA
HETATM   14  C11         0      42.785  23.800  17.097  1.00  0.00     0.126 C 
ENDBRANCH  11  12
ENDBRANCH  10  11
ENDBRANCH   1  10
TORSDOF 6
ENDMDL
MODEL 9
REMARK VINA RESULT:      -4.8      3.852      6.987
REMARK  6 active torsions:
REMARK  status: ('A' for Active; 'I' for Inactive)
REMARK    1  A    between atoms: C1_1  and  O2_2 
REMARK    2  A    between atoms: O2_2  and  C3_3 
REMARK    3  A    between atoms: C3_3  and  C4_4 
REMARK    4  A    between atoms: C5_5  and  C6_6 
REMARK    5  A    between atoms: C6_6  and  C7_7 
REMARK    6  A    between atoms: C7_7  and  C8_8 
ROOT
HETATM    1  C4          0      44.536  27.463  12.537  1.00  0.00     0.002 C 
HETATM    2  C5          0      43.474  27.105  11.808  1.00  0.00    -0.085 C 
HETATM    3  C13         0      42.197  27.878  11.917  1.00  0.00     0.043 C 
ENDROOT
BRANCH   2   4
HETATM    4  C6          0      43.561  25.931  10.884  1.00  0.00     0.037 C 
BRANCH   4   5
HETATM    5  C7          0      43.568  24.642  11.697  1.00  0.00     0.031 C 
BRANCH   5   6
HETATM    6  C8          0      42.630  23.655  11.077  1.00  0.00    -0.024 C 
HETATM    7  C9          0      41.391  23.517  11.559  1.00  0.00    -0.091 C 
HETATM    8  C15         0      40.942  24.350  12.719  1.00  0.00     0.042 C 
HETATM    9  C10         0      40.452  22.529  10.940  1.00  0.00     0.042 C 
ENDBRANCH   5   6
ENDBRANCH   4   5
ENDBRANCH   2   4
BRANCH   1  10
HETATM   10  C3          0      44.449  28.637  13.461  1.00  0.00     0.206 C 
BRANCH  10  11
HETATM   11  O2          0      45.726  29.185  13.643  1.00  0.00    -0.318 OA
BRANCH  11  12
HETATM   12  C1          0      46.078  29.104  14.931  1.00  0.00     0.255 C 
HETATM   13  O12         0      45.755  29.976  15.702  1.00  0.00    -0.266 OA
HETATM   14  C11         0      46.878  27.922  15.421  1.00  0.00     0.126 C 
ENDBRANCH  11  12
ENDBRANCH  10  11
ENDBRANCH   1  10
TORSDOF 6
ENDMDL
