# Supplementary material for: Phytochemical profiling of Vitex negundo seeds via UHPLC-QTOF-MS/MS analyses with antimicrobial evaluation and in silico targeting of DNA Gyrase B and Secreted Aspartic Proteinase 2 (SAP2)
Source: PLoS One. 2026 Mar 13;21(3):e0343965. doi: 10.1371/journal.pone.0343965 (PMC12987476; doi:10.1371/journal.pone.0343965)
Supplement: S5 Data — (ZIP) [file pone.0343965.s006.zip]

Archive with 57 entries (49 files):
- PONE-D-25-51583/
- PONE-D-25-51583/Vitex Raw material/
- PONE-D-25-51583/Vitex Raw material/DFT Vitex all data/
- PONE-D-25-51583/Vitex Raw material/DFT Vitex all data/C17UV/
- PONE-D-25-51583/Vitex Raw material/DFT Vitex all data/C17UV/33.png
- PONE-D-25-51583/Vitex Raw material/DFT Vitex all data/C17UV/orientin22.chk
- PONE-D-25-51583/Vitex Raw material/DFT Vitex all data/C17UV/orientin22.gjf
- PONE-D-25-51583/Vitex Raw material/DFT Vitex all data/C17UV/ORIENTIN22.LOG
- PONE-D-25-51583/Vitex Raw material/DFT Vitex all data/C17UV/orientin22.sdf
- PONE-D-25-51583/Vitex Raw material/DFT Vitex all data/C17UV/ORIENTIN22_uvvis.png
- PONE-D-25-51583/Vitex Raw material/DFT Vitex all data/C17UV/ORIENTIN22_uvvis.txt
- PONE-D-25-51583/Vitex Raw material/DFT Vitex all data/comp1/
- PONE-D-25-51583/Vitex Raw material/DFT Vitex all data/comp1/comp1.chk
- PONE-D-25-51583/Vitex Raw material/DFT Vitex all data/comp1/comp1.gjf
- PONE-D-25-51583/Vitex Raw material/DFT Vitex all data/comp1/COMP1.LOG
- PONE-D-25-51583/Vitex Raw material/DFT Vitex all data/comp1/comp1.sdf
- PONE-D-25-51583/Vitex Raw material/DFT Vitex all data/comp1/comp1.tif
- PONE-D-25-51583/Vitex Raw material/DFT Vitex all data/comp1/homo-1.tif
- PONE-D-25-51583/Vitex Raw material/DFT Vitex all data/comp1/homo.tif
- PONE-D-25-51583/Vitex Raw material/DFT Vitex all data/comp2/
- PONE-D-25-51583/Vitex Raw material/DFT Vitex all data/comp2/comp2.chk
- PONE-D-25-51583/Vitex Raw material/DFT Vitex all data/comp2/comp2.gjf
- PONE-D-25-51583/Vitex Raw material/DFT Vitex all data/comp2/COMP2.LOG
- PONE-D-25-51583/Vitex Raw material/DFT Vitex all data/comp2/comp2.sdf
- PONE-D-25-51583/Vitex Raw material/DFT Vitex all data/comp2/comp2.tif
- PONE-D-25-51583/Vitex Raw material/DFT Vitex all data/comp2/homo-1.tif
- PONE-D-25-51583/Vitex Raw material/DFT Vitex all data/comp2/homo.tif
- PONE-D-25-51583/Vitex Raw material/DFT Vitex all data/comp3/
- PONE-D-25-51583/Vitex Raw material/DFT Vitex all data/comp3/c3.tif
- PONE-D-25-51583/Vitex Raw material/DFT Vitex all data/comp3/cc3.ams
- PONE-D-25-51583/Vitex Raw material/DFT Vitex all data/comp3/cc3.err
- PONE-D-25-51583/Vitex Raw material/DFT Vitex all data/comp3/cc3.logfile
- PONE-D-25-51583/Vitex Raw material/DFT Vitex all data/comp3/cc3.out
- PONE-D-25-51583/Vitex Raw material/DFT Vitex all data/comp3/cc3.pid
- PONE-D-25-51583/Vitex Raw material/DFT Vitex all data/comp3/cc3.results/
- PONE-D-25-51583/Vitex Raw material/DFT Vitex all data/comp3/cc3.results/adf.rkf
- PONE-D-25-51583/Vitex Raw material/DFT Vitex all data/comp3/cc3.results/ams.rkf
- PONE-D-25-51583/Vitex Raw material/DFT Vitex all data/comp3/cc3.results/CreateAtoms.out
- PONE-D-25-51583/Vitex Raw material/DFT Vitex all data/comp3/cc3.results/t12.rel
- PONE-D-25-51583/Vitex Raw material/DFT Vitex all data/comp3/cc3.results/t21.3F8F8881.C
- PONE-D-25-51583/Vitex Raw material/DFT Vitex all data/comp3/cc3.results/t21.5A6F9A78.O
- PONE-D-25-51583/Vitex Raw material/DFT Vitex all data/comp3/cc3.results/t21.EBA8F53.H
- PONE-D-25-51583/Vitex Raw material/DFT Vitex all data/comp3/cc3.run
- PONE-D-25-51583/Vitex Raw material/DFT Vitex all data/comp3/cc3.tif
- PONE-D-25-51583/Vitex Raw material/DFT Vitex all data/comp3/comp3.chk
- PONE-D-25-51583/Vitex Raw material/DFT Vitex all data/comp3/comp3.gjf
- PONE-D-25-51583/Vitex Raw material/DFT Vitex all data/comp3/COMP3.LOG
- PONE-D-25-51583/Vitex Raw material/DFT Vitex all data/comp3/comp3.sdf
- PONE-D-25-51583/Vitex Raw material/DFT Vitex all data/comp3/comp3.tif
- PONE-D-25-51583/Vitex Raw material/DFT Vitex all data/comp3/H.png
- PONE-D-25-51583/Vitex Raw material/DFT Vitex all data/comp3/H1.png
- PONE-D-25-51583/Vitex Raw material/DFT Vitex all data/comp3/homo-1.tif
- PONE-D-25-51583/Vitex Raw material/DFT Vitex all data/comp3/homo.tif
- PONE-D-25-51583/Vitex Raw material/DFT Vitex all data/comp3/L.png
- PONE-D-25-51583/Vitex Raw material/DFT Vitex all data/comp3/L1.png
- PONE-D-25-51583/Vitex Raw material/DFT Vitex all data/comp3/lomo+1.tif
- PONE-D-25-51583/Vitex Raw material/DFT Vitex all data/comp3/lomo.tif
