# Supplementary material for: Phytochemical profiling of Vitex negundo seeds via UHPLC-QTOF-MS/MS analyses with antimicrobial evaluation and in silico targeting of DNA Gyrase B and Secreted Aspartic Proteinase 2 (SAP2)
Source: PLoS One. 2026 Mar 13;21(3):e0343965. doi: 10.1371/journal.pone.0343965 (PMC12987476; doi:10.1371/journal.pone.0343965)
Supplement: S5 Data — (ZIP) [file pone.0343965.s006.zip › PONE-D-25-51583/Vitex Raw material/DFT Vitex all data/C17UV/orientin22.gjf]

%chk=C:\Users\LENOVO\Desktop\C17UV\orientin22.chk
# td b3lyp/6-31g scrf=(solvent=dmso) geom=connectivity

5281675

0 1
 O                  0.58290000   -1.94810000   -0.92330000
 O                  1.32470000   -1.80530000    2.66830000
 O                 -1.47470000   -2.69290000    2.56310000
 O                 -1.94790000   -4.32700000    0.23690000
 O                  0.29840000    0.73340000    0.04720000
 O                  0.06230000   -3.20390000   -3.31000000
 O                  4.22310000   -1.95450000    0.17480000
 O                  4.69820000    2.73690000   -0.30640000
 O                  2.48510000    4.14550000   -0.37080000
 O                 -4.51210000   -0.33650000   -0.87720000
 O                 -5.93330000    1.82220000    0.14590000
 C                  0.48990000   -1.75810000    1.51130000
 C                 -0.49020000   -2.93360000    1.55610000
 C                  1.37890000   -1.83090000    0.26030000
 C                 -1.21380000   -3.10550000    0.22060000
 C                 -0.21540000   -3.13220000   -0.93820000
 C                  2.24780000   -0.59750000    0.11000000
 C                 -0.91960000   -3.19300000   -2.28980000
 C                  1.66810000    0.66710000    0.00610000
 C                  3.63630000   -0.72890000    0.07400000
 C                  2.47590000    1.79450000   -0.13370000
 C                  4.44350000    0.40090000   -0.06570000
 C                  3.86630000    1.66710000   -0.17030000
 C                  1.83820000    3.11540000   -0.24300000
 C                 -0.30580000    1.97790000   -0.04700000
 C                  0.36230000    3.13340000   -0.19090000
 C                 -1.78100000    1.93380000    0.00220000
 C                 -2.46570000    0.80890000   -0.46450000
 C                 -2.49890000    3.01700000    0.51540000
 C                 -3.85910000    0.76740000   -0.41830000
 C                 -3.89230000    2.97560000    0.56180000
 C                 -4.57240000    1.85070000    0.09500000
 H                 -0.09550000   -0.84040000    1.59010000
 H                  0.03070000   -3.85450000    1.84610000
 H                  2.01040000   -2.72510000    0.33040000
 H                 -1.93820000   -2.29360000    0.09140000
 H                  0.45080000   -4.00260000   -0.86460000
 H                 -1.55740000   -2.31710000   -2.44920000
 H                 -1.52940000   -4.09560000   -2.38890000
 H                  0.74310000   -1.80580000    3.44780000
 H                 -2.08700000   -3.44870000    2.55800000
 H                 -1.31450000   -5.05660000    0.34770000
 H                  5.52620000    0.30110000   -0.09400000
 H                  0.59900000   -2.39900000   -3.21010000
 H                 -0.11250000    4.10220000   -0.29230000
 H                  5.18900000   -1.84970000    0.13070000
 H                  4.18800000    3.55890000   -0.36730000
 H                 -1.92240000   -0.03590000   -0.88090000
 H                 -2.00620000    3.90190000    0.90940000
 H                 -4.44240000    3.82050000    0.96720000
 H                 -3.85860000   -0.98410000   -1.19290000
 H                 -6.23510000    0.97140000   -0.21710000

 1 14 1.0 16 1.0
 2 12 1.0 40 1.0
 3 13 1.0 41 1.0
 4 15 1.0 42 1.0
 5 19 1.0 25 1.0
 6 18 1.0 44 1.0
 7 20 1.0 46 1.0
 8 23 1.0 47 1.0
 9 24 2.0
 10 30 1.0 51 1.0
 11 32 1.0 52 1.0
 12 13 1.0 14 1.0 33 1.0
 13 15 1.0 34 1.0
 14 17 1.0 35 1.0
 15 16 1.0 36 1.0
 16 18 1.0 37 1.0
 17 19 1.0 20 2.0
 18 38 1.0 39 1.0
 19 21 2.0
 20 22 1.0
 21 23 1.0 24 1.0
 22 23 2.0 43 1.0
 23
 24 26 1.0
 25 26 2.0 27 1.0
 26 45 1.0
 27 28 2.0 29 1.0
 28 30 1.0 48 1.0
 29 31 2.0 49 1.0
 30 32 2.0
 31 32 1.0 50 1.0
 32
 33
 34
 35
 36
 37
 38
 39
 40
 41
 42
 43
 44
 45
 46
 47
 48
 49
 50
 51
 52
