# Supplementary material for: Phytochemical profiling of Vitex negundo seeds via UHPLC-QTOF-MS/MS analyses with antimicrobial evaluation and in silico targeting of DNA Gyrase B and Secreted Aspartic Proteinase 2 (SAP2)
Source: PLoS One. 2026 Mar 13;21(3):e0343965. doi: 10.1371/journal.pone.0343965 (PMC12987476; doi:10.1371/journal.pone.0343965)
Supplement: S5 Data — (ZIP) [file pone.0343965.s006.zip › PONE-D-25-51583/Vitex Raw material/DFT Vitex all data/C17UV/ORIENTIN22.LOG]

 Entering Link 1 = C:\G09W\l1.exe PID=     11872.
  
 Copyright (c) 1988,1990,1992,1993,1995,1998,2003,2009,2013,
            Gaussian, Inc.  All Rights Reserved.
  
 This is part of the Gaussian(R) 09 program.  It is based on
 the Gaussian(R) 03 system (copyright 2003, Gaussian, Inc.),
 the Gaussian(R) 98 system (copyright 1998, Gaussian, Inc.),
 the Gaussian(R) 94 system (copyright 1995, Gaussian, Inc.),
 the Gaussian 92(TM) system (copyright 1992, Gaussian, Inc.),
 the Gaussian 90(TM) system (copyright 1990, Gaussian, Inc.),
 the Gaussian 88(TM) system (copyright 1988, Gaussian, Inc.),
 the Gaussian 86(TM) system (copyright 1986, Carnegie Mellon
 University), and the Gaussian 82(TM) system (copyright 1983,
 Carnegie Mellon University). Gaussian is a federally registered
 trademark of Gaussian, Inc.
  
 This software contains proprietary and confidential information,
 including trade secrets, belonging to Gaussian, Inc.
  
 This software is provided under written license and may be
 used, copied, transmitted, or stored only in accord with that
 written license.
  
 The following legend is applicable only to US Government
 contracts under FAR:
  
                    RESTRICTED RIGHTS LEGEND
  
 Use, reproduction and disclosure by the US Government is
 subject to restrictions as set forth in subparagraphs (a)
 and (c) of the Commercial Computer Software - Restricted
 Rights clause in FAR 52.227-19.
  
 Gaussian, Inc.
 340 Quinnipiac St., Bldg. 40, Wallingford CT 06492
  
  
 ---------------------------------------------------------------
 Warning -- This program may not be used in any manner that
 competes with the business of Gaussian, Inc. or will provide
 assistance to any competitor of Gaussian, Inc.  The licensee
 of this program is prohibited from giving any competitor of
 Gaussian, Inc. access to this program.  By using this program,
 the user acknowledges that Gaussian, Inc. is engaged in the
 business of creating and licensing software in the field of
 computational chemistry and represents and warrants to the
 licensee that it is not a competitor of Gaussian, Inc. and that
 it will not use this program in any manner prohibited above.
 ---------------------------------------------------------------
  

 Cite this work as:
 Gaussian 09, Revision D.01,
 M. J. Frisch, G. W. Trucks, H. B. Schlegel, G. E. Scuseria, 
 M. A. Robb, J. R. Cheeseman, G. Scalmani, V. Barone, B. Mennucci, 
 G. A. Petersson, H. Nakatsuji, M. Caricato, X. Li, H. P. Hratchian, 
 A. F. Izmaylov, J. Bloino, G. Zheng, J. L. Sonnenberg, M. Hada, 
 M. Ehara, K. Toyota, R. Fukuda, J. Hasegawa, M. Ishida, T. Nakajima, 
 Y. Honda, O. Kitao, H. Nakai, T. Vreven, J. A. Montgomery, Jr., 
 J. E. Peralta, F. Ogliaro, M. Bearpark, J. J. Heyd, E. Brothers, 
 K. N. Kudin, V. N. Staroverov, T. Keith, R. Kobayashi, J. Normand, 
 K. Raghavachari, A. Rendell, J. C. Burant, S. S. Iyengar, J. Tomasi, 
 M. Cossi, N. Rega, J. M. Millam, M. Klene, J. E. Knox, J. B. Cross, 
 V. Bakken, C. Adamo, J. Jaramillo, R. Gomperts, R. E. Stratmann, 
 O. Yazyev, A. J. Austin, R. Cammi, C. Pomelli, J. W. Ochterski, 
 R. L. Martin, K. Morokuma, V. G. Zakrzewski, G. A. Voth, 
 P. Salvador, J. J. Dannenberg, S. Dapprich, A. D. Daniels, 
 O. Farkas, J. B. Foresman, J. V. Ortiz, J. Cioslowski, 
 and D. J. Fox, Gaussian, Inc., Wallingford CT, 2013.
 
 ******************************************
 Gaussian 09:  IA32W-G09RevD.01 24-Apr-2013
                06-Sep-2025 
 ******************************************
 %chk=C:\Users\LENOVO\Desktop\C17UV\orientin22.chk
 ------------------------------------------------------
 # td b3lyp/6-31g scrf=(solvent=dmso) geom=connectivity
 ------------------------------------------------------
 1/38=1,57=2/1;
 2/12=2,17=6,18=5,40=1/2;
 3/5=1,6=6,11=9,16=1,25=1,30=1,70=2201,72=21,74=-5/1,2,8,3;
 4//1;
 5/5=2,38=5,53=21/2;
 8/6=1,10=2/1;
 9/42=1,70=2/14;
 6/7=2,8=2,9=2,10=2/1;
 99/5=1,9=1/99;
 -------
 5281675
 -------
 Symbolic Z-matrix:
 Charge =  0 Multiplicity = 1
 O                     0.5829   -1.9481   -0.9233 
 O                     1.3247   -1.8053    2.6683 
 O                    -1.4747   -2.6929    2.5631 
 O                    -1.9479   -4.327     0.2369 
 O                     0.2984    0.7334    0.0472 
 O                     0.0623   -3.2039   -3.31 
 O                     4.2231   -1.9545    0.1748 
 O                     4.6982    2.7369   -0.3064 
 O                     2.4851    4.1455   -0.3708 
 O                    -4.5121   -0.3365   -0.8772 
 O                    -5.9333    1.8222    0.1459 
 C                     0.4899   -1.7581    1.5113 
 C                    -0.4902   -2.9336    1.5561 
 C                     1.3789   -1.8309    0.2603 
 C                    -1.2138   -3.1055    0.2206 
 C                    -0.2154   -3.1322   -0.9382 
 C                     2.2478   -0.5975    0.11 
 C                    -0.9196   -3.193    -2.2898 
 C                     1.6681    0.6671    0.0061 
 C                     3.6363   -0.7289    0.074 
 C                     2.4759    1.7945   -0.1337 
 C                     4.4435    0.4009   -0.0657 
 C                     3.8663    1.6671   -0.1703 
 C                     1.8382    3.1154   -0.243 
 C                    -0.3058    1.9779   -0.047 
 C                     0.3623    3.1334   -0.1909 
 C                    -1.781     1.9338    0.0022 
 C                    -2.4657    0.8089   -0.4645 
 C                    -2.4989    3.017     0.5154 
 C                    -3.8591    0.7674   -0.4183 
 C                    -3.8923    2.9756    0.5618 
 C                    -4.5724    1.8507    0.095 
 H                    -0.0955   -0.8404    1.5901 
 H                     0.0307   -3.8545    1.8461 
 H                     2.0104   -2.7251    0.3304 
 H                    -1.9382   -2.2936    0.0914 
 H                     0.4508   -4.0026   -0.8646 
 H                    -1.5574   -2.3171   -2.4492 
 H                    -1.5294   -4.0956   -2.3889 
 H                     0.7431   -1.8058    3.4478 
 H                    -2.087    -3.4487    2.558 
 H                    -1.3145   -5.0566    0.3477 
 H                     5.5262    0.3011   -0.094 
 H                     0.599    -2.399    -3.2101 
 H                    -0.1125    4.1022   -0.2923 
 H                     5.189    -1.8497    0.1307 
 H                     4.188     3.5589   -0.3673 
 H                    -1.9224   -0.0359   -0.8809 
 H                    -2.0062    3.9019    0.9094 
 H                    -4.4424    3.8205    0.9672 
 H                    -3.8586   -0.9841   -1.1929 
 H                    -6.2351    0.9714   -0.2171 
 
 Stoichiometry    C21H20O11
 Framework group  C1[X(C21H20O11)]
 Deg. of freedom   150
 Full point group                 C1      NOp   1
 Largest Abelian subgroup         C1      NOp   1
 Largest concise Abelian subgroup C1      NOp   1
                         Standard orientation:                         
 ---------------------------------------------------------------------
 Center     Atomic      Atomic             Coordinates (Angstroms)
 Number     Number       Type             X           Y           Z
 ---------------------------------------------------------------------
      1          8           0       -0.523287   -1.838884    0.924491
      2          8           0       -1.277637   -1.732683   -2.665763
      3          8           0        1.564533   -2.472704   -2.565883
      4          8           0        2.126510   -4.081368   -0.241708
      5          8           0       -0.381088    0.854474   -0.044453
      6          8           0        0.066340   -3.067327    3.309373
      7          8           0       -4.160028   -2.034957   -0.167567
      8          8           0       -4.879056    2.624846    0.317968
      9          8           0       -2.742561    4.147239    0.379757
     10          8           0        4.480353    0.037054    0.871149
     11          8           0        5.784952    2.267824   -0.152677
     12          6           0       -0.444486   -1.642653   -1.510116
     13          6           0        0.595683   -2.765245   -1.557432
     14          6           0       -1.326336   -1.762692   -0.257697
     15          6           0        1.329550   -2.899951   -0.223266
     16          6           0        0.335882   -2.979614    0.937170
     17          6           0       -2.258306   -0.576532   -0.105022
     18          6           0        1.044592   -3.004398    2.287552
     19          6           0       -1.745373    0.716590   -0.001128
     20          6           0       -3.637969   -0.780408   -0.066815
     21          6           0       -2.610800    1.800098    0.140865
     22          6           0       -4.502923    0.305528    0.075079
     23          6           0       -3.992569    1.600117    0.179678
     24          6           0       -2.042882    3.152474    0.250105
     25          6           0        0.157347    2.128813    0.049685
     26          6           0       -0.570035    3.247687    0.195568
     27          6           0        1.632749    2.161972   -0.001998
     28          6           0        2.376144    1.074117    0.462714
     29          6           0        2.292134    3.281584   -0.515570
     30          6           0        3.769727    1.105592    0.414169
     31          6           0        3.685711    3.313159   -0.564315
     32          6           0        4.424513    2.225063   -0.099496
     33          1           0        0.091975   -0.695535   -1.589194
     34          1           0        0.123174   -3.711938   -1.847263
     35          1           0       -1.910316   -2.688654   -0.327424
     36          1           0        2.010708   -2.051357   -0.094655
     37          1           0       -0.284001   -3.883622    0.864018
     38          1           0        1.635973   -2.096441    2.446555
     39          1           0        1.700938   -3.873931    2.384957
     40          1           0       -0.698132   -1.702238   -3.446228
     41          1           0        2.215537   -3.195444   -2.562371
     42          1           0        1.531954   -4.843027   -0.352008
     43          1           0       -5.578871    0.149211    0.105101
     44          1           0       -0.511896   -2.291537    3.210973
     45          1           0       -0.146389    4.239929    0.296911
     46          1           0       -5.130011   -1.980855   -0.121784
     47          1           0       -4.412449    3.472367    0.378642
     48          1           0        1.878485    0.201776    0.879376
     49          1           0        1.753153    4.139763   -0.908083
     50          1           0        4.190174    4.185949   -0.969989
     51          1           0        3.862160   -0.644054    1.187444
     52          1           0        6.131458    1.433733    0.209178
 ---------------------------------------------------------------------
 Rotational constants (GHZ):      0.1564848      0.1203447      0.0817298
 Standard basis: 6-31G (6D, 7F)
 There are   328 symmetry adapted cartesian basis functions of A   symmetry.
 There are   328 symmetry adapted basis functions of A   symmetry.
   328 basis functions,   784 primitive gaussians,   328 cartesian basis functions
   117 alpha electrons      117 beta electrons
       nuclear repulsion energy      3461.5274027809 Hartrees.
 NAtoms=   52 NActive=   52 NUniq=   52 SFac= 1.00D+00 NAtFMM=   60 NAOKFM=F Big=F
 Integral buffers will be    262144 words long.
 Regular integral format.
 Two-electron integral symmetry is turned on.
 ------------------------------------------------------------------------------
 Polarizable Continuum Model (PCM)
 =================================
 Model                : PCM (using non-symmetric T matrix).
 Atomic radii         : UFF (Universal Force Field).
 Polarization charges : Total charges.
 Charge compensation  : None.
 Solution method      : On-the-fly selection.
 Cavity type          : Scaled VdW (van der Waals Surface) (Alpha=1.100).
 Cavity algorithm     : GePol (No added spheres)
                        Default sphere list used, NSphG=   52.
                        Lebedev-Laikov grids with approx.  5.0 points / Ang**2.
                        Smoothing algorithm: Karplus/York (Gamma=1.0000).
                        Polarization charges: spherical gaussians, with
                                              point-specific exponents (IZeta= 3).
                        Self-potential: point-specific (ISelfS= 7).
                        Self-field    : sphere-specific E.n sum rule (ISelfD= 2).
 Solvent              : DiMethylSulfoxide, Eps=  46.826000 Eps(inf)=   2.007889
 ------------------------------------------------------------------------------
 One-electron integrals computed using PRISM.
 NBasis=   328 RedAO= T EigKep=  3.88D-04  NBF=   328
 NBsUse=   328 1.00D-06 EigRej= -1.00D+00 NBFU=   328
 ExpMin= 1.61D-01 ExpMax= 5.48D+03 ExpMxC= 8.25D+02 IAcc=1 IRadAn=         1 AccDes= 0.00D+00
 Harris functional with IExCor=  402 and IRadAn=       1 diagonalized for initial guess.
 HarFok:  IExCor=  402 AccDes= 0.00D+00 IRadAn=         1 IDoV= 1 UseB2=F ITyADJ=14
 ICtDFT=  3500011 ScaDFX=  1.000000  1.000000  1.000000  1.000000
 FoFCou: FMM=F IPFlag=           0 FMFlag=      100000 FMFlg1=           0
         NFxFlg=           0 DoJE=T BraDBF=F KetDBF=T FulRan=T
         wScrn=  0.000000 ICntrl=     500 IOpCl=  0 I1Cent=   200000004 NGrid=           0
         NMat0=    1 NMatS0=      1 NMatT0=    0 NMatD0=    1 NMtDS0=    0 NMtDT0=    0
 Petite list used in FoFCou.
 Requested convergence on RMS density matrix=1.00D-08 within 128 cycles.
 Requested convergence on MAX density matrix=1.00D-06.
 Requested convergence on             energy=1.00D-06.
 No special actions if energy rises.
 Inv3:  Mode=3 IEnd=        5520.
 Iteration    1 A*A^-1 deviation from unit magnitude is 2.66D-15 for   1503.
 Iteration    1 A*A^-1 deviation from orthogonality  is 3.43D-15 for   2056    839.
 Iteration    1 A^-1*A deviation from unit magnitude is 2.66D-15 for   1488.
 Iteration    1 A^-1*A deviation from orthogonality  is 1.22D-08 for   3107   3086.
 Iteration    2 A*A^-1 deviation from unit magnitude is 3.77D-15 for   1924.
 Iteration    2 A*A^-1 deviation from orthogonality  is 3.69D-15 for   2731   1136.
 Iteration    2 A^-1*A deviation from unit magnitude is 1.11D-15 for    271.
 Iteration    2 A^-1*A deviation from orthogonality  is 5.63D-16 for   2433   2407.
 Error on total polarization charges =  0.00675
 SCF Done:  E(RB3LYP) =  -1639.21013174     A.U. after   13 cycles
            NFock= 13  Conv=0.90D-08     -V/T= 2.0047
 DoSCS=F DFT=T ScalE2(SS,OS)=  1.000000  1.000000
 ExpMin= 1.61D-01 ExpMax= 5.48D+03 ExpMxC= 8.25D+02 IAcc=3 IRadAn=         5 AccDes= 0.00D+00
 HarFok:  IExCor=  205 AccDes= 0.00D+00 IRadAn=         5 IDoV=-2 UseB2=F ITyADJ=14
 ICtDFT= 12500011 ScaDFX=  1.000000  1.000000  1.000000  1.000000
 Range of M.O.s used for correlation:    33   328
 NBasis=   328 NAE=   117 NBE=   117 NFC=    32 NFV=     0
 NROrb=    296 NOA=    85 NOB=    85 NVA=   211 NVB=   211

 **** Warning!!: The largest alpha MO coefficient is  0.10086537D+02

 NEqPCM:  Using non-equilibrium solvation (IEInf=1, Eps=  46.8260, EpsInf=   2.0079)
 Inv3:  Mode=3 IEnd=        5520.
 Iteration    1 A*A^-1 deviation from unit magnitude is 3.00D-15 for   2961.
 Iteration    1 A*A^-1 deviation from orthogonality  is 2.65D-15 for   2152     28.
 Iteration    1 A^-1*A deviation from unit magnitude is 2.89D-15 for   3272.
 Iteration    1 A^-1*A deviation from orthogonality  is 2.35D-15 for   2224   2169.
 Orbital symmetries:
       Occupied  (A) (A) (A) (A) (A) (A) (A) (A) (A) (A) (A) (A)
                 (A) (A) (A) (A) (A) (A) (A) (A) (A) (A) (A) (A)
                 (A) (A) (A) (A) (A) (A) (A) (A) (A) (A) (A) (A)
                 (A) (A) (A) (A) (A) (A) (A) (A) (A) (A) (A) (A)
                 (A) (A) (A) (A) (A) (A) (A) (A) (A) (A) (A) (A)
                 (A) (A) (A) (A) (A) (A) (A) (A) (A) (A) (A) (A)
                 (A) (A) (A) (A) (A) (A) (A) (A) (A) (A) (A) (A)
                 (A) (A) (A) (A) (A) (A) (A) (A) (A) (A) (A) (A)
                 (A) (A) (A) (A) (A) (A) (A) (A) (A) (A) (A) (A)
                 (A) (A) (A) (A) (A) (A) (A) (A) (A)
       Virtual   (A) (A) (A) (A) (A) (A) (A) (A) (A) (A) (A) (A)
                 (A) (A) (A) (A) (A) (A) (A) (A) (A) (A) (A) (A)
                 (A) (A) (A) (A) (A) (A) (A) (A) (A) (A) (A) (A)
                 (A) (A) (A) (A) (A) (A) (A) (A) (A) (A) (A) (A)
                 (A) (A) (A) (A) (A) (A) (A) (A) (A) (A) (A) (A)
                 (A) (A) (A) (A) (A) (A) (A) (A) (A) (A) (A) (A)
                 (A) (A) (A) (A) (A) (A) (A) (A) (A) (A) (A) (A)
                 (A) (A) (A) (A) (A) (A) (A) (A) (A) (A) (A) (A)
                 (A) (A) (A) (A) (A) (A) (A) (A) (A) (A) (A) (A)
                 (A) (A) (A) (A) (A) (A) (A) (A) (A) (A) (A) (A)
                 (A) (A) (A) (A) (A) (A) (A) (A) (A) (A) (A) (A)
                 (A) (A) (A) (A) (A) (A) (A) (A) (A) (A) (A) (A)
                 (A) (A) (A) (A) (A) (A) (A) (A) (A) (A) (A) (A)
                 (A) (A) (A) (A) (A) (A) (A) (A) (A) (A) (A) (A)
                 (A) (A) (A) (A) (A) (A) (A) (A) (A) (A) (A) (A)
                 (A) (A) (A) (A) (A) (A) (A) (A) (A) (A) (A) (A)
                 (A) (A) (A) (A) (A) (A) (A) (A) (A) (A) (A) (A)
                 (A) (A) (A) (A) (A) (A) (A)
    12 initial guesses have been made.
 Convergence on wavefunction:    0.001000000000000
 Iteration     1 Dimension    12 NMult     0 NNew     12
 CISAX will form     1 AO SS matrices at one time.
 New state      3 was old state      7
 Iteration     2 Dimension    18 NMult    12 NNew      6
 Iteration     3 Dimension    24 NMult    18 NNew      6
 Iteration     4 Dimension    30 NMult    24 NNew      6
 Iteration     5 Dimension    36 NMult    30 NNew      6
 Iteration     6 Dimension    42 NMult    36 NNew      6
 Iteration     7 Dimension    44 NMult    42 NNew      2
 ***********************************************************************
 Excited states from <AA,BB:AA,BB> singles matrix:
 ***********************************************************************
 
 Ground to excited state transition densities written to RWF  633
 Ground to excited state transition electric dipole moments (Au):
       state          X           Y           Z        Dip. S.      Osc.
         1         2.1368      0.1135     -0.1138      4.5917      0.4193
         2         0.3060      0.3542      0.0031      0.2191      0.0212
         3         0.2956      0.1078     -0.0376      0.1004      0.0102
 Ground to excited state transition velocity dipole moments (Au):
       state          X           Y           Z        Dip. S.      Osc.
         1        -0.2415     -0.0108      0.0120      0.0586      0.2850
         2        -0.0321     -0.0457     -0.0017      0.0031      0.0143
         3        -0.0369     -0.0143      0.0118      0.0017      0.0074
 Ground to excited state transition magnetic dipole moments (Au):
       state          X           Y           Z
         1        -0.0057     -0.0238      1.2426
         2        -0.0771      0.0309      0.4016
         3         0.4649     -0.3990      0.2009
 Ground to excited state transition velocity quadrupole moments (Au):
       state          XX          YY          ZZ          XY          XZ          YZ
         1        -0.4477      0.1040     -0.0105     -0.9319      0.0074      0.1157
         2        -0.8523     -0.0623      0.0348     -0.1048      0.0584      0.0251
         3        -0.2243     -0.0389      0.0221     -0.1145     -0.0484      0.0994
 <0|del|b> * <b|rxdel|0> + <0|del|b> * <b|delr+rdel|0>
 Rotatory Strengths (R) in cgs (10**-40 erg-esu-cm/Gauss)
       state          XX          YY          ZZ    R(velocity)    E-M Angle
         1        10.4865     -1.1936     76.1276     28.4735       86.85
         2         1.8368      1.9915     -1.9386      0.6299       89.03
         3        14.0001    -39.4855    -16.3342    -13.9399      109.84
 1/2[<0|r|b>*<b|rxdel|0> + (<0|rxdel|b>*<b|r|0>)*]
 Rotatory Strengths (R) in cgs (10**-40 erg-esu-cm/Gauss)
       state          XX          YY          ZZ     R(length)
         1         8.6659      1.9092     99.9776     36.8509
         2        16.6784     -7.7501     -0.8680      2.6868
         3       -97.1826     30.4321      5.3453    -20.4684
  1/2[<0|del|b>*<b|r|0> + (<0|r|b>*<b|del|0>)*] (Au)
       state          X           Y           Z        Dip. S.   Osc.(frdel)
         1        -0.5159     -0.0012     -0.0014      0.5185      0.3457
         2        -0.0098     -0.0162      0.0000      0.0260      0.0173
         3        -0.0109     -0.0015     -0.0004      0.0129      0.0086

 Excitation energies and oscillator strengths:
 
 Excited State   1:      Singlet-A      3.7274 eV  332.63 nm  f=0.4193  <S**2>=0.000
     116 ->118        -0.14880
     117 ->118         0.67816
 This state for optimization and/or second-order correction.
 Total Energy, E(TD-HF/TD-KS) =  -1639.07315301    
 Copying the excited state density for this state as the 1-particle RhoCI density.
 
 Excited State   2:      Singlet-A      3.9543 eV  313.54 nm  f=0.0212  <S**2>=0.000
     116 ->118         0.67653
     117 ->118         0.14167
 
 Excited State   3:      Singlet-A      4.1569 eV  298.26 nm  f=0.0102  <S**2>=0.000
     112 ->118         0.67354
     112 ->119         0.10285
 SavETr:  write IOETrn=   770 NScale= 10 NData=  16 NLR=1 NState=    3 LETran=      62.

 **********************************************************************

            Population analysis using the SCF density.

 **********************************************************************

 Orbital symmetries:
       Occupied  (A) (A) (A) (A) (A) (A) (A) (A) (A) (A) (A) (A)
                 (A) (A) (A) (A) (A) (A) (A) (A) (A) (A) (A) (A)
                 (A) (A) (A) (A) (A) (A) (A) (A) (A) (A) (A) (A)
                 (A) (A) (A) (A) (A) (A) (A) (A) (A) (A) (A) (A)
                 (A) (A) (A) (A) (A) (A) (A) (A) (A) (A) (A) (A)
                 (A) (A) (A) (A) (A) (A) (A) (A) (A) (A) (A) (A)
                 (A) (A) (A) (A) (A) (A) (A) (A) (A) (A) (A) (A)
                 (A) (A) (A) (A) (A) (A) (A) (A) (A) (A) (A) (A)
                 (A) (A) (A) (A) (A) (A) (A) (A) (A) (A) (A) (A)
                 (A) (A) (A) (A) (A) (A) (A) (A) (A)
       Virtual   (A) (A) (A) (A) (A) (A) (A) (A) (A) (A) (A) (A)
                 (A) (A) (A) (A) (A) (A) (A) (A) (A) (A) (A) (A)
                 (A) (A) (A) (A) (A) (A) (A) (A) (A) (A) (A) (A)
                 (A) (A) (A) (A) (A) (A) (A) (A) (A) (A) (A) (A)
                 (A) (A) (A) (A) (A) (A) (A) (A) (A) (A) (A) (A)
                 (A) (A) (A) (A) (A) (A) (A) (A) (A) (A) (A) (A)
                 (A) (A) (A) (A) (A) (A) (A) (A) (A) (A) (A) (A)
                 (A) (A) (A) (A) (A) (A) (A) (A) (A) (A) (A) (A)
                 (A) (A) (A) (A) (A) (A) (A) (A) (A) (A) (A) (A)
                 (A) (A) (A) (A) (A) (A) (A) (A) (A) (A) (A) (A)
                 (A) (A) (A) (A) (A) (A) (A) (A) (A) (A) (A) (A)
                 (A) (A) (A) (A) (A) (A) (A) (A) (A) (A) (A) (A)
                 (A) (A) (A) (A) (A) (A) (A) (A) (A) (A) (A) (A)
                 (A) (A) (A) (A) (A) (A) (A) (A) (A) (A) (A) (A)
                 (A) (A) (A) (A) (A) (A) (A) (A) (A) (A) (A) (A)
                 (A) (A) (A) (A) (A) (A) (A) (A) (A) (A) (A) (A)
                 (A) (A) (A) (A) (A) (A) (A) (A) (A) (A) (A) (A)
                 (A) (A) (A) (A) (A) (A) (A)
 The electronic state is 1-A.
 Alpha  occ. eigenvalues --  -19.24023 -19.19490 -19.19345 -19.18516 -19.17600
 Alpha  occ. eigenvalues --  -19.16838 -19.16271 -19.15088 -19.14619 -19.14404
 Alpha  occ. eigenvalues --  -19.14069 -10.29216 -10.29143 -10.28734 -10.27956
 Alpha  occ. eigenvalues --  -10.27895 -10.26632 -10.26582 -10.25705 -10.24875
 Alpha  occ. eigenvalues --  -10.24612 -10.24305 -10.24208 -10.23455 -10.21657
 Alpha  occ. eigenvalues --  -10.21366 -10.20999 -10.20644 -10.20366 -10.20235
 Alpha  occ. eigenvalues --  -10.20066 -10.19866  -1.14130  -1.10191  -1.09493
 Alpha  occ. eigenvalues --   -1.08939  -1.07702  -1.07629  -1.06469  -1.05884
 Alpha  occ. eigenvalues --   -1.04398  -1.03040  -1.02578  -0.89414  -0.87997
 Alpha  occ. eigenvalues --   -0.83658  -0.81068  -0.79606  -0.79368  -0.76730
 Alpha  occ. eigenvalues --   -0.76371  -0.75584  -0.70488  -0.69522  -0.67360
 Alpha  occ. eigenvalues --   -0.66684  -0.65745  -0.63286  -0.62945  -0.61850
 Alpha  occ. eigenvalues --   -0.60431  -0.59214  -0.57798  -0.57470  -0.55808
 Alpha  occ. eigenvalues --   -0.55398  -0.54354  -0.53990  -0.52521  -0.52020
 Alpha  occ. eigenvalues --   -0.51028  -0.50684  -0.50260  -0.49353  -0.48772
 Alpha  occ. eigenvalues --   -0.48329  -0.47944  -0.46419  -0.45678  -0.45462
 Alpha  occ. eigenvalues --   -0.45311  -0.44866  -0.44117  -0.43937  -0.43445
 Alpha  occ. eigenvalues --   -0.42809  -0.42399  -0.41827  -0.41502  -0.40867
 Alpha  occ. eigenvalues --   -0.40683  -0.40361  -0.39745  -0.39354  -0.38248
 Alpha  occ. eigenvalues --   -0.37586  -0.37352  -0.36732  -0.36276  -0.36126
 Alpha  occ. eigenvalues --   -0.35789  -0.35301  -0.34810  -0.33350  -0.32546
 Alpha  occ. eigenvalues --   -0.32246  -0.30534  -0.28803  -0.28500  -0.27351
 Alpha  occ. eigenvalues --   -0.27167  -0.26796  -0.25783  -0.25508  -0.25168
 Alpha  occ. eigenvalues --   -0.23625  -0.22277
 Alpha virt. eigenvalues --   -0.06858  -0.03021  -0.01328  -0.00806   0.02373
 Alpha virt. eigenvalues --    0.02732   0.05059   0.06362   0.06776   0.07473
 Alpha virt. eigenvalues --    0.08181   0.08470   0.08758   0.10435   0.10598
 Alpha virt. eigenvalues --    0.10894   0.12086   0.12886   0.13532   0.13756
 Alpha virt. eigenvalues --    0.14604   0.14963   0.15790   0.16094   0.17212
 Alpha virt. eigenvalues --    0.17266   0.18111   0.18710   0.18900   0.19630
 Alpha virt. eigenvalues --    0.19958   0.20507   0.20706   0.21776   0.22041
 Alpha virt. eigenvalues --    0.22714   0.23464   0.24594   0.25198   0.25757
 Alpha virt. eigenvalues --    0.26079   0.26491   0.26548   0.27788   0.28735
 Alpha virt. eigenvalues --    0.30476   0.30964   0.31149   0.32557   0.33214
 Alpha virt. eigenvalues --    0.33671   0.33707   0.36065   0.37618   0.38619
 Alpha virt. eigenvalues --    0.39371   0.41274   0.42909   0.46428   0.46848
 Alpha virt. eigenvalues --    0.48070   0.49448   0.51013   0.51575   0.52642
 Alpha virt. eigenvalues --    0.52890   0.54082   0.54810   0.55408   0.56291
 Alpha virt. eigenvalues --    0.56503   0.57026   0.57566   0.57618   0.58405
 Alpha virt. eigenvalues --    0.58857   0.59293   0.60144   0.60434   0.60677
 Alpha virt. eigenvalues --    0.61479   0.61927   0.62173   0.62926   0.63039
 Alpha virt. eigenvalues --    0.63512   0.63844   0.64298   0.64639   0.65172
 Alpha virt. eigenvalues --    0.65782   0.66494   0.66714   0.67514   0.68109
 Alpha virt. eigenvalues --    0.68331   0.68852   0.69696   0.69985   0.71158
 Alpha virt. eigenvalues --    0.71775   0.73902   0.74382   0.74947   0.75101
 Alpha virt. eigenvalues --    0.75304   0.77725   0.78284   0.79059   0.79623
 Alpha virt. eigenvalues --    0.79689   0.81264   0.82055   0.82542   0.82799
 Alpha virt. eigenvalues --    0.83650   0.83963   0.84718   0.85230   0.86554
 Alpha virt. eigenvalues --    0.86910   0.87003   0.87847   0.87994   0.89087
 Alpha virt. eigenvalues --    0.89829   0.90010   0.91498   0.91836   0.92191
 Alpha virt. eigenvalues --    0.92986   0.93263   0.93547   0.96204   0.96894
 Alpha virt. eigenvalues --    0.97593   0.98331   0.98660   0.99066   1.00220
 Alpha virt. eigenvalues --    1.00313   1.01064   1.02741   1.03040   1.03619
 Alpha virt. eigenvalues --    1.04128   1.05044   1.05384   1.05545   1.06674
 Alpha virt. eigenvalues --    1.07183   1.07919   1.09086   1.09791   1.10773
 Alpha virt. eigenvalues --    1.11793   1.12220   1.12626   1.13025   1.14332
 Alpha virt. eigenvalues --    1.15553   1.17566   1.17616   1.17991   1.18696
 Alpha virt. eigenvalues --    1.19845   1.22081   1.23257   1.23644   1.25823
 Alpha virt. eigenvalues --    1.26078   1.27581   1.27852   1.29238   1.30416
 Alpha virt. eigenvalues --    1.31343   1.32432   1.33527   1.34880   1.35293
 Alpha virt. eigenvalues --    1.37053   1.38369   1.40602   1.43411   1.43822
 Alpha virt. eigenvalues --    1.44751   1.46256   1.47775   1.49344   1.51549
 Alpha virt. eigenvalues --    1.52118   1.55066   1.55985   1.60736   1.66020
 Alpha virt. eigenvalues --    1.70279   1.78912   1.81119   1.83755   1.85015
 Alpha virt. eigenvalues --    1.87542   1.89856   2.02844   2.03478   2.04059
 Alpha virt. eigenvalues --    2.07051   2.07986   2.09122   2.16013   2.21916
 Alpha virt. eigenvalues --    2.30736
          Condensed to atoms (all electrons):
 Mulliken charges:
               1
     1  O   -0.552696
     2  O   -0.644985
     3  O   -0.639275
     4  O   -0.621421
     5  O   -0.572812
     6  O   -0.642266
     7  O   -0.624723
     8  O   -0.633902
     9  O   -0.514609
    10  O   -0.648183
    11  O   -0.631176
    12  C    0.109746
    13  C    0.067623
    14  C    0.038651
    15  C    0.066035
    16  C    0.085919
    17  C    0.106240
    18  C   -0.024836
    19  C    0.215637
    20  C    0.227986
    21  C    0.116627
    22  C   -0.142214
    23  C    0.216536
    24  C    0.249016
    25  C    0.262882
    26  C   -0.133982
    27  C    0.016175
    28  C   -0.156266
    29  C   -0.136165
    30  C    0.234403
    31  C   -0.144477
    32  C    0.274932
    33  H    0.181566
    34  H    0.152141
    35  H    0.174958
    36  H    0.161185
    37  H    0.150142
    38  H    0.144073
    39  H    0.172497
    40  H    0.388862
    41  H    0.388395
    42  H    0.385978
    43  H    0.163302
    44  H    0.384215
    45  H    0.183153
    46  H    0.414949
    47  H    0.402149
    48  H    0.176616
    49  H    0.164767
    50  H    0.161874
    51  H    0.414671
    52  H    0.410089
 Sum of Mulliken charges =   0.00000
 Mulliken charges with hydrogens summed into heavy atoms:
               1
     1  O   -0.552696
     2  O   -0.256123
     3  O   -0.250880
     4  O   -0.235443
     5  O   -0.572812
     6  O   -0.258051
     7  O   -0.209774
     8  O   -0.231753
     9  O   -0.514609
    10  O   -0.233511
    11  O   -0.221087
    12  C    0.291312
    13  C    0.219763
    14  C    0.213610
    15  C    0.227220
    16  C    0.236060
    17  C    0.106240
    18  C    0.291734
    19  C    0.215637
    20  C    0.227986
    21  C    0.116627
    22  C    0.021088
    23  C    0.216536
    24  C    0.249016
    25  C    0.262882
    26  C    0.049170
    27  C    0.016175
    28  C    0.020350
    29  C    0.028602
    30  C    0.234403
    31  C    0.017397
    32  C    0.274932
 Electronic spatial extent (au):  <R**2>=          13284.2487
 Charge=              0.0000 electrons
 Dipole moment (field-independent basis, Debye):
    X=              1.7112    Y=             -5.3056    Z=             -1.2027  Tot=              5.7030
 Quadrupole moment (field-independent basis, Debye-Ang):
   XX=           -187.9670   YY=           -182.9700   ZZ=           -194.1412
   XY=             10.2252   XZ=              2.0255   YZ=              8.3428
 Traceless Quadrupole moment (field-independent basis, Debye-Ang):
   XX=              0.3924   YY=              5.3894   ZZ=             -5.7818
   XY=             10.2252   XZ=              2.0255   YZ=              8.3428
 Octapole moment (field-independent basis, Debye-Ang**2):
  XXX=            -97.2359  YYY=           -163.9079  ZZZ=            -50.3658  XYY=             63.8326
  XXY=           -152.0147  XXZ=             24.4691  XZZ=             15.5057  YZZ=             20.7614
  YYZ=            -81.6774  XYZ=             13.8105
 Hexadecapole moment (field-independent basis, Debye-Ang**3):
 XXXX=          -8459.2022 YYYY=          -6244.7546 ZZZZ=          -1714.9132 XXXY=            230.5566
 XXXZ=            116.4305 YYYX=            141.3638 YYYZ=            177.0579 ZZZX=            -20.8518
 ZZZY=            223.7476 XXYY=          -2878.6615 XXZZ=          -1750.5407 YYZZ=          -1486.8613
 XXYZ=            -26.6099 YYXZ=            -45.9377 ZZXY=            -72.4284
 N-N= 3.461527402781D+03 E-N=-1.075893337253D+04  KE= 1.631539244789D+03
 1|1|UNPC-DESKTOP-MPR8V3N|SP|RB3LYP TD-FC|6-31G|C21H20O11|LENOVO|06-Sep
 -2025|0||# td b3lyp/6-31g scrf=(solvent=dmso) geom=connectivity||52816
 75||0,1|O,0,0.5829,-1.9481,-0.9233|O,0,1.3247,-1.8053,2.6683|O,0,-1.47
 47,-2.6929,2.5631|O,0,-1.9479,-4.327,0.2369|O,0,0.2984,0.7334,0.0472|O
 ,0,0.0623,-3.2039,-3.31|O,0,4.2231,-1.9545,0.1748|O,0,4.6982,2.7369,-0
 .3064|O,0,2.4851,4.1455,-0.3708|O,0,-4.5121,-0.3365,-0.8772|O,0,-5.933
 3,1.8222,0.1459|C,0,0.4899,-1.7581,1.5113|C,0,-0.4902,-2.9336,1.5561|C
 ,0,1.3789,-1.8309,0.2603|C,0,-1.2138,-3.1055,0.2206|C,0,-0.2154,-3.132
 2,-0.9382|C,0,2.2478,-0.5975,0.11|C,0,-0.9196,-3.193,-2.2898|C,0,1.668
 1,0.6671,0.0061|C,0,3.6363,-0.7289,0.074|C,0,2.4759,1.7945,-0.1337|C,0
 ,4.4435,0.4009,-0.0657|C,0,3.8663,1.6671,-0.1703|C,0,1.8382,3.1154,-0.
 243|C,0,-0.3058,1.9779,-0.047|C,0,0.3623,3.1334,-0.1909|C,0,-1.781,1.9
 338,0.0022|C,0,-2.4657,0.8089,-0.4645|C,0,-2.4989,3.017,0.5154|C,0,-3.
 8591,0.7674,-0.4183|C,0,-3.8923,2.9756,0.5618|C,0,-4.5724,1.8507,0.095
 |H,0,-0.0955,-0.8404,1.5901|H,0,0.0307,-3.8545,1.8461|H,0,2.0104,-2.72
 51,0.3304|H,0,-1.9382,-2.2936,0.0914|H,0,0.4508,-4.0026,-0.8646|H,0,-1
 .5574,-2.3171,-2.4492|H,0,-1.5294,-4.0956,-2.3889|H,0,0.7431,-1.8058,3
 .4478|H,0,-2.087,-3.4487,2.558|H,0,-1.3145,-5.0566,0.3477|H,0,5.5262,0
 .3011,-0.094|H,0,0.599,-2.399,-3.2101|H,0,-0.1125,4.1022,-0.2923|H,0,5
 .189,-1.8497,0.1307|H,0,4.188,3.5589,-0.3673|H,0,-1.9224,-0.0359,-0.88
 09|H,0,-2.0062,3.9019,0.9094|H,0,-4.4424,3.8205,0.9672|H,0,-3.8586,-0.
 9841,-1.1929|H,0,-6.2351,0.9714,-0.2171||Version=IA32W-G09RevD.01|Stat
 e=1-A|HF=-1639.2101317|RMSD=8.958e-009|PG=C01 [X(C21H20O11)]||@


 REALITY IS FOR PEOPLE WHO CAN'T FACE SCIENCE FICTION.
 Job cpu time:       0 days  0 hours 36 minutes 10.0 seconds.
 File lengths (MBytes):  RWF=    975 Int=      0 D2E=      0 Chk=     21 Scr=      1
 Normal termination of Gaussian 09 at Sat Sep 06 12:14:50 2025.
