# Supplementary material for: Phytochemical profiling of Vitex negundo seeds via UHPLC-QTOF-MS/MS analyses with antimicrobial evaluation and in silico targeting of DNA Gyrase B and Secreted Aspartic Proteinase 2 (SAP2)
Source: PLoS One. 2026 Mar 13;21(3):e0343965. doi: 10.1371/journal.pone.0343965 (PMC12987476; doi:10.1371/journal.pone.0343965)
Supplement: S5 Data — (ZIP) [file pone.0343965.s006.zip › PONE-D-25-51583/Vitex Raw material/DFT Vitex all data/C17UV/ORIENTIN22_uvvis.txt]

# UV-Vis (C17)
# X-Axis:  Wavelength (nm)
# Y-Axis:  &epsilon;
# Y-Axis2: Oscillator Strength

# Peak information
#                  X                   Y                  Y2
#     332.6300000000        0.4193000000   966229.4080532731
#     313.5400000000        0.0212000000    48853.0013134495
#     298.2600000000        0.0102000000    23504.7459149616

# Spectra
#                  X                   Y               DY/DX
      150.0000000000        0.0000000000        0.0000000000
      150.7000000000        0.0000000000        0.0000000000
      151.4000000000        0.0000000000        0.0000000000
      152.1000000000        0.0000000000        0.0000000000
      152.8000000000        0.0000000000        0.0000000000
      153.5000000000        0.0000000000        0.0000000000
      154.2000000000        0.0000000000        0.0000000000
      154.9000000000        0.0000000000        0.0000000000
      155.6000000000        0.0000000000        0.0000000000
      156.3000000000        0.0000000000        0.0000000000
      157.0000000000        0.0000000000        0.0000000000
      157.7000000000        0.0000000000        0.0000000000
      158.4000000000        0.0000000000        0.0000000000
      159.1000000000        0.0000000000        0.0000000000
      159.8000000000        0.0000000000        0.0000000000
      160.5000000000        0.0000000000        0.0000000000
      161.2000000000        0.0000000000        0.0000000000
      161.9000000000        0.0000000000        0.0000000000
      162.6000000000        0.0000000000        0.0000000000
      163.3000000000        0.0000000000        0.0000000000
      164.0000000000        0.0000000000        0.0000000000
      164.7000000000        0.0000000000        0.0000000000
      165.4000000000        0.0000000000        0.0000000000
      166.1000000000        0.0000000000        0.0000000000
      166.8000000000        0.0000000000        0.0000000000
      167.5000000000        0.0000000000        0.0000000000
      168.2000000000        0.0000000000        0.0000000000
      168.9000000000        0.0000000000        0.0000000000
      169.6000000000        0.0000000000        0.0000000000
      170.3000000000        0.0000000000        0.0000000000
      171.0000000000        0.0000000000        0.0000000000
      171.7000000000        0.0000000000        0.0000000000
      172.4000000000        0.0000000000        0.0000000000
      173.1000000000        0.0000000000        0.0000000000
      173.8000000000        0.0000000000        0.0000000000
      174.5000000000        0.0000000000        0.0000000000
      175.2000000000        0.0000000000        0.0000000000
      175.9000000000        0.0000000000        0.0000000000
      176.6000000000        0.0000000000        0.0000000000
      177.3000000000        0.0000000000        0.0000000000
      178.0000000000        0.0000000000        0.0000000000
      178.7000000000        0.0000000000        0.0000000000
      179.4000000000        0.0000000000        0.0000000000
      180.1000000000        0.0000000000        0.0000000000
      180.8000000000        0.0000000000        0.0000000000
      181.5000000000        0.0000000000        0.0000000000
      182.2000000000        0.0000000000        0.0000000000
      182.9000000000        0.0000000000        0.0000000000
      183.6000000000        0.0000000000        0.0000000000
      184.3000000000        0.0000000000        0.0000000000
      185.0000000000        0.0000000000        0.0000000000
      185.7000000000        0.0000000000        0.0000000000
      186.4000000000        0.0000000000        0.0000000000
      187.1000000000        0.0000000000        0.0000000000
      187.8000000000        0.0000000000        0.0000000000
      188.5000000000        0.0000000000        0.0000000000
      189.2000000000        0.0000000000        0.0000000000
      189.9000000000        0.0000000000        0.0000000000
      190.6000000000        0.0000000000        0.0000000000
      191.3000000000        0.0000000000        0.0000000000
      192.0000000000        0.0000000000        0.0000000000
      192.7000000000        0.0000000000        0.0000000000
      193.4000000000        0.0000000000        0.0000000000
      194.1000000000        0.0000000000        0.0000000000
      194.8000000000        0.0000000000        0.0000000000
      195.5000000000        0.0000000000        0.0000000000
      196.2000000000        0.0000000000        0.0000000000
      196.9000000000        0.0000000000        0.0000000000
      197.6000000000        0.0000000000        0.0000000000
      198.3000000000        0.0000000000        0.0000000000
      199.0000000000        0.0000000000        0.0000000000
      199.7000000000        0.0000000000        0.0000000000
      200.4000000000        0.0000000000        0.0000000000
      201.1000000000        0.0000000000        0.0000000000
      201.8000000000        0.0000000001        0.0000000000
      202.5000000000        0.0000000001        0.0000000000
      203.2000000000        0.0000000002        0.0000000000
      203.9000000000        0.0000000003        0.0000000000
      204.6000000000        0.0000000006        0.0000000000
      205.3000000000        0.0000000011        0.0000000000
      206.0000000000        0.0000000020        0.0000000000
      206.7000000000        0.0000000035        0.0000000000
      207.4000000000        0.0000000061        0.0000000000
      208.1000000000        0.0000000106        0.0000000000
      208.8000000000        0.0000000182        0.0000000000
      209.5000000000        0.0000000309        0.0000000000
      210.2000000000        0.0000000520        0.0000000000
      210.9000000000        0.0000000869        0.0000000000
      211.6000000000        0.0000001437        0.0000000000
      212.3000000000        0.0000002356        0.0000000000
      213.0000000000        0.0000003829        0.0000000000
      213.7000000000        0.0000006168        0.0000000000
      214.4000000000        0.0000009853        0.0000000000
      215.1000000000        0.0000015608        0.0000000000
      215.8000000000        0.0000024522        0.0000000000
      216.5000000000        0.0000038215        0.0000000000
      217.2000000000        0.0000059082        0.0000000000
      217.9000000000        0.0000090628        0.0000000000
      218.6000000000        0.0000137949        0.0000000000
      219.3000000000        0.0000208390        0.0000000000
      220.0000000000        0.0000312456        0.0000000000
      220.7000000000        0.0000465059        0.0000000000
      221.4000000000        0.0000687203        0.0000000000
      222.1000000000        0.0001008259        0.0000000000
      222.8000000000        0.0001468988        0.0000000000
      223.5000000000        0.0002125555        0.0000000000
      224.2000000000        0.0003054801        0.0000000001
      224.9000000000        0.0004361117        0.0000000001
      225.6000000000        0.0006185339        0.0000000003
      226.3000000000        0.0008716185        0.0000000005
      227.0000000000        0.0012204840        0.0000000011
      227.7000000000        0.0016983425        0.0000000021
      228.4000000000        0.0023488226        0.0000000040
      229.1000000000        0.0032288695        0.0000000076
      229.8000000000        0.0044123414        0.0000000142
      230.5000000000        0.0059944383        0.0000000262
      231.2000000000        0.0080971185        0.0000000479
      231.9000000000        0.0108756809        0.0000000863
      232.6000000000        0.0145267069        0.0000001539
      233.3000000000        0.0192975855        0.0000002710
      234.0000000000        0.0254978576        0.0000004719
      234.7000000000        0.0335126456        0.0000008124
      235.4000000000        0.0438184477        0.0000013830
      236.1000000000        0.0570016008        0.0000023284
      236.8000000000        0.0737797269        0.0000038778
      237.5000000000        0.0950264987        0.0000063893
      238.2000000000        0.1218000636        0.0000104167
      238.9000000000        0.1553754785        0.0000168069
      239.6000000000        0.1972815079        0.0000268405
      240.3000000000        0.2493421353        0.0000424331
      241.0000000000        0.3137231371        0.0000664192
      241.7000000000        0.3929840513        0.0001029486
      242.4000000000        0.4901358663        0.0001580327
      243.1000000000        0.6087047327        0.0002402892
      243.8000000000        0.7528019834        0.0003619449
      244.5000000000        0.9272007271        0.0005401701
      245.2000000000        1.1374192544        0.0007988341
      245.9000000000        1.3898114804        0.0011707869
      246.6000000000        1.6916646264        0.0017007897
      247.3000000000        2.0513043295        0.0024492340
      248.0000000000        2.4782073641        0.0034968053
      248.7000000000        2.9831221557        0.0049502583
      249.4000000000        3.5781972766        0.0069494831
      250.1000000000        4.2771181324        0.0096760377
      250.8000000000        5.0952520738        0.0133633227
      251.5000000000        6.0498022076        0.0183085498
      252.2000000000        7.1599702271        0.0248866278
      252.9000000000        8.4471286403        0.0335660434
      253.6000000000        9.9350028327        0.0449267481
      254.3000000000       11.6498634689        0.0596799836
      255.0000000000       13.6207298008        0.0786898769
      255.7000000000       15.8795845094        0.1029965201
      256.4000000000       18.4616007566        0.1338401214
      257.1000000000       21.4053821542        0.1726856714
      257.8000000000       24.7532163696        0.2212474257
      258.5000000000       28.5513430657        0.2815123654
      259.2000000000       32.8502368142        0.3557616643
      259.9000000000       37.7049055252        0.4465890912
      260.6000000000       43.1752047804        0.5569151976
      261.3000000000       49.3261682533        0.6899961157
      262.0000000000       56.2283541300        0.8494258169
      262.7000000000       63.9582071098        1.0391307731
      263.4000000000       72.5984351665        1.2633561246
      264.1000000000       82.2383997771        1.5266427032
      264.8000000000       92.9745177936        1.8337945731
      265.5000000000      104.9106725273        2.1898371527
      266.2000000000      118.1586309625        2.5999664415
      266.9000000000      132.8384633036        3.0694903994
      267.6000000000      149.0789603155        3.6037640898
      268.3000000000      167.0180431392        4.2081207776
      269.0000000000      186.8031594808        4.8878017571
      269.7000000000      208.5916592873        5.6478882277
      270.4000000000      232.5511422651        6.4932390254
      271.1000000000      258.8597688801        7.4284384132
      271.8000000000      287.7065258274        8.4577584112
      272.5000000000      319.2914363881        9.5851402774
      273.2000000000      353.8257056327       10.8141997126
      273.9000000000      391.5317900924       12.1482601367
      274.6000000000      432.6433813327       13.5904179543
      275.3000000000      477.4052928381       15.1436430994
      276.0000000000      526.0732397703       16.8109173070
      276.7000000000      578.9135015113       18.5954115283
      277.4000000000      636.2024574489       20.5007026969
      278.1000000000      698.2259872223       22.5310286829
      278.8000000000      765.2787276119       24.6915787875
      279.5000000000      837.6631794343       26.9888155499
      280.2000000000      915.6886591831       29.4308220223
      280.9000000000      999.6700917269       32.0276670443
      281.6000000000     1089.9266421234       34.7917794824
      282.3000000000     1186.7801865157       37.7383209293
      283.0000000000     1290.5536241150       40.8855450405
      283.7000000000     1401.5690344238       44.2551305697
      284.4000000000     1520.1456860780       47.8724742994
      285.1000000000     1646.5979059580       51.7669294922
      285.8000000000     1781.2328194998       55.9719752544
      286.5000000000     1924.3479753894       60.5253023448
      287.2000000000     2076.2288700190       65.4688014987
      287.9000000000     2237.1463891694       70.8484413069
      288.6000000000     2407.3541863394       76.7140240877
      289.3000000000     2587.0860189221       83.1188100323
      290.0000000000     2776.5530650002       90.1190021803
      290.7000000000     2975.9412448754       97.7730874619
      291.4000000000     3185.4085725134      106.1410321148
      292.1000000000     3405.0825628789      115.2833331738
      292.8000000000     3635.0577216099      125.2599314079
      293.5000000000     3875.3931436416      136.1289949465
      294.2000000000     4126.1102472163      147.9455868255
      294.9000000000     4387.1906692107      160.7602336848
      295.6000000000     4658.5743468679      174.6174167703
      296.3000000000     4940.1578098565      189.5540101065
      297.0000000000     5231.7927050899      205.5976941046
      297.7000000000     5533.2845749559      222.7653758380
      298.4000000000     5844.3919075431      241.0616496277
      299.1000000000     6164.8254751293      260.4773333394
      299.8000000000     6494.2479746578      280.9881168033
      300.5000000000     6832.2739811883      302.5533589375
      301.2000000000     7178.4702224201      325.1150694437
      301.9000000000     7532.3561793697      348.5971092946
      302.6000000000     7893.4050151933      372.9046416459
      303.3000000000     8261.0448310074      397.9238612915
      304.0000000000     8634.6602444256      423.5220263837
      304.7000000000     9013.5942834304      449.5478109342
      305.4000000000     9397.1505851743      475.8319906974
      306.1000000000     9784.5958863979      502.1884685334
      306.8000000000    10175.1627893894      528.4156384152
      307.5000000000    10568.0527848313      554.2980800339
      308.2000000000    10962.4395105039      579.6085686564
      308.9000000000    11357.4722226852      604.1103776903
      309.6000000000    11752.2794552020      627.5598444928
      310.3000000000    12145.9728394873      649.7091635175
      311.0000000000    12537.6510576823      670.3093651037
      311.7000000000    12926.4038998098      689.1134332283
      312.4000000000    13311.3163953350      705.8795115127
      313.1000000000    13691.4729890291      720.3741438189
      313.8000000000    14065.9617309562      732.3754939612
      314.5000000000    14433.8784506041      741.6764884694
      315.2000000000    14794.3308856771      748.0878269763
      315.9000000000    15146.4427368326      751.4408066688
      316.6000000000    15489.3576206794      751.5899102815
      317.3000000000    15822.2428946250      748.4151112572
      318.0000000000    16144.2933286543      741.8238548414
      318.7000000000    16454.7346008160      731.7526798929
      319.4000000000    16752.8265950609      718.1684529206
      320.1000000000    17037.8664820904      701.0691931408
      320.8000000000    17309.1915660178      680.4844750067
      321.5000000000    17566.1818818742      656.4754025013
      322.2000000000    17808.2625313034      629.1341573424
      322.9000000000    18034.9057461321      598.5831309164
      323.6000000000    18245.6326718726      564.9736570919
      324.3000000000    18440.0148655725      528.4843698928
      325.0000000000    18617.6755047541      489.3192161968
      325.7000000000    18778.2903064644      447.7051590612
      326.4000000000    18921.5881576584      403.8896118515
      327.1000000000    19047.3514602494      358.1376470078
      327.8000000000    19155.4161961651      310.7290259678
      328.5000000000    19245.6717196272      261.9550984642
      329.2000000000    19318.0602856179      212.1156201290
      329.9000000000    19372.5763250938      161.5155370900
      330.6000000000    19409.2654789548      110.4617850958
      331.3000000000    19428.2234040567       59.2601487087
      332.0000000000    19429.5943656760        8.2122233514
      332.7000000000    19413.5696317884      -42.3874804248
      333.4000000000    19380.3856853046      -92.2542550583
      334.1000000000    19330.3222710270     -141.1157055156
      334.8000000000    19263.7002945450     -188.7140240377
      335.5000000000    19180.8795905838     -234.8080088600
      336.2000000000    19082.2565784647     -279.1748107475
      336.9000000000    18968.2618223340     -321.6113962710
      337.6000000000    18839.3575136760     -361.9357217222
      338.3000000000    18696.0348933603     -399.9876163568
      339.0000000000    18538.8116300831     -435.6293781668
      339.7000000000    18368.2291715686     -468.7460895572
      340.4000000000    18184.8500843007     -499.2456640850
      341.1000000000    17989.2553968734     -527.0586387513
      341.8000000000    17782.0419612924     -552.1377292132
      342.5000000000    17563.8198457348     -574.4571676563
      343.2000000000    17335.2097713973     -594.0118449557
      343.9000000000    17096.8406051437     -610.8162801426
      344.6000000000    16849.3469187051     -624.9034411056
      345.3000000000    16593.3666242132     -636.3234409101
      346.0000000000    16329.5386948509     -645.1421341450
      346.7000000000    16058.5009784134     -651.4396373363
      347.4000000000    15780.8881105785     -655.3087967488
      348.1000000000    15497.3295337030     -656.8536258622
      348.8000000000    15208.4476260041     -656.1877335106
      349.5000000000    14914.8559450436     -653.4327621603
      350.2000000000    14617.1575885288     -648.7168541049
      350.9000000000    14315.9436745727     -642.1731615438
      351.6000000000    14011.7919427268     -633.9384145995
      352.3000000000    13705.2654763128     -624.1515593839
      353.0000000000    13396.9115458385     -612.9524762628
      353.7000000000    13087.2605725974     -600.4807865362
      354.4000000000    12776.8252109082     -586.8747538752
      355.1000000000    12466.0995468641     -572.2702850595
      355.8000000000    12155.5584109325     -556.8000328656
      356.5000000000    11845.6568012583     -540.5926023834
      357.2000000000    11536.8294141023     -523.7718605956
      357.9000000000    11229.4902774675     -506.4563477603
      358.6000000000    10924.0324836427     -488.7587879854
      359.3000000000    10620.8280161188     -470.7856953879
      360.0000000000    10320.2276661045     -452.6370713859
      360.7000000000    10022.5610336910     -434.4061879732
      361.4000000000     9728.1366085757     -416.1794512729
      362.1000000000     9437.2419251602     -398.0363392508
      362.8000000000     9150.1437867838     -380.0494071790
      363.5000000000     8867.0885538311     -362.2843542699
      364.2000000000     8588.3024904686     -344.8001448377
      364.9000000000     8313.9921648098     -327.6491773792
      365.6000000000     8044.3448973805     -310.8774950824
      366.3000000000     7779.5292528565     -294.5250314660
      367.0000000000     7519.6955701674     -278.6258851052
      367.7000000000     7264.9765262013     -263.2086177088
      368.4000000000     7015.4877285069     -248.2965701542
      369.1000000000     6771.3283325620     -233.9081914700
      369.8000000000     6532.5816793672     -220.0573761531
      370.5000000000     6299.3159493218     -206.7538056189
      371.2000000000     6071.5848285424     -194.0032900063
      371.9000000000     5849.4281840029     -181.8081069736
      372.6000000000     5632.8727440866     -170.1673345352
      373.3000000000     5421.9327813645     -159.0771753903
      374.0000000000     5216.6107946328     -148.5312705755
      374.7000000000     5016.8981874648     -138.5210006444
      375.4000000000     4822.7759407483     -129.0357729151
      376.1000000000     4634.2152768977     -120.0632936520
      376.8000000000     4451.1783136394     -111.5898243373
      377.5000000000     4273.6187054748     -103.6004214638
      378.2000000000     4101.4822711278      -96.0791595155
      378.9000000000     3934.7076054721      -89.0093370259
      379.6000000000     3773.2266746246      -82.3736657910
      380.3000000000     3616.9653930652      -76.1544434804
      381.0000000000     3465.8441818150      -70.3337100348
      381.7000000000     3319.7785068644      -64.8933883557
      382.4000000000     3178.6793971960      -59.8154098914
      383.1000000000     3042.4539418899      -55.0818258067
      383.8000000000     2911.0057659326      -50.6749044776
      384.5000000000     2784.2354844752      -46.5772161060
      385.2000000000     2662.0411354051      -42.7717052703
      385.9000000000     2544.3185901993      -39.2417522524
      386.6000000000     2430.9619431269      -35.9712239811
      387.3000000000     2321.8638789598      -32.9445154300
      388.0000000000     2216.9160194287      -30.1465822948
      388.7000000000     2116.0092487380      -27.5629657515
      389.4000000000     2019.0340185169      -25.1798100731
      390.1000000000     1925.8806326433      -22.9838738486
      390.8000000000     1836.4395124272      -20.9625355145
      391.5000000000     1750.6014426863      -19.1037938674
      392.2000000000     1668.2577992820      -17.3962641913
      392.9000000000     1589.3007587184      -15.8291705850
      393.6000000000     1513.6234904324      -14.3923350386
      394.3000000000     1441.1203324223      -13.0761637623
      395.0000000000     1371.6869508824      -11.8716312310
      395.7000000000     1305.2204845172      -10.7702623662
      396.4000000000     1241.6196742216       -9.7641132376
      397.1000000000     1180.7849788128       -8.8457506302
      397.8000000000     1122.6186775017       -8.0082307836
      398.5000000000     1067.0249597878       -7.2450775789
      399.2000000000     1013.9100034551       -6.5502604144
      399.9000000000      963.1820413382       -5.9181719824
      400.6000000000      914.7514175167       -5.3436061294
      401.3000000000      868.5306335815       -4.8217359596
      402.0000000000      824.4343856053       -4.3480923132
      402.7000000000      782.3795924281       -3.9185427334
      403.4000000000      742.2854158551       -3.5292710140
      404.1000000000      704.0732733441       -3.1767574023
      404.8000000000      667.6668437375       -2.8577595153
      405.5000000000      632.9920665789       -2.5692940152
      406.2000000000      599.9771355263       -2.3086190738
      406.9000000000      568.5524863597       -2.0732176483
      407.6000000000      538.6507800532       -1.8607815788
      408.3000000000      510.2068813639       -1.6691965094
      409.0000000000      483.1578333668       -1.4965276296
      409.7000000000      457.4428283421       -1.3410062243
      410.4000000000      433.0031754032       -1.2010170164
      411.1000000000      409.7822652276       -1.0750862834
      411.8000000000      387.7255322382       -0.9618707229
      412.5000000000      366.7804145553       -0.8601470414
      413.2000000000      346.8963120272       -0.7688022389
      413.9000000000      328.0245426200       -0.6868245586
      414.6000000000      310.1182974370       -0.6132950716
      415.3000000000      293.1325946110       -0.5473798652
      416.0000000000      277.0242323038       -0.4883228027
      416.7000000000      261.7517410233       -0.4354388250
      417.4000000000      247.2753354579       -0.3881077603
      418.1000000000      233.5568660082       -0.3457686140
      418.8000000000      220.5597701837       -0.3079143076
      419.5000000000      208.2490240179       -0.2740868377
      420.2000000000      196.5910936402       -0.2438728287
      420.9000000000      185.5538871319       -0.2168994504
      421.6000000000      175.1067067813       -0.1928306768
      422.3000000000      165.2202018397       -0.1713638613
      423.0000000000      155.8663218728       -0.1522266035
      423.7000000000      147.0182707876       -0.1351738891
      424.4000000000      138.6504616099       -0.1199854786
      425.1000000000      130.7384720736       -0.1064635281
      425.8000000000      123.2590010805       -0.0944304225
      426.5000000000      116.1898260755       -0.0837268044
      427.2000000000      109.5097613794       -0.0742097832
      427.9000000000      103.1986175132       -0.0657513085
      428.6000000000       97.2371615406       -0.0582366953
      429.3000000000       91.6070784513       -0.0515632869
      430.0000000000       86.2909336014       -0.0456392445
      430.7000000000       81.2721362234       -0.0403824518
      431.4000000000       76.5349040117       -0.0357195252
      432.1000000000       72.0642287881       -0.0315849192
      432.8000000000       67.8458432467       -0.0279201197
      433.5000000000       63.8661887736       -0.0246729160
      434.2000000000       60.1123843356       -0.0217967448
      434.9000000000       56.5721964284       -0.0192500998
      435.6000000000       53.2340100707       -0.0169959998
      436.3000000000       50.0868008330       -0.0150015112
      437.0000000000       47.1201078824       -0.0132373185
      437.7000000000       44.3240080273       -0.0116773382
      438.4000000000       41.6890907431       -0.0102983732
      439.1000000000       39.2064341568       -0.0090798024
      439.8000000000       36.8675819715       -0.0080033022
      440.5000000000       34.6645213067       -0.0070525976
      441.2000000000       32.5896614328       -0.0062132390
      441.9000000000       30.6358133742       -0.0054724028
      442.6000000000       28.7961703600       -0.0048187128
      443.3000000000       27.0642890952       -0.0042420809
      444.0000000000       25.4340718295       -0.0037335646
      444.7000000000       23.8997491982       -0.0032852399
      445.4000000000       22.4558638111       -0.0028900880
      446.1000000000       21.0972545653       -0.0025418941
      446.8000000000       19.8190416556       -0.0022351570
      447.5000000000       18.6166122607       -0.0019650093
      448.2000000000       17.4856068796       -0.0017271457
      448.9000000000       16.4219062953       -0.0015177592
      449.6000000000       15.4216191422       -0.0013334846
      450.3000000000       14.4810700550       -0.0011713484
      451.0000000000       13.5967883757       -0.0010287240
      451.7000000000       12.7654973982       -0.0009032915
      452.4000000000       11.9841041277       -0.0007930033
      453.1000000000       11.2496895351       -0.0006960520
      453.8000000000       10.5594992851       -0.0006108429
      454.5000000000        9.9109349197       -0.0005359697
      455.2000000000        9.3015454761       -0.0004701921
      455.9000000000        8.7290195215       -0.0004124168
      456.6000000000        8.1911775865       -0.0003616803
      457.3000000000        7.6859649799       -0.0003171336
      458.0000000000        7.2114449666       -0.0002780291
      458.7000000000        6.7657922946       -0.0002437083
      459.4000000000        6.3472870533       -0.0002135914
      460.1000000000        5.9543088481       -0.0001871682
      460.8000000000        5.5853312785       -0.0001639898
      461.5000000000        5.2389167027       -0.0001436611
      462.2000000000        4.9137112781       -0.0001258348
      462.9000000000        4.6084402615       -0.0001102054
      463.6000000000        4.3219035598       -0.0000965044
      464.3000000000        4.0529715167       -0.0000844957
      465.0000000000        3.8005809243       -0.0000739718
      465.7000000000        3.5637312497       -0.0000647507
      466.4000000000        3.3414810649       -0.0000566721
      467.1000000000        3.1329446700       -0.0000495956
      467.8000000000        2.9372889001       -0.0000433977
      468.5000000000        2.7537301074       -0.0000379700
      469.2000000000        2.5815313079       -0.0000332176
      469.9000000000        2.4199994859       -0.0000290568
      470.6000000000        2.2684830475       -0.0000254146
      471.3000000000        2.1263694150       -0.0000222267
      472.0000000000        1.9930827562       -0.0000194367
      472.7000000000        1.8680818395       -0.0000169953
      473.4000000000        1.7508580102       -0.0000148592
      474.1000000000        1.6409332803       -0.0000129904
      474.8000000000        1.5378585266       -0.0000113556
      475.5000000000        1.4412117902       -0.0000099257
      476.2000000000        1.3505966732       -0.0000086752
      476.9000000000        1.2656408268       -0.0000075816
      477.6000000000        1.1859945254       -0.0000066253
      478.3000000000        1.1113293233       -0.0000057892
      479.0000000000        1.0413367875       -0.0000050583
      479.7000000000        0.9757273049       -0.0000044193
      480.4000000000        0.9142289574       -0.0000038608
      481.1000000000        0.8565864627       -0.0000033727
      481.8000000000        0.8025601770       -0.0000029460
      482.5000000000        0.7519251550       -0.0000025732
      483.2000000000        0.7044702658       -0.0000022475
      483.9000000000        0.6599973597       -0.0000019628
      484.6000000000        0.6183204846       -0.0000017142
      485.3000000000        0.5792651480       -0.0000014969
      486.0000000000        0.5426676231       -0.0000013071
      486.7000000000        0.5083742953       -0.0000011414
      487.4000000000        0.4762410478       -0.0000009966
      488.1000000000        0.4461326839       -0.0000008701
      488.8000000000        0.4179223827       -0.0000007596
      489.5000000000        0.3914911886       -0.0000006632
      490.2000000000        0.3667275301       -0.0000005790
      490.9000000000        0.3435267684       -0.0000005054
      491.6000000000        0.3217907720       -0.0000004412
      492.3000000000        0.3014275178       -0.0000003851
      493.0000000000        0.2823507157       -0.0000003362
      493.7000000000        0.2644794560       -0.0000002934
      494.4000000000        0.2477378781       -0.0000002561
      495.1000000000        0.2320548589       -0.0000002235
      495.8000000000        0.2173637209       -0.0000001951
      496.5000000000        0.2036019570       -0.0000001703
      497.2000000000        0.1907109725       -0.0000001486
      497.9000000000        0.1786358432       -0.0000001297
      498.6000000000        0.1673250876       -0.0000001132
      499.3000000000        0.1567304533       -0.0000000988
      500.0000000000        0.1468067164       -0.0000000862
