# Supplementary material for: Phytochemical profiling of Vitex negundo seeds via UHPLC-QTOF-MS/MS analyses with antimicrobial evaluation and in silico targeting of DNA Gyrase B and Secreted Aspartic Proteinase 2 (SAP2)
Source: PLoS One. 2026 Mar 13;21(3):e0343965. doi: 10.1371/journal.pone.0343965 (PMC12987476; doi:10.1371/journal.pone.0343965)
Supplement: S5 Data — (ZIP) [file pone.0343965.s006.zip › PONE-D-25-51583/Vitex Raw material/DFT Vitex all data/comp1/comp1.gjf]

%chk=C:\Users\GHS Azim Shah\Desktop\comp1.chk
# opt b3lyp/6-31g geom=connectivity

comp1

0 1
 C                 -8.17760000    1.14120000   -0.09940000
 C                 -7.64290000   -0.10340000    0.23310000
 C                 -8.49130000   -1.17360000    0.51690000
 C                 -9.87430000   -0.99910000    0.46830000
 C                -10.40900000    0.24550000    0.13590000
 C                 -9.56060000    1.31570000   -0.14800000
 C                -10.07840000    2.52120000   -0.47000000
 O                 -9.27960000    3.59120000   -0.55580000
 O                -11.26260000    2.63320000   -0.68060000
 O                 -6.29930000   -0.27290000    0.28040000
 O                 -7.97190000   -2.38270000    0.83980000
 C                 -5.94460000   -1.56040000   -0.14630000
 H                 -8.38340000    3.27570000   -0.35050000
 H                 -8.40670000   -3.05370000    0.28700000
 H                 -7.50850000    1.98520000   -0.32330000
 H                -10.54330000   -1.84310000    0.69210000
 H                -11.49970000    0.38310000    0.09760000
 H                 -4.83860000   -1.67590000   -0.09890000
 H                 -6.42470000   -2.31540000    0.51560000
 H                 -6.28870000   -1.71180000   -1.19390000

 1 2 1.0 6 2.0 15 1.0
 2 3 2.0 10 1.0
 3 4 1.0 11 1.0
 4 5 2.0 16 1.0
 5 6 1.0 17 1.0
 6 7 1.0
 7 8 1.0 9 2.0
 8 13 1.0
 9
 10 12 1.0
 11 14 1.0
 12 18 1.0 19 1.0 20 1.0
 13
 14
 15
 16
 17
 18
 19
 20
