# Supplementary material for: Phytochemical profiling of Vitex negundo seeds via UHPLC-QTOF-MS/MS analyses with antimicrobial evaluation and in silico targeting of DNA Gyrase B and Secreted Aspartic Proteinase 2 (SAP2)
Source: PLoS One. 2026 Mar 13;21(3):e0343965. doi: 10.1371/journal.pone.0343965 (PMC12987476; doi:10.1371/journal.pone.0343965)
Supplement: S5 Data — (ZIP) [file pone.0343965.s006.zip › PONE-D-25-51583/Vitex Raw material/DFT Vitex all data/comp1/COMP1.LOG]

 Entering Link 1 = C:\G09W\l1.exe PID=     11340.
  
 Copyright (c) 1988,1990,1992,1993,1995,1998,2003,2009,2013,
            Gaussian, Inc.  All Rights Reserved.
  
 This is part of the Gaussian(R) 09 program.  It is based on
 the Gaussian(R) 03 system (copyright 2003, Gaussian, Inc.),
 the Gaussian(R) 98 system (copyright 1998, Gaussian, Inc.),
 the Gaussian(R) 94 system (copyright 1995, Gaussian, Inc.),
 the Gaussian 92(TM) system (copyright 1992, Gaussian, Inc.),
 the Gaussian 90(TM) system (copyright 1990, Gaussian, Inc.),
 the Gaussian 88(TM) system (copyright 1988, Gaussian, Inc.),
 the Gaussian 86(TM) system (copyright 1986, Carnegie Mellon
 University), and the Gaussian 82(TM) system (copyright 1983,
 Carnegie Mellon University). Gaussian is a federally registered
 trademark of Gaussian, Inc.
  
 This software contains proprietary and confidential information,
 including trade secrets, belonging to Gaussian, Inc.
  
 This software is provided under written license and may be
 used, copied, transmitted, or stored only in accord with that
 written license.
  
 The following legend is applicable only to US Government
 contracts under FAR:
  
                    RESTRICTED RIGHTS LEGEND
  
 Use, reproduction and disclosure by the US Government is
 subject to restrictions as set forth in subparagraphs (a)
 and (c) of the Commercial Computer Software - Restricted
 Rights clause in FAR 52.227-19.
  
 Gaussian, Inc.
 340 Quinnipiac St., Bldg. 40, Wallingford CT 06492
  
  
 ---------------------------------------------------------------
 Warning -- This program may not be used in any manner that
 competes with the business of Gaussian, Inc. or will provide
 assistance to any competitor of Gaussian, Inc.  The licensee
 of this program is prohibited from giving any competitor of
 Gaussian, Inc. access to this program.  By using this program,
 the user acknowledges that Gaussian, Inc. is engaged in the
 business of creating and licensing software in the field of
 computational chemistry and represents and warrants to the
 licensee that it is not a competitor of Gaussian, Inc. and that
 it will not use this program in any manner prohibited above.
 ---------------------------------------------------------------
  

 Cite this work as:
 Gaussian 09, Revision D.01,
 M. J. Frisch, G. W. Trucks, H. B. Schlegel, G. E. Scuseria, 
 M. A. Robb, J. R. Cheeseman, G. Scalmani, V. Barone, B. Mennucci, 
 G. A. Petersson, H. Nakatsuji, M. Caricato, X. Li, H. P. Hratchian, 
 A. F. Izmaylov, J. Bloino, G. Zheng, J. L. Sonnenberg, M. Hada, 
 M. Ehara, K. Toyota, R. Fukuda, J. Hasegawa, M. Ishida, T. Nakajima, 
 Y. Honda, O. Kitao, H. Nakai, T. Vreven, J. A. Montgomery, Jr., 
 J. E. Peralta, F. Ogliaro, M. Bearpark, J. J. Heyd, E. Brothers, 
 K. N. Kudin, V. N. Staroverov, T. Keith, R. Kobayashi, J. Normand, 
 K. Raghavachari, A. Rendell, J. C. Burant, S. S. Iyengar, J. Tomasi, 
 M. Cossi, N. Rega, J. M. Millam, M. Klene, J. E. Knox, J. B. Cross, 
 V. Bakken, C. Adamo, J. Jaramillo, R. Gomperts, R. E. Stratmann, 
 O. Yazyev, A. J. Austin, R. Cammi, C. Pomelli, J. W. Ochterski, 
 R. L. Martin, K. Morokuma, V. G. Zakrzewski, G. A. Voth, 
 P. Salvador, J. J. Dannenberg, S. Dapprich, A. D. Daniels, 
 O. Farkas, J. B. Foresman, J. V. Ortiz, J. Cioslowski, 
 and D. J. Fox, Gaussian, Inc., Wallingford CT, 2013.
 
 ******************************************
 Gaussian 09:  IA32W-G09RevD.01 24-Apr-2013
                29-Mar-2024 
 ******************************************
 %chk=C:\Users\GHS Azim Shah\Desktop\comp1.chk
 -----------------------------------
 # opt b3lyp/6-31g geom=connectivity
 -----------------------------------
 1/14=-1,18=20,19=15,26=3,38=1,57=2/1,3;
 2/9=110,12=2,17=6,18=5,40=1/2;
 3/5=1,6=6,11=2,16=1,25=1,30=1,71=1,74=-5/1,2,3;
 4//1;
 5/5=2,38=5/2;
 6/7=2,8=2,9=2,10=2,28=1/1;
 7//1,2,3,16;
 1/14=-1,18=20,19=15,26=3/3(2);
 2/9=110/2;
 99//99;
 2/9=110/2;
 3/5=1,6=6,11=2,16=1,25=1,30=1,71=1,74=-5/1,2,3;
 4/5=5,16=3,69=1/1;
 5/5=2,38=5/2;
 7//1,2,3,16;
 1/14=-1,18=20,19=15,26=3/3(-5);
 2/9=110/2;
 6/7=2,8=2,9=2,10=2,19=2,28=1/1;
 99/9=1/99;
 -----
 comp1
 -----
 Symbolic Z-matrix:
 Charge =  0 Multiplicity = 1
 C                    -8.1776    1.1412   -0.0994 
 C                    -7.6429   -0.1034    0.2331 
 C                    -8.4913   -1.1736    0.5169 
 C                    -9.8743   -0.9991    0.4683 
 C                    -10.409    0.2455    0.1359 
 C                    -9.5606    1.3157   -0.148 
 C                    -10.0784   2.5212   -0.47 
 O                    -9.2796    3.5912   -0.5558 
 O                    -11.2626   2.6332   -0.6806 
 O                    -6.2993   -0.2729    0.2804 
 O                    -7.9719   -2.3827    0.8398 
 C                    -5.9446   -1.5604   -0.1463 
 H                    -8.3834    3.2757   -0.3505 
 H                    -8.4067   -3.0537    0.287 
 H                    -7.5085    1.9852   -0.3233 
 H                    -10.5433  -1.8431    0.6921 
 H                    -11.4997   0.3831    0.0976 
 H                    -4.8386   -1.6759   -0.0989 
 H                    -6.4247   -2.3154    0.5156 
 H                    -6.2887   -1.7118   -1.1939 
 

 GradGradGradGradGradGradGradGradGradGradGradGradGradGradGradGradGradGrad
 Berny optimization.
 Initialization pass.
                           ----------------------------
                           !    Initial Parameters    !
                           ! (Angstroms and Degrees)  !
 --------------------------                            --------------------------
 ! Name  Definition              Value          Derivative Info.                !
 --------------------------------------------------------------------------------
 ! R1    R(1,2)                  1.3948         estimate D2E/DX2                !
 ! R2    R(1,6)                  1.3948         estimate D2E/DX2                !
 ! R3    R(1,15)                 1.1001         estimate D2E/DX2                !
 ! R4    R(2,3)                  1.3949         estimate D2E/DX2                !
 ! R5    R(2,10)                 1.3551         estimate D2E/DX2                !
 ! R6    R(3,4)                  1.3948         estimate D2E/DX2                !
 ! R7    R(3,11)                 1.355          estimate D2E/DX2                !
 ! R8    R(4,5)                  1.3948         estimate D2E/DX2                !
 ! R9    R(4,16)                 1.1            estimate D2E/DX2                !
 ! R10   R(5,6)                  1.3949         estimate D2E/DX2                !
 ! R11   R(5,17)                 1.1            estimate D2E/DX2                !
 ! R12   R(6,7)                  1.3509         estimate D2E/DX2                !
 ! R13   R(7,8)                  1.338          estimate D2E/DX2                !
 ! R14   R(7,9)                  1.208          estimate D2E/DX2                !
 ! R15   R(8,13)                 0.972          estimate D2E/DX2                !
 ! R16   R(10,12)                1.402          estimate D2E/DX2                !
 ! R17   R(11,14)                0.972          estimate D2E/DX2                !
 ! R18   R(12,18)                1.113          estimate D2E/DX2                !
 ! R19   R(12,19)                1.1129         estimate D2E/DX2                !
 ! R20   R(12,20)                1.113          estimate D2E/DX2                !
 ! A1    A(2,1,6)              120.0029         estimate D2E/DX2                !
 ! A2    A(2,1,15)             119.9968         estimate D2E/DX2                !
 ! A3    A(6,1,15)             120.0003         estimate D2E/DX2                !
 ! A4    A(1,2,3)              119.9969         estimate D2E/DX2                !
 ! A5    A(1,2,10)             120.0026         estimate D2E/DX2                !
 ! A6    A(3,2,10)             120.0005         estimate D2E/DX2                !
 ! A7    A(2,3,4)              120.0002         estimate D2E/DX2                !
 ! A8    A(2,3,11)             119.9983         estimate D2E/DX2                !
 ! A9    A(4,3,11)             120.0015         estimate D2E/DX2                !
 ! A10   A(3,4,5)              120.0033         estimate D2E/DX2                !
 ! A11   A(3,4,16)             119.997          estimate D2E/DX2                !
 ! A12   A(5,4,16)             119.9997         estimate D2E/DX2                !
 ! A13   A(4,5,6)              119.9972         estimate D2E/DX2                !
 ! A14   A(4,5,17)             120.002          estimate D2E/DX2                !
 ! A15   A(6,5,17)             120.0009         estimate D2E/DX2                !
 ! A16   A(1,6,5)              119.9996         estimate D2E/DX2                !
 ! A17   A(1,6,7)              119.9991         estimate D2E/DX2                !
 ! A18   A(5,6,7)              120.0013         estimate D2E/DX2                !
 ! A19   A(6,7,8)              120.0034         estimate D2E/DX2                !
 ! A20   A(6,7,9)              120.0021         estimate D2E/DX2                !
 ! A21   A(8,7,9)              119.9945         estimate D2E/DX2                !
 ! A22   A(7,8,13)             106.1001         estimate D2E/DX2                !
 ! A23   A(2,10,12)            110.7999         estimate D2E/DX2                !
 ! A24   A(3,11,14)            107.9984         estimate D2E/DX2                !
 ! A25   A(10,12,18)           109.4959         estimate D2E/DX2                !
 ! A26   A(10,12,19)           109.4414         estimate D2E/DX2                !
 ! A27   A(10,12,20)           109.4614         estimate D2E/DX2                !
 ! A28   A(18,12,19)           109.4469         estimate D2E/DX2                !
 ! A29   A(18,12,20)           109.4618         estimate D2E/DX2                !
 ! A30   A(19,12,20)           109.5199         estimate D2E/DX2                !
 ! D1    D(6,1,2,3)              0.0058         estimate D2E/DX2                !
 ! D2    D(6,1,2,10)          -179.9956         estimate D2E/DX2                !
 ! D3    D(15,1,2,3)          -179.9951         estimate D2E/DX2                !
 ! D4    D(15,1,2,10)            0.0035         estimate D2E/DX2                !
 ! D5    D(2,1,6,5)             -0.0012         estimate D2E/DX2                !
 ! D6    D(2,1,6,7)            179.9974         estimate D2E/DX2                !
 ! D7    D(15,1,6,5)           179.9997         estimate D2E/DX2                !
 ! D8    D(15,1,6,7)            -0.0017         estimate D2E/DX2                !
 ! D9    D(1,2,3,4)             -0.0058         estimate D2E/DX2                !
 ! D10   D(1,2,3,11)           179.9945         estimate D2E/DX2                !
 ! D11   D(10,2,3,4)           179.9957         estimate D2E/DX2                !
 ! D12   D(10,2,3,11)           -0.004          estimate D2E/DX2                !
 ! D13   D(1,2,10,12)         -145.392          estimate D2E/DX2                !
 ! D14   D(3,2,10,12)           34.6066         estimate D2E/DX2                !
 ! D15   D(2,3,4,5)              0.0012         estimate D2E/DX2                !
 ! D16   D(2,3,4,16)           179.9991         estimate D2E/DX2                !
 ! D17   D(11,3,4,5)          -179.9991         estimate D2E/DX2                !
 ! D18   D(11,3,4,16)           -0.0012         estimate D2E/DX2                !
 ! D19   D(2,3,11,14)         -130.1866         estimate D2E/DX2                !
 ! D20   D(4,3,11,14)           49.8137         estimate D2E/DX2                !
 ! D21   D(3,4,5,6)              0.0034         estimate D2E/DX2                !
 ! D22   D(3,4,5,17)          -179.9987         estimate D2E/DX2                !
 ! D23   D(16,4,5,6)          -179.9945         estimate D2E/DX2                !
 ! D24   D(16,4,5,17)            0.0035         estimate D2E/DX2                !
 ! D25   D(4,5,6,1)             -0.0034         estimate D2E/DX2                !
 ! D26   D(4,5,6,7)            179.998          estimate D2E/DX2                !
 ! D27   D(17,5,6,1)           179.9987         estimate D2E/DX2                !
 ! D28   D(17,5,6,7)             0.0            estimate D2E/DX2                !
 ! D29   D(1,6,7,8)             -9.5084         estimate D2E/DX2                !
 ! D30   D(1,6,7,9)            170.4854         estimate D2E/DX2                !
 ! D31   D(5,6,7,8)            170.4903         estimate D2E/DX2                !
 ! D32   D(5,6,7,9)             -9.5159         estimate D2E/DX2                !
 ! D33   D(6,7,8,13)            -0.0075         estimate D2E/DX2                !
 ! D34   D(9,7,8,13)           179.9987         estimate D2E/DX2                !
 ! D35   D(2,10,12,18)         179.9987         estimate D2E/DX2                !
 ! D36   D(2,10,12,19)         -60.0343         estimate D2E/DX2                !
 ! D37   D(2,10,12,20)          60.0011         estimate D2E/DX2                !
 --------------------------------------------------------------------------------
 Trust Radius=3.00D-01 FncErr=1.00D-07 GrdErr=1.00D-06
 Number of steps in this run=     97 maximum allowed number of steps=    120.
 GradGradGradGradGradGradGradGradGradGradGradGradGradGradGradGradGradGrad

                          Input orientation:                          
 ---------------------------------------------------------------------
 Center     Atomic      Atomic             Coordinates (Angstroms)
 Number     Number       Type             X           Y           Z
 ---------------------------------------------------------------------
      1          6           0       -8.177600    1.141200   -0.099400
      2          6           0       -7.642900   -0.103400    0.233100
      3          6           0       -8.491300   -1.173600    0.516900
      4          6           0       -9.874300   -0.999100    0.468300
      5          6           0      -10.409000    0.245500    0.135900
      6          6           0       -9.560600    1.315700   -0.148000
      7          6           0      -10.078400    2.521200   -0.470000
      8          8           0       -9.279600    3.591200   -0.555800
      9          8           0      -11.262600    2.633200   -0.680600
     10          8           0       -6.299300   -0.272900    0.280400
     11          8           0       -7.971900   -2.382700    0.839800
     12          6           0       -5.944600   -1.560400   -0.146300
     13          1           0       -8.383400    3.275700   -0.350500
     14          1           0       -8.406700   -3.053700    0.287000
     15          1           0       -7.508500    1.985200   -0.323300
     16          1           0      -10.543300   -1.843100    0.692100
     17          1           0      -11.499700    0.383100    0.097600
     18          1           0       -4.838600   -1.675900   -0.098900
     19          1           0       -6.424700   -2.315400    0.515600
     20          1           0       -6.288700   -1.711800   -1.193900
 ---------------------------------------------------------------------
                    Distance matrix (angstroms):
                    1          2          3          4          5
     1  C    0.000000
     2  C    1.394808   0.000000
     3  C    2.415892   1.394867   0.000000
     4  C    2.789616   2.415935   1.394812   0.000000
     5  C    2.415945   2.789711   2.415901   1.394784   0.000000
     6  C    1.394812   2.415917   2.789643   2.415892   1.394887
     7  C    2.377979   3.648909   4.140580   3.648914   2.378071
     8  O    2.724923   4.117186   4.947264   4.740602   3.598292
     9  O    3.475785   4.628829   4.858584   4.054744   2.663910
    10  O    2.381583   1.355075   2.381608   3.652848   4.144786
    11  O    3.652709   2.381498   1.354977   2.381488   3.652720
    12  C    3.505300   2.269585   2.659912   4.016881   4.824083
    13  H    2.159050   3.508168   4.534346   4.600775   3.677194
    14  H    4.218883   3.048043   1.895992   2.531423   3.862222
    15  H    1.100074   2.165616   3.413188   3.889690   3.413257
    16  H    3.889609   3.413145   2.165555   1.099992   2.165559
    17  H    3.413191   3.889723   3.413151   2.165599   1.100012
    18  H    4.368635   3.232194   3.738146   5.112538   5.897140
    19  H    3.924152   2.541016   2.361047   3.692509   4.751529
    20  H    3.592420   2.541090   2.840412   4.015891   4.751449
                    6          7          8          9         10
     6  C    0.000000
     7  C    1.350937   0.000000
     8  O    2.328768   1.338037   0.000000
     9  O    2.217267   1.207984   2.205817   0.000000
    10  O    3.652842   4.759379   4.951029   5.831234   0.000000
    11  O    4.144621   5.495558   6.272580   6.188665   2.749868
    12  C    4.620326   5.818294   6.150520   6.793591   1.401978
    13  H    2.295301   1.859187   0.972041   2.968428   4.163420
    14  H    4.540084   5.869169   6.754773   6.436866   3.489130
    15  H    2.165658   2.629297   2.402101   3.826334   2.631660
    16  H    3.413134   4.540234   5.717150   4.736978   4.543849
    17  H    2.165680   2.629398   3.955715   2.392647   5.244799
    18  H    5.590113   6.723754   6.904606   7.757222   2.060564
    19  H    4.843462   6.141142   6.647276   7.023163   2.059818
    20  H    4.578754   5.727490   6.121639   6.624363   2.060123
                   11         12         13         14         15
    11  O    0.000000
    12  C    2.399691   0.000000
    13  H    5.796864   5.420084   0.000000
    14  H    0.972049   2.911980   6.361466   0.000000
    15  H    4.543797   3.879226   1.559352   5.154585   0.000000
    16  H    2.631555   4.683041   5.652813   2.488919   4.989682
    17  H    4.543774   5.890315   4.275424   4.627539   4.321291
    18  H    3.346385   1.113024   6.094855   3.844293   4.536780
    19  H    1.582233   1.112939   5.987239   2.127362   4.513705
    20  H    2.723822   1.113011   5.474874   2.911990   3.989194
                   16         17         18         19         20
    16  H    0.000000
    17  H    2.494814   0.000000
    18  H    5.761705   6.974837   0.000000
    19  H    4.149348   5.763007   1.817219   0.000000
    20  H    4.655734   5.762907   1.817444   1.818026   0.000000
 Stoichiometry    C8H8O4
 Framework group  C1[X(C8H8O4)]
 Deg. of freedom    54
 Full point group                 C1      NOp   1
 Largest Abelian subgroup         C1      NOp   1
 Largest concise Abelian subgroup C1      NOp   1
                         Standard orientation:                         
 ---------------------------------------------------------------------
 Center     Atomic      Atomic             Coordinates (Angstroms)
 Number     Number       Type             X           Y           Z
 ---------------------------------------------------------------------
      1          6           0       -0.334161   -0.865397   -0.087512
      2          6           0        1.016060   -0.522571   -0.157253
      3          6           0        1.396266    0.819436   -0.146609
      4          6           0        0.426247    1.818498   -0.066349
      5          6           0       -0.923959    1.475689    0.003296
      6          6           0       -1.304180    0.133664   -0.007251
      7          6           0       -2.611913   -0.198465    0.060241
      8          8           0       -2.991608   -1.465722   -0.140341
      9          8           0       -3.438565    0.648603    0.301796
     10          8           0        1.958434   -1.493171   -0.235316
     11          8           0        2.707927    1.152503   -0.214246
     12          6           0        3.120248   -1.115522    0.452514
     13          1           0       -2.177201   -1.966614   -0.315589
     14          1           0        2.893744    1.787278    0.498083
     15          1           0       -0.634006   -1.923785   -0.095825
     16          1           0        0.726137    2.876788   -0.057944
     17          1           0       -1.688943    2.263612    0.066570
     18          1           0        3.878319   -1.926743    0.374586
     19          1           0        3.528957   -0.182191    0.004762
     20          1           0        2.875829   -0.938041    1.523753
 ---------------------------------------------------------------------
 Rotational constants (GHZ):      2.1225082      0.6005408      0.4763400
 Standard basis: 6-31G (6D, 7F)
 There are   124 symmetry adapted cartesian basis functions of A   symmetry.
 There are   124 symmetry adapted basis functions of A   symmetry.
   124 basis functions,   296 primitive gaussians,   124 cartesian basis functions
    44 alpha electrons       44 beta electrons
       nuclear repulsion energy       699.4864932099 Hartrees.
 NAtoms=   20 NActive=   20 NUniq=   20 SFac= 1.00D+00 NAtFMM=   60 NAOKFM=F Big=F
 Integral buffers will be    262144 words long.
 Raffenetti 2 integral format.
 Two-electron integral symmetry is turned on.
 One-electron integrals computed using PRISM.
 NBasis=   124 RedAO= T EigKep=  5.37D-04  NBF=   124
 NBsUse=   124 1.00D-06 EigRej= -1.00D+00 NBFU=   124
 ExpMin= 1.61D-01 ExpMax= 5.48D+03 ExpMxC= 8.25D+02 IAcc=1 IRadAn=         1 AccDes= 0.00D+00
 Harris functional with IExCor=  402 and IRadAn=       1 diagonalized for initial guess.
 HarFok:  IExCor=  402 AccDes= 0.00D+00 IRadAn=         1 IDoV= 1 UseB2=F ITyADJ=14
 ICtDFT=  3500011 ScaDFX=  1.000000  1.000000  1.000000  1.000000
 FoFCou: FMM=F IPFlag=           0 FMFlag=      100000 FMFlg1=           0
         NFxFlg=           0 DoJE=T BraDBF=F KetDBF=T FulRan=T
         wScrn=  0.000000 ICntrl=     500 IOpCl=  0 I1Cent=   200000004 NGrid=           0
         NMat0=    1 NMatS0=      1 NMatT0=    0 NMatD0=    1 NMtDS0=    0 NMtDT0=    0
 Petite list used in FoFCou.
 Keep R1 ints in memory in canonical form, NReq=31069976.
 Requested convergence on RMS density matrix=1.00D-08 within 128 cycles.
 Requested convergence on MAX density matrix=1.00D-06.
 Requested convergence on             energy=1.00D-06.
 No special actions if energy rises.
 Integral accuracy reduced to 1.0D-05 until final iterations.
 Initial convergence to 1.0D-05 achieved.  Increase integral accuracy.
 SCF Done:  E(RB3LYP) =  -610.290643059     A.U. after   16 cycles
            NFock= 16  Conv=0.85D-08     -V/T= 2.0035

 **********************************************************************

            Population analysis using the SCF density.

 **********************************************************************

 Orbital symmetries:
       Occupied  (A) (A) (A) (A) (A) (A) (A) (A) (A) (A) (A) (A)
                 (A) (A) (A) (A) (A) (A) (A) (A) (A) (A) (A) (A)
                 (A) (A) (A) (A) (A) (A) (A) (A) (A) (A) (A) (A)
                 (A) (A) (A) (A) (A) (A) (A) (A)
       Virtual   (A) (A) (A) (A) (A) (A) (A) (A) (A) (A) (A) (A)
                 (A) (A) (A) (A) (A) (A) (A) (A) (A) (A) (A) (A)
                 (A) (A) (A) (A) (A) (A) (A) (A) (A) (A) (A) (A)
                 (A) (A) (A) (A) (A) (A) (A) (A) (A) (A) (A) (A)
                 (A) (A) (A) (A) (A) (A) (A) (A) (A) (A) (A) (A)
                 (A) (A) (A) (A) (A) (A) (A) (A) (A) (A) (A) (A)
                 (A) (A) (A) (A) (A) (A) (A) (A)
 The electronic state is 1-A.
 Alpha  occ. eigenvalues --  -19.20827 -19.19118 -19.18578 -19.12298 -10.31145
 Alpha  occ. eigenvalues --  -10.28088 -10.27554 -10.22765 -10.22065 -10.22012
 Alpha  occ. eigenvalues --  -10.21482 -10.21433  -1.13139  -1.13035  -1.09580
 Alpha  occ. eigenvalues --   -1.04052  -0.89610  -0.80472  -0.78628  -0.70937
 Alpha  occ. eigenvalues --   -0.68981  -0.65546  -0.62579  -0.58920  -0.57727
 Alpha  occ. eigenvalues --   -0.53624  -0.50657  -0.49991  -0.47643  -0.46855
 Alpha  occ. eigenvalues --   -0.45601  -0.45330  -0.43384  -0.42705  -0.39337
 Alpha  occ. eigenvalues --   -0.39214  -0.37851  -0.37766  -0.34084  -0.31067
 Alpha  occ. eigenvalues --   -0.29297  -0.27221  -0.26454  -0.24428
 Alpha virt. eigenvalues --   -0.06380  -0.02728   0.02637   0.04468   0.06589
 Alpha virt. eigenvalues --    0.09299   0.12269   0.13083   0.15146   0.16268
 Alpha virt. eigenvalues --    0.16453   0.18361   0.19844   0.22742   0.24306
 Alpha virt. eigenvalues --    0.26534   0.29720   0.30660   0.33601   0.35643
 Alpha virt. eigenvalues --    0.41056   0.47825   0.48007   0.48914   0.51101
 Alpha virt. eigenvalues --    0.53535   0.54645   0.55107   0.56473   0.58913
 Alpha virt. eigenvalues --    0.59758   0.60242   0.61690   0.62471   0.63163
 Alpha virt. eigenvalues --    0.63856   0.64207   0.64447   0.70417   0.71409
 Alpha virt. eigenvalues --    0.74125   0.75211   0.76941   0.78899   0.80745
 Alpha virt. eigenvalues --    0.83372   0.84806   0.85890   0.86158   0.86855
 Alpha virt. eigenvalues --    0.89306   0.92807   0.94728   0.97518   0.98766
 Alpha virt. eigenvalues --    0.99897   1.02077   1.02622   1.06565   1.07171
 Alpha virt. eigenvalues --    1.08911   1.10637   1.13496   1.13990   1.17450
 Alpha virt. eigenvalues --    1.19918   1.23765   1.28147   1.29623   1.32304
 Alpha virt. eigenvalues --    1.36580   1.39402   1.45684   1.48860   1.57840
 Alpha virt. eigenvalues --    1.75180   1.82224   1.92654   2.13477   2.19474
          Condensed to atoms (all electrons):
               1          2          3          4          5          6
     1  C    5.377395   0.422595  -0.144542  -0.032363  -0.087671   0.321048
     2  C    0.422595   4.984420   0.290777  -0.053439  -0.014953  -0.036949
     3  C   -0.144542   0.290777   5.211302   0.387060  -0.023237  -0.020610
     4  C   -0.032363  -0.053439   0.387060   5.257705   0.376915  -0.031151
     5  C   -0.087671  -0.014953  -0.023237   0.376915   5.019458   0.500554
     6  C    0.321048  -0.036949  -0.020610  -0.031151   0.500554   5.769159
     7  C    0.012799   0.012412   0.001091   0.013299  -0.032840  -0.097840
     8  O    0.001589   0.001452  -0.000005  -0.000099   0.005836  -0.182243
     9  O    0.005032  -0.000093  -0.000012   0.001479   0.004988  -0.175445
    10  O   -0.060566   0.259173  -0.096680   0.004813   0.000298   0.003435
    11  O    0.003785  -0.093395   0.218829  -0.081202   0.005913  -0.000240
    12  C    0.004532  -0.023165  -0.035472  -0.002273   0.000152  -0.000140
    13  H    0.005702  -0.000084  -0.000100  -0.000032   0.000190   0.008729
    14  H   -0.000316   0.005738  -0.033888  -0.013097   0.000547   0.000025
    15  H    0.311729   0.013202   0.007541   0.000162   0.002808  -0.076286
    16  H    0.001230   0.002772  -0.043068   0.348304  -0.016863   0.003368
    17  H    0.004630   0.000560   0.003525  -0.029519   0.355067  -0.038481
    18  H   -0.000164   0.002830   0.001229   0.000037  -0.000002   0.000002
    19  H   -0.001132  -0.017165  -0.001505   0.000611   0.000060   0.000043
    20  H    0.001350  -0.002299   0.006455   0.000059  -0.000103  -0.000086
               7          8          9         10         11         12
     1  C    0.012799   0.001589   0.005032  -0.060566   0.003785   0.004532
     2  C    0.012412   0.001452  -0.000093   0.259173  -0.093395  -0.023165
     3  C    0.001091  -0.000005  -0.000012  -0.096680   0.218829  -0.035472
     4  C    0.013299  -0.000099   0.001479   0.004813  -0.081202  -0.002273
     5  C   -0.032840   0.005836   0.004988   0.000298   0.005913   0.000152
     6  C   -0.097840  -0.182243  -0.175445   0.003435  -0.000240  -0.000140
     7  C    4.985368   0.174105   0.604672  -0.000114  -0.000003   0.000002
     8  O    0.174105   8.405094  -0.108251   0.000000   0.000000   0.000000
     9  O    0.604672  -0.108251   8.033233   0.000000   0.000000   0.000000
    10  O   -0.000114   0.000000   0.000000   8.354176   0.005113   0.176180
    11  O   -0.000003   0.000000   0.000000   0.005113   8.427795  -0.097162
    12  C    0.000002   0.000000   0.000000   0.176180  -0.097162   5.110500
    13  H   -0.030781   0.223509   0.005025  -0.000041   0.000000   0.000001
    14  H    0.000000   0.000000   0.000000  -0.000673   0.246045   0.008236
    15  H    0.001142  -0.001736   0.000059   0.000898  -0.000063  -0.000052
    16  H   -0.000213   0.000000   0.000000  -0.000055  -0.004100   0.000000
    17  H   -0.006024   0.000348   0.014799   0.000002  -0.000046   0.000000
    18  H    0.000000   0.000000   0.000000  -0.031297   0.002900   0.360183
    19  H    0.000000   0.000000   0.000000  -0.043062  -0.011927   0.379897
    20  H    0.000002   0.000000   0.000000  -0.053166   0.000095   0.352361
              13         14         15         16         17         18
     1  C    0.005702  -0.000316   0.311729   0.001230   0.004630  -0.000164
     2  C   -0.000084   0.005738   0.013202   0.002772   0.000560   0.002830
     3  C   -0.000100  -0.033888   0.007541  -0.043068   0.003525   0.001229
     4  C   -0.000032  -0.013097   0.000162   0.348304  -0.029519   0.000037
     5  C    0.000190   0.000547   0.002808  -0.016863   0.355067  -0.000002
     6  C    0.008729   0.000025  -0.076286   0.003368  -0.038481   0.000002
     7  C   -0.030781   0.000000   0.001142  -0.000213  -0.006024   0.000000
     8  O    0.223509   0.000000  -0.001736   0.000000   0.000348   0.000000
     9  O    0.005025   0.000000   0.000059   0.000000   0.014799   0.000000
    10  O   -0.000041  -0.000673   0.000898  -0.000055   0.000002  -0.031297
    11  O    0.000000   0.246045  -0.000063  -0.004100  -0.000046   0.002900
    12  C    0.000001   0.008236  -0.000052   0.000000   0.000000   0.360183
    13  H    0.396774   0.000000   0.016647   0.000000  -0.000055   0.000000
    14  H    0.000000   0.397571   0.000005   0.002866  -0.000005  -0.000257
    15  H    0.016647   0.000005   0.576603   0.000014  -0.000140  -0.000030
    16  H    0.000000   0.002866   0.000014   0.561820  -0.003460   0.000000
    17  H   -0.000055  -0.000005  -0.000140  -0.003460   0.515427   0.000000
    18  H    0.000000  -0.000257  -0.000030   0.000000   0.000000   0.575326
    19  H    0.000000   0.002648   0.000040   0.000002   0.000000  -0.024478
    20  H   -0.000001  -0.001185   0.000063   0.000004   0.000000  -0.031170
              19         20
     1  C   -0.001132   0.001350
     2  C   -0.017165  -0.002299
     3  C   -0.001505   0.006455
     4  C    0.000611   0.000059
     5  C    0.000060  -0.000103
     6  C    0.000043  -0.000086
     7  C    0.000000   0.000002
     8  O    0.000000   0.000000
     9  O    0.000000   0.000000
    10  O   -0.043062  -0.053166
    11  O   -0.011927   0.000095
    12  C    0.379897   0.352361
    13  H    0.000000  -0.000001
    14  H    0.002648  -0.001185
    15  H    0.000040   0.000063
    16  H    0.000002   0.000004
    17  H    0.000000   0.000000
    18  H   -0.024478  -0.031170
    19  H    0.526904  -0.045691
    20  H   -0.045691   0.653628
 Mulliken charges:
               1
     1  C   -0.146663
     2  C    0.245611
     3  C    0.271310
     4  C   -0.147270
     5  C   -0.097118
     6  C    0.053108
     7  C    0.362923
     8  O   -0.519601
     9  O   -0.385485
    10  O   -0.518435
    11  O   -0.622337
    12  C   -0.233778
    13  H    0.374516
    14  H    0.385741
    15  H    0.147395
    16  H    0.147377
    17  H    0.183374
    18  H    0.144892
    19  H    0.234755
    20  H    0.119686
 Sum of Mulliken charges =   0.00000
 Mulliken charges with hydrogens summed into heavy atoms:
               1
     1  C    0.000732
     2  C    0.245611
     3  C    0.271310
     4  C    0.000107
     5  C    0.086255
     6  C    0.053108
     7  C    0.362923
     8  O   -0.145084
     9  O   -0.385485
    10  O   -0.518435
    11  O   -0.236597
    12  C    0.265555
 Electronic spatial extent (au):  <R**2>=           2223.8720
 Charge=              0.0000 electrons
 Dipole moment (field-independent basis, Debye):
    X=              5.8352    Y=              1.3921    Z=              1.2834  Tot=              6.1347
 Quadrupole moment (field-independent basis, Debye-Ang):
   XX=            -86.3688   YY=            -62.0734   ZZ=            -69.7194
   XY=              7.3837   XZ=              8.1426   YZ=              1.6095
 Traceless Quadrupole moment (field-independent basis, Debye-Ang):
   XX=            -13.6483   YY=             10.6471   ZZ=              3.0011
   XY=              7.3837   XZ=              8.1426   YZ=              1.6095
 Octapole moment (field-independent basis, Debye-Ang**2):
  XXX=            120.5490  YYY=             12.1640  ZZZ=              0.4486  XYY=              6.5592
  XXY=              7.3107  XXZ=              9.6366  XZZ=             -1.1047  YZZ=             -2.3393
  YYZ=              3.8334  XYZ=              5.8758
 Hexadecapole moment (field-independent basis, Debye-Ang**3):
 XXXX=          -2313.2319 YYYY=           -572.0493 ZZZZ=            -91.1477 XXXY=             20.2323
 XXXZ=             68.4706 YYYX=             51.1840 YYYZ=             12.4599 ZZZX=             -2.0358
 ZZZY=              4.3159 XXYY=           -435.2143 XXZZ=           -348.8223 YYZZ=           -125.9739
 XXYZ=             11.3714 YYXZ=             19.4165 ZZXY=              8.5986
 N-N= 6.994864932099D+02 E-N=-2.826785667614D+03  KE= 6.081541926636D+02
 Calling FoFJK, ICntrl=      2127 FMM=F ISym2X=0 I1Cent= 0 IOpClX= 0 NMat=1 NMatS=1 NMatT=0.
 ***** Axes restored to original set *****
 -------------------------------------------------------------------
 Center     Atomic                   Forces (Hartrees/Bohr)
 Number     Number              X              Y              Z
 -------------------------------------------------------------------
      1        6           0.008879011   -0.005627300    0.005359027
      2        6          -0.008886273    0.016602110    0.004255060
      3        6          -0.032328580    0.029539557   -0.005119572
      4        6          -0.011981905    0.001924075   -0.003136092
      5        6          -0.016676946   -0.016650944    0.002923361
      6        6           0.054732254   -0.085156038    0.027702921
      7        6          -0.043552941    0.056658569   -0.018683969
      8        8           0.022885648    0.023770637   -0.002170092
      9        8          -0.060351546    0.020686097   -0.012978558
     10        8           0.008814771    0.032536098    0.007315358
     11        8          -0.033697676   -0.038167768    0.020565664
     12        6           0.056296378   -0.051751185   -0.016161161
     13        1           0.009694435    0.018417536    0.001240996
     14        1          -0.003300746   -0.013390138    0.005296671
     15        1           0.003402709   -0.017779463    0.001536691
     16        1           0.006806334    0.006895484   -0.000715686
     17        1           0.012847810    0.001265622   -0.000274565
     18        1          -0.011816896    0.009008710   -0.003873128
     19        1           0.032872746    0.012873875   -0.019479148
     20        1           0.005361412   -0.001655535    0.006396224
 -------------------------------------------------------------------
 Cartesian Forces:  Max     0.085156038 RMS     0.025321821

 GradGradGradGradGradGradGradGradGradGradGradGradGradGradGradGradGradGrad
 Berny optimization.
 FormGI is forming the generalized inverse of G from B-inverse, IUseBI=4.
 Internal  Forces:  Max     0.222403149 RMS     0.042650372
 Search for a local minimum.
 Step number   1 out of a maximum of   97
 All quantities printed in internal units (Hartrees-Bohrs-Radians)
 Mixed Optimization -- RFO/linear search
 Second derivative matrix not updated -- first step.
 ITU=  0
     Eigenvalues ---    0.01666   0.02157   0.02157   0.02157   0.02157
     Eigenvalues ---    0.02157   0.02158   0.02179   0.02182   0.02286
     Eigenvalues ---    0.02287   0.02336   0.02511   0.02662   0.02738
     Eigenvalues ---    0.10486   0.10489   0.16000   0.16000   0.16000
     Eigenvalues ---    0.16000   0.16000   0.16000   0.16000   0.16000
     Eigenvalues ---    0.22375   0.23492   0.24610   0.25000   0.25000
     Eigenvalues ---    0.25000   0.25000   0.25000   0.25000   0.32282
     Eigenvalues ---    0.32283   0.32291   0.33674   0.33681   0.33683
     Eigenvalues ---    0.42268   0.42568   0.45294   0.46480   0.46488
     Eigenvalues ---    0.46491   0.46494   0.52960   0.52962   0.53956
     Eigenvalues ---    0.53976   0.54822   0.57647   1.00911
 RFO step:  Lambda=-2.75681883D-01 EMin= 1.66562026D-02
 Linear search not attempted -- first point.
 Maximum step size (   0.300) exceeded in Quadratic search.
    -- Step size scaled by   0.440
 Iteration  1 RMS(Cart)=  0.18937205 RMS(Int)=  0.01136288
 Iteration  2 RMS(Cart)=  0.03464323 RMS(Int)=  0.00036483
 Iteration  3 RMS(Cart)=  0.00078903 RMS(Int)=  0.00016133
 Iteration  4 RMS(Cart)=  0.00000037 RMS(Int)=  0.00016133
 Variable       Old X    -DE/DX   Delta X   Delta X   Delta X     New X
                                 (Linear)    (Quad)   (Total)
    R1        2.63581   0.01017   0.00000   0.00665   0.00671   2.64252
    R2        2.63581   0.01848   0.00000   0.01069   0.01071   2.64652
    R3        2.07884  -0.01188   0.00000  -0.00854  -0.00854   2.07030
    R4        2.63592   0.07521   0.00000   0.04560   0.04564   2.68155
    R5        2.56072   0.08973   0.00000   0.04844   0.04844   2.60916
    R6        2.63581   0.01061   0.00000   0.00659   0.00657   2.64238
    R7        2.56054   0.03799   0.00000   0.02050   0.02050   2.58104
    R8        2.63576  -0.01209   0.00000  -0.00780  -0.00786   2.62790
    R9        2.07868  -0.00958   0.00000  -0.00688  -0.00688   2.07181
   R10        2.63595  -0.00166   0.00000  -0.00189  -0.00193   2.63403
   R11        2.07872  -0.01257   0.00000  -0.00903  -0.00903   2.06969
   R12        2.55290   0.14177   0.00000   0.07572   0.07572   2.62862
   R13        2.52852   0.05324   0.00000   0.02749   0.02749   2.55602
   R14        2.28276   0.06335   0.00000   0.02170   0.02170   2.30446
   R15        1.83689   0.00322   0.00000   0.00176   0.00176   1.83865
   R16        2.64935   0.05994   0.00000   0.03620   0.03620   2.68556
   R17        1.83691   0.00770   0.00000   0.00421   0.00421   1.84111
   R18        2.10331  -0.01284   0.00000  -0.00944  -0.00944   2.09387
   R19        2.10315  -0.03450   0.00000  -0.02536  -0.02536   2.07779
   R20        2.10329  -0.00746   0.00000  -0.00548  -0.00548   2.09780
    A1        2.09445   0.03694   0.00000   0.03277   0.03285   2.12729
    A2        2.09434  -0.03238   0.00000  -0.03044  -0.03048   2.06386
    A3        2.09440  -0.00456   0.00000  -0.00234  -0.00238   2.09202
    A4        2.09434  -0.04010   0.00000  -0.03189  -0.03180   2.06254
    A5        2.09444  -0.11534   0.00000  -0.09739  -0.09746   1.99699
    A6        2.09440   0.15544   0.00000   0.12928   0.12920   2.22361
    A7        2.09440  -0.00800   0.00000  -0.00548  -0.00548   2.08892
    A8        2.09437   0.07112   0.00000   0.05893   0.05889   2.15326
    A9        2.09442  -0.06312   0.00000  -0.05345  -0.05348   2.04094
   A10        2.09445   0.02243   0.00000   0.01890   0.01883   2.11328
   A11        2.09434  -0.01251   0.00000  -0.01076  -0.01072   2.08362
   A12        2.09439  -0.00992   0.00000  -0.00814  -0.00811   2.08628
   A13        2.09435   0.00273   0.00000  -0.00039  -0.00049   2.09385
   A14        2.09443   0.00170   0.00000   0.00329   0.00333   2.09776
   A15        2.09441  -0.00443   0.00000  -0.00290  -0.00285   2.09156
   A16        2.09439  -0.01400   0.00000  -0.01391  -0.01393   2.08045
   A17        2.09438   0.03019   0.00000   0.02637   0.02638   2.12076
   A18        2.09442  -0.01619   0.00000  -0.01246  -0.01245   2.08197
   A19        2.09445   0.01107   0.00000   0.00927   0.00927   2.10372
   A20        2.09443   0.01161   0.00000   0.00971   0.00971   2.10415
   A21        2.09430  -0.02268   0.00000  -0.01898  -0.01898   2.07532
   A22        1.85180   0.03736   0.00000   0.03773   0.03773   1.88953
   A23        1.93382   0.22240   0.00000   0.18618   0.18618   2.12000
   A24        1.88493   0.01848   0.00000   0.01867   0.01867   1.90359
   A25        1.91106  -0.01973   0.00000  -0.02093  -0.02092   1.89015
   A26        1.91011   0.02691   0.00000   0.02787   0.02778   1.93789
   A27        1.91046   0.00566   0.00000   0.00602   0.00587   1.91633
   A28        1.91021  -0.00893   0.00000  -0.00964  -0.00957   1.90064
   A29        1.91047  -0.00466   0.00000  -0.00607  -0.00613   1.90434
   A30        1.91148   0.00074   0.00000   0.00274   0.00251   1.91399
    D1        0.00010  -0.00559   0.00000  -0.00828  -0.00810  -0.00800
    D2       -3.14152   0.00192   0.00000   0.00283   0.00216  -3.13936
    D3       -3.14151  -0.00227   0.00000  -0.00336  -0.00312   3.13856
    D4        0.00006   0.00524   0.00000   0.00775   0.00714   0.00720
    D5       -0.00002   0.00163   0.00000   0.00241   0.00231   0.00229
    D6        3.14155   0.00240   0.00000   0.00355   0.00356  -3.13808
    D7        3.14159  -0.00169   0.00000  -0.00251  -0.00275   3.13884
    D8       -0.00003  -0.00092   0.00000  -0.00137  -0.00150  -0.00153
    D9       -0.00010   0.00537   0.00000   0.00795   0.00785   0.00775
   D10        3.14150   0.01376   0.00000   0.02036   0.02076  -3.12092
   D11        3.14152  -0.00214   0.00000  -0.00316  -0.00391   3.13761
   D12       -0.00007   0.00625   0.00000   0.00925   0.00901   0.00894
   D13       -2.53757   0.03223   0.00000   0.04748   0.04735  -2.49022
   D14        0.60400   0.03974   0.00000   0.05859   0.05873   0.66273
   D15        0.00002  -0.00118   0.00000  -0.00175  -0.00198  -0.00196
   D16        3.14158   0.00139   0.00000   0.00205   0.00192  -3.13969
   D17       -3.14158  -0.00957   0.00000  -0.01416  -0.01408   3.12753
   D18       -0.00002  -0.00700   0.00000  -0.01036  -0.01018  -0.01020
   D19       -2.27219  -0.01083   0.00000  -0.01599  -0.01608  -2.28826
   D20        0.86941  -0.00244   0.00000  -0.00358  -0.00349   0.86592
   D21        0.00006  -0.00278   0.00000  -0.00411  -0.00397  -0.00391
   D22       -3.14157   0.00036   0.00000   0.00053   0.00064  -3.14093
   D23       -3.14150  -0.00535   0.00000  -0.00792  -0.00787   3.13382
   D24        0.00006  -0.00221   0.00000  -0.00327  -0.00327  -0.00321
   D25       -0.00006   0.00256   0.00000   0.00378   0.00383   0.00377
   D26        3.14156   0.00178   0.00000   0.00264   0.00261  -3.13902
   D27        3.14157  -0.00058   0.00000  -0.00086  -0.00076   3.14081
   D28        0.00000  -0.00135   0.00000  -0.00200  -0.00198  -0.00198
   D29       -0.16595  -0.00311   0.00000  -0.00452  -0.00458  -0.17054
   D30        2.97553  -0.00152   0.00000  -0.00221  -0.00226   2.97327
   D31        2.97562  -0.00233   0.00000  -0.00338  -0.00334   2.97228
   D32       -0.16608  -0.00075   0.00000  -0.00107  -0.00101  -0.16710
   D33       -0.00013  -0.00207   0.00000  -0.00304  -0.00305  -0.00318
   D34        3.14157  -0.00366   0.00000  -0.00535  -0.00534   3.13623
   D35        3.14157  -0.01489   0.00000  -0.02150  -0.02140   3.12017
   D36       -1.04780  -0.02141   0.00000  -0.02904  -0.02929  -1.07709
   D37        1.04722  -0.00056   0.00000  -0.00494  -0.00480   1.04242
         Item               Value     Threshold  Converged?
 Maximum Force            0.222403     0.000450     NO 
 RMS     Force            0.042650     0.000300     NO 
 Maximum Displacement     0.921398     0.001800     NO 
 RMS     Displacement     0.217189     0.001200     NO 
 Predicted change in Energy=-1.081898D-01
 GradGradGradGradGradGradGradGradGradGradGradGradGradGradGradGradGradGrad

                          Input orientation:                          
 ---------------------------------------------------------------------
 Center     Atomic      Atomic             Coordinates (Angstroms)
 Number     Number       Type             X           Y           Z
 ---------------------------------------------------------------------
      1          6           0       -8.213003    1.032479   -0.091628
      2          6           0       -7.716191   -0.230720    0.244397
      3          6           0       -8.646977   -1.256445    0.552831
      4          6           0      -10.017823   -0.985026    0.504574
      5          6           0      -10.488005    0.277700    0.160634
      6          6           0       -9.587195    1.298476   -0.138398
      7          6           0      -10.072973    2.556975   -0.477664
      8          8           0       -9.233613    3.612526   -0.581467
      9          8           0      -11.262692    2.727367   -0.684138
     10          8           0       -6.338396   -0.320331    0.245781
     11          8           0       -8.278913   -2.520340    0.916948
     12          6           0       -5.670582   -1.489657   -0.208453
     13          1           0       -8.331992    3.305857   -0.382207
     14          1           0       -8.783136   -3.163821    0.386945
     15          1           0       -7.495410    1.826094   -0.327162
     16          1           0      -10.732529   -1.780703    0.745572
     17          1           0      -11.564933    0.474409    0.127998
     18          1           0       -4.578521   -1.317843   -0.133548
     19          1           0       -5.937117   -2.360691    0.407336
     20          1           0       -5.935700   -1.686307   -1.268351
 ---------------------------------------------------------------------
                    Distance matrix (angstroms):
                    1          2          3          4          5
     1  C    0.000000
     2  C    1.398359   0.000000
     3  C    2.417196   1.419016   0.000000
     4  C    2.771851   2.436017   1.398290   0.000000
     5  C    2.410179   2.819301   2.428333   1.390626   0.000000
     6  C    1.400480   2.446555   2.808813   2.411065   1.393867
     7  C    2.435692   3.721161   4.199709   3.676086   2.403076
     8  O    2.817486   4.213687   5.033652   4.788732   3.639407
     9  O    3.538971   4.710640   4.923700   4.092017   2.704562
    10  O    2.336257   1.380707   2.510007   3.747930   4.193346
    11  O    3.693791   2.451803   1.365827   2.356066   3.644327
    12  C    3.583117   2.444281   3.081050   4.434136   5.144642
    13  H    2.294960   3.644067   4.667774   4.694687   3.756702
    14  H    4.261810   3.124384   1.919412   2.507077   3.847318
    15  H    1.095555   2.146138   3.406250   3.867395   3.404570
    16  H    3.868192   3.428108   2.159056   1.096352   2.153826
    17  H    3.405160   3.914534   3.419182   2.159933   1.095233
    18  H    4.328422   3.342102   4.126405   5.486708   6.128156
    19  H    4.116094   2.780005   2.929824   4.307443   5.266170
    20  H    3.736654   2.752687   3.294314   4.505417   5.159729
                    6          7          8          9         10
     6  C    0.000000
     7  C    1.391007   0.000000
     8  O    2.382468   1.352585   0.000000
     9  O    2.268668   1.219466   2.216125   0.000000
    10  O    3.650045   4.769626   4.953180   5.865315   0.000000
    11  O    4.172375   5.562618   6.385041   6.245386   3.009337
    12  C    4.808165   5.985712   6.234309   7.020062   1.421136
    13  H    2.380033   1.897617   0.972970   3.002469   4.185456
    14  H    4.564493   5.927794   6.860002   6.480858   3.752615
    15  H    2.165543   2.683406   2.505466   3.890006   2.504813
    16  H    3.402137   4.554863   5.752799   4.758975   4.657348
    17  H    2.159051   2.632462   3.973182   2.413863   5.287928
    18  H    5.650837   6.732134   6.795517   7.832306   2.058173
    19  H    5.197153   6.486291   6.893761   7.445898   2.085711
    20  H    4.849654   5.978934   6.278987   6.942526   2.078618
                   11         12         13         14         15
    11  O    0.000000
    12  C    3.021957   0.000000
    13  H    5.969522   5.487281   0.000000
    14  H    0.974276   3.584037   6.530840   0.000000
    15  H    4.588373   3.786594   1.700764   5.202638   0.000000
    16  H    2.568398   5.159281   5.736511   2.416974   4.963737
    17  H    4.515406   6.222068   4.327738   4.587174   4.312220
    18  H    4.030191   1.108028   5.960619   4.621400   4.293025
    19  H    2.401915   1.099517   6.202303   2.957238   4.527353
    20  H    3.310859   1.110110   5.607956   3.609840   3.956702
                   16         17         18         19         20
    16  H    0.000000
    17  H    2.481900   0.000000
    18  H    6.233691   7.217377   0.000000
    19  H    4.842186   6.307784   1.796071   0.000000
    20  H    5.203303   6.189245   1.807064   1.806301   0.000000
 Stoichiometry    C8H8O4
 Framework group  C1[X(C8H8O4)]
 Deg. of freedom    54
 Full point group                 C1      NOp   1
 Largest Abelian subgroup         C1      NOp   1
 Largest concise Abelian subgroup C1      NOp   1
                         Standard orientation:                         
 ---------------------------------------------------------------------
 Center     Atomic      Atomic             Coordinates (Angstroms)
 Number     Number       Type             X           Y           Z
 ---------------------------------------------------------------------
      1          6           0       -0.259471   -0.810221   -0.097785
      2          6           0        1.083031   -0.423203   -0.155353
      3          6           0        1.382364    0.963585   -0.126589
      4          6           0        0.343222    1.894544   -0.033240
      5          6           0       -0.984190    1.484870    0.029898
      6          6           0       -1.296112    0.126783   -0.004275
      7          6           0       -2.628803   -0.267073    0.056662
      8          8           0       -2.975886   -1.554642   -0.169582
      9          8           0       -3.503641    0.543016    0.312616
     10          8           0        1.975981   -1.472177   -0.248318
     11          8           0        2.652758    1.459682   -0.200528
     12          6           0        3.229367   -1.440963    0.420767
     13          1           0       -2.166532   -2.059365   -0.361602
     14          1           0        2.780881    2.113782    0.510071
     15          1           0       -0.492139   -1.880491   -0.122829
     16          1           0        0.580049    2.964824   -0.013210
     17          1           0       -1.786726    2.226657    0.102165
     18          1           0        3.756542   -2.393908    0.216540
     19          1           0        3.848571   -0.607031    0.060098
     20          1           0        3.069216   -1.341423    1.514745
 ---------------------------------------------------------------------
 Rotational constants (GHZ):      1.8580734      0.5905423      0.4554898
 Standard basis: 6-31G (6D, 7F)
 There are   124 symmetry adapted cartesian basis functions of A   symmetry.
 There are   124 symmetry adapted basis functions of A   symmetry.
   124 basis functions,   296 primitive gaussians,   124 cartesian basis functions
    44 alpha electrons       44 beta electrons
       nuclear repulsion energy       684.2452213574 Hartrees.
 NAtoms=   20 NActive=   20 NUniq=   20 SFac= 1.00D+00 NAtFMM=   60 NAOKFM=F Big=F
 Integral buffers will be    262144 words long.
 Raffenetti 2 integral format.
 Two-electron integral symmetry is turned on.
 One-electron integrals computed using PRISM.
 NBasis=   124 RedAO= T EigKep=  5.51D-04  NBF=   124
 NBsUse=   124 1.00D-06 EigRej= -1.00D+00 NBFU=   124
 Initial guess from the checkpoint file:  "C:\Users\GHS Azim Shah\Desktop\comp1.chk"
 B after Tr=     0.000000    0.000000    0.000000
         Rot=    0.999814   -0.016877   -0.000610   -0.009306 Ang=  -2.21 deg.
 ExpMin= 1.61D-01 ExpMax= 5.48D+03 ExpMxC= 8.25D+02 IAcc=1 IRadAn=         1 AccDes= 0.00D+00
 Harris functional with IExCor=  402 and IRadAn=       1 diagonalized for initial guess.
 HarFok:  IExCor=  402 AccDes= 0.00D+00 IRadAn=         1 IDoV= 1 UseB2=F ITyADJ=14
 ICtDFT=  3500011 ScaDFX=  1.000000  1.000000  1.000000  1.000000
 FoFCou: FMM=F IPFlag=           0 FMFlag=      100000 FMFlg1=           0
         NFxFlg=           0 DoJE=T BraDBF=F KetDBF=T FulRan=T
         wScrn=  0.000000 ICntrl=     500 IOpCl=  0 I1Cent=   200000004 NGrid=           0
         NMat0=    1 NMatS0=      1 NMatT0=    0 NMatD0=    1 NMtDS0=    0 NMtDT0=    0
 Petite list used in FoFCou.
 Keep R1 ints in memory in canonical form, NReq=31069976.
 Requested convergence on RMS density matrix=1.00D-08 within 128 cycles.
 Requested convergence on MAX density matrix=1.00D-06.
 Requested convergence on             energy=1.00D-06.
 No special actions if energy rises.
 Integral accuracy reduced to 1.0D-05 until final iterations.
 Initial convergence to 1.0D-05 achieved.  Increase integral accuracy.
 SCF Done:  E(RB3LYP) =  -610.338097949     A.U. after   15 cycles
            NFock= 15  Conv=0.74D-08     -V/T= 2.0047
 Calling FoFJK, ICntrl=      2127 FMM=F ISym2X=0 I1Cent= 0 IOpClX= 0 NMat=1 NMatS=1 NMatT=0.
 ***** Axes restored to original set *****
 -------------------------------------------------------------------
 Center     Atomic                   Forces (Hartrees/Bohr)
 Number     Number              X              Y              Z
 -------------------------------------------------------------------
      1        6           0.001063108    0.000663300    0.002473004
      2        6          -0.004308132    0.000435428   -0.002098020
      3        6          -0.008812855    0.022628757   -0.006066992
      4        6          -0.008506216    0.006512393   -0.003193142
      5        6          -0.016199803   -0.011955517    0.002263329
      6        6           0.039015550   -0.052186784    0.018549948
      7        6          -0.033886325    0.035576670   -0.013176616
      8        8           0.017705063    0.011625854   -0.001219569
      9        8          -0.034872373    0.014454400   -0.007363732
     10        8          -0.001708538    0.016823446    0.011603259
     11        8           0.021485571   -0.019627243   -0.000047168
     12        6           0.012046531   -0.026561816   -0.009908378
     13        1           0.008565343    0.011880596    0.001133805
     14        1          -0.001528191   -0.007302875    0.004435076
     15        1           0.001855705   -0.012339711    0.000794436
     16        1           0.006151441    0.004364285   -0.000177755
     17        1           0.009269905    0.000651490   -0.000564382
     18        1          -0.012142604    0.003082552   -0.000196262
     19        1           0.001438454    0.002259160   -0.003970952
     20        1           0.003368368   -0.000984385    0.006730114
 -------------------------------------------------------------------
 Cartesian Forces:  Max     0.052186784 RMS     0.014913325

 GradGradGradGradGradGradGradGradGradGradGradGradGradGradGradGradGradGrad
 Berny optimization.
 Using GEDIIS/GDIIS optimizer.
 FormGI is forming the generalized inverse of G from B-inverse, IUseBI=4.
 Internal  Forces:  Max     0.086402583 RMS     0.013235775
 Search for a local minimum.
 Step number   2 out of a maximum of   97
 All quantities printed in internal units (Hartrees-Bohrs-Radians)
 Mixed Optimization -- RFO/linear search
 Update second derivatives using D2CorX and points    1    2
 DE= -4.75D-02 DEPred=-1.08D-01 R= 4.39D-01
 Trust test= 4.39D-01 RLast= 3.14D-01 DXMaxT set to 3.00D-01
 ITU=  0  0
 Use linear search instead of GDIIS.
     Eigenvalues ---    0.01677   0.02157   0.02157   0.02157   0.02158
     Eigenvalues ---    0.02158   0.02160   0.02182   0.02187   0.02287
     Eigenvalues ---    0.02338   0.02407   0.02512   0.02664   0.02738
     Eigenvalues ---    0.10335   0.10586   0.15874   0.16000   0.16000
     Eigenvalues ---    0.16000   0.16000   0.16000   0.16000   0.16042
     Eigenvalues ---    0.22402   0.23486   0.24561   0.24773   0.24998
     Eigenvalues ---    0.25000   0.25000   0.25000   0.32150   0.32253
     Eigenvalues ---    0.32283   0.33598   0.33677   0.33682   0.41226
     Eigenvalues ---    0.42278   0.44017   0.45939   0.46396   0.46486
     Eigenvalues ---    0.46494   0.49639   0.52864   0.52964   0.53018
     Eigenvalues ---    0.54094   0.57413   0.99715   1.27339
 RFO step:  Lambda=-9.53507979D-02 EMin= 1.67687879D-02
 Quartic linear search produced a step of  0.96660.
 Maximum step size (   0.300) exceeded in Quadratic search.
    -- Step size scaled by   0.657
 Iteration  1 RMS(Cart)=  0.19653362 RMS(Int)=  0.01438771
 Iteration  2 RMS(Cart)=  0.02363840 RMS(Int)=  0.00089845
 Iteration  3 RMS(Cart)=  0.00048019 RMS(Int)=  0.00086546
 Iteration  4 RMS(Cart)=  0.00000047 RMS(Int)=  0.00086546
 Variable       Old X    -DE/DX   Delta X   Delta X   Delta X     New X
                                 (Linear)    (Quad)   (Total)
    R1        2.64252   0.00003   0.00649  -0.00287   0.00370   2.64622
    R2        2.64652   0.01089   0.01035   0.02025   0.03069   2.67722
    R3        2.07030  -0.00789  -0.00825  -0.02114  -0.02939   2.04091
    R4        2.68155  -0.01083   0.04411  -0.04590  -0.00175   2.67980
    R5        2.60916   0.00334   0.04682  -0.01976   0.02706   2.63622
    R6        2.64238   0.00576   0.00635   0.00955   0.01581   2.65820
    R7        2.58104   0.03146   0.01982   0.05171   0.07153   2.65256
    R8        2.62790   0.00045  -0.00760   0.00452  -0.00320   2.62471
    R9        2.07181  -0.00722  -0.00665  -0.01955  -0.02620   2.04561
   R10        2.63403   0.01234  -0.00186   0.02927   0.02740   2.66142
   R11        2.06969  -0.00898  -0.00873  -0.02421  -0.03294   2.03675
   R12        2.62862   0.08640   0.07319   0.12847   0.20166   2.83028
   R13        2.55602   0.03466   0.02657   0.04952   0.07610   2.63211
   R14        2.30446   0.03728   0.02097   0.02503   0.04600   2.35046
   R15        1.83865   0.00443   0.00170   0.00806   0.00976   1.84841
   R16        2.68556   0.02284   0.03499   0.03684   0.07184   2.75739
   R17        1.84111   0.00320   0.00407   0.00426   0.00832   1.84944
   R18        2.09387  -0.01151  -0.00913  -0.03296  -0.04209   2.05178
   R19        2.07779  -0.00436  -0.02452  -0.00791  -0.03243   2.04536
   R20        2.09780  -0.00706  -0.00530  -0.02028  -0.02558   2.07222
    A1        2.12729   0.00322   0.03175   0.01625   0.04812   2.17541
    A2        2.06386  -0.01132  -0.02946  -0.06233  -0.09194   1.97193
    A3        2.09202   0.00809  -0.00230   0.04599   0.04345   2.13547
    A4        2.06254   0.00468  -0.03074   0.01514  -0.01570   2.04684
    A5        1.99699   0.00780  -0.09420   0.02967  -0.06482   1.93217
    A6        2.22361  -0.01249   0.12489  -0.04520   0.07893   2.30254
    A7        2.08892  -0.00207  -0.00529  -0.01060  -0.01624   2.07268
    A8        2.15326  -0.01757   0.05692  -0.06335  -0.00682   2.14644
    A9        2.04094   0.01963  -0.05169   0.07352   0.02127   2.06221
   A10        2.11328   0.00277   0.01820   0.01082   0.02886   2.14214
   A11        2.08362  -0.00332  -0.01036  -0.01561  -0.02596   2.05766
   A12        2.08628   0.00055  -0.00784   0.00474  -0.00311   2.08317
   A13        2.09385   0.00115  -0.00048   0.00381   0.00321   2.09707
   A14        2.09776   0.00196   0.00322   0.01198   0.01516   2.11292
   A15        2.09156  -0.00312  -0.00276  -0.01586  -0.01865   2.07291
   A16        2.08045  -0.00976  -0.01347  -0.03561  -0.04897   2.03148
   A17        2.12076   0.01583   0.02550   0.05802   0.08343   2.20419
   A18        2.08197  -0.00606  -0.01203  -0.02242  -0.03454   2.04744
   A19        2.10372  -0.00117   0.00896  -0.00434   0.00458   2.10830
   A20        2.10415   0.01143   0.00939   0.04199   0.05134   2.15548
   A21        2.07532  -0.01025  -0.01835  -0.03769  -0.05607   2.01924
   A22        1.88953   0.02539   0.03647   0.14210   0.17858   2.06811
   A23        2.12000  -0.00405   0.17996  -0.01509   0.16487   2.28487
   A24        1.90359   0.01262   0.01804   0.07060   0.08864   1.99224
   A25        1.89015  -0.00895  -0.02022  -0.05838  -0.07828   1.81186
   A26        1.93789   0.00370   0.02685   0.03350   0.05937   1.99726
   A27        1.91633   0.00487   0.00567   0.02818   0.03249   1.94883
   A28        1.90064   0.00213  -0.00925   0.00349  -0.00506   1.89558
   A29        1.90434   0.00006  -0.00592  -0.00946  -0.01549   1.88885
   A30        1.91399  -0.00194   0.00242   0.00113   0.00140   1.91539
    D1       -0.00800  -0.00004  -0.00783  -0.01905  -0.02621  -0.03421
    D2       -3.13936   0.00131   0.00209   0.01890   0.01775  -3.12161
    D3        3.13856   0.00071  -0.00301   0.00082  -0.00191   3.13665
    D4        0.00720   0.00206   0.00690   0.03877   0.04205   0.04925
    D5        0.00229  -0.00041   0.00223   0.00086   0.00263   0.00492
    D6       -3.13808   0.00031   0.00344   0.01149   0.01528  -3.12280
    D7        3.13884  -0.00123  -0.00266  -0.01963  -0.02422   3.11462
    D8       -0.00153  -0.00050  -0.00145  -0.00900  -0.01157  -0.01310
    D9        0.00775   0.00013   0.00759   0.01961   0.02652   0.03427
   D10       -3.12092   0.00103   0.02007   0.06048   0.08041  -3.04052
   D11        3.13761  -0.00126  -0.00377  -0.02332  -0.02990   3.10771
   D12        0.00894  -0.00036   0.00871   0.01754   0.02398   0.03292
   D13       -2.49022  -0.00266   0.04577   0.07955   0.12493  -2.36529
   D14        0.66273  -0.00130   0.05677   0.12118   0.17833   0.84106
   D15       -0.00196   0.00021  -0.00191  -0.00253  -0.00512  -0.00708
   D16       -3.13969   0.00071   0.00185   0.01195   0.01370  -3.12599
   D17        3.12753  -0.00089  -0.01361  -0.04176  -0.05657   3.07096
   D18       -0.01020  -0.00040  -0.00984  -0.02729  -0.03775  -0.04795
   D19       -2.28826  -0.00421  -0.01554  -0.08236  -0.09855  -2.38681
   D20        0.86592  -0.00319  -0.00337  -0.04199  -0.04471   0.82121
   D21       -0.00391  -0.00065  -0.00384  -0.01602  -0.01947  -0.02338
   D22       -3.14093  -0.00009   0.00062   0.00061   0.00178  -3.13915
   D23        3.13382  -0.00116  -0.00761  -0.03056  -0.03861   3.09521
   D24       -0.00321  -0.00060  -0.00316  -0.01392  -0.01735  -0.02056
   D25        0.00377   0.00072   0.00370   0.01674   0.02027   0.02403
   D26       -3.13902   0.00003   0.00252   0.00641   0.00888  -3.13014
   D27        3.14081   0.00018  -0.00074   0.00024  -0.00042   3.14039
   D28       -0.00198  -0.00052  -0.00191  -0.01010  -0.01181  -0.01379
   D29       -0.17054  -0.00191  -0.00443  -0.02986  -0.03491  -0.20545
   D30        2.97327  -0.00093  -0.00218  -0.01468  -0.01715   2.95613
   D31        2.97228  -0.00118  -0.00323  -0.01921  -0.02215   2.95013
   D32       -0.16710  -0.00020  -0.00098  -0.00403  -0.00439  -0.17148
   D33       -0.00318  -0.00159  -0.00295  -0.02357  -0.02689  -0.03008
   D34        3.13623  -0.00252  -0.00516  -0.03841  -0.04320   3.09303
   D35        3.12017  -0.00075  -0.02068  -0.05413  -0.07415   3.04602
   D36       -1.07709  -0.00156  -0.02831  -0.06655  -0.09701  -1.17409
   D37        1.04242   0.00170  -0.00464  -0.02423  -0.02739   1.01503
         Item               Value     Threshold  Converged?
 Maximum Force            0.086403     0.000450     NO 
 RMS     Force            0.013236     0.000300     NO 
 Maximum Displacement     0.796892     0.001800     NO 
 RMS     Displacement     0.209301     0.001200     NO 
 Predicted change in Energy=-2.526600D-02
 GradGradGradGradGradGradGradGradGradGradGradGradGradGradGradGradGradGrad

                          Input orientation:                          
 ---------------------------------------------------------------------
 Center     Atomic      Atomic             Coordinates (Angstroms)
 Number     Number       Type             X           Y           Z
 ---------------------------------------------------------------------
      1          6           0       -8.230948    0.888096   -0.075497
      2          6           0       -7.789913   -0.399460    0.254020
      3          6           0       -8.779187   -1.361346    0.581275
      4          6           0      -10.133783   -0.987660    0.517135
      5          6           0      -10.544483    0.288513    0.154029
      6          6           0       -9.590400    1.281208   -0.142236
      7          6           0      -10.103475    2.638894   -0.511849
      8          8           0       -9.240195    3.728634   -0.597019
      9          8           0      -11.301935    2.881201   -0.739963
     10          8           0       -6.396096   -0.457462    0.257860
     11          8           0       -8.468760   -2.650165    1.042672
     12          6           0       -5.479505   -1.451666   -0.290354
     13          1           0       -8.295009    3.592866   -0.385034
     14          1           0       -9.006493   -3.360642    0.637851
     15          1           0       -7.421647    1.564559   -0.307519
     16          1           0      -10.876671   -1.728370    0.784062
     17          1           0      -11.590298    0.546346    0.115927
     18          1           0       -4.498078   -1.016068   -0.129346
     19          1           0       -5.515420   -2.414155    0.203427
     20          1           0       -5.623407   -1.583325   -1.369441
 ---------------------------------------------------------------------
                    Distance matrix (angstroms):
                    1          2          3          4          5
     1  C    0.000000
     2  C    1.400320   0.000000
     3  C    2.406637   1.418091   0.000000
     4  C    2.736869   2.430830   1.406657   0.000000
     5  C    2.400964   2.840944   2.453741   1.388934   0.000000
     6  C    1.416722   2.494678   2.857381   2.424417   1.408365
     7  C    2.600394   3.894961   4.353225   3.769830   2.482372
     8  O    3.059284   4.457438   5.244883   4.927806   3.754953
     9  O    3.720880   4.907652   5.109710   4.232371   2.845169
    10  O    2.299638   1.395028   2.569188   3.783997   4.216204
    11  O    3.718353   2.479612   1.403676   2.410895   3.705960
    12  C    3.618161   2.596433   3.414058   4.746539   5.373984
    13  H    2.723178   4.074578   5.070739   5.017591   4.033543
    14  H    4.377455   3.224282   2.012972   2.629905   3.989466
    15  H    1.080002   2.075649   3.345712   3.814388   3.404912
    16  H    3.818977   3.402208   2.138988   1.082490   2.138951
    17  H    3.382110   3.918743   3.429020   2.153039   1.077802
    18  H    4.190831   3.370957   4.353400   5.672734   6.192031
    19  H    4.284478   3.038893   3.450123   4.843818   5.709495
    20  H    3.818571   2.954811   3.716654   4.925188   5.481034
                    6          7          8          9         10
     6  C    0.000000
     7  C    1.497721   0.000000
     8  O    2.513835   1.392854   0.000000
     9  O    2.417977   1.243808   2.233685   0.000000
    10  O    3.658774   4.891270   5.132555   6.017440   0.000000
    11  O    4.256498   5.750040   6.631197   6.465345   3.117661
    12  C    4.938623   6.177607   6.408771   7.271629   1.459150
    13  H    2.660968   2.048584   0.978135   3.110314   4.519330
    14  H    4.743022   6.206417   7.199817   6.791763   3.922629
    15  H    2.193421   2.896229   2.841504   4.120339   2.336659
    16  H    3.401483   4.620629   5.862110   4.873567   4.686966
    17  H    2.146221   2.642632   4.019731   2.503448   5.292212
    18  H    5.586536   6.702651   6.724477   7.864734   2.016046
    19  H    5.511864   6.862591   7.228314   7.900287   2.146439
    20  H    5.044662   6.215593   6.472612   7.250788   2.124317
                   11         12         13         14         15
    11  O    0.000000
    12  C    3.485541   0.000000
    13  H    6.406557   5.777831   0.000000
    14  H    0.978681   4.116479   7.064261   0.000000
    15  H    4.547896   3.587454   2.209706   5.259569   0.000000
    16  H    2.591258   5.510021   6.028874   2.486615   4.896133
    17  H    4.562953   6.441964   4.515659   4.713068   4.312043
    18  H    4.450867   1.085758   5.976984   5.139205   3.903671
    19  H    3.079326   1.082355   6.645051   3.643096   4.441276
    20  H    3.879752   1.096573   5.907577   4.316637   3.777634
                   16         17         18         19         20
    16  H    0.000000
    17  H    2.475884   0.000000
    18  H    6.482911   7.266422   0.000000
    19  H    5.436032   6.758429   1.760787   0.000000
    20  H    5.679383   6.507350   1.768045   1.782093   0.000000
 Stoichiometry    C8H8O4
 Framework group  C1[X(C8H8O4)]
 Deg. of freedom    54
 Full point group                 C1      NOp   1
 Largest Abelian subgroup         C1      NOp   1
 Largest concise Abelian subgroup C1      NOp   1
                         Standard orientation:                         
 ---------------------------------------------------------------------
 Center     Atomic      Atomic             Coordinates (Angstroms)
 Number     Number       Type             X           Y           Z
 ---------------------------------------------------------------------
      1          6           0       -0.158416   -0.745656   -0.101405
      2          6           0        1.176452   -0.323514   -0.130024
      3          6           0        1.417138    1.073542   -0.094131
      4          6           0        0.319341    1.946903    0.009632
      5          6           0       -0.993885    1.498697    0.070349
      6          6           0       -1.274942    0.120439    0.000327
      7          6           0       -2.713896   -0.291148    0.056699
      8          8           0       -3.093101   -1.599952   -0.231880
      9          8           0       -3.640862    0.489757    0.335947
     10          8           0        2.036011   -1.414367   -0.261554
     11          8           0        2.696998    1.632309   -0.235710
     12          6           0        3.280055   -1.739364    0.428266
     13          1           0       -2.401288   -2.238486   -0.497239
     14          1           0        2.888568    2.358297    0.392031
     15          1           0       -0.261747   -1.820131   -0.136487
     16          1           0        0.517991    3.010949    0.021002
     17          1           0       -1.815221    2.192328    0.147428
     18          1           0        3.529298   -2.730011    0.060347
     19          1           0        4.102525   -1.071586    0.206659
     20          1           0        3.136431   -1.802727    1.513545
 ---------------------------------------------------------------------
 Rotational constants (GHZ):      1.6794189      0.5579029      0.4259067
 Standard basis: 6-31G (6D, 7F)
 There are   124 symmetry adapted cartesian basis functions of A   symmetry.
 There are   124 symmetry adapted basis functions of A   symmetry.
   124 basis functions,   296 primitive gaussians,   124 cartesian basis functions
    44 alpha electrons       44 beta electrons
       nuclear repulsion energy       666.1454383716 Hartrees.
 NAtoms=   20 NActive=   20 NUniq=   20 SFac= 1.00D+00 NAtFMM=   60 NAOKFM=F Big=F
 Integral buffers will be    262144 words long.
 Raffenetti 2 integral format.
 Two-electron integral symmetry is turned on.
 One-electron integrals computed using PRISM.
 NBasis=   124 RedAO= T EigKep=  5.68D-04  NBF=   124
 NBsUse=   124 1.00D-06 EigRej= -1.00D+00 NBFU=   124
 Initial guess from the checkpoint file:  "C:\Users\GHS Azim Shah\Desktop\comp1.chk"
 B after Tr=     0.000000    0.000000    0.000000
         Rot=    0.999917   -0.012837    0.000455   -0.000089 Ang=  -1.47 deg.
 ExpMin= 1.61D-01 ExpMax= 5.48D+03 ExpMxC= 8.25D+02 IAcc=1 IRadAn=         1 AccDes= 0.00D+00
 Harris functional with IExCor=  402 and IRadAn=       1 diagonalized for initial guess.
 HarFok:  IExCor=  402 AccDes= 0.00D+00 IRadAn=         1 IDoV= 1 UseB2=F ITyADJ=14
 ICtDFT=  3500011 ScaDFX=  1.000000  1.000000  1.000000  1.000000
 FoFCou: FMM=F IPFlag=           0 FMFlag=      100000 FMFlg1=           0
         NFxFlg=           0 DoJE=T BraDBF=F KetDBF=T FulRan=T
         wScrn=  0.000000 ICntrl=     500 IOpCl=  0 I1Cent=   200000004 NGrid=           0
         NMat0=    1 NMatS0=      1 NMatT0=    0 NMatD0=    1 NMtDS0=    0 NMtDT0=    0
 Petite list used in FoFCou.
 Keep R1 ints in memory in canonical form, NReq=31069976.
 Requested convergence on RMS density matrix=1.00D-08 within 128 cycles.
 Requested convergence on MAX density matrix=1.00D-06.
 Requested convergence on             energy=1.00D-06.
 No special actions if energy rises.
 Integral accuracy reduced to 1.0D-05 until final iterations.
 Initial convergence to 1.0D-05 achieved.  Increase integral accuracy.
 SCF Done:  E(RB3LYP) =  -610.341000697     A.U. after   16 cycles
            NFock= 16  Conv=0.34D-08     -V/T= 2.0059
 Calling FoFJK, ICntrl=      2127 FMM=F ISym2X=0 I1Cent= 0 IOpClX= 0 NMat=1 NMatS=1 NMatT=0.
 ***** Axes restored to original set *****
 -------------------------------------------------------------------
 Center     Atomic                   Forces (Hartrees/Bohr)
 Number     Number              X              Y              Z
 -------------------------------------------------------------------
      1        6          -0.011088309    0.014862718   -0.005015612
      2        6          -0.002853819   -0.001920646   -0.005868578
      3        6          -0.002116564   -0.005657990    0.000822235
      4        6           0.001720376    0.001314233   -0.001618771
      5        6           0.001999107    0.002136390   -0.000545562
      6        6           0.010134742   -0.008092568    0.003293370
      7        6          -0.009073735    0.008287448   -0.002029917
      8        8           0.001352264   -0.003707418   -0.000767894
      9        8           0.014306832   -0.009207130    0.003882597
     10        8           0.002177882   -0.002007306    0.011976368
     11        8           0.016661186    0.005045702   -0.006201341
     12        6          -0.007141794    0.000229978   -0.006515760
     13        1          -0.001717237   -0.006699663    0.001709056
     14        1          -0.002854955    0.005041547    0.001174445
     15        1           0.000941071    0.005030947   -0.001909924
     16        1          -0.001287324   -0.001897986    0.000954219
     17        1          -0.003967729    0.000365451   -0.000435082
     18        1           0.002376587    0.002460260    0.001346550
     19        1          -0.006240601   -0.005648564    0.005707202
     20        1          -0.003327982    0.000064598    0.000042402
 -------------------------------------------------------------------
 Cartesian Forces:  Max     0.016661186 RMS     0.005739519

 GradGradGradGradGradGradGradGradGradGradGradGradGradGradGradGradGradGrad
 Berny optimization.
 Using GEDIIS/GDIIS optimizer.
 FormGI is forming the generalized inverse of G from B-inverse, IUseBI=4.
 Internal  Forces:  Max     0.042162610 RMS     0.008993405
 Search for a local minimum.
 Step number   3 out of a maximum of   97
 All quantities printed in internal units (Hartrees-Bohrs-Radians)
 Mixed Optimization -- RFO/linear search
 Update second derivatives using D2CorX and points    2    3
 DE= -2.90D-03 DEPred=-2.53D-02 R= 1.15D-01
 Trust test= 1.15D-01 RLast= 5.36D-01 DXMaxT set to 3.00D-01
 ITU=  0  0  0
 Use linear search instead of GDIIS.
     Eigenvalues ---    0.01640   0.02136   0.02158   0.02158   0.02159
     Eigenvalues ---    0.02159   0.02160   0.02165   0.02192   0.02222
     Eigenvalues ---    0.02298   0.02349   0.02515   0.02673   0.02742
     Eigenvalues ---    0.09775   0.10884   0.15859   0.15994   0.15995
     Eigenvalues ---    0.15997   0.16000   0.16000   0.16020   0.17264
     Eigenvalues ---    0.22365   0.23536   0.23832   0.24636   0.24943
     Eigenvalues ---    0.24990   0.24998   0.26887   0.32068   0.32274
     Eigenvalues ---    0.32433   0.33660   0.33680   0.33858   0.36207
     Eigenvalues ---    0.42196   0.43222   0.45427   0.46322   0.46492
     Eigenvalues ---    0.46820   0.48301   0.52771   0.52968   0.53006
     Eigenvalues ---    0.54201   0.57395   0.75327   1.03725
 RFO step:  Lambda=-7.36006315D-03 EMin= 1.64044901D-02
 Quartic linear search produced a step of -0.47883.
 Iteration  1 RMS(Cart)=  0.15385921 RMS(Int)=  0.00914004
 Iteration  2 RMS(Cart)=  0.01393756 RMS(Int)=  0.00019407
 Iteration  3 RMS(Cart)=  0.00014072 RMS(Int)=  0.00017716
 Iteration  4 RMS(Cart)=  0.00000002 RMS(Int)=  0.00017716
 Variable       Old X    -DE/DX   Delta X   Delta X   Delta X     New X
                                 (Linear)    (Quad)   (Total)
    R1        2.64622   0.00256  -0.00177   0.00466   0.00285   2.64907
    R2        2.67722  -0.01526  -0.01470  -0.00944  -0.02413   2.65309
    R3        2.04091   0.00427   0.01407   0.00000   0.01408   2.05498
    R4        2.67980  -0.01423   0.00084  -0.00536  -0.00458   2.67522
    R5        2.63622  -0.01191  -0.01296   0.00544  -0.00751   2.62871
    R6        2.65820  -0.00273  -0.00757   0.00089  -0.00669   2.65151
    R7        2.65256  -0.00786  -0.03425   0.00865  -0.02560   2.62697
    R8        2.62471  -0.00024   0.00153  -0.00229  -0.00072   2.62399
    R9        2.04561   0.00242   0.01254  -0.00196   0.01058   2.05619
   R10        2.66142   0.00135  -0.01312   0.00577  -0.00730   2.65412
   R11        2.03675   0.00395   0.01577  -0.00115   0.01462   2.05137
   R12        2.83028  -0.01263  -0.09656   0.03850  -0.05806   2.77222
   R13        2.63211  -0.00843  -0.03644   0.01124  -0.02520   2.60692
   R14        2.35046  -0.01629  -0.02203   0.00492  -0.01711   2.33335
   R15        1.84841  -0.00036  -0.00467   0.00158  -0.00309   1.84532
   R16        2.75739  -0.00725  -0.03440   0.01165  -0.02275   2.73464
   R17        1.84944  -0.00258  -0.00399  -0.00016  -0.00414   1.84530
   R18        2.05178   0.00333   0.02015  -0.00345   0.01671   2.06849
   R19        2.04536   0.00783   0.01553   0.00226   0.01779   2.06314
   R20        2.07222   0.00039   0.01225  -0.00464   0.00761   2.07983
    A1        2.17541  -0.01223  -0.02304  -0.01516  -0.03830   2.13711
    A2        1.97193   0.00956   0.04402   0.00475   0.04882   2.02074
    A3        2.13547   0.00269  -0.02080   0.01055  -0.01020   2.12527
    A4        2.04684   0.00758   0.00752   0.00773   0.01523   2.06206
    A5        1.93217   0.02548   0.03104   0.02739   0.05864   1.99080
    A6        2.30254  -0.03308  -0.03779  -0.03568  -0.07321   2.22932
    A7        2.07268   0.00371   0.00778   0.00406   0.01174   2.08442
    A8        2.14644  -0.01940   0.00327  -0.03240  -0.02906   2.11738
    A9        2.06221   0.01574  -0.01019   0.02879   0.01873   2.08094
   A10        2.14214  -0.00655  -0.01382  -0.00615  -0.01999   2.12214
   A11        2.05766   0.00277   0.01243  -0.00084   0.01162   2.06928
   A12        2.08317   0.00379   0.00149   0.00699   0.00851   2.09168
   A13        2.09707  -0.00293  -0.00154  -0.00306  -0.00457   2.09250
   A14        2.11292   0.00097  -0.00726   0.00342  -0.00386   2.10907
   A15        2.07291   0.00197   0.00893  -0.00025   0.00866   2.08157
   A16        2.03148   0.01044   0.02345   0.01310   0.03655   2.06803
   A17        2.20419  -0.01329  -0.03995  -0.01001  -0.04994   2.15425
   A18        2.04744   0.00285   0.01654  -0.00315   0.01340   2.06083
   A19        2.10830  -0.01451  -0.00219  -0.02743  -0.02963   2.07867
   A20        2.15548  -0.00009  -0.02458   0.01019  -0.01440   2.14108
   A21        2.01924   0.01461   0.02685   0.01734   0.04418   2.06342
   A22        2.06811  -0.01312  -0.08551  -0.00499  -0.09050   1.97761
   A23        2.28487  -0.04216  -0.07895  -0.03143  -0.11038   2.17449
   A24        1.99224  -0.00774  -0.04244  -0.00633  -0.04877   1.94346
   A25        1.81186   0.00107   0.03748  -0.00908   0.02832   1.84018
   A26        1.99726  -0.00883  -0.02843  -0.01791  -0.04638   1.95089
   A27        1.94883  -0.00212  -0.01556  -0.00108  -0.01664   1.93218
   A28        1.89558   0.00456   0.00242   0.01510   0.01740   1.91298
   A29        1.88885   0.00370   0.00742   0.01337   0.02074   1.90959
   A30        1.91539   0.00246  -0.00067   0.00164   0.00100   1.91639
    D1       -0.03421   0.00075   0.01255   0.01926   0.03167  -0.00254
    D2       -3.12161   0.00225  -0.00850   0.02969   0.02168  -3.09992
    D3        3.13665   0.00012   0.00092   0.01338   0.01423  -3.13231
    D4        0.04925   0.00162  -0.02013   0.02381   0.00424   0.05349
    D5        0.00492  -0.00032  -0.00126  -0.01203  -0.01323  -0.00831
    D6       -3.12280  -0.00045  -0.00732  -0.00682  -0.01423  -3.13703
    D7        3.11462   0.00044   0.01160  -0.00577   0.00614   3.12076
    D8       -0.01310   0.00031   0.00554  -0.00056   0.00514  -0.00796
    D9        0.03427  -0.00072  -0.01270  -0.01552  -0.02842   0.00585
   D10       -3.04052  -0.00234  -0.03850  -0.02457  -0.06264  -3.10316
   D11        3.10771   0.00008   0.01432  -0.02576  -0.01130   3.09641
   D12        0.03292  -0.00155  -0.01148  -0.03480  -0.04552  -0.01260
   D13       -2.36529  -0.00449  -0.05982  -0.09482  -0.15462  -2.51991
   D14        0.84106  -0.00488  -0.08539  -0.08469  -0.17009   0.67096
   D15       -0.00708   0.00063   0.00245   0.00652   0.00886   0.00178
   D16       -3.12599   0.00033  -0.00656   0.00663  -0.00009  -3.12608
   D17        3.07096   0.00083   0.02709   0.01281   0.04052   3.11148
   D18       -0.04795   0.00053   0.01808   0.01292   0.03157  -0.01639
   D19       -2.38681  -0.00218   0.04719  -0.06525  -0.01806  -2.40487
   D20        0.82121  -0.00336   0.02141  -0.07337  -0.05196   0.76924
   D21       -0.02338   0.00005   0.00933   0.00106   0.01049  -0.01289
   D22       -3.13915  -0.00034  -0.00085  -0.00393  -0.00479   3.13925
   D23        3.09521   0.00033   0.01849   0.00085   0.01959   3.11480
   D24       -0.02056  -0.00005   0.00831  -0.00414   0.00431  -0.01625
   D25        0.02403  -0.00017  -0.00970   0.00135  -0.00817   0.01586
   D26       -3.13014  -0.00019  -0.00425  -0.00344  -0.00776  -3.13791
   D27        3.14039   0.00019   0.00020   0.00629   0.00669  -3.13611
   D28       -0.01379   0.00017   0.00565   0.00149   0.00709  -0.00669
   D29       -0.20545   0.00075   0.01672  -0.00076   0.01606  -0.18939
   D30        2.95613  -0.00003   0.00821  -0.00706   0.00124   2.95736
   D31        2.95013   0.00057   0.01061   0.00437   0.01489   2.96502
   D32       -0.17148  -0.00021   0.00210  -0.00192   0.00007  -0.17141
   D33       -0.03008  -0.00069   0.01288  -0.02023  -0.00733  -0.03741
   D34        3.09303  -0.00009   0.02069  -0.01443   0.00623   3.09926
   D35        3.04602   0.00105   0.03551   0.00735   0.04279   3.08881
   D36       -1.17409   0.00268   0.04645   0.01048   0.05706  -1.11704
   D37        1.01503  -0.00290   0.01311  -0.00271   0.01034   1.02537
         Item               Value     Threshold  Converged?
 Maximum Force            0.042163     0.000450     NO 
 RMS     Force            0.008993     0.000300     NO 
 Maximum Displacement     0.541069     0.001800     NO 
 RMS     Displacement     0.158814     0.001200     NO 
 Predicted change in Energy=-8.866528D-03
 GradGradGradGradGradGradGradGradGradGradGradGradGradGradGradGradGradGrad

                          Input orientation:                          
 ---------------------------------------------------------------------
 Center     Atomic      Atomic             Coordinates (Angstroms)
 Number     Number       Type             X           Y           Z
 ---------------------------------------------------------------------
      1          6           0       -8.226430    0.999878   -0.120180
      2          6           0       -7.741102   -0.275341    0.201366
      3          6           0       -8.679506   -1.286282    0.519974
      4          6           0      -10.050054   -0.986562    0.497472
      5          6           0      -10.512194    0.280555    0.167441
      6          6           0       -9.597495    1.301409   -0.138844
      7          6           0      -10.129121    2.626108   -0.477403
      8          8           0       -9.259948    3.692912   -0.575107
      9          8           0      -11.330463    2.831625   -0.675292
     10          8           0       -6.353140   -0.366593    0.217433
     11          8           0       -8.269516   -2.561296    0.892417
     12          6           0       -5.601230   -1.527803   -0.207244
     13          1           0       -8.334954    3.457848   -0.368505
     14          1           0       -8.818995   -3.249068    0.469837
     15          1           0       -7.473098    1.744205   -0.367197
     16          1           0      -10.758275   -1.770130    0.758971
     17          1           0      -11.575514    0.498492    0.151749
     18          1           0       -4.548422   -1.242291   -0.116564
     19          1           0       -5.801742   -2.394092    0.426236
     20          1           0       -5.824501   -1.773574   -1.256559
 ---------------------------------------------------------------------
                    Distance matrix (angstroms):
                    1          2          3          4          5
     1  C    0.000000
     2  C    1.401827   0.000000
     3  C    2.416941   1.415667   0.000000
     4  C    2.766413   2.434085   1.403118   0.000000
     5  C    2.413475   2.826503   2.436802   1.388553   0.000000
     6  C    1.403954   2.459283   2.823630   2.417544   1.404502
     7  C    2.528332   3.818607   4.289865   3.742729   2.462557
     8  O    2.920196   4.319355   5.131129   4.865405   3.709942
     9  O    3.646706   4.827554   5.041170   4.194446   2.808509
    10  O    2.343169   1.391052   2.519789   3.758983   4.209397
    11  O    3.702589   2.445887   1.390132   2.409582   3.692061
    12  C    3.645330   2.512903   3.172217   4.536695   5.246724
    13  H    2.472864   3.822841   4.838893   4.841928   3.888804
    14  H    4.330450   3.174426   1.968375   2.575888   3.926398
    15  H    1.087451   2.115102   3.380288   3.852978   3.415290
    16  H    3.854360   3.413012   2.147676   1.088089   2.148435
    17  H    3.397307   3.912032   3.421677   2.156836   1.085538
    18  H    4.307562   3.351012   4.180069   5.541696   6.161680
    19  H    4.206747   2.881109   3.085053   4.475977   5.423013
    20  H    3.840919   2.836126   3.397731   4.642339   5.312409
                    6          7          8          9         10
     6  C    0.000000
     7  C    1.466996   0.000000
     8  O    2.454292   1.379521   0.000000
     9  O    2.373292   1.234755   2.244746   0.000000
    10  O    3.665379   4.867965   5.055416   5.983252   0.000000
    11  O    4.212780   5.678353   6.499976   6.396148   2.990789
    12  C    4.896862   6.150590   6.385719   7.214416   1.447110
    13  H    2.509379   1.980577   0.976500   3.075605   4.347098
    14  H    4.656543   6.093552   7.034019   6.677845   3.801685
    15  H    2.182035   2.800777   2.652077   4.019536   2.459994
    16  H    3.404091   4.609920   5.819757   4.853932   4.654932
    17  H    2.154456   2.648516   4.011793   2.487480   5.293947
    18  H    5.653676   6.799921   6.838492   7.931271   2.033571
    19  H    5.327643   6.689183   7.072021   7.686887   2.111490
    20  H    4.994026   6.204356   6.492237   7.201482   2.105162
                   11         12         13         14         15
    11  O    0.000000
    12  C    3.065471   0.000000
    13  H    6.150146   5.688231   0.000000
    14  H    0.976489   3.711496   6.776417   0.000000
    15  H    4.556122   3.772998   1.918168   5.238782   0.000000
    16  H    2.614895   5.252372   5.871579   2.455944   4.940769
    17  H    4.565142   6.318768   4.419240   4.663023   4.318671
    18  H    4.074844   1.094598   6.040912   4.754873   4.187566
    19  H    2.516980   1.091768   6.426039   3.136352   4.533042
    20  H    3.349135   1.100598   5.870161   3.758261   3.985424
                   16         17         18         19         20
    16  H    0.000000
    17  H    2.486613   0.000000
    18  H    6.293446   7.244470   0.000000
    19  H    5.006722   6.463655   1.786642   0.000000
    20  H    5.329588   6.341906   1.791711   1.793700   0.000000
 Stoichiometry    C8H8O4
 Framework group  C1[X(C8H8O4)]
 Deg. of freedom    54
 Full point group                 C1      NOp   1
 Largest Abelian subgroup         C1      NOp   1
 Largest concise Abelian subgroup C1      NOp   1
                         Standard orientation:                         
 ---------------------------------------------------------------------
 Center     Atomic      Atomic             Coordinates (Angstroms)
 Number     Number       Type             X           Y           Z
 ---------------------------------------------------------------------
      1          6           0       -0.234273   -0.794759   -0.069526
      2          6           0        1.108817   -0.396267   -0.118847
      3          6           0        1.395122    0.990055   -0.102907
      4          6           0        0.339188    1.911302   -0.031876
      5          6           0       -0.984890    1.497053    0.025541
      6          6           0       -1.291406    0.126695   -0.002593
      7          6           0       -2.703596   -0.266280    0.055451
      8          8           0       -3.044139   -1.581966   -0.181353
      9          8           0       -3.609042    0.535704    0.303667
     10          8           0        2.009275   -1.450173   -0.234956
     11          8           0        2.700394    1.459391   -0.194857
     12          6           0        3.315556   -1.486882    0.386662
     13          1           0       -2.278546   -2.144721   -0.406581
     14          1           0        2.857928    2.196079    0.426436
     15          1           0       -0.409683   -1.867956   -0.074737
     16          1           0        0.574532    2.973630   -0.035278
     17          1           0       -1.792324    2.220384    0.082426
     18          1           0        3.729000   -2.469417    0.138000
     19          1           0        3.970960   -0.704740   -0.001484
     20          1           0        3.229123   -1.392402    1.479786
 ---------------------------------------------------------------------
 Rotational constants (GHZ):      1.8345809      0.5649257      0.4380704
 Standard basis: 6-31G (6D, 7F)
 There are   124 symmetry adapted cartesian basis functions of A   symmetry.
 There are   124 symmetry adapted basis functions of A   symmetry.
   124 basis functions,   296 primitive gaussians,   124 cartesian basis functions
    44 alpha electrons       44 beta electrons
       nuclear repulsion energy       674.5511470114 Hartrees.
 NAtoms=   20 NActive=   20 NUniq=   20 SFac= 1.00D+00 NAtFMM=   60 NAOKFM=F Big=F
 Integral buffers will be    262144 words long.
 Raffenetti 2 integral format.
 Two-electron integral symmetry is turned on.
 One-electron integrals computed using PRISM.
 NBasis=   124 RedAO= T EigKep=  5.62D-04  NBF=   124
 NBsUse=   124 1.00D-06 EigRej= -1.00D+00 NBFU=   124
 Initial guess from the checkpoint file:  "C:\Users\GHS Azim Shah\Desktop\comp1.chk"
 B after Tr=     0.000000    0.000000    0.000000
         Rot=    0.999940    0.010953   -0.000704   -0.000385 Ang=   1.26 deg.
 ExpMin= 1.61D-01 ExpMax= 5.48D+03 ExpMxC= 8.25D+02 IAcc=1 IRadAn=         1 AccDes= 0.00D+00
 Harris functional with IExCor=  402 and IRadAn=       1 diagonalized for initial guess.
 HarFok:  IExCor=  402 AccDes= 0.00D+00 IRadAn=         1 IDoV= 1 UseB2=F ITyADJ=14
 ICtDFT=  3500011 ScaDFX=  1.000000  1.000000  1.000000  1.000000
 FoFCou: FMM=F IPFlag=           0 FMFlag=      100000 FMFlg1=           0
         NFxFlg=           0 DoJE=T BraDBF=F KetDBF=T FulRan=T
         wScrn=  0.000000 ICntrl=     500 IOpCl=  0 I1Cent=   200000004 NGrid=           0
         NMat0=    1 NMatS0=      1 NMatT0=    0 NMatD0=    1 NMtDS0=    0 NMtDT0=    0
 Petite list used in FoFCou.
 Keep R1 ints in memory in canonical form, NReq=31069976.
 Requested convergence on RMS density matrix=1.00D-08 within 128 cycles.
 Requested convergence on MAX density matrix=1.00D-06.
 Requested convergence on             energy=1.00D-06.
 No special actions if energy rises.
 Integral accuracy reduced to 1.0D-05 until final iterations.
 Initial convergence to 1.0D-05 achieved.  Increase integral accuracy.
 SCF Done:  E(RB3LYP) =  -610.353479746     A.U. after   13 cycles
            NFock= 13  Conv=0.99D-08     -V/T= 2.0055
 Calling FoFJK, ICntrl=      2127 FMM=F ISym2X=0 I1Cent= 0 IOpClX= 0 NMat=1 NMatS=1 NMatT=0.
 ***** Axes restored to original set *****
 -------------------------------------------------------------------
 Center     Atomic                   Forces (Hartrees/Bohr)
 Number     Number              X              Y              Z
 -------------------------------------------------------------------
      1        6          -0.000407346    0.002800706    0.000798565
      2        6           0.000106756   -0.001857273   -0.001204115
      3        6          -0.002812415    0.005930757   -0.002403303
      4        6          -0.000570184   -0.000280504   -0.001507231
      5        6          -0.004085490   -0.000758395   -0.000080847
      6        6           0.010027842   -0.011847116    0.004348510
      7        6          -0.013158913    0.007967976   -0.003969589
      8        8           0.003527057    0.000718526   -0.000723312
      9        8           0.000621904    0.001223667    0.000354495
     10        8          -0.004138609    0.008147212    0.005825323
     11        8           0.012133131   -0.002479228   -0.003787812
     12        6           0.000368683   -0.009812372   -0.003525196
     13        1           0.001261404    0.001696534    0.001148136
     14        1          -0.002067798   -0.000941018    0.003399432
     15        1           0.000391427   -0.002896657   -0.000361723
     16        1           0.001271333    0.000802021    0.000102267
     17        1           0.002059433    0.000449121   -0.000274641
     18        1          -0.003497487    0.001100628   -0.000318236
     19        1          -0.001412598   -0.000055625   -0.000118872
     20        1           0.000381870    0.000091040    0.002298149
 -------------------------------------------------------------------
 Cartesian Forces:  Max     0.013158913 RMS     0.004209184

 GradGradGradGradGradGradGradGradGradGradGradGradGradGradGradGradGradGrad
 Berny optimization.
 Using GEDIIS/GDIIS optimizer.
 FormGI is forming the generalized inverse of G from B-inverse, IUseBI=4.
 Internal  Forces:  Max     0.019607304 RMS     0.004232027
 Search for a local minimum.
 Step number   4 out of a maximum of   97
 All quantities printed in internal units (Hartrees-Bohrs-Radians)
 Mixed Optimization -- RFO/linear search
 Update second derivatives using D2CorX and points    1    2    3    4
 DE= -1.25D-02 DEPred=-8.87D-03 R= 1.41D+00
 TightC=F SS=  1.41D+00  RLast= 3.61D-01 DXNew= 5.0454D-01 1.0834D+00
 Trust test= 1.41D+00 RLast= 3.61D-01 DXMaxT set to 5.05D-01
 ITU=  1  0  0  0
 Use linear search instead of GDIIS.
     Eigenvalues ---    0.01600   0.01927   0.02151   0.02157   0.02158
     Eigenvalues ---    0.02158   0.02159   0.02167   0.02179   0.02196
     Eigenvalues ---    0.02229   0.02342   0.02512   0.02672   0.02743
     Eigenvalues ---    0.10165   0.10824   0.15763   0.15970   0.15999
     Eigenvalues ---    0.15999   0.16000   0.16000   0.16037   0.17387
     Eigenvalues ---    0.22198   0.23268   0.23433   0.24466   0.24760
     Eigenvalues ---    0.24994   0.24999   0.26554   0.30504   0.32271
     Eigenvalues ---    0.32504   0.32730   0.33678   0.33691   0.34708
     Eigenvalues ---    0.42149   0.42834   0.45011   0.46348   0.46480
     Eigenvalues ---    0.46942   0.47227   0.52681   0.52966   0.52985
     Eigenvalues ---    0.54059   0.57090   0.72304   1.06816
 RFO step:  Lambda=-4.44835624D-03 EMin= 1.60033626D-02
 Quartic linear search produced a step of  0.18554.
 Iteration  1 RMS(Cart)=  0.06798095 RMS(Int)=  0.00240003
 Iteration  2 RMS(Cart)=  0.00324562 RMS(Int)=  0.00011201
 Iteration  3 RMS(Cart)=  0.00001284 RMS(Int)=  0.00011174
 Iteration  4 RMS(Cart)=  0.00000000 RMS(Int)=  0.00011174
 Variable       Old X    -DE/DX   Delta X   Delta X   Delta X     New X
                                 (Linear)    (Quad)   (Total)
    R1        2.64907  -0.00242   0.00053  -0.00555  -0.00501   2.64406
    R2        2.65309  -0.00056  -0.00448  -0.00507  -0.00954   2.64355
    R3        2.05498  -0.00163   0.00261  -0.00454  -0.00192   2.05306
    R4        2.67522  -0.00972  -0.00085  -0.01434  -0.01518   2.66005
    R5        2.62871  -0.00820  -0.00139  -0.01043  -0.01183   2.61688
    R6        2.65151  -0.00038  -0.00124  -0.00201  -0.00325   2.64825
    R7        2.62697   0.00600  -0.00475   0.00976   0.00501   2.63198
    R8        2.62399   0.00149  -0.00013   0.00253   0.00238   2.62636
    R9        2.05619  -0.00138   0.00196  -0.00367  -0.00170   2.05449
   R10        2.65412   0.00282  -0.00135   0.00402   0.00266   2.65678
   R11        2.05137  -0.00192   0.00271  -0.00539  -0.00268   2.04869
   R12        2.77222   0.01403  -0.01077   0.02698   0.01620   2.78842
   R13        2.60692   0.00486  -0.00467   0.00745   0.00278   2.60969
   R14        2.33335  -0.00046  -0.00317  -0.00355  -0.00672   2.32663
   R15        1.84532   0.00103  -0.00057   0.00168   0.00110   1.84642
   R16        2.73464   0.00529  -0.00422   0.01713   0.01291   2.74755
   R17        1.84530   0.00036  -0.00077   0.00069  -0.00008   1.84522
   R18        2.06849  -0.00311   0.00310  -0.00951  -0.00641   2.06208
   R19        2.06314   0.00024   0.00330  -0.00388  -0.00058   2.06256
   R20        2.07983  -0.00229   0.00141  -0.00776  -0.00634   2.07348
    A1        2.13711  -0.00313  -0.00711  -0.01189  -0.01903   2.11808
    A2        2.02074  -0.00069   0.00906  -0.00819   0.00076   2.02150
    A3        2.12527   0.00382  -0.00189   0.01981   0.01781   2.14308
    A4        2.06206   0.00477   0.00282   0.00994   0.01276   2.07482
    A5        1.99080   0.00934   0.01088   0.01351   0.02430   2.01510
    A6        2.22932  -0.01412  -0.01358  -0.02436  -0.03803   2.19129
    A7        2.08442   0.00094   0.00218   0.00430   0.00636   2.09078
    A8        2.11738  -0.01179  -0.00539  -0.03326  -0.03880   2.07858
    A9        2.08094   0.01084   0.00347   0.02798   0.03126   2.11220
   A10        2.12214  -0.00214  -0.00371  -0.00780  -0.01152   2.11063
   A11        2.06928   0.00060   0.00216   0.00124   0.00338   2.07266
   A12        2.09168   0.00154   0.00158   0.00642   0.00797   2.09965
   A13        2.09250  -0.00058  -0.00085  -0.00218  -0.00305   2.08945
   A14        2.10907   0.00122  -0.00072   0.00749   0.00676   2.11583
   A15        2.08157  -0.00064   0.00161  -0.00543  -0.00384   2.07773
   A16        2.06803   0.00013   0.00678   0.00744   0.01423   2.08226
   A17        2.15425   0.00102  -0.00927  -0.00014  -0.00942   2.14483
   A18        2.06083  -0.00115   0.00249  -0.00740  -0.00494   2.05590
   A19        2.07867  -0.00280  -0.00550  -0.01467  -0.02021   2.05847
   A20        2.14108   0.00286  -0.00267   0.01121   0.00850   2.14958
   A21        2.06342  -0.00006   0.00820   0.00338   0.01154   2.07496
   A22        1.97761   0.00325  -0.01679   0.01284  -0.00395   1.97366
   A23        2.17449  -0.01961  -0.02048  -0.04107  -0.06154   2.11295
   A24        1.94346   0.00204  -0.00905   0.00965   0.00060   1.94407
   A25        1.84018  -0.00245   0.00525  -0.02132  -0.01610   1.82409
   A26        1.95089  -0.00084  -0.00860   0.00068  -0.00803   1.94285
   A27        1.93218   0.00076  -0.00309   0.00252  -0.00069   1.93150
   A28        1.91298   0.00207   0.00323   0.01265   0.01586   1.92884
   A29        1.90959   0.00065   0.00385   0.00201   0.00581   1.91539
   A30        1.91639  -0.00020   0.00019   0.00291   0.00291   1.91929
    D1       -0.00254   0.00003   0.00588  -0.01614  -0.01039  -0.01293
    D2       -3.09992   0.00063   0.00402   0.00487   0.00901  -3.09091
    D3       -3.13231   0.00036   0.00264   0.00936   0.01174  -3.12057
    D4        0.05349   0.00096   0.00079   0.03037   0.03114   0.08463
    D5       -0.00831  -0.00008  -0.00245   0.00309   0.00071  -0.00759
    D6       -3.13703   0.00015  -0.00264   0.01220   0.00968  -3.12735
    D7        3.12076  -0.00046   0.00114  -0.02412  -0.02312   3.09764
    D8       -0.00796  -0.00024   0.00095  -0.01501  -0.01416  -0.02212
    D9        0.00585  -0.00007  -0.00527   0.01510   0.00981   0.01567
   D10       -3.10316  -0.00007  -0.01162   0.04993   0.03782  -3.06534
   D11        3.09641   0.00001  -0.00210  -0.00789  -0.00975   3.08666
   D12       -0.01260   0.00001  -0.00845   0.02694   0.01826   0.00566
   D13       -2.51991  -0.00243  -0.02869   0.01425  -0.01435  -2.53426
   D14        0.67096  -0.00243  -0.03156   0.03648   0.00483   0.67579
   D15        0.00178   0.00019   0.00164  -0.00141   0.00036   0.00214
   D16       -3.12608   0.00030  -0.00002   0.01044   0.01059  -3.11549
   D17        3.11148  -0.00023   0.00752  -0.03666  -0.02953   3.08195
   D18       -0.01639  -0.00012   0.00586  -0.02481  -0.01930  -0.03568
   D19       -2.40487  -0.00346  -0.00335  -0.17037  -0.17368  -2.57855
   D20        0.76924  -0.00328  -0.00964  -0.13517  -0.14484   0.62440
   D21       -0.01289  -0.00022   0.00195  -0.01188  -0.01000  -0.02289
   D22        3.13925  -0.00007  -0.00089   0.00058  -0.00028   3.13897
   D23        3.11480  -0.00034   0.00364  -0.02393  -0.02043   3.09437
   D24       -0.01625  -0.00019   0.00080  -0.01146  -0.01070  -0.02695
   D25        0.01586   0.00017  -0.00152   0.01107   0.00959   0.02545
   D26       -3.13791  -0.00003  -0.00144   0.00250   0.00104  -3.13687
   D27       -3.13611   0.00003   0.00124  -0.00112   0.00014  -3.13597
   D28       -0.00669  -0.00017   0.00132  -0.00969  -0.00841  -0.01510
   D29       -0.18939  -0.00066   0.00298  -0.02592  -0.02292  -0.21231
   D30        2.95736  -0.00023   0.00023  -0.00798  -0.00771   2.94965
   D31        2.96502  -0.00044   0.00276  -0.01694  -0.01422   2.95080
   D32       -0.17141  -0.00001   0.00001   0.00099   0.00099  -0.17042
   D33       -0.03741  -0.00087  -0.00136  -0.03293  -0.03431  -0.07172
   D34        3.09926  -0.00128   0.00116  -0.05004  -0.04886   3.05040
   D35        3.08881  -0.00022   0.00794  -0.05214  -0.04418   3.04463
   D36       -1.11704   0.00033   0.01059  -0.04956  -0.03911  -1.15614
   D37        1.02537   0.00002   0.00192  -0.04352  -0.04150   0.98387
         Item               Value     Threshold  Converged?
 Maximum Force            0.019607     0.000450     NO 
 RMS     Force            0.004232     0.000300     NO 
 Maximum Displacement     0.225394     0.001800     NO 
 RMS     Displacement     0.069165     0.001200     NO 
 Predicted change in Energy=-2.779266D-03
 GradGradGradGradGradGradGradGradGradGradGradGradGradGradGradGradGradGrad

                          Input orientation:                          
 ---------------------------------------------------------------------
 Center     Atomic      Atomic             Coordinates (Angstroms)
 Number     Number       Type             X           Y           Z
 ---------------------------------------------------------------------
      1          6           0       -8.213687    1.036628   -0.125877
      2          6           0       -7.723312   -0.237492    0.180458
      3          6           0       -8.638236   -1.262863    0.485370
      4          6           0      -10.014272   -0.998780    0.459001
      5          6           0      -10.493097    0.264477    0.132683
      6          6           0       -9.587014    1.301916   -0.148946
      7          6           0      -10.141494    2.627545   -0.484453
      8          8           0       -9.271513    3.698844   -0.535327
      9          8           0      -11.338168    2.822476   -0.698513
     10          8           0       -6.343844   -0.348390    0.229669
     11          8           0       -8.153690   -2.507515    0.880209
     12          6           0       -5.672866   -1.562821   -0.204948
     13          1           0       -8.359714    3.464621   -0.273689
     14          1           0       -8.743375   -3.228506    0.587126
     15          1           0       -7.465697    1.784751   -0.373183
     16          1           0      -10.705002   -1.796332    0.721256
     17          1           0      -11.556606    0.473469    0.108460
     18          1           0       -4.609827   -1.323003   -0.148675
     19          1           0       -5.910511   -2.403365    0.449496
     20          1           0       -5.943774   -1.805661   -1.240117
 ---------------------------------------------------------------------
                    Distance matrix (angstroms):
                    1          2          3          4          5
     1  C    0.000000
     2  C    1.399175   0.000000
     3  C    2.416924   1.407637   0.000000
     4  C    2.779761   2.430153   1.401396   0.000000
     5  C    2.420492   2.815310   2.428512   1.389812   0.000000
     6  C    1.398905   2.439604   2.807245   2.417716   1.405909
     7  C    2.525081   3.807644   4.282011   3.749203   2.467503
     8  O    2.893793   4.289990   5.105036   4.858812   3.705857
     9  O    3.644111   4.816969   5.037977   4.206488   2.819289
    10  O    2.353933   1.384793   2.483118   3.734654   4.195392
    11  O    3.684665   2.414100   1.392781   2.432172   3.703452
    12  C    3.635816   2.471712   3.059400   4.427954   5.166009
    13  H    2.436867   3.783768   4.796129   4.816259   3.867478
    14  H    4.356640   3.186232   1.971082   2.569684   3.933063
    15  H    1.086433   2.112427   3.376375   3.864687   3.425242
    16  H    3.866517   3.407774   2.147500   1.087187   2.153662
    17  H    3.398113   3.899333   3.416694   2.160831   1.084120
    18  H    4.307689   3.313676   4.078444   5.448157   6.100174
    19  H    4.179620   2.837187   2.956774   4.337488   5.312047
    20  H    3.804293   2.764768   3.245314   4.484084   5.183280
                    6          7          8          9         10
     6  C    0.000000
     7  C    1.475570   0.000000
     8  O    2.448284   1.380991   0.000000
     9  O    2.383416   1.231199   2.250715   0.000000
    10  O    3.658553   4.877326   5.053371   5.988254   0.000000
    11  O    4.198254   5.672963   6.463138   6.406408   2.891464
    12  C    4.850815   6.132367   6.383144   7.181232   1.453942
    13  H    2.489803   1.979863   0.977083   3.076364   4.342367
    14  H    4.666717   6.115256   7.037543   6.708220   3.765713
    15  H    2.187097   2.807592   2.636477   4.022281   2.484406
    16  H    3.406801   4.619737   5.816430   4.873401   4.621461
    17  H    2.152180   2.644643   4.004892   2.493342   5.278545
    18  H    5.626952   6.805800   6.862926   7.921988   2.024804
    19  H    5.253942   6.639543   7.035848   7.621470   2.111640
    20  H    4.911301   6.151845   6.470715   7.128287   2.108072
                   11         12         13         14         15
    11  O    0.000000
    12  C    2.867839   0.000000
    13  H    6.086077   5.700794   0.000000
    14  H    0.976449   3.581886   6.759153   0.000000
    15  H    4.524143   3.801156   1.905552   5.261881   0.000000
    16  H    2.653345   5.121990   5.845334   2.432508   4.951268
    17  H    4.589302   6.234028   4.394673   4.674186   4.322844
    18  H    3.875647   1.091206   6.082649   4.610701   4.226645
    19  H    2.286529   1.091461   6.399598   2.953796   4.542655
    20  H    3.141991   1.097241   5.877637   3.633327   3.994857
                   16         17         18         19         20
    16  H    0.000000
    17  H    2.500549   0.000000
    18  H    6.175110   7.179915   0.000000
    19  H    4.840401   6.345933   1.793536   0.000000
    20  H    5.149405   6.206205   1.789866   1.792526   0.000000
 Stoichiometry    C8H8O4
 Framework group  C1[X(C8H8O4)]
 Deg. of freedom    54
 Full point group                 C1      NOp   1
 Largest Abelian subgroup         C1      NOp   1
 Largest concise Abelian subgroup C1      NOp   1
                         Standard orientation:                         
 ---------------------------------------------------------------------
 Center     Atomic      Atomic             Coordinates (Angstroms)
 Number     Number       Type             X           Y           Z
 ---------------------------------------------------------------------
      1          6           0       -0.255952   -0.813141   -0.065916
      2          6           0        1.086947   -0.422419   -0.106529
      3          6           0        1.396012    0.950833   -0.096492
      4          6           0        0.363953    1.896344   -0.027396
      5          6           0       -0.966302    1.498602    0.034231
      6          6           0       -1.286883    0.130171   -0.000505
      7          6           0       -2.712817   -0.244247    0.061396
      8          8           0       -3.049053   -1.557474   -0.202262
      9          8           0       -3.609906    0.560000    0.314905
     10          8           0        2.003143   -1.453026   -0.233363
     11          8           0        2.724648    1.346971   -0.229315
     12          6           0        3.301653   -1.386779    0.417352
     13          1           0       -2.283825   -2.102232   -0.471252
     14          1           0        2.902175    2.169541    0.265979
     15          1           0       -0.437048   -1.884321   -0.055247
     16          1           0        0.620352    2.952709   -0.045514
     17          1           0       -1.768367    2.225838    0.090235
     18          1           0        3.753058   -2.361797    0.226813
     19          1           0        3.917326   -0.590998   -0.005691
     20          1           0        3.186008   -1.236683    1.498108
 ---------------------------------------------------------------------
 Rotational constants (GHZ):      1.9098858      0.5640020      0.4422458
 Standard basis: 6-31G (6D, 7F)
 There are   124 symmetry adapted cartesian basis functions of A   symmetry.
 There are   124 symmetry adapted basis functions of A   symmetry.
   124 basis functions,   296 primitive gaussians,   124 cartesian basis functions
    44 alpha electrons       44 beta electrons
       nuclear repulsion energy       677.3594803999 Hartrees.
 NAtoms=   20 NActive=   20 NUniq=   20 SFac= 1.00D+00 NAtFMM=   60 NAOKFM=F Big=F
 Integral buffers will be    262144 words long.
 Raffenetti 2 integral format.
 Two-electron integral symmetry is turned on.
 One-electron integrals computed using PRISM.
 NBasis=   124 RedAO= T EigKep=  5.66D-04  NBF=   124
 NBsUse=   124 1.00D-06 EigRej= -1.00D+00 NBFU=   124
 Initial guess from the checkpoint file:  "C:\Users\GHS Azim Shah\Desktop\comp1.chk"
 B after Tr=     0.000000    0.000000    0.000000
         Rot=    0.999985    0.004857    0.000166    0.002475 Ang=   0.62 deg.
 ExpMin= 1.61D-01 ExpMax= 5.48D+03 ExpMxC= 8.25D+02 IAcc=1 IRadAn=         1 AccDes= 0.00D+00
 Harris functional with IExCor=  402 and IRadAn=       1 diagonalized for initial guess.
 HarFok:  IExCor=  402 AccDes= 0.00D+00 IRadAn=         1 IDoV= 1 UseB2=F ITyADJ=14
 ICtDFT=  3500011 ScaDFX=  1.000000  1.000000  1.000000  1.000000
 FoFCou: FMM=F IPFlag=           0 FMFlag=      100000 FMFlg1=           0
         NFxFlg=           0 DoJE=T BraDBF=F KetDBF=T FulRan=T
         wScrn=  0.000000 ICntrl=     500 IOpCl=  0 I1Cent=   200000004 NGrid=           0
         NMat0=    1 NMatS0=      1 NMatT0=    0 NMatD0=    1 NMtDS0=    0 NMtDT0=    0
 Petite list used in FoFCou.
 Keep R1 ints in memory in canonical form, NReq=31069976.
 Requested convergence on RMS density matrix=1.00D-08 within 128 cycles.
 Requested convergence on MAX density matrix=1.00D-06.
 Requested convergence on             energy=1.00D-06.
 No special actions if energy rises.
 Integral accuracy reduced to 1.0D-05 until final iterations.
 Initial convergence to 1.0D-05 achieved.  Increase integral accuracy.
 SCF Done:  E(RB3LYP) =  -610.356678857     A.U. after   13 cycles
            NFock= 13  Conv=0.82D-08     -V/T= 2.0054
 Calling FoFJK, ICntrl=      2127 FMM=F ISym2X=0 I1Cent= 0 IOpClX= 0 NMat=1 NMatS=1 NMatT=0.
 ***** Axes restored to original set *****
 -------------------------------------------------------------------
 Center     Atomic                   Forces (Hartrees/Bohr)
 Number     Number              X              Y              Z
 -------------------------------------------------------------------
      1        6           0.001967896   -0.002155579   -0.000324213
      2        6           0.001040225    0.001944223    0.001883895
      3        6          -0.002660341    0.002001831    0.001492245
      4        6          -0.000190880   -0.001431519   -0.001421597
      5        6          -0.000835985   -0.000281825    0.000390337
      6        6           0.001595706   -0.004875194    0.000902931
      7        6          -0.005389356    0.003181267    0.000333522
      8        8           0.001942239    0.001819199   -0.001045753
      9        8          -0.002165034    0.001912461   -0.001263107
     10        8          -0.002121251    0.004450350    0.001726725
     11        8           0.003146506   -0.001740245   -0.004344593
     12        6           0.004331724   -0.006066590   -0.000766095
     13        1           0.000352521    0.001934542    0.000736873
     14        1          -0.001781314   -0.000668697    0.003543696
     15        1          -0.000031796   -0.001675068   -0.000005839
     16        1           0.000108159    0.000573496   -0.000365383
     17        1           0.001052093    0.000143946   -0.000195934
     18        1          -0.000733763   -0.000055994   -0.000642191
     19        1           0.000350403    0.001090412   -0.001212899
     20        1           0.000022248   -0.000101016    0.000577378
 -------------------------------------------------------------------
 Cartesian Forces:  Max     0.006066590 RMS     0.002098678

 GradGradGradGradGradGradGradGradGradGradGradGradGradGradGradGradGradGrad
 Berny optimization.
 Using GEDIIS/GDIIS optimizer.
 FormGI is forming the generalized inverse of G from B-inverse, IUseBI=4.
 Internal  Forces:  Max     0.010207569 RMS     0.001853488
 Search for a local minimum.
 Step number   5 out of a maximum of   97
 All quantities printed in internal units (Hartrees-Bohrs-Radians)
 Mixed Optimization -- RFO/linear search
 Update second derivatives using D2CorX and points    2    3    4    5
 DE= -3.20D-03 DEPred=-2.78D-03 R= 1.15D+00
 TightC=F SS=  1.41D+00  RLast= 2.82D-01 DXNew= 8.4853D-01 8.4484D-01
 Trust test= 1.15D+00 RLast= 2.82D-01 DXMaxT set to 8.45D-01
 ITU=  1  1  0  0  0
 Use linear search instead of GDIIS.
     Eigenvalues ---    0.01402   0.01694   0.01960   0.02158   0.02158
     Eigenvalues ---    0.02159   0.02160   0.02163   0.02181   0.02210
     Eigenvalues ---    0.02298   0.02341   0.02504   0.02695   0.02738
     Eigenvalues ---    0.10219   0.10909   0.15759   0.15979   0.15993
     Eigenvalues ---    0.15998   0.15999   0.16031   0.16048   0.17355
     Eigenvalues ---    0.22327   0.23468   0.24008   0.24628   0.24977
     Eigenvalues ---    0.24991   0.25215   0.27934   0.31923   0.32247
     Eigenvalues ---    0.32494   0.33658   0.33680   0.34111   0.36416
     Eigenvalues ---    0.41965   0.43111   0.44706   0.46481   0.46640
     Eigenvalues ---    0.47222   0.50625   0.52537   0.52977   0.53019
     Eigenvalues ---    0.54187   0.57716   0.64963   1.04096
 RFO step:  Lambda=-1.93439917D-03 EMin= 1.40242866D-02
 Quartic linear search produced a step of  0.21149.
 Iteration  1 RMS(Cart)=  0.04139526 RMS(Int)=  0.00279836
 Iteration  2 RMS(Cart)=  0.00296741 RMS(Int)=  0.00003396
 Iteration  3 RMS(Cart)=  0.00002108 RMS(Int)=  0.00003116
 Iteration  4 RMS(Cart)=  0.00000000 RMS(Int)=  0.00003116
 Variable       Old X    -DE/DX   Delta X   Delta X   Delta X     New X
                                 (Linear)    (Quad)   (Total)
    R1        2.64406  -0.00004  -0.00106   0.00114   0.00009   2.64415
    R2        2.64355   0.00374  -0.00202   0.00481   0.00278   2.64633
    R3        2.05306  -0.00117  -0.00041  -0.00337  -0.00378   2.04928
    R4        2.66005   0.00125  -0.00321   0.00100  -0.00220   2.65785
    R5        2.61688   0.00188  -0.00250   0.00401   0.00151   2.61839
    R6        2.64825   0.00031  -0.00069   0.00026  -0.00042   2.64783
    R7        2.63198   0.00240   0.00106   0.00613   0.00719   2.63916
    R8        2.62636   0.00068   0.00050   0.00100   0.00150   2.62786
    R9        2.05449  -0.00058  -0.00036  -0.00197  -0.00233   2.05215
   R10        2.65678   0.00033   0.00056   0.00185   0.00239   2.65918
   R11        2.04869  -0.00100  -0.00057  -0.00307  -0.00363   2.04506
   R12        2.78842   0.01021   0.00343   0.02910   0.03253   2.82095
   R13        2.60969   0.00438   0.00059   0.01029   0.01087   2.62057
   R14        2.32663   0.00262  -0.00142   0.00218   0.00076   2.32739
   R15        1.84642   0.00007   0.00023   0.00044   0.00067   1.84709
   R16        2.74755   0.00674   0.00273   0.02025   0.02299   2.77054
   R17        1.84522   0.00051  -0.00002   0.00081   0.00079   1.84601
   R18        2.06208  -0.00076  -0.00136  -0.00300  -0.00435   2.05773
   R19        2.06256  -0.00164  -0.00012  -0.00526  -0.00539   2.05718
   R20        2.07348  -0.00053  -0.00134  -0.00304  -0.00438   2.06910
    A1        2.11808   0.00143  -0.00403   0.00241  -0.00163   2.11645
    A2        2.02150  -0.00185   0.00016  -0.00833  -0.00819   2.01331
    A3        2.14308   0.00042   0.00377   0.00593   0.00968   2.15276
    A4        2.07482  -0.00077   0.00270  -0.00223   0.00045   2.07527
    A5        2.01510  -0.00051   0.00514   0.00243   0.00751   2.02261
    A6        2.19129   0.00130  -0.00804   0.00096  -0.00714   2.18415
    A7        2.09078   0.00010   0.00135   0.00233   0.00364   2.09442
    A8        2.07858  -0.00078  -0.00821  -0.00991  -0.01820   2.06038
    A9        2.11220   0.00070   0.00661   0.00879   0.01532   2.12752
   A10        2.11063   0.00040  -0.00244  -0.00118  -0.00361   2.10702
   A11        2.07266   0.00014   0.00071   0.00235   0.00306   2.07572
   A12        2.09965  -0.00054   0.00169  -0.00108   0.00060   2.10024
   A13        2.08945   0.00089  -0.00064   0.00219   0.00153   2.09098
   A14        2.11583  -0.00004   0.00143   0.00209   0.00352   2.11934
   A15        2.07773  -0.00084  -0.00081  -0.00416  -0.00497   2.07276
   A16        2.08226  -0.00205   0.00301  -0.00347  -0.00049   2.08178
   A17        2.14483   0.00349  -0.00199   0.01064   0.00864   2.15347
   A18        2.05590  -0.00145  -0.00104  -0.00726  -0.00830   2.04760
   A19        2.05847   0.00202  -0.00427  -0.00003  -0.00440   2.05407
   A20        2.14958   0.00093   0.00180   0.00649   0.00819   2.15777
   A21        2.07496  -0.00294   0.00244  -0.00596  -0.00362   2.07134
   A22        1.97366   0.00336  -0.00084   0.01582   0.01499   1.98865
   A23        2.11295   0.00241  -0.01302   0.00632  -0.00669   2.10626
   A24        1.94407   0.00158   0.00013   0.00612   0.00624   1.95031
   A25        1.82409   0.00018  -0.00340  -0.00069  -0.00411   1.81997
   A26        1.94285   0.00037  -0.00170  -0.00242  -0.00413   1.93872
   A27        1.93150  -0.00009  -0.00014  -0.00337  -0.00354   1.92796
   A28        1.92884   0.00024   0.00335   0.00737   0.01071   1.93955
   A29        1.91539  -0.00031   0.00123   0.00114   0.00235   1.91774
   A30        1.91929  -0.00037   0.00062  -0.00183  -0.00124   1.91806
    D1       -0.01293   0.00017  -0.00220   0.01175   0.00958  -0.00335
    D2       -3.09091  -0.00024   0.00191  -0.00703  -0.00508  -3.09599
    D3       -3.12057   0.00027   0.00248   0.01132   0.01376  -3.10681
    D4        0.08463  -0.00014   0.00659  -0.00747  -0.00090   0.08373
    D5       -0.00759  -0.00027   0.00015  -0.01434  -0.01419  -0.02178
    D6       -3.12735  -0.00010   0.00205  -0.00935  -0.00727  -3.13463
    D7        3.09764  -0.00041  -0.00489  -0.01416  -0.01909   3.07855
    D8       -0.02212  -0.00024  -0.00299  -0.00917  -0.01217  -0.03429
    D9        0.01567   0.00007   0.00208   0.00026   0.00234   0.01800
   D10       -3.06534  -0.00030   0.00800  -0.02248  -0.01444  -3.07978
   D11        3.08666   0.00044  -0.00206   0.02115   0.01908   3.10574
   D12        0.00566   0.00007   0.00386  -0.00159   0.00230   0.00796
   D13       -2.53426   0.00033  -0.00303   0.01540   0.01238  -2.52189
   D14        0.67579  -0.00002   0.00102  -0.00469  -0.00368   0.67211
   D15        0.00214  -0.00021   0.00008  -0.00961  -0.00953  -0.00739
   D16       -3.11549  -0.00024   0.00224  -0.01387  -0.01164  -3.12713
   D17        3.08195   0.00011  -0.00625   0.01291   0.00671   3.08866
   D18       -0.03568   0.00008  -0.00408   0.00865   0.00460  -0.03108
   D19       -2.57855  -0.00318  -0.03673  -0.14732  -0.18406  -2.76261
   D20        0.62440  -0.00353  -0.03063  -0.17010  -0.20073   0.42367
   D21       -0.02289   0.00007  -0.00211   0.00695   0.00485  -0.01804
   D22        3.13897   0.00002  -0.00006   0.00004  -0.00002   3.13896
   D23        3.09437   0.00011  -0.00432   0.01132   0.00702   3.10139
   D24       -0.02695   0.00006  -0.00226   0.00441   0.00215  -0.02480
   D25        0.02545   0.00014   0.00203   0.00488   0.00690   0.03234
   D26       -3.13687   0.00004   0.00022   0.00038   0.00060  -3.13627
   D27       -3.13597   0.00020   0.00003   0.01171   0.01173  -3.12424
   D28       -0.01510   0.00010  -0.00178   0.00720   0.00544  -0.00966
   D29       -0.21231  -0.00040  -0.00485  -0.00826  -0.01307  -0.22538
   D30        2.94965  -0.00095  -0.00163  -0.03719  -0.03885   2.91080
   D31        2.95080  -0.00023  -0.00301  -0.00339  -0.00637   2.94443
   D32       -0.17042  -0.00078   0.00021  -0.03232  -0.03215  -0.20257
   D33       -0.07172  -0.00117  -0.00726  -0.04866  -0.05586  -0.12757
   D34        3.05040  -0.00061  -0.01033  -0.02085  -0.03125   3.01915
   D35        3.04463  -0.00073  -0.00934  -0.02983  -0.03917   3.00546
   D36       -1.15614  -0.00015  -0.00827  -0.02270  -0.03098  -1.18712
   D37        0.98387  -0.00043  -0.00878  -0.02911  -0.03788   0.94599
         Item               Value     Threshold  Converged?
 Maximum Force            0.010208     0.000450     NO 
 RMS     Force            0.001853     0.000300     NO 
 Maximum Displacement     0.244298     0.001800     NO 
 RMS     Displacement     0.041915     0.001200     NO 
 Predicted change in Energy=-1.292637D-03
 GradGradGradGradGradGradGradGradGradGradGradGradGradGradGradGradGradGrad

                          Input orientation:                          
 ---------------------------------------------------------------------
 Center     Atomic      Atomic             Coordinates (Angstroms)
 Number     Number       Type             X           Y           Z
 ---------------------------------------------------------------------
      1          6           0       -8.204978    1.040405   -0.125596
      2          6           0       -7.714069   -0.232415    0.185464
      3          6           0       -8.627881   -1.260164    0.480168
      4          6           0      -10.005233   -1.006363    0.438088
      5          6           0      -10.485069    0.258298    0.115326
      6          6           0       -9.580355    1.302550   -0.151461
      7          6           0      -10.155709    2.638953   -0.485228
      8          8           0       -9.291939    3.723453   -0.513926
      9          8           0      -11.346367    2.824776   -0.739473
     10          8           0       -6.334634   -0.353596    0.233807
     11          8           0       -8.117834   -2.503082    0.861559
     12          6           0       -5.675514   -1.583500   -0.216039
     13          1           0       -8.389628    3.520343   -0.197752
     14          1           0       -8.765337   -3.219979    0.716403
     15          1           0       -7.452407    1.779945   -0.376025
     16          1           0      -10.694967   -1.808901    0.681994
     17          1           0      -11.546387    0.466367    0.077109
     18          1           0       -4.614045   -1.341265   -0.198220
     19          1           0       -5.899656   -2.414265    0.450792
     20          1           0       -5.983694   -1.831560   -1.236990
 ---------------------------------------------------------------------
                    Distance matrix (angstroms):
                    1          2          3          4          5
     1  C    0.000000
     2  C    1.399221   0.000000
     3  C    2.416281   1.406475   0.000000
     4  C    2.783508   2.431511   1.401173   0.000000
     5  C    2.422509   2.814989   2.426517   1.390606   0.000000
     6  C    1.400376   2.439808   2.806005   2.420572   1.407176
     7  C    2.547556   3.828340   4.297600   3.763440   2.477229
     8  O    2.920794   4.315984   5.125001   4.877118   3.718443
     9  O    3.664581   4.836891   5.056128   4.226454   2.838895
    10  O    2.360211   1.385591   2.478213   3.733783   4.196971
    11  O    3.679452   2.403343   1.396586   2.445766   3.712935
    12  C    3.645716   2.478375   3.050528   4.416723   5.160799
    13  H    2.487849   3.832287   4.834210   4.848251   3.889708
    14  H    4.378794   3.211324   1.978781   2.552430   3.926473
    15  H    1.084434   2.105547   3.370025   3.865645   3.428392
    16  H    3.869211   3.408461   2.148184   1.085952   2.153713
    17  H    3.396414   3.897012   3.414827   2.162035   1.082197
    18  H    4.309574   3.314651   4.071568   5.438930   6.093098
    19  H    4.193026   2.850081   2.962435   4.340289   5.318002
    20  H    3.797036   2.752243   3.204192   4.433917   5.143797
                    6          7          8          9         10
     6  C    0.000000
     7  C    1.492784   0.000000
     8  O    2.464820   1.386745   0.000000
     9  O    2.404523   1.231600   2.253701   0.000000
    10  O    3.664145   4.906421   5.091865   6.013883   0.000000
    11  O    4.200954   5.692740   6.483843   6.432169   2.862545
    12  C    4.856052   6.162282   6.428921   7.201768   1.466105
    13  H    2.517653   1.994625   0.977438   3.085382   4.406432
    14  H    4.676614   6.140370   7.071229   6.732040   3.789112
    15  H    2.192372   2.838601   2.679574   4.048048   2.484614
    16  H    3.408539   4.629969   5.831437   4.890384   4.618581
    17  H    2.148658   2.640141   4.005056   2.503779   5.278188
    18  H    5.626383   6.828949   6.901720   7.935554   2.030410
    19  H    5.265450   6.672715   7.078831   7.650551   2.117226
    20  H    4.892545   6.160872   6.505804   7.119498   2.114422
                   11         12         13         14         15
    11  O    0.000000
    12  C    2.823433   0.000000
    13  H    6.121900   5.780654   0.000000
    14  H    0.976868   3.618635   6.812399   0.000000
    15  H    4.507630   3.807323   1.984729   5.283600   0.000000
    16  H    2.675023   5.104134   5.872766   2.390774   4.951102
    17  H    4.603039   6.225355   4.400846   4.661769   4.323366
    18  H    3.840506   1.088904   6.155506   4.647508   4.222543
    19  H    2.257638   1.088611   6.468395   2.988620   4.548193
    20  H    3.067475   1.094920   5.959144   3.671647   3.992662
                   16         17         18         19         20
    16  H    0.000000
    17  H    2.503526   0.000000
    18  H    6.162068   7.169429   0.000000
    19  H    4.838898   6.350059   1.795924   0.000000
    20  H    5.087152   6.160429   1.787560   1.787516   0.000000
 Stoichiometry    C8H8O4
 Framework group  C1[X(C8H8O4)]
 Deg. of freedom    54
 Full point group                 C1      NOp   1
 Largest Abelian subgroup         C1      NOp   1
 Largest concise Abelian subgroup C1      NOp   1
                         Standard orientation:                         
 ---------------------------------------------------------------------
 Center     Atomic      Atomic             Coordinates (Angstroms)
 Number     Number       Type             X           Y           Z
 ---------------------------------------------------------------------
      1          6           0       -0.253688   -0.818174   -0.065934
      2          6           0        1.089155   -0.428023   -0.114665
      3          6           0        1.399270    0.943807   -0.105540
      4          6           0        0.372301    1.893745   -0.026558
      5          6           0       -0.959150    1.497158    0.034620
      6          6           0       -1.283786    0.128506   -0.004729
      7          6           0       -2.730412   -0.234536    0.057554
      8          8           0       -3.077601   -1.548241   -0.219397
      9          8           0       -3.622429    0.564495    0.345115
     10          8           0        2.013379   -1.453892   -0.229837
     11          8           0        2.739809    1.314946   -0.230692
     12          6           0        3.314898   -1.366839    0.439442
     13          1           0       -2.334893   -2.094948   -0.543250
     14          1           0        2.900539    2.213519    0.117163
     15          1           0       -0.425673   -1.888611   -0.041801
     16          1           0        0.630603    2.948500   -0.034475
     17          1           0       -1.761185    2.220923    0.098284
     18          1           0        3.758058   -2.350773    0.293864
     19          1           0        3.932608   -0.588567   -0.005305
     20          1           0        3.183173   -1.172371    1.508872
 ---------------------------------------------------------------------
 Rotational constants (GHZ):      1.9236631      0.5580840      0.4399085
 Standard basis: 6-31G (6D, 7F)
 There are   124 symmetry adapted cartesian basis functions of A   symmetry.
 There are   124 symmetry adapted basis functions of A   symmetry.
   124 basis functions,   296 primitive gaussians,   124 cartesian basis functions
    44 alpha electrons       44 beta electrons
       nuclear repulsion energy       676.0587335156 Hartrees.
 NAtoms=   20 NActive=   20 NUniq=   20 SFac= 1.00D+00 NAtFMM=   60 NAOKFM=F Big=F
 Integral buffers will be    262144 words long.
 Raffenetti 2 integral format.
 Two-electron integral symmetry is turned on.
 One-electron integrals computed using PRISM.
 NBasis=   124 RedAO= T EigKep=  5.68D-04  NBF=   124
 NBsUse=   124 1.00D-06 EigRej= -1.00D+00 NBFU=   124
 Initial guess from the checkpoint file:  "C:\Users\GHS Azim Shah\Desktop\comp1.chk"
 B after Tr=     0.000000    0.000000    0.000000
         Rot=    0.999998    0.001506   -0.000029    0.000859 Ang=   0.20 deg.
 ExpMin= 1.61D-01 ExpMax= 5.48D+03 ExpMxC= 8.25D+02 IAcc=1 IRadAn=         1 AccDes= 0.00D+00
 Harris functional with IExCor=  402 and IRadAn=       1 diagonalized for initial guess.
 HarFok:  IExCor=  402 AccDes= 0.00D+00 IRadAn=         1 IDoV= 1 UseB2=F ITyADJ=14
 ICtDFT=  3500011 ScaDFX=  1.000000  1.000000  1.000000  1.000000
 FoFCou: FMM=F IPFlag=           0 FMFlag=      100000 FMFlg1=           0
         NFxFlg=           0 DoJE=T BraDBF=F KetDBF=T FulRan=T
         wScrn=  0.000000 ICntrl=     500 IOpCl=  0 I1Cent=   200000004 NGrid=           0
         NMat0=    1 NMatS0=      1 NMatT0=    0 NMatD0=    1 NMtDS0=    0 NMtDT0=    0
 Petite list used in FoFCou.
 Keep R1 ints in memory in canonical form, NReq=31069976.
 Requested convergence on RMS density matrix=1.00D-08 within 128 cycles.
 Requested convergence on MAX density matrix=1.00D-06.
 Requested convergence on             energy=1.00D-06.
 No special actions if energy rises.
 Integral accuracy reduced to 1.0D-05 until final iterations.
 Initial convergence to 1.0D-05 achieved.  Increase integral accuracy.
 SCF Done:  E(RB3LYP) =  -610.358227325     A.U. after   13 cycles
            NFock= 13  Conv=0.58D-08     -V/T= 2.0055
 Calling FoFJK, ICntrl=      2127 FMM=F ISym2X=0 I1Cent= 0 IOpClX= 0 NMat=1 NMatS=1 NMatT=0.
 ***** Axes restored to original set *****
 -------------------------------------------------------------------
 Center     Atomic                   Forces (Hartrees/Bohr)
 Number     Number              X              Y              Z
 -------------------------------------------------------------------
      1        6           0.001714806   -0.002307065    0.000283805
      2        6           0.001034959    0.001844127    0.000148566
      3        6          -0.000677423   -0.002654649    0.002400540
      4        6           0.000985108   -0.001152167   -0.000943707
      5        6           0.001525760    0.001155196    0.000199380
      6        6          -0.003584959    0.001983466   -0.000426321
      7        6           0.001591366   -0.001642773   -0.000998692
      8        8          -0.000510652    0.000069725   -0.000021396
      9        8           0.000474445    0.000053647    0.000592808
     10        8          -0.000465505    0.000750898    0.000433057
     11        8          -0.001250175    0.000891922   -0.003863638
     12        6           0.001261292   -0.000409762   -0.000033127
     13        1          -0.000300651   -0.000161369    0.000561840
     14        1          -0.001179859    0.000734911    0.002762017
     15        1          -0.000322579    0.000794401   -0.000121707
     16        1          -0.000671997   -0.000062960   -0.000171821
     17        1          -0.000511757   -0.000145026    0.000047266
     18        1           0.000567124    0.000167300   -0.000154408
     19        1           0.000588123    0.000235522   -0.000155881
     20        1          -0.000267425   -0.000145346   -0.000538582
 -------------------------------------------------------------------
 Cartesian Forces:  Max     0.003863638 RMS     0.001223029

 GradGradGradGradGradGradGradGradGradGradGradGradGradGradGradGradGradGrad
 Berny optimization.
 Using GEDIIS/GDIIS optimizer.
 FormGI is forming the generalized inverse of G from B-inverse, IUseBI=4.
 Internal  Forces:  Max     0.004865999 RMS     0.001223866
 Search for a local minimum.
 Step number   6 out of a maximum of   97
 All quantities printed in internal units (Hartrees-Bohrs-Radians)
 Mixed Optimization -- RFO/linear search
 Update second derivatives using D2CorX and points    4    5    6
 DE= -1.55D-03 DEPred=-1.29D-03 R= 1.20D+00
 TightC=F SS=  1.41D+00  RLast= 3.01D-01 DXNew= 1.4208D+00 9.0436D-01
 Trust test= 1.20D+00 RLast= 3.01D-01 DXMaxT set to 9.04D-01
 ITU=  1  1  1  0  0  0
 Use linear search instead of GDIIS.
     Eigenvalues ---    0.00834   0.01617   0.01970   0.02157   0.02158
     Eigenvalues ---    0.02159   0.02162   0.02172   0.02180   0.02214
     Eigenvalues ---    0.02288   0.02344   0.02508   0.02732   0.02831
     Eigenvalues ---    0.10299   0.10943   0.15844   0.15982   0.15995
     Eigenvalues ---    0.15999   0.16027   0.16045   0.16110   0.17439
     Eigenvalues ---    0.22397   0.23821   0.24044   0.24705   0.24986
     Eigenvalues ---    0.25064   0.25229   0.27859   0.32046   0.32290
     Eigenvalues ---    0.32571   0.33659   0.33680   0.34082   0.37439
     Eigenvalues ---    0.42228   0.43583   0.44914   0.46482   0.46641
     Eigenvalues ---    0.47220   0.49209   0.52974   0.52996   0.53453
     Eigenvalues ---    0.54412   0.57529   0.82691   1.07123
 RFO step:  Lambda=-9.09905399D-04 EMin= 8.33902125D-03
 Quartic linear search produced a step of  0.52234.
 Iteration  1 RMS(Cart)=  0.04643864 RMS(Int)=  0.00616019
 Iteration  2 RMS(Cart)=  0.00642425 RMS(Int)=  0.00014001
 Iteration  3 RMS(Cart)=  0.00013253 RMS(Int)=  0.00005414
 Iteration  4 RMS(Cart)=  0.00000005 RMS(Int)=  0.00005414
 Variable       Old X    -DE/DX   Delta X   Delta X   Delta X     New X
                                 (Linear)    (Quad)   (Total)
    R1        2.64415  -0.00042   0.00005  -0.00221  -0.00216   2.64199
    R2        2.64633   0.00121   0.00145   0.00112   0.00257   2.64889
    R3        2.04928   0.00035  -0.00197   0.00096  -0.00101   2.04827
    R4        2.65785   0.00361  -0.00115   0.00197   0.00082   2.65868
    R5        2.61839   0.00160   0.00079  -0.00220  -0.00141   2.61698
    R6        2.64783  -0.00018  -0.00022  -0.00046  -0.00068   2.64716
    R7        2.63916  -0.00264   0.00376  -0.00394  -0.00019   2.63898
    R8        2.62786   0.00020   0.00078   0.00108   0.00186   2.62973
    R9        2.05215   0.00043  -0.00122   0.00080  -0.00042   2.05173
   R10        2.65918  -0.00147   0.00125  -0.00182  -0.00057   2.65860
   R11        2.04506   0.00047  -0.00190   0.00098  -0.00092   2.04413
   R12        2.82095  -0.00202   0.01699  -0.00057   0.01642   2.83738
   R13        2.62057  -0.00058   0.00568  -0.00008   0.00560   2.62616
   R14        2.32739  -0.00058   0.00040  -0.00074  -0.00034   2.32704
   R15        1.84709  -0.00006   0.00035   0.00058   0.00093   1.84802
   R16        2.77054   0.00138   0.01201   0.00271   0.01471   2.78525
   R17        1.84601  -0.00017   0.00041  -0.00057  -0.00016   1.84585
   R18        2.05773   0.00058  -0.00227   0.00015  -0.00213   2.05560
   R19        2.05718  -0.00039  -0.00281   0.00106  -0.00176   2.05542
   R20        2.06910   0.00061  -0.00229   0.00091  -0.00138   2.06772
    A1        2.11645   0.00121  -0.00085   0.00121   0.00034   2.11679
    A2        2.01331   0.00020  -0.00428   0.00390  -0.00039   2.01293
    A3        2.15276  -0.00141   0.00505  -0.00522  -0.00017   2.15258
    A4        2.07527  -0.00143   0.00023  -0.00031  -0.00010   2.07517
    A5        2.02261  -0.00309   0.00392  -0.00143   0.00246   2.02507
    A6        2.18415   0.00452  -0.00373   0.00110  -0.00265   2.18150
    A7        2.09442  -0.00035   0.00190  -0.00098   0.00090   2.09531
    A8        2.06038   0.00289  -0.00951  -0.00015  -0.00969   2.05069
    A9        2.12752  -0.00254   0.00800   0.00103   0.00901   2.13653
   A10        2.10702   0.00057  -0.00189   0.00064  -0.00125   2.10576
   A11        2.07572   0.00024   0.00160   0.00242   0.00402   2.07974
   A12        2.10024  -0.00081   0.00031  -0.00306  -0.00274   2.09750
   A13        2.09098   0.00033   0.00080   0.00000   0.00079   2.09176
   A14        2.11934  -0.00042   0.00184  -0.00132   0.00052   2.11986
   A15        2.07276   0.00008  -0.00260   0.00131  -0.00128   2.07148
   A16        2.08178  -0.00033  -0.00025  -0.00061  -0.00087   2.08090
   A17        2.15347  -0.00032   0.00451  -0.00370   0.00081   2.15428
   A18        2.04760   0.00065  -0.00433   0.00433   0.00000   2.04760
   A19        2.05407   0.00033  -0.00230  -0.00456  -0.00712   2.04695
   A20        2.15777  -0.00009   0.00428   0.00272   0.00674   2.16450
   A21        2.07134  -0.00024  -0.00189   0.00208  -0.00008   2.07126
   A22        1.98865  -0.00060   0.00783  -0.00258   0.00525   1.99389
   A23        2.10626   0.00487  -0.00350  -0.00296  -0.00646   2.09980
   A24        1.95031  -0.00054   0.00326  -0.00303   0.00023   1.95055
   A25        1.81997  -0.00011  -0.00215  -0.00634  -0.00850   1.81147
   A26        1.93872   0.00048  -0.00216   0.00154  -0.00063   1.93809
   A27        1.92796  -0.00010  -0.00185   0.00145  -0.00041   1.92756
   A28        1.93955  -0.00025   0.00560   0.00080   0.00639   1.94594
   A29        1.91774  -0.00007   0.00123   0.00094   0.00215   1.91990
   A30        1.91806   0.00004  -0.00065   0.00132   0.00066   1.91872
    D1       -0.00335  -0.00015   0.00500  -0.00992  -0.00488  -0.00823
    D2       -3.09599  -0.00018  -0.00265   0.00367   0.00104  -3.09495
    D3       -3.10681  -0.00007   0.00719  -0.00635   0.00084  -3.10596
    D4        0.08373  -0.00010  -0.00047   0.00724   0.00676   0.09050
    D5       -0.02178   0.00005  -0.00741   0.00617  -0.00125  -0.02304
    D6       -3.13463   0.00003  -0.00380   0.00524   0.00144  -3.13319
    D7        3.07855   0.00001  -0.00997   0.00253  -0.00745   3.07111
    D8       -0.03429  -0.00001  -0.00636   0.00160  -0.00475  -0.03904
    D9        0.01800   0.00019   0.00122   0.00846   0.00967   0.02767
   D10       -3.07978   0.00024  -0.00754   0.01109   0.00366  -3.07612
   D11        3.10574  -0.00003   0.00997  -0.00658   0.00334   3.10908
   D12        0.00796   0.00002   0.00120  -0.00395  -0.00268   0.00528
   D13       -2.52189   0.00085   0.00646   0.01452   0.02097  -2.50092
   D14        0.67211   0.00103  -0.00192   0.02912   0.02721   0.69932
   D15       -0.00739  -0.00016  -0.00498  -0.00342  -0.00842  -0.01581
   D16       -3.12713  -0.00017  -0.00608  -0.00336  -0.00948  -3.13661
   D17        3.08866  -0.00007   0.00350  -0.00620  -0.00259   3.08607
   D18       -0.03108  -0.00008   0.00240  -0.00613  -0.00365  -0.03473
   D19       -2.76261  -0.00263  -0.09614  -0.13265  -0.22880  -2.99142
   D20        0.42367  -0.00265  -0.10485  -0.12991  -0.23474   0.18893
   D21       -0.01804   0.00005   0.00253  -0.00041   0.00215  -0.01589
   D22        3.13896   0.00002  -0.00001   0.00004   0.00003   3.13898
   D23        3.10139   0.00007   0.00367  -0.00040   0.00330   3.10470
   D24       -0.02480   0.00004   0.00113   0.00004   0.00118  -0.02362
   D25        0.03234   0.00000   0.00360  -0.00093   0.00266   0.03501
   D26       -3.13627   0.00001   0.00031  -0.00017   0.00015  -3.13612
   D27       -3.12424   0.00002   0.00613  -0.00138   0.00474  -3.11950
   D28       -0.00966   0.00003   0.00284  -0.00063   0.00222  -0.00744
   D29       -0.22538  -0.00077  -0.00683  -0.03907  -0.04591  -0.27130
   D30        2.91080   0.00007  -0.02029   0.01340  -0.00688   2.90392
   D31        2.94443  -0.00077  -0.00333  -0.03992  -0.04325   2.90118
   D32       -0.20257   0.00006  -0.01679   0.01256  -0.00422  -0.20679
   D33       -0.12757  -0.00007  -0.02918   0.00254  -0.02666  -0.15424
   D34        3.01915  -0.00087  -0.01632  -0.04726  -0.06356   2.95559
   D35        3.00546  -0.00048  -0.02046  -0.02054  -0.04099   2.96447
   D36       -1.18712  -0.00059  -0.01618  -0.02254  -0.03873  -1.22585
   D37        0.94599  -0.00028  -0.01979  -0.01881  -0.03860   0.90739
         Item               Value     Threshold  Converged?
 Maximum Force            0.004866     0.000450     NO 
 RMS     Force            0.001224     0.000300     NO 
 Maximum Displacement     0.358134     0.001800     NO 
 RMS     Displacement     0.051081     0.001200     NO 
 Predicted change in Energy=-7.282250D-04
 GradGradGradGradGradGradGradGradGradGradGradGradGradGradGradGradGradGrad

                          Input orientation:                          
 ---------------------------------------------------------------------
 Center     Atomic      Atomic             Coordinates (Angstroms)
 Number     Number       Type             X           Y           Z
 ---------------------------------------------------------------------
      1          6           0       -8.199416    1.035543   -0.132671
      2          6           0       -7.710039   -0.236570    0.178559
      3          6           0       -8.625270   -1.264545    0.470139
      4          6           0      -10.002441   -1.014597    0.413509
      5          6           0      -10.480997    0.251047    0.088465
      6          6           0       -9.576043    1.297298   -0.167873
      7          6           0      -10.154186    2.641086   -0.506122
      8          8           0       -9.293845    3.731884   -0.470698
      9          8           0      -11.340301    2.832577   -0.776035
     10          8           0       -6.331975   -0.359639    0.238460
     11          8           0       -8.104213   -2.501662    0.855128
     12          6           0       -5.673557   -1.589103   -0.238256
     13          1           0       -8.412985    3.536433   -0.093558
     14          1           0       -8.798396   -3.186962    0.905920
     15          1           0       -7.446127    1.774219   -0.381160
     16          1           0      -10.695763   -1.817170    0.645869
     17          1           0      -11.541564    0.457948    0.038631
     18          1           0       -4.616667   -1.331781   -0.243806
     19          1           0       -5.876839   -2.424505    0.427949
     20          1           0       -6.005075   -1.831500   -1.252451
 ---------------------------------------------------------------------
                    Distance matrix (angstroms):
                    1          2          3          4          5
     1  C    0.000000
     2  C    1.398079   0.000000
     3  C    2.415603   1.406911   0.000000
     4  C    2.784293   2.432208   1.400814   0.000000
     5  C    2.422797   2.814977   2.426194   1.391591   0.000000
     6  C    1.401734   2.440233   2.806077   2.421710   1.406873
     7  C    2.557022   3.837128   4.306347   3.772634   2.484477
     8  O    2.929555   4.321876   5.128009   4.879858   3.719976
     9  O    3.675379   4.848682   5.070578   4.243305   2.854832
    10  O    2.360425   1.384844   2.476233   3.732550   4.196405
    11  O    3.673776   2.396614   1.396487   2.451460   3.716757
    12  C    3.644156   2.479987   3.052830   4.415211   5.157943
    13  H    2.510298   3.847563   4.838617   4.847202   3.886331
    14  H    4.389419   3.227753   1.978779   2.532067   3.913986
    15  H    1.083897   2.103856   3.368854   3.865713   3.427978
    16  H    3.869864   3.410458   2.150167   1.085730   2.152754
    17  H    3.396014   3.896475   3.414374   2.162827   1.081709
    18  H    4.295656   3.308599   4.072239   5.435000   6.083265
    19  H    4.204830   2.865288   2.983481   4.359890   5.335925
    20  H    3.780076   2.738338   3.186562   4.407004   5.115558
                    6          7          8          9         10
     6  C    0.000000
     7  C    1.501475   0.000000
     8  O    2.469524   1.389706   0.000000
     9  O    2.416517   1.231418   2.256095   0.000000
    10  O    3.665313   4.916101   5.100602   6.025178   0.000000
    11  O    4.200584   5.701162   6.483065   6.448804   2.847695
    12  C    4.854447   6.167843   6.439986   7.207805   1.473891
    13  H    2.524273   2.000909   0.977932   3.087130   4.429471
    14  H    4.676147   6.148022   7.071845   6.747230   3.810839
    15  H    2.193054   2.846165   2.693423   4.054706   2.485682
    16  H    3.408205   4.636425   5.831304   4.904834   4.618768
    17  H    2.147190   2.643419   4.003787   2.518542   5.277139
    18  H    5.613664   6.820308   6.896969   7.926689   2.029759
    19  H    5.281187   6.695402   7.098213   7.676973   2.122906
    20  H    4.870062   6.146231   6.509869   7.102481   2.120391
                   11         12         13         14         15
    11  O    0.000000
    12  C    2.817150   0.000000
    13  H    6.119962   5.813478   0.000000
    14  H    0.976784   3.691464   6.808197   0.000000
    15  H    4.499405   3.804519   2.030499   5.300805   0.000000
    16  H    2.688578   5.104531   5.866762   2.354561   4.951060
    17  H    4.608833   6.220979   4.391190   4.643547   4.322198
    18  H    3.839173   1.087778   6.175283   4.717035   4.203802
    19  H    2.269279   1.087681   6.498984   3.057007   4.554845
    20  H    3.049161   1.094190   5.996314   3.781334   3.979572
                   16         17         18         19         20
    16  H    0.000000
    17  H    2.502056   0.000000
    18  H    6.162996   7.158009   0.000000
    19  H    4.861931   6.367826   1.798147   0.000000
    20  H    5.060275   6.128717   1.787389   1.786574   0.000000
 Stoichiometry    C8H8O4
 Framework group  C1[X(C8H8O4)]
 Deg. of freedom    54
 Full point group                 C1      NOp   1
 Largest Abelian subgroup         C1      NOp   1
 Largest concise Abelian subgroup C1      NOp   1
                         Standard orientation:                         
 ---------------------------------------------------------------------
 Center     Atomic      Atomic             Coordinates (Angstroms)
 Number     Number       Type             X           Y           Z
 ---------------------------------------------------------------------
      1          6           0       -0.249918   -0.818239   -0.059891
      2          6           0        1.091742   -0.428507   -0.111694
      3          6           0        1.401705    0.943832   -0.108736
      4          6           0        0.376509    1.894392   -0.021038
      5          6           0       -0.955547    1.497153    0.044948
      6          6           0       -1.281102    0.129070    0.004302
      7          6           0       -2.736107   -0.235327    0.072163
      8          8           0       -3.082212   -1.539768   -0.259391
      9          8           0       -3.631520    0.556524    0.368132
     10          8           0        2.017546   -1.451491   -0.230788
     11          8           0        2.744952    1.301710   -0.242095
     12          6           0        3.314665   -1.365405    0.463780
     13          1           0       -2.350140   -2.065219   -0.639290
     14          1           0        2.881285    2.257689   -0.095040
     15          1           0       -0.421258   -1.888097   -0.030219
     16          1           0        0.631805    2.949674   -0.024673
     17          1           0       -1.757340    2.219834    0.115339
     18          1           0        3.739154   -2.359810    0.344490
     19          1           0        3.948841   -0.604781    0.013978
     20          1           0        3.165831   -1.146897    1.525550
 ---------------------------------------------------------------------
 Rotational constants (GHZ):      1.9237000      0.5559064      0.4394286
 Standard basis: 6-31G (6D, 7F)
 There are   124 symmetry adapted cartesian basis functions of A   symmetry.
 There are   124 symmetry adapted basis functions of A   symmetry.
   124 basis functions,   296 primitive gaussians,   124 cartesian basis functions
    44 alpha electrons       44 beta electrons
       nuclear repulsion energy       675.4589255345 Hartrees.
 NAtoms=   20 NActive=   20 NUniq=   20 SFac= 1.00D+00 NAtFMM=   60 NAOKFM=F Big=F
 Integral buffers will be    262144 words long.
 Raffenetti 2 integral format.
 Two-electron integral symmetry is turned on.
 One-electron integrals computed using PRISM.
 NBasis=   124 RedAO= T EigKep=  5.71D-04  NBF=   124
 NBsUse=   124 1.00D-06 EigRej= -1.00D+00 NBFU=   124
 Initial guess from the checkpoint file:  "C:\Users\GHS Azim Shah\Desktop\comp1.chk"
 B after Tr=     0.000000    0.000000    0.000000
         Rot=    1.000000    0.000026    0.000135    0.000242 Ang=   0.03 deg.
 ExpMin= 1.61D-01 ExpMax= 5.48D+03 ExpMxC= 8.25D+02 IAcc=1 IRadAn=         1 AccDes= 0.00D+00
 Harris functional with IExCor=  402 and IRadAn=       1 diagonalized for initial guess.
 HarFok:  IExCor=  402 AccDes= 0.00D+00 IRadAn=         1 IDoV= 1 UseB2=F ITyADJ=14
 ICtDFT=  3500011 ScaDFX=  1.000000  1.000000  1.000000  1.000000
 FoFCou: FMM=F IPFlag=           0 FMFlag=      100000 FMFlg1=           0
         NFxFlg=           0 DoJE=T BraDBF=F KetDBF=T FulRan=T
         wScrn=  0.000000 ICntrl=     500 IOpCl=  0 I1Cent=   200000004 NGrid=           0
         NMat0=    1 NMatS0=      1 NMatT0=    0 NMatD0=    1 NMtDS0=    0 NMtDT0=    0
 Petite list used in FoFCou.
 Keep R1 ints in memory in canonical form, NReq=31069976.
 Requested convergence on RMS density matrix=1.00D-08 within 128 cycles.
 Requested convergence on MAX density matrix=1.00D-06.
 Requested convergence on             energy=1.00D-06.
 No special actions if energy rises.
 Integral accuracy reduced to 1.0D-05 until final iterations.
 Initial convergence to 1.0D-05 achieved.  Increase integral accuracy.
 SCF Done:  E(RB3LYP) =  -610.359029431     A.U. after   13 cycles
            NFock= 13  Conv=0.78D-08     -V/T= 2.0056
 Calling FoFJK, ICntrl=      2127 FMM=F ISym2X=0 I1Cent= 0 IOpClX= 0 NMat=1 NMatS=1 NMatT=0.
 ***** Axes restored to original set *****
 -------------------------------------------------------------------
 Center     Atomic                   Forces (Hartrees/Bohr)
 Number     Number              X              Y              Z
 -------------------------------------------------------------------
      1        6           0.000987401   -0.001683343   -0.000698174
      2        6          -0.000116920    0.002271739    0.000054530
      3        6           0.000739952   -0.003738035    0.003313852
      4        6           0.001067314   -0.000721243   -0.000488280
      5        6           0.002143679    0.001622364   -0.000058278
      6        6          -0.005416667    0.004950452   -0.002701061
      7        6           0.004112591   -0.003352527    0.005147220
      8        8          -0.001270964   -0.000461863   -0.001057635
      9        8           0.001918910   -0.001306067   -0.001119679
     10        8           0.001031330   -0.002632924   -0.000587835
     11        8          -0.003157825    0.001859773   -0.002820907
     12        6          -0.000202810    0.003165329    0.000503404
     13        1          -0.000673323   -0.001170032   -0.000130628
     14        1          -0.000440915    0.000875474    0.001180928
     15        1          -0.000416131    0.001482283   -0.000119403
     16        1          -0.000729578   -0.000416208   -0.000105968
     17        1          -0.001000612   -0.000305287    0.000092946
     18        1           0.001407625   -0.000457272   -0.000060578
     19        1           0.000444600    0.000011479    0.000362630
     20        1          -0.000427655    0.000005910   -0.000707084
 -------------------------------------------------------------------
 Cartesian Forces:  Max     0.005416667 RMS     0.001919774

 GradGradGradGradGradGradGradGradGradGradGradGradGradGradGradGradGradGrad
 Berny optimization.
 Using GEDIIS/GDIIS optimizer.
 FormGI is forming the generalized inverse of G from B-inverse, IUseBI=4.
 Internal  Forces:  Max     0.007842167 RMS     0.001563142
 Search for a local minimum.
 Step number   7 out of a maximum of   97
 All quantities printed in internal units (Hartrees-Bohrs-Radians)
 Mixed Optimization -- RFO/linear search
 Update second derivatives using D2CorX and points    6    7
 DE= -8.02D-04 DEPred=-7.28D-04 R= 1.10D+00
 TightC=F SS=  1.41D+00  RLast= 3.52D-01 DXNew= 1.5209D+00 1.0550D+00
 Trust test= 1.10D+00 RLast= 3.52D-01 DXMaxT set to 1.05D+00
 ITU=  1  1  1  1  0  0  0
 Use linear search instead of GDIIS.
     Eigenvalues ---    0.00581   0.01608   0.01969   0.02157   0.02158
     Eigenvalues ---    0.02159   0.02163   0.02171   0.02180   0.02220
     Eigenvalues ---    0.02292   0.02344   0.02517   0.02730   0.03682
     Eigenvalues ---    0.10321   0.10997   0.15969   0.15981   0.15994
     Eigenvalues ---    0.16012   0.16016   0.16057   0.16141   0.17539
     Eigenvalues ---    0.22386   0.23748   0.24472   0.24697   0.24989
     Eigenvalues ---    0.25020   0.25260   0.27854   0.32036   0.32286
     Eigenvalues ---    0.32606   0.33663   0.33680   0.34122   0.37150
     Eigenvalues ---    0.42330   0.44563   0.45005   0.46481   0.46636
     Eigenvalues ---    0.47206   0.49195   0.52974   0.52993   0.53693
     Eigenvalues ---    0.54630   0.57404   0.77990   1.06560
 RFO step:  Lambda=-7.03661068D-04 EMin= 5.80730600D-03
 Quartic linear search produced a step of  0.20188.
 Iteration  1 RMS(Cart)=  0.03167965 RMS(Int)=  0.00183684
 Iteration  2 RMS(Cart)=  0.00189018 RMS(Int)=  0.00009312
 Iteration  3 RMS(Cart)=  0.00000834 RMS(Int)=  0.00009297
 Iteration  4 RMS(Cart)=  0.00000000 RMS(Int)=  0.00009297
 Variable       Old X    -DE/DX   Delta X   Delta X   Delta X     New X
                                 (Linear)    (Quad)   (Total)
    R1        2.64199  -0.00008  -0.00044  -0.00147  -0.00190   2.64009
    R2        2.64889   0.00009   0.00052   0.00243   0.00294   2.65183
    R3        2.04827   0.00075  -0.00020   0.00088   0.00068   2.04895
    R4        2.65868   0.00361   0.00017   0.00359   0.00376   2.66244
    R5        2.61698   0.00220  -0.00028   0.00080   0.00052   2.61749
    R6        2.64716  -0.00044  -0.00014  -0.00064  -0.00077   2.64638
    R7        2.63898  -0.00422  -0.00004  -0.00562  -0.00565   2.63332
    R8        2.62973  -0.00011   0.00038   0.00085   0.00122   2.63095
    R9        2.05173   0.00075  -0.00008   0.00117   0.00108   2.05282
   R10        2.65860  -0.00189  -0.00012  -0.00270  -0.00282   2.65579
   R11        2.04413   0.00092  -0.00019   0.00127   0.00108   2.04522
   R12        2.83738  -0.00784   0.00332  -0.00691  -0.00359   2.83378
   R13        2.62616  -0.00251   0.00113  -0.00116  -0.00003   2.62613
   R14        2.32704  -0.00181  -0.00007  -0.00053  -0.00060   2.32644
   R15        1.84802  -0.00042   0.00019  -0.00018   0.00001   1.84803
   R16        2.78525  -0.00174   0.00297  -0.00062   0.00235   2.78760
   R17        1.84585  -0.00024  -0.00003  -0.00028  -0.00031   1.84555
   R18        2.05560   0.00126  -0.00043   0.00166   0.00123   2.05683
   R19        2.05542   0.00013  -0.00035   0.00100   0.00065   2.05607
   R20        2.06772   0.00079  -0.00028   0.00117   0.00089   2.06861
    A1        2.11679   0.00060   0.00007   0.00171   0.00177   2.11856
    A2        2.01293   0.00106  -0.00008   0.00496   0.00488   2.01781
    A3        2.15258  -0.00165  -0.00004  -0.00648  -0.00652   2.14606
    A4        2.07517  -0.00136  -0.00002  -0.00108  -0.00109   2.07408
    A5        2.02507  -0.00225   0.00050   0.00125   0.00174   2.02681
    A6        2.18150   0.00361  -0.00054  -0.00009  -0.00063   2.18087
    A7        2.09531  -0.00032   0.00018  -0.00128  -0.00115   2.09417
    A8        2.05069   0.00364  -0.00196   0.00403   0.00200   2.05269
    A9        2.13653  -0.00331   0.00182  -0.00208  -0.00033   2.13620
   A10        2.10576   0.00046  -0.00025   0.00122   0.00097   2.10673
   A11        2.07974   0.00010   0.00081   0.00157   0.00238   2.08211
   A12        2.09750  -0.00056  -0.00055  -0.00273  -0.00329   2.09421
   A13        2.09176   0.00009   0.00016   0.00046   0.00061   2.09238
   A14        2.11986  -0.00056   0.00011  -0.00268  -0.00257   2.11729
   A15        2.07148   0.00047  -0.00026   0.00224   0.00198   2.07346
   A16        2.08090   0.00052  -0.00018  -0.00121  -0.00140   2.07951
   A17        2.15428  -0.00151   0.00016  -0.00278  -0.00261   2.15167
   A18        2.04760   0.00099   0.00000   0.00398   0.00398   2.05158
   A19        2.04695   0.00044  -0.00144   0.00139  -0.00055   2.04640
   A20        2.16450  -0.00111   0.00136  -0.00056   0.00031   2.16481
   A21        2.07126   0.00073  -0.00002   0.00100   0.00048   2.07175
   A22        1.99389  -0.00236   0.00106  -0.00546  -0.00440   1.98949
   A23        2.09980   0.00448  -0.00130  -0.00003  -0.00134   2.09846
   A24        1.95055  -0.00105   0.00005  -0.00185  -0.00181   1.94874
   A25        1.81147   0.00116  -0.00172   0.00448   0.00276   1.81424
   A26        1.93809  -0.00012  -0.00013  -0.00144  -0.00156   1.93652
   A27        1.92756  -0.00045  -0.00008  -0.00078  -0.00086   1.92670
   A28        1.94594  -0.00070   0.00129  -0.00256  -0.00128   1.94466
   A29        1.91990  -0.00011   0.00043   0.00030   0.00073   1.92063
   A30        1.91872   0.00023   0.00013   0.00016   0.00029   1.91901
    D1       -0.00823   0.00001  -0.00098   0.00177   0.00078  -0.00744
    D2       -3.09495  -0.00017   0.00021   0.00023   0.00044  -3.09451
    D3       -3.10596  -0.00009   0.00017  -0.00259  -0.00243  -3.10840
    D4        0.09050  -0.00027   0.00137  -0.00413  -0.00277   0.08772
    D5       -0.02304  -0.00008  -0.00025  -0.00566  -0.00591  -0.02895
    D6       -3.13319  -0.00014   0.00029  -0.00543  -0.00514  -3.13833
    D7        3.07111   0.00010  -0.00150  -0.00062  -0.00214   3.06897
    D8       -0.03904   0.00004  -0.00096  -0.00040  -0.00137  -0.04041
    D9        0.02767   0.00012   0.00195   0.00511   0.00705   0.03473
   D10       -3.07612  -0.00014   0.00074  -0.01427  -0.01354  -3.08966
   D11        3.10908   0.00010   0.00067   0.00683   0.00750   3.11658
   D12        0.00528  -0.00016  -0.00054  -0.01254  -0.01309  -0.00781
   D13       -2.50092   0.00107   0.00423   0.02372   0.02795  -2.47296
   D14        0.69932   0.00107   0.00549   0.02211   0.02760   0.72692
   D15       -0.01581  -0.00020  -0.00170  -0.00817  -0.00987  -0.02568
   D16       -3.13661  -0.00025  -0.00191  -0.01115  -0.01306   3.13352
   D17        3.08607   0.00023  -0.00052   0.01232   0.01179   3.09786
   D18       -0.03473   0.00018  -0.00074   0.00935   0.00860  -0.02613
   D19       -2.99142  -0.00104  -0.04619  -0.09688  -0.14307  -3.13448
   D20        0.18893  -0.00138  -0.04739  -0.11677  -0.16417   0.02476
   D21       -0.01589   0.00012   0.00043   0.00421   0.00464  -0.01125
   D22        3.13898   0.00006   0.00001   0.00250   0.00250   3.14149
   D23        3.10470   0.00018   0.00067   0.00727   0.00793   3.11262
   D24       -0.02362   0.00013   0.00024   0.00555   0.00579  -0.01783
   D25        0.03501   0.00003   0.00054   0.00263   0.00317   0.03817
   D26       -3.13612   0.00004   0.00003   0.00231   0.00233  -3.13379
   D27       -3.11950   0.00008   0.00096   0.00426   0.00522  -3.11428
   D28       -0.00744   0.00009   0.00045   0.00394   0.00438  -0.00306
   D29       -0.27130   0.00065  -0.00927   0.01494   0.00566  -0.26563
   D30        2.90392  -0.00112  -0.00139  -0.04980  -0.05118   2.85274
   D31        2.90118   0.00059  -0.00873   0.01525   0.00651   2.90769
   D32       -0.20679  -0.00117  -0.00085  -0.04949  -0.05034  -0.25713
   D33       -0.15424  -0.00067  -0.00538  -0.03712  -0.04251  -0.19675
   D34        2.95559   0.00096  -0.01283   0.02401   0.01119   2.96678
   D35        2.96447  -0.00009  -0.00827  -0.01138  -0.01965   2.94482
   D36       -1.22585  -0.00029  -0.00782  -0.01252  -0.02034  -1.24619
   D37        0.90739  -0.00039  -0.00779  -0.01383  -0.02162   0.88577
         Item               Value     Threshold  Converged?
 Maximum Force            0.007842     0.000450     NO 
 RMS     Force            0.001563     0.000300     NO 
 Maximum Displacement     0.211072     0.001800     NO 
 RMS     Displacement     0.031558     0.001200     NO 
 Predicted change in Energy=-3.980457D-04
 GradGradGradGradGradGradGradGradGradGradGradGradGradGradGradGradGradGrad

                          Input orientation:                          
 ---------------------------------------------------------------------
 Center     Atomic      Atomic             Coordinates (Angstroms)
 Number     Number       Type             X           Y           Z
 ---------------------------------------------------------------------
      1          6           0       -8.199109    1.030888   -0.126424
      2          6           0       -7.709798   -0.239875    0.185907
      3          6           0       -8.627381   -1.269346    0.474419
      4          6           0      -10.003659   -1.020202    0.404271
      5          6           0      -10.481187    0.246931    0.080751
      6          6           0       -9.576924    1.294113   -0.165855
      7          6           0      -10.148412    2.639713   -0.499745
      8          8           0       -9.282581    3.726043   -0.461513
      9          8           0      -11.320697    2.829127   -0.824525
     10          8           0       -6.331763   -0.363987    0.250477
     11          8           0       -8.111114   -2.509669    0.844412
     12          6           0       -5.671005   -1.581121   -0.257470
     13          1           0       -8.417118    3.530404   -0.050342
     14          1           0       -8.820510   -3.158163    1.017614
     15          1           0       -7.449182    1.774870   -0.370780
     16          1           0      -10.701145   -1.824144    0.621635
     17          1           0      -11.542652    0.450333    0.023697
     18          1           0       -4.614445   -1.320009   -0.270640
     19          1           0       -5.862538   -2.429507    0.396253
     20          1           0       -6.014481   -1.806401   -1.272142
 ---------------------------------------------------------------------
                    Distance matrix (angstroms):
                    1          2          3          4          5
     1  C    0.000000
     2  C    1.397074   0.000000
     3  C    2.415679   1.408903   0.000000
     4  C    2.782986   2.432775   1.400405   0.000000
     5  C    2.421857   2.815784   2.427070   1.392238   0.000000
     6  C    1.403288   2.441929   2.807651   2.421405   1.405382
     7  C    2.554891   3.835230   4.306190   3.772689   2.484577
     8  O    2.924047   4.315240   5.124369   4.878153   3.719533
     9  O    3.669512   4.845445   5.073331   4.249926   2.862174
    10  O    2.361083   1.385119   2.477839   3.733241   4.197589
    11  O    3.672303   2.397216   1.393495   2.448257   3.714737
    12  C    3.637454   2.480362   3.061539   4.418644   5.156939
    13  H    2.510159   3.843322   4.832927   4.840641   3.880563
    14  H    4.386698   3.231381   1.974840   2.519307   3.902593
    15  H    1.084255   2.106423   3.371908   3.865034   3.425133
    16  H    3.869235   3.412905   2.151736   1.086304   2.151810
    17  H    3.396890   3.897881   3.414565   2.162363   1.082283
    18  H    4.289211   3.310035   4.081830   5.439579   6.082552
    19  H    4.207979   2.872473   2.999406   4.374366   5.347409
    20  H    3.759718   2.730204   3.188440   4.397955   5.098820
                    6          7          8          9         10
     6  C    0.000000
     7  C    1.499574   0.000000
     8  O    2.467454   1.389690   0.000000
     9  O    2.414717   1.231101   2.256136   0.000000
    10  O    3.667929   4.914455   5.093388   6.020056   0.000000
    11  O    4.199761   5.698551   6.477798   6.448993   2.850052
    12  C    4.850935   6.158028   6.422701   7.189635   1.475136
    13  H    2.521803   1.998168   0.977938   3.085761   4.427808
    14  H    4.668568   6.138492   7.056459   6.744780   3.819657
    15  H    2.190983   2.837328   2.678929   4.038065   2.491846
    16  H    3.406984   4.635626   5.830103   4.912042   4.621830
    17  H    2.147552   2.647882   4.009192   2.535233   5.279007
    18  H    5.609885   6.808574   6.876813   7.905437   2.033401
    19  H    5.289421   6.698397   7.093887   7.676915   2.123156
    20  H    4.850574   6.119961   6.476537   7.060058   2.121225
                   11         12         13         14         15
    11  O    0.000000
    12  C    2.833809   0.000000
    13  H    6.113649   5.806180   0.000000
    14  H    0.976620   3.745969   6.785293   0.000000
    15  H    4.502456   3.799661   2.030144   5.304997   0.000000
    16  H    2.688463   5.112161   5.859993   2.339486   4.951065
    17  H    4.605501   6.219493   4.388768   4.628086   4.320476
    18  H    3.858150   1.088427   6.167281   4.767535   4.198099
    19  H    2.294202   1.088024   6.499682   3.109120   4.558789
    20  H    3.061087   1.094662   5.978876   3.865753   3.961858
                   16         17         18         19         20
    16  H    0.000000
    17  H    2.497781   0.000000
    18  H    6.172376   7.156871   0.000000
    19  H    4.881534   6.379339   1.798185   0.000000
    20  H    5.054852   6.110052   1.788766   1.787425   0.000000
 Stoichiometry    C8H8O4
 Framework group  C1[X(C8H8O4)]
 Deg. of freedom    54
 Full point group                 C1      NOp   1
 Largest Abelian subgroup         C1      NOp   1
 Largest concise Abelian subgroup C1      NOp   1
                         Standard orientation:                         
 ---------------------------------------------------------------------
 Center     Atomic      Atomic             Coordinates (Angstroms)
 Number     Number       Type             X           Y           Z
 ---------------------------------------------------------------------
      1          6           0       -0.249721   -0.813565   -0.067164
      2          6           0        1.091861   -0.427216   -0.119190
      3          6           0        1.403960    0.946681   -0.115921
      4          6           0        0.379790    1.896862   -0.019141
      5          6           0       -0.953527    1.501110    0.043863
      6          6           0       -1.281554    0.135361   -0.003307
      7          6           0       -2.734266   -0.231487    0.058111
      8          8           0       -3.075287   -1.537460   -0.272608
      9          8           0       -3.626552    0.543187    0.403533
     10          8           0        2.017251   -1.450936   -0.238367
     11          8           0        2.745694    1.304446   -0.232453
     12          6           0        3.300564   -1.380139    0.485594
     13          1           0       -2.347785   -2.046827   -0.682057
     14          1           0        2.863097    2.273810   -0.214087
     15          1           0       -0.428890   -1.882567   -0.039916
     16          1           0        0.633702    2.953035   -0.010017
     17          1           0       -1.752758    2.227015    0.118884
     18          1           0        3.718931   -2.378980    0.376237
     19          1           0        3.952480   -0.626293    0.049112
     20          1           0        3.129733   -1.158728    1.543932
 ---------------------------------------------------------------------
 Rotational constants (GHZ):      1.9120758      0.5570458      0.4402819
 Standard basis: 6-31G (6D, 7F)
 There are   124 symmetry adapted cartesian basis functions of A   symmetry.
 There are   124 symmetry adapted basis functions of A   symmetry.
   124 basis functions,   296 primitive gaussians,   124 cartesian basis functions
    44 alpha electrons       44 beta electrons
       nuclear repulsion energy       675.4601178808 Hartrees.
 NAtoms=   20 NActive=   20 NUniq=   20 SFac= 1.00D+00 NAtFMM=   60 NAOKFM=F Big=F
 Integral buffers will be    262144 words long.
 Raffenetti 2 integral format.
 Two-electron integral symmetry is turned on.
 One-electron integrals computed using PRISM.
 NBasis=   124 RedAO= T EigKep=  5.70D-04  NBF=   124
 NBsUse=   124 1.00D-06 EigRej= -1.00D+00 NBFU=   124
 Initial guess from the checkpoint file:  "C:\Users\GHS Azim Shah\Desktop\comp1.chk"
 B after Tr=     0.000000    0.000000    0.000000
         Rot=    1.000000   -0.000909    0.000210    0.000322 Ang=  -0.11 deg.
 ExpMin= 1.61D-01 ExpMax= 5.48D+03 ExpMxC= 8.25D+02 IAcc=1 IRadAn=         1 AccDes= 0.00D+00
 Harris functional with IExCor=  402 and IRadAn=       1 diagonalized for initial guess.
 HarFok:  IExCor=  402 AccDes= 0.00D+00 IRadAn=         1 IDoV= 1 UseB2=F ITyADJ=14
 ICtDFT=  3500011 ScaDFX=  1.000000  1.000000  1.000000  1.000000
 FoFCou: FMM=F IPFlag=           0 FMFlag=      100000 FMFlg1=           0
         NFxFlg=           0 DoJE=T BraDBF=F KetDBF=T FulRan=T
         wScrn=  0.000000 ICntrl=     500 IOpCl=  0 I1Cent=   200000004 NGrid=           0
         NMat0=    1 NMatS0=      1 NMatT0=    0 NMatD0=    1 NMtDS0=    0 NMtDT0=    0
 Petite list used in FoFCou.
 Keep R1 ints in memory in canonical form, NReq=31069976.
 Requested convergence on RMS density matrix=1.00D-08 within 128 cycles.
 Requested convergence on MAX density matrix=1.00D-06.
 Requested convergence on             energy=1.00D-06.
 No special actions if energy rises.
 Integral accuracy reduced to 1.0D-05 until final iterations.
 Initial convergence to 1.0D-05 achieved.  Increase integral accuracy.
 SCF Done:  E(RB3LYP) =  -610.359437199     A.U. after   13 cycles
            NFock= 13  Conv=0.89D-08     -V/T= 2.0056
 Calling FoFJK, ICntrl=      2127 FMM=F ISym2X=0 I1Cent= 0 IOpClX= 0 NMat=1 NMatS=1 NMatT=0.
 ***** Axes restored to original set *****
 -------------------------------------------------------------------
 Center     Atomic                   Forces (Hartrees/Bohr)
 Number     Number              X              Y              Z
 -------------------------------------------------------------------
      1        6           0.000302346   -0.000396239   -0.000463800
      2        6          -0.000863389    0.001272291   -0.000366792
      3        6           0.000957579   -0.002233621    0.001651511
      4        6           0.000378623   -0.000306318   -0.000093822
      5        6           0.001274624    0.001054300    0.000313322
      6        6          -0.004016585    0.004669858   -0.000607380
      7        6           0.005099578   -0.004113337   -0.001850550
      8        8          -0.001453882   -0.000303949    0.000799440
      9        8           0.000752245   -0.000764802    0.001488571
     10        8           0.001502676   -0.002963405   -0.000609649
     11        8          -0.002196383    0.001417431   -0.000925496
     12        6          -0.000885755    0.003159723    0.000546142
     13        1          -0.000529213   -0.000820599    0.000037147
     14        1          -0.000080346    0.000406080    0.000097510
     15        1          -0.000261874    0.000875010    0.000025927
     16        1          -0.000299060   -0.000341241   -0.000064706
     17        1          -0.000638275   -0.000247521    0.000074010
     18        1           0.000893921   -0.000368731    0.000014070
     19        1           0.000272660   -0.000055902    0.000294929
     20        1          -0.000209488    0.000060972   -0.000360385
 -------------------------------------------------------------------
 Cartesian Forces:  Max     0.005099578 RMS     0.001525599

 GradGradGradGradGradGradGradGradGradGradGradGradGradGradGradGradGradGrad
 Berny optimization.
 Using GEDIIS/GDIIS optimizer.
 FormGI is forming the generalized inverse of G from B-inverse, IUseBI=4.
 Internal  Forces:  Max     0.006966183 RMS     0.001123854
 Search for a local minimum.
 Step number   8 out of a maximum of   97
 All quantities printed in internal units (Hartrees-Bohrs-Radians)
 Mixed Optimization -- RFO/linear search
 Update second derivatives using D2CorX and points    6    7    8
 DE= -4.08D-04 DEPred=-3.98D-04 R= 1.02D+00
 TightC=F SS=  1.41D+00  RLast= 2.43D-01 DXNew= 1.7742D+00 7.2786D-01
 Trust test= 1.02D+00 RLast= 2.43D-01 DXMaxT set to 1.05D+00
 ITU=  1  1  1  1  1  0  0  0
 Use linear search instead of GDIIS.
     Eigenvalues ---    0.00525   0.01606   0.01970   0.02157   0.02159
     Eigenvalues ---    0.02159   0.02165   0.02169   0.02179   0.02224
     Eigenvalues ---    0.02337   0.02344   0.02517   0.02740   0.04978
     Eigenvalues ---    0.10333   0.10983   0.15844   0.15980   0.15993
     Eigenvalues ---    0.15997   0.16023   0.16051   0.16155   0.17459
     Eigenvalues ---    0.22372   0.23570   0.24373   0.24735   0.24988
     Eigenvalues ---    0.25033   0.25307   0.27842   0.32021   0.32281
     Eigenvalues ---    0.32584   0.33664   0.33680   0.34122   0.36844
     Eigenvalues ---    0.42293   0.44804   0.44862   0.46476   0.46608
     Eigenvalues ---    0.47150   0.49925   0.52971   0.52986   0.53998
     Eigenvalues ---    0.54878   0.57103   0.66515   1.04634
 RFO step:  Lambda=-3.75167675D-04 EMin= 5.24557954D-03
 Quartic linear search produced a step of  0.08164.
 Iteration  1 RMS(Cart)=  0.02239172 RMS(Int)=  0.00052944
 Iteration  2 RMS(Cart)=  0.00054382 RMS(Int)=  0.00005057
 Iteration  3 RMS(Cart)=  0.00000058 RMS(Int)=  0.00005057
 Variable       Old X    -DE/DX   Delta X   Delta X   Delta X     New X
                                 (Linear)    (Quad)   (Total)
    R1        2.64009   0.00002  -0.00016  -0.00096  -0.00111   2.63897
    R2        2.65183  -0.00044   0.00024   0.00169   0.00192   2.65375
    R3        2.04895   0.00041   0.00006   0.00059   0.00064   2.04959
    R4        2.66244   0.00176   0.00031   0.00258   0.00289   2.66533
    R5        2.61749   0.00156   0.00004   0.00149   0.00153   2.61902
    R6        2.64638  -0.00035  -0.00006  -0.00069  -0.00075   2.64563
    R7        2.63332  -0.00269  -0.00046  -0.00536  -0.00583   2.62750
    R8        2.63095  -0.00021   0.00010   0.00044   0.00054   2.63149
    R9        2.05282   0.00043   0.00009   0.00100   0.00109   2.05391
   R10        2.65579  -0.00099  -0.00023  -0.00211  -0.00235   2.65344
   R11        2.04522   0.00058   0.00009   0.00119   0.00128   2.04650
   R12        2.83378  -0.00697  -0.00029  -0.01161  -0.01190   2.82188
   R13        2.62613  -0.00208   0.00000  -0.00233  -0.00233   2.62380
   R14        2.32644  -0.00123  -0.00005  -0.00054  -0.00059   2.32585
   R15        1.84803  -0.00028   0.00000  -0.00035  -0.00035   1.84768
   R16        2.78760  -0.00243   0.00019  -0.00423  -0.00404   2.78356
   R17        1.84555  -0.00019  -0.00003  -0.00029  -0.00031   1.84523
   R18        2.05683   0.00077   0.00010   0.00179   0.00189   2.05872
   R19        2.05607   0.00018   0.00005   0.00106   0.00111   2.05718
   R20        2.06861   0.00039   0.00007   0.00097   0.00105   2.06966
    A1        2.11856   0.00001   0.00014   0.00074   0.00088   2.11945
    A2        2.01781   0.00078   0.00040   0.00428   0.00468   2.02249
    A3        2.14606  -0.00079  -0.00053  -0.00496  -0.00549   2.14057
    A4        2.07408  -0.00058  -0.00009  -0.00036  -0.00044   2.07364
    A5        2.02681  -0.00099   0.00014   0.00207   0.00221   2.02902
    A6        2.18087   0.00156  -0.00005  -0.00163  -0.00169   2.17918
    A7        2.09417  -0.00011  -0.00009  -0.00101  -0.00113   2.09304
    A8        2.05269   0.00218   0.00016   0.00464   0.00475   2.05744
    A9        2.13620  -0.00207  -0.00003  -0.00340  -0.00348   2.13271
   A10        2.10673   0.00010   0.00008   0.00069   0.00078   2.10751
   A11        2.08211  -0.00002   0.00019   0.00052   0.00071   2.08282
   A12        2.09421  -0.00008  -0.00027  -0.00116  -0.00144   2.09277
   A13        2.09238   0.00000   0.00005   0.00065   0.00070   2.09307
   A14        2.11729  -0.00038  -0.00021  -0.00293  -0.00315   2.11414
   A15        2.07346   0.00038   0.00016   0.00234   0.00250   2.07596
   A16        2.07951   0.00058  -0.00011  -0.00069  -0.00081   2.07870
   A17        2.15167  -0.00106  -0.00021  -0.00207  -0.00228   2.14939
   A18        2.05158   0.00049   0.00033   0.00274   0.00307   2.05465
   A19        2.04640   0.00047  -0.00004   0.00362   0.00331   2.04971
   A20        2.16481  -0.00109   0.00003  -0.00310  -0.00334   2.16147
   A21        2.07175   0.00065   0.00004   0.00035   0.00013   2.07188
   A22        1.98949  -0.00172  -0.00036  -0.00566  -0.00602   1.98347
   A23        2.09846   0.00239  -0.00011   0.00043   0.00032   2.09878
   A24        1.94874  -0.00059  -0.00015  -0.00067  -0.00081   1.94792
   A25        1.81424   0.00081   0.00023   0.00601   0.00624   1.82047
   A26        1.93652  -0.00011  -0.00013  -0.00120  -0.00133   1.93519
   A27        1.92670  -0.00027  -0.00007  -0.00077  -0.00084   1.92586
   A28        1.94466  -0.00051  -0.00010  -0.00367  -0.00378   1.94088
   A29        1.92063  -0.00007   0.00006  -0.00022  -0.00016   1.92047
   A30        1.91901   0.00017   0.00002   0.00007   0.00010   1.91911
    D1       -0.00744  -0.00004   0.00006   0.00044   0.00050  -0.00695
    D2       -3.09451  -0.00010   0.00004  -0.00099  -0.00096  -3.09547
    D3       -3.10840  -0.00006  -0.00020  -0.00121  -0.00141  -3.10981
    D4        0.08772  -0.00012  -0.00023  -0.00264  -0.00288   0.08485
    D5       -0.02895   0.00010  -0.00048   0.00076   0.00028  -0.02867
    D6       -3.13833   0.00006  -0.00042   0.00142   0.00101  -3.13732
    D7        3.06897   0.00015  -0.00017   0.00276   0.00257   3.07155
    D8       -0.04041   0.00012  -0.00011   0.00343   0.00331  -0.03711
    D9        0.03473   0.00001   0.00058   0.00168   0.00226   0.03699
   D10       -3.08966  -0.00010  -0.00111  -0.01285  -0.01399  -3.10365
   D11        3.11658  -0.00002   0.00061   0.00338   0.00399   3.12057
   D12       -0.00781  -0.00013  -0.00107  -0.01116  -0.01226  -0.02006
   D13       -2.47296   0.00076   0.00228   0.02910   0.03138  -2.44158
   D14        0.72692   0.00078   0.00225   0.02752   0.02977   0.75669
   D15       -0.02568  -0.00006  -0.00081  -0.00512  -0.00591  -0.03159
   D16        3.13352  -0.00011  -0.00107  -0.00840  -0.00945   3.12407
   D17        3.09786   0.00010   0.00096   0.01022   0.01114   3.10900
   D18       -0.02613   0.00006   0.00070   0.00694   0.00761  -0.01852
   D19       -3.13448  -0.00011  -0.01168  -0.05848  -0.07015   3.07855
   D20        0.02476  -0.00025  -0.01340  -0.07341  -0.08682  -0.06206
   D21       -0.01125   0.00012   0.00038   0.00631   0.00669  -0.00456
   D22        3.14149  -0.00001   0.00020   0.00007   0.00028  -3.14142
   D23        3.11262   0.00017   0.00065   0.00964   0.01027   3.12289
   D24       -0.01783   0.00004   0.00047   0.00339   0.00386  -0.01397
   D25        0.03817  -0.00013   0.00026  -0.00411  -0.00385   0.03432
   D26       -3.13379  -0.00012   0.00019  -0.00482  -0.00463  -3.13842
   D27       -3.11428   0.00000   0.00043   0.00195   0.00238  -3.11190
   D28       -0.00306   0.00000   0.00036   0.00124   0.00160  -0.00146
   D29       -0.26563  -0.00101   0.00046  -0.03836  -0.03788  -0.30351
   D30        2.85274   0.00073  -0.00418   0.00642   0.00222   2.85496
   D31        2.90769  -0.00104   0.00053  -0.03764  -0.03709   2.87059
   D32       -0.25713   0.00069  -0.00411   0.00713   0.00301  -0.25412
   D33       -0.19675   0.00080  -0.00347   0.01157   0.00813  -0.18862
   D34        2.96678  -0.00082   0.00091  -0.03068  -0.02979   2.93699
   D35        2.94482   0.00006  -0.00160  -0.00618  -0.00778   2.93705
   D36       -1.24619  -0.00013  -0.00166  -0.00762  -0.00929  -1.25548
   D37        0.88577  -0.00018  -0.00177  -0.00888  -0.01064   0.87513
         Item               Value     Threshold  Converged?
 Maximum Force            0.006966     0.000450     NO 
 RMS     Force            0.001124     0.000300     NO 
 Maximum Displacement     0.123338     0.001800     NO 
 RMS     Displacement     0.022297     0.001200     NO 
 Predicted change in Energy=-1.934375D-04
 GradGradGradGradGradGradGradGradGradGradGradGradGradGradGradGradGradGrad

                          Input orientation:                          
 ---------------------------------------------------------------------
 Center     Atomic      Atomic             Coordinates (Angstroms)
 Number     Number       Type             X           Y           Z
 ---------------------------------------------------------------------
      1          6           0       -8.195734    1.026068   -0.129543
      2          6           0       -7.708563   -0.242482    0.192343
      3          6           0       -8.629299   -1.270292    0.484189
      4          6           0      -10.004343   -1.019504    0.404326
      5          6           0      -10.479077    0.247545    0.075190
      6          6           0       -9.573985    1.291405   -0.175356
      7          6           0      -10.136672    2.630989   -0.519979
      8          8           0       -9.282404    3.722832   -0.443104
      9          8           0      -11.308020    2.818697   -0.847924
     10          8           0       -6.330301   -0.370492    0.261645
     11          8           0       -8.122808   -2.513271    0.847114
     12          6           0       -5.669059   -1.573979   -0.271368
     13          1           0       -8.430272    3.524065   -0.006802
     14          1           0       -8.835924   -3.137245    1.082882
     15          1           0       -7.447809    1.772090   -0.375323
     16          1           0      -10.705302   -1.822915    0.615271
     17          1           0      -11.541360    0.448416    0.011841
     18          1           0       -4.610431   -1.317000   -0.282198
     19          1           0       -5.858605   -2.435493    0.366551
     20          1           0       -6.015730   -1.779433   -1.289753
 ---------------------------------------------------------------------
                    Distance matrix (angstroms):
                    1          2          3          4          5
     1  C    0.000000
     2  C    1.396484   0.000000
     3  C    2.416178   1.410433   0.000000
     4  C    2.782166   2.432963   1.400007   0.000000
     5  C    2.421088   2.815954   2.427507   1.392522   0.000000
     6  C    1.404306   2.442910   2.808865   2.421062   1.404140
     7  C    2.548617   3.828832   4.301223   3.768017   2.480377
     8  O    2.924330   4.313292   5.120323   4.871251   3.711909
     9  O    3.662774   4.838292   5.066548   4.242581   2.854839
    10  O    2.362890   1.385928   2.478822   3.733653   4.198700
    11  O    3.672343   2.399335   1.390412   2.442863   3.710793
    12  C    3.628284   2.479413   3.070197   4.422521   5.155029
    13  H    2.511983   3.840234   4.823541   4.826049   3.865217
    14  H    4.383263   3.231664   1.971456   2.512064   3.895151
    15  H    1.084596   2.109203   3.375021   3.864805   3.422833
    16  H    3.869029   3.414246   2.152293   1.086881   2.151667
    17  H    3.398070   3.898750   3.414260   2.161308   1.082962
    18  H    4.285752   3.313337   4.091555   5.445558   6.084121
    19  H    4.206031   2.874368   3.008036   4.381050   5.350921
    20  H    3.737558   2.724795   3.199505   4.399594   5.088534
                    6          7          8          9         10
     6  C    0.000000
     7  C    1.493274   0.000000
     8  O    2.463442   1.388454   0.000000
     9  O    2.406626   1.230788   2.254875   0.000000
    10  O    3.670743   4.910019   5.095771   6.014961   0.000000
    11  O    4.198443   5.691046   6.472891   6.438060   2.854358
    12  C    4.844387   6.140287   6.414200   7.171185   1.472998
    13  H    2.514211   1.993172   0.977751   3.080010   4.432777
    14  H    4.662707   6.126469   7.041920   6.731457   3.821976
    15  H    2.188988   2.826414   2.678755   4.027403   2.499041
    16  H    3.406458   4.631349   5.822380   4.903955   4.623334
    17  H    2.148543   2.649453   4.003955   2.532168   5.280923
    18  H    5.608213   6.795771   6.874092   7.891878   2.037055
    19  H    5.290320   6.690070   7.092455   7.666655   2.120786
    20  H    4.830435   6.084943   6.454680   7.024695   2.119176
                   11         12         13         14         15
    11  O    0.000000
    12  C    2.855548   0.000000
    13  H    6.105173   5.803821   0.000000
    14  H    0.976455   3.782437   6.762027   0.000000
    15  H    4.507138   3.790901   2.042170   5.306108   0.000000
    16  H    2.683211   5.119749   5.844051   2.332529   4.951423
    17  H    4.599540   6.217250   4.374794   4.617734   4.319625
    18  H    3.878556   1.089426   6.172758   4.799117   4.195457
    19  H    2.315946   1.088612   6.501477   3.141658   4.558476
    20  H    3.089416   1.095217   5.966830   3.927664   3.937048
                   16         17         18         19         20
    16  H    0.000000
    17  H    2.494407   0.000000
    18  H    6.181330   7.158276   0.000000
    19  H    4.891583   6.382512   1.797175   0.000000
    20  H    5.061925   6.098363   1.789937   1.788420   0.000000
 Stoichiometry    C8H8O4
 Framework group  C1[X(C8H8O4)]
 Deg. of freedom    54
 Full point group                 C1      NOp   1
 Largest Abelian subgroup         C1      NOp   1
 Largest concise Abelian subgroup C1      NOp   1
                         Standard orientation:                         
 ---------------------------------------------------------------------
 Center     Atomic      Atomic             Coordinates (Angstroms)
 Number     Number       Type             X           Y           Z
 ---------------------------------------------------------------------
      1          6           0       -0.247442   -0.814028   -0.065212
      2          6           0        1.092852   -0.426444   -0.124845
      3          6           0        1.403192    0.949424   -0.124895
      4          6           0        0.377544    1.896671   -0.021031
      5          6           0       -0.955238    1.498653    0.045248
      6          6           0       -1.281577    0.133632    0.002469
      7          6           0       -2.726212   -0.237768    0.072903
      8          8           0       -3.073221   -1.530519   -0.296128
      9          8           0       -3.617073    0.537271    0.420062
     10          8           0        2.021635   -1.447955   -0.245980
     11          8           0        2.740641    1.314322   -0.231310
     12          6           0        3.289669   -1.390475    0.501355
     13          1           0       -2.347193   -2.023515   -0.727214
     14          1           0        2.846127    2.283883   -0.279155
     15          1           0       -0.430402   -1.882706   -0.036895
     16          1           0        0.628759    2.954007   -0.005469
     17          1           0       -1.753479    2.226096    0.125506
     18          1           0        3.712363   -2.388526    0.391484
     19          1           0        3.952095   -0.634173    0.083892
     20          1           0        3.099145   -1.178006    1.558738
 ---------------------------------------------------------------------
 Rotational constants (GHZ):      1.9040300      0.5584554      0.4414181
 Standard basis: 6-31G (6D, 7F)
 There are   124 symmetry adapted cartesian basis functions of A   symmetry.
 There are   124 symmetry adapted basis functions of A   symmetry.
   124 basis functions,   296 primitive gaussians,   124 cartesian basis functions
    44 alpha electrons       44 beta electrons
       nuclear repulsion energy       675.7399991276 Hartrees.
 NAtoms=   20 NActive=   20 NUniq=   20 SFac= 1.00D+00 NAtFMM=   60 NAOKFM=F Big=F
 Integral buffers will be    262144 words long.
 Raffenetti 2 integral format.
 Two-electron integral symmetry is turned on.
 One-electron integrals computed using PRISM.
 NBasis=   124 RedAO= T EigKep=  5.68D-04  NBF=   124
 NBsUse=   124 1.00D-06 EigRej= -1.00D+00 NBFU=   124
 Initial guess from the checkpoint file:  "C:\Users\GHS Azim Shah\Desktop\comp1.chk"
 B after Tr=     0.000000    0.000000    0.000000
         Rot=    1.000000   -0.000984    0.000102   -0.000112 Ang=  -0.11 deg.
 ExpMin= 1.61D-01 ExpMax= 5.48D+03 ExpMxC= 8.25D+02 IAcc=1 IRadAn=         1 AccDes= 0.00D+00
 Harris functional with IExCor=  402 and IRadAn=       1 diagonalized for initial guess.
 HarFok:  IExCor=  402 AccDes= 0.00D+00 IRadAn=         1 IDoV= 1 UseB2=F ITyADJ=14
 ICtDFT=  3500011 ScaDFX=  1.000000  1.000000  1.000000  1.000000
 FoFCou: FMM=F IPFlag=           0 FMFlag=      100000 FMFlg1=           0
         NFxFlg=           0 DoJE=T BraDBF=F KetDBF=T FulRan=T
         wScrn=  0.000000 ICntrl=     500 IOpCl=  0 I1Cent=   200000004 NGrid=           0
         NMat0=    1 NMatS0=      1 NMatT0=    0 NMatD0=    1 NMtDS0=    0 NMtDT0=    0
 Petite list used in FoFCou.
 Keep R1 ints in memory in canonical form, NReq=31069976.
 Requested convergence on RMS density matrix=1.00D-08 within 128 cycles.
 Requested convergence on MAX density matrix=1.00D-06.
 Requested convergence on             energy=1.00D-06.
 No special actions if energy rises.
 Integral accuracy reduced to 1.0D-05 until final iterations.
 Initial convergence to 1.0D-05 achieved.  Increase integral accuracy.
 SCF Done:  E(RB3LYP) =  -610.359623246     A.U. after   13 cycles
            NFock= 13  Conv=0.46D-08     -V/T= 2.0056
 Calling FoFJK, ICntrl=      2127 FMM=F ISym2X=0 I1Cent= 0 IOpClX= 0 NMat=1 NMatS=1 NMatT=0.
 ***** Axes restored to original set *****
 -------------------------------------------------------------------
 Center     Atomic                   Forces (Hartrees/Bohr)
 Number     Number              X              Y              Z
 -------------------------------------------------------------------
      1        6          -0.000018805    0.000147136   -0.000344966
      2        6          -0.000887271    0.000239012   -0.000444842
      3        6           0.000597236   -0.000659458   -0.000013825
      4        6          -0.000234495    0.000196827    0.000306528
      5        6           0.000107410   -0.000058684    0.000015188
      6        6          -0.000990517    0.002386348   -0.000931749
      7        6           0.001672710   -0.002008694    0.002262236
      8        8          -0.000305482   -0.000232623   -0.000203760
      9        8           0.000003866   -0.000344807   -0.000809770
     10        8           0.001290562   -0.001696273   -0.000123080
     11        8          -0.000511219    0.000621335    0.000422212
     12        6          -0.000959561    0.001776898    0.000309334
     13        1           0.000104399   -0.000484247   -0.000140707
     14        1           0.000018322    0.000013348   -0.000426094
     15        1          -0.000129744    0.000399373   -0.000041420
     16        1           0.000029487   -0.000083985    0.000050291
     17        1          -0.000098829   -0.000027958    0.000038924
     18        1           0.000127058   -0.000053300    0.000084517
     19        1           0.000132575   -0.000126791    0.000088589
     20        1           0.000052298   -0.000003457   -0.000097607
 -------------------------------------------------------------------
 Cartesian Forces:  Max     0.002386348 RMS     0.000740734

 GradGradGradGradGradGradGradGradGradGradGradGradGradGradGradGradGradGrad
 Berny optimization.
 Using GEDIIS/GDIIS optimizer.
 FormGI is forming the generalized inverse of G from B-inverse, IUseBI=4.
 Internal  Forces:  Max     0.003565962 RMS     0.000515705
 Search for a local minimum.
 Step number   9 out of a maximum of   97
 All quantities printed in internal units (Hartrees-Bohrs-Radians)
 Mixed Optimization -- En-DIIS/RFO-DIIS
 Update second derivatives using D2CorX and points    7    8    9
 DE= -1.86D-04 DEPred=-1.93D-04 R= 9.62D-01
 TightC=F SS=  1.41D+00  RLast= 1.41D-01 DXNew= 1.7742D+00 4.2168D-01
 Trust test= 9.62D-01 RLast= 1.41D-01 DXMaxT set to 1.05D+00
 ITU=  1  1  1  1  1  1  0  0  0
 Use linear search instead of GDIIS.
     Eigenvalues ---    0.00695   0.01622   0.02013   0.02157   0.02158
     Eigenvalues ---    0.02159   0.02163   0.02165   0.02190   0.02207
     Eigenvalues ---    0.02323   0.02344   0.02508   0.02712   0.05476
     Eigenvalues ---    0.10347   0.10942   0.15325   0.15981   0.15992
     Eigenvalues ---    0.16004   0.16031   0.16053   0.16188   0.17364
     Eigenvalues ---    0.22316   0.23053   0.24064   0.24726   0.24986
     Eigenvalues ---    0.25088   0.25329   0.28039   0.31995   0.32257
     Eigenvalues ---    0.32492   0.33666   0.33682   0.34115   0.36303
     Eigenvalues ---    0.40423   0.42610   0.44852   0.46509   0.46621
     Eigenvalues ---    0.47125   0.50680   0.51146   0.52995   0.53032
     Eigenvalues ---    0.54251   0.56739   0.60028   1.04155
 RFO step:  Lambda=-1.12248409D-04 EMin= 6.94833568D-03
 Quartic linear search produced a step of -0.02240.
 Iteration  1 RMS(Cart)=  0.01232411 RMS(Int)=  0.00008931
 Iteration  2 RMS(Cart)=  0.00011258 RMS(Int)=  0.00000575
 Iteration  3 RMS(Cart)=  0.00000001 RMS(Int)=  0.00000575
 Variable       Old X    -DE/DX   Delta X   Delta X   Delta X     New X
                                 (Linear)    (Quad)   (Total)
    R1        2.63897  -0.00009   0.00002  -0.00055  -0.00052   2.63845
    R2        2.65375  -0.00056  -0.00004   0.00003  -0.00002   2.65374
    R3        2.04959   0.00020  -0.00001   0.00048   0.00046   2.05005
    R4        2.66533   0.00017  -0.00006   0.00020   0.00014   2.66547
    R5        2.61902   0.00065  -0.00003   0.00073   0.00070   2.61972
    R6        2.64563   0.00010   0.00002   0.00035   0.00036   2.64599
    R7        2.62750  -0.00075   0.00013  -0.00207  -0.00193   2.62556
    R8        2.63149  -0.00020  -0.00001  -0.00018  -0.00019   2.63129
    R9        2.05391   0.00005  -0.00002   0.00018   0.00016   2.05406
   R10        2.65344  -0.00004   0.00005  -0.00021  -0.00016   2.65328
   R11        2.04650   0.00009  -0.00003   0.00028   0.00025   2.04675
   R12        2.82188  -0.00357   0.00027  -0.00963  -0.00937   2.81251
   R13        2.62380  -0.00070   0.00005  -0.00176  -0.00171   2.62209
   R14        2.32585   0.00016   0.00001   0.00044   0.00045   2.32630
   R15        1.84768   0.00013   0.00001   0.00020   0.00021   1.84789
   R16        2.78356  -0.00172   0.00009  -0.00569  -0.00560   2.77796
   R17        1.84523  -0.00012   0.00001  -0.00023  -0.00022   1.84501
   R18        2.05872   0.00011  -0.00004   0.00048   0.00044   2.05916
   R19        2.05718   0.00013  -0.00002   0.00083   0.00080   2.05798
   R20        2.06966   0.00008  -0.00002   0.00057   0.00055   2.07021
    A1        2.11945  -0.00021  -0.00002   0.00011   0.00009   2.11954
    A2        2.02249   0.00048  -0.00010   0.00250   0.00240   2.02488
    A3        2.14057  -0.00027   0.00012  -0.00256  -0.00244   2.13813
    A4        2.07364  -0.00001   0.00001   0.00020   0.00020   2.07385
    A5        2.02902  -0.00009  -0.00005   0.00028   0.00022   2.02924
    A6        2.17918   0.00010   0.00004  -0.00070  -0.00066   2.17852
    A7        2.09304   0.00003   0.00003  -0.00050  -0.00048   2.09256
    A8        2.05744   0.00038  -0.00011   0.00267   0.00256   2.06000
    A9        2.13271  -0.00042   0.00008  -0.00217  -0.00210   2.13061
   A10        2.10751  -0.00009  -0.00002   0.00042   0.00041   2.10791
   A11        2.08282  -0.00004  -0.00002  -0.00063  -0.00065   2.08217
   A12        2.09277   0.00013   0.00003   0.00022   0.00025   2.09302
   A13        2.09307  -0.00018  -0.00002  -0.00025  -0.00027   2.09280
   A14        2.11414   0.00004   0.00007  -0.00066  -0.00059   2.11355
   A15        2.07596   0.00014  -0.00006   0.00090   0.00085   2.07681
   A16        2.07870   0.00046   0.00002   0.00010   0.00012   2.07882
   A17        2.14939  -0.00095   0.00005  -0.00264  -0.00259   2.14680
   A18        2.05465   0.00049  -0.00007   0.00257   0.00250   2.05714
   A19        2.04971  -0.00066  -0.00007  -0.00013  -0.00024   2.04948
   A20        2.16147   0.00004   0.00007  -0.00056  -0.00052   2.16095
   A21        2.07188   0.00063   0.00000   0.00091   0.00088   2.07275
   A22        1.98347  -0.00075   0.00013  -0.00280  -0.00266   1.98081
   A23        2.09878   0.00039  -0.00001   0.00083   0.00082   2.09961
   A24        1.94792  -0.00015   0.00002   0.00050   0.00052   1.94844
   A25        1.82047   0.00000  -0.00014   0.00090   0.00075   1.82123
   A26        1.93519   0.00012   0.00003   0.00181   0.00183   1.93702
   A27        1.92586   0.00008   0.00002   0.00134   0.00135   1.92721
   A28        1.94088  -0.00018   0.00008  -0.00301  -0.00293   1.93796
   A29        1.92047  -0.00003   0.00000  -0.00109  -0.00109   1.91938
   A30        1.91911   0.00002   0.00000   0.00010   0.00009   1.91920
    D1       -0.00695  -0.00001  -0.00001  -0.00067  -0.00068  -0.00763
    D2       -3.09547   0.00008   0.00002   0.00373   0.00375  -3.09172
    D3       -3.10981  -0.00004   0.00003  -0.00216  -0.00213  -3.11195
    D4        0.08485   0.00004   0.00006   0.00224   0.00230   0.08715
    D5       -0.02867   0.00002  -0.00001   0.00157   0.00156  -0.02711
    D6       -3.13732  -0.00002  -0.00002   0.00055   0.00053  -3.13679
    D7        3.07155   0.00007  -0.00006   0.00328   0.00322   3.07476
    D8       -0.03711   0.00003  -0.00007   0.00226   0.00219  -0.03492
    D9        0.03699  -0.00004  -0.00005  -0.00148  -0.00153   0.03546
   D10       -3.10365   0.00006   0.00031   0.00213   0.00245  -3.10120
   D11        3.12057  -0.00014  -0.00009  -0.00625  -0.00634   3.11423
   D12       -0.02006  -0.00004   0.00027  -0.00264  -0.00236  -0.02243
   D13       -2.44158   0.00037  -0.00070   0.01838   0.01768  -2.42390
   D14        0.75669   0.00046  -0.00067   0.02305   0.02238   0.77907
   D15       -0.03159   0.00007   0.00013   0.00273   0.00287  -0.02873
   D16        3.12407   0.00006   0.00021   0.00233   0.00254   3.12661
   D17        3.10900  -0.00003  -0.00025  -0.00104  -0.00128   3.10772
   D18       -0.01852  -0.00004  -0.00017  -0.00144  -0.00160  -0.02013
   D19        3.07855   0.00029   0.00157   0.01053   0.01210   3.09066
   D20       -0.06206   0.00039   0.00194   0.01423   0.01618  -0.04589
   D21       -0.00456  -0.00005  -0.00015  -0.00181  -0.00196  -0.00651
   D22       -3.14142   0.00000  -0.00001   0.00001   0.00001  -3.14141
   D23        3.12289  -0.00004  -0.00023  -0.00141  -0.00164   3.12125
   D24       -0.01397   0.00001  -0.00009   0.00041   0.00032  -0.01365
   D25        0.03432   0.00001   0.00009  -0.00032  -0.00024   0.03408
   D26       -3.13842   0.00002   0.00010   0.00054   0.00064  -3.13778
   D27       -3.11190  -0.00003  -0.00005  -0.00211  -0.00217  -3.11406
   D28       -0.00146  -0.00002  -0.00004  -0.00125  -0.00128  -0.00274
   D29       -0.30351   0.00031   0.00085   0.00190   0.00275  -0.30077
   D30        2.85496  -0.00048  -0.00005  -0.01288  -0.01293   2.84203
   D31        2.87059   0.00027   0.00083   0.00094   0.00177   2.87236
   D32       -0.25412  -0.00052  -0.00007  -0.01384  -0.01390  -0.26802
   D33       -0.18862  -0.00013  -0.00018   0.00133   0.00115  -0.18748
   D34        2.93699   0.00062   0.00067   0.01532   0.01599   2.95297
   D35        2.93705   0.00009   0.00017   0.00354   0.00372   2.94076
   D36       -1.25548  -0.00007   0.00021   0.00142   0.00162  -1.25385
   D37        0.87513   0.00009   0.00024   0.00367   0.00391   0.87904
         Item               Value     Threshold  Converged?
 Maximum Force            0.003566     0.000450     NO 
 RMS     Force            0.000516     0.000300     NO 
 Maximum Displacement     0.055185     0.001800     NO 
 RMS     Displacement     0.012344     0.001200     NO 
 Predicted change in Energy=-5.634954D-05
 GradGradGradGradGradGradGradGradGradGradGradGradGradGradGradGradGradGrad

                          Input orientation:                          
 ---------------------------------------------------------------------
 Center     Atomic      Atomic             Coordinates (Angstroms)
 Number     Number       Type             X           Y           Z
 ---------------------------------------------------------------------
      1          6           0       -8.197350    1.023238   -0.126853
      2          6           0       -7.711415   -0.245091    0.196568
      3          6           0       -8.632910   -1.272012    0.489495
      4          6           0      -10.007851   -1.019245    0.410715
      5          6           0      -10.481516    0.247288    0.078498
      6          6           0       -9.575345    1.289603   -0.174089
      7          6           0      -10.131269    2.626062   -0.520371
      8          8           0       -9.272945    3.713818   -0.447115
      9          8           0      -11.298541    2.814658   -0.862911
     10          8           0       -6.333099   -0.373214    0.271752
     11          8           0       -8.130995   -2.514381    0.856919
     12          6           0       -5.667857   -1.563548   -0.277393
     13          1           0       -8.421468    3.509841   -0.011688
     14          1           0       -8.846429   -3.139424    1.082110
     15          1           0       -7.450347    1.770812   -0.371794
     16          1           0      -10.709310   -1.821488    0.624845
     17          1           0      -11.543901    0.448660    0.016233
     18          1           0       -4.608855   -1.306924   -0.273652
     19          1           0       -5.860282   -2.438422    0.341935
     20          1           0       -6.004015   -1.750230   -1.303203
 ---------------------------------------------------------------------
                    Distance matrix (angstroms):
                    1          2          3          4          5
     1  C    0.000000
     2  C    1.396207   0.000000
     3  C    2.416148   1.410505   0.000000
     4  C    2.781840   2.432856   1.400200   0.000000
     5  C    2.421091   2.815996   2.427866   1.392419   0.000000
     6  C    1.404297   2.442725   2.808985   2.420710   1.404053
     7  C    2.542428   3.822723   4.296497   3.764362   2.477879
     8  O    2.915252   4.304145   5.113256   4.865989   3.708604
     9  O    3.656275   4.832393   5.063147   4.241086   2.853974
    10  O    2.363133   1.386299   2.478786   3.733694   4.199015
    11  O    3.672460   2.400372   1.389388   2.440721   3.709137
    12  C    3.621113   2.477720   3.076467   4.427788   5.155297
    13  H    2.499337   3.827148   4.812693   4.817432   3.859557
    14  H    4.382995   3.232584   1.970789   2.508950   3.892372
    15  H    1.084839   2.110701   3.376248   3.864915   3.422261
    16  H    3.868780   3.414062   2.152134   1.086964   2.151795
    17  H    3.398532   3.898943   3.414463   2.160974   1.083093
    18  H    4.281180   3.312775   4.095929   5.449796   6.085041
    19  H    4.202944   2.873765   3.011603   4.384190   5.351470
    20  H    3.726479   2.725797   3.217693   4.416171   5.093838
                    6          7          8          9         10
     6  C    0.000000
     7  C    1.488317   0.000000
     8  O    2.458213   1.387551   0.000000
     9  O    2.402014   1.231027   2.254864   0.000000
    10  O    3.670952   4.903999   5.085597   6.008793   0.000000
    11  O    4.197548   5.685260   6.464907   6.433492   2.856474
    12  C    4.839380   6.126493   6.393439   7.156544   1.470035
    13  H    2.507441   1.990789   0.977863   3.079839   4.418115
    14  H    4.661076   6.120424   7.034726   6.726592   3.824320
    15  H    2.187754   2.817955   2.665110   4.017388   2.501848
    16  H    3.406326   4.628861   5.818235   4.904535   4.623137
    17  H    2.149098   2.650388   4.004147   2.535950   5.281404
    18  H    5.605166   6.784269   6.855048   7.879502   2.035263
    19  H    5.288302   6.680861   7.079472   7.656445   2.119803
    20  H    4.823886   6.066217   6.424533   7.004575   2.117770
                   11         12         13         14         15
    11  O    0.000000
    12  C    2.873638   0.000000
    13  H    6.093447   5.778603   0.000000
    14  H    0.976338   3.799336   6.752015   0.000000
    15  H    4.509534   3.782081   2.024098   5.307852   0.000000
    16  H    2.679863   5.128042   5.836306   2.327309   4.951641
    17  H    4.597205   6.217965   4.372779   4.613761   4.319241
    18  H    3.891223   1.089658   6.148647   4.811775   4.190008
    19  H    2.329617   1.089036   6.485874   3.155366   4.555806
    20  H    3.126355   1.095507   5.931310   3.962183   3.918818
                   16         17         18         19         20
    16  H    0.000000
    17  H    2.494098   0.000000
    18  H    6.187699   7.159677   0.000000
    19  H    4.896296   6.383169   1.795914   0.000000
    20  H    5.085494   6.104619   1.789683   1.789063   0.000000
 Stoichiometry    C8H8O4
 Framework group  C1[X(C8H8O4)]
 Deg. of freedom    54
 Full point group                 C1      NOp   1
 Largest Abelian subgroup         C1      NOp   1
 Largest concise Abelian subgroup C1      NOp   1
                         Standard orientation:                         
 ---------------------------------------------------------------------
 Center     Atomic      Atomic             Coordinates (Angstroms)
 Number     Number       Type             X           Y           Z
 ---------------------------------------------------------------------
      1          6           0       -0.247728   -0.811248   -0.068687
      2          6           0        1.092304   -0.423454   -0.126337
      3          6           0        1.402736    0.952465   -0.123995
      4          6           0        0.376289    1.899290   -0.021573
      5          6           0       -0.956343    1.501062    0.044297
      6          6           0       -1.282115    0.136038    0.000181
      7          6           0       -2.720939   -0.238328    0.068908
      8          8           0       -3.063143   -1.531594   -0.299412
      9          8           0       -3.612295    0.530237    0.429765
     10          8           0        2.021500   -1.444349   -0.253584
     11          8           0        2.738144    1.320676   -0.231252
     12          6           0        3.277703   -1.403103    0.508817
     13          1           0       -2.333057   -2.020905   -0.728091
     14          1           0        2.842408    2.290805   -0.266117
     15          1           0       -0.433239   -1.879827   -0.044160
     16          1           0        0.627556    2.956706   -0.006551
     17          1           0       -1.754463    2.228959    0.123424
     18          1           0        3.702465   -2.398705    0.383486
     19          1           0        3.947679   -0.639902    0.115554
     20          1           0        3.075558   -1.213223    1.568638
 ---------------------------------------------------------------------
 Rotational constants (GHZ):      1.8956534      0.5603437      0.4424029
 Standard basis: 6-31G (6D, 7F)
 There are   124 symmetry adapted cartesian basis functions of A   symmetry.
 There are   124 symmetry adapted basis functions of A   symmetry.
   124 basis functions,   296 primitive gaussians,   124 cartesian basis functions
    44 alpha electrons       44 beta electrons
       nuclear repulsion energy       676.0341220587 Hartrees.
 NAtoms=   20 NActive=   20 NUniq=   20 SFac= 1.00D+00 NAtFMM=   60 NAOKFM=F Big=F
 Integral buffers will be    262144 words long.
 Raffenetti 2 integral format.
 Two-electron integral symmetry is turned on.
 One-electron integrals computed using PRISM.
 NBasis=   124 RedAO= T EigKep=  5.67D-04  NBF=   124
 NBsUse=   124 1.00D-06 EigRej= -1.00D+00 NBFU=   124
 Initial guess from the checkpoint file:  "C:\Users\GHS Azim Shah\Desktop\comp1.chk"
 B after Tr=     0.000000    0.000000    0.000000
         Rot=    1.000000   -0.000971    0.000180   -0.000069 Ang=  -0.11 deg.
 ExpMin= 1.61D-01 ExpMax= 5.48D+03 ExpMxC= 8.25D+02 IAcc=1 IRadAn=         1 AccDes= 0.00D+00
 Harris functional with IExCor=  402 and IRadAn=       1 diagonalized for initial guess.
 HarFok:  IExCor=  402 AccDes= 0.00D+00 IRadAn=         1 IDoV= 1 UseB2=F ITyADJ=14
 ICtDFT=  3500011 ScaDFX=  1.000000  1.000000  1.000000  1.000000
 FoFCou: FMM=F IPFlag=           0 FMFlag=      100000 FMFlg1=           0
         NFxFlg=           0 DoJE=T BraDBF=F KetDBF=T FulRan=T
         wScrn=  0.000000 ICntrl=     500 IOpCl=  0 I1Cent=   200000004 NGrid=           0
         NMat0=    1 NMatS0=      1 NMatT0=    0 NMatD0=    1 NMtDS0=    0 NMtDT0=    0
 Petite list used in FoFCou.
 Keep R1 ints in memory in canonical form, NReq=31069976.
 Requested convergence on RMS density matrix=1.00D-08 within 128 cycles.
 Requested convergence on MAX density matrix=1.00D-06.
 Requested convergence on             energy=1.00D-06.
 No special actions if energy rises.
 Integral accuracy reduced to 1.0D-05 until final iterations.
 Initial convergence to 1.0D-05 achieved.  Increase integral accuracy.
 SCF Done:  E(RB3LYP) =  -610.359687155     A.U. after   12 cycles
            NFock= 12  Conv=0.38D-08     -V/T= 2.0055
 Calling FoFJK, ICntrl=      2127 FMM=F ISym2X=0 I1Cent= 0 IOpClX= 0 NMat=1 NMatS=1 NMatT=0.
 ***** Axes restored to original set *****
 -------------------------------------------------------------------
 Center     Atomic                   Forces (Hartrees/Bohr)
 Number     Number              X              Y              Z
 -------------------------------------------------------------------
      1        6          -0.000085018    0.000058855   -0.000303070
      2        6          -0.000570235    0.000184847   -0.000212933
      3        6           0.000024068   -0.000331870    0.000136961
      4        6          -0.000238067    0.000215824    0.000066087
      5        6           0.000000905   -0.000262531    0.000143428
      6        6          -0.000020803    0.000501533    0.000155579
      7        6           0.000533619   -0.000795113   -0.000294472
      8        8           0.000009654    0.000257013    0.000254046
      9        8          -0.000333733    0.000110927   -0.000041381
     10        8           0.000683852   -0.000690750    0.000237990
     11        8           0.000397696    0.000430467    0.000140840
     12        6          -0.000364754    0.000567527   -0.000026610
     13        1          -0.000039115   -0.000052010   -0.000001751
     14        1          -0.000020314    0.000003010   -0.000309286
     15        1          -0.000001786   -0.000060578   -0.000025354
     16        1           0.000022013   -0.000025969    0.000020929
     17        1           0.000017195    0.000030523   -0.000025348
     18        1           0.000040238   -0.000096754    0.000018754
     19        1          -0.000085783   -0.000056355    0.000063930
     20        1           0.000030367    0.000011404    0.000001659
 -------------------------------------------------------------------
 Cartesian Forces:  Max     0.000795113 RMS     0.000268496

 GradGradGradGradGradGradGradGradGradGradGradGradGradGradGradGradGradGrad
 Berny optimization.
 Using GEDIIS/GDIIS optimizer.
 FormGI is forming the generalized inverse of G from B-inverse, IUseBI=4.
 Internal  Forces:  Max     0.000852970 RMS     0.000218521
 Search for a local minimum.
 Step number  10 out of a maximum of   97
 All quantities printed in internal units (Hartrees-Bohrs-Radians)
 Mixed Optimization -- En-DIIS/RFO-DIIS
 Swapping is turned off.
 Update second derivatives using D2CorX and points    7    8    9   10
 DE= -6.39D-05 DEPred=-5.63D-05 R= 1.13D+00
 TightC=F SS=  1.41D+00  RLast= 4.69D-02 DXNew= 1.7742D+00 1.4075D-01
 Trust test= 1.13D+00 RLast= 4.69D-02 DXMaxT set to 1.05D+00
 ITU=  1  1  1  1  1  1  1  0  0  0
     Eigenvalues ---    0.00701   0.01594   0.01620   0.02126   0.02158
     Eigenvalues ---    0.02159   0.02161   0.02167   0.02179   0.02201
     Eigenvalues ---    0.02315   0.02351   0.02517   0.02620   0.06129
     Eigenvalues ---    0.10362   0.10925   0.15184   0.15980   0.16002
     Eigenvalues ---    0.16010   0.16042   0.16065   0.16263   0.17229
     Eigenvalues ---    0.22426   0.23331   0.24020   0.24731   0.24981
     Eigenvalues ---    0.25091   0.25336   0.28172   0.32019   0.32280
     Eigenvalues ---    0.32459   0.33653   0.33682   0.34002   0.36716
     Eigenvalues ---    0.39202   0.42473   0.45036   0.46490   0.46622
     Eigenvalues ---    0.47097   0.48649   0.52975   0.52987   0.53997
     Eigenvalues ---    0.54376   0.56836   0.65236   1.05321
 En-DIIS/RFO-DIIS IScMMF=        0 using points:    10    9
 RFO step:  Lambda=-8.25631425D-06.
 DidBck=F Rises=F RFO-DIIS coefs:    1.14503   -0.14503
 Iteration  1 RMS(Cart)=  0.00748725 RMS(Int)=  0.00004656
 Iteration  2 RMS(Cart)=  0.00005081 RMS(Int)=  0.00000127
 Iteration  3 RMS(Cart)=  0.00000000 RMS(Int)=  0.00000127
 Variable       Old X    -DE/DX   Delta X   Delta X   Delta X     New X
                                 (Linear)    (Quad)   (Total)
    R1        2.63845  -0.00006  -0.00008  -0.00014  -0.00022   2.63823
    R2        2.65374  -0.00007   0.00000  -0.00003  -0.00003   2.65370
    R3        2.05005  -0.00004   0.00007   0.00000   0.00007   2.05012
    R4        2.66547  -0.00037   0.00002  -0.00036  -0.00034   2.66512
    R5        2.61972   0.00033   0.00010   0.00084   0.00095   2.62067
    R6        2.64599   0.00008   0.00005   0.00019   0.00024   2.64623
    R7        2.62556  -0.00030  -0.00028  -0.00098  -0.00126   2.62431
    R8        2.63129  -0.00012  -0.00003  -0.00030  -0.00033   2.63096
    R9        2.05406   0.00001   0.00002   0.00015   0.00017   2.05424
   R10        2.65328   0.00022  -0.00002   0.00030   0.00027   2.65355
   R11        2.04675  -0.00001   0.00004   0.00011   0.00014   2.04689
   R12        2.81251  -0.00047  -0.00136  -0.00227  -0.00362   2.80889
   R13        2.62209   0.00016  -0.00025  -0.00013  -0.00038   2.62171
   R14        2.32630   0.00034   0.00007   0.00024   0.00031   2.32661
   R15        1.84789  -0.00002   0.00003  -0.00011  -0.00008   1.84782
   R16        2.77796  -0.00052  -0.00081  -0.00175  -0.00256   2.77540
   R17        1.84501  -0.00006  -0.00003  -0.00012  -0.00016   1.84485
   R18        2.05916   0.00001   0.00006   0.00029   0.00036   2.05951
   R19        2.05798   0.00010   0.00012   0.00029   0.00041   2.05839
   R20        2.07021  -0.00001   0.00008   0.00020   0.00028   2.07049
    A1        2.11954  -0.00020   0.00001  -0.00049  -0.00048   2.11906
    A2        2.02488   0.00006   0.00035   0.00025   0.00060   2.02548
    A3        2.13813   0.00014  -0.00035   0.00023  -0.00012   2.13801
    A4        2.07385   0.00020   0.00003   0.00039   0.00042   2.07427
    A5        2.02924   0.00065   0.00003   0.00166   0.00169   2.03093
    A6        2.17852  -0.00085  -0.00010  -0.00196  -0.00206   2.17645
    A7        2.09256   0.00010  -0.00007   0.00027   0.00021   2.09276
    A8        2.06000  -0.00064   0.00037  -0.00132  -0.00095   2.05905
    A9        2.13061   0.00055  -0.00030   0.00106   0.00075   2.13136
   A10        2.10791  -0.00018   0.00006  -0.00058  -0.00052   2.10739
   A11        2.08217   0.00006  -0.00009   0.00017   0.00008   2.08225
   A12        2.09302   0.00012   0.00004   0.00042   0.00045   2.09347
   A13        2.09280   0.00004  -0.00004   0.00035   0.00031   2.09312
   A14        2.11355   0.00002  -0.00009   0.00003  -0.00005   2.11350
   A15        2.07681  -0.00006   0.00012  -0.00038  -0.00026   2.07655
   A16        2.07882   0.00004   0.00002   0.00008   0.00010   2.07891
   A17        2.14680  -0.00002  -0.00038  -0.00013  -0.00050   2.14630
   A18        2.05714  -0.00003   0.00036   0.00001   0.00038   2.05752
   A19        2.04948   0.00000  -0.00003   0.00059   0.00055   2.05003
   A20        2.16095   0.00007  -0.00008  -0.00008  -0.00016   2.16079
   A21        2.07275  -0.00006   0.00013  -0.00052  -0.00040   2.07235
   A22        1.98081  -0.00011  -0.00039  -0.00101  -0.00140   1.97941
   A23        2.09961  -0.00076   0.00012  -0.00137  -0.00125   2.09836
   A24        1.94844  -0.00015   0.00007  -0.00110  -0.00103   1.94741
   A25        1.82123   0.00017   0.00011   0.00163   0.00174   1.82297
   A26        1.93702  -0.00012   0.00027  -0.00047  -0.00020   1.93682
   A27        1.92721   0.00001   0.00020   0.00004   0.00023   1.92744
   A28        1.93796  -0.00003  -0.00042  -0.00065  -0.00108   1.93688
   A29        1.91938  -0.00002  -0.00016  -0.00030  -0.00046   1.91892
   A30        1.91920  -0.00001   0.00001  -0.00018  -0.00017   1.91903
    D1       -0.00763   0.00004  -0.00010   0.00151   0.00141  -0.00622
    D2       -3.09172   0.00004   0.00054  -0.00006   0.00048  -3.09124
    D3       -3.11195   0.00004  -0.00031   0.00189   0.00158  -3.11036
    D4        0.08715   0.00003   0.00033   0.00032   0.00065   0.08780
    D5       -0.02711  -0.00001   0.00023  -0.00077  -0.00054  -0.02765
    D6       -3.13679   0.00001   0.00008   0.00038   0.00045  -3.13633
    D7        3.07476  -0.00002   0.00047  -0.00117  -0.00071   3.07405
    D8       -0.03492   0.00001   0.00032  -0.00003   0.00029  -0.03463
    D9        0.03546  -0.00005  -0.00022  -0.00164  -0.00186   0.03360
   D10       -3.10120  -0.00009   0.00036  -0.00297  -0.00261  -3.10381
   D11        3.11423   0.00002  -0.00092   0.00022  -0.00070   3.11353
   D12       -0.02243  -0.00003  -0.00034  -0.00111  -0.00145  -0.02388
   D13       -2.42390   0.00015   0.00256   0.01118   0.01375  -2.41016
   D14        0.77907   0.00010   0.00325   0.00940   0.01265   0.79172
   D15       -0.02873   0.00003   0.00042   0.00108   0.00149  -0.02724
   D16        3.12661   0.00001   0.00037   0.00031   0.00068   3.12728
   D17        3.10772   0.00008  -0.00019   0.00245   0.00227   3.10999
   D18       -0.02013   0.00005  -0.00023   0.00169   0.00145  -0.01867
   D19        3.09066   0.00028   0.00176   0.01579   0.01755   3.10820
   D20       -0.04589   0.00023   0.00235   0.01444   0.01678  -0.02911
   D21       -0.00651   0.00000  -0.00028  -0.00032  -0.00061  -0.00712
   D22       -3.14141  -0.00002   0.00000  -0.00074  -0.00074   3.14104
   D23        3.12125   0.00002  -0.00024   0.00045   0.00021   3.12146
   D24       -0.01365   0.00000   0.00005   0.00003   0.00008  -0.01357
   D25        0.03408  -0.00001  -0.00003   0.00016   0.00013   0.03421
   D26       -3.13778  -0.00003   0.00009  -0.00093  -0.00083  -3.13861
   D27       -3.11406   0.00001  -0.00031   0.00057   0.00026  -3.11381
   D28       -0.00274  -0.00001  -0.00019  -0.00052  -0.00071  -0.00345
   D29       -0.30077  -0.00028   0.00040  -0.00836  -0.00796  -0.30873
   D30        2.84203  -0.00001  -0.00187  -0.00276  -0.00464   2.83739
   D31        2.87236  -0.00025   0.00026  -0.00723  -0.00697   2.86539
   D32       -0.26802   0.00001  -0.00202  -0.00163  -0.00365  -0.27167
   D33       -0.18748   0.00013   0.00017   0.00386   0.00403  -0.18345
   D34        2.95297  -0.00012   0.00232  -0.00144   0.00088   2.95385
   D35        2.94076   0.00011   0.00054   0.00447   0.00500   2.94577
   D36       -1.25385   0.00012   0.00024   0.00441   0.00464  -1.24921
   D37        0.87904   0.00003   0.00057   0.00388   0.00445   0.88349
         Item               Value     Threshold  Converged?
 Maximum Force            0.000853     0.000450     NO 
 RMS     Force            0.000219     0.000300     YES
 Maximum Displacement     0.032575     0.001800     NO 
 RMS     Displacement     0.007487     0.001200     NO 
 Predicted change in Energy=-1.422004D-05
 GradGradGradGradGradGradGradGradGradGradGradGradGradGradGradGradGradGrad

                          Input orientation:                          
 ---------------------------------------------------------------------
 Center     Atomic      Atomic             Coordinates (Angstroms)
 Number     Number       Type             X           Y           Z
 ---------------------------------------------------------------------
      1          6           0       -8.196373    1.022600   -0.126037
      2          6           0       -7.711340   -0.244815    0.201791
      3          6           0       -8.633016   -1.270960    0.495984
      4          6           0      -10.008059   -1.018299    0.416401
      5          6           0      -10.480873    0.247337    0.080301
      6          6           0       -9.574308    1.288915   -0.174704
      7          6           0      -10.128585    2.622670   -0.525782
      8          8           0       -9.272929    3.711891   -0.447094
      9          8           0      -11.294552    2.809810   -0.874105
     10          8           0       -6.332899   -0.375612    0.279279
     11          8           0       -8.130468   -2.512046    0.864361
     12          6           0       -5.670000   -1.560521   -0.280694
     13          1           0       -8.423382    3.507672   -0.008118
     14          1           0       -8.846574   -3.141199    1.075154
     15          1           0       -7.449283    1.769373   -0.373312
     16          1           0      -10.709704   -1.820050    0.632219
     17          1           0      -11.543210    0.448929    0.016612
     18          1           0       -4.609359   -1.310226   -0.267932
     19          1           0       -5.869820   -2.442478    0.326505
     20          1           0       -6.000965   -1.732992   -1.310829
 ---------------------------------------------------------------------
                    Distance matrix (angstroms):
                    1          2          3          4          5
     1  C    0.000000
     2  C    1.396090   0.000000
     3  C    2.416192   1.410323   0.000000
     4  C    2.782393   2.432952   1.400326   0.000000
     5  C    2.421270   2.815544   2.427466   1.392246   0.000000
     6  C    1.404279   2.442279   2.808703   2.420905   1.404198
     7  C    2.540367   3.820328   4.294309   3.762830   2.476621
     8  O    2.914505   4.302922   5.111525   4.864231   3.706806
     9  O    3.654099   4.829875   5.060988   4.239680   2.852934
    10  O    2.364701   1.386799   2.477731   3.733450   4.199208
    11  O    3.671369   2.398959   1.388723   2.440757   3.708550
    12  C    3.616489   2.476074   3.076775   4.427043   5.152006
    13  H    2.498204   3.825209   4.809719   4.814129   3.856277
    14  H    4.382105   3.231186   1.969477   2.507930   3.891381
    15  H    1.084877   2.111011   3.376466   3.865501   3.422410
    16  H    3.869424   3.414209   2.152369   1.087055   2.151992
    17  H    3.398642   3.898564   3.414241   2.160851   1.083169
    18  H    4.281224   3.313310   4.095720   5.449724   6.084566
    19  H    4.198143   2.869925   3.006066   4.377373   5.343924
    20  H    3.717101   2.725449   3.225794   4.421642   5.091810
                    6          7          8          9         10
     6  C    0.000000
     7  C    1.486399   0.000000
     8  O    2.456795   1.387350   0.000000
     9  O    2.400317   1.231190   2.254562   0.000000
    10  O    3.671986   4.903575   5.087148   6.007928   0.000000
    11  O    4.196622   5.682453   6.462393   6.430851   2.852705
    12  C    4.834681   6.118671   6.388045   7.147553   1.468678
    13  H    2.505048   1.989704   0.977822   3.079052   4.419571
    14  H    4.660220   6.117903   7.033055   6.723594   3.821054
    15  H    2.187697   2.816029   2.665428   4.014896   2.504625
    16  H    3.406745   4.627789   5.816495   4.903740   4.622488
    17  H    2.149128   2.649624   4.002015   2.535541   5.281685
    18  H    5.604904   6.782036   6.855847   7.876163   2.035567
    19  H    5.281831   6.672270   7.075017   7.645633   2.118633
    20  H    4.815754   6.051887   6.410815   6.989266   2.116863
                   11         12         13         14         15
    11  O    0.000000
    12  C    2.875840   0.000000
    13  H    6.089666   5.774253   0.000000
    14  H    0.976255   3.798354   6.749820   0.000000
    15  H    4.508480   3.776589   2.025813   5.306995   0.000000
    16  H    2.680523   5.128293   5.832832   2.326560   4.952312
    17  H    4.597049   6.214570   4.369194   4.613175   4.319242
    18  H    3.889045   1.089848   6.150318   4.807320   4.190490
    19  H    2.324792   1.089251   6.483590   3.147975   4.552377
    20  H    3.142159   1.095656   5.918592   3.971580   3.904245
                   16         17         18         19         20
    16  H    0.000000
    17  H    2.494388   0.000000
    18  H    6.187439   7.159181   0.000000
    19  H    4.889310   6.375235   1.795581   0.000000
    20  H    5.094629   6.102406   1.789674   1.789255   0.000000
 Stoichiometry    C8H8O4
 Framework group  C1[X(C8H8O4)]
 Deg. of freedom    54
 Full point group                 C1      NOp   1
 Largest Abelian subgroup         C1      NOp   1
 Largest concise Abelian subgroup C1      NOp   1
                         Standard orientation:                         
 ---------------------------------------------------------------------
 Center     Atomic      Atomic             Coordinates (Angstroms)
 Number     Number       Type             X           Y           Z
 ---------------------------------------------------------------------
      1          6           0       -0.247501   -0.811398   -0.069814
      2          6           0        1.092122   -0.422910   -0.129433
      3          6           0        1.402399    0.952856   -0.126584
      4          6           0        0.375963    1.899857   -0.023953
      5          6           0       -0.956242    1.501052    0.043375
      6          6           0       -1.281869    0.135825   -0.000162
      7          6           0       -2.718496   -0.238874    0.071135
      8          8           0       -3.062425   -1.529359   -0.304503
      9          8           0       -3.609127    0.528289    0.437286
     10          8           0        2.023762   -1.442097   -0.257943
     11          8           0        2.737574    1.319743   -0.232656
     12          6           0        3.271507   -1.405159    0.515868
     13          1           0       -2.332240   -2.016096   -0.735841
     14          1           0        2.842880    2.290121   -0.251386
     15          1           0       -0.433010   -1.879990   -0.044235
     16          1           0        0.627252    2.957366   -0.009191
     17          1           0       -1.754638    2.228666    0.123357
     18          1           0        3.703507   -2.396834    0.382733
     19          1           0        3.941727   -0.633995    0.138273
     20          1           0        3.058961   -1.229335    1.576233
 ---------------------------------------------------------------------
 Rotational constants (GHZ):      1.8945123      0.5608506      0.4429199
 Standard basis: 6-31G (6D, 7F)
 There are   124 symmetry adapted cartesian basis functions of A   symmetry.
 There are   124 symmetry adapted basis functions of A   symmetry.
   124 basis functions,   296 primitive gaussians,   124 cartesian basis functions
    44 alpha electrons       44 beta electrons
       nuclear repulsion energy       676.2042343552 Hartrees.
 NAtoms=   20 NActive=   20 NUniq=   20 SFac= 1.00D+00 NAtFMM=   60 NAOKFM=F Big=F
 Integral buffers will be    262144 words long.
 Raffenetti 2 integral format.
 Two-electron integral symmetry is turned on.
 One-electron integrals computed using PRISM.
 NBasis=   124 RedAO= T EigKep=  5.67D-04  NBF=   124
 NBsUse=   124 1.00D-06 EigRej= -1.00D+00 NBFU=   124
 Initial guess from the checkpoint file:  "C:\Users\GHS Azim Shah\Desktop\comp1.chk"
 B after Tr=     0.000000    0.000000    0.000000
         Rot=    1.000000   -0.000326    0.000082    0.000057 Ang=  -0.04 deg.
 ExpMin= 1.61D-01 ExpMax= 5.48D+03 ExpMxC= 8.25D+02 IAcc=1 IRadAn=         1 AccDes= 0.00D+00
 Harris functional with IExCor=  402 and IRadAn=       1 diagonalized for initial guess.
 HarFok:  IExCor=  402 AccDes= 0.00D+00 IRadAn=         1 IDoV= 1 UseB2=F ITyADJ=14
 ICtDFT=  3500011 ScaDFX=  1.000000  1.000000  1.000000  1.000000
 FoFCou: FMM=F IPFlag=           0 FMFlag=      100000 FMFlg1=           0
         NFxFlg=           0 DoJE=T BraDBF=F KetDBF=T FulRan=T
         wScrn=  0.000000 ICntrl=     500 IOpCl=  0 I1Cent=   200000004 NGrid=           0
         NMat0=    1 NMatS0=      1 NMatT0=    0 NMatD0=    1 NMtDS0=    0 NMtDT0=    0
 Petite list used in FoFCou.
 Keep R1 ints in memory in canonical form, NReq=31069976.
 Requested convergence on RMS density matrix=1.00D-08 within 128 cycles.
 Requested convergence on MAX density matrix=1.00D-06.
 Requested convergence on             energy=1.00D-06.
 No special actions if energy rises.
 Integral accuracy reduced to 1.0D-05 until final iterations.
 Initial convergence to 1.0D-05 achieved.  Increase integral accuracy.
 SCF Done:  E(RB3LYP) =  -610.359707107     A.U. after   12 cycles
            NFock= 12  Conv=0.35D-08     -V/T= 2.0055
 Calling FoFJK, ICntrl=      2127 FMM=F ISym2X=0 I1Cent= 0 IOpClX= 0 NMat=1 NMatS=1 NMatT=0.
 ***** Axes restored to original set *****
 -------------------------------------------------------------------
 Center     Atomic                   Forces (Hartrees/Bohr)
 Number     Number              X              Y              Z
 -------------------------------------------------------------------
      1        6           0.000074956   -0.000038605   -0.000143292
      2        6          -0.000291647    0.000186169   -0.000260588
      3        6          -0.000052921   -0.000038144   -0.000049929
      4        6          -0.000089844    0.000046750    0.000034292
      5        6          -0.000081022   -0.000142884    0.000119137
      6        6           0.000328204   -0.000331938    0.000238010
      7        6          -0.000356125    0.000042240   -0.000275195
      8        8           0.000226550    0.000234163    0.000147638
      9        8          -0.000302293    0.000124181   -0.000142189
     10        8           0.000222479    0.000037486    0.000394249
     11        8           0.000266408    0.000114376    0.000155374
     12        6          -0.000029642   -0.000146909   -0.000178983
     13        1           0.000065926    0.000064256    0.000049500
     14        1          -0.000000333   -0.000146943   -0.000095197
     15        1          -0.000013253   -0.000069826   -0.000006366
     16        1           0.000039748    0.000040852    0.000017441
     17        1           0.000069955    0.000026428   -0.000021082
     18        1          -0.000096284   -0.000006178    0.000020886
     19        1          -0.000039499   -0.000014118   -0.000024491
     20        1           0.000058639    0.000018644    0.000020788
 -------------------------------------------------------------------
 Cartesian Forces:  Max     0.000394249 RMS     0.000155461

 GradGradGradGradGradGradGradGradGradGradGradGradGradGradGradGradGradGrad
 Berny optimization.
 Using GEDIIS/GDIIS optimizer.
 FormGI is forming the generalized inverse of G from B-inverse, IUseBI=4.
 Internal  Forces:  Max     0.000605477 RMS     0.000157358
 Search for a local minimum.
 Step number  11 out of a maximum of   97
 All quantities printed in internal units (Hartrees-Bohrs-Radians)
 Mixed Optimization -- En-DIIS/RFO-DIIS
 Swapping is turned off.
 Update second derivatives using D2CorX and points    7    8    9   10   11
 DE= -2.00D-05 DEPred=-1.42D-05 R= 1.40D+00
 TightC=F SS=  1.41D+00  RLast= 3.53D-02 DXNew= 1.7742D+00 1.0578D-01
 Trust test= 1.40D+00 RLast= 3.53D-02 DXMaxT set to 1.05D+00
 ITU=  1  1  1  1  1  1  1  1  0  0  0
     Eigenvalues ---    0.00684   0.00808   0.01622   0.02152   0.02158
     Eigenvalues ---    0.02161   0.02161   0.02167   0.02178   0.02215
     Eigenvalues ---    0.02339   0.02404   0.02526   0.02565   0.06079
     Eigenvalues ---    0.10370   0.10951   0.15522   0.15992   0.15996
     Eigenvalues ---    0.16028   0.16035   0.16083   0.16354   0.17688
     Eigenvalues ---    0.22351   0.23551   0.24278   0.24780   0.24972
     Eigenvalues ---    0.25128   0.25589   0.28379   0.31989   0.32280
     Eigenvalues ---    0.32568   0.33677   0.33689   0.33964   0.36112
     Eigenvalues ---    0.42378   0.43764   0.45039   0.46440   0.46617
     Eigenvalues ---    0.47211   0.49458   0.52971   0.53004   0.54354
     Eigenvalues ---    0.55549   0.57134   0.67455   1.05433
 En-DIIS/RFO-DIIS IScMMF=        0 using points:    11   10    9
 RFO step:  Lambda=-4.10106663D-06.
 DidBck=F Rises=F RFO-DIIS coefs:    1.64779   -0.62893   -0.01887
 Iteration  1 RMS(Cart)=  0.01214338 RMS(Int)=  0.00011476
 Iteration  2 RMS(Cart)=  0.00013830 RMS(Int)=  0.00000058
 Iteration  3 RMS(Cart)=  0.00000001 RMS(Int)=  0.00000058
 Variable       Old X    -DE/DX   Delta X   Delta X   Delta X     New X
                                 (Linear)    (Quad)   (Total)
    R1        2.63823  -0.00008  -0.00015  -0.00026  -0.00041   2.63782
    R2        2.65370   0.00007  -0.00002   0.00005   0.00003   2.65373
    R3        2.05012  -0.00005   0.00005  -0.00007  -0.00002   2.05010
    R4        2.66512  -0.00015  -0.00022  -0.00014  -0.00036   2.66477
    R5        2.62067   0.00013   0.00063   0.00021   0.00084   2.62151
    R6        2.64623   0.00002   0.00016  -0.00004   0.00012   2.64635
    R7        2.62431   0.00014  -0.00085   0.00009  -0.00076   2.62355
    R8        2.63096   0.00001  -0.00022   0.00007  -0.00014   2.63082
    R9        2.05424  -0.00005   0.00011  -0.00014  -0.00002   2.05422
   R10        2.65355   0.00015   0.00017   0.00022   0.00039   2.65394
   R11        2.04689  -0.00006   0.00010  -0.00013  -0.00003   2.04686
   R12        2.80889   0.00061  -0.00252   0.00069  -0.00184   2.80705
   R13        2.62171   0.00043  -0.00028   0.00069   0.00041   2.62213
   R14        2.32661   0.00034   0.00021   0.00018   0.00039   2.32700
   R15        1.84782   0.00007  -0.00005   0.00019   0.00015   1.84796
   R16        2.77540   0.00015  -0.00177   0.00037  -0.00139   2.77401
   R17        1.84485   0.00008  -0.00011   0.00020   0.00009   1.84495
   R18        2.05951  -0.00010   0.00024  -0.00029  -0.00005   2.05946
   R19        2.05839   0.00001   0.00028   0.00000   0.00028   2.05866
   R20        2.07049  -0.00004   0.00019  -0.00007   0.00012   2.07061
    A1        2.11906  -0.00010  -0.00031  -0.00045  -0.00076   2.11830
    A2        2.02548   0.00001   0.00043   0.00036   0.00079   2.02627
    A3        2.13801   0.00009  -0.00013   0.00008  -0.00005   2.13796
    A4        2.07427   0.00017   0.00028   0.00056   0.00083   2.07510
    A5        2.03093   0.00038   0.00110   0.00107   0.00217   2.03310
    A6        2.17645  -0.00055  -0.00135  -0.00173  -0.00308   2.17338
    A7        2.09276   0.00000   0.00012  -0.00006   0.00006   2.09283
    A8        2.05905  -0.00037  -0.00057  -0.00085  -0.00142   2.05763
    A9        2.13136   0.00037   0.00045   0.00090   0.00135   2.13271
   A10        2.10739  -0.00008  -0.00033  -0.00029  -0.00062   2.10677
   A11        2.08225   0.00003   0.00004   0.00019   0.00023   2.08248
   A12        2.09347   0.00004   0.00030   0.00009   0.00039   2.09386
   A13        2.09312   0.00005   0.00020   0.00020   0.00040   2.09351
   A14        2.11350   0.00003  -0.00004   0.00016   0.00012   2.11362
   A15        2.07655  -0.00007  -0.00015  -0.00037  -0.00052   2.07603
   A16        2.07891  -0.00004   0.00007   0.00006   0.00012   2.07904
   A17        2.14630   0.00006  -0.00037  -0.00023  -0.00060   2.14570
   A18        2.05752  -0.00002   0.00029   0.00017   0.00046   2.05797
   A19        2.05003  -0.00015   0.00035  -0.00114  -0.00079   2.04924
   A20        2.16079   0.00017  -0.00011   0.00079   0.00067   2.16146
   A21        2.07235  -0.00002  -0.00024   0.00035   0.00011   2.07246
   A22        1.97941   0.00014  -0.00096   0.00047  -0.00048   1.97893
   A23        2.09836  -0.00056  -0.00079  -0.00161  -0.00241   2.09595
   A24        1.94741   0.00015  -0.00066   0.00130   0.00065   1.94806
   A25        1.82297  -0.00003   0.00114  -0.00051   0.00064   1.82361
   A26        1.93682   0.00001  -0.00010   0.00045   0.00035   1.93717
   A27        1.92744   0.00003   0.00018   0.00012   0.00030   1.92774
   A28        1.93688   0.00002  -0.00075   0.00002  -0.00073   1.93614
   A29        1.91892  -0.00002  -0.00032  -0.00027  -0.00059   1.91833
   A30        1.91903  -0.00001  -0.00011   0.00015   0.00005   1.91908
    D1       -0.00622   0.00001   0.00090  -0.00060   0.00031  -0.00591
    D2       -3.09124   0.00004   0.00038   0.00140   0.00178  -3.08946
    D3       -3.11036   0.00001   0.00098  -0.00025   0.00074  -3.10963
    D4        0.08780   0.00004   0.00046   0.00175   0.00221   0.09001
    D5       -0.02765   0.00000  -0.00032   0.00053   0.00021  -0.02744
    D6       -3.13633   0.00001   0.00030   0.00077   0.00108  -3.13526
    D7        3.07405   0.00000  -0.00040   0.00016  -0.00023   3.07382
    D8       -0.03463   0.00001   0.00023   0.00040   0.00063  -0.03400
    D9        0.03360  -0.00001  -0.00123   0.00008  -0.00115   0.03244
   D10       -3.10381   0.00000  -0.00164   0.00257   0.00092  -3.10289
   D11        3.11353  -0.00001  -0.00057  -0.00199  -0.00256   3.11097
   D12       -0.02388   0.00000  -0.00098   0.00050  -0.00048  -0.02436
   D13       -2.41016   0.00012   0.00924   0.01270   0.02194  -2.38822
   D14        0.79172   0.00013   0.00862   0.01473   0.02335   0.81507
   D15       -0.02724   0.00002   0.00102   0.00051   0.00153  -0.02570
   D16        3.12728   0.00002   0.00049   0.00135   0.00184   3.12912
   D17        3.10999   0.00000   0.00145  -0.00208  -0.00064   3.10935
   D18       -0.01867   0.00000   0.00091  -0.00125  -0.00033  -0.01901
   D19        3.10820   0.00010   0.01160   0.00202   0.01362   3.12182
   D20       -0.02911   0.00012   0.01118   0.00457   0.01575  -0.01336
   D21       -0.00712  -0.00001  -0.00043  -0.00058  -0.00101  -0.00813
   D22        3.14104  -0.00001  -0.00048  -0.00026  -0.00074   3.14030
   D23        3.12146  -0.00001   0.00010  -0.00142  -0.00132   3.12014
   D24       -0.01357  -0.00002   0.00006  -0.00111  -0.00105  -0.01461
   D25        0.03421   0.00000   0.00008   0.00007   0.00015   0.03436
   D26       -3.13861  -0.00001  -0.00053  -0.00017  -0.00070  -3.13931
   D27       -3.11381   0.00000   0.00013  -0.00024  -0.00011  -3.11392
   D28       -0.00345  -0.00001  -0.00048  -0.00047  -0.00096  -0.00440
   D29       -0.30873  -0.00016  -0.00510  -0.00556  -0.01066  -0.31939
   D30        2.83739  -0.00007  -0.00325  -0.00519  -0.00843   2.82896
   D31        2.86539  -0.00015  -0.00448  -0.00532  -0.00980   2.85559
   D32       -0.27167  -0.00006  -0.00262  -0.00495  -0.00757  -0.27924
   D33       -0.18345   0.00001   0.00263  -0.00071   0.00192  -0.18153
   D34        2.95385  -0.00007   0.00087  -0.00106  -0.00019   2.95366
   D35        2.94577   0.00006   0.00331   0.00275   0.00606   2.95183
   D36       -1.24921   0.00007   0.00304   0.00271   0.00574  -1.24347
   D37        0.88349   0.00008   0.00296   0.00329   0.00625   0.88973
         Item               Value     Threshold  Converged?
 Maximum Force            0.000605     0.000450     NO 
 RMS     Force            0.000157     0.000300     YES
 Maximum Displacement     0.055139     0.001800     NO 
 RMS     Displacement     0.012144     0.001200     NO 
 Predicted change in Energy=-9.920675D-06
 GradGradGradGradGradGradGradGradGradGradGradGradGradGradGradGradGradGrad

                          Input orientation:                          
 ---------------------------------------------------------------------
 Center     Atomic      Atomic             Coordinates (Angstroms)
 Number     Number       Type             X           Y           Z
 ---------------------------------------------------------------------
      1          6           0       -8.195072    1.020661   -0.124662
      2          6           0       -7.711934   -0.245904    0.208282
      3          6           0       -8.634125   -1.270829    0.504204
      4          6           0      -10.009082   -1.017954    0.422730
      5          6           0      -10.480356    0.246706    0.081151
      6          6           0       -9.572878    1.287161   -0.176311
      7          6           0      -10.125109    2.618939   -0.533936
      8          8           0       -9.271245    3.709142   -0.446044
      9          8           0      -11.288136    2.805120   -0.893154
     10          8           0       -6.333715   -0.380212    0.291446
     11          8           0       -8.130688   -2.509377    0.878355
     12          6           0       -5.672566   -1.555862   -0.287849
     13          1           0       -8.425826    3.504943    0.001008
     14          1           0       -8.846107   -3.142852    1.078495
     15          1           0       -7.447471    1.766302   -0.373757
     16          1           0      -10.711359   -1.818311    0.641593
     17          1           0      -11.542395    0.449027    0.015114
     18          1           0       -4.610556   -1.312861   -0.259686
     19          1           0       -5.882908   -2.450024    0.297829
     20          1           0       -5.994170   -1.703814   -1.324807
 ---------------------------------------------------------------------
                    Distance matrix (angstroms):
                    1          2          3          4          5
     1  C    0.000000
     2  C    1.395873   0.000000
     3  C    2.416437   1.410135   0.000000
     4  C    2.783203   2.432887   1.400389   0.000000
     5  C    2.421547   2.814781   2.427026   1.392171   0.000000
     6  C    1.404293   2.441580   2.808500   2.421297   1.404404
     7  C    2.539102   3.818590   4.293142   3.762402   2.476292
     8  O    2.913652   4.301393   5.109698   4.862572   3.705178
     9  O    3.652659   4.828160   5.060608   4.240687   2.854341
    10  O    2.366483   1.387242   2.475954   3.732596   4.199034
    11  O    3.670334   2.397429   1.388322   2.441373   3.708432
    12  C    3.609451   2.474097   3.078867   4.427148   5.147840
    13  H    2.498139   3.823801   4.806724   4.810524   3.852743
    14  H    4.382496   3.230469   1.969572   2.509527   3.892887
    15  H    1.084867   2.111322   3.376852   3.866306   3.422646
    16  H    3.870220   3.414202   2.152559   1.087044   2.152151
    17  H    3.398657   3.897778   3.413964   2.160841   1.083153
    18  H    4.279289   3.312995   4.095656   5.449472   6.083007
    19  H    4.191689   2.865571   3.000381   4.369409   5.334401
    20  H    3.702308   2.725174   3.240697   4.432134   5.089903
                    6          7          8          9         10
     6  C    0.000000
     7  C    1.485425   0.000000
     8  O    2.455551   1.387570   0.000000
     9  O    2.400037   1.231395   2.254997   0.000000
    10  O    3.673024   4.904165   5.088791   6.007987   0.000000
    11  O    4.195943   5.680837   6.459480   6.430521   2.847265
    12  C    4.827800   6.108573   6.379325   7.135768   1.467941
    13  H    2.503143   1.989656   0.977899   3.079302   4.422184
    14  H    4.661303   6.118334   7.032409   6.725271   3.816246
    15  H    2.187673   2.814674   2.665709   4.012434   2.508081
    16  H    3.407208   4.627607   5.814604   4.905531   4.621092
    17  H    2.148979   2.649278   3.999892   2.537868   5.281509
    18  H    5.602830   6.778241   6.853997   7.870777   2.035401
    19  H    5.273257   6.662019   7.068911   7.632265   2.118346
    20  H    4.803345   6.031279   6.388391   6.967273   2.116479
                   11         12         13         14         15
    11  O    0.000000
    12  C    2.882983   0.000000
    13  H    6.085137   5.768502   0.000000
    14  H    0.976304   3.802210   6.747650   0.000000
    15  H    4.507328   3.767551   2.029901   5.307071   0.000000
    16  H    2.682068   5.130514   5.828468   2.329046   4.953115
    17  H    4.597508   6.210174   4.364840   4.615446   4.319124
    18  H    3.888202   1.089820   6.151055   4.804111   4.188358
    19  H    2.322294   1.089398   6.481988   3.141655   4.547119
    20  H    3.172942   1.095720   5.899312   3.997528   3.880501
                   16         17         18         19         20
    16  H    0.000000
    17  H    2.494778   0.000000
    18  H    6.187696   7.157524   0.000000
    19  H    4.881718   6.365078   1.795227   0.000000
    20  H    5.111918   6.100238   1.789334   1.789456   0.000000
 Stoichiometry    C8H8O4
 Framework group  C1[X(C8H8O4)]
 Deg. of freedom    54
 Full point group                 C1      NOp   1
 Largest Abelian subgroup         C1      NOp   1
 Largest concise Abelian subgroup C1      NOp   1
                         Standard orientation:                         
 ---------------------------------------------------------------------
 Center     Atomic      Atomic             Coordinates (Angstroms)
 Number     Number       Type             X           Y           Z
 ---------------------------------------------------------------------
      1          6           0       -0.246791   -0.810994   -0.071890
      2          6           0        1.092271   -0.421539   -0.132691
      3          6           0        1.402664    0.954005   -0.128809
      4          6           0        0.376360    1.901152   -0.025358
      5          6           0       -0.955477    1.501650    0.043557
      6          6           0       -1.281063    0.136215   -0.000373
      7          6           0       -2.716381   -0.239138    0.073536
      8          8           0       -3.060910   -1.526155   -0.314067
      9          8           0       -3.606411    0.524351    0.449388
     10          8           0        2.026885   -1.438081   -0.265275
     11          8           0        2.737784    1.318866   -0.237303
     12          6           0        3.261495   -1.410801    0.528353
     13          1           0       -2.331322   -2.008013   -0.752019
     14          1           0        2.846152    2.289121   -0.242918
     15          1           0       -0.432318   -1.879578   -0.046479
     16          1           0        0.627466    2.958706   -0.011528
     17          1           0       -1.754219    2.228713    0.124870
     18          1           0        3.701913   -2.396762    0.381309
     19          1           0        3.933449   -0.628179    0.177968
     20          1           0        3.031624   -1.259156    1.588902
 ---------------------------------------------------------------------
 Rotational constants (GHZ):      1.8910929      0.5613529      0.4435220
 Standard basis: 6-31G (6D, 7F)
 There are   124 symmetry adapted cartesian basis functions of A   symmetry.
 There are   124 symmetry adapted basis functions of A   symmetry.
   124 basis functions,   296 primitive gaussians,   124 cartesian basis functions
    44 alpha electrons       44 beta electrons
       nuclear repulsion energy       676.2937058903 Hartrees.
 NAtoms=   20 NActive=   20 NUniq=   20 SFac= 1.00D+00 NAtFMM=   60 NAOKFM=F Big=F
 Integral buffers will be    262144 words long.
 Raffenetti 2 integral format.
 Two-electron integral symmetry is turned on.
 One-electron integrals computed using PRISM.
 NBasis=   124 RedAO= T EigKep=  5.66D-04  NBF=   124
 NBsUse=   124 1.00D-06 EigRej= -1.00D+00 NBFU=   124
 Initial guess from the checkpoint file:  "C:\Users\GHS Azim Shah\Desktop\comp1.chk"
 B after Tr=     0.000000    0.000000    0.000000
         Rot=    1.000000   -0.000661    0.000164    0.000162 Ang=  -0.08 deg.
 ExpMin= 1.61D-01 ExpMax= 5.48D+03 ExpMxC= 8.25D+02 IAcc=1 IRadAn=         1 AccDes= 0.00D+00
 Harris functional with IExCor=  402 and IRadAn=       1 diagonalized for initial guess.
 HarFok:  IExCor=  402 AccDes= 0.00D+00 IRadAn=         1 IDoV= 1 UseB2=F ITyADJ=14
 ICtDFT=  3500011 ScaDFX=  1.000000  1.000000  1.000000  1.000000
 FoFCou: FMM=F IPFlag=           0 FMFlag=      100000 FMFlg1=           0
         NFxFlg=           0 DoJE=T BraDBF=F KetDBF=T FulRan=T
         wScrn=  0.000000 ICntrl=     500 IOpCl=  0 I1Cent=   200000004 NGrid=           0
         NMat0=    1 NMatS0=      1 NMatT0=    0 NMatD0=    1 NMtDS0=    0 NMtDT0=    0
 Petite list used in FoFCou.
 Keep R1 ints in memory in canonical form, NReq=31069976.
 Requested convergence on RMS density matrix=1.00D-08 within 128 cycles.
 Requested convergence on MAX density matrix=1.00D-06.
 Requested convergence on             energy=1.00D-06.
 No special actions if energy rises.
 Integral accuracy reduced to 1.0D-05 until final iterations.
 Initial convergence to 1.0D-05 achieved.  Increase integral accuracy.
 SCF Done:  E(RB3LYP) =  -610.359720833     A.U. after   12 cycles
            NFock= 12  Conv=0.64D-08     -V/T= 2.0055
 Calling FoFJK, ICntrl=      2127 FMM=F ISym2X=0 I1Cent= 0 IOpClX= 0 NMat=1 NMatS=1 NMatT=0.
 ***** Axes restored to original set *****
 -------------------------------------------------------------------
 Center     Atomic                   Forces (Hartrees/Bohr)
 Number     Number              X              Y              Z
 -------------------------------------------------------------------
      1        6           0.000140091   -0.000135219   -0.000099857
      2        6          -0.000041690    0.000183774   -0.000151812
      3        6          -0.000121735    0.000083754    0.000056743
      4        6           0.000022585   -0.000104815    0.000014939
      5        6          -0.000019179    0.000057853    0.000035042
      6        6           0.000322212   -0.000827599    0.000234649
      7        6          -0.000781817    0.000605210   -0.000207504
      8        8           0.000222007    0.000183681    0.000021105
      9        8          -0.000003549    0.000073400   -0.000097643
     10        8          -0.000078496    0.000456432    0.000401505
     11        8           0.000166748   -0.000119102   -0.000000361
     12        6           0.000202497   -0.000558864   -0.000280289
     13        1           0.000021086    0.000083816    0.000049376
     14        1           0.000009703   -0.000075677    0.000024710
     15        1          -0.000022824   -0.000045552    0.000010117
     16        1           0.000021836    0.000051960   -0.000005706
     17        1           0.000037597   -0.000003911   -0.000016414
     18        1          -0.000067832    0.000002574    0.000021669
     19        1          -0.000055736    0.000032078   -0.000001580
     20        1           0.000026495    0.000056207   -0.000008689
 -------------------------------------------------------------------
 Cartesian Forces:  Max     0.000827599 RMS     0.000223518

 GradGradGradGradGradGradGradGradGradGradGradGradGradGradGradGradGradGrad
 Berny optimization.
 Using GEDIIS/GDIIS optimizer.
 FormGI is forming the generalized inverse of G from B-inverse, IUseBI=4.
 Internal  Forces:  Max     0.001106095 RMS     0.000168091
 Search for a local minimum.
 Step number  12 out of a maximum of   97
 All quantities printed in internal units (Hartrees-Bohrs-Radians)
 Mixed Optimization -- En-DIIS/RFO-DIIS
 Swapping is turned off.
 Update second derivatives using D2CorX and points    7    8    9   10   11
                                                     12
 DE= -1.37D-05 DEPred=-9.92D-06 R= 1.38D+00
 TightC=F SS=  1.41D+00  RLast= 4.45D-02 DXNew= 1.7742D+00 1.3350D-01
 Trust test= 1.38D+00 RLast= 4.45D-02 DXMaxT set to 1.05D+00
 ITU=  1  1  1  1  1  1  1  1  1  0  0  0
     Eigenvalues ---    0.00494   0.00789   0.01668   0.02150   0.02158
     Eigenvalues ---    0.02160   0.02162   0.02167   0.02183   0.02212
     Eigenvalues ---    0.02339   0.02407   0.02539   0.02555   0.06157
     Eigenvalues ---    0.10373   0.10937   0.15460   0.15977   0.15996
     Eigenvalues ---    0.16031   0.16060   0.16165   0.16374   0.17599
     Eigenvalues ---    0.22297   0.23308   0.24124   0.24770   0.25090
     Eigenvalues ---    0.25129   0.25571   0.28223   0.31926   0.32278
     Eigenvalues ---    0.32538   0.33681   0.33687   0.33862   0.35556
     Eigenvalues ---    0.42329   0.44644   0.44758   0.46536   0.46659
     Eigenvalues ---    0.47189   0.50794   0.52975   0.53063   0.54369
     Eigenvalues ---    0.56568   0.59540   0.65144   1.03940
 En-DIIS/RFO-DIIS IScMMF=        0 using points:    12   11   10    9
 RFO step:  Lambda=-3.77875349D-06.
 DidBck=F Rises=F RFO-DIIS coefs:    1.87686   -1.08476    0.11220    0.09570
 Iteration  1 RMS(Cart)=  0.01384787 RMS(Int)=  0.00014796
 Iteration  2 RMS(Cart)=  0.00017854 RMS(Int)=  0.00000051
 Iteration  3 RMS(Cart)=  0.00000002 RMS(Int)=  0.00000051
 Variable       Old X    -DE/DX   Delta X   Delta X   Delta X     New X
                                 (Linear)    (Quad)   (Total)
    R1        2.63782  -0.00005  -0.00027  -0.00020  -0.00047   2.63735
    R2        2.65373   0.00018   0.00003   0.00031   0.00034   2.65407
    R3        2.05010  -0.00005  -0.00008   0.00000  -0.00008   2.05002
    R4        2.66477   0.00001  -0.00025   0.00033   0.00007   2.66484
    R5        2.62151   0.00002   0.00047   0.00040   0.00087   2.62237
    R6        2.64635  -0.00002   0.00002  -0.00009  -0.00007   2.64628
    R7        2.62355   0.00024  -0.00022  -0.00020  -0.00041   2.62313
    R8        2.63082   0.00010  -0.00004   0.00020   0.00016   2.63099
    R9        2.05422  -0.00005  -0.00007  -0.00004  -0.00011   2.05410
   R10        2.65394   0.00002   0.00030  -0.00023   0.00007   2.65401
   R11        2.04686  -0.00004  -0.00008   0.00008   0.00000   2.04686
   R12        2.80705   0.00111   0.00004   0.00061   0.00065   2.80770
   R13        2.62213   0.00037   0.00061   0.00024   0.00084   2.62297
   R14        2.32700   0.00004   0.00023  -0.00020   0.00003   2.32703
   R15        1.84796   0.00003   0.00013   0.00000   0.00012   1.84808
   R16        2.77401   0.00054  -0.00015   0.00073   0.00057   2.77458
   R17        1.84495   0.00005   0.00014  -0.00006   0.00007   1.84502
   R18        2.05946  -0.00007  -0.00016   0.00005  -0.00012   2.05934
   R19        2.05866  -0.00001   0.00008   0.00006   0.00015   2.05881
   R20        2.07061   0.00000  -0.00001   0.00016   0.00015   2.07076
    A1        2.11830  -0.00002  -0.00058  -0.00023  -0.00081   2.11750
    A2        2.02627  -0.00001   0.00034   0.00071   0.00105   2.02732
    A3        2.13796   0.00003   0.00022  -0.00046  -0.00024   2.13772
    A4        2.07510   0.00008   0.00062   0.00012   0.00075   2.07585
    A5        2.03310   0.00029   0.00153   0.00126   0.00278   2.03589
    A6        2.17338  -0.00036  -0.00221  -0.00137  -0.00357   2.16980
    A7        2.09283  -0.00002   0.00006   0.00006   0.00011   2.09294
    A8        2.05763  -0.00016  -0.00129  -0.00017  -0.00147   2.05616
    A9        2.13271   0.00018   0.00123   0.00013   0.00136   2.13407
   A10        2.10677  -0.00002  -0.00048  -0.00021  -0.00068   2.10609
   A11        2.08248   0.00003   0.00025   0.00029   0.00054   2.08302
   A12        2.09386  -0.00001   0.00022  -0.00007   0.00015   2.09401
   A13        2.09351   0.00005   0.00031   0.00014   0.00045   2.09396
   A14        2.11362  -0.00001   0.00017  -0.00025  -0.00008   2.11354
   A15        2.07603  -0.00004  -0.00048   0.00012  -0.00037   2.07566
   A16        2.07904  -0.00007   0.00007   0.00011   0.00018   2.07922
   A17        2.14570   0.00010  -0.00018  -0.00039  -0.00056   2.14514
   A18        2.05797  -0.00003   0.00008   0.00028   0.00036   2.05833
   A19        2.04924  -0.00005  -0.00078  -0.00028  -0.00106   2.04818
   A20        2.16146   0.00012   0.00067   0.00029   0.00096   2.16242
   A21        2.07246  -0.00008   0.00009   0.00000   0.00010   2.07256
   A22        1.97893   0.00015   0.00012  -0.00063  -0.00051   1.97842
   A23        2.09595  -0.00051  -0.00193  -0.00198  -0.00391   2.09204
   A24        1.94806   0.00011   0.00073  -0.00021   0.00052   1.94857
   A25        1.82361  -0.00001   0.00012   0.00048   0.00060   1.82421
   A26        1.93717  -0.00005   0.00017  -0.00074  -0.00057   1.93660
   A27        1.92774  -0.00003   0.00008  -0.00046  -0.00038   1.92736
   A28        1.93614   0.00005  -0.00014   0.00002  -0.00012   1.93603
   A29        1.91833   0.00001  -0.00032   0.00012  -0.00020   1.91814
   A30        1.91908   0.00004   0.00007   0.00057   0.00064   1.91972
    D1       -0.00591   0.00001   0.00004   0.00038   0.00042  -0.00550
    D2       -3.08946   0.00002   0.00110   0.00019   0.00129  -3.08817
    D3       -3.10963   0.00000   0.00052  -0.00025   0.00027  -3.10936
    D4        0.09001   0.00001   0.00158  -0.00044   0.00114   0.09115
    D5       -0.02744  -0.00001   0.00015  -0.00046  -0.00031  -0.02775
    D6       -3.13526   0.00000   0.00080  -0.00031   0.00049  -3.13477
    D7        3.07382   0.00000  -0.00037   0.00024  -0.00013   3.07369
    D8       -0.03400   0.00000   0.00029   0.00039   0.00067  -0.03332
    D9        0.03244   0.00000  -0.00048  -0.00016  -0.00064   0.03180
   D10       -3.10289  -0.00002   0.00112  -0.00229  -0.00118  -3.10406
   D11        3.11097   0.00001  -0.00149   0.00014  -0.00135   3.10962
   D12       -0.02436  -0.00001   0.00010  -0.00199  -0.00188  -0.02624
   D13       -2.38822   0.00007   0.01469   0.00926   0.02395  -2.36426
   D14        0.81507   0.00006   0.01570   0.00900   0.02470   0.83977
   D15       -0.02570   0.00000   0.00076   0.00004   0.00080  -0.02490
   D16        3.12912   0.00000   0.00123  -0.00080   0.00043   3.12956
   D17        3.10935   0.00002  -0.00091   0.00226   0.00135   3.11070
   D18       -0.01901   0.00002  -0.00044   0.00142   0.00098  -0.01803
   D19        3.12182   0.00001   0.00713  -0.00210   0.00503   3.12685
   D20       -0.01336  -0.00001   0.00877  -0.00428   0.00449  -0.00888
   D21       -0.00813   0.00000  -0.00057  -0.00012  -0.00069  -0.00882
   D22        3.14030  -0.00001  -0.00050  -0.00040  -0.00089   3.13941
   D23        3.12014   0.00000  -0.00104   0.00072  -0.00032   3.11982
   D24       -0.01461   0.00000  -0.00097   0.00045  -0.00052  -0.01513
   D25        0.03436   0.00001   0.00012   0.00033   0.00046   0.03482
   D26       -3.13931   0.00000  -0.00050   0.00018  -0.00032  -3.13963
   D27       -3.11392   0.00001   0.00005   0.00060   0.00065  -3.11327
   D28       -0.00440   0.00001  -0.00057   0.00044  -0.00013  -0.00453
   D29       -0.31939  -0.00006  -0.00796  -0.00312  -0.01108  -0.33047
   D30        2.82896  -0.00009  -0.00519  -0.00595  -0.01114   2.81782
   D31        2.85559  -0.00005  -0.00731  -0.00297  -0.01029   2.84530
   D32       -0.27924  -0.00009  -0.00455  -0.00580  -0.01035  -0.28959
   D33       -0.18153  -0.00006   0.00073  -0.00282  -0.00208  -0.18362
   D34        2.95366  -0.00003  -0.00188  -0.00014  -0.00202   2.95164
   D35        2.95183   0.00006   0.00392   0.00449   0.00841   2.96023
   D36       -1.24347   0.00008   0.00392   0.00441   0.00833  -1.23514
   D37        0.88973   0.00007   0.00418   0.00432   0.00849   0.89823
         Item               Value     Threshold  Converged?
 Maximum Force            0.001106     0.000450     NO 
 RMS     Force            0.000168     0.000300     YES
 Maximum Displacement     0.061741     0.001800     NO 
 RMS     Displacement     0.013847     0.001200     NO 
 Predicted change in Energy=-5.828344D-06
 GradGradGradGradGradGradGradGradGradGradGradGradGradGradGradGradGradGrad

                          Input orientation:                          
 ---------------------------------------------------------------------
 Center     Atomic      Atomic             Coordinates (Angstroms)
 Number     Number       Type             X           Y           Z
 ---------------------------------------------------------------------
      1          6           0       -8.193160    1.018692   -0.123104
      2          6           0       -7.711697   -0.246689    0.215683
      3          6           0       -8.634461   -1.270591    0.513547
      4          6           0      -10.009261   -1.018068    0.429030
      5          6           0      -10.479172    0.245555    0.081433
      6          6           0       -9.571059    1.284978   -0.178154
      7          6           0      -10.122071    2.615767   -0.542704
      8          8           0       -9.270295    3.707306   -0.444676
      9          8           0      -11.280998    2.800484   -0.915727
     10          8           0       -6.333774   -0.385074    0.304525
     11          8           0       -8.129886   -2.507186    0.891789
     12          6           0       -5.675909   -1.552004   -0.296500
     13          1           0       -8.430866    3.504056    0.014084
     14          1           0       -8.844394   -3.142658    1.089010
     15          1           0       -7.445368    1.763571   -0.373724
     16          1           0      -10.712261   -1.817203    0.649730
     17          1           0      -11.540974    0.447998    0.012051
     18          1           0       -4.612221   -1.319437   -0.251185
     19          1           0       -5.900373   -2.458157    0.265157
     20          1           0       -5.987500   -1.671340   -1.340265
 ---------------------------------------------------------------------
                    Distance matrix (angstroms):
                    1          2          3          4          5
     1  C    0.000000
     2  C    1.395626   0.000000
     3  C    2.416793   1.410174   0.000000
     4  C    2.784145   2.432969   1.400352   0.000000
     5  C    2.421865   2.814116   2.426599   1.392258   0.000000
     6  C    1.404473   2.440971   2.808308   2.421717   1.404441
     7  C    2.539175   3.818207   4.293300   3.763209   2.476887
     8  O    2.914150   4.301091   5.109005   4.861953   3.704307
     9  O    3.652092   4.827552   5.061683   4.243469   2.857431
    10  O    2.368700   1.387701   2.474063   3.731673   4.199022
    11  O    3.669581   2.396215   1.388103   2.442062   3.708558
    12  C    3.602096   2.471965   3.080325   4.425994   5.142509
    13  H    2.500471   3.824387   4.805014   4.807610   3.849405
    14  H    4.382940   3.229913   1.969738   2.511249   3.894573
    15  H    1.084826   2.111748   3.377474   3.867231   3.422793
    16  H    3.871103   3.414424   2.152808   1.086984   2.152269
    17  H    3.398796   3.897103   3.413629   2.160871   1.083152
    18  H    4.278595   3.312930   4.094583   5.448078   6.081197
    19  H    4.182834   2.859009   2.991196   4.357026   5.320641
    20  H    3.685470   2.724602   3.256320   4.442041   5.086338
                    6          7          8          9         10
     6  C    0.000000
     7  C    1.485769   0.000000
     8  O    2.455436   1.388016   0.000000
     9  O    2.400971   1.231413   2.255468   0.000000
    10  O    3.674515   4.906530   5.092350   6.009311   0.000000
    11  O    4.195505   5.680776   6.458063   6.431794   2.841523
    12  C    4.820235   6.099122   6.371963   7.123526   1.468245
    13  H    2.502260   1.989785   0.977964   3.079417   4.428033
    14  H    4.662371   6.120000   7.032467   6.728815   3.810892
    15  H    2.187661   2.814166   2.667114   4.010113   2.512437
    16  H    3.407530   4.628330   5.813534   4.908885   4.619665
    17  H    2.148785   2.649577   3.998458   2.542155   5.281522
    18  H    5.601641   6.777113   6.855891   7.866889   2.036073
    19  H    5.261323   6.649818   7.062094   7.615702   2.118268
    20  H    4.788759   6.009165   6.364641   6.942518   2.116535
                   11         12         13         14         15
    11  O    0.000000
    12  C    2.889015   0.000000
    13  H    6.082432   5.766280   0.000000
    14  H    0.976342   3.806458   6.745760   0.000000
    15  H    4.506601   3.758988   2.037373   5.307349   0.000000
    16  H    2.683902   5.131328   5.824483   2.332108   4.953987
    17  H    4.598105   6.204369   4.360305   4.617813   4.318974
    18  H    3.884727   1.089758   6.157800   4.799120   4.188875
    19  H    2.316420   1.089475   6.481853   3.132817   4.540724
    20  H    3.204766   1.095799   5.881243   4.028399   3.854633
                   16         17         18         19         20
    16  H    0.000000
    17  H    2.494901   0.000000
    18  H    6.186267   7.155469   0.000000
    19  H    4.869599   6.350290   1.795167   0.000000
    20  H    5.128813   6.096017   1.789224   1.789986   0.000000
 Stoichiometry    C8H8O4
 Framework group  C1[X(C8H8O4)]
 Deg. of freedom    54
 Full point group                 C1      NOp   1
 Largest Abelian subgroup         C1      NOp   1
 Largest concise Abelian subgroup C1      NOp   1
                         Standard orientation:                         
 ---------------------------------------------------------------------
 Center     Atomic      Atomic             Coordinates (Angstroms)
 Number     Number       Type             X           Y           Z
 ---------------------------------------------------------------------
      1          6           0       -0.246028   -0.810713   -0.074384
      2          6           0        1.092575   -0.420841   -0.136954
      3          6           0        1.403576    0.954604   -0.132281
      4          6           0        0.377921    1.902203   -0.027055
      5          6           0       -0.953817    1.502402    0.043787
      6          6           0       -1.279880    0.137063   -0.000782
      7          6           0       -2.715346   -0.238564    0.075697
      8          8           0       -3.060970   -1.521827   -0.324765
      9          8           0       -3.604079    0.520285    0.463871
     10          8           0        2.030371   -1.434594   -0.273173
     11          8           0        2.739118    1.316935   -0.241238
     12          6           0        3.250747   -1.416135    0.542967
     13          1           0       -2.333249   -1.997359   -0.772766
     14          1           0        2.850209    2.286936   -0.241865
     15          1           0       -0.432281   -1.879139   -0.049420
     16          1           0        0.629006    2.959697   -0.013004
     17          1           0       -1.752462    2.229319    0.127314
     18          1           0        3.702384   -2.394629    0.381272
     19          1           0        3.921899   -0.620024    0.222467
     20          1           0        3.000486   -1.291307    1.602478
 ---------------------------------------------------------------------
 Rotational constants (GHZ):      1.8876877      0.5615802      0.4440448
 Standard basis: 6-31G (6D, 7F)
 There are   124 symmetry adapted cartesian basis functions of A   symmetry.
 There are   124 symmetry adapted basis functions of A   symmetry.
   124 basis functions,   296 primitive gaussians,   124 cartesian basis functions
    44 alpha electrons       44 beta electrons
       nuclear repulsion energy       676.3021941248 Hartrees.
 NAtoms=   20 NActive=   20 NUniq=   20 SFac= 1.00D+00 NAtFMM=   60 NAOKFM=F Big=F
 Integral buffers will be    262144 words long.
 Raffenetti 2 integral format.
 Two-electron integral symmetry is turned on.
 One-electron integrals computed using PRISM.
 NBasis=   124 RedAO= T EigKep=  5.66D-04  NBF=   124
 NBsUse=   124 1.00D-06 EigRej= -1.00D+00 NBFU=   124
 Initial guess from the checkpoint file:  "C:\Users\GHS Azim Shah\Desktop\comp1.chk"
 B after Tr=     0.000000    0.000000    0.000000
         Rot=    1.000000   -0.000683    0.000183    0.000287 Ang=  -0.09 deg.
 ExpMin= 1.61D-01 ExpMax= 5.48D+03 ExpMxC= 8.25D+02 IAcc=1 IRadAn=         1 AccDes= 0.00D+00
 Harris functional with IExCor=  402 and IRadAn=       1 diagonalized for initial guess.
 HarFok:  IExCor=  402 AccDes= 0.00D+00 IRadAn=         1 IDoV= 1 UseB2=F ITyADJ=14
 ICtDFT=  3500011 ScaDFX=  1.000000  1.000000  1.000000  1.000000
 FoFCou: FMM=F IPFlag=           0 FMFlag=      100000 FMFlg1=           0
         NFxFlg=           0 DoJE=T BraDBF=F KetDBF=T FulRan=T
         wScrn=  0.000000 ICntrl=     500 IOpCl=  0 I1Cent=   200000004 NGrid=           0
         NMat0=    1 NMatS0=      1 NMatT0=    0 NMatD0=    1 NMtDS0=    0 NMtDT0=    0
 Petite list used in FoFCou.
 Keep R1 ints in memory in canonical form, NReq=31069976.
 Requested convergence on RMS density matrix=1.00D-08 within 128 cycles.
 Requested convergence on MAX density matrix=1.00D-06.
 Requested convergence on             energy=1.00D-06.
 No special actions if energy rises.
 Integral accuracy reduced to 1.0D-05 until final iterations.
 Initial convergence to 1.0D-05 achieved.  Increase integral accuracy.
 SCF Done:  E(RB3LYP) =  -610.359731209     A.U. after   11 cycles
            NFock= 11  Conv=0.92D-08     -V/T= 2.0055
 Calling FoFJK, ICntrl=      2127 FMM=F ISym2X=0 I1Cent= 0 IOpClX= 0 NMat=1 NMatS=1 NMatT=0.
 ***** Axes restored to original set *****
 -------------------------------------------------------------------
 Center     Atomic                   Forces (Hartrees/Bohr)
 Number     Number              X              Y              Z
 -------------------------------------------------------------------
      1        6           0.000112024   -0.000121656    0.000007069
      2        6           0.000077529    0.000050431   -0.000032196
      3        6          -0.000077073    0.000175774   -0.000018251
      4        6           0.000092606   -0.000138960   -0.000003247
      5        6           0.000007431    0.000187036   -0.000022115
      6        6           0.000154215   -0.000701138    0.000153016
      7        6          -0.000639209    0.000649943   -0.000201623
      8        8           0.000111488    0.000014490   -0.000018435
      9        8           0.000155866   -0.000030956    0.000019508
     10        8          -0.000204603    0.000552743    0.000228615
     11        8           0.000012539   -0.000212454   -0.000008021
     12        6           0.000230720   -0.000591117   -0.000257245
     13        1           0.000013785    0.000062565    0.000034482
     14        1           0.000007882   -0.000032782    0.000079628
     15        1          -0.000026905   -0.000000803    0.000009890
     16        1           0.000004059    0.000029836   -0.000004828
     17        1           0.000006004   -0.000028501    0.000001108
     18        1          -0.000044898    0.000021147    0.000036596
     19        1          -0.000020090    0.000039872   -0.000006932
     20        1           0.000026629    0.000074529    0.000002982
 -------------------------------------------------------------------
 Cartesian Forces:  Max     0.000701138 RMS     0.000205263

 GradGradGradGradGradGradGradGradGradGradGradGradGradGradGradGradGradGrad
 Berny optimization.
 Using GEDIIS/GDIIS optimizer.
 FormGI is forming the generalized inverse of G from B-inverse, IUseBI=4.
 Internal  Forces:  Max     0.000796571 RMS     0.000118208
 Search for a local minimum.
 Step number  13 out of a maximum of   97
 All quantities printed in internal units (Hartrees-Bohrs-Radians)
 Mixed Optimization -- En-DIIS/RFO-DIIS
 Swapping is turned off.
 Update second derivatives using D2CorX and points    7    8    9   10   11
                                                     12   13
 DE= -1.04D-05 DEPred=-5.83D-06 R= 1.78D+00
 TightC=F SS=  1.41D+00  RLast= 4.45D-02 DXNew= 1.7742D+00 1.3341D-01
 Trust test= 1.78D+00 RLast= 4.45D-02 DXMaxT set to 1.05D+00
 ITU=  1  1  1  1  1  1  1  1  1  1  0  0  0
     Eigenvalues ---    0.00343   0.00828   0.01745   0.02151   0.02157
     Eigenvalues ---    0.02160   0.02162   0.02167   0.02189   0.02217
     Eigenvalues ---    0.02342   0.02442   0.02511   0.02621   0.06150
     Eigenvalues ---    0.10382   0.10929   0.15383   0.15944   0.15997
     Eigenvalues ---    0.16029   0.16072   0.16155   0.16395   0.17706
     Eigenvalues ---    0.22328   0.23139   0.24079   0.24746   0.25120
     Eigenvalues ---    0.25254   0.25482   0.27667   0.31957   0.32275
     Eigenvalues ---    0.32516   0.33670   0.33691   0.33706   0.34824
     Eigenvalues ---    0.41239   0.42680   0.44837   0.46544   0.46739
     Eigenvalues ---    0.47193   0.50783   0.52802   0.52986   0.53432
     Eigenvalues ---    0.54782   0.57263   0.62208   1.05543
 En-DIIS/RFO-DIIS IScMMF=        0 using points:    13   12   11   10    9
 RFO step:  Lambda=-2.13906390D-06.
 DidBck=F Rises=F RFO-DIIS coefs:    1.98504   -1.15180   -0.18234    0.35736   -0.00825
 Iteration  1 RMS(Cart)=  0.01221340 RMS(Int)=  0.00012219
 Iteration  2 RMS(Cart)=  0.00014100 RMS(Int)=  0.00000077
 Iteration  3 RMS(Cart)=  0.00000001 RMS(Int)=  0.00000077
 Variable       Old X    -DE/DX   Delta X   Delta X   Delta X     New X
                                 (Linear)    (Quad)   (Total)
    R1        2.63735  -0.00003  -0.00032  -0.00009  -0.00040   2.63695
    R2        2.65407   0.00013   0.00034   0.00007   0.00042   2.65449
    R3        2.05002  -0.00002  -0.00009   0.00001  -0.00009   2.04994
    R4        2.66484   0.00008   0.00025   0.00001   0.00026   2.66511
    R5        2.62237  -0.00003   0.00039   0.00011   0.00050   2.62288
    R6        2.64628  -0.00004  -0.00017  -0.00003  -0.00020   2.64608
    R7        2.62313   0.00024   0.00014   0.00004   0.00018   2.62331
    R8        2.63099   0.00010   0.00030   0.00010   0.00040   2.63139
    R9        2.05410  -0.00003  -0.00017   0.00005  -0.00012   2.05399
   R10        2.65401  -0.00010  -0.00009  -0.00028  -0.00038   2.65363
   R11        2.04686  -0.00001  -0.00004   0.00006   0.00001   2.04687
   R12        2.80770   0.00080   0.00213  -0.00003   0.00210   2.80980
   R13        2.62297   0.00015   0.00088  -0.00015   0.00073   2.62370
   R14        2.32703  -0.00016  -0.00014  -0.00021  -0.00035   2.32669
   R15        1.84808   0.00002   0.00012   0.00000   0.00012   1.84820
   R16        2.77458   0.00055   0.00165   0.00045   0.00209   2.77667
   R17        1.84502   0.00003   0.00011  -0.00004   0.00006   1.84508
   R18        2.05934  -0.00004  -0.00023   0.00003  -0.00020   2.05915
   R19        2.05881  -0.00003  -0.00004   0.00003  -0.00001   2.05880
   R20        2.07076  -0.00002   0.00003  -0.00007  -0.00004   2.07072
    A1        2.11750   0.00004  -0.00050   0.00009  -0.00041   2.11708
    A2        2.02732  -0.00001   0.00072   0.00026   0.00097   2.02830
    A3        2.13772  -0.00003  -0.00021  -0.00034  -0.00055   2.13717
    A4        2.07585  -0.00002   0.00045  -0.00017   0.00029   2.07614
    A5        2.03589   0.00004   0.00179   0.00025   0.00204   2.03793
    A6        2.16980  -0.00002  -0.00229  -0.00009  -0.00239   2.16741
    A7        2.09294  -0.00002   0.00003   0.00006   0.00009   2.09303
    A8        2.05616   0.00008  -0.00086   0.00025  -0.00061   2.05555
    A9        2.13407  -0.00006   0.00083  -0.00031   0.00052   2.13459
   A10        2.10609   0.00004  -0.00038   0.00008  -0.00030   2.10579
   A11        2.08302   0.00000   0.00046  -0.00001   0.00045   2.08347
   A12        2.09401  -0.00004  -0.00008  -0.00007  -0.00015   2.09386
   A13        2.09396   0.00000   0.00026  -0.00016   0.00011   2.09407
   A14        2.11354  -0.00002  -0.00008  -0.00020  -0.00028   2.11326
   A15        2.07566   0.00002  -0.00018   0.00035   0.00018   2.07584
   A16        2.07922  -0.00003   0.00013   0.00011   0.00024   2.07946
   A17        2.14514   0.00005  -0.00030  -0.00020  -0.00050   2.14464
   A18        2.05833  -0.00001   0.00017   0.00009   0.00025   2.05858
   A19        2.04818  -0.00003  -0.00111   0.00001  -0.00110   2.04709
   A20        2.16242   0.00002   0.00089  -0.00032   0.00057   2.16299
   A21        2.07256   0.00001   0.00022   0.00031   0.00053   2.07309
   A22        1.97842   0.00011   0.00005  -0.00008  -0.00003   1.97839
   A23        2.09204  -0.00018  -0.00301  -0.00051  -0.00352   2.08852
   A24        1.94857   0.00008   0.00077  -0.00030   0.00047   1.94904
   A25        1.82421  -0.00005  -0.00012  -0.00002  -0.00014   1.82407
   A26        1.93660  -0.00001  -0.00053  -0.00011  -0.00064   1.93596
   A27        1.92736  -0.00005  -0.00049  -0.00035  -0.00084   1.92652
   A28        1.93603   0.00003   0.00036  -0.00011   0.00025   1.93628
   A29        1.91814   0.00002   0.00005   0.00009   0.00014   1.91828
   A30        1.91972   0.00006   0.00068   0.00047   0.00115   1.92087
    D1       -0.00550  -0.00001  -0.00014   0.00011  -0.00003  -0.00553
    D2       -3.08817   0.00000   0.00084   0.00031   0.00115  -3.08701
    D3       -3.10936  -0.00001  -0.00043   0.00009  -0.00034  -3.10970
    D4        0.09115   0.00000   0.00055   0.00029   0.00084   0.09200
    D5       -0.02775   0.00000  -0.00014   0.00022   0.00008  -0.02768
    D6       -3.13477   0.00000   0.00015   0.00024   0.00038  -3.13439
    D7        3.07369   0.00001   0.00019   0.00025   0.00044   3.07413
    D8       -0.03332   0.00000   0.00048   0.00027   0.00075  -0.03258
    D9        0.03180   0.00001   0.00020  -0.00027  -0.00007   0.03173
   D10       -3.10406   0.00001  -0.00038   0.00006  -0.00032  -3.10438
   D11        3.10962   0.00000  -0.00071  -0.00048  -0.00118   3.10844
   D12       -0.02624   0.00000  -0.00129  -0.00014  -0.00142  -0.02767
   D13       -2.36426   0.00004   0.01528   0.00360   0.01888  -2.34538
   D14        0.83977   0.00005   0.01621   0.00382   0.02002   0.85980
   D15       -0.02490   0.00000   0.00004   0.00010   0.00014  -0.02476
   D16        3.12956   0.00000  -0.00010   0.00027   0.00018   3.12974
   D17        3.11070  -0.00001   0.00064  -0.00025   0.00039   3.11109
   D18       -0.01803   0.00000   0.00050  -0.00007   0.00043  -0.01760
   D19        3.12685  -0.00006  -0.00334  -0.00166  -0.00501   3.12184
   D20       -0.00888  -0.00005  -0.00393  -0.00132  -0.00525  -0.01413
   D21       -0.00882   0.00000  -0.00032   0.00023  -0.00009  -0.00891
   D22        3.13941   0.00000  -0.00050   0.00005  -0.00045   3.13895
   D23        3.11982  -0.00001  -0.00018   0.00006  -0.00012   3.11970
   D24       -0.01513  -0.00001  -0.00036  -0.00013  -0.00049  -0.01562
   D25        0.03482   0.00000   0.00038  -0.00039  -0.00001   0.03480
   D26       -3.13963   0.00000   0.00009  -0.00042  -0.00032  -3.13995
   D27       -3.11327   0.00000   0.00055  -0.00021   0.00034  -3.11293
   D28       -0.00453   0.00000   0.00027  -0.00023   0.00004  -0.00450
   D29       -0.33047   0.00000  -0.00633  -0.00112  -0.00746  -0.33793
   D30        2.81782  -0.00003  -0.00806  -0.00010  -0.00815   2.80966
   D31        2.84530   0.00000  -0.00605  -0.00110  -0.00715   2.83815
   D32       -0.28959  -0.00004  -0.00777  -0.00008  -0.00785  -0.29744
   D33       -0.18362  -0.00005  -0.00377   0.00014  -0.00363  -0.18725
   D34        2.95164  -0.00001  -0.00213  -0.00084  -0.00297   2.94866
   D35        2.96023   0.00005   0.00556   0.00475   0.01031   2.97055
   D36       -1.23514   0.00005   0.00564   0.00455   0.01019  -1.22495
   D37        0.89823   0.00008   0.00580   0.00483   0.01064   0.90886
         Item               Value     Threshold  Converged?
 Maximum Force            0.000797     0.000450     NO 
 RMS     Force            0.000118     0.000300     YES
 Maximum Displacement     0.056237     0.001800     NO 
 RMS     Displacement     0.012222     0.001200     NO 
 Predicted change in Energy=-3.065670D-06
 GradGradGradGradGradGradGradGradGradGradGradGradGradGradGradGradGradGrad

                          Input orientation:                          
 ---------------------------------------------------------------------
 Center     Atomic      Atomic             Coordinates (Angstroms)
 Number     Number       Type             X           Y           Z
 ---------------------------------------------------------------------
      1          6           0       -8.191699    1.016619   -0.121821
      2          6           0       -7.711352   -0.247850    0.221048
      3          6           0       -8.634781   -1.270950    0.520261
      4          6           0      -10.009339   -1.018602    0.433113
      5          6           0      -10.478356    0.244420    0.081298
      6          6           0       -9.569733    1.282782   -0.179670
      7          6           0      -10.119932    2.613721   -0.549396
      8          8           0       -9.269120    3.705832   -0.444128
      9          8           0      -11.275481    2.797322   -0.932700
     10          8           0       -6.333745   -0.388932    0.314576
     11          8           0       -8.130104   -2.506495    0.902129
     12          6           0       -5.677858   -1.548922   -0.304478
     13          1           0       -8.434858    3.503592    0.024533
     14          1           0       -8.844275   -3.140759    1.104560
     15          1           0       -7.443992    1.761304   -0.373072
     16          1           0      -10.713031   -1.816729    0.654946
     17          1           0      -11.540041    0.446644    0.009447
     18          1           0       -4.613069   -1.326059   -0.242009
     19          1           0       -5.916326   -2.464679    0.235397
     20          1           0       -5.978608   -1.642256   -1.354035
 ---------------------------------------------------------------------
                    Distance matrix (angstroms):
                    1          2          3          4          5
     1  C    0.000000
     2  C    1.395412   0.000000
     3  C    2.416933   1.410313   0.000000
     4  C    2.784580   2.433058   1.400244   0.000000
     5  C    2.422054   2.813924   2.426480   1.392471   0.000000
     6  C    1.404694   2.440694   2.808129   2.421801   1.404242
     7  C    2.540007   3.818826   4.294242   3.764482   2.477868
     8  O    2.914890   4.301244   5.108894   4.861867   3.704011
     9  O    3.652141   4.827755   5.063125   4.246155   2.860229
    10  O    2.370234   1.387967   2.472859   3.731022   4.199209
    11  O    3.669415   2.395976   1.388198   2.442402   3.708852
    12  C    3.596493   2.470640   3.082346   4.425721   5.139035
    13  H    2.503114   3.825624   4.804370   4.805847   3.847247
    14  H    4.383338   3.230020   1.970146   2.512322   3.895731
    15  H    1.084780   2.112146   3.377956   3.867662   3.422682
    16  H    3.871478   3.414634   2.152937   1.086923   2.152320
    17  H    3.399043   3.896917   3.413444   2.160900   1.083159
    18  H    4.278922   3.313051   4.093685   5.447021   6.080503
    19  H    4.174250   2.852482   2.982639   4.345455   5.308020
    20  H    3.672293   2.725372   3.272019   4.453047   5.086006
                    6          7          8          9         10
     6  C    0.000000
     7  C    1.486881   0.000000
     8  O    2.455907   1.388404   0.000000
     9  O    2.402179   1.231229   2.256009   0.000000
    10  O    3.675666   4.908929   5.095012   6.010712   0.000000
    11  O    4.195407   5.681809   6.457769   6.433543   2.838345
    12  C    4.814646   6.092586   6.366248   7.114625   1.469352
    13  H    2.502327   1.990161   0.978028   3.079651   4.432893
    14  H    4.662965   6.121838   7.032406   6.732161   3.807806
    15  H    2.187501   2.813958   2.667833   4.008344   2.515755
    16  H    3.407445   4.629373   5.813048   4.911867   4.618724
    17  H    2.148722   2.650517   3.998139   2.546236   5.281743
    18  H    5.601647   6.778044   6.858541   7.865561   2.036840
    19  H    5.250060   6.639002   7.055366   7.600898   2.118782
    20  H    4.778196   5.992607   6.344875   6.924177   2.116886
                   11         12         13         14         15
    11  O    0.000000
    12  C    2.895920   0.000000
    13  H    6.081464   5.765171   0.000000
    14  H    0.976376   3.813860   6.743996   0.000000
    15  H    4.506772   3.752537   2.043397   5.307957   0.000000
    16  H    2.684845   5.132756   5.821797   2.333979   4.954367
    17  H    4.598433   6.200486   4.357445   4.619078   4.318827
    18  H    3.882269   1.089654   6.164628   4.796820   4.190836
    19  H    2.312378   1.089469   6.481337   3.128165   4.534637
    20  H    3.235138   1.095779   5.866290   4.062296   3.833256
                   16         17         18         19         20
    16  H    0.000000
    17  H    2.494689   0.000000
    18  H    6.185048   7.154624   0.000000
    19  H    4.858420   6.336642   1.795230   0.000000
    20  H    5.145989   6.095254   1.789212   1.790686   0.000000
 Stoichiometry    C8H8O4
 Framework group  C1[X(C8H8O4)]
 Deg. of freedom    54
 Full point group                 C1      NOp   1
 Largest Abelian subgroup         C1      NOp   1
 Largest concise Abelian subgroup C1      NOp   1
                         Standard orientation:                         
 ---------------------------------------------------------------------
 Center     Atomic      Atomic             Coordinates (Angstroms)
 Number     Number       Type             X           Y           Z
 ---------------------------------------------------------------------
      1          6           0       -0.245172   -0.810198   -0.076625
      2          6           0        1.093154   -0.420296   -0.140157
      3          6           0        1.404555    0.955198   -0.134472
      4          6           0        0.379412    1.902984   -0.027394
      5          6           0       -0.952471    1.503113    0.044481
      6          6           0       -1.278738    0.138058   -0.001014
      7          6           0       -2.715132   -0.238092    0.077085
      8          8           0       -3.061009   -1.518700   -0.332888
      9          8           0       -3.602669    0.517024    0.474580
     10          8           0        2.032990   -1.432056   -0.279804
     11          8           0        2.740425    1.316482   -0.244095
     12          6           0        3.242308   -1.421466    0.554721
     13          1           0       -2.335144   -1.988844   -0.789640
     14          1           0        2.852435    2.286401   -0.248552
     15          1           0       -0.432419   -1.878430   -0.052809
     16          1           0        0.630383    2.960434   -0.012715
     17          1           0       -1.750773    2.230200    0.129869
     18          1           0        3.704396   -2.392367    0.378165
     19          1           0        3.910735   -0.612898    0.260837
     20          1           0        2.974994   -1.322304    1.612758
 ---------------------------------------------------------------------
 Rotational constants (GHZ):      1.8840656      0.5616883      0.4443673
 Standard basis: 6-31G (6D, 7F)
 There are   124 symmetry adapted cartesian basis functions of A   symmetry.
 There are   124 symmetry adapted basis functions of A   symmetry.
   124 basis functions,   296 primitive gaussians,   124 cartesian basis functions
    44 alpha electrons       44 beta electrons
       nuclear repulsion energy       676.2393359862 Hartrees.
 NAtoms=   20 NActive=   20 NUniq=   20 SFac= 1.00D+00 NAtFMM=   60 NAOKFM=F Big=F
 Integral buffers will be    262144 words long.
 Raffenetti 2 integral format.
 Two-electron integral symmetry is turned on.
 One-electron integrals computed using PRISM.
 NBasis=   124 RedAO= T EigKep=  5.66D-04  NBF=   124
 NBsUse=   124 1.00D-06 EigRej= -1.00D+00 NBFU=   124
 Initial guess from the checkpoint file:  "C:\Users\GHS Azim Shah\Desktop\comp1.chk"
 B after Tr=     0.000000    0.000000    0.000000
         Rot=    1.000000   -0.000637    0.000154    0.000235 Ang=  -0.08 deg.
 ExpMin= 1.61D-01 ExpMax= 5.48D+03 ExpMxC= 8.25D+02 IAcc=1 IRadAn=         1 AccDes= 0.00D+00
 Harris functional with IExCor=  402 and IRadAn=       1 diagonalized for initial guess.
 HarFok:  IExCor=  402 AccDes= 0.00D+00 IRadAn=         1 IDoV= 1 UseB2=F ITyADJ=14
 ICtDFT=  3500011 ScaDFX=  1.000000  1.000000  1.000000  1.000000
 FoFCou: FMM=F IPFlag=           0 FMFlag=      100000 FMFlg1=           0
         NFxFlg=           0 DoJE=T BraDBF=F KetDBF=T FulRan=T
         wScrn=  0.000000 ICntrl=     500 IOpCl=  0 I1Cent=   200000004 NGrid=           0
         NMat0=    1 NMatS0=      1 NMatT0=    0 NMatD0=    1 NMtDS0=    0 NMtDT0=    0
 Petite list used in FoFCou.
 Keep R1 ints in memory in canonical form, NReq=31069976.
 Requested convergence on RMS density matrix=1.00D-08 within 128 cycles.
 Requested convergence on MAX density matrix=1.00D-06.
 Requested convergence on             energy=1.00D-06.
 No special actions if energy rises.
 Integral accuracy reduced to 1.0D-05 until final iterations.
 Initial convergence to 1.0D-05 achieved.  Increase integral accuracy.
 SCF Done:  E(RB3LYP) =  -610.359737043     A.U. after   12 cycles
            NFock= 12  Conv=0.58D-08     -V/T= 2.0055
 Calling FoFJK, ICntrl=      2127 FMM=F ISym2X=0 I1Cent= 0 IOpClX= 0 NMat=1 NMatS=1 NMatT=0.
 ***** Axes restored to original set *****
 -------------------------------------------------------------------
 Center     Atomic                   Forces (Hartrees/Bohr)
 Number     Number              X              Y              Z
 -------------------------------------------------------------------
      1        6          -0.000004198   -0.000027621    0.000023440
      2        6           0.000057625   -0.000077101    0.000073386
      3        6          -0.000009517    0.000102688    0.000007044
      4        6           0.000053510   -0.000057940    0.000004021
      5        6           0.000012402    0.000090924   -0.000049762
      6        6          -0.000018821   -0.000139182    0.000010918
      7        6          -0.000081653    0.000223412   -0.000042077
      8        8          -0.000050992   -0.000088097   -0.000032976
      9        8           0.000112718   -0.000039752    0.000060082
     10        8          -0.000094213    0.000257362   -0.000030413
     11        8          -0.000021756   -0.000095493   -0.000029661
     12        6           0.000075386   -0.000229215   -0.000075679
     13        1          -0.000017046    0.000004876   -0.000005567
     14        1           0.000000478    0.000009809    0.000037954
     15        1          -0.000007117    0.000019443    0.000004196
     16        1          -0.000004802   -0.000007926   -0.000004749
     17        1          -0.000007195   -0.000024413    0.000006605
     18        1          -0.000001148    0.000003888    0.000042744
     19        1          -0.000012376    0.000016266    0.000006208
     20        1           0.000018713    0.000058072   -0.000005714
 -------------------------------------------------------------------
 Cartesian Forces:  Max     0.000257362 RMS     0.000071993

 GradGradGradGradGradGradGradGradGradGradGradGradGradGradGradGradGradGrad
 Berny optimization.
 Using GEDIIS/GDIIS optimizer.
 FormGI is forming the generalized inverse of G from B-inverse, IUseBI=4.
 Internal  Forces:  Max     0.000180956 RMS     0.000038600
 Search for a local minimum.
 Step number  14 out of a maximum of   97
 All quantities printed in internal units (Hartrees-Bohrs-Radians)
 Mixed Optimization -- En-DIIS/RFO-DIIS
 Swapping is turned off.
 Update second derivatives using D2CorX and points    7    8    9   10   11
                                                     12   13   14
 DE= -5.83D-06 DEPred=-3.07D-06 R= 1.90D+00
 TightC=F SS=  1.41D+00  RLast= 3.79D-02 DXNew= 1.7742D+00 1.1378D-01
 Trust test= 1.90D+00 RLast= 3.79D-02 DXMaxT set to 1.05D+00
 ITU=  1  1  1  1  1  1  1  1  1  1  1  0  0  0
     Eigenvalues ---    0.00309   0.00736   0.01651   0.02146   0.02158
     Eigenvalues ---    0.02159   0.02163   0.02167   0.02184   0.02215
     Eigenvalues ---    0.02341   0.02434   0.02508   0.02663   0.06137
     Eigenvalues ---    0.10399   0.10930   0.15135   0.15833   0.15997
     Eigenvalues ---    0.16026   0.16048   0.16074   0.16401   0.17730
     Eigenvalues ---    0.22421   0.23398   0.23913   0.24600   0.24934
     Eigenvalues ---    0.25169   0.25511   0.27192   0.32111   0.32256
     Eigenvalues ---    0.32494   0.33665   0.33689   0.33778   0.34890
     Eigenvalues ---    0.37088   0.42479   0.44792   0.46498   0.46618
     Eigenvalues ---    0.47237   0.48843   0.52803   0.52990   0.53101
     Eigenvalues ---    0.54611   0.57293   0.63502   1.06167
 En-DIIS/RFO-DIIS IScMMF=        0 using points:    14   13   12   11   10
 RFO step:  Lambda=-3.22606309D-07.
 DidBck=F Rises=F RFO-DIIS coefs:    1.69014   -1.07248    0.22231    0.38291   -0.22288
 Iteration  1 RMS(Cart)=  0.00411384 RMS(Int)=  0.00001945
 Iteration  2 RMS(Cart)=  0.00002041 RMS(Int)=  0.00000059
 Iteration  3 RMS(Cart)=  0.00000000 RMS(Int)=  0.00000059
 Variable       Old X    -DE/DX   Delta X   Delta X   Delta X     New X
                                 (Linear)    (Quad)   (Total)
    R1        2.63695   0.00001  -0.00008   0.00005  -0.00004   2.63691
    R2        2.65449   0.00001   0.00015  -0.00007   0.00008   2.65457
    R3        2.04994   0.00001  -0.00001   0.00003   0.00002   2.04995
    R4        2.66511   0.00002   0.00013   0.00000   0.00014   2.66524
    R5        2.62288  -0.00004   0.00009   0.00001   0.00010   2.62298
    R6        2.64608  -0.00003  -0.00008  -0.00003  -0.00011   2.64597
    R7        2.62331   0.00007   0.00012   0.00011   0.00023   2.62355
    R8        2.63139   0.00004   0.00016   0.00002   0.00018   2.63157
    R9        2.05399   0.00001   0.00000   0.00001   0.00001   2.05400
   R10        2.65363  -0.00006  -0.00029   0.00006  -0.00023   2.65340
   R11        2.04687   0.00000   0.00005  -0.00004   0.00000   2.04688
   R12        2.80980   0.00011   0.00069   0.00009   0.00078   2.81058
   R13        2.62370  -0.00010   0.00003  -0.00012  -0.00009   2.62362
   R14        2.32669  -0.00013  -0.00025   0.00002  -0.00023   2.32646
   R15        1.84820  -0.00001   0.00000  -0.00001  -0.00001   1.84819
   R16        2.77667   0.00018   0.00088   0.00016   0.00103   2.77770
   R17        1.84508   0.00000  -0.00003   0.00006   0.00003   1.84511
   R18        2.05915   0.00000   0.00000  -0.00005  -0.00005   2.05909
   R19        2.05880   0.00000  -0.00002  -0.00002  -0.00003   2.05876
   R20        2.07072   0.00000  -0.00004   0.00001  -0.00003   2.07069
    A1        2.11708   0.00003   0.00004   0.00001   0.00005   2.11713
    A2        2.02830   0.00000   0.00027  -0.00001   0.00026   2.02856
    A3        2.13717  -0.00003  -0.00031   0.00001  -0.00029   2.13688
    A4        2.07614  -0.00003  -0.00013   0.00001  -0.00012   2.07602
    A5        2.03793  -0.00003   0.00037  -0.00008   0.00029   2.03822
    A6        2.16741   0.00006  -0.00025   0.00006  -0.00019   2.16723
    A7        2.09303   0.00000   0.00005   0.00000   0.00005   2.09308
    A8        2.05555   0.00008   0.00016   0.00006   0.00021   2.05576
    A9        2.13459  -0.00008  -0.00021  -0.00006  -0.00026   2.13433
   A10        2.10579   0.00002   0.00003  -0.00002   0.00002   2.10581
   A11        2.08347  -0.00001   0.00008  -0.00002   0.00007   2.08353
   A12        2.09386  -0.00001  -0.00012   0.00004  -0.00008   2.09378
   A13        2.09407  -0.00001  -0.00009   0.00003  -0.00006   2.09400
   A14        2.11326  -0.00002  -0.00020  -0.00001  -0.00021   2.11305
   A15        2.07584   0.00003   0.00029  -0.00002   0.00027   2.07611
   A16        2.07946   0.00000   0.00010  -0.00003   0.00007   2.07953
   A17        2.14464  -0.00001  -0.00015  -0.00001  -0.00016   2.14448
   A18        2.05858   0.00001   0.00005   0.00005   0.00009   2.05868
   A19        2.04709   0.00002  -0.00010  -0.00003  -0.00013   2.04696
   A20        2.16299  -0.00003  -0.00012   0.00006  -0.00006   2.16293
   A21        2.07309   0.00001   0.00023  -0.00003   0.00019   2.07328
   A22        1.97839   0.00000  -0.00006   0.00001  -0.00005   1.97833
   A23        2.08852  -0.00002  -0.00083  -0.00006  -0.00088   2.08763
   A24        1.94904   0.00000  -0.00021   0.00020  -0.00001   1.94903
   A25        1.82407  -0.00002  -0.00004  -0.00022  -0.00026   1.82381
   A26        1.93596  -0.00001  -0.00033   0.00004  -0.00029   1.93567
   A27        1.92652  -0.00004  -0.00043  -0.00010  -0.00053   1.92599
   A28        1.93628   0.00001   0.00009  -0.00001   0.00008   1.93636
   A29        1.91828   0.00002   0.00017   0.00006   0.00022   1.91850
   A30        1.92087   0.00004   0.00050   0.00021   0.00072   1.92159
    D1       -0.00553   0.00000   0.00009  -0.00003   0.00006  -0.00547
    D2       -3.08701   0.00000   0.00012   0.00020   0.00033  -3.08669
    D3       -3.10970  -0.00001  -0.00010  -0.00020  -0.00030  -3.11000
    D4        0.09200  -0.00001  -0.00006   0.00004  -0.00003   0.09197
    D5       -0.02768   0.00000   0.00002  -0.00005  -0.00003  -0.02771
    D6       -3.13439   0.00000   0.00001  -0.00011  -0.00010  -3.13448
    D7        3.07413   0.00000   0.00023   0.00013   0.00036   3.07449
    D8       -0.03258   0.00000   0.00022   0.00007   0.00029  -0.03229
    D9        0.03173   0.00000  -0.00004   0.00000  -0.00004   0.03169
   D10       -3.10438   0.00000  -0.00050  -0.00008  -0.00057  -3.10495
   D11        3.10844   0.00000  -0.00005  -0.00026  -0.00031   3.10813
   D12       -0.02767  -0.00001  -0.00051  -0.00033  -0.00085  -0.02851
   D13       -2.34538   0.00000   0.00343   0.00013   0.00356  -2.34182
   D14        0.85980   0.00001   0.00346   0.00038   0.00384   0.86363
   D15       -0.02476   0.00000  -0.00013   0.00012  -0.00001  -0.02477
   D16        3.12974   0.00000  -0.00019  -0.00001  -0.00020   3.12954
   D17        3.11109   0.00000   0.00036   0.00019   0.00055   3.11164
   D18       -0.01760   0.00000   0.00030   0.00006   0.00036  -0.01724
   D19        3.12184  -0.00003  -0.00365   0.00118  -0.00246   3.11938
   D20       -0.01413  -0.00004  -0.00412   0.00111  -0.00301  -0.01714
   D21       -0.00891   0.00000   0.00023  -0.00020   0.00004  -0.00887
   D22        3.13895   0.00000  -0.00002   0.00001  -0.00001   3.13895
   D23        3.11970   0.00000   0.00029  -0.00007   0.00023   3.11993
   D24       -0.01562   0.00000   0.00005   0.00014   0.00019  -0.01543
   D25        0.03480   0.00000  -0.00018   0.00016  -0.00002   0.03478
   D26       -3.13995   0.00000  -0.00017   0.00022   0.00004  -3.13991
   D27       -3.11293   0.00000   0.00006  -0.00004   0.00002  -3.11291
   D28       -0.00450   0.00000   0.00007   0.00001   0.00008  -0.00442
   D29       -0.33793   0.00003  -0.00098   0.00095  -0.00003  -0.33796
   D30        2.80966   0.00002  -0.00105   0.00074  -0.00031   2.80935
   D31        2.83815   0.00003  -0.00099   0.00089  -0.00010   2.83805
   D32       -0.29744   0.00002  -0.00106   0.00068  -0.00038  -0.29782
   D33       -0.18725  -0.00001  -0.00112   0.00025  -0.00087  -0.18812
   D34        2.94866   0.00000  -0.00105   0.00044  -0.00061   2.94806
   D35        2.97055   0.00006   0.00405   0.00417   0.00822   2.97876
   D36       -1.22495   0.00005   0.00396   0.00405   0.00802  -1.21693
   D37        0.90886   0.00007   0.00408   0.00428   0.00837   0.91723
         Item               Value     Threshold  Converged?
 Maximum Force            0.000181     0.000450     YES
 RMS     Force            0.000039     0.000300     YES
 Maximum Displacement     0.018233     0.001800     NO 
 RMS     Displacement     0.004115     0.001200     NO 
 Predicted change in Energy=-6.758132D-07
 GradGradGradGradGradGradGradGradGradGradGradGradGradGradGradGradGradGrad

                          Input orientation:                          
 ---------------------------------------------------------------------
 Center     Atomic      Atomic             Coordinates (Angstroms)
 Number     Number       Type             X           Y           Z
 ---------------------------------------------------------------------
      1          6           0       -8.191584    1.016102   -0.121640
      2          6           0       -7.711165   -0.248099    0.222040
      3          6           0       -8.634705   -1.271050    0.521757
      4          6           0      -10.009201   -1.018787    0.434332
      5          6           0      -10.478262    0.244102    0.081725
      6          6           0       -9.569664    1.282190   -0.179753
      7          6           0      -10.119812    2.613367   -0.550360
      8          8           0       -9.268797    3.705296   -0.445467
      9          8           0      -11.275098    2.796761   -0.934174
     10          8           0       -6.333564   -0.389308    0.316228
     11          8           0       -8.130333   -2.506793    0.903833
     12          6           0       -5.677961   -1.548200   -0.306471
     13          1           0       -8.435022    3.503237    0.024125
     14          1           0       -8.844683   -3.140095    1.108693
     15          1           0       -7.444103    1.760979   -0.373028
     16          1           0      -10.712957   -1.816810    0.656363
     17          1           0      -11.539994    0.446034    0.009709
     18          1           0       -4.612811   -1.329920   -0.235117
     19          1           0       -5.923854   -2.466402    0.225832
     20          1           0       -5.972130   -1.632607   -1.358628
 ---------------------------------------------------------------------
                    Distance matrix (angstroms):
                    1          2          3          4          5
     1  C    0.000000
     2  C    1.395393   0.000000
     3  C    2.416895   1.410385   0.000000
     4  C    2.784530   2.433104   1.400185   0.000000
     5  C    2.422031   2.814032   2.426523   1.392565   0.000000
     6  C    1.404736   2.440746   2.808078   2.421733   1.404119
     7  C    2.540299   3.819185   4.294610   3.764890   2.478192
     8  O    2.914964   4.301292   5.108974   4.862016   3.704133
     9  O    3.652261   4.828004   5.063447   4.246612   2.860606
    10  O    2.370474   1.388019   2.472845   3.731018   4.199372
    11  O    3.669623   2.396298   1.388320   2.442281   3.708915
    12  C    3.595568   2.470527   3.083035   4.425912   5.138670
    13  H    2.503268   3.825658   4.804303   4.805726   3.847091
    14  H    4.383404   3.230273   1.970258   2.512133   3.895643
    15  H    1.084788   2.112302   3.378072   3.867642   3.422548
    16  H    3.871434   3.414711   2.152929   1.086928   2.152359
    17  H    3.399128   3.897029   3.413396   2.160864   1.083160
    18  H    4.280691   3.313477   4.092916   5.446649   6.081238
    19  H    4.170272   2.848747   2.977440   4.339253   5.301908
    20  H    3.670392   2.727566   3.279616   4.459755   5.089389
                    6          7          8          9         10
     6  C    0.000000
     7  C    1.487294   0.000000
     8  O    2.456128   1.388358   0.000000
     9  O    2.402411   1.231109   2.255995   0.000000
    10  O    3.675901   4.909451   5.095248   6.011098   0.000000
    11  O    4.195500   5.682318   6.458077   6.433933   2.838556
    12  C    4.813784   6.091647   6.364954   7.113412   1.469898
    13  H    2.502404   1.990080   0.978021   3.079525   4.433211
    14  H    4.662864   6.122152   7.032401   6.732495   3.807959
    15  H    2.187373   2.813794   2.667420   4.008023   2.516367
    16  H    3.407347   4.629738   5.813199   4.912317   4.618716
    17  H    2.148779   2.651023   3.998538   2.546960   5.281918
    18  H    5.603265   6.780558   6.861185   7.867925   2.037087
    19  H    5.244842   6.634198   7.051889   7.594886   2.119045
    20  H    4.777870   5.990398   6.339960   6.922495   2.116973
                   11         12         13         14         15
    11  O    0.000000
    12  C    2.897906   0.000000
    13  H    6.081708   5.764347   0.000000
    14  H    0.976389   3.816405   6.743736   0.000000
    15  H    4.507234   3.751579   2.043311   5.308262   0.000000
    16  H    2.684634   5.133262   5.821651   2.333695   4.954354
    17  H    4.598307   6.200029   4.357470   4.618743   4.318783
    18  H    3.880103   1.089625   6.167326   4.794925   4.193911
    19  H    2.308650   1.089451   6.479447   3.124827   4.532166
    20  H    3.246655   1.095763   5.861292   4.075752   3.828124
                   16         17         18         19         20
    16  H    0.000000
    17  H    2.494517   0.000000
    18  H    6.184140   7.155405   0.000000
    19  H    4.852095   6.330088   1.795244   0.000000
    20  H    5.154567   6.098705   1.789315   1.791105   0.000000
 Stoichiometry    C8H8O4
 Framework group  C1[X(C8H8O4)]
 Deg. of freedom    54
 Full point group                 C1      NOp   1
 Largest Abelian subgroup         C1      NOp   1
 Largest concise Abelian subgroup C1      NOp   1
                         Standard orientation:                         
 ---------------------------------------------------------------------
 Center     Atomic      Atomic             Coordinates (Angstroms)
 Number     Number       Type             X           Y           Z
 ---------------------------------------------------------------------
      1          6           0       -0.244969   -0.809976   -0.077178
      2          6           0        1.093367   -0.420213   -0.140917
      3          6           0        1.404782    0.955349   -0.134841
      4          6           0        0.379752    1.903110   -0.027235
      5          6           0       -0.952233    1.503276    0.044792
      6          6           0       -1.278485    0.138356   -0.001050
      7          6           0       -2.715232   -0.238051    0.077176
      8          8           0       -3.060889   -1.518518   -0.333268
      9          8           0       -3.602586    0.516717    0.475369
     10          8           0        2.033358   -1.431773   -0.281480
     11          8           0        2.740728    1.316976   -0.243972
     12          6           0        3.240811   -1.422855    0.556719
     13          1           0       -2.335210   -1.987992   -0.790989
     14          1           0        2.852338    2.286943   -0.250393
     15          1           0       -0.432625   -1.878158   -0.053949
     16          1           0        0.630723    2.960557   -0.012067
     17          1           0       -1.750319    2.230554    0.130592
     18          1           0        3.708097   -2.389742    0.372176
     19          1           0        3.905768   -0.608235    0.271887
     20          1           0        2.969589   -1.335106    1.614753
 ---------------------------------------------------------------------
 Rotational constants (GHZ):      1.8830760      0.5617196      0.4443886
 Standard basis: 6-31G (6D, 7F)
 There are   124 symmetry adapted cartesian basis functions of A   symmetry.
 There are   124 symmetry adapted basis functions of A   symmetry.
   124 basis functions,   296 primitive gaussians,   124 cartesian basis functions
    44 alpha electrons       44 beta electrons
       nuclear repulsion energy       676.2117884301 Hartrees.
 NAtoms=   20 NActive=   20 NUniq=   20 SFac= 1.00D+00 NAtFMM=   60 NAOKFM=F Big=F
 Integral buffers will be    262144 words long.
 Raffenetti 2 integral format.
 Two-electron integral symmetry is turned on.
 One-electron integrals computed using PRISM.
 NBasis=   124 RedAO= T EigKep=  5.66D-04  NBF=   124
 NBsUse=   124 1.00D-06 EigRej= -1.00D+00 NBFU=   124
 Initial guess from the checkpoint file:  "C:\Users\GHS Azim Shah\Desktop\comp1.chk"
 B after Tr=     0.000000    0.000000    0.000000
         Rot=    1.000000   -0.000179    0.000032    0.000033 Ang=  -0.02 deg.
 Keep R1 ints in memory in canonical form, NReq=31069976.
 Requested convergence on RMS density matrix=1.00D-08 within 128 cycles.
 Requested convergence on MAX density matrix=1.00D-06.
 Requested convergence on             energy=1.00D-06.
 No special actions if energy rises.
 SCF Done:  E(RB3LYP) =  -610.359738683     A.U. after    9 cycles
            NFock=  9  Conv=0.36D-08     -V/T= 2.0055
 Calling FoFJK, ICntrl=      2127 FMM=F ISym2X=0 I1Cent= 0 IOpClX= 0 NMat=1 NMatS=1 NMatT=0.
 ***** Axes restored to original set *****
 -------------------------------------------------------------------
 Center     Atomic                   Forces (Hartrees/Bohr)
 Number     Number              X              Y              Z
 -------------------------------------------------------------------
      1        6          -0.000031166    0.000008955    0.000033559
      2        6           0.000031132   -0.000085494    0.000077484
      3        6           0.000020263    0.000019080   -0.000007125
      4        6           0.000004483    0.000007104   -0.000011810
      5        6          -0.000006854   -0.000012070   -0.000018193
      6        6          -0.000038920    0.000091624   -0.000037437
      7        6           0.000105618   -0.000025846    0.000026108
      8        8          -0.000051923   -0.000065059   -0.000018012
      9        8          -0.000013396   -0.000013744    0.000024098
     10        8          -0.000023268    0.000061386   -0.000105819
     11        8          -0.000011234   -0.000005381   -0.000016301
     12        6          -0.000002131   -0.000021815    0.000040018
     13        1          -0.000007803    0.000006427   -0.000009593
     14        1           0.000004168    0.000019002    0.000017859
     15        1           0.000007595   -0.000007320   -0.000000943
     16        1           0.000001949   -0.000006999   -0.000002748
     17        1          -0.000003601   -0.000004584    0.000001003
     18        1           0.000002400   -0.000000409    0.000025087
     19        1          -0.000005961    0.000003797   -0.000012071
     20        1           0.000018650    0.000031346   -0.000005165
 -------------------------------------------------------------------
 Cartesian Forces:  Max     0.000105819 RMS     0.000034480

 GradGradGradGradGradGradGradGradGradGradGradGradGradGradGradGradGradGrad
 Berny optimization.
 Using GEDIIS/GDIIS optimizer.
 FormGI is forming the generalized inverse of G from B-inverse, IUseBI=4.
 Internal  Forces:  Max     0.000106175 RMS     0.000021771
 Search for a local minimum.
 Step number  15 out of a maximum of   97
 All quantities printed in internal units (Hartrees-Bohrs-Radians)
 Mixed Optimization -- En-DIIS/RFO-DIIS
 Swapping is turned off.
 Update second derivatives using D2CorX and points    7    8    9   10   11
                                                     12   13   14   15
 DE= -1.64D-06 DEPred=-6.76D-07 R= 2.43D+00
 TightC=F SS=  1.41D+00  RLast= 1.59D-02 DXNew= 1.7742D+00 4.7645D-02
 Trust test= 2.43D+00 RLast= 1.59D-02 DXMaxT set to 1.05D+00
 ITU=  1  1  1  1  1  1  1  1  1  1  1  1  0  0  0
     Eigenvalues ---    0.00221   0.00718   0.00785   0.02148   0.02158
     Eigenvalues ---    0.02160   0.02164   0.02169   0.02186   0.02224
     Eigenvalues ---    0.02345   0.02444   0.02469   0.02548   0.06178
     Eigenvalues ---    0.10375   0.10943   0.15337   0.15899   0.15986
     Eigenvalues ---    0.16009   0.16059   0.16159   0.16471   0.17852
     Eigenvalues ---    0.22311   0.23454   0.24220   0.24803   0.24865
     Eigenvalues ---    0.25130   0.25572   0.28738   0.32056   0.32283
     Eigenvalues ---    0.32544   0.33682   0.33705   0.33980   0.35906
     Eigenvalues ---    0.42049   0.42775   0.44744   0.46469   0.46593
     Eigenvalues ---    0.47227   0.50588   0.52950   0.53056   0.54203
     Eigenvalues ---    0.54493   0.57435   0.61832   1.05067
 En-DIIS/RFO-DIIS IScMMF=        0 using points:    15   14   13   12   11
 RFO step:  Lambda=-1.63180868D-07.
 DidBck=F Rises=F RFO-DIIS coefs:    2.53658   -1.60612   -0.19290    0.52137   -0.25893
 Iteration  1 RMS(Cart)=  0.00687505 RMS(Int)=  0.00005558
 Iteration  2 RMS(Cart)=  0.00005801 RMS(Int)=  0.00000031
 Iteration  3 RMS(Cart)=  0.00000000 RMS(Int)=  0.00000031
 Variable       Old X    -DE/DX   Delta X   Delta X   Delta X     New X
                                 (Linear)    (Quad)   (Total)
    R1        2.63691   0.00001  -0.00001  -0.00001  -0.00002   2.63689
    R2        2.65457  -0.00001   0.00001   0.00005   0.00006   2.65463
    R3        2.04995   0.00000   0.00004  -0.00003   0.00002   2.04997
    R4        2.66524  -0.00002   0.00008  -0.00006   0.00001   2.66526
    R5        2.62298  -0.00003   0.00010  -0.00002   0.00009   2.62306
    R6        2.64597   0.00000  -0.00011   0.00004  -0.00006   2.64590
    R7        2.62355  -0.00002   0.00026  -0.00018   0.00007   2.62362
    R8        2.63157  -0.00001   0.00017  -0.00008   0.00009   2.63166
    R9        2.05400   0.00000   0.00005  -0.00003   0.00002   2.05401
   R10        2.65340   0.00000  -0.00025   0.00007  -0.00018   2.65322
   R11        2.04688   0.00000   0.00000   0.00003   0.00002   2.04690
   R12        2.81058  -0.00011   0.00041  -0.00020   0.00020   2.81078
   R13        2.62362  -0.00008  -0.00030   0.00000  -0.00030   2.62331
   R14        2.32646   0.00000  -0.00023   0.00010  -0.00013   2.32633
   R15        1.84819  -0.00001  -0.00002  -0.00001  -0.00003   1.84816
   R16        2.77770  -0.00001   0.00093  -0.00017   0.00076   2.77846
   R17        1.84511  -0.00001   0.00004  -0.00005  -0.00001   1.84510
   R18        2.05909   0.00000  -0.00005   0.00001  -0.00004   2.05905
   R19        2.05876   0.00000  -0.00002  -0.00002  -0.00004   2.05873
   R20        2.07069   0.00000  -0.00005   0.00005   0.00000   2.07069
    A1        2.11713   0.00002   0.00011   0.00003   0.00015   2.11728
    A2        2.02856  -0.00002   0.00026  -0.00025   0.00001   2.02856
    A3        2.13688   0.00000  -0.00036   0.00021  -0.00015   2.13673
    A4        2.07602  -0.00002  -0.00018   0.00000  -0.00018   2.07583
    A5        2.03822  -0.00004   0.00014   0.00006   0.00019   2.03841
    A6        2.16723   0.00005   0.00002  -0.00006  -0.00004   2.16719
    A7        2.09308   0.00000   0.00006   0.00000   0.00006   2.09314
    A8        2.05576   0.00002   0.00039  -0.00018   0.00021   2.05597
    A9        2.13433  -0.00002  -0.00045   0.00017  -0.00027   2.13406
   A10        2.10581   0.00001   0.00007   0.00000   0.00007   2.10587
   A11        2.08353  -0.00001  -0.00001   0.00002   0.00001   2.08354
   A12        2.09378   0.00000  -0.00005  -0.00002  -0.00007   2.09370
   A13        2.09400  -0.00001  -0.00012   0.00004  -0.00008   2.09392
   A14        2.11305   0.00000  -0.00025   0.00009  -0.00015   2.11290
   A15        2.07611   0.00001   0.00036  -0.00013   0.00023   2.07634
   A16        2.07953  -0.00001   0.00007  -0.00008  -0.00001   2.07952
   A17        2.14448   0.00002  -0.00022   0.00025   0.00003   2.14451
   A18        2.05868  -0.00001   0.00015  -0.00017  -0.00002   2.05866
   A19        2.04696   0.00003  -0.00005   0.00020   0.00015   2.04711
   A20        2.16293  -0.00003  -0.00021  -0.00007  -0.00028   2.16265
   A21        2.07328   0.00000   0.00026  -0.00012   0.00014   2.07342
   A22        1.97833   0.00001  -0.00007   0.00018   0.00011   1.97844
   A23        2.08763   0.00004  -0.00071  -0.00002  -0.00073   2.08691
   A24        1.94903  -0.00002  -0.00002  -0.00023  -0.00024   1.94879
   A25        1.82381  -0.00001  -0.00039   0.00013  -0.00026   1.82355
   A26        1.93567   0.00001  -0.00015   0.00007  -0.00008   1.93559
   A27        1.92599  -0.00002  -0.00058  -0.00017  -0.00075   1.92524
   A28        1.93636   0.00000  -0.00005   0.00006   0.00001   1.93637
   A29        1.91850   0.00000   0.00023  -0.00007   0.00016   1.91866
   A30        1.92159   0.00001   0.00086  -0.00002   0.00084   1.92243
    D1       -0.00547   0.00000   0.00006  -0.00001   0.00005  -0.00542
    D2       -3.08669   0.00000   0.00054   0.00001   0.00055  -3.08614
    D3       -3.11000   0.00000  -0.00031   0.00025  -0.00006  -3.11006
    D4        0.09197   0.00000   0.00017   0.00027   0.00044   0.09241
    D5       -0.02771   0.00000   0.00008  -0.00008   0.00001  -0.02770
    D6       -3.13448   0.00000  -0.00003  -0.00001  -0.00004  -3.13452
    D7        3.07449   0.00000   0.00049  -0.00037   0.00013   3.07462
    D8       -0.03229   0.00000   0.00038  -0.00030   0.00008  -0.03220
    D9        0.03169   0.00000  -0.00019   0.00015  -0.00004   0.03166
   D10       -3.10495   0.00001  -0.00031   0.00026  -0.00006  -3.10501
   D11        3.10813   0.00000  -0.00071   0.00013  -0.00057   3.10756
   D12       -0.02851   0.00000  -0.00083   0.00024  -0.00059  -0.02911
   D13       -2.34182   0.00000   0.00355   0.00145   0.00500  -2.33682
   D14        0.86363   0.00001   0.00407   0.00147   0.00554   0.86918
   D15       -0.02477   0.00000   0.00016  -0.00020  -0.00003  -0.02480
   D16        3.12954   0.00000   0.00004  -0.00011  -0.00007   3.12947
   D17        3.11164  -0.00001   0.00030  -0.00031  -0.00001   3.11163
   D18       -0.01724  -0.00001   0.00018  -0.00022  -0.00004  -0.01728
   D19        3.11938  -0.00002  -0.00123  -0.00158  -0.00281   3.11656
   D20       -0.01714  -0.00002  -0.00136  -0.00148  -0.00284  -0.01998
   D21       -0.00887   0.00000  -0.00002   0.00010   0.00008  -0.00879
   D22        3.13895   0.00000   0.00007   0.00004   0.00010   3.13905
   D23        3.11993   0.00000   0.00010   0.00002   0.00012   3.12005
   D24       -0.01543   0.00000   0.00019  -0.00005   0.00014  -0.01530
   D25        0.03478   0.00000  -0.00011   0.00003  -0.00007   0.03471
   D26       -3.13991   0.00000  -0.00001  -0.00002  -0.00003  -3.13995
   D27       -3.11291   0.00000  -0.00019   0.00010  -0.00009  -3.11300
   D28       -0.00442   0.00000  -0.00009   0.00004  -0.00005  -0.00447
   D29       -0.33796   0.00002   0.00062   0.00048   0.00110  -0.33686
   D30        2.80935   0.00003   0.00082   0.00016   0.00099   2.81034
   D31        2.83805   0.00002   0.00051   0.00055   0.00106   2.83911
   D32       -0.29782   0.00003   0.00072   0.00023   0.00094  -0.29688
   D33       -0.18812   0.00001  -0.00005  -0.00028  -0.00033  -0.18845
   D34        2.94806   0.00000  -0.00025   0.00002  -0.00023   2.94783
   D35        2.97876   0.00004   0.01127   0.00326   0.01453   2.99329
   D36       -1.21693   0.00004   0.01091   0.00344   0.01435  -1.20258
   D37        0.91723   0.00005   0.01150   0.00335   0.01485   0.93208
         Item               Value     Threshold  Converged?
 Maximum Force            0.000106     0.000450     YES
 RMS     Force            0.000022     0.000300     YES
 Maximum Displacement     0.030002     0.001800     NO 
 RMS     Displacement     0.006878     0.001200     NO 
 Predicted change in Energy=-8.271876D-07
 GradGradGradGradGradGradGradGradGradGradGradGradGradGradGradGradGradGrad

                          Input orientation:                          
 ---------------------------------------------------------------------
 Center     Atomic      Atomic             Coordinates (Angstroms)
 Number     Number       Type             X           Y           Z
 ---------------------------------------------------------------------
      1          6           0       -8.191549    1.015141   -0.121226
      2          6           0       -7.711147   -0.248808    0.223361
      3          6           0       -8.634900   -1.271389    0.523721
      4          6           0      -10.009326   -1.019020    0.436061
      5          6           0      -10.478315    0.243711    0.082601
      6          6           0       -9.569617    1.281406   -0.179584
      7          6           0      -10.119626    2.612492   -0.551151
      8          8           0       -9.268325    3.704193   -0.448333
      9          8           0      -11.275168    2.795560   -0.934126
     10          8           0       -6.333560   -0.390061    0.318377
     11          8           0       -8.131038   -2.507108    0.906686
     12          6           0       -5.677746   -1.546661   -0.309287
     13          1           0       -8.434258    3.502630    0.020916
     14          1           0       -8.845790   -3.139059    1.114277
     15          1           0       -7.444054    1.759867   -0.373055
     16          1           0      -10.713206   -1.816821    0.658546
     17          1           0      -11.540078    0.445533    0.010549
     18          1           0       -4.612235   -1.335955   -0.222533
     19          1           0       -5.935909   -2.468923    0.209989
     20          1           0       -5.959853   -1.616731   -1.365791
 ---------------------------------------------------------------------
                    Distance matrix (angstroms):
                    1          2          3          4          5
     1  C    0.000000
     2  C    1.395383   0.000000
     3  C    2.416762   1.410393   0.000000
     4  C    2.784366   2.433125   1.400151   0.000000
     5  C    2.421972   2.814180   2.426581   1.392614   0.000000
     6  C    1.404769   2.440867   2.808041   2.421636   1.404024
     7  C    2.540442   3.819383   4.294682   3.764921   2.478190
     8  O    2.915037   4.301418   5.109064   4.862095   3.704173
     9  O    3.652315   4.828064   5.063241   4.246267   2.860182
    10  O    2.370646   1.388065   2.472866   3.731044   4.199553
    11  O    3.669673   2.396489   1.388359   2.442102   3.708885
    12  C    3.594079   2.470395   3.084548   4.426797   5.138528
    13  H    2.503340   3.825855   4.804615   4.806090   3.847405
    14  H    4.383135   3.230278   1.970132   2.511644   3.895205
    15  H    1.084797   2.112304   3.377993   3.867493   3.422439
    16  H    3.871280   3.414734   2.152912   1.086938   2.152366
    17  H    3.399186   3.897193   3.413389   2.160827   1.083173
    18  H    4.283620   3.314206   4.091808   5.446355   6.082709
    19  H    4.163690   2.842631   2.969354   4.329671   5.292264
    20  H    3.668263   2.731967   3.293234   4.472378   5.096625
                    6          7          8          9         10
     6  C    0.000000
     7  C    1.487401   0.000000
     8  O    2.456196   1.388198   0.000000
     9  O    2.402270   1.231041   2.255888   0.000000
    10  O    3.676116   4.909755   5.095449   6.011359   0.000000
    11  O    4.195513   5.682436   6.458309   6.433695   2.838824
    12  C    4.812634   6.089938   6.362629   7.111712   1.470299
    13  H    2.502614   1.989992   0.978003   3.079419   4.433334
    14  H    4.662457   6.121817   7.032096   6.731830   3.808116
    15  H    2.187322   2.813783   2.667215   4.008104   2.516637
    16  H    3.407238   4.629743   5.813300   4.911870   4.618729
    17  H    2.148848   2.651208   3.998787   2.546608   5.282120
    18  H    5.606073   6.784510   6.865365   7.872132   2.037219
    19  H    5.236465   6.625979   7.045973   7.584950   2.119326
    20  H    4.778774   5.987794   6.332451   6.921504   2.116790
                   11         12         13         14         15
    11  O    0.000000
    12  C    2.901670   0.000000
    13  H    6.082226   5.762181   0.000000
    14  H    0.976385   3.820833   6.743651   0.000000
    15  H    4.507411   3.749271   2.042778   5.308153   0.000000
    16  H    2.684336   5.134739   5.822090   2.333076   4.954216
    17  H    4.598119   6.199844   4.357988   4.618084   4.318801
    18  H    3.876688   1.089604   6.170821   4.791788   4.198329
    19  H    2.303353   1.089432   6.475873   3.119972   4.527372
    20  H    3.266645   1.095763   5.852648   4.098396   3.819658
                   16         17         18         19         20
    16  H    0.000000
    17  H    2.494367   0.000000
    18  H    6.182991   7.157026   0.000000
    19  H    4.842417   6.319852   1.795217   0.000000
    20  H    5.170333   6.106239   1.789399   1.791616   0.000000
 Stoichiometry    C8H8O4
 Framework group  C1[X(C8H8O4)]
 Deg. of freedom    54
 Full point group                 C1      NOp   1
 Largest Abelian subgroup         C1      NOp   1
 Largest concise Abelian subgroup C1      NOp   1
                         Standard orientation:                         
 ---------------------------------------------------------------------
 Center     Atomic      Atomic             Coordinates (Angstroms)
 Number     Number       Type             X           Y           Z
 ---------------------------------------------------------------------
      1          6           0       -0.244459   -0.809622   -0.078098
      2          6           0        1.093827   -0.419723   -0.141857
      3          6           0        1.404897    0.955920   -0.134871
      4          6           0        0.379729    1.903386   -0.026419
      5          6           0       -0.952241    1.503321    0.045541
      6          6           0       -1.278191    0.138455   -0.001130
      7          6           0       -2.714956   -0.238305    0.077099
      8          8           0       -3.060413   -1.518823   -0.332811
      9          8           0       -3.602234    0.516564    0.475062
     10          8           0        2.034043   -1.430922   -0.283961
     11          8           0        2.740695    1.318253   -0.243953
     12          6           0        3.238718   -1.425286    0.558953
     13          1           0       -2.334830   -1.988366   -0.790576
     14          1           0        2.851410    2.288305   -0.252223
     15          1           0       -0.432046   -1.877840   -0.055636
     16          1           0        0.630498    2.960881   -0.010495
     17          1           0       -1.750308    2.230572    0.131899
     18          1           0        3.714711   -2.385095    0.360374
     19          1           0        3.897696   -0.600632    0.289588
     20          1           0        2.962196   -1.357286    1.617068
 ---------------------------------------------------------------------
 Rotational constants (GHZ):      1.8815249      0.5618632      0.4444364
 Standard basis: 6-31G (6D, 7F)
 There are   124 symmetry adapted cartesian basis functions of A   symmetry.
 There are   124 symmetry adapted basis functions of A   symmetry.
   124 basis functions,   296 primitive gaussians,   124 cartesian basis functions
    44 alpha electrons       44 beta electrons
       nuclear repulsion energy       676.1987328331 Hartrees.
 NAtoms=   20 NActive=   20 NUniq=   20 SFac= 1.00D+00 NAtFMM=   60 NAOKFM=F Big=F
 Integral buffers will be    262144 words long.
 Raffenetti 2 integral format.
 Two-electron integral symmetry is turned on.
 One-electron integrals computed using PRISM.
 NBasis=   124 RedAO= T EigKep=  5.65D-04  NBF=   124
 NBsUse=   124 1.00D-06 EigRej= -1.00D+00 NBFU=   124
 Initial guess from the checkpoint file:  "C:\Users\GHS Azim Shah\Desktop\comp1.chk"
 B after Tr=     0.000000    0.000000    0.000000
         Rot=    1.000000   -0.000298    0.000044   -0.000006 Ang=  -0.03 deg.
 ExpMin= 1.61D-01 ExpMax= 5.48D+03 ExpMxC= 8.25D+02 IAcc=1 IRadAn=         1 AccDes= 0.00D+00
 Harris functional with IExCor=  402 and IRadAn=       1 diagonalized for initial guess.
 HarFok:  IExCor=  402 AccDes= 0.00D+00 IRadAn=         1 IDoV= 1 UseB2=F ITyADJ=14
 ICtDFT=  3500011 ScaDFX=  1.000000  1.000000  1.000000  1.000000
 FoFCou: FMM=F IPFlag=           0 FMFlag=      100000 FMFlg1=           0
         NFxFlg=           0 DoJE=T BraDBF=F KetDBF=T FulRan=T
         wScrn=  0.000000 ICntrl=     500 IOpCl=  0 I1Cent=   200000004 NGrid=           0
         NMat0=    1 NMatS0=      1 NMatT0=    0 NMatD0=    1 NMtDS0=    0 NMtDT0=    0
 Petite list used in FoFCou.
 Keep R1 ints in memory in canonical form, NReq=31069976.
 Requested convergence on RMS density matrix=1.00D-08 within 128 cycles.
 Requested convergence on MAX density matrix=1.00D-06.
 Requested convergence on             energy=1.00D-06.
 No special actions if energy rises.
 Integral accuracy reduced to 1.0D-05 until final iterations.
 Initial convergence to 1.0D-05 achieved.  Increase integral accuracy.
 SCF Done:  E(RB3LYP) =  -610.359740100     A.U. after   10 cycles
            NFock= 10  Conv=0.60D-08     -V/T= 2.0055
 Calling FoFJK, ICntrl=      2127 FMM=F ISym2X=0 I1Cent= 0 IOpClX= 0 NMat=1 NMatS=1 NMatT=0.
 ***** Axes restored to original set *****
 -------------------------------------------------------------------
 Center     Atomic                   Forces (Hartrees/Bohr)
 Number     Number              X              Y              Z
 -------------------------------------------------------------------
      1        6          -0.000040916    0.000029531    0.000005679
      2        6          -0.000008353   -0.000016496    0.000042933
      3        6           0.000040431   -0.000029046    0.000014364
      4        6          -0.000034503    0.000042300   -0.000013389
      5        6          -0.000023847   -0.000105144    0.000012728
      6        6           0.000004769    0.000180867   -0.000053114
      7        6           0.000151033   -0.000181252    0.000059535
      8        8          -0.000014267    0.000006129   -0.000005942
      9        8          -0.000118854    0.000033793   -0.000021115
     10        8           0.000045566   -0.000106818   -0.000104811
     11        8           0.000004055    0.000038091   -0.000020625
     12        6          -0.000071515    0.000151950    0.000105909
     13        1           0.000003983    0.000004011   -0.000007954
     14        1           0.000011985   -0.000010277    0.000009200
     15        1           0.000013908   -0.000014543    0.000005800
     16        1           0.000008135   -0.000005892   -0.000003650
     17        1           0.000011361    0.000012802   -0.000005986
     18        1          -0.000003162   -0.000010418    0.000002477
     19        1           0.000001648   -0.000012659   -0.000013892
     20        1           0.000018544   -0.000006929   -0.000008147
 -------------------------------------------------------------------
 Cartesian Forces:  Max     0.000181252 RMS     0.000057905

 GradGradGradGradGradGradGradGradGradGradGradGradGradGradGradGradGradGrad
 Berny optimization.
 Using GEDIIS/GDIIS optimizer.
 FormGI is forming the generalized inverse of G from B-inverse, IUseBI=4.
 Internal  Forces:  Max     0.000145569 RMS     0.000029934
 Search for a local minimum.
 Step number  16 out of a maximum of   97
 All quantities printed in internal units (Hartrees-Bohrs-Radians)
 Mixed Optimization -- En-DIIS/RFO-DIIS
 Swapping is turned off.
 Update second derivatives using D2CorX and points    7    8    9   10   11
                                                     12   13   14   15   16
 DE= -1.42D-06 DEPred=-8.27D-07 R= 1.71D+00
 TightC=F SS=  1.41D+00  RLast= 2.68D-02 DXNew= 1.7742D+00 8.0398D-02
 Trust test= 1.71D+00 RLast= 2.68D-02 DXMaxT set to 1.05D+00
 ITU=  1  1  1  1  1  1  1  1  1  1  1  1  1  0  0  0
     Eigenvalues ---    0.00182   0.00559   0.00790   0.02146   0.02157
     Eigenvalues ---    0.02160   0.02164   0.02169   0.02187   0.02225
     Eigenvalues ---    0.02346   0.02412   0.02479   0.02531   0.06173
     Eigenvalues ---    0.10380   0.10944   0.15364   0.15954   0.15967
     Eigenvalues ---    0.16012   0.16112   0.16208   0.16505   0.17975
     Eigenvalues ---    0.22290   0.23149   0.24115   0.24832   0.25034
     Eigenvalues ---    0.25215   0.25528   0.28458   0.32067   0.32283
     Eigenvalues ---    0.32506   0.33680   0.33709   0.33854   0.35116
     Eigenvalues ---    0.41252   0.42615   0.44802   0.46560   0.46967
     Eigenvalues ---    0.47193   0.50780   0.52211   0.52991   0.53176
     Eigenvalues ---    0.54672   0.56868   0.62873   1.07908
 En-DIIS/RFO-DIIS IScMMF=        0 using points:    16   15   14   13   12
 RFO step:  Lambda=-1.24865755D-07.
 DidBck=F Rises=F RFO-DIIS coefs:    1.55545   -0.60593   -0.19071    0.33889   -0.09770
 Iteration  1 RMS(Cart)=  0.00288338 RMS(Int)=  0.00000926
 Iteration  2 RMS(Cart)=  0.00000957 RMS(Int)=  0.00000004
 Iteration  3 RMS(Cart)=  0.00000000 RMS(Int)=  0.00000004
 Variable       Old X    -DE/DX   Delta X   Delta X   Delta X     New X
                                 (Linear)    (Quad)   (Total)
    R1        2.63689   0.00001   0.00004   0.00002   0.00006   2.63696
    R2        2.65463  -0.00002  -0.00004  -0.00003  -0.00006   2.65456
    R3        2.04997   0.00000   0.00002   0.00000   0.00002   2.04999
    R4        2.66526  -0.00003  -0.00006   0.00002  -0.00003   2.66522
    R5        2.62306  -0.00002   0.00001  -0.00002  -0.00001   2.62305
    R6        2.64590   0.00002   0.00001   0.00002   0.00003   2.64594
    R7        2.62362  -0.00002  -0.00006   0.00003  -0.00002   2.62359
    R8        2.63166  -0.00003  -0.00004  -0.00004  -0.00007   2.63158
    R9        2.05401   0.00000   0.00003  -0.00002   0.00001   2.05403
   R10        2.65322   0.00006   0.00001   0.00011   0.00011   2.65333
   R11        2.04690  -0.00001   0.00001  -0.00003  -0.00002   2.04688
   R12        2.81078  -0.00014  -0.00037   0.00001  -0.00036   2.81042
   R13        2.62331   0.00001  -0.00026   0.00010  -0.00015   2.62316
   R14        2.32633   0.00012   0.00003   0.00010   0.00013   2.32646
   R15        1.84816   0.00000  -0.00004   0.00002  -0.00001   1.84814
   R16        2.77846  -0.00015  -0.00008  -0.00014  -0.00022   2.77824
   R17        1.84510   0.00000  -0.00001   0.00003   0.00001   1.84511
   R18        2.05905  -0.00001   0.00002  -0.00004  -0.00003   2.05902
   R19        2.05873   0.00001   0.00000   0.00000   0.00000   2.05873
   R20        2.07069   0.00001   0.00003   0.00002   0.00004   2.07074
    A1        2.11728  -0.00001   0.00010  -0.00003   0.00007   2.11734
    A2        2.02856  -0.00002  -0.00014  -0.00008  -0.00022   2.02834
    A3        2.13673   0.00003   0.00004   0.00012   0.00016   2.13689
    A4        2.07583   0.00003  -0.00009   0.00009   0.00000   2.07584
    A5        2.03841   0.00001  -0.00013   0.00003  -0.00010   2.03832
    A6        2.16719  -0.00004   0.00021  -0.00012   0.00010   2.16728
    A7        2.09314  -0.00001   0.00002  -0.00006  -0.00004   2.09310
    A8        2.05597  -0.00003   0.00011  -0.00002   0.00009   2.05607
    A9        2.13406   0.00004  -0.00013   0.00008  -0.00005   2.13401
   A10        2.10587  -0.00001   0.00004  -0.00002   0.00002   2.10589
   A11        2.08354   0.00000  -0.00005   0.00000  -0.00005   2.08349
   A12        2.09370   0.00001   0.00001   0.00002   0.00003   2.09374
   A13        2.09392   0.00001  -0.00002   0.00008   0.00005   2.09398
   A14        2.11290   0.00001  -0.00001   0.00010   0.00008   2.11299
   A15        2.07634  -0.00003   0.00004  -0.00017  -0.00013   2.07621
   A16        2.07952  -0.00002  -0.00005  -0.00005  -0.00010   2.07942
   A17        2.14451   0.00003   0.00009   0.00009   0.00018   2.14469
   A18        2.05866  -0.00001  -0.00004  -0.00003  -0.00008   2.05858
   A19        2.04711   0.00001   0.00025  -0.00006   0.00019   2.04729
   A20        2.16265   0.00002  -0.00020   0.00012  -0.00008   2.16257
   A21        2.07342  -0.00003  -0.00005  -0.00006  -0.00011   2.07331
   A22        1.97844   0.00001   0.00002   0.00012   0.00014   1.97858
   A23        2.08691   0.00001   0.00011   0.00004   0.00015   2.08706
   A24        1.94879   0.00003  -0.00020   0.00033   0.00014   1.94892
   A25        1.82355   0.00001  -0.00004   0.00004   0.00000   1.82355
   A26        1.93559   0.00002   0.00007   0.00013   0.00020   1.93579
   A27        1.92524   0.00002  -0.00022   0.00013  -0.00010   1.92514
   A28        1.93637  -0.00001  -0.00007  -0.00006  -0.00013   1.93624
   A29        1.91866  -0.00002   0.00003  -0.00012  -0.00010   1.91857
   A30        1.92243  -0.00002   0.00022  -0.00010   0.00011   1.92254
    D1       -0.00542   0.00000   0.00007   0.00002   0.00009  -0.00534
    D2       -3.08614   0.00000   0.00014  -0.00010   0.00004  -3.08610
    D3       -3.11006   0.00000   0.00009  -0.00016  -0.00007  -3.11013
    D4        0.09241   0.00000   0.00016  -0.00027  -0.00012   0.09229
    D5       -0.02770   0.00000  -0.00004   0.00003  -0.00002  -0.02772
    D6       -3.13452   0.00000  -0.00006  -0.00014  -0.00020  -3.13472
    D7        3.07462   0.00000  -0.00007   0.00021   0.00014   3.07476
    D8       -0.03220   0.00000  -0.00008   0.00004  -0.00005  -0.03225
    D9        0.03166   0.00000  -0.00006   0.00001  -0.00006   0.03160
   D10       -3.10501   0.00000  -0.00004  -0.00010  -0.00014  -3.10515
   D11        3.10756   0.00000  -0.00015   0.00014  -0.00001   3.10755
   D12       -0.02911   0.00000  -0.00013   0.00003  -0.00009  -0.02920
   D13       -2.33682   0.00000   0.00039   0.00023   0.00061  -2.33620
   D14        0.86918  -0.00001   0.00047   0.00009   0.00056   0.86974
   D15       -0.02480   0.00000   0.00003  -0.00008  -0.00005  -0.02485
   D16        3.12947   0.00000  -0.00003  -0.00012  -0.00014   3.12932
   D17        3.11163   0.00000   0.00001   0.00004   0.00004   3.11168
   D18       -0.01728   0.00000  -0.00005  -0.00001  -0.00005  -0.01733
   D19        3.11656   0.00000   0.00026  -0.00081  -0.00055   3.11602
   D20       -0.01998  -0.00001   0.00028  -0.00091  -0.00063  -0.02061
   D21       -0.00879   0.00000   0.00000   0.00012   0.00012  -0.00867
   D22        3.13905   0.00000   0.00008   0.00001   0.00009   3.13914
   D23        3.12005   0.00000   0.00005   0.00016   0.00022   3.12027
   D24       -0.01530   0.00000   0.00013   0.00006   0.00019  -0.01511
   D25        0.03471   0.00000   0.00001  -0.00010  -0.00009   0.03462
   D26       -3.13995   0.00000   0.00003   0.00007   0.00009  -3.13985
   D27       -3.11300   0.00000  -0.00007   0.00001  -0.00006  -3.11306
   D28       -0.00447   0.00000  -0.00005   0.00017   0.00012  -0.00435
   D29       -0.33686   0.00002   0.00133   0.00067   0.00200  -0.33486
   D30        2.81034   0.00002   0.00144   0.00066   0.00211   2.81244
   D31        2.83911   0.00001   0.00131   0.00051   0.00182   2.84093
   D32       -0.29688   0.00002   0.00143   0.00049   0.00192  -0.29496
   D33       -0.18845   0.00001   0.00053   0.00007   0.00060  -0.18785
   D34        2.94783   0.00000   0.00042   0.00008   0.00051   2.94834
   D35        2.99329   0.00002   0.00599   0.00106   0.00705   3.00034
   D36       -1.20258   0.00002   0.00592   0.00107   0.00699  -1.19558
   D37        0.93208   0.00002   0.00609   0.00111   0.00720   0.93928
         Item               Value     Threshold  Converged?
 Maximum Force            0.000146     0.000450     YES
 RMS     Force            0.000030     0.000300     YES
 Maximum Displacement     0.011773     0.001800     NO 
 RMS     Displacement     0.002883     0.001200     NO 
 Predicted change in Energy=-2.234813D-07
 GradGradGradGradGradGradGradGradGradGradGradGradGradGradGradGradGradGrad

                          Input orientation:                          
 ---------------------------------------------------------------------
 Center     Atomic      Atomic             Coordinates (Angstroms)
 Number     Number       Type             X           Y           Z
 ---------------------------------------------------------------------
      1          6           0       -8.191727    1.014986   -0.121088
      2          6           0       -7.711273   -0.248957    0.223586
      3          6           0       -8.634978   -1.271517    0.524085
      4          6           0      -10.009423   -1.019105    0.436535
      5          6           0      -10.478419    0.243594    0.083124
      6          6           0       -9.569750    1.281334   -0.179307
      7          6           0      -10.119892    2.612220   -0.550640
      8          8           0       -9.268215    3.703751   -0.450266
      9          8           0      -11.276210    2.795413   -0.931422
     10          8           0       -6.333666   -0.390067    0.318438
     11          8           0       -8.131191   -2.507277    0.906966
     12          6           0       -5.677593   -1.546095   -0.309729
     13          1           0       -8.433009    3.502344    0.017006
     14          1           0       -8.845885   -3.139108    1.115150
     15          1           0       -7.444072    1.759566   -0.372925
     16          1           0      -10.713267   -1.816951    0.659001
     17          1           0      -11.540162    0.445529    0.011225
     18          1           0       -4.612022   -1.338648   -0.216302
     19          1           0       -5.940992   -2.469625    0.204645
     20          1           0       -5.953954   -1.611385   -1.368081
 ---------------------------------------------------------------------
                    Distance matrix (angstroms):
                    1          2          3          4          5
     1  C    0.000000
     2  C    1.395417   0.000000
     3  C    2.416777   1.410376   0.000000
     4  C    2.784328   2.433098   1.400169   0.000000
     5  C    2.421923   2.814149   2.426578   1.392575   0.000000
     6  C    1.404735   2.440912   2.808132   2.421692   1.404084
     7  C    2.540373   3.819320   4.294579   3.764736   2.478021
     8  O    2.914900   4.301400   5.109171   4.862218   3.704293
     9  O    3.652479   4.828148   5.063055   4.245775   2.859643
    10  O    2.370600   1.388059   2.472909   3.731061   4.199509
    11  O    3.669727   2.396529   1.388346   2.442072   3.708839
    12  C    3.593827   2.470394   3.084926   4.427119   5.138604
    13  H    2.502846   3.825682   4.804963   4.806723   3.848055
    14  H    4.383230   3.230356   1.970213   2.511723   3.895243
    15  H    1.084808   2.112199   3.377920   3.867461   3.422486
    16  H    3.871249   3.414698   2.152902   1.086944   2.152355
    17  H    3.399089   3.897153   3.413409   2.160834   1.083165
    18  H    4.285201   3.314557   4.091071   5.446122   6.083401
    19  H    4.161060   2.840003   2.965647   4.325495   5.288153
    20  H    3.668848   2.734554   3.299045   4.478199   5.100758
                    6          7          8          9         10
     6  C    0.000000
     7  C    1.487213   0.000000
     8  O    2.456104   1.388117   0.000000
     9  O    2.402107   1.231108   2.255800   0.000000
    10  O    3.676081   4.909636   5.095275   6.011504   0.000000
    11  O    4.195595   5.682323   6.458465   6.433455   2.839021
    12  C    4.812511   6.089634   6.361855   7.111942   1.470180
    13  H    2.502720   1.990005   0.977996   3.079458   4.432715
    14  H    4.662607   6.121742   7.032326   6.731529   3.808309
    15  H    2.187396   2.814003   2.667083   4.008763   2.516328
    16  H    3.407310   4.629566   5.813501   4.911238   4.618753
    17  H    2.148812   2.650926   3.998841   2.545626   5.282064
    18  H    5.607562   6.786588   6.867362   7.874851   2.037109
    19  H    5.233067   6.622598   7.043428   7.581281   2.119364
    20  H    4.780689   5.988496   6.330669   6.923652   2.116636
                   11         12         13         14         15
    11  O    0.000000
    12  C    2.902475   0.000000
    13  H    6.082653   5.760713   0.000000
    14  H    0.976390   3.821786   6.744277   0.000000
    15  H    4.507350   3.748578   2.041401   5.308149   0.000000
    16  H    2.684242   5.135155   5.822941   2.333085   4.954188
    17  H    4.598097   6.199943   4.358733   4.618160   4.318821
    18  H    3.874530   1.089589   6.171676   4.789574   4.200473
    19  H    2.300357   1.089434   6.473775   3.116990   4.525361
    20  H    3.273962   1.095786   5.849308   4.106537   3.817603
                   16         17         18         19         20
    16  H    0.000000
    17  H    2.494430   0.000000
    18  H    6.182243   7.157806   0.000000
    19  H    4.838081   6.315555   1.795124   0.000000
    20  H    5.177102   6.110573   1.789346   1.791706   0.000000
 Stoichiometry    C8H8O4
 Framework group  C1[X(C8H8O4)]
 Deg. of freedom    54
 Full point group                 C1      NOp   1
 Largest Abelian subgroup         C1      NOp   1
 Largest concise Abelian subgroup C1      NOp   1
                         Standard orientation:                         
 ---------------------------------------------------------------------
 Center     Atomic      Atomic             Coordinates (Angstroms)
 Number     Number       Type             X           Y           Z
 ---------------------------------------------------------------------
      1          6           0       -0.244333   -0.809563   -0.078357
      2          6           0        1.093938   -0.419491   -0.142093
      3          6           0        1.404863    0.956165   -0.134662
      4          6           0        0.379550    1.903461   -0.025866
      5          6           0       -0.952336    1.503226    0.045938
      6          6           0       -1.278202    0.138289   -0.001085
      7          6           0       -2.714799   -0.238427    0.076871
      8          8           0       -3.060133   -1.519479   -0.331197
      9          8           0       -3.602371    0.517118    0.473094
     10          8           0        2.034153   -1.430634   -0.284555
     11          8           0        2.740585    1.318786   -0.243548
     12          6           0        3.238487   -1.425835    0.558645
     13          1           0       -2.334270   -1.990105   -0.787387
     14          1           0        2.851207    2.288853   -0.252007
     15          1           0       -0.431572   -1.877863   -0.056319
     16          1           0        0.630235    2.960975   -0.009466
     17          1           0       -1.750548    2.230284    0.132471
     18          1           0        3.718254   -2.382452    0.353926
     19          1           0        3.894488   -0.596973    0.294984
     20          1           0        2.961322   -1.365996    1.617109
 ---------------------------------------------------------------------
 Rotational constants (GHZ):      1.8812996      0.5619274      0.4444212
 Standard basis: 6-31G (6D, 7F)
 There are   124 symmetry adapted cartesian basis functions of A   symmetry.
 There are   124 symmetry adapted basis functions of A   symmetry.
   124 basis functions,   296 primitive gaussians,   124 cartesian basis functions
    44 alpha electrons       44 beta electrons
       nuclear repulsion energy       676.2043731348 Hartrees.
 NAtoms=   20 NActive=   20 NUniq=   20 SFac= 1.00D+00 NAtFMM=   60 NAOKFM=F Big=F
 Integral buffers will be    262144 words long.
 Raffenetti 2 integral format.
 Two-electron integral symmetry is turned on.
 One-electron integrals computed using PRISM.
 NBasis=   124 RedAO= T EigKep=  5.65D-04  NBF=   124
 NBsUse=   124 1.00D-06 EigRej= -1.00D+00 NBFU=   124
 Initial guess from the checkpoint file:  "C:\Users\GHS Azim Shah\Desktop\comp1.chk"
 B after Tr=     0.000000    0.000000    0.000000
         Rot=    1.000000   -0.000072    0.000008   -0.000029 Ang=  -0.01 deg.
 Keep R1 ints in memory in canonical form, NReq=31069976.
 Requested convergence on RMS density matrix=1.00D-08 within 128 cycles.
 Requested convergence on MAX density matrix=1.00D-06.
 Requested convergence on             energy=1.00D-06.
 No special actions if energy rises.
 SCF Done:  E(RB3LYP) =  -610.359740523     A.U. after    8 cycles
            NFock=  8  Conv=0.87D-08     -V/T= 2.0055
 Calling FoFJK, ICntrl=      2127 FMM=F ISym2X=0 I1Cent= 0 IOpClX= 0 NMat=1 NMatS=1 NMatT=0.
 ***** Axes restored to original set *****
 -------------------------------------------------------------------
 Center     Atomic                   Forces (Hartrees/Bohr)
 Number     Number              X              Y              Z
 -------------------------------------------------------------------
      1        6          -0.000010253    0.000002546    0.000008125
      2        6          -0.000011518    0.000012785   -0.000003058
      3        6           0.000019398   -0.000030933    0.000009927
      4        6          -0.000025217    0.000024695   -0.000008050
      5        6          -0.000012467   -0.000064580    0.000004741
      6        6           0.000013097    0.000065658   -0.000016183
      7        6           0.000029697   -0.000104083    0.000022584
      8        8           0.000013217    0.000037695   -0.000002775
      9        8          -0.000064572    0.000023270   -0.000015230
     10        8           0.000042267   -0.000086812   -0.000037489
     11        8           0.000012684    0.000025881   -0.000009550
     12        6          -0.000048205    0.000107204    0.000064701
     13        1          -0.000001050    0.000007833   -0.000004352
     14        1           0.000008546    0.000002954    0.000003398
     15        1           0.000006890   -0.000017084    0.000002751
     16        1           0.000008121    0.000000283   -0.000000951
     17        1           0.000005774    0.000007510   -0.000004476
     18        1           0.000001434   -0.000001710   -0.000003272
     19        1           0.000004485   -0.000006021   -0.000007347
     20        1           0.000007670   -0.000007090   -0.000003495
 -------------------------------------------------------------------
 Cartesian Forces:  Max     0.000107204 RMS     0.000032065

 GradGradGradGradGradGradGradGradGradGradGradGradGradGradGradGradGradGrad
 Berny optimization.
 Using GEDIIS/GDIIS optimizer.
 FormGI is forming the generalized inverse of G from B-inverse, IUseBI=4.
 Internal  Forces:  Max     0.000098384 RMS     0.000018408
 Search for a local minimum.
 Step number  17 out of a maximum of   97
 All quantities printed in internal units (Hartrees-Bohrs-Radians)
 Mixed Optimization -- En-DIIS/RFO-DIIS
 Swapping is turned off.
 Update second derivatives using D2CorX and points    7    8    9   10   11
                                                     12   13   14   15   16
                                                     17
 DE= -4.23D-07 DEPred=-2.23D-07 R= 1.89D+00
 Trust test= 1.89D+00 RLast= 1.30D-02 DXMaxT set to 1.05D+00
 ITU=  0  1  1  1  1  1  1  1  1  1  1  1  1  1  0  0  0
     Eigenvalues ---    0.00171   0.00515   0.00762   0.02143   0.02156
     Eigenvalues ---    0.02160   0.02164   0.02170   0.02188   0.02226
     Eigenvalues ---    0.02329   0.02348   0.02494   0.02526   0.06152
     Eigenvalues ---    0.10388   0.10950   0.15205   0.15883   0.15968
     Eigenvalues ---    0.16006   0.16035   0.16162   0.16461   0.17820
     Eigenvalues ---    0.22319   0.22866   0.23937   0.24816   0.24944
     Eigenvalues ---    0.25164   0.25506   0.26714   0.32141   0.32260
     Eigenvalues ---    0.32488   0.33460   0.33697   0.33723   0.34639
     Eigenvalues ---    0.37611   0.42488   0.44774   0.46501   0.46617
     Eigenvalues ---    0.47234   0.49010   0.52454   0.52984   0.53150
     Eigenvalues ---    0.54896   0.56966   0.62416   1.05469
 En-DIIS/RFO-DIIS IScMMF=        0 using points:    17   16   15   14   13
 RFO step:  Lambda=-4.68148626D-08.
 DidBck=F Rises=F RFO-DIIS coefs:    1.53181   -0.55823   -0.24297    0.33585   -0.06646
 Iteration  1 RMS(Cart)=  0.00091722 RMS(Int)=  0.00000080
 Iteration  2 RMS(Cart)=  0.00000084 RMS(Int)=  0.00000004
 Variable       Old X    -DE/DX   Delta X   Delta X   Delta X     New X
                                 (Linear)    (Quad)   (Total)
    R1        2.63696  -0.00001   0.00002  -0.00002   0.00000   2.63696
    R2        2.65456   0.00001  -0.00003   0.00002  -0.00001   2.65456
    R3        2.04999  -0.00001   0.00000  -0.00001  -0.00001   2.04998
    R4        2.66522  -0.00002  -0.00004  -0.00001  -0.00005   2.66518
    R5        2.62305   0.00000   0.00000  -0.00001  -0.00001   2.62305
    R6        2.64594   0.00001   0.00004   0.00001   0.00004   2.64598
    R7        2.62359  -0.00002  -0.00007  -0.00002  -0.00008   2.62351
    R8        2.63158  -0.00002  -0.00006  -0.00001  -0.00007   2.63151
    R9        2.05403  -0.00001   0.00000  -0.00001  -0.00002   2.05401
   R10        2.65333   0.00003   0.00010   0.00001   0.00011   2.65345
   R11        2.04688   0.00000  -0.00001   0.00000  -0.00001   2.04688
   R12        2.81042  -0.00002  -0.00027   0.00008  -0.00018   2.81024
   R13        2.62316   0.00005   0.00000   0.00006   0.00006   2.62322
   R14        2.32646   0.00007   0.00011  -0.00001   0.00010   2.32656
   R15        1.84814   0.00000   0.00001  -0.00001  -0.00001   1.84814
   R16        2.77824  -0.00010  -0.00028  -0.00008  -0.00036   2.77788
   R17        1.84511   0.00000   0.00000  -0.00001  -0.00001   1.84510
   R18        2.05902   0.00000  -0.00001   0.00001   0.00000   2.05902
   R19        2.05873   0.00000   0.00001   0.00001   0.00002   2.05875
   R20        2.07074   0.00000   0.00003   0.00001   0.00004   2.07078
    A1        2.11734   0.00000  -0.00001   0.00002   0.00001   2.11735
    A2        2.02834  -0.00002  -0.00012  -0.00007  -0.00020   2.02814
    A3        2.13689   0.00002   0.00013   0.00006   0.00019   2.13707
    A4        2.07584   0.00002   0.00006   0.00000   0.00005   2.07589
    A5        2.03832   0.00002   0.00000   0.00001   0.00001   2.03833
    A6        2.16728  -0.00003  -0.00006  -0.00002  -0.00007   2.16721
    A7        2.09310   0.00000  -0.00003   0.00000  -0.00003   2.09307
    A8        2.05607  -0.00003  -0.00006  -0.00002  -0.00007   2.05599
    A9        2.13401   0.00003   0.00009   0.00002   0.00010   2.13411
   A10        2.10589   0.00000  -0.00002   0.00000  -0.00002   2.10588
   A11        2.08349   0.00000  -0.00002   0.00000  -0.00001   2.08347
   A12        2.09374   0.00000   0.00003   0.00000   0.00003   2.09377
   A13        2.09398   0.00001   0.00005   0.00001   0.00007   2.09404
   A14        2.11299   0.00001   0.00008   0.00002   0.00010   2.11309
   A15        2.07621  -0.00002  -0.00014  -0.00003  -0.00017   2.07604
   A16        2.07942  -0.00002  -0.00006  -0.00003  -0.00008   2.07933
   A17        2.14469   0.00003   0.00011   0.00010   0.00020   2.14489
   A18        2.05858  -0.00002  -0.00005  -0.00007  -0.00012   2.05847
   A19        2.04729   0.00002   0.00006   0.00009   0.00015   2.04744
   A20        2.16257   0.00001   0.00002   0.00000   0.00002   2.16259
   A21        2.07331  -0.00003  -0.00008  -0.00009  -0.00017   2.07314
   A22        1.97858   0.00002   0.00009   0.00003   0.00012   1.97870
   A23        2.08706   0.00000   0.00010  -0.00001   0.00010   2.08716
   A24        1.94892   0.00000   0.00011  -0.00009   0.00003   1.94895
   A25        1.82355   0.00001   0.00007   0.00002   0.00009   1.82364
   A26        1.93579   0.00001   0.00014   0.00002   0.00016   1.93595
   A27        1.92514   0.00001   0.00006   0.00000   0.00005   1.92520
   A28        1.93624  -0.00001  -0.00008  -0.00001  -0.00008   1.93615
   A29        1.91857  -0.00001  -0.00011   0.00000  -0.00011   1.91846
   A30        1.92254  -0.00002  -0.00008  -0.00002  -0.00010   1.92244
    D1       -0.00534   0.00000   0.00003  -0.00007  -0.00004  -0.00537
    D2       -3.08610   0.00000  -0.00001   0.00008   0.00007  -3.08603
    D3       -3.11013   0.00000   0.00002  -0.00009  -0.00007  -3.11019
    D4        0.09229   0.00000  -0.00001   0.00005   0.00004   0.09233
    D5       -0.02772   0.00000   0.00000  -0.00003  -0.00003  -0.02774
    D6       -3.13472   0.00000  -0.00005  -0.00003  -0.00009  -3.13481
    D7        3.07476   0.00000   0.00000  -0.00001  -0.00001   3.07475
    D8       -0.03225   0.00000  -0.00005  -0.00001  -0.00007  -0.03232
    D9        0.03160   0.00000  -0.00002   0.00009   0.00007   0.03167
   D10       -3.10515   0.00000   0.00006   0.00005   0.00011  -3.10504
   D11        3.10755   0.00000   0.00002  -0.00006  -0.00004   3.10751
   D12       -0.02920   0.00000   0.00010  -0.00010   0.00000  -0.02920
   D13       -2.33620   0.00000   0.00049  -0.00016   0.00033  -2.33587
   D14        0.86974   0.00000   0.00045  -0.00001   0.00044   0.87018
   D15       -0.02485   0.00000  -0.00001  -0.00002  -0.00003  -0.02488
   D16        3.12932   0.00000  -0.00001  -0.00003  -0.00004   3.12928
   D17        3.11168   0.00000  -0.00010   0.00002  -0.00008   3.11160
   D18       -0.01733   0.00000  -0.00010   0.00001  -0.00009  -0.01742
   D19        3.11602   0.00000   0.00012  -0.00054  -0.00042   3.11559
   D20       -0.02061   0.00000   0.00020  -0.00058  -0.00038  -0.02099
   D21       -0.00867   0.00000   0.00005  -0.00008  -0.00004  -0.00870
   D22        3.13914   0.00000   0.00002   0.00003   0.00005   3.13919
   D23        3.12027   0.00000   0.00004  -0.00007  -0.00003   3.12024
   D24       -0.01511   0.00000   0.00001   0.00005   0.00006  -0.01505
   D25        0.03462   0.00000  -0.00004   0.00011   0.00006   0.03468
   D26       -3.13985   0.00000   0.00002   0.00011   0.00013  -3.13972
   D27       -3.11306   0.00000  -0.00001  -0.00001  -0.00002  -3.11308
   D28       -0.00435   0.00000   0.00005   0.00000   0.00005  -0.00430
   D29       -0.33486   0.00001   0.00055   0.00042   0.00097  -0.33389
   D30        2.81244   0.00001   0.00064   0.00037   0.00100   2.81344
   D31        2.84093   0.00001   0.00049   0.00042   0.00091   2.84184
   D32       -0.29496   0.00001   0.00058   0.00036   0.00094  -0.29401
   D33       -0.18785   0.00000   0.00032  -0.00004   0.00028  -0.18757
   D34        2.94834   0.00000   0.00024   0.00001   0.00025   2.94859
   D35        3.00034   0.00000   0.00183  -0.00010   0.00173   3.00207
   D36       -1.19558   0.00001   0.00186  -0.00009   0.00177  -1.19382
   D37        0.93928   0.00000   0.00189  -0.00011   0.00179   0.94107
         Item               Value     Threshold  Converged?
 Maximum Force            0.000098     0.000450     YES
 RMS     Force            0.000018     0.000300     YES
 Maximum Displacement     0.003356     0.001800     NO 
 RMS     Displacement     0.000917     0.001200     YES
 Predicted change in Energy=-5.901782D-08
 GradGradGradGradGradGradGradGradGradGradGradGradGradGradGradGradGradGrad

                          Input orientation:                          
 ---------------------------------------------------------------------
 Center     Atomic      Atomic             Coordinates (Angstroms)
 Number     Number       Type             X           Y           Z
 ---------------------------------------------------------------------
      1          6           0       -8.191731    1.014901   -0.120957
      2          6           0       -7.711353   -0.249085    0.223664
      3          6           0       -8.635047   -1.271629    0.524136
      4          6           0      -10.009503   -1.019179    0.436533
      5          6           0      -10.478421    0.243512    0.083145
      6          6           0       -9.569732    1.281337   -0.179203
      7          6           0      -10.120024    2.612114   -0.550319
      8          8           0       -9.268274    3.703726   -0.450994
      9          8           0      -11.276710    2.795385   -0.930113
     10          8           0       -6.333766   -0.390268    0.318633
     11          8           0       -8.131190   -2.507298    0.907066
     12          6           0       -5.677600   -1.545862   -0.309791
     13          1           0       -8.432501    3.502517    0.015342
     14          1           0       -8.845815   -3.139078    1.115613
     15          1           0       -7.443879    1.759315   -0.372673
     16          1           0      -10.713358   -1.817021    0.658940
     17          1           0      -11.540127    0.445606    0.011219
     18          1           0       -4.612014   -1.339337   -0.214527
     19          1           0       -5.942353   -2.469912    0.202969
     20          1           0       -5.952303   -1.609745   -1.368683
 ---------------------------------------------------------------------
                    Distance matrix (angstroms):
                    1          2          3          4          5
     1  C    0.000000
     2  C    1.395417   0.000000
     3  C    2.416794   1.410351   0.000000
     4  C    2.784344   2.433075   1.400191   0.000000
     5  C    2.421910   2.814083   2.426551   1.392535   0.000000
     6  C    1.404731   2.440915   2.808194   2.421756   1.404144
     7  C    2.540424   3.819320   4.294539   3.764622   2.477902
     8  O    2.915073   4.301614   5.109405   4.862402   3.704435
     9  O    3.652664   4.828227   5.062986   4.245519   2.859373
    10  O    2.370606   1.388056   2.472837   3.731015   4.199440
    11  O    3.669657   2.396419   1.388303   2.442122   3.708813
    12  C    3.593608   2.470295   3.084985   4.427164   5.138495
    13  H    2.502955   3.825961   4.805452   4.807294   3.848571
    14  H    4.383203   3.230268   1.970186   2.511830   3.895293
    15  H    1.084802   2.112069   3.377835   3.867463   3.422554
    16  H    3.871257   3.414663   2.152906   1.086936   2.152332
    17  H    3.399019   3.897081   3.413425   2.160855   1.083160
    18  H    4.285507   3.314599   4.090844   5.446033   6.083482
    19  H    4.160355   2.839342   2.964731   4.324452   5.287054
    20  H    3.668872   2.735181   3.300636   4.479781   5.101774
                    6          7          8          9         10
     6  C    0.000000
     7  C    1.487117   0.000000
     8  O    2.456159   1.388150   0.000000
     9  O    2.402079   1.231160   2.255760   0.000000
    10  O    3.676083   4.909697   5.095533   6.011693   0.000000
    11  O    4.195609   5.682236   6.458646   6.433348   2.838802
    12  C    4.812359   6.089478   6.361687   7.112050   1.469989
    13  H    2.502955   1.990106   0.977993   3.079520   4.432884
    14  H    4.662689   6.121694   7.032545   6.731426   3.808086
    15  H    2.187498   2.814351   2.667449   4.009336   2.516141
    16  H    3.407372   4.629426   5.813680   4.910880   4.618687
    17  H    2.148758   2.650618   3.998788   2.544987   5.281987
    18  H    5.607866   6.787113   6.867982   7.875670   2.037013
    19  H    5.232189   6.621734   7.042956   7.580409   2.119316
    20  H    4.781109   5.988631   6.330149   6.924364   2.116523
                   11         12         13         14         15
    11  O    0.000000
    12  C    2.902620   0.000000
    13  H    6.083078   5.760324   0.000000
    14  H    0.976384   3.822002   6.744791   0.000000
    15  H    4.507118   3.748052   2.041246   5.307982   0.000000
    16  H    2.684333   5.135254   5.823574   2.333260   4.954180
    17  H    4.598156   6.199856   4.359136   4.618329   4.318849
    18  H    3.873848   1.089588   6.171914   4.788884   4.200729
    19  H    2.299599   1.089444   6.473481   3.116214   4.524634
    20  H    3.276000   1.095807   5.848259   4.108891   3.816726
                   16         17         18         19         20
    16  H    0.000000
    17  H    2.494508   0.000000
    18  H    6.182033   7.157915   0.000000
    19  H    4.837010   6.314435   1.795078   0.000000
    20  H    5.178983   6.111659   1.789294   1.791669   0.000000
 Stoichiometry    C8H8O4
 Framework group  C1[X(C8H8O4)]
 Deg. of freedom    54
 Full point group                 C1      NOp   1
 Largest Abelian subgroup         C1      NOp   1
 Largest concise Abelian subgroup C1      NOp   1
                         Standard orientation:                         
 ---------------------------------------------------------------------
 Center     Atomic      Atomic             Coordinates (Angstroms)
 Number     Number       Type             X           Y           Z
 ---------------------------------------------------------------------
      1          6           0       -0.244220   -0.809592   -0.078454
      2          6           0        1.094013   -0.419376   -0.142123
      3          6           0        1.404865    0.956270   -0.134532
      4          6           0        0.379466    1.903486   -0.025562
      5          6           0       -0.952343    1.503127    0.046215
      6          6           0       -1.278191    0.138132   -0.001046
      7          6           0       -2.714736   -0.238436    0.076739
      8          8           0       -3.060210   -1.519761   -0.330462
      9          8           0       -3.602455    0.517465    0.472116
     10          8           0        2.034335   -1.430382   -0.284817
     11          8           0        2.740543    1.318866   -0.243494
     12          6           0        3.238363   -1.425985    0.558488
     13          1           0       -2.334307   -1.991049   -0.785900
     14          1           0        2.851177    2.288922   -0.252221
     15          1           0       -0.431143   -1.877946   -0.056615
     16          1           0        0.630084    2.961004   -0.008998
     17          1           0       -1.750695    2.230016    0.132837
     18          1           0        3.719196   -2.381705    0.352088
     19          1           0        3.893679   -0.595987    0.296666
     20          1           0        2.961010   -1.368499    1.617055
 ---------------------------------------------------------------------
 Rotational constants (GHZ):      1.8813326      0.5619366      0.4444088
 Standard basis: 6-31G (6D, 7F)
 There are   124 symmetry adapted cartesian basis functions of A   symmetry.
 There are   124 symmetry adapted basis functions of A   symmetry.
   124 basis functions,   296 primitive gaussians,   124 cartesian basis functions
    44 alpha electrons       44 beta electrons
       nuclear repulsion energy       676.2079962387 Hartrees.
 NAtoms=   20 NActive=   20 NUniq=   20 SFac= 1.00D+00 NAtFMM=   60 NAOKFM=F Big=F
 Integral buffers will be    262144 words long.
 Raffenetti 2 integral format.
 Two-electron integral symmetry is turned on.
 One-electron integrals computed using PRISM.
 NBasis=   124 RedAO= T EigKep=  5.65D-04  NBF=   124
 NBsUse=   124 1.00D-06 EigRej= -1.00D+00 NBFU=   124
 Initial guess from the checkpoint file:  "C:\Users\GHS Azim Shah\Desktop\comp1.chk"
 B after Tr=     0.000000    0.000000    0.000000
         Rot=    1.000000   -0.000014    0.000003   -0.000009 Ang=   0.00 deg.
 Keep R1 ints in memory in canonical form, NReq=31069976.
 Requested convergence on RMS density matrix=1.00D-08 within 128 cycles.
 Requested convergence on MAX density matrix=1.00D-06.
 Requested convergence on             energy=1.00D-06.
 No special actions if energy rises.
 SCF Done:  E(RB3LYP) =  -610.359740607     A.U. after    8 cycles
            NFock=  8  Conv=0.39D-08     -V/T= 2.0055
 Calling FoFJK, ICntrl=      2127 FMM=F ISym2X=0 I1Cent= 0 IOpClX= 0 NMat=1 NMatS=1 NMatT=0.
 ***** Axes restored to original set *****
 -------------------------------------------------------------------
 Center     Atomic                   Forces (Hartrees/Bohr)
 Number     Number              X              Y              Z
 -------------------------------------------------------------------
      1        6          -0.000000335   -0.000003687    0.000000951
      2        6          -0.000013320    0.000020466   -0.000006772
      3        6           0.000005409   -0.000005110    0.000005629
      4        6          -0.000002354   -0.000001485   -0.000003418
      5        6          -0.000001695   -0.000007887    0.000000769
      6        6           0.000008562   -0.000009135   -0.000000994
      7        6          -0.000024799   -0.000011993   -0.000008728
      8        8           0.000008964    0.000014707   -0.000002041
      9        8          -0.000009676   -0.000001746    0.000001024
     10        8           0.000019534   -0.000023067    0.000004934
     11        8           0.000004605    0.000002511   -0.000001803
     12        6          -0.000012024    0.000032029    0.000010442
     13        1          -0.000002270    0.000001146   -0.000002090
     14        1           0.000004658   -0.000003522    0.000002656
     15        1          -0.000001243    0.000000535    0.000001333
     16        1           0.000002907   -0.000002543   -0.000000267
     17        1           0.000000551   -0.000003359   -0.000002101
     18        1           0.000002765    0.000002273   -0.000000972
     19        1           0.000005590    0.000001162    0.000001161
     20        1           0.000004172   -0.000001295    0.000000286
 -------------------------------------------------------------------
 Cartesian Forces:  Max     0.000032029 RMS     0.000008777

 GradGradGradGradGradGradGradGradGradGradGradGradGradGradGradGradGradGrad
 Berny optimization.
 Using GEDIIS/GDIIS optimizer.
 FormGI is forming the generalized inverse of G from B-inverse, IUseBI=4.
 Internal  Forces:  Max     0.000024080 RMS     0.000005026
 Search for a local minimum.
 Step number  18 out of a maximum of   97
 All quantities printed in internal units (Hartrees-Bohrs-Radians)
 Mixed Optimization -- En-DIIS/RFO-DIIS
 Swapping is turned off.
 Update second derivatives using D2CorX and points    7    8    9   10   11
                                                     12   13   14   15   16
                                                     17   18
 DE= -8.40D-08 DEPred=-5.90D-08 R= 1.42D+00
 Trust test= 1.42D+00 RLast= 3.79D-03 DXMaxT set to 1.05D+00
 ITU=  0  0  1  1  1  1  1  1  1  1  1  1  1  1  1  0  0  0
     Eigenvalues ---    0.00172   0.00568   0.00710   0.01924   0.02157
     Eigenvalues ---    0.02160   0.02165   0.02170   0.02179   0.02193
     Eigenvalues ---    0.02234   0.02350   0.02495   0.02554   0.06162
     Eigenvalues ---    0.10385   0.10953   0.14111   0.15714   0.15968
     Eigenvalues ---    0.15988   0.16013   0.16185   0.16420   0.17694
     Eigenvalues ---    0.22143   0.23224   0.23562   0.24547   0.24858
     Eigenvalues ---    0.25002   0.25545   0.26806   0.31974   0.32279
     Eigenvalues ---    0.32521   0.33680   0.33712   0.33848   0.35393
     Eigenvalues ---    0.35772   0.42471   0.44739   0.45851   0.46618
     Eigenvalues ---    0.47138   0.49031   0.51557   0.52985   0.53137
     Eigenvalues ---    0.54583   0.56989   0.59367   1.02785
 En-DIIS/RFO-DIIS IScMMF=        0 using points:    18   17   16   15   14
 RFO step:  Lambda=-4.70059423D-09.
 DidBck=F Rises=F RFO-DIIS coefs:    1.29327   -0.27953   -0.10505    0.17104   -0.07973
 Iteration  1 RMS(Cart)=  0.00022641 RMS(Int)=  0.00000003
 Iteration  2 RMS(Cart)=  0.00000004 RMS(Int)=  0.00000000
 Variable       Old X    -DE/DX   Delta X   Delta X   Delta X     New X
                                 (Linear)    (Quad)   (Total)
    R1        2.63696   0.00000   0.00000  -0.00001  -0.00001   2.63694
    R2        2.65456   0.00000   0.00000   0.00000   0.00000   2.65456
    R3        2.04998   0.00000   0.00000   0.00000   0.00000   2.04998
    R4        2.66518   0.00000   0.00000   0.00000  -0.00001   2.66517
    R5        2.62305   0.00001   0.00000   0.00002   0.00002   2.62306
    R6        2.64598   0.00000   0.00001   0.00000   0.00001   2.64599
    R7        2.62351   0.00000  -0.00001   0.00000  -0.00001   2.62350
    R8        2.63151   0.00000  -0.00002   0.00000  -0.00001   2.63150
    R9        2.05401   0.00000  -0.00001   0.00000   0.00000   2.05401
   R10        2.65345   0.00000   0.00003   0.00000   0.00003   2.65348
   R11        2.04688   0.00000   0.00000   0.00000   0.00000   2.04687
   R12        2.81024   0.00001  -0.00001   0.00002   0.00001   2.81025
   R13        2.62322   0.00002   0.00004   0.00003   0.00006   2.62329
   R14        2.32656   0.00000   0.00002  -0.00001   0.00002   2.32657
   R15        1.84814   0.00000   0.00000   0.00000   0.00000   1.84814
   R16        2.77788  -0.00002  -0.00010  -0.00002  -0.00011   2.77776
   R17        1.84510   0.00000   0.00000   0.00000   0.00000   1.84510
   R18        2.05902   0.00000   0.00000   0.00000   0.00000   2.05902
   R19        2.05875   0.00000   0.00001   0.00000   0.00001   2.05876
   R20        2.07078   0.00000   0.00001   0.00000   0.00001   2.07079
    A1        2.11735   0.00000  -0.00001  -0.00001  -0.00001   2.11734
    A2        2.02814   0.00000  -0.00004   0.00000  -0.00004   2.02811
    A3        2.13707   0.00000   0.00005   0.00000   0.00005   2.13712
    A4        2.07589   0.00001   0.00002   0.00001   0.00003   2.07592
    A5        2.03833   0.00001   0.00001   0.00003   0.00004   2.03837
    A6        2.16721  -0.00001  -0.00003  -0.00004  -0.00007   2.16714
    A7        2.09307   0.00000  -0.00001   0.00000  -0.00001   2.09306
    A8        2.05599   0.00000  -0.00002   0.00000  -0.00003   2.05597
    A9        2.13411   0.00001   0.00003   0.00001   0.00004   2.13415
   A10        2.10588   0.00000  -0.00001   0.00000  -0.00001   2.10586
   A11        2.08347   0.00000   0.00000   0.00000   0.00000   2.08348
   A12        2.09377   0.00000   0.00001   0.00000   0.00001   2.09378
   A13        2.09404   0.00000   0.00002   0.00000   0.00002   2.09406
   A14        2.11309   0.00000   0.00003  -0.00001   0.00002   2.11311
   A15        2.07604   0.00000  -0.00005   0.00001  -0.00005   2.07599
   A16        2.07933   0.00000  -0.00002   0.00001  -0.00001   2.07932
   A17        2.14489   0.00001   0.00005   0.00001   0.00006   2.14495
   A18        2.05847   0.00000  -0.00003  -0.00001  -0.00004   2.05843
   A19        2.04744   0.00000   0.00002  -0.00002   0.00000   2.04745
   A20        2.16259   0.00000   0.00003  -0.00001   0.00002   2.16261
   A21        2.07314   0.00000  -0.00005   0.00002  -0.00002   2.07312
   A22        1.97870   0.00000   0.00002   0.00002   0.00004   1.97875
   A23        2.08716  -0.00001   0.00003  -0.00004  -0.00001   2.08714
   A24        1.94895   0.00001   0.00003   0.00001   0.00004   1.94899
   A25        1.82364   0.00001   0.00003   0.00002   0.00005   1.82369
   A26        1.93595   0.00000   0.00003   0.00001   0.00004   1.93599
   A27        1.92520   0.00001   0.00004   0.00001   0.00005   1.92525
   A28        1.93615   0.00000  -0.00002  -0.00002  -0.00004   1.93611
   A29        1.91846   0.00000  -0.00003  -0.00002  -0.00005   1.91841
   A30        1.92244   0.00000  -0.00005  -0.00001  -0.00005   1.92238
    D1       -0.00537   0.00000  -0.00001   0.00004   0.00003  -0.00534
    D2       -3.08603   0.00000   0.00000  -0.00001  -0.00002  -3.08605
    D3       -3.11019   0.00000  -0.00004   0.00003  -0.00001  -3.11020
    D4        0.09233   0.00000  -0.00003  -0.00002  -0.00005   0.09228
    D5       -0.02774   0.00000  -0.00001   0.00004   0.00002  -0.02772
    D6       -3.13481   0.00000  -0.00003   0.00001  -0.00002  -3.13483
    D7        3.07475   0.00000   0.00002   0.00004   0.00006   3.07481
    D8       -0.03232   0.00000   0.00000   0.00002   0.00002  -0.03230
    D9        0.03167   0.00000   0.00002  -0.00005  -0.00003   0.03163
   D10       -3.10504   0.00000  -0.00001  -0.00004  -0.00005  -3.10509
   D11        3.10751   0.00000   0.00001   0.00001   0.00002   3.10753
   D12       -0.02920   0.00000  -0.00001   0.00002   0.00001  -0.02919
   D13       -2.33587   0.00000  -0.00007   0.00038   0.00031  -2.33556
   D14        0.87018   0.00000  -0.00006   0.00032   0.00025   0.87043
   D15       -0.02488   0.00000  -0.00001  -0.00001  -0.00002  -0.02490
   D16        3.12928   0.00000  -0.00002   0.00003   0.00000   3.12928
   D17        3.11160   0.00000   0.00002  -0.00002   0.00000   3.11160
   D18       -0.01742   0.00000   0.00001   0.00001   0.00002  -0.01740
   D19        3.11559   0.00000  -0.00007  -0.00001  -0.00008   3.11551
   D20       -0.02099   0.00000  -0.00010   0.00000  -0.00010  -0.02109
   D21       -0.00870   0.00000  -0.00001   0.00009   0.00007  -0.00863
   D22        3.13919   0.00000   0.00001   0.00000   0.00001   3.13920
   D23        3.12024   0.00000   0.00000   0.00005   0.00005   3.12029
   D24       -0.01505   0.00000   0.00002  -0.00004  -0.00001  -0.01506
   D25        0.03468   0.00000   0.00002  -0.00010  -0.00008   0.03461
   D26       -3.13972   0.00000   0.00005  -0.00008  -0.00003  -3.13976
   D27       -3.11308   0.00000   0.00000  -0.00001  -0.00001  -3.11309
   D28       -0.00430   0.00000   0.00003   0.00001   0.00003  -0.00427
   D29       -0.33389   0.00001   0.00021   0.00018   0.00039  -0.33350
   D30        2.81344   0.00001   0.00021   0.00020   0.00041   2.81385
   D31        2.84184   0.00000   0.00019   0.00016   0.00035   2.84219
   D32       -0.29401   0.00001   0.00019   0.00018   0.00036  -0.29365
   D33       -0.18757   0.00000   0.00005   0.00006   0.00011  -0.18745
   D34        2.94859   0.00000   0.00005   0.00005   0.00010   2.94869
   D35        3.00207   0.00000  -0.00007  -0.00001  -0.00008   3.00200
   D36       -1.19382   0.00000  -0.00006  -0.00002  -0.00007  -1.19389
   D37        0.94107   0.00000  -0.00007  -0.00001  -0.00008   0.94099
         Item               Value     Threshold  Converged?
 Maximum Force            0.000024     0.000450     YES
 RMS     Force            0.000005     0.000300     YES
 Maximum Displacement     0.001168     0.001800     YES
 RMS     Displacement     0.000226     0.001200     YES
 Predicted change in Energy=-8.799196D-09
 Optimization completed.
    -- Stationary point found.
                           ----------------------------
                           !   Optimized Parameters   !
                           ! (Angstroms and Degrees)  !
 --------------------------                            --------------------------
 ! Name  Definition              Value          Derivative Info.                !
 --------------------------------------------------------------------------------
 ! R1    R(1,2)                  1.3954         -DE/DX =    0.0                 !
 ! R2    R(1,6)                  1.4047         -DE/DX =    0.0                 !
 ! R3    R(1,15)                 1.0848         -DE/DX =    0.0                 !
 ! R4    R(2,3)                  1.4104         -DE/DX =    0.0                 !
 ! R5    R(2,10)                 1.3881         -DE/DX =    0.0                 !
 ! R6    R(3,4)                  1.4002         -DE/DX =    0.0                 !
 ! R7    R(3,11)                 1.3883         -DE/DX =    0.0                 !
 ! R8    R(4,5)                  1.3925         -DE/DX =    0.0                 !
 ! R9    R(4,16)                 1.0869         -DE/DX =    0.0                 !
 ! R10   R(5,6)                  1.4041         -DE/DX =    0.0                 !
 ! R11   R(5,17)                 1.0832         -DE/DX =    0.0                 !
 ! R12   R(6,7)                  1.4871         -DE/DX =    0.0                 !
 ! R13   R(7,8)                  1.3881         -DE/DX =    0.0                 !
 ! R14   R(7,9)                  1.2312         -DE/DX =    0.0                 !
 ! R15   R(8,13)                 0.978          -DE/DX =    0.0                 !
 ! R16   R(10,12)                1.47           -DE/DX =    0.0                 !
 ! R17   R(11,14)                0.9764         -DE/DX =    0.0                 !
 ! R18   R(12,18)                1.0896         -DE/DX =    0.0                 !
 ! R19   R(12,19)                1.0894         -DE/DX =    0.0                 !
 ! R20   R(12,20)                1.0958         -DE/DX =    0.0                 !
 ! A1    A(2,1,6)              121.3154         -DE/DX =    0.0                 !
 ! A2    A(2,1,15)             116.204          -DE/DX =    0.0                 !
 ! A3    A(6,1,15)             122.4454         -DE/DX =    0.0                 !
 ! A4    A(1,2,3)              118.9398         -DE/DX =    0.0                 !
 ! A5    A(1,2,10)             116.7878         -DE/DX =    0.0                 !
 ! A6    A(3,2,10)             124.172          -DE/DX =    0.0                 !
 ! A7    A(2,3,4)              119.9241         -DE/DX =    0.0                 !
 ! A8    A(2,3,11)             117.7998         -DE/DX =    0.0                 !
 ! A9    A(4,3,11)             122.2755         -DE/DX =    0.0                 !
 ! A10   A(3,4,5)              120.6578         -DE/DX =    0.0                 !
 ! A11   A(3,4,16)             119.3743         -DE/DX =    0.0                 !
 ! A12   A(5,4,16)             119.964          -DE/DX =    0.0                 !
 ! A13   A(4,5,6)              119.9798         -DE/DX =    0.0                 !
 ! A14   A(4,5,17)             121.071          -DE/DX =    0.0                 !
 ! A15   A(6,5,17)             118.9483         -DE/DX =    0.0                 !
 ! A16   A(1,6,5)              119.1369         -DE/DX =    0.0                 !
 ! A17   A(1,6,7)              122.8933         -DE/DX =    0.0                 !
 ! A18   A(5,6,7)              117.9415         -DE/DX =    0.0                 !
 ! A19   A(6,7,8)              117.3098         -DE/DX =    0.0                 !
 ! A20   A(6,7,9)              123.9072         -DE/DX =    0.0                 !
 ! A21   A(8,7,9)              118.7822         -DE/DX =    0.0                 !
 ! A22   A(7,8,13)             113.3714         -DE/DX =    0.0                 !
 ! A23   A(2,10,12)            119.5852         -DE/DX =    0.0                 !
 ! A24   A(3,11,14)            111.6665         -DE/DX =    0.0                 !
 ! A25   A(10,12,18)           104.4869         -DE/DX =    0.0                 !
 ! A26   A(10,12,19)           110.9218         -DE/DX =    0.0                 !
 ! A27   A(10,12,20)           110.3058         -DE/DX =    0.0                 !
 ! A28   A(18,12,19)           110.9333         -DE/DX =    0.0                 !
 ! A29   A(18,12,20)           109.9195         -DE/DX =    0.0                 !
 ! A30   A(19,12,20)           110.1475         -DE/DX =    0.0                 !
 ! D1    D(6,1,2,3)             -0.3079         -DE/DX =    0.0                 !
 ! D2    D(6,1,2,10)          -176.8165         -DE/DX =    0.0                 !
 ! D3    D(15,1,2,3)          -178.2009         -DE/DX =    0.0                 !
 ! D4    D(15,1,2,10)            5.2904         -DE/DX =    0.0                 !
 ! D5    D(2,1,6,5)             -1.5896         -DE/DX =    0.0                 !
 ! D6    D(2,1,6,7)           -179.6114         -DE/DX =    0.0                 !
 ! D7    D(15,1,6,5)           176.1703         -DE/DX =    0.0                 !
 ! D8    D(15,1,6,7)            -1.8516         -DE/DX =    0.0                 !
 ! D9    D(1,2,3,4)              1.8144         -DE/DX =    0.0                 !
 ! D10   D(1,2,3,11)          -177.9058         -DE/DX =    0.0                 !
 ! D11   D(10,2,3,4)           178.047          -DE/DX =    0.0                 !
 ! D12   D(10,2,3,11)           -1.6731         -DE/DX =    0.0                 !
 ! D13   D(1,2,10,12)         -133.8356         -DE/DX =    0.0                 !
 ! D14   D(3,2,10,12)           49.8576         -DE/DX =    0.0                 !
 ! D15   D(2,3,4,5)             -1.4257         -DE/DX =    0.0                 !
 ! D16   D(2,3,4,16)           179.2947         -DE/DX =    0.0                 !
 ! D17   D(11,3,4,5)           178.2815         -DE/DX =    0.0                 !
 ! D18   D(11,3,4,16)           -0.9981         -DE/DX =    0.0                 !
 ! D19   D(2,3,11,14)          178.5104         -DE/DX =    0.0                 !
 ! D20   D(4,3,11,14)           -1.2027         -DE/DX =    0.0                 !
 ! D21   D(3,4,5,6)             -0.4987         -DE/DX =    0.0                 !
 ! D22   D(3,4,5,17)           179.8625         -DE/DX =    0.0                 !
 ! D23   D(16,4,5,6)           178.7766         -DE/DX =    0.0                 !
 ! D24   D(16,4,5,17)           -0.8621         -DE/DX =    0.0                 !
 ! D25   D(4,5,6,1)              1.9873         -DE/DX =    0.0                 !
 ! D26   D(4,5,6,7)           -179.8929         -DE/DX =    0.0                 !
 ! D27   D(17,5,6,1)          -178.3664         -DE/DX =    0.0                 !
 ! D28   D(17,5,6,7)            -0.2465         -DE/DX =    0.0                 !
 ! D29   D(1,6,7,8)            -19.1305         -DE/DX =    0.0                 !
 ! D30   D(1,6,7,9)            161.1984         -DE/DX =    0.0                 !
 ! D31   D(5,6,7,8)            162.8253         -DE/DX =    0.0                 !
 ! D32   D(5,6,7,9)            -16.8458         -DE/DX =    0.0                 !
 ! D33   D(6,7,8,13)           -10.7468         -DE/DX =    0.0                 !
 ! D34   D(9,7,8,13)           168.9418         -DE/DX =    0.0                 !
 ! D35   D(2,10,12,18)         172.0062         -DE/DX =    0.0                 !
 ! D36   D(2,10,12,19)         -68.4007         -DE/DX =    0.0                 !
 ! D37   D(2,10,12,20)          53.9192         -DE/DX =    0.0                 !
 --------------------------------------------------------------------------------
 GradGradGradGradGradGradGradGradGradGradGradGradGradGradGradGradGradGrad

                          Input orientation:                          
 ---------------------------------------------------------------------
 Center     Atomic      Atomic             Coordinates (Angstroms)
 Number     Number       Type             X           Y           Z
 ---------------------------------------------------------------------
      1          6           0       -8.191731    1.014901   -0.120957
      2          6           0       -7.711353   -0.249085    0.223664
      3          6           0       -8.635047   -1.271629    0.524136
      4          6           0      -10.009503   -1.019179    0.436533
      5          6           0      -10.478421    0.243512    0.083145
      6          6           0       -9.569732    1.281337   -0.179203
      7          6           0      -10.120024    2.612114   -0.550319
      8          8           0       -9.268274    3.703726   -0.450994
      9          8           0      -11.276710    2.795385   -0.930113
     10          8           0       -6.333766   -0.390268    0.318633
     11          8           0       -8.131190   -2.507298    0.907066
     12          6           0       -5.677600   -1.545862   -0.309791
     13          1           0       -8.432501    3.502517    0.015342
     14          1           0       -8.845815   -3.139078    1.115613
     15          1           0       -7.443879    1.759315   -0.372673
     16          1           0      -10.713358   -1.817021    0.658940
     17          1           0      -11.540127    0.445606    0.011219
     18          1           0       -4.612014   -1.339337   -0.214527
     19          1           0       -5.942353   -2.469912    0.202969
     20          1           0       -5.952303   -1.609745   -1.368683
 ---------------------------------------------------------------------
                    Distance matrix (angstroms):
                    1          2          3          4          5
     1  C    0.000000
     2  C    1.395417   0.000000
     3  C    2.416794   1.410351   0.000000
     4  C    2.784344   2.433075   1.400191   0.000000
     5  C    2.421910   2.814083   2.426551   1.392535   0.000000
     6  C    1.404731   2.440915   2.808194   2.421756   1.404144
     7  C    2.540424   3.819320   4.294539   3.764622   2.477902
     8  O    2.915073   4.301614   5.109405   4.862402   3.704435
     9  O    3.652664   4.828227   5.062986   4.245519   2.859373
    10  O    2.370606   1.388056   2.472837   3.731015   4.199440
    11  O    3.669657   2.396419   1.388303   2.442122   3.708813
    12  C    3.593608   2.470295   3.084985   4.427164   5.138495
    13  H    2.502955   3.825961   4.805452   4.807294   3.848571
    14  H    4.383203   3.230268   1.970186   2.511830   3.895293
    15  H    1.084802   2.112069   3.377835   3.867463   3.422554
    16  H    3.871257   3.414663   2.152906   1.086936   2.152332
    17  H    3.399019   3.897081   3.413425   2.160855   1.083160
    18  H    4.285507   3.314599   4.090844   5.446033   6.083482
    19  H    4.160355   2.839342   2.964731   4.324452   5.287054
    20  H    3.668872   2.735181   3.300636   4.479781   5.101774
                    6          7          8          9         10
     6  C    0.000000
     7  C    1.487117   0.000000
     8  O    2.456159   1.388150   0.000000
     9  O    2.402079   1.231160   2.255760   0.000000
    10  O    3.676083   4.909697   5.095533   6.011693   0.000000
    11  O    4.195609   5.682236   6.458646   6.433348   2.838802
    12  C    4.812359   6.089478   6.361687   7.112050   1.469989
    13  H    2.502955   1.990106   0.977993   3.079520   4.432884
    14  H    4.662689   6.121694   7.032545   6.731426   3.808086
    15  H    2.187498   2.814351   2.667449   4.009336   2.516141
    16  H    3.407372   4.629426   5.813680   4.910880   4.618687
    17  H    2.148758   2.650618   3.998788   2.544987   5.281987
    18  H    5.607866   6.787113   6.867982   7.875670   2.037013
    19  H    5.232189   6.621734   7.042956   7.580409   2.119316
    20  H    4.781109   5.988631   6.330149   6.924364   2.116523
                   11         12         13         14         15
    11  O    0.000000
    12  C    2.902620   0.000000
    13  H    6.083078   5.760324   0.000000
    14  H    0.976384   3.822002   6.744791   0.000000
    15  H    4.507118   3.748052   2.041246   5.307982   0.000000
    16  H    2.684333   5.135254   5.823574   2.333260   4.954180
    17  H    4.598156   6.199856   4.359136   4.618329   4.318849
    18  H    3.873848   1.089588   6.171914   4.788884   4.200729
    19  H    2.299599   1.089444   6.473481   3.116214   4.524634
    20  H    3.276000   1.095807   5.848259   4.108891   3.816726
                   16         17         18         19         20
    16  H    0.000000
    17  H    2.494508   0.000000
    18  H    6.182033   7.157915   0.000000
    19  H    4.837010   6.314435   1.795078   0.000000
    20  H    5.178983   6.111659   1.789294   1.791669   0.000000
 Stoichiometry    C8H8O4
 Framework group  C1[X(C8H8O4)]
 Deg. of freedom    54
 Full point group                 C1      NOp   1
 Largest Abelian subgroup         C1      NOp   1
 Largest concise Abelian subgroup C1      NOp   1
                         Standard orientation:                         
 ---------------------------------------------------------------------
 Center     Atomic      Atomic             Coordinates (Angstroms)
 Number     Number       Type             X           Y           Z
 ---------------------------------------------------------------------
      1          6           0       -0.244220   -0.809592   -0.078454
      2          6           0        1.094013   -0.419376   -0.142123
      3          6           0        1.404865    0.956270   -0.134532
      4          6           0        0.379466    1.903486   -0.025562
      5          6           0       -0.952343    1.503127    0.046215
      6          6           0       -1.278191    0.138132   -0.001046
      7          6           0       -2.714736   -0.238436    0.076739
      8          8           0       -3.060210   -1.519761   -0.330462
      9          8           0       -3.602455    0.517465    0.472116
     10          8           0        2.034335   -1.430382   -0.284817
     11          8           0        2.740543    1.318866   -0.243494
     12          6           0        3.238363   -1.425985    0.558488
     13          1           0       -2.334307   -1.991049   -0.785900
     14          1           0        2.851177    2.288922   -0.252221
     15          1           0       -0.431143   -1.877946   -0.056615
     16          1           0        0.630084    2.961004   -0.008998
     17          1           0       -1.750695    2.230016    0.132837
     18          1           0        3.719196   -2.381705    0.352088
     19          1           0        3.893679   -0.595987    0.296666
     20          1           0        2.961010   -1.368499    1.617055
 ---------------------------------------------------------------------
 Rotational constants (GHZ):      1.8813326      0.5619366      0.4444088

 **********************************************************************

            Population analysis using the SCF density.

 **********************************************************************

 Orbital symmetries:
       Occupied  (A) (A) (A) (A) (A) (A) (A) (A) (A) (A) (A) (A)
                 (A) (A) (A) (A) (A) (A) (A) (A) (A) (A) (A) (A)
                 (A) (A) (A) (A) (A) (A) (A) (A) (A) (A) (A) (A)
                 (A) (A) (A) (A) (A) (A) (A) (A)
       Virtual   (A) (A) (A) (A) (A) (A) (A) (A) (A) (A) (A) (A)
                 (A) (A) (A) (A) (A) (A) (A) (A) (A) (A) (A) (A)
                 (A) (A) (A) (A) (A) (A) (A) (A) (A) (A) (A) (A)
                 (A) (A) (A) (A) (A) (A) (A) (A) (A) (A) (A) (A)
                 (A) (A) (A) (A) (A) (A) (A) (A) (A) (A) (A) (A)
                 (A) (A) (A) (A) (A) (A) (A) (A) (A) (A) (A) (A)
                 (A) (A) (A) (A) (A) (A) (A) (A)
 The electronic state is 1-A.
 Alpha  occ. eigenvalues --  -19.20310 -19.18787 -19.17669 -19.13717 -10.32852
 Alpha  occ. eigenvalues --  -10.28197 -10.26918 -10.23720 -10.22139 -10.21759
 Alpha  occ. eigenvalues --  -10.21691 -10.21232  -1.10161  -1.09360  -1.05712
 Alpha  occ. eigenvalues --   -1.02560  -0.88359  -0.78436  -0.78116  -0.70828
 Alpha  occ. eigenvalues --   -0.67498  -0.64245  -0.61036  -0.57582  -0.56111
 Alpha  occ. eigenvalues --   -0.51415  -0.49950  -0.47046  -0.46657  -0.45377
 Alpha  occ. eigenvalues --   -0.44752  -0.44362  -0.42709  -0.41799  -0.40054
 Alpha  occ. eigenvalues --   -0.38330  -0.36777  -0.36259  -0.34269  -0.31042
 Alpha  occ. eigenvalues --   -0.30599  -0.27467  -0.26600  -0.23778
 Alpha virt. eigenvalues --   -0.05360  -0.02234   0.03261   0.04229   0.05497
 Alpha virt. eigenvalues --    0.08151   0.10930   0.11976   0.14816   0.15231
 Alpha virt. eigenvalues --    0.15913   0.16964   0.18230   0.20323   0.21703
 Alpha virt. eigenvalues --    0.23872   0.27921   0.29789   0.32479   0.33130
 Alpha virt. eigenvalues --    0.38315   0.42056   0.47915   0.49535   0.49774
 Alpha virt. eigenvalues --    0.51879   0.53210   0.54845   0.55542   0.57093
 Alpha virt. eigenvalues --    0.58670   0.59831   0.60953   0.61432   0.62895
 Alpha virt. eigenvalues --    0.63361   0.63820   0.65416   0.68654   0.71024
 Alpha virt. eigenvalues --    0.74702   0.76780   0.77085   0.77813   0.81625
 Alpha virt. eigenvalues --    0.84473   0.84961   0.87275   0.87674   0.87842
 Alpha virt. eigenvalues --    0.89862   0.91589   0.92664   0.95593   0.96748
 Alpha virt. eigenvalues --    0.97142   1.00519   1.02814   1.03792   1.05151
 Alpha virt. eigenvalues --    1.08147   1.10835   1.11922   1.14991   1.15767
 Alpha virt. eigenvalues --    1.16093   1.23698   1.25630   1.26474   1.31566
 Alpha virt. eigenvalues --    1.36605   1.39467   1.42571   1.46858   1.51280
 Alpha virt. eigenvalues --    1.68971   1.79106   1.85835   2.05959   2.18609
          Condensed to atoms (all electrons):
               1          2          3          4          5          6
     1  C    5.275022   0.481845  -0.131574  -0.031168  -0.085154   0.407227
     2  C    0.481845   4.958809   0.248196  -0.073891  -0.017639  -0.034637
     3  C   -0.131574   0.248196   5.166750   0.358275  -0.006714  -0.023568
     4  C   -0.031168  -0.073891   0.358275   5.299618   0.394865  -0.037388
     5  C   -0.085154  -0.017639  -0.006714   0.394865   5.011140   0.478481
     6  C    0.407227  -0.034637  -0.023568  -0.037388   0.478481   5.488479
     7  C   -0.022214   0.005867   0.000252   0.008915  -0.010457   0.051302
     8  O    0.002288   0.000804  -0.000014  -0.000059   0.004752  -0.148161
     9  O    0.001800  -0.000028  -0.000011   0.000851   0.009494  -0.133535
    10  O   -0.067803   0.258252  -0.082809   0.003755   0.000116   0.003858
    11  O    0.003656  -0.075605   0.262810  -0.087887   0.005252  -0.000175
    12  C    0.001414  -0.030166  -0.012758  -0.000116   0.000011  -0.000097
    13  H    0.004109  -0.000050  -0.000017  -0.000030   0.000044   0.005337
    14  H   -0.000134   0.009317  -0.030385  -0.011210   0.000582  -0.000020
    15  H    0.319247  -0.004004   0.008902   0.000330   0.003826  -0.052555
    16  H    0.000872   0.002425  -0.047351   0.351513  -0.019003   0.003691
    17  H    0.004396   0.000622   0.003280  -0.027393   0.356151  -0.038789
    18  H   -0.000073   0.002534   0.000073   0.000012   0.000000   0.000001
    19  H   -0.000742  -0.011728   0.008312   0.000093  -0.000002   0.000025
    20  H    0.001747   0.001365   0.000923   0.000027  -0.000028  -0.000075
               7          8          9         10         11         12
     1  C   -0.022214   0.002288   0.001800  -0.067803   0.003656   0.001414
     2  C    0.005867   0.000804  -0.000028   0.258252  -0.075605  -0.030166
     3  C    0.000252  -0.000014  -0.000011  -0.082809   0.262810  -0.012758
     4  C    0.008915  -0.000059   0.000851   0.003755  -0.087887  -0.000116
     5  C   -0.010457   0.004752   0.009494   0.000116   0.005252   0.000011
     6  C    0.051302  -0.148161  -0.133535   0.003858  -0.000175  -0.000097
     7  C    4.811270   0.163501   0.562793  -0.000050  -0.000001   0.000001
     8  O    0.163501   8.411209  -0.097837   0.000000   0.000000   0.000000
     9  O    0.562793  -0.097837   8.037683   0.000000   0.000000   0.000000
    10  O   -0.000050   0.000000   0.000000   8.351835   0.001710   0.200805
    11  O   -0.000001   0.000000   0.000000   0.001710   8.264502  -0.007248
[truncated: 6,948 more chars]
