# Supplementary material for: Phytochemical profiling of Vitex negundo seeds via UHPLC-QTOF-MS/MS analyses with antimicrobial evaluation and in silico targeting of DNA Gyrase B and Secreted Aspartic Proteinase 2 (SAP2)
Source: PLoS One. 2026 Mar 13;21(3):e0343965. doi: 10.1371/journal.pone.0343965 (PMC12987476; doi:10.1371/journal.pone.0343965)
Supplement: S5 Data — (ZIP) [file pone.0343965.s006.zip › PONE-D-25-51583/Vitex Raw material/DFT Vitex all data/comp1/comp1.sdf]

Fragment
  Chem3D Core 12.0.203202405443D

 20 20  0  0  0  0  0  0  0  0999 V2000
   -8.1776    1.1412   -0.0994 C   0  0  0  0  0  0  0  0  0  0  0  0
   -7.6429   -0.1034    0.2331 C   0  0  0  0  0  0  0  0  0  0  0  0
   -8.4913   -1.1736    0.5169 C   0  0  0  0  0  0  0  0  0  0  0  0
   -9.8743   -0.9991    0.4683 C   0  0  0  0  0  0  0  0  0  0  0  0
  -10.4090    0.2455    0.1359 C   0  0  0  0  0  0  0  0  0  0  0  0
   -9.5606    1.3157   -0.1480 C   0  0  0  0  0  0  0  0  0  0  0  0
  -10.0784    2.5212   -0.4700 C   0  0  0  0  0  0  0  0  0  0  0  0
   -9.2796    3.5912   -0.5558 O   0  0  0  0  0  0  0  0  0  0  0  0
  -11.2626    2.6332   -0.6806 O   0  0  0  0  0  0  0  0  0  0  0  0
   -6.2993   -0.2729    0.2804 O   0  0  0  0  0  0  0  0  0  0  0  0
   -7.9719   -2.3827    0.8398 O   0  0  0  0  0  0  0  0  0  0  0  0
   -5.9446   -1.5604   -0.1463 C   0  0  0  0  0  0  0  0  0  0  0  0
   -8.3834    3.2757   -0.3505 H   0  0  0  0  0  0  0  0  0  0  0  0
   -8.4067   -3.0537    0.2870 H   0  0  0  0  0  0  0  0  0  0  0  0
   -7.5085    1.9852   -0.3233 H   0  0  0  0  0  0  0  0  0  0  0  0
  -10.5433   -1.8431    0.6921 H   0  0  0  0  0  0  0  0  0  0  0  0
  -11.4997    0.3831    0.0976 H   0  0  0  0  0  0  0  0  0  0  0  0
   -4.8386   -1.6759   -0.0989 H   0  0  0  0  0  0  0  0  0  0  0  0
   -6.4247   -2.3154    0.5156 H   0  0  0  0  0  0  0  0  0  0  0  0
   -6.2887   -1.7118   -1.1939 H   0  0  0  0  0  0  0  0  0  0  0  0
  1  2  1  0      
  1  6  2  0      
  1 15  1  0      
  2  3  2  0      
  2 10  1  0      
  3  4  1  0      
  3 11  1  0      
  4  5  2  0      
  4 16  1  0      
  5  6  1  0      
  5 17  1  0      
  6  7  1  0      
  7  8  1  0      
  7  9  2  0      
  8 13  1  0      
 10 12  1  0      
 11 14  1  0      
 12 18  1  0      
 12 19  1  0      
 12 20  1  0      
M  END
$$$$
