# Supplementary material for: Phytochemical profiling of Vitex negundo seeds via UHPLC-QTOF-MS/MS analyses with antimicrobial evaluation and in silico targeting of DNA Gyrase B and Secreted Aspartic Proteinase 2 (SAP2)
Source: PLoS One. 2026 Mar 13;21(3):e0343965. doi: 10.1371/journal.pone.0343965 (PMC12987476; doi:10.1371/journal.pone.0343965)
Supplement: S5 Data — (ZIP) [file pone.0343965.s006.zip › PONE-D-25-51583/Vitex Raw material/DFT Vitex all data/comp2/comp2.gjf]

%chk=C:\Users\GHS Azim Shah\Desktop\comp2.chk
# opt b3lyp/6-31g geom=connectivity

comp2

0 1
 C                 -7.37130000   -0.54590000    0.14450000
 C                 -8.62820000   -1.35910000    0.14450000
 C                 -6.18110000   -1.15490000    0.14450000
 C                 -4.92420000   -0.34180000    0.14450000
 C                 -3.71750000   -1.27100000    0.14450000
 C                 -7.44710000    0.94920000    0.14450000
 C                 -2.43880000   -0.44370000    0.14450000
 C                 -1.23210000   -1.37290000    0.14450000
 O                 -2.40570000    0.36420000   -1.00090000
 C                 -2.40340000    0.41980000    1.36680000
 C                 -1.36620000    1.23650000    1.57860000
 C                 -1.28520000    1.09550000   -1.01010000
 C                 -1.01670000    2.05020000   -2.14750000
 O                 -0.48860000    0.99150000   -0.10800000
 H                 -8.37020000   -2.44180000    0.14450000
 H                 -9.22400000   -1.12020000    1.05370000
 H                 -9.22460000   -1.12000000   -0.76430000
 H                 -6.12540000   -2.25350000    0.14450000
 H                 -4.89790000    0.29960000   -0.76480000
 H                 -4.89790000    0.30020000    1.05330000
 H                 -3.74380000   -1.91230000    1.05370000
 H                 -3.74380000   -1.91300000   -0.76430000
 H                 -8.51370000    1.26710000    0.14450000
 H                 -6.94240000    1.34570000    1.05370000
 H                 -6.94190000    1.34610000   -0.76430000
 H                 -0.29760000   -0.76830000    0.14450000
 H                 -1.25840000   -2.01420000    1.05370000
 H                 -1.25840000   -2.01490000   -0.76430000
 H                 -3.23070000    0.38240000    2.09080000
 H                 -1.34020000    1.87100000    2.47680000
 H                 -0.53890000    1.27390000    0.85460000
 H                 -1.85730000    2.00630000   -2.87570000
 H                 -0.92570000    3.08530000   -1.74870000
 H                 -0.06960000    1.76320000   -2.65680000

 1 2 1.0 3 2.0 6 1.0
 2 15 1.0 16 1.0 17 1.0
 3 4 1.0 18 1.0
 4 5 1.0 19 1.0 20 1.0
 5 7 1.0 21 1.0 22 1.0
 6 23 1.0 24 1.0 25 1.0
 7 8 1.0 9 1.0 10 1.0
 8 26 1.0 27 1.0 28 1.0
 9 12 1.0
 10 11 2.0 29 1.0
 11 30 1.0 31 1.0
 12 13 1.0 14 2.0
 13 32 1.0 33 1.0 34 1.0
 14
 15
 16
 17
 18
 19
 20
 21
 22
 23
 24
 25
 26
 27
 28
 29
 30
 31
 32
 33
 34
