# Supplementary material for: Phytochemical profiling of Vitex negundo seeds via UHPLC-QTOF-MS/MS analyses with antimicrobial evaluation and in silico targeting of DNA Gyrase B and Secreted Aspartic Proteinase 2 (SAP2)
Source: PLoS One. 2026 Mar 13;21(3):e0343965. doi: 10.1371/journal.pone.0343965 (PMC12987476; doi:10.1371/journal.pone.0343965)
Supplement: S5 Data — (ZIP) [file pone.0343965.s006.zip › PONE-D-25-51583/Vitex Raw material/DFT Vitex all data/comp2/COMP2.LOG]

 Entering Link 1 = C:\G09W\l1.exe PID=     11348.
  
 Copyright (c) 1988,1990,1992,1993,1995,1998,2003,2009,2013,
            Gaussian, Inc.  All Rights Reserved.
  
 This is part of the Gaussian(R) 09 program.  It is based on
 the Gaussian(R) 03 system (copyright 2003, Gaussian, Inc.),
 the Gaussian(R) 98 system (copyright 1998, Gaussian, Inc.),
 the Gaussian(R) 94 system (copyright 1995, Gaussian, Inc.),
 the Gaussian 92(TM) system (copyright 1992, Gaussian, Inc.),
 the Gaussian 90(TM) system (copyright 1990, Gaussian, Inc.),
 the Gaussian 88(TM) system (copyright 1988, Gaussian, Inc.),
 the Gaussian 86(TM) system (copyright 1986, Carnegie Mellon
 University), and the Gaussian 82(TM) system (copyright 1983,
 Carnegie Mellon University). Gaussian is a federally registered
 trademark of Gaussian, Inc.
  
 This software contains proprietary and confidential information,
 including trade secrets, belonging to Gaussian, Inc.
  
 This software is provided under written license and may be
 used, copied, transmitted, or stored only in accord with that
 written license.
  
 The following legend is applicable only to US Government
 contracts under FAR:
  
                    RESTRICTED RIGHTS LEGEND
  
 Use, reproduction and disclosure by the US Government is
 subject to restrictions as set forth in subparagraphs (a)
 and (c) of the Commercial Computer Software - Restricted
 Rights clause in FAR 52.227-19.
  
 Gaussian, Inc.
 340 Quinnipiac St., Bldg. 40, Wallingford CT 06492
  
  
 ---------------------------------------------------------------
 Warning -- This program may not be used in any manner that
 competes with the business of Gaussian, Inc. or will provide
 assistance to any competitor of Gaussian, Inc.  The licensee
 of this program is prohibited from giving any competitor of
 Gaussian, Inc. access to this program.  By using this program,
 the user acknowledges that Gaussian, Inc. is engaged in the
 business of creating and licensing software in the field of
 computational chemistry and represents and warrants to the
 licensee that it is not a competitor of Gaussian, Inc. and that
 it will not use this program in any manner prohibited above.
 ---------------------------------------------------------------
  

 Cite this work as:
 Gaussian 09, Revision D.01,
 M. J. Frisch, G. W. Trucks, H. B. Schlegel, G. E. Scuseria, 
 M. A. Robb, J. R. Cheeseman, G. Scalmani, V. Barone, B. Mennucci, 
 G. A. Petersson, H. Nakatsuji, M. Caricato, X. Li, H. P. Hratchian, 
 A. F. Izmaylov, J. Bloino, G. Zheng, J. L. Sonnenberg, M. Hada, 
 M. Ehara, K. Toyota, R. Fukuda, J. Hasegawa, M. Ishida, T. Nakajima, 
 Y. Honda, O. Kitao, H. Nakai, T. Vreven, J. A. Montgomery, Jr., 
 J. E. Peralta, F. Ogliaro, M. Bearpark, J. J. Heyd, E. Brothers, 
 K. N. Kudin, V. N. Staroverov, T. Keith, R. Kobayashi, J. Normand, 
 K. Raghavachari, A. Rendell, J. C. Burant, S. S. Iyengar, J. Tomasi, 
 M. Cossi, N. Rega, J. M. Millam, M. Klene, J. E. Knox, J. B. Cross, 
 V. Bakken, C. Adamo, J. Jaramillo, R. Gomperts, R. E. Stratmann, 
 O. Yazyev, A. J. Austin, R. Cammi, C. Pomelli, J. W. Ochterski, 
 R. L. Martin, K. Morokuma, V. G. Zakrzewski, G. A. Voth, 
 P. Salvador, J. J. Dannenberg, S. Dapprich, A. D. Daniels, 
 O. Farkas, J. B. Foresman, J. V. Ortiz, J. Cioslowski, 
 and D. J. Fox, Gaussian, Inc., Wallingford CT, 2013.
 
 ******************************************
 Gaussian 09:  IA32W-G09RevD.01 24-Apr-2013
                29-Mar-2024 
 ******************************************
 %chk=C:\Users\GHS Azim Shah\Desktop\comp2.chk
 -----------------------------------
 # opt b3lyp/6-31g geom=connectivity
 -----------------------------------
 1/14=-1,18=20,19=15,26=3,38=1,57=2/1,3;
 2/9=110,12=2,17=6,18=5,40=1/2;
 3/5=1,6=6,11=2,16=1,25=1,30=1,71=1,74=-5/1,2,3;
 4//1;
 5/5=2,38=5/2;
 6/7=2,8=2,9=2,10=2,28=1/1;
 7//1,2,3,16;
 1/14=-1,18=20,19=15,26=3/3(2);
 2/9=110/2;
 99//99;
 2/9=110/2;
 3/5=1,6=6,11=2,16=1,25=1,30=1,71=1,74=-5/1,2,3;
 4/5=5,16=3,69=1/1;
 5/5=2,38=5/2;
 7//1,2,3,16;
 1/14=-1,18=20,19=15,26=3/3(-5);
 2/9=110/2;
 6/7=2,8=2,9=2,10=2,19=2,28=1/1;
 99/9=1/99;
 -----
 comp2
 -----
 Symbolic Z-matrix:
 Charge =  0 Multiplicity = 1
 C                    -7.3713   -0.5459    0.1445 
 C                    -8.6282   -1.3591    0.1445 
 C                    -6.1811   -1.1549    0.1445 
 C                    -4.9242   -0.3418    0.1445 
 C                    -3.7175   -1.271     0.1445 
 C                    -7.4471    0.9492    0.1445 
 C                    -2.4388   -0.4437    0.1445 
 C                    -1.2321   -1.3729    0.1445 
 O                    -2.4057    0.3642   -1.0009 
 C                    -2.4034    0.4198    1.3668 
 C                    -1.3662    1.2365    1.5786 
 C                    -1.2852    1.0955   -1.0101 
 C                    -1.0167    2.0502   -2.1475 
 O                    -0.4886    0.9915   -0.108 
 H                    -8.3702   -2.4418    0.1445 
 H                    -9.224    -1.1202    1.0537 
 H                    -9.2246   -1.12     -0.7643 
 H                    -6.1254   -2.2535    0.1445 
 H                    -4.8979    0.2996   -0.7648 
 H                    -4.8979    0.3002    1.0533 
 H                    -3.7438   -1.9123    1.0537 
 H                    -3.7438   -1.913    -0.7643 
 H                    -8.5137    1.2671    0.1445 
 H                    -6.9424    1.3457    1.0537 
 H                    -6.9419    1.3461   -0.7643 
 H                    -0.2976   -0.7683    0.1445 
 H                    -1.2584   -2.0142    1.0537 
 H                    -1.2584   -2.0149   -0.7643 
 H                    -3.2307    0.3824    2.0908 
 H                    -1.3402    1.871     2.4768 
 H                    -0.5389    1.2739    0.8546 
 H                    -1.8573    2.0063   -2.8757 
 H                    -0.9257    3.0853   -1.7487 
 H                    -0.0696    1.7632   -2.6568 
 

 GradGradGradGradGradGradGradGradGradGradGradGradGradGradGradGradGradGrad
 Berny optimization.
 Initialization pass.
                           ----------------------------
                           !    Initial Parameters    !
                           ! (Angstroms and Degrees)  !
 --------------------------                            --------------------------
 ! Name  Definition              Value          Derivative Info.                !
 --------------------------------------------------------------------------------
 ! R1    R(1,2)                  1.497          estimate D2E/DX2                !
 ! R2    R(1,3)                  1.337          estimate D2E/DX2                !
 ! R3    R(1,6)                  1.497          estimate D2E/DX2                !
 ! R4    R(2,15)                 1.113          estimate D2E/DX2                !
 ! R5    R(2,16)                 1.113          estimate D2E/DX2                !
 ! R6    R(2,17)                 1.113          estimate D2E/DX2                !
 ! R7    R(3,4)                  1.497          estimate D2E/DX2                !
 ! R8    R(3,18)                 1.1            estimate D2E/DX2                !
 ! R9    R(4,5)                  1.523          estimate D2E/DX2                !
 ! R10   R(4,19)                 1.1131         estimate D2E/DX2                !
 ! R11   R(4,20)                 1.113          estimate D2E/DX2                !
 ! R12   R(5,7)                  1.523          estimate D2E/DX2                !
 ! R13   R(5,21)                 1.1129         estimate D2E/DX2                !
 ! R14   R(5,22)                 1.113          estimate D2E/DX2                !
 ! R15   R(6,23)                 1.113          estimate D2E/DX2                !
 ! R16   R(6,24)                 1.1129         estimate D2E/DX2                !
 ! R17   R(6,25)                 1.113          estimate D2E/DX2                !
 ! R18   R(7,8)                  1.523          estimate D2E/DX2                !
 ! R19   R(7,9)                  1.402          estimate D2E/DX2                !
 ! R20   R(7,10)                 1.497          estimate D2E/DX2                !
 ! R21   R(8,26)                 1.113          estimate D2E/DX2                !
 ! R22   R(8,27)                 1.1129         estimate D2E/DX2                !
 ! R23   R(8,28)                 1.113          estimate D2E/DX2                !
 ! R24   R(9,12)                 1.3381         estimate D2E/DX2                !
 ! R25   R(10,11)                1.337          estimate D2E/DX2                !
 ! R26   R(10,29)                1.1            estimate D2E/DX2                !
 ! R27   R(11,30)                1.1            estimate D2E/DX2                !
 ! R28   R(11,31)                1.1            estimate D2E/DX2                !
 ! R29   R(12,13)                1.509          estimate D2E/DX2                !
 ! R30   R(12,14)                1.208          estimate D2E/DX2                !
 ! R31   R(13,32)                1.113          estimate D2E/DX2                !
 ! R32   R(13,33)                1.113          estimate D2E/DX2                !
 ! R33   R(13,34)                1.113          estimate D2E/DX2                !
 ! A1    A(2,1,3)              119.9997         estimate D2E/DX2                !
 ! A2    A(2,1,6)              120.0001         estimate D2E/DX2                !
 ! A3    A(3,1,6)              120.0002         estimate D2E/DX2                !
 ! A4    A(1,2,15)             109.4992         estimate D2E/DX2                !
 ! A5    A(1,2,16)             109.4423         estimate D2E/DX2                !
 ! A6    A(1,2,17)             109.4632         estimate D2E/DX2                !
 ! A7    A(15,2,16)            109.4446         estimate D2E/DX2                !
 ! A8    A(15,2,17)            109.4621         estimate D2E/DX2                !
 ! A9    A(16,2,17)            109.516          estimate D2E/DX2                !
 ! A10   A(1,3,4)              120.0029         estimate D2E/DX2                !
 ! A11   A(1,3,18)             120.0003         estimate D2E/DX2                !
 ! A12   A(4,3,18)             119.9967         estimate D2E/DX2                !
 ! A13   A(3,4,5)              109.5033         estimate D2E/DX2                !
 ! A14   A(3,4,19)             109.4409         estimate D2E/DX2                !
 ! A15   A(3,4,20)             109.4599         estimate D2E/DX2                !
 ! A16   A(5,4,19)             109.442          estimate D2E/DX2                !
 ! A17   A(5,4,20)             109.4632         estimate D2E/DX2                !
 ! A18   A(19,4,20)            109.518          estimate D2E/DX2                !
 ! A19   A(4,5,7)              109.5002         estimate D2E/DX2                !
 ! A20   A(4,5,21)             109.4412         estimate D2E/DX2                !
 ! A21   A(4,5,22)             109.4632         estimate D2E/DX2                !
 ! A22   A(7,5,21)             109.442          estimate D2E/DX2                !
 ! A23   A(7,5,22)             109.4614         estimate D2E/DX2                !
 ! A24   A(21,5,22)            109.5192         estimate D2E/DX2                !
 ! A25   A(1,6,23)             109.499          estimate D2E/DX2                !
 ! A26   A(1,6,24)             109.442          estimate D2E/DX2                !
 ! A27   A(1,6,25)             109.4617         estimate D2E/DX2                !
 ! A28   A(23,6,24)            109.4411         estimate D2E/DX2                !
 ! A29   A(23,6,25)            109.4603         estimate D2E/DX2                !
 ! A30   A(24,6,25)            109.5232         estimate D2E/DX2                !
 ! A31   A(5,7,8)              109.5002         estimate D2E/DX2                !
 ! A32   A(5,7,9)              109.4408         estimate D2E/DX2                !
 ! A33   A(5,7,10)             109.4628         estimate D2E/DX2                !
 ! A34   A(8,7,9)              109.4423         estimate D2E/DX2                !
 ! A35   A(8,7,10)             109.4629         estimate D2E/DX2                !
 ! A36   A(9,7,10)             109.5182         estimate D2E/DX2                !
 ! A37   A(7,8,26)             109.5006         estimate D2E/DX2                !
 ! A38   A(7,8,27)             109.4412         estimate D2E/DX2                !
 ! A39   A(7,8,28)             109.4632         estimate D2E/DX2                !
 ! A40   A(26,8,27)            109.4419         estimate D2E/DX2                !
 ! A41   A(26,8,28)            109.4612         estimate D2E/DX2                !
 ! A42   A(27,8,28)            109.5192         estimate D2E/DX2                !
 ! A43   A(7,9,12)             109.8962         estimate D2E/DX2                !
 ! A44   A(7,10,11)            120.0026         estimate D2E/DX2                !
 ! A45   A(7,10,29)            120.0013         estimate D2E/DX2                !
 ! A46   A(11,10,29)           119.996          estimate D2E/DX2                !
 ! A47   A(10,11,30)           120.0013         estimate D2E/DX2                !
 ! A48   A(10,11,31)           119.996          estimate D2E/DX2                !
 ! A49   A(30,11,31)           120.0027         estimate D2E/DX2                !
 ! A50   A(9,12,13)            119.9965         estimate D2E/DX2                !
 ! A51   A(9,12,14)            120.003          estimate D2E/DX2                !
 ! A52   A(13,12,14)           120.0005         estimate D2E/DX2                !
 ! A53   A(12,13,32)           109.4993         estimate D2E/DX2                !
 ! A54   A(12,13,33)           109.4421         estimate D2E/DX2                !
 ! A55   A(12,13,34)           109.4612         estimate D2E/DX2                !
 ! A56   A(32,13,33)           109.4425         estimate D2E/DX2                !
 ! A57   A(32,13,34)           109.4581         estimate D2E/DX2                !
 ! A58   A(33,13,34)           109.5241         estimate D2E/DX2                !
 ! D1    D(3,1,2,15)             0.0            estimate D2E/DX2                !
 ! D2    D(3,1,2,16)           119.9668         estimate D2E/DX2                !
 ! D3    D(3,1,2,17)          -120.001          estimate D2E/DX2                !
 ! D4    D(6,1,2,15)           180.0            estimate D2E/DX2                !
 ! D5    D(6,1,2,16)           -60.0332         estimate D2E/DX2                !
 ! D6    D(6,1,2,17)            59.999          estimate D2E/DX2                !
 ! D7    D(2,1,3,4)            180.0            estimate D2E/DX2                !
 ! D8    D(2,1,3,18)             0.0            estimate D2E/DX2                !
 ! D9    D(6,1,3,4)              0.0            estimate D2E/DX2                !
 ! D10   D(6,1,3,18)           180.0            estimate D2E/DX2                !
 ! D11   D(2,1,6,23)             0.0            estimate D2E/DX2                !
 ! D12   D(2,1,6,24)           119.9623         estimate D2E/DX2                !
 ! D13   D(2,1,6,25)          -119.9978         estimate D2E/DX2                !
 ! D14   D(3,1,6,23)           180.0            estimate D2E/DX2                !
 ! D15   D(3,1,6,24)           -60.0377         estimate D2E/DX2                !
 ! D16   D(3,1,6,25)            60.0022         estimate D2E/DX2                !
 ! D17   D(1,3,4,5)            180.0            estimate D2E/DX2                !
 ! D18   D(1,3,4,19)           -60.0346         estimate D2E/DX2                !
 ! D19   D(1,3,4,20)            59.9972         estimate D2E/DX2                !
 ! D20   D(18,3,4,5)             0.0            estimate D2E/DX2                !
 ! D21   D(18,3,4,19)          119.9654         estimate D2E/DX2                !
 ! D22   D(18,3,4,20)         -120.0028         estimate D2E/DX2                !
 ! D23   D(3,4,5,7)            180.0            estimate D2E/DX2                !
 ! D24   D(3,4,5,21)           -60.0363         estimate D2E/DX2                !
 ! D25   D(3,4,5,22)            59.9992         estimate D2E/DX2                !
 ! D26   D(19,4,5,7)            60.0353         estimate D2E/DX2                !
 ! D27   D(19,4,5,21)          179.999          estimate D2E/DX2                !
 ! D28   D(19,4,5,22)          -59.9655         estimate D2E/DX2                !
 ! D29   D(20,4,5,7)           -59.9992         estimate D2E/DX2                !
 ! D30   D(20,4,5,21)           59.9645         estimate D2E/DX2                !
 ! D31   D(20,4,5,22)          180.0            estimate D2E/DX2                !
 ! D32   D(4,5,7,8)            180.0            estimate D2E/DX2                !
 ! D33   D(4,5,7,9)            -60.0362         estimate D2E/DX2                !
 ! D34   D(4,5,7,10)            59.9976         estimate D2E/DX2                !
 ! D35   D(21,5,7,8)            60.0368         estimate D2E/DX2                !
 ! D36   D(21,5,7,9)          -179.9994         estimate D2E/DX2                !
 ! D37   D(21,5,7,10)          -59.9656         estimate D2E/DX2                !
 ! D38   D(22,5,7,8)           -59.9981         estimate D2E/DX2                !
 ! D39   D(22,5,7,9)            59.9656         estimate D2E/DX2                !
 ! D40   D(22,5,7,10)          179.9995         estimate D2E/DX2                !
 ! D41   D(5,7,8,26)           180.0            estimate D2E/DX2                !
 ! D42   D(5,7,8,27)           -60.0363         estimate D2E/DX2                !
 ! D43   D(5,7,8,28)            59.9992         estimate D2E/DX2                !
 ! D44   D(9,7,8,26)            60.0372         estimate D2E/DX2                !
 ! D45   D(9,7,8,27)          -179.9992         estimate D2E/DX2                !
 ! D46   D(9,7,8,28)           -59.9637         estimate D2E/DX2                !
 ! D47   D(10,7,8,26)          -59.9976         estimate D2E/DX2                !
 ! D48   D(10,7,8,27)           59.966          estimate D2E/DX2                !
 ! D49   D(10,7,8,28)         -179.9984         estimate D2E/DX2                !
 ! D50   D(5,7,9,12)           179.9988         estimate D2E/DX2                !
 ! D51   D(8,7,9,12)           -60.0019         estimate D2E/DX2                !
 ! D52   D(10,7,9,12)           59.9989         estimate D2E/DX2                !
 ! D53   D(5,7,10,11)          179.9996         estimate D2E/DX2                !
 ! D54   D(5,7,10,29)            0.0025         estimate D2E/DX2                !
 ! D55   D(8,7,10,11)           59.9743         estimate D2E/DX2                !
 ! D56   D(8,7,10,29)         -120.0228         estimate D2E/DX2                !
 ! D57   D(9,7,10,11)          -60.014          estimate D2E/DX2                !
 ! D58   D(9,7,10,29)          119.9889         estimate D2E/DX2                !
 ! D59   D(7,9,12,13)          179.9995         estimate D2E/DX2                !
 ! D60   D(7,9,12,14)           -0.0004         estimate D2E/DX2                !
 ! D61   D(7,10,11,30)        -179.9987         estimate D2E/DX2                !
 ! D62   D(7,10,11,31)           0.0029         estimate D2E/DX2                !
 ! D63   D(29,10,11,30)         -0.0016         estimate D2E/DX2                !
 ! D64   D(29,10,11,31)        180.0            estimate D2E/DX2                !
 ! D65   D(9,12,13,32)          -0.0009         estimate D2E/DX2                !
 ! D66   D(9,12,13,33)         119.9633         estimate D2E/DX2                !
 ! D67   D(9,12,13,34)        -119.9959         estimate D2E/DX2                !
 ! D68   D(14,12,13,32)        179.999          estimate D2E/DX2                !
 ! D69   D(14,12,13,33)        -60.0369         estimate D2E/DX2                !
 ! D70   D(14,12,13,34)         60.004          estimate D2E/DX2                !
 --------------------------------------------------------------------------------
 Trust Radius=3.00D-01 FncErr=1.00D-07 GrdErr=1.00D-06
 Number of steps in this run=    171 maximum allowed number of steps=    204.
 GradGradGradGradGradGradGradGradGradGradGradGradGradGradGradGradGradGrad

                          Input orientation:                          
 ---------------------------------------------------------------------
 Center     Atomic      Atomic             Coordinates (Angstroms)
 Number     Number       Type             X           Y           Z
 ---------------------------------------------------------------------
      1          6           0       -7.371300   -0.545900    0.144500
      2          6           0       -8.628200   -1.359100    0.144500
      3          6           0       -6.181100   -1.154900    0.144500
      4          6           0       -4.924200   -0.341800    0.144500
      5          6           0       -3.717500   -1.271000    0.144500
      6          6           0       -7.447100    0.949200    0.144500
      7          6           0       -2.438800   -0.443700    0.144500
      8          6           0       -1.232100   -1.372900    0.144500
      9          8           0       -2.405700    0.364200   -1.000900
     10          6           0       -2.403400    0.419800    1.366800
     11          6           0       -1.366200    1.236500    1.578600
     12          6           0       -1.285200    1.095500   -1.010100
     13          6           0       -1.016700    2.050200   -2.147500
     14          8           0       -0.488600    0.991500   -0.108000
     15          1           0       -8.370200   -2.441800    0.144500
     16          1           0       -9.224000   -1.120200    1.053700
     17          1           0       -9.224600   -1.120000   -0.764300
     18          1           0       -6.125400   -2.253500    0.144500
     19          1           0       -4.897900    0.299600   -0.764800
     20          1           0       -4.897900    0.300200    1.053300
     21          1           0       -3.743800   -1.912300    1.053700
     22          1           0       -3.743800   -1.913000   -0.764300
     23          1           0       -8.513700    1.267100    0.144500
     24          1           0       -6.942400    1.345700    1.053700
     25          1           0       -6.941900    1.346100   -0.764300
     26          1           0       -0.297600   -0.768300    0.144500
     27          1           0       -1.258400   -2.014200    1.053700
     28          1           0       -1.258400   -2.014900   -0.764300
     29          1           0       -3.230700    0.382400    2.090800
     30          1           0       -1.340200    1.871000    2.476800
     31          1           0       -0.538900    1.273900    0.854600
     32          1           0       -1.857300    2.006300   -2.875700
     33          1           0       -0.925700    3.085300   -1.748700
     34          1           0       -0.069600    1.763200   -2.656800
 ---------------------------------------------------------------------
                    Distance matrix (angstroms):
                    1          2          3          4          5
     1  C    0.000000
     2  C    1.497028   0.000000
     3  C    1.336958   2.455605   0.000000
     4  C    2.455597   3.841161   1.496973   0.000000
     5  C    3.725054   4.911490   2.466334   1.523003   0.000000
     6  C    1.497020   2.592922   2.455604   2.834026   4.340415
     7  C    4.933559   6.256727   3.809280   2.487488   1.522990
     8  C    6.194651   7.396113   4.953799   3.833376   2.487488
     9  O    5.176621   6.557531   4.227677   2.855384   2.388857
    10  C    5.206402   6.588371   4.271383   2.903185   2.465701
    11  C    6.426104   7.844133   5.564054   4.148137   3.724622
    12  C    6.408425   7.828015   5.510648   4.079369   3.584621
    13  C    7.236984   8.649365   6.495919   5.122839   4.855714
    14  O    7.056835   8.475976   6.088953   4.638533   3.950754
    15  H    2.142951   1.113015   2.539344   4.035457   4.797748
    16  H    2.142186   1.112967   3.176018   4.463276   5.583093
    17  H    2.142482   1.113005   3.176480   4.463738   5.583625
    18  H    2.113803   2.657811   1.100011   2.257760   2.600632
    19  H    2.767563   4.182493   2.142195   1.113064   2.164938
    20  H    2.767582   4.182623   2.142390   1.113002   2.165163
    21  H    3.981514   4.999004   2.709378   2.164823   1.112925
    22  H    3.981662   4.999009   2.709440   2.165163   1.113002
    23  H    2.142906   2.628695   3.362604   3.933582   5.426370
    24  H    2.142137   3.314289   2.767530   2.783421   4.251323
    25  H    2.142421   3.314760   2.767623   2.783170   4.251104
    26  H    7.077195   8.351523   5.896188   4.646217   3.456649
    27  H    6.352173   7.454512   5.079175   4.130576   2.725099
    28  H    6.352277   7.454525   5.079222   4.130771   2.725156
    29  H    4.668447   5.996158   3.854379   2.679644   2.599767
    30  H    6.903274   8.305908   6.166847   4.814682   4.578574
    31  H    7.106167   8.536610   6.183667   4.727112   4.133311
    32  H    6.785243   8.142028   6.148987   4.903168   4.829353
    33  H    7.636464   9.092052   7.013040   5.596179   5.509601
    34  H    8.154388   9.531300   7.328917   5.987107   5.510066
                    6          7          8          9         10
     6  C    0.000000
     7  C    5.198388   0.000000
     8  C    6.634634   1.523003   0.000000
     9  O    5.202872   1.402048   2.388890   0.000000
    10  C    5.216626   1.496964   2.465712   2.368354   0.000000
    11  C    6.254321   2.455644   2.980536   2.914668   1.337027
    12  C    6.270847   2.243442   2.725604   1.338060   2.712304
    13  C    6.914876   3.673577   4.125200   2.467105   4.114784
    14  O    6.963208   2.434509   2.491372   2.205912   2.483613
    15  H    3.514398   6.258906   7.217688   6.690354   6.729448
    16  H    2.875141   6.879189   8.047420   7.274204   6.999301
    17  H    2.875241   6.879708   8.047977   6.982566   7.310358
    18  H    3.464705   4.106872   4.971905   4.690465   4.742767
    19  H    2.783384   2.725159   4.130638   2.504192   3.283397
    20  H    2.783081   2.725156   4.130771   3.230309   2.516966
    21  H    4.767521   2.164822   2.725112   3.345795   2.708024
    22  H    4.767865   2.165129   2.725117   2.651817   3.432232
    23  H    1.112967   6.311200   7.745405   6.279716   6.288696
    24  H    1.112915   4.930620   6.389441   5.076059   4.643042
    25  H    1.112957   4.930234   6.389107   4.647281   5.098784
    26  H    7.352901   2.165664   1.113028   2.653033   2.709242
    27  H    6.921589   2.164823   1.112925   3.345813   2.708027
    28  H    6.921836   2.165163   1.113002   2.651866   3.432255
    29  H    4.678394   2.257793   3.295992   3.199932   1.100000
    30  H    6.601785   3.464734   3.996773   3.937021   2.113877
    31  H    6.952187   2.657821   2.826715   2.784848   2.113811
    32  H    6.440880   3.932207   4.575093   2.551884   4.562238
    33  H    7.118693   4.281065   4.853209   3.186533   4.358306
    34  H    7.933309   4.281448   4.362776   3.186937   4.841560
                   11         12         13         14         15
    11  C    0.000000
    12  C    2.593802   0.000000
    13  C    3.829893   1.509047   0.000000
    14  O    1.916984   1.207962   2.357816   0.000000
    15  H    8.040059   8.002676   8.916574   8.600635   0.000000
    16  H    8.220376   8.496655   9.362633   9.061790   1.817208
    17  H    8.532100   8.246389   8.906909   9.011485   1.817436
    18  H    6.073444   5.998036   7.062147   6.509016   2.252684
    19  H    4.340761   3.707456   4.476625   4.511323   4.516522
    20  H    3.691274   4.235767   5.326475   4.611772   4.516785
    21  H    3.980382   4.398960   5.778076   4.514192   4.744533
    22  H    4.589282   3.893097   5.005724   4.411709   4.744378
    23  H    7.290016   7.322142   7.878548   8.033800   3.711675
    24  H    5.601915   6.027087   6.771848   6.567080   4.148544
    25  H    6.048936   5.667581   6.125112   6.496272   4.148993
    26  H    2.686591   2.404622   3.703284   1.788053   8.244239
    27  H    3.294570   3.732321   5.179329   3.313061   7.182422
    28  H    4.009040   3.120212   4.300779   3.172028   7.182330
    29  H    2.113811   3.729486   5.064241   3.567189   6.178887
    30  H    1.100013   3.572520   4.639064   2.860058   8.570926
    31  H    1.100000   2.016407   3.137441   1.004429   8.697122
    32  H    4.546929   2.153443   1.113019   3.250126   8.445417
    33  H    3.831844   2.152690   1.112993   2.695728   9.463277
    34  H    4.460627   2.152935   1.112993   2.695823   9.717472
                   16         17         18         19         20
    16  H    0.000000
    17  H    1.818000   0.000000
    18  H    3.422329   3.422832   0.000000
    19  H    4.902848   4.553636   2.975215   0.000000
    20  H    4.553315   4.903159   2.975577   1.818100   0.000000
    21  H    5.537149   5.828553   2.571980   3.087295   2.495416
    22  H    5.828057   5.537871   2.571746   2.495505   3.087697
    23  H    2.651485   2.651328   4.254245   3.851869   3.851600
    24  H    3.359518   3.820110   3.801102   2.929377   2.296312
    25  H    3.820437   3.360412   3.801277   2.296323   2.928398
    26  H    8.979482   8.980030   6.014073   4.809366   4.809404
    27  H    8.015611   8.219797   4.956975   4.680446   4.313051
    28  H    8.219270   8.016308   4.956868   4.313105   4.680739
    29  H    6.265224   6.807029   4.372109   3.307698   1.965380
    30  H    8.551421   9.034078   6.734186   5.063052   4.141376
    31  H    9.011233   9.153850   6.644981   4.751063   4.470845
    32  H    8.915349   8.277009   6.744196   4.076024   5.252910
    33  H    9.716041   9.355497   7.689205   4.950410   5.602353
    34  H   10.290036   9.783068   7.788060   5.388346   6.262403
                   21         22         23         24         25
    21  H    0.000000
    22  H    1.818000   0.000000
    23  H    5.804065   5.804386   0.000000
    24  H    4.565699   4.914803   1.817087   0.000000
    25  H    4.914279   4.566134   1.817337   1.818000   0.000000
    26  H    3.743217   3.743334   8.464464   7.031999   7.031595
    27  H    2.487488   3.081003   8.014546   6.602786   6.848278
    28  H    3.081049   2.487488   8.014788   6.848840   6.602916
    29  H    2.569921   3.699152   5.699199   3.972435   4.780515
    30  H    4.702751   5.531788   7.567260   5.803947   6.493019
    31  H    4.523593   4.800891   8.006355   6.406997   6.604881
    32  H    5.861271   4.835060   7.346815   6.460249   5.545001
    33  H    6.385228   5.821833   8.029184   6.861511   6.339442
    34  H    6.385676   5.531342   8.910456   7.821604   7.140311
                   26         27         28         29         30
    26  H    0.000000
    27  H    1.817154   0.000000
    28  H    1.817434   1.818000   0.000000
    29  H    3.703413   3.272497   4.217655   0.000000
    30  H    3.673220   4.138440   5.060794   2.436989   0.000000
    31  H    2.175557   3.371783   3.735602   3.093340   1.905293
    32  H    4.387787   5.653608   4.581129   5.402722   5.379122
    33  H    4.339234   5.828296   5.204976   5.230722   4.416015
    34  H    3.782560   5.426768   4.389629   5.868464   5.289602
                   31         32         33         34
    31  H    0.000000
    32  H    4.023646   0.000000
    33  H    3.194989   1.817209   0.000000
    34  H    3.576253   1.817384   1.818104   0.000000
 Stoichiometry    C12H20O2
 Framework group  C1[X(C12H20O2)]
 Deg. of freedom    96
 Full point group                 C1      NOp   1
 Largest Abelian subgroup         C1      NOp   1
 Largest concise Abelian subgroup C1      NOp   1
                         Standard orientation:                         
 ---------------------------------------------------------------------
 Center     Atomic      Atomic             Coordinates (Angstroms)
 Number     Number       Type             X           Y           Z
 ---------------------------------------------------------------------
      1          6           0       -3.760106    0.263187    0.017281
      2          6           0       -5.160016   -0.106580   -0.363003
      3          6           0       -2.735511   -0.495527   -0.385231
      4          6           0       -1.335623   -0.125841   -0.005002
      5          6           0       -0.364877   -1.145751   -0.585496
      6          6           0       -3.507465    1.482497    0.848260
      7          6           0        1.059313   -0.769574   -0.198619
      8          6           0        2.030059   -1.789483   -0.779113
      9          8           0        1.360167    0.502389   -0.705902
     10          6           0        1.183724   -0.755371    1.293099
     11          6           0        2.353659   -0.449594    1.863532
     12          6           0        2.610285    0.842193   -0.371024
     13          6           0        3.171478    2.174586   -0.803477
     14          8           0        3.289616    0.082461    0.277427
     15          1           0       -5.145436   -1.035472   -0.975988
     16          1           0       -5.760587   -0.279761    0.557875
     17          1           0       -5.614611    0.720214   -0.953371
     18          1           0       -2.921149   -1.391477   -0.995835
     19          1           0       -1.096754    0.883954   -0.407704
     20          1           0       -1.243147   -0.115298    1.104101
     21          1           0       -0.603716   -2.155410   -0.182823
     22          1           0       -0.457353   -1.156294   -1.694600
     23          1           0       -4.475395    1.979206    1.082967
     24          1           0       -3.003342    1.187282    1.795513
     25          1           0       -2.856253    2.187170    0.284316
     26          1           0        3.070884   -1.514572   -0.496380
     27          1           0        1.791220   -2.799143   -0.376440
     28          1           0        1.937583   -1.800027   -1.888217
     29          1           0        0.312620   -0.996554    1.920003
     30          1           0        2.445061   -0.439185    2.959692
     31          1           0        3.224763   -0.208411    1.236628
     32          1           0        2.403056    2.729717   -1.386716
     33          1           0        3.453788    2.767025    0.095451
     34          1           0        4.070979    2.009787   -1.437901
 ---------------------------------------------------------------------
 Rotational constants (GHZ):      1.3906014      0.3067354      0.2913381
 Standard basis: 6-31G (6D, 7F)
 There are   166 symmetry adapted cartesian basis functions of A   symmetry.
 There are   166 symmetry adapted basis functions of A   symmetry.
   166 basis functions,   388 primitive gaussians,   166 cartesian basis functions
    54 alpha electrons       54 beta electrons
       nuclear repulsion energy       944.4385622808 Hartrees.
 NAtoms=   34 NActive=   34 NUniq=   34 SFac= 1.00D+00 NAtFMM=   60 NAOKFM=F Big=F
 Integral buffers will be    262144 words long.
 Raffenetti 2 integral format.
 Two-electron integral symmetry is turned on.
 One-electron integrals computed using PRISM.
 NBasis=   166 RedAO= T EigKep=  2.22D-03  NBF=   166
 NBsUse=   166 1.00D-06 EigRej= -1.00D+00 NBFU=   166
 ExpMin= 1.61D-01 ExpMax= 5.48D+03 ExpMxC= 8.25D+02 IAcc=1 IRadAn=         1 AccDes= 0.00D+00
 Harris functional with IExCor=  402 and IRadAn=       1 diagonalized for initial guess.
 HarFok:  IExCor=  402 AccDes= 0.00D+00 IRadAn=         1 IDoV= 1 UseB2=F ITyADJ=14
 ICtDFT=  3500011 ScaDFX=  1.000000  1.000000  1.000000  1.000000
 FoFCou: FMM=F IPFlag=           0 FMFlag=      100000 FMFlg1=           0
         NFxFlg=           0 DoJE=T BraDBF=F KetDBF=T FulRan=T
         wScrn=  0.000000 ICntrl=     500 IOpCl=  0 I1Cent=   200000004 NGrid=           0
         NMat0=    1 NMatS0=      1 NMatT0=    0 NMatD0=    1 NMtDS0=    0 NMtDT0=    0
 Petite list used in FoFCou.
 Requested convergence on RMS density matrix=1.00D-08 within 128 cycles.
 Requested convergence on MAX density matrix=1.00D-06.
 Requested convergence on             energy=1.00D-06.
 No special actions if energy rises.
 Integral accuracy reduced to 1.0D-05 until final iterations.
 Initial convergence to 1.0D-05 achieved.  Increase integral accuracy.
 SCF Done:  E(RB3LYP) =  -619.351071237     A.U. after   17 cycles
            NFock= 17  Conv=0.76D-08     -V/T= 2.0031

 **********************************************************************

            Population analysis using the SCF density.

 **********************************************************************

 Orbital symmetries:
       Occupied  (A) (A) (A) (A) (A) (A) (A) (A) (A) (A) (A) (A)
                 (A) (A) (A) (A) (A) (A) (A) (A) (A) (A) (A) (A)
                 (A) (A) (A) (A) (A) (A) (A) (A) (A) (A) (A) (A)
                 (A) (A) (A) (A) (A) (A) (A) (A) (A) (A) (A) (A)
                 (A) (A) (A) (A) (A) (A)
       Virtual   (A) (A) (A) (A) (A) (A) (A) (A) (A) (A) (A) (A)
                 (A) (A) (A) (A) (A) (A) (A) (A) (A) (A) (A) (A)
                 (A) (A) (A) (A) (A) (A) (A) (A) (A) (A) (A) (A)
                 (A) (A) (A) (A) (A) (A) (A) (A) (A) (A) (A) (A)
                 (A) (A) (A) (A) (A) (A) (A) (A) (A) (A) (A) (A)
                 (A) (A) (A) (A) (A) (A) (A) (A) (A) (A) (A) (A)
                 (A) (A) (A) (A) (A) (A) (A) (A) (A) (A) (A) (A)
                 (A) (A) (A) (A) (A) (A) (A) (A) (A) (A) (A) (A)
                 (A) (A) (A) (A) (A) (A) (A) (A) (A) (A) (A) (A)
                 (A) (A) (A) (A)
 The electronic state is 1-A.
 Alpha  occ. eigenvalues --  -19.20177 -19.16499 -10.33183 -10.24203 -10.20758
 Alpha  occ. eigenvalues --  -10.17806 -10.17426 -10.17368 -10.17189 -10.16994
 Alpha  occ. eigenvalues --  -10.16384 -10.15929 -10.15855 -10.12095  -1.18356
 Alpha  occ. eigenvalues --   -1.08791  -0.84204  -0.81491  -0.77419  -0.74695
 Alpha  occ. eigenvalues --   -0.73432  -0.69003  -0.67717  -0.67640  -0.64099
 Alpha  occ. eigenvalues --   -0.59547  -0.55887  -0.52522  -0.51413  -0.50095
 Alpha  occ. eigenvalues --   -0.48077  -0.45880  -0.45083  -0.43793  -0.43168
 Alpha  occ. eigenvalues --   -0.42738  -0.42322  -0.41981  -0.41336  -0.40158
 Alpha  occ. eigenvalues --   -0.38870  -0.37901  -0.36812  -0.36256  -0.36025
 Alpha  occ. eigenvalues --   -0.35425  -0.34688  -0.33339  -0.32425  -0.31734
 Alpha  occ. eigenvalues --   -0.29156  -0.24377  -0.22098  -0.19221
 Alpha virt. eigenvalues --   -0.02665   0.02753   0.03816   0.08977   0.09622
 Alpha virt. eigenvalues --    0.10556   0.11179   0.12085   0.13299   0.14041
 Alpha virt. eigenvalues --    0.14607   0.15038   0.15689   0.16049   0.16444
 Alpha virt. eigenvalues --    0.17707   0.18576   0.19430   0.19675   0.20156
 Alpha virt. eigenvalues --    0.20351   0.22517   0.23340   0.23925   0.25093
 Alpha virt. eigenvalues --    0.26091   0.27158   0.28563   0.29564   0.30205
 Alpha virt. eigenvalues --    0.31113   0.34161   0.35863   0.39571   0.43688
 Alpha virt. eigenvalues --    0.48308   0.51032   0.53703   0.54220   0.55123
 Alpha virt. eigenvalues --    0.55436   0.55929   0.56901   0.58514   0.59769
 Alpha virt. eigenvalues --    0.60074   0.61400   0.61637   0.62479   0.63932
 Alpha virt. eigenvalues --    0.64452   0.65370   0.66609   0.67411   0.68695
 Alpha virt. eigenvalues --    0.70885   0.72712   0.73714   0.74521   0.75969
 Alpha virt. eigenvalues --    0.76647   0.77817   0.79049   0.80012   0.81265
 Alpha virt. eigenvalues --    0.81705   0.82628   0.85488   0.86301   0.87397
 Alpha virt. eigenvalues --    0.89448   0.90314   0.91378   0.92101   0.92532
 Alpha virt. eigenvalues --    0.93408   0.94073   0.94940   0.95056   0.95689
 Alpha virt. eigenvalues --    0.95791   0.96770   0.97543   0.98089   0.98634
 Alpha virt. eigenvalues --    1.00296   1.01755   1.04066   1.06987   1.07597
 Alpha virt. eigenvalues --    1.09417   1.10954   1.15633   1.18397   1.20452
 Alpha virt. eigenvalues --    1.21009   1.24925   1.28274   1.28855   1.33025
 Alpha virt. eigenvalues --    1.37831   1.40278   1.42485   1.43680   1.46350
 Alpha virt. eigenvalues --    1.57070   1.59765   1.60830   1.69594   1.89631
 Alpha virt. eigenvalues --    1.93570   2.24990
          Condensed to atoms (all electrons):
               1          2          3          4          5          6
     1  C    4.908315   0.342941   0.638168  -0.056648   0.006745   0.344081
     2  C    0.342941   5.132407  -0.033996   0.006986  -0.000175  -0.068747
     3  C    0.638168  -0.033996   5.011371   0.335361  -0.034043  -0.070479
     4  C   -0.056648   0.006986   0.335361   5.194817   0.291172  -0.017427
     5  C    0.006745  -0.000175  -0.034043   0.291172   5.226253   0.000640
     6  C    0.344081  -0.068747  -0.070479  -0.017427   0.000640   5.163501
     7  C   -0.000423   0.000004   0.005630  -0.052084   0.295508   0.000009
     8  C    0.000004   0.000000  -0.000110   0.006842  -0.067362   0.000000
     9  O    0.000001   0.000000   0.000139  -0.002511  -0.055691   0.000001
    10  C   -0.000007   0.000000   0.000336  -0.012016  -0.055498   0.000001
    11  C    0.000000   0.000000  -0.000018   0.000790   0.005952   0.000000
    12  C    0.000000   0.000000   0.000004  -0.000113   0.006534   0.000000
    13  C    0.000000   0.000000   0.000000   0.000007  -0.000089   0.000000
    14  O    0.000000   0.000000   0.000000  -0.000057   0.000936   0.000000
    15  H   -0.043766   0.371635  -0.004543   0.000240  -0.000008   0.005089
    16  H   -0.040158   0.361197  -0.001322  -0.000233   0.000003  -0.000923
    17  H   -0.040058   0.361090  -0.001302  -0.000239   0.000003  -0.000931
    18  H   -0.044890  -0.013825   0.370430  -0.057735  -0.004189   0.006564
    19  H   -0.010416  -0.000075  -0.041887   0.375479  -0.042521   0.001564
    20  H   -0.011213  -0.000059  -0.040514   0.372051  -0.045988   0.002106
    21  H    0.000223  -0.000009  -0.001586  -0.042770   0.375047   0.000006
    22  H    0.000165  -0.000008  -0.001585  -0.044272   0.368287   0.000008
    23  H   -0.037783  -0.005403   0.006085   0.000413  -0.000017   0.363377
    24  H   -0.036242   0.003065  -0.010952   0.001907   0.000046   0.367243
    25  H   -0.036247   0.003057  -0.010926   0.002436   0.000041   0.367003
    26  H    0.000000   0.000000   0.000002  -0.000241   0.004389   0.000000
    27  H    0.000000   0.000000  -0.000002   0.000068  -0.002357   0.000000
    28  H    0.000000   0.000000  -0.000014  -0.000072  -0.005251   0.000000
    29  H   -0.000002   0.000000   0.000316  -0.003369  -0.008195  -0.000004
    30  H    0.000000   0.000000   0.000000   0.000004  -0.000112   0.000000
    31  H    0.000000   0.000000   0.000000   0.000023  -0.000336   0.000000
    32  H    0.000000   0.000000   0.000000   0.000000  -0.000054   0.000000
    33  H    0.000000   0.000000   0.000000   0.000001   0.000002   0.000000
    34  H    0.000000   0.000000   0.000000   0.000000   0.000004   0.000000
               7          8          9         10         11         12
     1  C   -0.000423   0.000004   0.000001  -0.000007   0.000000   0.000000
     2  C    0.000004   0.000000   0.000000   0.000000   0.000000   0.000000
     3  C    0.005630  -0.000110   0.000139   0.000336  -0.000018   0.000004
     4  C   -0.052084   0.006842  -0.002511  -0.012016   0.000790  -0.000113
     5  C    0.295508  -0.067362  -0.055691  -0.055498   0.005952   0.006534
     6  C    0.000009   0.000000   0.000001   0.000001   0.000000   0.000000
     7  C    5.248601   0.295970   0.056115   0.307274  -0.075836  -0.002277
     8  C    0.295970   5.287437  -0.061595  -0.068715   0.000063  -0.012466
     9  O    0.056115  -0.061595   8.565092  -0.057664  -0.008932   0.201103
    10  C    0.307274  -0.068715  -0.057664   5.092793   0.609344  -0.019685
    11  C   -0.075836   0.000063  -0.008932   0.609344   5.568750   0.014574
    12  C   -0.002277  -0.012466   0.201103  -0.019685   0.014574   4.752426
    13  C    0.011268  -0.002515  -0.092009  -0.001869  -0.003249   0.311765
    14  O    0.045928  -0.064841  -0.116841  -0.035962  -0.396643   0.321174
    15  H    0.000000   0.000000   0.000000   0.000000   0.000000   0.000000
    16  H    0.000000   0.000000   0.000000   0.000000   0.000000   0.000000
    17  H    0.000000   0.000000   0.000000   0.000000   0.000000   0.000000
    18  H    0.000463  -0.000021  -0.000003  -0.000003   0.000000   0.000000
    19  H   -0.006339   0.000407   0.009812  -0.000293  -0.000081   0.000238
    20  H   -0.008665   0.000207  -0.000138   0.008157   0.000031  -0.000118
    21  H   -0.037579  -0.001805   0.003223  -0.003188   0.000117  -0.000086
    22  H   -0.039051  -0.006641   0.000205   0.006140  -0.000264  -0.000222
    23  H    0.000000   0.000000   0.000000   0.000000   0.000000   0.000000
    24  H    0.000002   0.000000   0.000001  -0.000031   0.000000   0.000000
    25  H    0.000010   0.000000  -0.000014   0.000002   0.000000   0.000000
    26  H   -0.038698   0.379372  -0.000479  -0.002990  -0.005919  -0.004601
    27  H   -0.028094   0.360589   0.003664  -0.004963   0.000246   0.000328
    28  H   -0.040938   0.344291   0.000436   0.007417   0.000076  -0.000734
    29  H   -0.056766   0.005066   0.004538   0.382415  -0.040878  -0.000674
    30  H    0.009134  -0.000675  -0.000650  -0.049088   0.300429   0.001123
    31  H   -0.023133   0.008571   0.012759  -0.014484   0.386919  -0.030660
    32  H   -0.000273   0.000145   0.006059   0.000127   0.000126  -0.023999
    33  H   -0.000329   0.000023   0.001916   0.000266   0.001885  -0.028370
    34  H   -0.000117   0.000095   0.001471   0.000001  -0.000260  -0.034625
              13         14         15         16         17         18
     1  C    0.000000   0.000000  -0.043766  -0.040158  -0.040058  -0.044890
     2  C    0.000000   0.000000   0.371635   0.361197   0.361090  -0.013825
     3  C    0.000000   0.000000  -0.004543  -0.001322  -0.001302   0.370430
     4  C    0.000007  -0.000057   0.000240  -0.000233  -0.000239  -0.057735
     5  C   -0.000089   0.000936  -0.000008   0.000003   0.000003  -0.004189
     6  C    0.000000   0.000000   0.005089  -0.000923  -0.000931   0.006564
     7  C    0.011268   0.045928   0.000000   0.000000   0.000000   0.000463
     8  C   -0.002515  -0.064841   0.000000   0.000000   0.000000  -0.000021
     9  O   -0.092009  -0.116841   0.000000   0.000000   0.000000  -0.000003
    10  C   -0.001869  -0.035962   0.000000   0.000000   0.000000  -0.000003
    11  C   -0.003249  -0.396643   0.000000   0.000000   0.000000   0.000000
    12  C    0.311765   0.321174   0.000000   0.000000   0.000000   0.000000
    13  C    5.256462  -0.096283   0.000000   0.000000   0.000000   0.000000
    14  O   -0.096283   8.820042   0.000000   0.000000   0.000000   0.000000
    15  H    0.000000   0.000000   0.583981  -0.027710  -0.027680   0.007120
    16  H    0.000000   0.000000  -0.027710   0.604805  -0.035460   0.000308
    17  H    0.000000   0.000000  -0.027680  -0.035460   0.604893   0.000309
    18  H    0.000000   0.000000   0.007120   0.000308   0.000309   0.619134
    19  H   -0.000047   0.000016   0.000001  -0.000024   0.000071   0.003225
    20  H   -0.000003  -0.000012   0.000000   0.000069  -0.000023   0.003487
    21  H    0.000004   0.000029   0.000001  -0.000001   0.000001   0.002113
    22  H   -0.000003   0.000014   0.000000   0.000001  -0.000001   0.002240
    23  H    0.000000   0.000000   0.000081   0.001827   0.001837  -0.000160
    24  H    0.000000   0.000000  -0.000186   0.000591  -0.000198  -0.000088
    25  H    0.000000   0.000000  -0.000186  -0.000198   0.000587  -0.000080
    26  H   -0.000324  -0.005872   0.000000   0.000000   0.000000   0.000000
    27  H    0.000013   0.001228   0.000000   0.000000   0.000000   0.000000
    28  H    0.000100   0.001712   0.000000   0.000000   0.000000   0.000001
    29  H   -0.000016  -0.000802   0.000000   0.000000   0.000000  -0.000010
    30  H    0.000217   0.015900   0.000000   0.000000   0.000000   0.000000
    31  H   -0.006619  -0.070922   0.000000   0.000000   0.000000   0.000000
    32  H    0.337040   0.003902   0.000000   0.000000   0.000000   0.000000
    33  H    0.356167  -0.001045   0.000000   0.000000   0.000000   0.000000
    34  H    0.375311  -0.000587   0.000000   0.000000   0.000000   0.000000
              19         20         21         22         23         24
     1  C   -0.010416  -0.011213   0.000223   0.000165  -0.037783  -0.036242
     2  C   -0.000075  -0.000059  -0.000009  -0.000008  -0.005403   0.003065
     3  C   -0.041887  -0.040514  -0.001586  -0.001585   0.006085  -0.010952
     4  C    0.375479   0.372051  -0.042770  -0.044272   0.000413   0.001907
     5  C   -0.042521  -0.045988   0.375047   0.368287  -0.000017   0.000046
     6  C    0.001564   0.002106   0.000006   0.000008   0.363377   0.367243
     7  C   -0.006339  -0.008665  -0.037579  -0.039051   0.000000   0.000002
     8  C    0.000407   0.000207  -0.001805  -0.006641   0.000000   0.000000
     9  O    0.009812  -0.000138   0.003223   0.000205   0.000000   0.000001
    10  C   -0.000293   0.008157  -0.003188   0.006140   0.000000  -0.000031
    11  C   -0.000081   0.000031   0.000117  -0.000264   0.000000   0.000000
    12  C    0.000238  -0.000118  -0.000086  -0.000222   0.000000   0.000000
    13  C   -0.000047  -0.000003   0.000004  -0.000003   0.000000   0.000000
    14  O    0.000016  -0.000012   0.000029   0.000014   0.000000   0.000000
    15  H    0.000001   0.000000   0.000001   0.000000   0.000081  -0.000186
    16  H   -0.000024   0.000069  -0.000001   0.000001   0.001827   0.000591
    17  H    0.000071  -0.000023   0.000001  -0.000001   0.001837  -0.000198
    18  H    0.003225   0.003487   0.002113   0.002240  -0.000160  -0.000088
    19  H    0.580675  -0.032459   0.005298  -0.004457   0.000035  -0.002353
    20  H   -0.032459   0.597512  -0.005634   0.005157   0.000027   0.008130
    21  H    0.005298  -0.005634   0.596565  -0.030893   0.000000  -0.000020
    22  H   -0.004457   0.005157  -0.030893   0.606779   0.000000   0.000005
    23  H    0.000035   0.000027   0.000000   0.000000   0.595048  -0.028037
    24  H   -0.002353   0.008130  -0.000020   0.000005  -0.028037   0.577246
    25  H    0.007978  -0.002356   0.000006  -0.000019  -0.028068  -0.030174
    26  H   -0.000003   0.000001   0.000023  -0.000029   0.000000   0.000000
    27  H   -0.000008  -0.000006   0.002723   0.000001   0.000000   0.000000
    28  H   -0.000005  -0.000011   0.000015   0.005648   0.000000   0.000000
    29  H    0.000093   0.007996   0.000607   0.000198   0.000000  -0.000015
    30  H   -0.000001  -0.000024   0.000001   0.000004   0.000000   0.000000
    31  H    0.000001   0.000031  -0.000020   0.000002   0.000000   0.000000
    32  H    0.000067   0.000001   0.000000   0.000001   0.000000   0.000000
    33  H    0.000001   0.000000   0.000000   0.000000   0.000000   0.000000
    34  H    0.000000   0.000000   0.000000   0.000000   0.000000   0.000000
              25         26         27         28         29         30
     1  C   -0.036247   0.000000   0.000000   0.000000  -0.000002   0.000000
     2  C    0.003057   0.000000   0.000000   0.000000   0.000000   0.000000
     3  C   -0.010926   0.000002  -0.000002  -0.000014   0.000316   0.000000
     4  C    0.002436  -0.000241   0.000068  -0.000072  -0.003369   0.000004
     5  C    0.000041   0.004389  -0.002357  -0.005251  -0.008195  -0.000112
     6  C    0.367003   0.000000   0.000000   0.000000  -0.000004   0.000000
     7  C    0.000010  -0.038698  -0.028094  -0.040938  -0.056766   0.009134
     8  C    0.000000   0.379372   0.360589   0.344291   0.005066  -0.000675
     9  O   -0.000014  -0.000479   0.003664   0.000436   0.004538  -0.000650
    10  C    0.000002  -0.002990  -0.004963   0.007417   0.382415  -0.049088
    11  C    0.000000  -0.005919   0.000246   0.000076  -0.040878   0.300429
    12  C    0.000000  -0.004601   0.000328  -0.000734  -0.000674   0.001123
    13  C    0.000000  -0.000324   0.000013   0.000100  -0.000016   0.000217
    14  O    0.000000  -0.005872   0.001228   0.001712  -0.000802   0.015900
    15  H   -0.000186   0.000000   0.000000   0.000000   0.000000   0.000000
    16  H   -0.000198   0.000000   0.000000   0.000000   0.000000   0.000000
    17  H    0.000587   0.000000   0.000000   0.000000   0.000000   0.000000
    18  H   -0.000080   0.000000   0.000000   0.000001  -0.000010   0.000000
    19  H    0.007978  -0.000003  -0.000008  -0.000005   0.000093  -0.000001
    20  H   -0.002356   0.000001  -0.000006  -0.000011   0.007996  -0.000024
    21  H    0.000006   0.000023   0.002723   0.000015   0.000607   0.000001
    22  H   -0.000019  -0.000029   0.000001   0.005648   0.000198   0.000004
    23  H   -0.028068   0.000000   0.000000   0.000000   0.000000   0.000000
    24  H   -0.030174   0.000000   0.000000   0.000000  -0.000015   0.000000
    25  H    0.577837   0.000000   0.000000   0.000000  -0.000001   0.000000
    26  H    0.000000   0.527966  -0.021696  -0.027896  -0.000234  -0.000048
    27  H    0.000000  -0.021696   0.579349  -0.026173   0.000021   0.000050
    28  H    0.000000  -0.027896  -0.026173   0.622995  -0.000166   0.000015
    29  H   -0.000001  -0.000234   0.000021  -0.000166   0.589304  -0.011804
    30  H    0.000000  -0.000048   0.000050   0.000015  -0.011804   0.692298
    31  H    0.000000  -0.000505  -0.000194  -0.000291   0.004186  -0.027424
    32  H    0.000000  -0.000002  -0.000001  -0.000019   0.000001  -0.000006
    33  H    0.000000  -0.000005   0.000000  -0.000002   0.000001  -0.000089
    34  H    0.000000   0.000109  -0.000003  -0.000002   0.000000   0.000005
              31         32         33         34
     1  C    0.000000   0.000000   0.000000   0.000000
     2  C    0.000000   0.000000   0.000000   0.000000
     3  C    0.000000   0.000000   0.000000   0.000000
     4  C    0.000023   0.000000   0.000001   0.000000
     5  C   -0.000336  -0.000054   0.000002   0.000004
     6  C    0.000000   0.000000   0.000000   0.000000
     7  C   -0.023133  -0.000273  -0.000329  -0.000117
     8  C    0.008571   0.000145   0.000023   0.000095
     9  O    0.012759   0.006059   0.001916   0.001471
    10  C   -0.014484   0.000127   0.000266   0.000001
    11  C    0.386919   0.000126   0.001885  -0.000260
    12  C   -0.030660  -0.023999  -0.028370  -0.034625
    13  C   -0.006619   0.337040   0.356167   0.375311
    14  O   -0.070922   0.003902  -0.001045  -0.000587
    15  H    0.000000   0.000000   0.000000   0.000000
    16  H    0.000000   0.000000   0.000000   0.000000
    17  H    0.000000   0.000000   0.000000   0.000000
    18  H    0.000000   0.000000   0.000000   0.000000
    19  H    0.000001   0.000067   0.000001   0.000000
    20  H    0.000031   0.000001   0.000000   0.000000
    21  H   -0.000020   0.000000   0.000000   0.000000
    22  H    0.000002   0.000001   0.000000   0.000000
    23  H    0.000000   0.000000   0.000000   0.000000
    24  H    0.000000   0.000000   0.000000   0.000000
    25  H    0.000000   0.000000   0.000000   0.000000
    26  H   -0.000505  -0.000002  -0.000005   0.000109
    27  H   -0.000194  -0.000001   0.000000  -0.000003
    28  H   -0.000291  -0.000019  -0.000002  -0.000002
    29  H    0.004186   0.000001   0.000001   0.000000
    30  H   -0.027424  -0.000006  -0.000089   0.000005
    31  H    0.470509   0.000233   0.001428  -0.000442
    32  H    0.000233   0.555392  -0.019844  -0.025685
    33  H    0.001428  -0.019844   0.536590  -0.024206
    34  H   -0.000442  -0.025685  -0.024206   0.528559
 Mulliken charges:
               1
     1  C    0.117212
     2  C   -0.460084
     3  C   -0.114561
     4  C   -0.298809
     5  C   -0.259676
     6  C   -0.462680
     7  C    0.134687
     8  C   -0.402336
     9  O   -0.470008
    10  C   -0.087816
    11  C   -0.357220
    12  C    0.549363
    13  C   -0.445328
    14  O   -0.421013
    15  H    0.135933
    16  H    0.137230
    17  H    0.137101
    18  H    0.105608
    19  H    0.156009
    20  H    0.142258
    21  H    0.137587
    22  H    0.132588
    23  H    0.130738
    24  H    0.150061
    25  H    0.149313
    26  H    0.197681
    27  H    0.135217
    28  H    0.118868
    29  H    0.128194
    30  H    0.070742
    31  H    0.290369
    32  H    0.166789
    33  H    0.175609
    34  H    0.180374
 Sum of Mulliken charges =   0.00000
 Mulliken charges with hydrogens summed into heavy atoms:
               1
     1  C    0.117212
     2  C   -0.049822
     3  C   -0.008953
     4  C   -0.000541
     5  C    0.010500
     6  C   -0.032568
     7  C    0.134687
     8  C    0.049429
     9  O   -0.470008
    10  C    0.040378
    11  C   -0.286478
    12  C    0.549363
    13  C    0.077444
    14  O   -0.130643
 Electronic spatial extent (au):  <R**2>=           4061.4117
 Charge=              0.0000 electrons
 Dipole moment (field-independent basis, Debye):
    X=             -0.0718    Y=              1.4465    Z=             -1.0758  Tot=              1.8042
 Quadrupole moment (field-independent basis, Debye-Ang):
   XX=            -85.8589   YY=            -83.9274   ZZ=            -89.5135
   XY=              5.6833   XZ=             -5.0645   YZ=              0.5162
 Traceless Quadrupole moment (field-independent basis, Debye-Ang):
   XX=              0.5744   YY=              2.5059   ZZ=             -3.0802
   XY=              5.6833   XZ=             -5.0645   YZ=              0.5162
 Octapole moment (field-independent basis, Debye-Ang**2):
  XXX=             15.1387  YYY=             12.5461  ZZZ=             -7.9648  XYY=             13.5270
  XXY=             27.8864  XXZ=            -13.0620  XZZ=              3.3513  YZZ=              3.5793
  YYZ=             -5.5594  XYZ=             -2.7720
 Hexadecapole moment (field-independent basis, Debye-Ang**3):
 XXXX=          -4236.1282 YYYY=           -751.2192 ZZZZ=           -518.4037 XXXY=             54.4547
 XXXZ=            -65.6420 YYYX=             40.5604 YYYZ=             -6.3996 ZZZX=            -24.4582
 ZZZY=             -1.0678 XXYY=           -800.0074 XXZZ=           -795.4724 YYZZ=           -216.4391
 XXYZ=             -1.1609 YYXZ=             -2.3569 ZZXY=             17.0394
 N-N= 9.444385622808D+02 E-N=-3.330668967016D+03  KE= 6.174399503123D+02
 Calling FoFJK, ICntrl=      2127 FMM=F ISym2X=0 I1Cent= 0 IOpClX= 0 NMat=1 NMatS=1 NMatT=0.
 ***** Axes restored to original set *****
 -------------------------------------------------------------------
 Center     Atomic                   Forces (Hartrees/Bohr)
 Number     Number              X              Y              Z
 -------------------------------------------------------------------
      1        6           0.000472680   -0.015114140   -0.000052385
      2        6          -0.006777647   -0.002108767    0.000054470
      3        6          -0.002982124    0.000479342    0.000137179
      4        6          -0.004570862   -0.011212334   -0.002212432
      5        6          -0.000947280    0.003592280   -0.009956978
      6        6          -0.011779116    0.007314985   -0.000053601
      7        6          -0.010298888   -0.061238636    0.064025970
      8        6           0.019798062   -0.026551568   -0.001719353
      9        8          -0.010000041    0.025195798   -0.050964122
     10        6           0.000728858    0.012814307    0.017785258
     11        6          -0.056597108    0.040060135    0.160611496
     12        6          -0.001613772    0.035404911   -0.088735725
     13        6          -0.020582772    0.000250181   -0.008361396
     14        8           0.113659065   -0.047158733   -0.229817736
     15        1          -0.007541136    0.010616712   -0.000029548
     16        1          -0.000616694   -0.004630653   -0.009700887
     17        1          -0.000550690   -0.004643909    0.009714311
     18        1           0.002036153    0.007682357   -0.000022619
     19        1           0.002244493   -0.000800338    0.010950040
     20        1          -0.000980986   -0.001042053   -0.012302932
     21        1           0.003324112    0.004476786   -0.010370651
     22        1           0.000450883    0.002684344    0.009674568
     23        1           0.012585173    0.002434378    0.000002491
     24        1          -0.005163319    0.002691928   -0.010363721
     25        1          -0.005101168    0.002558908    0.010363924
     26        1          -0.012249207   -0.028264388    0.003869511
     27        1           0.000310607    0.005198664   -0.011898422
     28        1           0.001348661    0.002248491    0.008760701
     29        1           0.005404095   -0.001888304   -0.007302065
     30        1          -0.010237895   -0.001900777    0.004721010
     31        1           0.004229492    0.042520217    0.145935387
     32        1           0.011064988    0.003617636    0.006083833
     33        1           0.000650587   -0.009806022   -0.005331025
     34        1          -0.009717202    0.004518263    0.006505449
 -------------------------------------------------------------------
 Cartesian Forces:  Max     0.229817736 RMS     0.038122590

 GradGradGradGradGradGradGradGradGradGradGradGradGradGradGradGradGradGrad
 Berny optimization.
 FormGI is forming the generalized inverse of G from B-inverse, IUseBI=4.
 Internal  Forces:  Max     0.969934969 RMS     0.131734110
 Search for a local minimum.
 Step number   1 out of a maximum of  171
 All quantities printed in internal units (Hartrees-Bohrs-Radians)
 Mixed Optimization -- RFO/linear search
 Second derivative matrix not updated -- first step.
 ITU=  0
     Eigenvalues ---    0.00462   0.00462   0.00462   0.00646   0.00805
     Eigenvalues ---    0.00805   0.00806   0.00806   0.01113   0.01335
     Eigenvalues ---    0.01652   0.01653   0.01665   0.02511   0.02922
     Eigenvalues ---    0.02922   0.02923   0.04013   0.04616   0.05058
     Eigenvalues ---    0.05386   0.05622   0.05865   0.05869   0.06255
     Eigenvalues ---    0.07142   0.07469   0.07473   0.07557   0.07558
     Eigenvalues ---    0.07561   0.07561   0.07777   0.08900   0.11765
     Eigenvalues ---    0.12480   0.16000   0.16000   0.16000   0.16000
     Eigenvalues ---    0.16000   0.16000   0.16000   0.16000   0.16000
     Eigenvalues ---    0.16000   0.16000   0.16000   0.16000   0.16000
     Eigenvalues ---    0.16000   0.16000   0.16421   0.17162   0.21952
     Eigenvalues ---    0.21989   0.22000   0.22000   0.25000   0.25000
     Eigenvalues ---    0.25000   0.25000   0.25000   0.30079   0.30079
     Eigenvalues ---    0.30080   0.31446   0.32278   0.32282   0.32282
     Eigenvalues ---    0.32283   0.32284   0.32284   0.32284   0.32284
     Eigenvalues ---    0.32285   0.32285   0.32288   0.32288   0.32289
     Eigenvalues ---    0.32292   0.32292   0.32293   0.32691   0.32692
     Eigenvalues ---    0.32697   0.32698   0.33681   0.33681   0.33682
     Eigenvalues ---    0.33682   0.45283   0.57642   0.57876   0.57892
     Eigenvalues ---    1.00922
 RFO step:  Lambda=-1.57679704D+00 EMin= 4.61664487D-03
 Linear search not attempted -- first point.
 Maximum step size (   0.300) exceeded in Quadratic search.
    -- Step size scaled by   0.369
 Iteration  1 RMS(Cart)=  0.19078423 RMS(Int)=  0.01046372
 Iteration  2 RMS(Cart)=  0.04487913 RMS(Int)=  0.00053709
 Iteration  3 RMS(Cart)=  0.00104401 RMS(Int)=  0.00020504
 Iteration  4 RMS(Cart)=  0.00000059 RMS(Int)=  0.00020504
 Variable       Old X    -DE/DX   Delta X   Delta X   Delta X     New X
                                 (Linear)    (Quad)   (Total)
    R1        2.82897   0.01342   0.00000   0.00260   0.00260   2.83157
    R2        2.52648   0.02139   0.00000   0.00366   0.00366   2.53015
    R3        2.82896   0.01546   0.00000   0.00300   0.00300   2.83196
    R4        2.10329  -0.01208   0.00000  -0.00235  -0.00235   2.10095
    R5        2.10320  -0.00859   0.00000  -0.00167  -0.00167   2.10154
    R6        2.10327  -0.00864   0.00000  -0.00168  -0.00168   2.10160
    R7        2.82887   0.01738   0.00000   0.00337   0.00337   2.83224
    R8        2.07872  -0.00757   0.00000  -0.00146  -0.00146   2.07726
    R9        2.87806   0.01924   0.00000   0.00378   0.00378   2.88184
   R10        2.10339  -0.00935   0.00000  -0.00182  -0.00182   2.10157
   R11        2.10327  -0.01067   0.00000  -0.00207  -0.00207   2.10120
   R12        2.87803   0.01903   0.00000   0.00374   0.00374   2.88177
   R13        2.10312  -0.01113   0.00000  -0.00216  -0.00216   2.10096
   R14        2.10327  -0.00946   0.00000  -0.00184  -0.00184   2.10143
   R15        2.10320  -0.01137   0.00000  -0.00221  -0.00221   2.10100
   R16        2.10310  -0.00984   0.00000  -0.00191  -0.00191   2.10119
   R17        2.10318  -0.00987   0.00000  -0.00192  -0.00192   2.10127
   R18        2.87806   0.03620   0.00000   0.00711   0.00711   2.88517
   R19        2.64949   0.31169   0.00000   0.05667   0.05667   2.70616
   R20        2.82885   0.31421   0.00000   0.06090   0.06090   2.88976
   R21        2.10332  -0.02564   0.00000  -0.00498  -0.00498   2.09834
   R22        2.10312  -0.01273   0.00000  -0.00247  -0.00247   2.10065
   R23        2.10327  -0.00848   0.00000  -0.00165  -0.00165   2.10162
   R24        2.52857   0.07326   0.00000   0.01256   0.01256   2.54112
   R25        2.52662   0.05002   0.00000   0.00856   0.00856   2.53518
   R26        2.07870  -0.00881   0.00000  -0.00170  -0.00170   2.07700
   R27        2.07872   0.00251   0.00000   0.00048   0.00048   2.07921
   R28        2.07870  -0.09142   0.00000  -0.01763  -0.01763   2.06107
   R29        2.85169  -0.00337   0.00000  -0.00066  -0.00066   2.85103
   R30        2.28272  -0.09262   0.00000  -0.01322  -0.01322   2.26950
   R31        2.10330  -0.01248   0.00000  -0.00242  -0.00242   2.10088
   R32        2.10325  -0.01098   0.00000  -0.00213  -0.00213   2.10112
   R33        2.10325  -0.01241   0.00000  -0.00241  -0.00241   2.10084
    A1        2.09439   0.00591   0.00000   0.00119   0.00119   2.09559
    A2        2.09440  -0.01536   0.00000  -0.00310  -0.00310   2.09129
    A3        2.09440   0.00945   0.00000   0.00191   0.00191   2.09631
    A4        1.91112   0.00502   0.00000   0.00107   0.00107   1.91219
    A5        1.91013   0.00664   0.00000   0.00141   0.00141   1.91154
    A6        1.91049   0.00657   0.00000   0.00139   0.00139   1.91189
    A7        1.91017  -0.00523   0.00000  -0.00111  -0.00111   1.90906
    A8        1.91047  -0.00524   0.00000  -0.00111  -0.00111   1.90936
    A9        1.91141  -0.00776   0.00000  -0.00166  -0.00166   1.90975
   A10        2.09445   0.02411   0.00000   0.00495   0.00495   2.09940
   A11        2.09440  -0.00954   0.00000  -0.00194  -0.00194   2.09246
   A12        2.09434  -0.01457   0.00000  -0.00301  -0.00301   2.09133
   A13        1.91119   0.01181   0.00000   0.00246   0.00246   1.91365
   A14        1.91010  -0.00140   0.00000  -0.00026  -0.00026   1.90985
   A15        1.91044  -0.00347   0.00000  -0.00070  -0.00070   1.90973
   A16        1.91012  -0.00418   0.00000  -0.00087  -0.00087   1.90925
   A17        1.91049  -0.00060   0.00000  -0.00009  -0.00009   1.91041
   A18        1.91145  -0.00216   0.00000  -0.00054  -0.00054   1.91091
   A19        1.91114   0.03162   0.00000   0.00653   0.00653   1.91767
   A20        1.91011  -0.00494   0.00000  -0.00094  -0.00094   1.90917
   A21        1.91049  -0.01058   0.00000  -0.00218  -0.00218   1.90831
   A22        1.91012  -0.01103   0.00000  -0.00227  -0.00228   1.90785
   A23        1.91046  -0.00846   0.00000  -0.00173  -0.00173   1.90873
   A24        1.91147   0.00340   0.00000   0.00060   0.00059   1.91207
   A25        1.91112   0.00621   0.00000   0.00132   0.00132   1.91244
   A26        1.91012   0.00700   0.00000   0.00149   0.00149   1.91161
   A27        1.91047   0.00677   0.00000   0.00144   0.00144   1.91190
   A28        1.91011  -0.00630   0.00000  -0.00134  -0.00134   1.90877
   A29        1.91044  -0.00622   0.00000  -0.00132  -0.00132   1.90912
   A30        1.91154  -0.00747   0.00000  -0.00159  -0.00159   1.90995
   A31        1.91114   0.06662   0.00000   0.01265   0.01277   1.92391
   A32        1.91010  -0.14256   0.00000  -0.03169  -0.03113   1.87897
   A33        1.91049  -0.22603   0.00000  -0.04898  -0.04860   1.86189
   A34        1.91013  -0.01871   0.00000  -0.00278  -0.00356   1.90657
   A35        1.91049   0.07552   0.00000   0.01713   0.01671   1.92720
   A36        1.91145   0.24523   0.00000   0.05369   0.05283   1.96429
   A37        1.91115   0.02638   0.00000   0.00563   0.00563   1.91677
   A38        1.91011  -0.00377   0.00000  -0.00082  -0.00082   1.90929
   A39        1.91049  -0.00036   0.00000  -0.00008  -0.00008   1.91041
   A40        1.91012  -0.01027   0.00000  -0.00217  -0.00217   1.90795
   A41        1.91046  -0.00883   0.00000  -0.00183  -0.00184   1.90862
   A42        1.91147  -0.00313   0.00000  -0.00072  -0.00072   1.91075
   A43        1.91805   0.96993   0.00000   0.19593   0.19593   2.11398
   A44        2.09444   0.70765   0.00000   0.14533   0.14533   2.23977
   A45        2.09442  -0.35685   0.00000  -0.07331  -0.07332   2.02110
   A46        2.09433  -0.35080   0.00000  -0.07202  -0.07203   2.02230
   A47        2.09442  -0.09385   0.00000  -0.01994  -0.01995   2.07447
   A48        2.09433   0.16463   0.00000   0.03498   0.03497   2.12929
   A49        2.09444  -0.07078   0.00000  -0.01504  -0.01505   2.07939
   A50        2.09433  -0.12974   0.00000  -0.02621  -0.02628   2.06805
   A51        2.09445   0.21946   0.00000   0.04433   0.04425   2.13870
   A52        2.09440  -0.08972   0.00000  -0.01812  -0.01819   2.07621
   A53        1.91112   0.00649   0.00000   0.00139   0.00139   1.91251
   A54        1.91013   0.00107   0.00000   0.00022   0.00022   1.91035
   A55        1.91046  -0.00110   0.00000  -0.00024  -0.00024   1.91022
   A56        1.91013  -0.00263   0.00000  -0.00055  -0.00055   1.90958
   A57        1.91040  -0.00153   0.00000  -0.00032  -0.00032   1.91009
   A58        1.91156  -0.00229   0.00000  -0.00051  -0.00051   1.91105
    D1        0.00000  -0.00001   0.00000   0.00000   0.00000   0.00000
    D2        2.09382   0.00073   0.00000   0.00016   0.00016   2.09398
    D3       -2.09441  -0.00069   0.00000  -0.00015  -0.00015  -2.09457
    D4        3.14159  -0.00004   0.00000  -0.00001  -0.00001   3.14158
    D5       -1.04778   0.00070   0.00000   0.00016   0.00016  -1.04762
    D6        1.04718  -0.00072   0.00000  -0.00016  -0.00016   1.04702
    D7        3.14159   0.00004   0.00000   0.00001   0.00001  -3.14158
    D8        0.00000   0.00006   0.00000   0.00001   0.00001   0.00001
    D9        0.00000   0.00007   0.00000   0.00002   0.00002   0.00002
   D10        3.14159   0.00009   0.00000   0.00002   0.00002  -3.14157
   D11        0.00000  -0.00001   0.00000   0.00000   0.00000   0.00000
   D12        2.09374   0.00036   0.00000   0.00008   0.00008   2.09382
   D13       -2.09436  -0.00035   0.00000  -0.00008  -0.00008  -2.09443
   D14        3.14159  -0.00004   0.00000  -0.00001  -0.00001   3.14158
   D15       -1.04786   0.00033   0.00000   0.00007   0.00007  -1.04778
   D16        1.04724  -0.00038   0.00000  -0.00009  -0.00009   1.04715
   D17        3.14159   0.00111   0.00000   0.00024   0.00024  -3.14135
   D18       -1.04780   0.00235   0.00000   0.00052   0.00052  -1.04728
   D19        1.04715  -0.00327   0.00000  -0.00072  -0.00072   1.04642
   D20        0.00000   0.00108   0.00000   0.00024   0.00024   0.00024
   D21        2.09379   0.00233   0.00000   0.00052   0.00052   2.09431
   D22       -2.09444  -0.00329   0.00000  -0.00073  -0.00073  -2.09517
   D23        3.14159  -0.00020   0.00000  -0.00006  -0.00006   3.14153
   D24       -1.04783   0.00261   0.00000   0.00057   0.00057  -1.04726
   D25        1.04718  -0.00272   0.00000  -0.00060  -0.00060   1.04658
   D26        1.04781  -0.00315   0.00000  -0.00071  -0.00072   1.04710
   D27        3.14157  -0.00034   0.00000  -0.00008  -0.00008   3.14149
   D28       -1.04660  -0.00567   0.00000  -0.00126  -0.00125  -1.04785
   D29       -1.04718   0.00242   0.00000   0.00053   0.00053  -1.04665
   D30        1.04658   0.00523   0.00000   0.00117   0.00117   1.04774
   D31        3.14159  -0.00010   0.00000  -0.00001  -0.00001   3.14158
   D32        3.14159   0.02462   0.00000   0.00533   0.00539  -3.13620
   D33       -1.04783  -0.04483   0.00000  -0.00975  -0.01025  -1.05808
   D34        1.04716   0.02984   0.00000   0.00662   0.00705   1.05420
   D35        1.04784   0.01808   0.00000   0.00387   0.00394   1.05178
   D36       -3.14158  -0.05137   0.00000  -0.01120  -0.01170   3.12991
   D37       -1.04660   0.02330   0.00000   0.00517   0.00560  -1.04100
   D38       -1.04716   0.02584   0.00000   0.00559   0.00566  -1.04151
   D39        1.04660  -0.04361   0.00000  -0.00948  -0.00998   1.03662
   D40        3.14158   0.03107   0.00000   0.00688   0.00731  -3.13429
   D41        3.14159   0.01700   0.00000   0.00349   0.00352  -3.13807
   D42       -1.04783   0.01824   0.00000   0.00377   0.00380  -1.04403
   D43        1.04718   0.01188   0.00000   0.00233   0.00236   1.04955
   D44        1.04785   0.16227   0.00000   0.03626   0.03604   1.08389
   D45       -3.14158   0.16352   0.00000   0.03654   0.03632  -3.10526
   D46       -1.04656   0.15716   0.00000   0.03511   0.03488  -1.01168
   D47       -1.04716  -0.17278   0.00000  -0.03827  -0.03807  -1.08523
   D48        1.04661  -0.17154   0.00000  -0.03798  -0.03779   1.00881
   D49       -3.14157  -0.17790   0.00000  -0.03942  -0.03923   3.10239
   D50        3.14157   0.22013   0.00000   0.05254   0.05207  -3.08954
   D51       -1.04723   0.20308   0.00000   0.04695   0.04686  -1.00037
   D52        1.04718   0.43427   0.00000   0.09910   0.09964   1.14682
   D53        3.14159  -0.00158   0.00000  -0.00153  -0.00117   3.14042
   D54        0.00004   0.02768   0.00000   0.00525   0.00561   0.00565
   D55        1.04675   0.00900   0.00000   0.00248   0.00301   1.04976
   D56       -2.09479   0.03826   0.00000   0.00926   0.00979  -2.08500
   D57       -1.04744  -0.16461   0.00000  -0.03750  -0.03839  -1.08583
   D58        2.09420  -0.13535   0.00000  -0.03072  -0.03161   2.06259
   D59        3.14158   0.16023   0.00000   0.03681   0.03650  -3.10510
   D60       -0.00001   0.25634   0.00000   0.05915   0.05946   0.05945
   D61       -3.14157   0.01367   0.00000   0.00317   0.00317  -3.13840
   D62        0.00005  -0.02501   0.00000  -0.00572  -0.00572  -0.00567
   D63       -0.00003  -0.01559   0.00000  -0.00361  -0.00361  -0.00364
   D64        3.14159  -0.05427   0.00000  -0.01250  -0.01250   3.12909
   D65       -0.00002   0.04807   0.00000   0.01117   0.01106   0.01105
   D66        2.09375   0.04948   0.00000   0.01149   0.01138   2.10513
   D67       -2.09432   0.04665   0.00000   0.01085   0.01075  -2.08358
   D68        3.14157  -0.04804   0.00000  -0.01116  -0.01106   3.13052
   D69       -1.04784  -0.04663   0.00000  -0.01085  -0.01074  -1.05858
   D70        1.04727  -0.04945   0.00000  -0.01148  -0.01137   1.03589
         Item               Value     Threshold  Converged?
 Maximum Force            0.969935     0.000450     NO 
 RMS     Force            0.131734     0.000300     NO 
 Maximum Displacement     1.140884     0.001800     NO 
 RMS     Displacement     0.230036     0.001200     NO 
 Predicted change in Energy=-5.703626D-01
 GradGradGradGradGradGradGradGradGradGradGradGradGradGradGradGradGradGrad

                          Input orientation:                          
 ---------------------------------------------------------------------
 Center     Atomic      Atomic             Coordinates (Angstroms)
 Number     Number       Type             X           Y           Z
 ---------------------------------------------------------------------
      1          6           0       -7.308814   -0.490627    0.106849
      2          6           0       -8.578381   -1.284915    0.056657
      3          6           0       -6.125566   -1.117083    0.117679
      4          6           0       -4.852676   -0.327459    0.167836
      5          6           0       -3.659768   -1.277513    0.170023
      6          6           0       -7.367276    1.006356    0.144867
      7          6           0       -2.361391   -0.479290    0.220904
      8          6           0       -1.161029   -1.422754    0.215708
      9          8           0       -2.315098    0.349616   -0.945929
     10          6           0       -2.396023    0.332931    1.516100
     11          6           0       -1.471802    1.181500    1.990996
     12          6           0       -1.249266    1.127924   -1.203740
     13          6           0       -1.283319    2.013519   -2.424697
     14          8           0       -0.266434    1.126678   -0.513549
     15          1           0       -8.337849   -2.370114    0.033663
     16          1           0       -9.192104   -1.061935    0.956856
     17          1           0       -9.150807   -1.014001   -0.857530
     18          1           0       -6.086908   -2.215285    0.089670
     19          1           0       -4.794121    0.336734   -0.722215
     20          1           0       -4.836542    0.289480    1.092747
     21          1           0       -3.718327   -1.941406    1.059896
     22          1           0       -3.677852   -1.893444   -0.755673
     23          1           0       -8.428274    1.338218    0.129101
     24          1           0       -6.879805    1.373852    1.074193
     25          1           0       -6.837418    1.421903   -0.739999
     26          1           0       -0.219881   -0.834924    0.256555
     27          1           0       -1.214593   -2.093120    1.100825
     28          1           0       -1.174011   -2.033677   -0.713506
     29          1           0       -3.290574    0.199569    2.140613
     30          1           0       -1.657255    1.685656    2.951219
     31          1           0       -0.540851    1.379389    1.458330
     32          1           0       -2.253815    1.884629   -2.951462
     33          1           0       -1.168963    3.075335   -2.115317
     34          1           0       -0.451703    1.734456   -3.107672
 ---------------------------------------------------------------------
                    Distance matrix (angstroms):
                    1          2          3          4          5
     1  C    0.000000
     2  C    1.498404   0.000000
     3  C    1.338896   2.459308   0.000000
     4  C    2.462307   3.848371   1.498756   0.000000
     5  C    3.733459   4.919925   2.471565   1.525004   0.000000
     6  C    1.498606   2.593160   2.459996   2.846542   4.354573
     7  C    4.948751   6.271123   3.819221   2.496472   1.524970
     8  C    6.219001   7.420338   4.974904   3.851003   2.503373
     9  O    5.172190   6.550236   4.219257   2.852754   2.387684
    10  C    5.176847   6.555071   4.238822   2.879075   2.450001
    11  C    6.357415   7.767132   5.518181   4.126885   3.761633
    12  C    6.407454   7.818333   5.528517   4.121156   3.672039
    13  C    6.999004   8.381809   6.301722   4.994169   4.817777
    14  O    7.252288   8.673488   6.305739   4.859261   4.214513
    15  H    2.144001   1.111774   2.543883   4.041890   4.805914
    16  H    2.143755   1.112084   3.179766   4.471312   5.592165
    17  H    2.144035   1.112117   3.180211   4.471761   5.592568
    18  H    2.113716   2.659722   1.099239   2.256839   2.603244
    19  H    2.774086   4.190109   2.142837   1.112103   2.165326
    20  H    2.773570   4.189697   2.142606   1.111905   2.166029
    21  H    3.988064   5.005756   2.713315   2.165027   1.111781
    22  H    3.986944   5.004535   2.712338   2.164576   1.112030
    23  H    2.144379   2.628423   3.366170   3.944728   5.438968
    24  H    2.143848   3.315054   2.772825   2.797355   4.268009
    25  H    2.144093   3.315491   2.772868   2.797076   4.267604
    26  H    7.098867   8.372991   5.914052   4.661350   3.469322
    27  H    6.379302   7.481234   5.102634   4.150141   2.740527
    28  H    6.378855   7.481878   5.103813   4.149761   2.744338
    29  H    4.556185   5.874306   3.723307   2.570947   2.490241
    30  H    6.690797   8.068753   5.987495   4.691542   4.530506
    31  H    7.150439   8.582837   6.262488   4.813579   4.294940
    32  H    6.367740   7.687322   5.781034   4.623574   4.660420
    33  H    7.439884   8.867284   6.865170   5.510131   5.511277
    34  H    7.893295   9.228893   7.122280   5.860803   5.486977
                    6          7          8          9         10
     6  C    0.000000
     7  C    5.222243   0.000000
     8  C    6.665066   1.526767   0.000000
     9  O    5.210149   1.432037   2.413000   0.000000
    10  C    5.200686   1.529194   2.509713   2.463415   0.000000
    11  C    6.180250   2.585114   3.167075   3.166814   1.341559
    12  C    6.266065   2.418589   2.920373   1.344704   3.056893
    13  C    6.680687   3.791509   4.335282   2.453548   4.426327
    14  O    7.132318   2.739963   2.798521   2.233339   3.047074
    15  H    3.514958   6.271230   7.241366   6.680573   6.693980
    16  H    2.875265   6.894907   8.073267   7.273670   6.960252
    17  H    2.875348   6.895296   8.071894   6.970953   7.285290
    18  H    3.467184   4.112223   4.990819   4.677363   4.706457
    19  H    2.796668   2.733778   4.144255   2.489130   3.280387
    20  H    2.795891   2.734500   4.148534   3.243069   2.477347
    21  H    4.779269   2.164016   2.742522   3.352785   2.670059
    22  H    4.778249   2.164856   2.738527   2.631466   3.429399
    23  H    1.111799   6.333943   7.774530   6.285216   6.270759
    24  H    1.111903   4.957651   6.423582   5.095734   4.624187
    25  H    1.111943   4.957085   6.420813   4.652266   5.099199
    26  H    7.381602   2.171131   1.110392   2.690546   2.772351
    27  H    6.955294   2.166530   1.111617   3.371538   2.730192
    28  H    6.952348   2.167743   1.112130   2.652581   3.473512
    29  H    4.610142   2.238194   3.297295   3.240496   1.099101
    30  H    6.398547   3.554914   4.170308   4.171993   2.105994
    31  H    6.961639   2.881020   3.127417   3.160514   2.130745
    32  H    6.042028   3.957726   4.707858   2.526298   4.731501
    33  H    6.914347   4.417598   5.066216   3.179723   4.713136
    34  H    7.676867   4.430237   4.638531   3.172247   5.208063
                   11         12         13         14         15
    11  C    0.000000
    12  C    3.202925   0.000000
    13  C    4.497346   1.508699   0.000000
    14  O    2.780047   1.200968   2.339451   0.000000
    15  H    7.974191   8.000965   8.661765   8.813327   0.000000
    16  H    8.105893   8.517765   9.134670   9.306970   1.814764
    17  H    8.479472   8.194026   8.574338   9.145104   1.814984
    18  H    6.037581   6.021024   6.875994   6.738732   2.256955
    19  H    4.371835   3.663856   4.246856   4.600815   4.522874
    20  H    3.595000   4.341127   5.288678   4.915992   4.522638
    21  H    3.958075   4.543247   5.806297   4.878979   4.751519
    22  H    4.676123   3.902238   4.876863   4.562623   4.750351
    23  H    7.203035   7.304714   7.617631   8.189834   3.710662
    24  H    5.488536   6.078851   6.631143   6.805785   4.150407
    25  H    6.025443   5.615062   5.834058   6.581510   4.150812
    26  H    2.939652   2.654217   4.053843   2.107868   8.264859
    27  H    3.403189   3.960726   5.412810   3.724554   7.208074
    28  H    4.211932   3.200268   4.395443   3.294165   7.210550
    29  H    2.072319   4.026597   5.306745   4.129108   6.042971
    30  H    1.100270   4.212031   5.398869   3.775110   8.342167
    31  H    1.090671   2.766171   4.003908   2.006857   8.768217
    32  H    5.053100   2.153196   1.111736   3.235366   8.001829
    33  H    4.532122   2.151704   1.111865   2.679083   9.255483
    34  H    5.229032   2.151498   1.111717   2.670804   9.429039
                   16         17         18         19         20
    16  H    0.000000
    17  H    1.815488   0.000000
    18  H    3.424101   3.424581   0.000000
    19  H    4.910988   4.563279   2.973761   0.000000
    20  H    4.562424   4.910756   2.973790   1.816072   0.000000
    21  H    5.544936   5.835104   2.574203   3.085964   2.495663
    22  H    5.833620   5.544099   2.573273   2.494167   3.086158
    23  H    2.651292   2.651119   4.255694   3.864554   3.863807
    24  H    3.360588   3.819796   3.805243   2.941560   2.313252
    25  H    3.820120   3.361430   3.805358   2.313649   2.940211
    26  H    9.002373   9.001927   6.029531   4.822286   4.824630
    27  H    8.045168   8.245189   4.977630   4.694750   4.335361
    28  H    8.247678   8.042994   4.981428   4.327137   4.698269
    29  H    6.149856   6.693575   4.225798   3.236549   1.869793
    30  H    8.264423   8.828819   6.559545   5.015340   3.938412
    31  H    9.003095   9.231624   6.749345   4.892056   4.446854
    32  H    8.490997   7.768855   6.383602   3.717348   5.056738
    33  H    9.535515   9.056188   7.552404   4.752098   5.612824
    34  H   10.036672   9.396359   7.588081   5.147875   6.241657
                   21         22         23         24         25
    21  H    0.000000
    22  H    1.816653   0.000000
    23  H    5.814285   5.813172   0.000000
    24  H    4.581057   4.927082   1.814448   0.000000
    25  H    4.927494   4.579806   1.814707   1.815323   0.000000
    26  H    3.756166   3.755347   8.492143   7.064121   7.062448
    27  H    2.508660   3.090970   8.047081   6.641930   6.881873
    28  H    3.102742   2.508119   8.043879   6.882093   6.634449
    29  H    2.436123   3.594323   5.633708   3.924127   4.729918
    30  H    4.580469   5.534782   7.343825   5.558371   6.366219
    31  H    4.613327   5.045198   7.998749   6.350585   6.669424
    32  H    5.733614   4.595999   6.921876   6.153582   5.110195
    33  H    6.461341   5.729914   7.794395   6.758827   6.062732
    34  H    6.446038   5.394589   8.617388   7.677143   6.817691
                   26         27         28         29         30
    26  H    0.000000
    27  H    1.812540   0.000000
    28  H    1.813392   1.815758   0.000000
    29  H    3.748200   3.263016   4.196811   0.000000
    30  H    3.959871   4.230727   5.243774   2.352290   0.000000
    31  H    2.539777   3.555286   4.094726   3.068951   1.889146
    32  H    4.671641   5.772651   4.639779   5.462923   5.936085
    33  H    4.670830   6.087576   5.297839   5.557356   5.276308
    34  H    4.239514   5.739668   4.522454   6.161133   6.177854
                   31         32         33         34
    31  H    0.000000
    32  H    4.757707   0.000000
    33  H    4.005211   1.814889   0.000000
    34  H    4.580654   1.815093   1.815814   0.000000
 Stoichiometry    C12H20O2
 Framework group  C1[X(C12H20O2)]
 Deg. of freedom    96
 Full point group                 C1      NOp   1
 Largest Abelian subgroup         C1      NOp   1
 Largest concise Abelian subgroup C1      NOp   1
                         Standard orientation:                         
 ---------------------------------------------------------------------
 Center     Atomic      Atomic             Coordinates (Angstroms)
 Number     Number       Type             X           Y           Z
 ---------------------------------------------------------------------
      1          6           0       -3.718044    0.274528    0.046183
      2          6           0       -5.114464    0.053510   -0.450180
      3          6           0       -2.694201   -0.377559   -0.518770
      4          6           0       -1.295498   -0.160205   -0.026170
      5          6           0       -0.327962   -1.017308   -0.835420
      6          6           0       -3.470826    1.227168    1.176307
      7          6           0        1.097292   -0.800062   -0.338440
      8          6           0        2.074087   -1.648976   -1.148523
      9          8           0        1.413824    0.584863   -0.518771
     10          6           0        1.118114   -1.219626    1.131923
     11          6           0        2.152220   -1.206041    1.986452
     12          6           0        2.635051    1.063076   -0.221876
     13          6           0        2.889596    2.540686   -0.389350
     14          8           0        3.533067    0.356586    0.147941
     15          1           0       -5.100910   -0.680413   -1.285174
     16          1           0       -5.744959   -0.340177    0.376996
     17          1           0       -5.537595    1.016400   -0.811573
     18          1           0       -2.879677   -1.075485   -1.347518
     19          1           0       -1.024836    0.912167   -0.142504
     20          1           0       -1.233206   -0.444166    1.047058
     21          1           0       -0.598550   -2.089353   -0.718984
     22          1           0       -0.391878   -0.731723   -1.908251
     23          1           0       -4.435581    1.667570    1.510058
     24          1           0       -3.000684    0.683443    2.024633
     25          1           0       -2.792249    2.039733    0.836176
     26          1           0        3.108755   -1.488446   -0.778841
     27          1           0        1.807451   -2.722722   -1.040511
     28          1           0        2.016478   -1.358593   -2.220527
     29          1           0        0.164556   -1.584595    1.538799
     30          1           0        1.991770   -1.548285    3.019757
     31          1           0        3.146556   -0.874179    1.685244
     32          1           0        1.962709    3.040321   -0.746005
     33          1           0        3.192372    2.977339    0.587330
     34          1           0        3.702152    2.694423   -1.132340
 ---------------------------------------------------------------------
 Rotational constants (GHZ):      1.1908601      0.3082878      0.2890271
 Standard basis: 6-31G (6D, 7F)
 There are   166 symmetry adapted cartesian basis functions of A   symmetry.
 There are   166 symmetry adapted basis functions of A   symmetry.
   166 basis functions,   388 primitive gaussians,   166 cartesian basis functions
    54 alpha electrons       54 beta electrons
       nuclear repulsion energy       922.2339562238 Hartrees.
 NAtoms=   34 NActive=   34 NUniq=   34 SFac= 1.00D+00 NAtFMM=   60 NAOKFM=F Big=F
 Integral buffers will be    262144 words long.
 Raffenetti 2 integral format.
 Two-electron integral symmetry is turned on.
 One-electron integrals computed using PRISM.
 NBasis=   166 RedAO= T EigKep=  2.38D-03  NBF=   166
 NBsUse=   166 1.00D-06 EigRej= -1.00D+00 NBFU=   166
 Initial guess from the checkpoint file:  "C:\Users\GHS Azim Shah\Desktop\comp2.chk"
 B after Tr=     0.000000    0.000000    0.000000
         Rot=    0.992907   -0.118738    0.003706   -0.004793 Ang= -13.66 deg.
 ExpMin= 1.61D-01 ExpMax= 5.48D+03 ExpMxC= 8.25D+02 IAcc=1 IRadAn=         1 AccDes= 0.00D+00
 Harris functional with IExCor=  402 and IRadAn=       1 diagonalized for initial guess.
 HarFok:  IExCor=  402 AccDes= 0.00D+00 IRadAn=         1 IDoV= 1 UseB2=F ITyADJ=14
 ICtDFT=  3500011 ScaDFX=  1.000000  1.000000  1.000000  1.000000
 FoFCou: FMM=F IPFlag=           0 FMFlag=      100000 FMFlg1=           0
         NFxFlg=           0 DoJE=T BraDBF=F KetDBF=T FulRan=T
         wScrn=  0.000000 ICntrl=     500 IOpCl=  0 I1Cent=   200000004 NGrid=           0
         NMat0=    1 NMatS0=      1 NMatT0=    0 NMatD0=    1 NMtDS0=    0 NMtDT0=    0
 Petite list used in FoFCou.
 Requested convergence on RMS density matrix=1.00D-08 within 128 cycles.
 Requested convergence on MAX density matrix=1.00D-06.
 Requested convergence on             energy=1.00D-06.
 No special actions if energy rises.
 Integral accuracy reduced to 1.0D-05 until final iterations.
 Initial convergence to 1.0D-05 achieved.  Increase integral accuracy.
 SCF Done:  E(RB3LYP) =  -619.548694827     A.U. after   16 cycles
            NFock= 16  Conv=0.36D-08     -V/T= 2.0053
 Calling FoFJK, ICntrl=      2127 FMM=F ISym2X=0 I1Cent= 0 IOpClX= 0 NMat=1 NMatS=1 NMatT=0.
 ***** Axes restored to original set *****
 -------------------------------------------------------------------
 Center     Atomic                   Forces (Hartrees/Bohr)
 Number     Number              X              Y              Z
 -------------------------------------------------------------------
      1        6           0.001518262   -0.014998210   -0.000368059
      2        6          -0.005923912   -0.001717728   -0.000154479
      3        6          -0.003906070    0.001383126    0.000275058
      4        6          -0.005423720   -0.011240655   -0.003685866
      5        6          -0.001331331    0.003144317   -0.011996928
      6        6          -0.010878988    0.006658794   -0.000157663
      7        6           0.010783045   -0.024594519    0.045720224
      8        6           0.016502124   -0.011081793    0.000884295
      9        8          -0.025641302    0.015367205   -0.034373042
     10        6           0.000324707    0.010600457    0.011189364
     11        6           0.001840223    0.000787156    0.006870318
     12        6          -0.012365183    0.014679126   -0.034408620
     13        6          -0.024255500   -0.003348662   -0.013016133
     14        8           0.058279051    0.005029393    0.032559002
     15        1          -0.007025169    0.010033637    0.000086437
     16        1          -0.000478460   -0.004085814   -0.009323712
     17        1          -0.000849960   -0.004597747    0.009068212
     18        1           0.002002657    0.007111450    0.000171227
     19        1           0.002320516   -0.001341197    0.010665980
     20        1          -0.001947804   -0.000351919   -0.012556691
     21        1           0.003576930    0.003942663   -0.009377842
     22        1           0.000433150    0.002338679    0.009633531
     23        1           0.011891764    0.002230484    0.000337514
     24        1          -0.004498139    0.002973542   -0.009705574
     25        1          -0.004933107    0.002260071    0.009770334
     26        1          -0.010616114   -0.012703635    0.001087110
     27        1           0.001134792    0.005057485   -0.010109427
     28        1           0.001205669    0.003277684    0.008762155
     29        1           0.006977648   -0.002032421   -0.005441629
     30        1           0.003743441   -0.003249676   -0.007252160
     31        1          -0.006273475    0.001515930    0.007758299
     32        1           0.011363810    0.004625478    0.002069772
     33        1           0.000426643   -0.011823529   -0.003312797
     34        1          -0.007976197    0.004150827    0.008331788
 -------------------------------------------------------------------
 Cartesian Forces:  Max     0.058279051 RMS     0.012390796

 GradGradGradGradGradGradGradGradGradGradGradGradGradGradGradGradGradGrad
 Berny optimization.
 Using GEDIIS/GDIIS optimizer.
 FormGI is forming the generalized inverse of G from B-inverse, IUseBI=4.
 Internal  Forces:  Max     0.068833997 RMS     0.012452306
 Search for a local minimum.
 Step number   2 out of a maximum of  171
 All quantities printed in internal units (Hartrees-Bohrs-Radians)
 Mixed Optimization -- RFO/linear search
 Update second derivatives using D2CorX and points    1    2
 DE= -1.98D-01 DEPred=-5.70D-01 R= 3.46D-01
 Trust test= 3.46D-01 RLast= 3.49D-01 DXMaxT set to 3.00D-01
 ITU=  0  0
 Use linear search instead of GDIIS.
     Eigenvalues ---    0.00462   0.00462   0.00462   0.00646   0.00805
     Eigenvalues ---    0.00805   0.00806   0.00809   0.01147   0.01337
     Eigenvalues ---    0.01653   0.01653   0.01831   0.02623   0.02922
     Eigenvalues ---    0.02923   0.02928   0.03979   0.04601   0.05051
     Eigenvalues ---    0.05535   0.05619   0.05831   0.05869   0.06704
     Eigenvalues ---    0.07351   0.07460   0.07472   0.07542   0.07543
     Eigenvalues ---    0.07545   0.07546   0.07834   0.08921   0.11810
     Eigenvalues ---    0.12496   0.15996   0.16000   0.16000   0.16000
     Eigenvalues ---    0.16000   0.16000   0.16000   0.16000   0.16000
     Eigenvalues ---    0.16000   0.16000   0.16000   0.16000   0.16000
     Eigenvalues ---    0.16000   0.16090   0.16517   0.17207   0.21948
     Eigenvalues ---    0.21990   0.21996   0.23207   0.24983   0.24997
     Eigenvalues ---    0.25000   0.25000   0.30061   0.30078   0.30080
     Eigenvalues ---    0.31446   0.32076   0.32277   0.32281   0.32283
     Eigenvalues ---    0.32283   0.32284   0.32284   0.32284   0.32285
     Eigenvalues ---    0.32285   0.32286   0.32288   0.32288   0.32289
     Eigenvalues ---    0.32292   0.32293   0.32293   0.32686   0.32692
     Eigenvalues ---    0.32696   0.33648   0.33679   0.33681   0.33682
     Eigenvalues ---    0.43899   0.57488   0.57834   0.57884   0.99861
     Eigenvalues ---    4.60588
 RFO step:  Lambda=-1.11703830D-01 EMin= 4.61664462D-03
 Quartic linear search produced a step of  0.68435.
 Maximum step size (   0.300) exceeded in Quadratic search.
    -- Step size scaled by   0.599
 Iteration  1 RMS(Cart)=  0.20057263 RMS(Int)=  0.01264545
 Iteration  2 RMS(Cart)=  0.05972467 RMS(Int)=  0.00112852
 Iteration  3 RMS(Cart)=  0.00199614 RMS(Int)=  0.00045888
 Iteration  4 RMS(Cart)=  0.00000313 RMS(Int)=  0.00045888
 Iteration  5 RMS(Cart)=  0.00000000 RMS(Int)=  0.00045888
 Variable       Old X    -DE/DX   Delta X   Delta X   Delta X     New X
                                 (Linear)    (Quad)   (Total)
    R1        2.83157   0.01231   0.00178   0.02608   0.02786   2.85943
    R2        2.53015   0.01812   0.00251   0.02303   0.02553   2.55568
    R3        2.83196   0.01443   0.00205   0.03062   0.03267   2.86463
    R4        2.10095  -0.01131  -0.00161  -0.02425  -0.02586   2.07509
    R5        2.10154  -0.00810  -0.00114  -0.01738  -0.01852   2.08301
    R6        2.10160  -0.00814  -0.00115  -0.01746  -0.01861   2.08299
    R7        2.83224   0.01580   0.00231   0.03344   0.03575   2.86799
    R8        2.07726  -0.00704  -0.00100  -0.01457  -0.01557   2.06169
    R9        2.88184   0.01845   0.00259   0.04192   0.04451   2.92635
   R10        2.10157  -0.00922  -0.00124  -0.01984  -0.02109   2.08048
   R11        2.10120  -0.01067  -0.00142  -0.02299  -0.02441   2.07679
   R12        2.88177   0.02030   0.00256   0.04648   0.04904   2.93081
   R13        2.10096  -0.01005  -0.00148  -0.02148  -0.02296   2.07801
   R14        2.10143  -0.00932  -0.00126  -0.02007  -0.02133   2.08011
   R15        2.10100  -0.01069  -0.00151  -0.02292  -0.02443   2.07656
   R16        2.10119  -0.00910  -0.00131  -0.01949  -0.02080   2.08039
   R17        2.10127  -0.00928  -0.00131  -0.01991  -0.02122   2.08005
   R18        2.88517   0.01601   0.00487   0.03326   0.03813   2.92330
   R19        2.70616   0.05096   0.03878   0.04053   0.07931   2.78547
   R20        2.88976   0.01502   0.04168  -0.01622   0.02546   2.91522
   R21        2.09834  -0.01568  -0.00341  -0.03219  -0.03560   2.06274
   R22        2.10065  -0.01116  -0.00169  -0.02378  -0.02548   2.07518
   R23        2.10162  -0.00914  -0.00113  -0.01980  -0.02092   2.08070
   R24        2.54112   0.02938   0.00859   0.03139   0.03998   2.58110
   R25        2.53518   0.00154   0.00586  -0.00566   0.00020   2.53538
   R26        2.07700  -0.00853  -0.00116  -0.01771  -0.01887   2.05813
   R27        2.07921  -0.00845   0.00033  -0.01937  -0.01903   2.06018
   R28        2.06107  -0.00887  -0.01207  -0.00513  -0.01720   2.04387
   R29        2.85103   0.00151  -0.00045   0.00412   0.00367   2.85470
   R30        2.26950   0.06640  -0.00904   0.07263   0.06359   2.33309
   R31        2.10088  -0.01143  -0.00166  -0.02447  -0.02613   2.07475
   R32        2.10112  -0.01217  -0.00146  -0.02642  -0.02788   2.07325
   R33        2.10084  -0.01213  -0.00165  -0.02609  -0.02774   2.07310
    A1        2.09559   0.00587   0.00082   0.01542   0.01623   2.11182
    A2        2.09129  -0.01412  -0.00212  -0.03687  -0.03899   2.05230
    A3        2.09631   0.00824   0.00131   0.02145   0.02276   2.11907
    A4        1.91219   0.00485   0.00073   0.01804   0.01852   1.93071
    A5        1.91154   0.00626   0.00096   0.02185   0.02258   1.93412
    A6        1.91189   0.00622   0.00095   0.02170   0.02243   1.93431
    A7        1.90906  -0.00498  -0.00076  -0.01687  -0.01787   1.89119
    A8        1.90936  -0.00499  -0.00076  -0.01698  -0.01798   1.89138
    A9        1.90975  -0.00741  -0.00114  -0.02790  -0.02923   1.88052
   A10        2.09940   0.02176   0.00339   0.06231   0.06570   2.16510
   A11        2.09246  -0.00854  -0.00133  -0.02285  -0.02418   2.06828
   A12        2.09133  -0.01322  -0.00206  -0.03946  -0.04152   2.04981
   A13        1.91365   0.01086   0.00168   0.03529   0.03679   1.95044
   A14        1.90985  -0.00084  -0.00018   0.00138   0.00126   1.91111
   A15        1.90973  -0.00402  -0.00048  -0.01001  -0.01089   1.89884
   A16        1.90925  -0.00456  -0.00060  -0.01516  -0.01585   1.89341
   A17        1.91041   0.00087  -0.00006   0.00900   0.00880   1.91921
   A18        1.91091  -0.00232  -0.00037  -0.02057  -0.02100   1.88991
   A19        1.91767   0.03330   0.00447   0.10111   0.10557   2.02323
   A20        1.90917  -0.00458  -0.00064  -0.00043  -0.00124   1.90793
   A21        1.90831  -0.01178  -0.00149  -0.03667  -0.03767   1.87064
   A22        1.90785  -0.01150  -0.00156  -0.03186  -0.03502   1.87283
   A23        1.90873  -0.00905  -0.00118  -0.02694  -0.02776   1.88097
   A24        1.91207   0.00361   0.00041  -0.00532  -0.00603   1.90604
   A25        1.91244   0.00596   0.00090   0.02162   0.02222   1.93466
   A26        1.91161   0.00665   0.00102   0.02341   0.02415   1.93576
   A27        1.91190   0.00639   0.00098   0.02247   0.02317   1.93508
   A28        1.90877  -0.00600  -0.00092  -0.02088  -0.02209   1.88668
   A29        1.90912  -0.00590  -0.00090  -0.02056  -0.02174   1.88738
   A30        1.90995  -0.00715  -0.00109  -0.02626  -0.02759   1.88236
   A31        1.92391  -0.00419   0.00874  -0.03867  -0.02955   1.89436
   A32        1.87897  -0.01790  -0.02131  -0.06618  -0.08647   1.79250
   A33        1.86189   0.00967  -0.03326   0.06085   0.02845   1.89033
   A34        1.90657   0.01141  -0.00244   0.05023   0.04470   1.95127
   A35        1.92720  -0.00560   0.01144  -0.01476  -0.00443   1.92277
   A36        1.96429   0.00590   0.03616   0.00518   0.04036   2.00464
   A37        1.91677   0.00742   0.00385   0.02531   0.02902   1.94580
   A38        1.90929   0.00023  -0.00056   0.00001  -0.00058   1.90871
   A39        1.91041   0.00151  -0.00006   0.00547   0.00530   1.91571
   A40        1.90795  -0.00363  -0.00149  -0.01155  -0.01309   1.89486
   A41        1.90862  -0.00300  -0.00126  -0.00703  -0.00850   1.90012
   A42        1.91075  -0.00258  -0.00049  -0.01233  -0.01282   1.89793
   A43        2.11398   0.06883   0.13409   0.03899   0.17308   2.28706
   A44        2.23977   0.01539   0.09946  -0.06248   0.03690   2.27667
   A45        2.02110  -0.01016  -0.05017   0.02253  -0.02771   1.99339
   A46        2.02230  -0.00524  -0.04929   0.03986  -0.00951   2.01279
   A47        2.07447  -0.00009  -0.01365   0.01319  -0.00047   2.07399
   A48        2.12929   0.00500   0.02393  -0.00517   0.01875   2.14804
   A49        2.07939  -0.00492  -0.01030  -0.00803  -0.01834   2.06105
   A50        2.06805  -0.04010  -0.01799  -0.09115  -0.10923   1.95883
   A51        2.13870   0.02967   0.03028   0.04807   0.07825   2.21695
   A52        2.07621   0.01041  -0.01245   0.04311   0.03058   2.10679
   A53        1.91251   0.00852   0.00095   0.03279   0.03370   1.94621
   A54        1.91035  -0.00200   0.00015  -0.00871  -0.00863   1.90172
   A55        1.91022  -0.00171  -0.00016  -0.00719  -0.00744   1.90278
   A56        1.90958  -0.00178  -0.00038  -0.00418  -0.00459   1.90500
   A57        1.91009  -0.00176  -0.00022  -0.00403  -0.00430   1.90579
   A58        1.91105  -0.00127  -0.00035  -0.00869  -0.00916   1.90189
    D1        0.00000   0.00000   0.00000   0.00005   0.00005   0.00005
    D2        2.09398   0.00073   0.00011   0.00388   0.00401   2.09799
    D3       -2.09457  -0.00069  -0.00010  -0.00357  -0.00370  -2.09826
    D4        3.14158  -0.00001  -0.00001  -0.00006  -0.00007   3.14152
    D5       -1.04762   0.00071   0.00011   0.00377   0.00390  -1.04372
    D6        1.04702  -0.00070  -0.00011  -0.00368  -0.00381   1.04321
    D7       -3.14158  -0.00001   0.00001  -0.00011  -0.00011   3.14149
    D8        0.00001   0.00000   0.00001   0.00000   0.00001   0.00002
    D9        0.00002   0.00000   0.00001   0.00000   0.00001   0.00003
   D10       -3.14157   0.00001   0.00001   0.00011   0.00012  -3.14145
   D11        0.00000  -0.00003   0.00000  -0.00022  -0.00022  -0.00023
   D12        2.09382   0.00036   0.00005   0.00186   0.00193   2.09575
   D13       -2.09443  -0.00039  -0.00005  -0.00213  -0.00220  -2.09663
   D14        3.14158  -0.00004  -0.00001  -0.00033  -0.00034   3.14124
   D15       -1.04778   0.00035   0.00005   0.00175   0.00181  -1.04597
   D16        1.04715  -0.00041  -0.00006  -0.00224  -0.00231   1.04484
   D17       -3.14135   0.00155   0.00017   0.00739   0.00745  -3.13390
   D18       -1.04728   0.00211   0.00036   0.01129   0.01170  -1.03558
   D19        1.04642  -0.00371  -0.00050  -0.01914  -0.01957   1.02685
   D20        0.00024   0.00154   0.00016   0.00728   0.00734   0.00757
   D21        2.09431   0.00209   0.00035   0.01118   0.01159   2.10590
   D22       -2.09517  -0.00372  -0.00050  -0.01925  -0.01968  -2.11486
   D23        3.14153  -0.00053  -0.00004  -0.00766  -0.00848   3.13305
   D24       -1.04726   0.00299   0.00039   0.01513   0.01575  -1.03150
   D25        1.04658  -0.00256  -0.00041  -0.01394  -0.01429   1.03229
   D26        1.04710  -0.00334  -0.00049  -0.02164  -0.02270   1.02439
   D27        3.14149   0.00017  -0.00006   0.00115   0.00153  -3.14016
   D28       -1.04785  -0.00537  -0.00086  -0.02793  -0.02851  -1.07636
   D29       -1.04665   0.00175   0.00036   0.00729   0.00715  -1.03950
   D30        1.04774   0.00526   0.00080   0.03008   0.03138   1.07913
   D31        3.14158  -0.00028  -0.00001   0.00101   0.00134  -3.14026
   D32       -3.13620   0.00318   0.00369   0.03101   0.03353  -3.10267
   D33       -1.05808   0.00387  -0.00701   0.03008   0.02356  -1.03452
   D34        1.05420   0.00647   0.00482   0.03396   0.03887   1.09308
   D35        1.05178  -0.00451   0.00270  -0.01078  -0.00855   1.04323
   D36        3.12991  -0.00382  -0.00800  -0.01171  -0.01852   3.11139
   D37       -1.04100  -0.00121   0.00383  -0.00783  -0.00320  -1.04420
   D38       -1.04151   0.00357   0.00387   0.03142   0.03400  -1.00751
   D39        1.03662   0.00425  -0.00683   0.03048   0.02403   1.06065
   D40       -3.13429   0.00686   0.00500   0.03437   0.03934  -3.09494
   D41       -3.13807  -0.00679   0.00241  -0.03157  -0.02960   3.11551
   D42       -1.04403  -0.00654   0.00260  -0.03019  -0.02805  -1.07209
   D43        1.04955  -0.00863   0.00162  -0.04194  -0.04086   1.00869
   D44        1.08389   0.01062   0.02466   0.04168   0.06680   1.15069
   D45       -3.10526   0.01088   0.02486   0.04306   0.06834  -3.03691
   D46       -1.01168   0.00879   0.02387   0.03132   0.05554  -0.95614
   D47       -1.08523  -0.00089  -0.02606   0.01053  -0.01541  -1.10064
   D48        1.00881  -0.00064  -0.02586   0.01191  -0.01386   0.99495
   D49        3.10239  -0.00273  -0.02685   0.00016  -0.02667   3.07572
   D50       -3.08954   0.00759   0.03564   0.04151   0.07692  -3.01262
   D51       -1.00037  -0.00144   0.03207  -0.01511   0.01545  -0.98491
   D52        1.14682   0.00367   0.06819   0.00579   0.07572   1.22254
   D53        3.14042   0.00151  -0.00080  -0.00554  -0.00622   3.13420
   D54        0.00565   0.00400   0.00384   0.01246   0.01634   0.02200
   D55        1.04976   0.00388   0.00206   0.01272   0.01494   1.06470
   D56       -2.08500   0.00637   0.00670   0.03072   0.03750  -2.04750
   D57       -1.08583  -0.01093  -0.02627  -0.04505  -0.07148  -1.15732
   D58        2.06259  -0.00844  -0.02164  -0.02705  -0.04892   2.01366
   D59       -3.10510   0.00119   0.02498  -0.00186   0.02268  -3.08242
   D60        0.05945   0.00173   0.04069  -0.00341   0.03773   0.09718
   D61       -3.13840   0.00180   0.00217   0.01299   0.01521  -3.12319
   D62       -0.00567   0.00137  -0.00391   0.01261   0.00875   0.00308
   D63       -0.00364  -0.00071  -0.00247  -0.00508  -0.00761  -0.01125
   D64        3.12909  -0.00114  -0.00855  -0.00546  -0.01407   3.11502
   D65        0.01105   0.00017   0.00757  -0.00059   0.00683   0.01787
   D66        2.10513   0.00198   0.00779   0.00903   0.01662   2.12175
   D67       -2.08358  -0.00185   0.00735  -0.01133  -0.00411  -2.08769
   D68        3.13052  -0.00006  -0.00757   0.00105  -0.00635   3.12417
   D69       -1.05858   0.00175  -0.00735   0.01067   0.00344  -1.05514
   D70        1.03589  -0.00208  -0.00778  -0.00969  -0.01729   1.01861
         Item               Value     Threshold  Converged?
 Maximum Force            0.068834     0.000450     NO 
 RMS     Force            0.012452     0.000300     NO 
 Maximum Displacement     1.081977     0.001800     NO 
 RMS     Displacement     0.250253     0.001200     NO 
 Predicted change in Energy=-8.334420D-02
 GradGradGradGradGradGradGradGradGradGradGradGradGradGradGradGradGradGrad

                          Input orientation:                          
 ---------------------------------------------------------------------
 Center     Atomic      Atomic             Coordinates (Angstroms)
 Number     Number       Type             X           Y           Z
 ---------------------------------------------------------------------
      1          6           0       -7.338263   -0.454106    0.007317
      2          6           0       -8.579922   -1.308193   -0.128426
      3          6           0       -6.110096   -1.016321    0.074588
      4          6           0       -4.820701   -0.227493    0.210754
      5          6           0       -3.581655   -1.155516    0.250364
      6          6           0       -7.523183    1.049376    0.064582
      7          6           0       -2.207738   -0.447112    0.376338
      8          6           0       -1.095433   -1.521692    0.343228
      9          8           0       -2.174915    0.411774   -0.821132
     10          6           0       -2.174835    0.311182    1.719370
     11          6           0       -1.207898    1.058053    2.273699
     12          6           0       -1.175472    1.180504   -1.346246
     13          6           0       -1.630706    1.960915   -2.556929
     14          8           0       -0.006005    1.247346   -0.956172
     15          1           0       -8.315151   -2.373451   -0.158827
     16          1           0       -9.262890   -1.144340    0.721124
     17          1           0       -9.127365   -1.059841   -1.052344
     18          1           0       -6.031976   -2.103557    0.028781
     19          1           0       -4.716714    0.457261   -0.645038
     20          1           0       -4.868732    0.373675    1.129484
     21          1           0       -3.672235   -1.847132    1.100457
     22          1           0       -3.577480   -1.732479   -0.687045
     23          1           0       -8.587109    1.315459   -0.004548
     24          1           0       -7.129009    1.458101    1.007738
     25          1           0       -6.992261    1.541653   -0.764487
     26          1           0       -0.102780   -1.071571    0.402580
     27          1           0       -1.221947   -2.202981    1.195132
     28          1           0       -1.167464   -2.103468   -0.588801
     29          1           0       -3.076700    0.196773    2.319139
     30          1           0       -1.382354    1.500082    3.254876
     31          1           0       -0.252190    1.233563    1.798715
     32          1           0       -2.690119    1.777429   -2.779139
     33          1           0       -1.482940    3.031360   -2.367266
     34          1           0       -1.024261    1.664948   -3.421869
 ---------------------------------------------------------------------
                    Distance matrix (angstroms):
                    1          2          3          4          5
     1  C    0.000000
     2  C    1.513145   0.000000
     3  C    1.352407   2.495285   0.000000
     4  C    2.535914   3.926156   1.517673   0.000000
     5  C    3.829249   5.014925   2.538363   1.548558   0.000000
     6  C    1.515894   2.590769   2.502803   2.992519   4.520145
     7  C    5.143784   6.449883   3.955180   2.627399   1.550920
     8  C    6.342357   7.502374   5.047218   3.945899   2.514757
     9  O    5.300588   6.668002   4.281053   2.910950   2.362926
    10  C    5.493431   6.860166   4.466973   3.093008   2.507653
    11  C    6.708538   8.106545   5.759398   4.354390   3.824722
    12  C    6.517981   7.905857   5.585277   4.206471   3.714279
    13  C    6.707003   8.054583   5.987801   4.756602   4.625932
    14  O    7.588495   8.984876   6.591402   5.168961   4.473785
    15  H    2.160046   1.098090   2.599722   4.117391   4.904772
    16  H    2.165672   1.102283   3.220948   4.564442   5.700717
    17  H    2.165798   1.102268   3.221146   4.564600   5.697465
    18  H    2.104171   2.673827   1.091001   2.240518   2.636656
    19  H    2.851083   4.278796   2.151934   1.100945   2.165908
    20  H    2.836030   4.264265   2.141467   1.098988   2.183540
    21  H    4.071270   5.087829   2.772331   2.175724   1.099633
    22  H    4.032352   5.051386   2.739910   2.148633   1.100745
    23  H    2.165899   2.626585   3.402801   4.075890   5.587957
    24  H    2.168218   3.323914   2.834029   2.967271   4.470831
    25  H    2.167591   3.323682   2.832930   2.965914   4.465073
    26  H    7.272531   8.497053   6.016517   4.796670   3.483215
    27  H    6.471382   7.529426   5.153424   4.221680   2.749180
    28  H    6.415178   7.469199   5.104075   4.183863   2.726009
    29  H    4.891736   6.208136   3.963722   2.768904   2.522596
    30  H    7.059628   8.434342   6.228809   4.906467   4.573425
    31  H    7.501317   8.917708   6.507661   5.052484   4.380688
    32  H    5.860829   7.158011   5.257855   4.183126   4.309860
    33  H    7.216088   8.614598   6.614904   5.329818   5.365308
    34  H    7.491083   8.762098   6.729052   5.584822   5.289667
                    6          7          8          9         10
     6  C    0.000000
     7  C    5.530880   0.000000
     8  C    6.928492   1.546945   0.000000
     9  O    5.458479   1.474008   2.501860   0.000000
    10  C    5.646953   1.542669   2.533437   2.542493   0.000000
    11  C    6.690523   2.620150   3.224043   3.306173   1.341665
    12  C    6.503927   2.584957   3.187882   1.365861   3.339528
    13  C    6.513410   3.838700   4.563548   2.389350   4.615672
    14  O    7.588748   3.081298   3.246978   2.328215   3.569139
    15  H    3.520351   6.426327   7.287103   6.774852   6.959767
    16  H    2.875764   7.097900   8.184898   7.418857   7.304490
    17  H    2.875713   7.092095   8.165345   7.110251   7.609190
    18  H    3.487975   4.182034   4.980652   4.682538   4.854544
    19  H    2.954730   2.855882   4.243418   2.548298   3.474610
    20  H    2.938826   2.884755   4.295159   3.326109   2.758433
    21  H    4.928752   2.151547   2.705404   3.322217   2.698810
    22  H    4.885922   2.158505   2.695635   2.565734   3.454677
    23  H    1.098870   6.629337   8.018452   6.526843   6.715483
    24  H    1.100896   5.314830   6.762009   5.383550   5.134752
    25  H    1.100713   5.305500   6.736742   4.948399   5.557985
    26  H    7.724962   2.195788   1.091555   2.826929   2.817686
    27  H    7.180637   2.173771   1.098136   3.436629   2.739313
    28  H    7.124780   2.181095   1.101058   2.719445   3.488980
    29  H    5.057783   2.223547   3.283712   3.274255   1.089115
    30  H    6.934759   3.571947   4.206083   4.292599   2.097448
    31  H    7.477197   2.944825   3.228146   3.351986   2.133927
    32  H    5.654672   3.890798   4.814187   2.442179   4.759410
    33  H    6.806371   4.489150   5.312930   3.119550   4.957690
    34  H    7.400693   4.504197   4.933122   3.107778   5.439563
                   11         12         13         14         15
    11  C    0.000000
    12  C    3.622161   0.000000
    13  C    4.932433   1.510640   0.000000
    14  O    3.451442   1.234616   2.389823   0.000000
    15  H    8.258659   8.063224   8.319822   9.098782   0.000000
    16  H    8.493758   8.665174   8.867834   9.706874   1.784163
    17  H    8.846807   8.266688   8.221232   9.409121   1.784274
    18  H    6.189278   6.021743   6.525106   6.964985   2.306714
    19  H    4.603452   3.681735   3.929345   4.786629   4.604137
    20  H    3.896062   4.518891   5.156916   5.362776   4.591759
    21  H    3.986170   4.624582   5.660877   5.219842   4.839368
    22  H    4.708290   3.832709   4.574665   4.659101   4.809926
    23  H    7.727186   7.533307   7.437930   8.633977   3.702137
    24  H    6.068133   6.408034   6.571987   7.391789   4.177152
    25  H    6.551587   5.856953   5.668766   6.995079   4.176709
    26  H    3.042643   3.046458   4.504356   2.689415   8.333853
    27  H    3.434800   4.231871   5.619882   4.243982   7.223282
    28  H    4.265063   3.370202   4.539530   3.565376   7.165696
    29  H    2.058224   4.244695   5.383227   4.610915   6.339380
    30  H    1.090198   4.616844   5.835334   4.437470   8.644148
    31  H    1.081569   3.278116   4.626120   2.765900   9.047312
    32  H    5.314664   2.168792   1.097908   3.287653   7.465710
    33  H    5.050559   2.136045   1.097114   2.712052   8.987119
    34  H    5.730754   2.136764   1.097038   2.700166   8.950597
                   16         17         18         19         20
    16  H    0.000000
    17  H    1.780644   0.000000
    18  H    3.440675   3.440873   0.000000
    19  H    5.009914   4.682023   2.956642   0.000000
    20  H    4.666879   4.995128   2.949808   1.782982   0.000000
    21  H    5.647410   5.917164   2.604347   3.073746   2.522783
    22  H    5.886657   5.602420   2.583536   2.468720   3.066430
    23  H    2.652148   2.651755   4.268429   4.015804   3.999914
    24  H    3.377617   3.818036   3.853213   3.090714   2.509911
    25  H    3.818030   3.377766   3.852139   2.523546   3.075821
    26  H    9.165936   9.141120   6.029933   4.972245   5.033033
    27  H    8.124172   8.297804   4.950418   4.761986   4.465703
    28  H    8.256618   8.041396   4.903558   4.376948   4.773691
    29  H    6.528490   7.039639   4.389865   3.397624   2.158229
    30  H    8.689978   9.224453   6.709164   5.235911   4.235671
    31  H    9.381276   9.599842   6.904706   5.148451   4.743388
    32  H    7.999368   7.243622   5.840760   3.225572   4.689798
    33  H    9.354264   8.769503   7.266509   4.477651   5.545641
    34  H    9.640099   8.871270   7.154427   4.775302   6.096077
                   21         22         23         24         25
    21  H    0.000000
    22  H    1.793679   0.000000
    23  H    5.948025   5.903567   0.000000
    24  H    4.783560   5.066108   1.780765   0.000000
    25  H    5.097494   4.731455   1.781070   1.779456   0.000000
    26  H    3.718808   3.701030   8.823123   7.492219   7.460291
    27  H    2.477802   3.051639   8.250106   6.952123   7.152546
    28  H    3.032024   2.440381   8.190331   7.125568   6.873574
    29  H    2.453037   3.606928   6.084043   4.442063   5.162274
    30  H    4.592266   5.550384   7.909893   6.170529   6.901309
    31  H    4.655636   5.102348   8.528149   6.925799   7.217581
    32  H    5.399375   4.181354   6.533472   5.843470   4.756347
    33  H    6.373209   5.468492   7.680884   6.763423   5.927964
    34  H    6.308557   5.053781   8.306437   7.545340   6.534057
                   26         27         28         29         30
    26  H    0.000000
    27  H    1.777853   0.000000
    28  H    1.783592   1.787537   0.000000
    29  H    3.758470   3.234550   4.170420   0.000000
    30  H    4.047999   4.240395   5.273101   2.333458   0.000000
    31  H    2.699103   3.621405   4.204014   3.053462   1.862446
    32  H    4.993442   5.813263   4.709291   5.351668   6.180332
    33  H    5.139157   6.336965   5.443246   5.704152   5.827814
    34  H    4.792085   6.026330   4.716751   6.271141   6.688373
                   31         32         33         34
    31  H    0.000000
    32  H    5.214982   0.000000
    33  H    4.701300   1.788649   0.000000
    34  H    5.294968   1.789089   1.785960   0.000000
 Stoichiometry    C12H20O2
 Framework group  C1[X(C12H20O2)]
 Deg. of freedom    96
 Full point group                 C1      NOp   1
 Largest Abelian subgroup         C1      NOp   1
 Largest concise Abelian subgroup C1      NOp   1
                         Standard orientation:                         
 ---------------------------------------------------------------------
 Center     Atomic      Atomic             Coordinates (Angstroms)
 Number     Number       Type             X           Y           Z
 ---------------------------------------------------------------------
      1          6           0       -3.788867    0.213078    0.051061
      2          6           0       -5.156584    0.039138   -0.572401
      3          6           0       -2.690100   -0.334675   -0.516109
      4          6           0       -1.287509   -0.204127    0.048716
      5          6           0       -0.243559   -0.932228   -0.833367
      6          6           0       -3.698075    1.021531    1.330161
      7          6           0        1.227820   -0.850185   -0.349976
      8          6           0        2.124529   -1.580391   -1.377473
      9          8           0        1.483405    0.601411   -0.334397
     10          6           0        1.325006   -1.540562    1.026165
     11          6           0        2.380356   -1.728547    1.832987
     12          6           0        2.634172    1.307192   -0.126584
     13          6           0        2.397067    2.799105   -0.123793
     14          8           0        3.772778    0.849470    0.008859
     15          1           0       -5.090193   -0.561946   -1.488966
     16          1           0       -5.843748   -0.466676    0.125442
     17          1           0       -5.597481    1.016259   -0.828994
     18          1           0       -2.810090   -0.907413   -1.436901
     19          1           0       -1.012813    0.860351    0.107943
     20          1           0       -1.275159   -0.620491    1.065703
     21          1           0       -0.506038   -1.997800   -0.903028
     22          1           0       -0.293490   -0.480662   -1.835980
     23          1           0       -4.689787    1.383275    1.635391
     24          1           0       -3.288293    0.413277    2.151184
     25          1           0       -3.041068    1.894488    1.196534
     26          1           0        3.178040   -1.529087   -1.096448
     27          1           0        1.828571   -2.636414   -1.433381
     28          1           0        1.998620   -1.124546   -2.371799
     29          1           0        0.385777   -1.961864    1.381871
     30          1           0        2.236019   -2.265008    2.771021
     31          1           0        3.376749   -1.384105    1.591423
     32          1           0        1.335857    3.038333   -0.272132
     33          1           0        2.727764    3.210806    0.837873
     34          1           0        2.985766    3.256202   -0.928770
 ---------------------------------------------------------------------
 Rotational constants (GHZ):      1.0447224      0.2982471      0.2713832
 Standard basis: 6-31G (6D, 7F)
 There are   166 symmetry adapted cartesian basis functions of A   symmetry.
 There are   166 symmetry adapted basis functions of A   symmetry.
   166 basis functions,   388 primitive gaussians,   166 cartesian basis functions
    54 alpha electrons       54 beta electrons
       nuclear repulsion energy       897.4465712061 Hartrees.
 NAtoms=   34 NActive=   34 NUniq=   34 SFac= 1.00D+00 NAtFMM=   60 NAOKFM=F Big=F
 Integral buffers will be    262144 words long.
 Raffenetti 2 integral format.
 Two-electron integral symmetry is turned on.
 One-electron integrals computed using PRISM.
 NBasis=   166 RedAO= T EigKep=  2.89D-03  NBF=   166
 NBsUse=   166 1.00D-06 EigRej= -1.00D+00 NBFU=   166
 Initial guess from the checkpoint file:  "C:\Users\GHS Azim Shah\Desktop\comp2.chk"
 B after Tr=     0.000000    0.000000    0.000000
         Rot=    0.997686   -0.064620   -0.002533   -0.020966 Ang=  -7.80 deg.
 ExpMin= 1.61D-01 ExpMax= 5.48D+03 ExpMxC= 8.25D+02 IAcc=1 IRadAn=         1 AccDes= 0.00D+00
 Harris functional with IExCor=  402 and IRadAn=       1 diagonalized for initial guess.
 HarFok:  IExCor=  402 AccDes= 0.00D+00 IRadAn=         1 IDoV= 1 UseB2=F ITyADJ=14
 ICtDFT=  3500011 ScaDFX=  1.000000  1.000000  1.000000  1.000000
 FoFCou: FMM=F IPFlag=           0 FMFlag=      100000 FMFlg1=           0
         NFxFlg=           0 DoJE=T BraDBF=F KetDBF=T FulRan=T
         wScrn=  0.000000 ICntrl=     500 IOpCl=  0 I1Cent=   200000004 NGrid=           0
         NMat0=    1 NMatS0=      1 NMatT0=    0 NMatD0=    1 NMtDS0=    0 NMtDT0=    0
 Petite list used in FoFCou.
 Requested convergence on RMS density matrix=1.00D-08 within 128 cycles.
 Requested convergence on MAX density matrix=1.00D-06.
 Requested convergence on             energy=1.00D-06.
 No special actions if energy rises.
 Integral accuracy reduced to 1.0D-05 until final iterations.
 Initial convergence to 1.0D-05 achieved.  Increase integral accuracy.
 SCF Done:  E(RB3LYP) =  -619.569204197     A.U. after   16 cycles
            NFock= 16  Conv=0.34D-08     -V/T= 2.0060
 Calling FoFJK, ICntrl=      2127 FMM=F ISym2X=0 I1Cent= 0 IOpClX= 0 NMat=1 NMatS=1 NMatT=0.
 ***** Axes restored to original set *****
 -------------------------------------------------------------------
 Center     Atomic                   Forces (Hartrees/Bohr)
 Number     Number              X              Y              Z
 -------------------------------------------------------------------
      1        6           0.007733429   -0.007164329    0.000254353
      2        6           0.001685510    0.000765907    0.000219822
      3        6          -0.005990069    0.004714856   -0.000170991
      4        6           0.000637272   -0.007709297   -0.001696769
      5        6          -0.004122637    0.005629573   -0.006057312
      6        6          -0.003323199   -0.001206935   -0.000298955
      7        6           0.002318829   -0.013534557    0.023758273
      8        6           0.000874016    0.001649621   -0.006071658
      9        8          -0.007882784    0.009273679   -0.008086175
     10        6          -0.000776311    0.006855495   -0.001770111
     11        6          -0.002533574   -0.005587839   -0.004519465
     12        6           0.008765611    0.003035081   -0.005551262
     13        6          -0.012685381   -0.003164680   -0.000804735
     14        8           0.001530041   -0.005769134    0.012576513
     15        1          -0.002249171    0.001734325   -0.000109410
     16        1          -0.000168207   -0.000628852   -0.002690203
     17        1          -0.000513403   -0.000882163    0.002558753
     18        1           0.000925454    0.000576080    0.000040289
     19        1           0.001247020    0.001608854    0.004164305
     20        1           0.001060607    0.003725274   -0.001788463
     21        1           0.000355083   -0.001111059   -0.002631557
     22        1           0.001528858   -0.002037431    0.004237990
     23        1           0.003074117    0.000880704    0.000261704
     24        1          -0.000614532    0.001265225   -0.002414182
     25        1          -0.000916929    0.001005893    0.002388399
     26        1           0.000168267    0.000874328   -0.000238449
     27        1          -0.000136885    0.001715071   -0.002210284
     28        1           0.000818505    0.001368621    0.002929458
     29        1          -0.001956208   -0.001609656   -0.002882725
     30        1           0.003452217   -0.000300011   -0.002470120
     31        1           0.001999393    0.002717888   -0.001874724
     32        1           0.004446722    0.001091160    0.000568942
     33        1           0.001316970   -0.002029047   -0.001493966
     34        1          -0.000068631    0.002247353    0.001872714
 -------------------------------------------------------------------
 Cartesian Forces:  Max     0.023758273 RMS     0.004601280

 GradGradGradGradGradGradGradGradGradGradGradGradGradGradGradGradGradGrad
 Berny optimization.
 Using GEDIIS/GDIIS optimizer.
 FormGI is forming the generalized inverse of G from B-inverse, IUseBI=4.
 GSVD:  received Info=                   1 from GESDD.
 Internal  Forces:  Max     0.033963319 RMS     0.004213092
 Search for a local minimum.
 Step number   3 out of a maximum of  171
 All quantities printed in internal units (Hartrees-Bohrs-Radians)
 Mixed Optimization -- RFO/linear search
 Update second derivatives using D2CorX and points    2    3
 DE= -2.05D-02 DEPred=-8.33D-02 R= 2.46D-01
 Trust test= 2.46D-01 RLast= 4.29D-01 DXMaxT set to 3.00D-01
 ITU=  0  0  0
 Use linear search instead of GDIIS.
     Eigenvalues ---    0.00462   0.00462   0.00465   0.00646   0.00805
     Eigenvalues ---    0.00805   0.00806   0.00808   0.01177   0.01363
     Eigenvalues ---    0.01663   0.01665   0.01741   0.02575   0.02922
     Eigenvalues ---    0.02923   0.02928   0.03438   0.04341   0.04949
     Eigenvalues ---    0.05570   0.05623   0.05668   0.05845   0.06338
     Eigenvalues ---    0.07240   0.07279   0.07288   0.07303   0.07311
     Eigenvalues ---    0.07468   0.07554   0.08805   0.09266   0.12550
     Eigenvalues ---    0.12757   0.15824   0.15998   0.16000   0.16000
     Eigenvalues ---    0.16000   0.16000   0.16000   0.16000   0.16000
     Eigenvalues ---    0.16000   0.16000   0.16000   0.16000   0.16000
     Eigenvalues ---    0.16036   0.16057   0.16982   0.17449   0.21945
     Eigenvalues ---    0.22011   0.22461   0.23959   0.24757   0.25000
     Eigenvalues ---    0.25000   0.27680   0.30071   0.30078   0.30915
     Eigenvalues ---    0.31446   0.31932   0.32231   0.32278   0.32283
     Eigenvalues ---    0.32283   0.32284   0.32284   0.32284   0.32285
     Eigenvalues ---    0.32285   0.32287   0.32288   0.32289   0.32291
     Eigenvalues ---    0.32292   0.32293   0.32561   0.32688   0.32693
     Eigenvalues ---    0.33572   0.33642   0.33674   0.33681   0.38321
     Eigenvalues ---    0.45166   0.57241   0.57732   0.59803   0.63621
     Eigenvalues ---    1.19191
 RFO step:  Lambda=-5.95818639D-03 EMin= 4.61664529D-03
 Quartic linear search produced a step of -0.18060.
 Iteration  1 RMS(Cart)=  0.09175012 RMS(Int)=  0.00420638
 Iteration  2 RMS(Cart)=  0.00647984 RMS(Int)=  0.00016544
 Iteration  3 RMS(Cart)=  0.00004854 RMS(Int)=  0.00016502
 Iteration  4 RMS(Cart)=  0.00000000 RMS(Int)=  0.00016502
 Variable       Old X    -DE/DX   Delta X   Delta X   Delta X     New X
                                 (Linear)    (Quad)   (Total)
    R1        2.85943   0.00046  -0.00503   0.00589   0.00086   2.86029
    R2        2.55568  -0.00604  -0.00461  -0.00395  -0.00856   2.54711
    R3        2.86463   0.00214  -0.00590   0.01082   0.00492   2.86955
    R4        2.07509  -0.00222   0.00467  -0.00992  -0.00525   2.06984
    R5        2.08301  -0.00206   0.00335  -0.00827  -0.00492   2.07809
    R6        2.08299  -0.00209   0.00336  -0.00835  -0.00499   2.07800
    R7        2.86799  -0.00025  -0.00646   0.00548  -0.00097   2.86701
    R8        2.06169  -0.00051   0.00281  -0.00387  -0.00106   2.06063
    R9        2.92635  -0.00288  -0.00804  -0.00012  -0.00816   2.91819
   R10        2.08048  -0.00212   0.00381  -0.00883  -0.00503   2.07546
   R11        2.07679   0.00050   0.00441  -0.00291   0.00150   2.07829
   R12        2.93081  -0.00054  -0.00886   0.00679  -0.00206   2.92875
   R13        2.07801  -0.00137   0.00415  -0.00731  -0.00316   2.07484
   R14        2.08011  -0.00253   0.00385  -0.00990  -0.00605   2.07405
   R15        2.07656  -0.00278   0.00441  -0.01105  -0.00664   2.06992
   R16        2.08039  -0.00182   0.00376  -0.00805  -0.00429   2.07610
   R17        2.08005  -0.00179   0.00383  -0.00806  -0.00423   2.07582
   R18        2.92330  -0.00253  -0.00689   0.00029  -0.00660   2.91670
   R19        2.78547   0.00338  -0.01432   0.02385   0.00953   2.79500
   R20        2.91522  -0.01075  -0.00460  -0.01414  -0.01874   2.89648
   R21        2.06274   0.00050   0.00643  -0.00506   0.00137   2.06411
   R22        2.07518  -0.00276   0.00460  -0.01122  -0.00662   2.06856
   R23        2.08070  -0.00325   0.00378  -0.01160  -0.00782   2.07288
   R24        2.58110  -0.00292  -0.00722   0.00332  -0.00390   2.57720
   R25        2.53538  -0.00333  -0.00004  -0.00411  -0.00414   2.53124
   R26        2.05813   0.00020   0.00341  -0.00274   0.00067   2.05880
   R27        2.06018  -0.00290   0.00344  -0.00986  -0.00642   2.05376
   R28        2.04387   0.00303   0.00311   0.00221   0.00531   2.04918
   R29        2.85470   0.00104  -0.00066   0.00312   0.00246   2.85715
   R30        2.33309   0.00511  -0.01148   0.01481   0.00333   2.33642
   R31        2.07475  -0.00459   0.00472  -0.01584  -0.01112   2.06362
   R32        2.07325  -0.00206   0.00503  -0.00980  -0.00476   2.06848
   R33        2.07310  -0.00212   0.00501  -0.00998  -0.00497   2.06814
    A1        2.11182   0.00254  -0.00293   0.01080   0.00787   2.11969
    A2        2.05230  -0.00346   0.00704  -0.01753  -0.01049   2.04181
    A3        2.11907   0.00091  -0.00411   0.00673   0.00262   2.12169
    A4        1.93071   0.00222  -0.00334   0.01571   0.01235   1.94306
    A5        1.93412   0.00135  -0.00408   0.00924   0.00517   1.93929
    A6        1.93431   0.00127  -0.00405   0.00869   0.00465   1.93897
    A7        1.89119  -0.00139   0.00323  -0.00770  -0.00449   1.88670
    A8        1.89138  -0.00140   0.00325  -0.00796  -0.00473   1.88665
    A9        1.88052  -0.00228   0.00528  -0.01957  -0.01425   1.86627
   A10        2.16510   0.00279  -0.01186   0.02092   0.00906   2.17415
   A11        2.06828  -0.00040   0.00437  -0.00422   0.00015   2.06843
   A12        2.04981  -0.00239   0.00750  -0.01670  -0.00920   2.04061
   A13        1.95044  -0.00129  -0.00664   0.00695   0.00030   1.95074
   A14        1.91111   0.00174  -0.00023   0.01314   0.01291   1.92401
   A15        1.89884   0.00127   0.00197   0.01030   0.01232   1.91116
   A16        1.89341  -0.00008   0.00286  -0.00546  -0.00262   1.89079
   A17        1.91921   0.00084  -0.00159   0.00530   0.00367   1.92288
   A18        1.88991  -0.00254   0.00379  -0.03156  -0.02779   1.86212
   A19        2.02323  -0.00135  -0.01907   0.01610  -0.00296   2.02027
   A20        1.90793   0.00091   0.00022   0.00543   0.00569   1.91362
   A21        1.87064   0.00203   0.00680   0.00968   0.01639   1.88703
   A22        1.87283   0.00056   0.00632  -0.00446   0.00215   1.87497
   A23        1.88097  -0.00039   0.00501  -0.00702  -0.00210   1.87888
   A24        1.90604  -0.00192   0.00109  -0.02244  -0.02117   1.88487
   A25        1.93466   0.00160  -0.00401   0.01233   0.00832   1.94299
   A26        1.93576   0.00201  -0.00436   0.01311   0.00876   1.94452
   A27        1.93508   0.00192  -0.00419   0.01250   0.00833   1.94340
   A28        1.88668  -0.00166   0.00399  -0.01066  -0.00666   1.88002
   A29        1.88738  -0.00162   0.00393  -0.01049  -0.00656   1.88082
   A30        1.88236  -0.00253   0.00498  -0.01871  -0.01370   1.86866
   A31        1.89436   0.00026   0.00534   0.01897   0.02358   1.91794
   A32        1.79250   0.00229   0.01562  -0.01473   0.00140   1.79390
   A33        1.89033   0.00497  -0.00514   0.03338   0.02748   1.91782
   A34        1.95127  -0.00217  -0.00807  -0.02350  -0.03116   1.92011
   A35        1.92277   0.00145   0.00080   0.01807   0.01764   1.94041
   A36        2.00464  -0.00614  -0.00729  -0.02915  -0.03636   1.96829
   A37        1.94580  -0.00116  -0.00524  -0.00036  -0.00558   1.94022
   A38        1.90871  -0.00046   0.00010  -0.00250  -0.00239   1.90632
   A39        1.91571   0.00129  -0.00096   0.00731   0.00637   1.92208
   A40        1.89486   0.00074   0.00236   0.00061   0.00297   1.89783
   A41        1.90012  -0.00012   0.00154  -0.00264  -0.00105   1.89907
   A42        1.89793  -0.00028   0.00231  -0.00256  -0.00025   1.89768
   A43        2.28706  -0.03396  -0.03126  -0.04526  -0.07652   2.21054
   A44        2.27667  -0.01648  -0.00666  -0.02241  -0.02906   2.24761
   A45        1.99339   0.00433   0.00500  -0.00949  -0.00447   1.98892
   A46        2.01279   0.01214   0.00172   0.03180   0.03353   2.04631
   A47        2.07399   0.00381   0.00009   0.01251   0.01253   2.08652
   A48        2.14804  -0.00125  -0.00339   0.00737   0.00391   2.15195
   A49        2.06105  -0.00253   0.00331  -0.01960  -0.01636   2.04469
   A50        1.95883  -0.00219   0.01973  -0.02848  -0.00876   1.95007
   A51        2.21695  -0.01360  -0.01413  -0.02313  -0.03728   2.17968
   A52        2.10679   0.01585  -0.00552   0.05183   0.04630   2.15309
   A53        1.94621   0.00120  -0.00609   0.01428   0.00818   1.95438
   A54        1.90172   0.00012   0.00156  -0.00218  -0.00064   1.90108
   A55        1.90278   0.00006   0.00134  -0.00237  -0.00103   1.90174
   A56        1.90500   0.00016   0.00083   0.00313   0.00394   1.90894
   A57        1.90579   0.00023   0.00078   0.00375   0.00452   1.91030
   A58        1.90189  -0.00184   0.00165  -0.01740  -0.01575   1.88614
    D1        0.00005  -0.00001  -0.00001   0.00040   0.00039   0.00043
    D2        2.09799   0.00060  -0.00072   0.00714   0.00644   2.10443
    D3       -2.09826  -0.00055   0.00067  -0.00567  -0.00502  -2.10329
    D4        3.14152  -0.00003   0.00001  -0.00051  -0.00050   3.14102
    D5       -1.04372   0.00058  -0.00070   0.00624   0.00556  -1.03817
    D6        1.04321  -0.00057   0.00069  -0.00658  -0.00590   1.03730
    D7        3.14149  -0.00003   0.00002  -0.00108  -0.00107   3.14043
    D8        0.00002   0.00001   0.00000   0.00042   0.00042   0.00044
    D9        0.00003   0.00000   0.00000  -0.00014  -0.00014  -0.00012
   D10       -3.14145   0.00004  -0.00002   0.00136   0.00134  -3.14010
   D11       -0.00023  -0.00002   0.00004  -0.00075  -0.00071  -0.00094
   D12        2.09575   0.00029  -0.00035   0.00268   0.00233   2.09808
   D13       -2.09663  -0.00030   0.00040  -0.00397  -0.00359  -2.10022
   D14        3.14124  -0.00004   0.00006  -0.00166  -0.00159   3.13965
   D15       -1.04597   0.00027  -0.00033   0.00177   0.00145  -1.04451
   D16        1.04484  -0.00032   0.00042  -0.00488  -0.00447   1.04037
   D17       -3.13390   0.00031  -0.00135   0.00486   0.00354  -3.13036
   D18       -1.03558   0.00054  -0.00211   0.01125   0.00915  -1.02643
   D19        1.02685  -0.00078   0.00353  -0.01326  -0.00976   1.01709
   D20        0.00757   0.00027  -0.00132   0.00337   0.00208   0.00965
   D21        2.10590   0.00050  -0.00209   0.00976   0.00768   2.11358
   D22       -2.11486  -0.00082   0.00355  -0.01475  -0.01123  -2.12608
   D23        3.13305  -0.00015   0.00153  -0.00324  -0.00157   3.13148
   D24       -1.03150   0.00034  -0.00285   0.00651   0.00362  -1.02789
   D25        1.03229  -0.00030   0.00258  -0.01178  -0.00922   1.02307
   D26        1.02439  -0.00146   0.00410  -0.02034  -0.01612   1.00828
   D27       -3.14016  -0.00096  -0.00028  -0.01059  -0.01093   3.13210
   D28       -1.07636  -0.00160   0.00515  -0.02888  -0.02377  -1.10013
   D29       -1.03950   0.00118  -0.00129   0.01801   0.01681  -1.02269
   D30        1.07913   0.00167  -0.00567   0.02776   0.02200   1.10112
   D31       -3.14026   0.00103  -0.00024   0.00947   0.00916  -3.13110
   D32       -3.10267   0.00210  -0.00606   0.04647   0.04077  -3.06190
   D33       -1.03452   0.00089  -0.00425   0.02052   0.01611  -1.01840
   D34        1.09308  -0.00264  -0.00702  -0.00519  -0.01228   1.08080
   D35        1.04323   0.00139   0.00154   0.03194   0.03371   1.07694
   D36        3.11139   0.00018   0.00334   0.00599   0.00906   3.12044
   D37       -1.04420  -0.00335   0.00058  -0.01972  -0.01934  -1.06354
   D38       -1.00751   0.00355  -0.00614   0.06419   0.05840  -0.94911
   D39        1.06065   0.00234  -0.00434   0.03824   0.03375   1.09439
   D40       -3.09494  -0.00119  -0.00711   0.01253   0.00535  -3.08959
   D41        3.11551  -0.00172   0.00535  -0.02579  -0.02055   3.09496
   D42       -1.07209  -0.00183   0.00507  -0.02691  -0.02193  -1.09402
   D43        1.00869  -0.00167   0.00738  -0.02715  -0.01985   0.98884
   D44        1.15069  -0.00347  -0.01206  -0.00653  -0.01869   1.13200
   D45       -3.03691  -0.00358  -0.01234  -0.00765  -0.02007  -3.05698
   D46       -0.95614  -0.00342  -0.01003  -0.00789  -0.01799  -0.97413
   D47       -1.10064   0.00530   0.00278   0.03655   0.03949  -1.06114
   D48        0.99495   0.00519   0.00250   0.03544   0.03811   1.03306
   D49        3.07572   0.00535   0.00482   0.03520   0.04020   3.11592
   D50       -3.01262  -0.00006  -0.01389   0.11834   0.10444  -2.90819
   D51       -0.98491   0.00055  -0.00279   0.12174   0.11868  -0.86623
   D52        1.22254  -0.00449  -0.01367   0.10181   0.08842   1.31096
   D53        3.13420   0.00134   0.00112   0.02548   0.02691  -3.12208
   D54        0.02200   0.00101  -0.00295   0.02937   0.02673   0.04873
   D55        1.06470  -0.00279  -0.00270  -0.02790  -0.03074   1.03396
   D56       -2.04750  -0.00312  -0.00677  -0.02401  -0.03092  -2.07842
   D57       -1.15732   0.00394   0.01291   0.01248   0.02521  -1.13210
   D58        2.01366   0.00361   0.00884   0.01637   0.02504   2.03870
   D59       -3.08242  -0.00099  -0.00410   0.03501   0.03078  -3.05164
   D60        0.09718  -0.00328  -0.00681   0.02735   0.02068   0.11786
   D61       -3.12319   0.00031  -0.00275   0.01168   0.00893  -3.11426
   D62        0.00308   0.00188  -0.00158   0.03362   0.03204   0.03512
   D63       -0.01125   0.00053   0.00137   0.00718   0.00856  -0.00269
   D64        3.11502   0.00210   0.00254   0.02912   0.03167  -3.13650
   D65        0.01787  -0.00071  -0.00123  -0.00324  -0.00453   0.01335
   D66        2.12175   0.00032  -0.00300   0.00824   0.00519   2.12694
   D67       -2.08769  -0.00180   0.00074  -0.01541  -0.01472  -2.10241
   D68        3.12417   0.00072   0.00115   0.00217   0.00336   3.12753
   D69       -1.05514   0.00176  -0.00062   0.01365   0.01308  -1.04206
   D70        1.01861  -0.00037   0.00312  -0.01000  -0.00684   1.01177
         Item               Value     Threshold  Converged?
 Maximum Force            0.033963     0.000450     NO 
 RMS     Force            0.004213     0.000300     NO 
 Maximum Displacement     0.552613     0.001800     NO 
 RMS     Displacement     0.093054     0.001200     NO 
 Predicted change in Energy=-4.452984D-03
 GradGradGradGradGradGradGradGradGradGradGradGradGradGradGradGradGradGrad

                          Input orientation:                          
 ---------------------------------------------------------------------
 Center     Atomic      Atomic             Coordinates (Angstroms)
 Number     Number       Type             X           Y           Z
 ---------------------------------------------------------------------
      1          6           0       -7.367236   -0.482482    0.014671
      2          6           0       -8.606241   -1.341485   -0.119389
      3          6           0       -6.137258   -1.028872    0.088008
      4          6           0       -4.850073   -0.236977    0.221526
      5          6           0       -3.612099   -1.159105    0.263672
      6          6           0       -7.573048    1.021281    0.061349
      7          6           0       -2.242937   -0.443121    0.385048
      8          6           0       -1.100264   -1.477210    0.300175
      9          8           0       -2.224009    0.431246   -0.807727
     10          6           0       -2.180947    0.344017    1.698785
     11          6           0       -1.189220    1.110165    2.171733
     12          6           0       -1.143738    1.088904   -1.318061
     13          6           0       -1.528894    1.987365   -2.471484
     14          8           0        0.018907    0.954916   -0.919395
     15          1           0       -8.351816   -2.406546   -0.144430
     16          1           0       -9.296563   -1.174787    0.720229
     17          1           0       -9.157395   -1.100223   -1.039827
     18          1           0       -6.046898   -2.114836    0.048311
     19          1           0       -4.738563    0.452538   -0.626038
     20          1           0       -4.892623    0.382523    1.129234
     21          1           0       -3.696928   -1.852339    1.110872
     22          1           0       -3.596763   -1.752312   -0.659620
     23          1           0       -8.634699    1.280517   -0.012806
     24          1           0       -7.188815    1.449844    0.997123
     25          1           0       -7.047311    1.522627   -0.762607
     26          1           0       -0.123548   -0.989567    0.336316
     27          1           0       -1.178440   -2.170760    1.143444
     28          1           0       -1.176267   -2.047946   -0.633482
     29          1           0       -3.064365    0.228481    2.325819
     30          1           0       -1.295294    1.584451    3.143813
     31          1           0       -0.269265    1.295540    1.628409
     32          1           0       -2.601357    1.954585   -2.674614
     33          1           0       -1.235470    3.014901   -2.234398
     34          1           0       -0.979063    1.674867   -3.364660
 ---------------------------------------------------------------------
                    Distance matrix (angstroms):
                    1          2          3          4          5
     1  C    0.000000
     2  C    1.513602   0.000000
     3  C    1.347875   2.497322   0.000000
     4  C    2.537553   3.930008   1.517159   0.000000
     5  C    3.823726   5.012131   2.534610   1.544240   0.000000
     6  C    1.518500   2.585115   2.503065   3.003908   4.525941
     7  C    5.137818   6.446174   3.949313   2.620381   1.549829
     8  C    6.351845   7.518919   5.061357   3.950371   2.532160
     9  O    5.288102   6.659524   4.271744   2.898636   2.367256
    10  C    5.515155   6.887022   4.486850   3.105492   2.523315
    11  C    6.734785   8.140764   5.779314   4.361186   3.828920
    12  C    6.555712   7.939305   5.603325   4.226726   3.694351
    13  C    6.809358   8.167156   6.073360   4.819775   4.660589
    14  O    7.582461   8.961398   6.545888   5.140941   4.364967
    15  H    2.167194   1.095314   2.618449   4.135596   4.918086
    16  H    2.167810   1.099678   3.225245   4.571593   5.702791
    17  H    2.167541   1.099629   3.224644   4.570473   5.696743
    18  H    2.099763   2.678886   1.090440   2.233551   2.624510
    19  H    2.862638   4.293501   2.158886   1.098285   2.158216
    20  H    2.848543   4.280447   2.150652   1.099784   2.183015
    21  H    4.068086   5.086833   2.771202   2.174873   1.097960
    22  H    4.035295   5.055245   2.745256   2.154865   1.097542
    23  H    2.171493   2.624322   3.403036   4.084249   5.590591
    24  H    2.175070   3.323735   2.841883   2.986073   4.487479
    25  H    2.174161   3.323723   2.839347   2.982043   4.477233
    26  H    7.268536   8.502211   6.018962   4.787442   3.493423
    27  H    6.513494   7.579885   5.196896   4.250922   2.778513
    28  H    6.418635   7.481169   5.115710   4.184196   2.743756
    29  H    4.935745   6.257494   4.003924   2.798831   2.545163
    30  H    7.136681   8.524056   6.293808   4.949122   4.603248
    31  H    7.493111   8.917055   6.496851   5.031076   4.366042
    32  H    5.990422   7.311080   5.388478   4.271685   4.398885
    33  H    7.408681   8.819276   6.765589   5.447167   5.413967
    34  H    7.542068   8.820658   6.770384   5.612539   5.303684
                    6          7          8          9         10
     6  C    0.000000
     7  C    5.537088   0.000000
     8  C    6.942365   1.543452   0.000000
     9  O    5.451206   1.479050   2.476379   0.000000
    10  C    5.675794   1.532754   2.537884   2.508399   0.000000
    11  C    6.724202   2.591382   3.194551   3.226284   1.339472
    12  C    6.575970   2.540850   3.034059   1.363797   3.275976
    13  C    6.624225   3.817970   4.457477   2.381760   4.529560
    14  O    7.655328   2.961759   2.941960   2.305943   3.473820
    15  H    3.521196   6.438461   7.324366   6.785502   7.003046
    16  H    2.868334   7.099389   8.212626   7.411815   7.341412
    17  H    2.867668   7.090260   8.176496   7.104301   7.632604
    18  H    3.487770   4.168710   4.993915   4.672239   4.869867
    19  H    2.971579   2.837719   4.221257   2.521199   3.458031
    20  H    2.955177   2.873384   4.304408   3.297831   2.771111
    21  H    4.937965   2.151001   2.746018   3.326450   2.732731
    22  H    4.901373   2.153638   2.688753   2.583469   3.458497
    23  H    1.095356   6.632031   8.029366   6.515374   6.742217
    24  H    1.098624   5.331010   6.791453   5.379993   5.176285
    25  H    1.098476   5.316323   6.745064   4.945441   5.579343
    26  H    7.721021   2.189243   1.092280   2.781992   2.804935
    27  H    7.228490   2.166345   1.094635   3.416243   2.763607
    28  H    7.128938   2.179599   1.096919   2.697131   3.488601
    29  H    5.107308   2.211874   3.297015   3.250604   1.089471
    30  H    7.016334   3.552444   4.183071   4.219841   2.100276
    31  H    7.475035   2.909342   3.184793   3.240801   2.136557
    32  H    5.751022   3.903716   4.783291   2.438898   4.679455
    33  H    7.029215   4.453583   5.159593   3.112535   4.847420
    34  H    7.459581   4.488158   4.835421   3.103931   5.371607
                   11         12         13         14         15
    11  C    0.000000
    12  C    3.490155   0.000000
    13  C    4.737544   1.511940   0.000000
    14  O    3.322461   1.236378   2.422936   0.000000
    15  H    8.308709   8.096417   8.442387   9.053673   0.000000
    16  H    8.547332   8.703303   8.973456   9.695462   1.776911
    17  H    8.870837   8.311943   8.353254   9.404393   1.776844
    18  H    6.205368   6.014308   6.602256   6.866864   2.331285
    19  H    4.567038   3.715727   4.007909   4.792907   4.632699
    20  H    3.915541   4.532369   5.182215   5.352349   4.622460
    21  H    4.023737   4.590142   5.681282   5.080364   4.852928
    22  H    4.691119   3.810955   4.641564   4.524338   4.827419
    23  H    7.761211   7.606241   7.552297   8.707056   3.700240
    24  H    6.122927   6.483310   6.659945   7.474574   4.186581
    25  H    6.564885   5.945488   5.795616   7.090720   4.185962
    26  H    2.985513   2.845661   4.326761   2.319077   8.363213
    27  H    3.438308   4.084803   5.520917   3.931767   7.291881
    28  H    4.224105   3.210845   4.448183   3.244590   7.201129
    29  H    2.077806   4.207968   5.335303   4.534941   6.403330
    30  H    1.086801   4.491865   5.634578   4.316607   8.748433
    31  H    1.084381   3.080436   4.344469   2.586576   9.065099
    32  H    5.118033   2.171243   1.092023   3.308462   7.647815
    33  H    4.800433   2.134843   1.094594   2.747041   9.187079
    34  H    5.569085   2.135191   1.094410   2.737443   9.021380
                   16         17         18         19         20
    16  H    0.000000
    17  H    1.767123   0.000000
    18  H    3.448984   3.447996   0.000000
    19  H    5.023543   4.701953   2.959375   0.000000
    20  H    4.689050   5.009155   2.955935   1.763411   0.000000
    21  H    5.653989   5.916746   2.592354   3.068276   2.534686
    22  H    5.892813   5.611631   2.575996   2.483183   3.071933
    23  H    2.646492   2.644977   4.269528   4.030072   4.014198
    24  H    3.377567   3.811471   3.861498   3.103709   2.535572
    25  H    3.812345   3.377668   3.858698   2.548345   3.085706
    26  H    9.182913   9.138731   6.036162   4.929924   5.025477
    27  H    8.189932   8.341249   4.990423   4.763111   4.507173
    28  H    8.278535   8.047465   4.918573   4.352289   4.777619
    29  H    6.586910   7.086469   4.424216   3.400971   2.190451
    30  H    8.803832   9.301770   6.770864   5.229637   4.294640
    31  H    9.403160   9.584258   6.892635   5.076200   4.739010
    32  H    8.132878   7.415255   5.987175   3.319707   4.710683
    33  H    9.553247   9.006560   7.394241   4.628626   5.623006
    34  H    9.694723   8.943773   7.189797   4.809155   6.097638
                   21         22         23         24         25
    21  H    0.000000
    22  H    1.776142   0.000000
    23  H    5.954748   5.915845   0.000000
    24  H    4.807351   5.089346   1.771781   0.000000
    25  H    5.111300   4.758373   1.772179   1.766910   0.000000
    26  H    3.756775   3.692816   8.815603   7.503692   7.446962
    27  H    2.538746   3.045393   8.297229   7.018175   7.191507
    28  H    3.071606   2.438623   8.190977   7.144518   6.872759
    29  H    2.491193   3.622131   6.132257   4.502028   5.203562
    30  H    4.659637   5.558493   7.995216   6.273753   6.953390
    31  H    4.682506   5.059320   8.524922   6.950000   7.190996
    32  H    5.479311   4.334988   6.628786   5.897557   4.858895
    33  H    6.398408   5.548148   7.917837   6.952298   6.178232
    34  H    6.313347   5.090692   8.366552   7.591891   6.604354
                   26         27         28         29         30
    26  H    0.000000
    27  H    1.777490   0.000000
    28  H    1.780138   1.781167   0.000000
    29  H    3.753687   3.272778   4.183837   0.000000
    30  H    3.985046   4.256376   5.241796   2.374316   0.000000
    31  H    2.629154   3.616217   4.137354   3.072064   1.852742
    32  H    4.886028   5.798339   4.713529   5.310193   5.974688
    33  H    4.886789   6.189034   5.310259   5.648414   5.565512
    34  H    4.639864   5.928878   4.621423   6.230736   6.516778
                   31         32         33         34
    31  H    0.000000
    32  H    4.938522   0.000000
    33  H    4.337169   1.784294   0.000000
    34  H    5.057513   1.785006   1.771702   0.000000
 Stoichiometry    C12H20O2
 Framework group  C1[X(C12H20O2)]
 Deg. of freedom    96
 Full point group                 C1      NOp   1
 Largest Abelian subgroup         C1      NOp   1
 Largest concise Abelian subgroup C1      NOp   1
                         Standard orientation:                         
 ---------------------------------------------------------------------
 Center     Atomic      Atomic             Coordinates (Angstroms)
 Number     Number       Type             X           Y           Z
 ---------------------------------------------------------------------
      1          6           0       -3.814084    0.204046    0.029069
      2          6           0       -5.177162    0.013894   -0.600892
      3          6           0       -2.707807   -0.347188   -0.508573
      4          6           0       -1.309376   -0.201614    0.061488
      5          6           0       -0.260686   -0.940465   -0.798178
      6          6           0       -3.749920    1.044374    1.292229
      7          6           0        1.205375   -0.840053   -0.305684
      8          6           0        2.147607   -1.524576   -1.318538
      9          8           0        1.447753    0.618962   -0.294865
     10          6           0        1.332817   -1.473016    1.084442
     11          6           0        2.417249   -1.573588    1.864235
     12          6           0        2.655316    1.242875   -0.183213
     13          6           0        2.502868    2.743853   -0.084277
     14          8           0        3.750833    0.669815   -0.191841
     15          1           0       -5.116333   -0.604023   -1.503218
     16          1           0       -5.872860   -0.471185    0.099104
     17          1           0       -5.623371    0.979987   -0.877921
     18          1           0       -2.811042   -0.940475   -1.417645
     19          1           0       -1.028627    0.858929    0.113054
     20          1           0       -1.291659   -0.583568    1.092662
     21          1           0       -0.515873   -2.006793   -0.855983
     22          1           0       -0.299551   -0.526966   -1.814104
     23          1           0       -4.742171    1.409294    1.578719
     24          1           0       -3.348731    0.468261    2.137283
     25          1           0       -3.097286    1.917816    1.158746
     26          1           0        3.192164   -1.424990   -1.015125
     27          1           0        1.899121   -2.588882   -1.379634
     28          1           0        2.023629   -1.076348   -2.311993
     29          1           0        0.408983   -1.915608    1.455374
     30          1           0        2.342959   -2.080194    2.822863
     31          1           0        3.384732   -1.165101    1.594056
     32          1           0        1.455055    3.050595   -0.106903
     33          1           0        2.961471    3.086521    0.848674
     34          1           0        3.037517    3.211257   -0.916994
 ---------------------------------------------------------------------
 Rotational constants (GHZ):      1.0989260      0.2944967      0.2713467
 Standard basis: 6-31G (6D, 7F)
 There are   166 symmetry adapted cartesian basis functions of A   symmetry.
 There are   166 symmetry adapted basis functions of A   symmetry.
   166 basis functions,   388 primitive gaussians,   166 cartesian basis functions
    54 alpha electrons       54 beta electrons
       nuclear repulsion energy       901.4039087241 Hartrees.
 NAtoms=   34 NActive=   34 NUniq=   34 SFac= 1.00D+00 NAtFMM=   60 NAOKFM=F Big=F
 Integral buffers will be    262144 words long.
 Raffenetti 2 integral format.
 Two-electron integral symmetry is turned on.
 One-electron integrals computed using PRISM.
 NBasis=   166 RedAO= T EigKep=  2.88D-03  NBF=   166
 NBsUse=   166 1.00D-06 EigRej= -1.00D+00 NBFU=   166
 Initial guess from the checkpoint file:  "C:\Users\GHS Azim Shah\Desktop\comp2.chk"
 B after Tr=     0.000000    0.000000    0.000000
         Rot=    0.999936    0.011264   -0.000210    0.001357 Ang=   1.30 deg.
 ExpMin= 1.61D-01 ExpMax= 5.48D+03 ExpMxC= 8.25D+02 IAcc=1 IRadAn=         1 AccDes= 0.00D+00
 Harris functional with IExCor=  402 and IRadAn=       1 diagonalized for initial guess.
 HarFok:  IExCor=  402 AccDes= 0.00D+00 IRadAn=         1 IDoV= 1 UseB2=F ITyADJ=14
 ICtDFT=  3500011 ScaDFX=  1.000000  1.000000  1.000000  1.000000
 FoFCou: FMM=F IPFlag=           0 FMFlag=      100000 FMFlg1=           0
         NFxFlg=           0 DoJE=T BraDBF=F KetDBF=T FulRan=T
         wScrn=  0.000000 ICntrl=     500 IOpCl=  0 I1Cent=   200000004 NGrid=           0
         NMat0=    1 NMatS0=      1 NMatT0=    0 NMatD0=    1 NMtDS0=    0 NMtDT0=    0
 Petite list used in FoFCou.
 Requested convergence on RMS density matrix=1.00D-08 within 128 cycles.
 Requested convergence on MAX density matrix=1.00D-06.
 Requested convergence on             energy=1.00D-06.
 No special actions if energy rises.
 Integral accuracy reduced to 1.0D-05 until final iterations.
 Initial convergence to 1.0D-05 achieved.  Increase integral accuracy.
 SCF Done:  E(RB3LYP) =  -619.573999700     A.U. after   13 cycles
            NFock= 13  Conv=0.87D-08     -V/T= 2.0058
 Calling FoFJK, ICntrl=      2127 FMM=F ISym2X=0 I1Cent= 0 IOpClX= 0 NMat=1 NMatS=1 NMatT=0.
 ***** Axes restored to original set *****
 -------------------------------------------------------------------
 Center     Atomic                   Forces (Hartrees/Bohr)
 Number     Number              X              Y              Z
 -------------------------------------------------------------------
      1        6           0.002155675   -0.002657616    0.000048947
      2        6           0.001257249    0.000934042    0.000182207
      3        6          -0.001778553    0.002808418    0.000038073
      4        6           0.000206382   -0.004960496   -0.000877967
      5        6          -0.000125577    0.004131147   -0.002393783
      6        6          -0.001360536   -0.001136744   -0.000168259
      7        6           0.003237219   -0.011943500    0.013288873
      8        6           0.001238955   -0.000525662    0.000343896
      9        8          -0.008956835    0.011275060   -0.007420369
     10        6          -0.001523638    0.002540692   -0.001353169
     11        6          -0.000678598   -0.001885651   -0.003104212
     12        6           0.003866491    0.000218912   -0.003172980
     13        6          -0.003159280   -0.002123564    0.000869143
     14        8           0.002551004    0.003068026    0.003167689
     15        1          -0.000567218    0.000200684   -0.000027819
     16        1          -0.000279903   -0.000056048   -0.000484021
     17        1          -0.000341129   -0.000089974    0.000412252
     18        1           0.000556962    0.000072994    0.000037363
     19        1           0.000298981    0.001233544    0.001183423
     20        1           0.000440886    0.001589091   -0.000463164
     21        1           0.000221893   -0.001020145   -0.000377437
     22        1           0.000638124   -0.001400856    0.001412352
     23        1           0.000547727    0.000257593    0.000042174
     24        1           0.000029279    0.000492543   -0.000366986
     25        1           0.000020032    0.000446528    0.000421983
     26        1          -0.002163841   -0.001059476   -0.000032125
     27        1          -0.000705006   -0.000742213   -0.000254371
     28        1           0.000054264    0.000234317    0.000674843
     29        1          -0.000129824   -0.000628721   -0.000610557
     30        1           0.001428888    0.000567653   -0.000436542
     31        1           0.000304524   -0.000178333   -0.000910245
     32        1           0.001306497   -0.000557627    0.000953115
     33        1           0.000761770   -0.000082546   -0.000533299
     34        1           0.000647137    0.000977929   -0.000089029
 -------------------------------------------------------------------
 Cartesian Forces:  Max     0.013288873 RMS     0.002786709

 GradGradGradGradGradGradGradGradGradGradGradGradGradGradGradGradGradGrad
 Berny optimization.
 Using GEDIIS/GDIIS optimizer.
 FormGI is forming the generalized inverse of G from B-inverse, IUseBI=4.
 Internal  Forces:  Max     0.012534287 RMS     0.002078547
 Search for a local minimum.
 Step number   4 out of a maximum of  171
 All quantities printed in internal units (Hartrees-Bohrs-Radians)
 Mixed Optimization -- RFO/linear search
 Update second derivatives using D2CorX and points    2    3    4
 DE= -4.80D-03 DEPred=-4.45D-03 R= 1.08D+00
 TightC=F SS=  1.41D+00  RLast= 2.83D-01 DXNew= 5.0454D-01 8.4778D-01
 Trust test= 1.08D+00 RLast= 2.83D-01 DXMaxT set to 5.05D-01
 ITU=  1  0  0  0
 Use linear search instead of GDIIS.
     Eigenvalues ---    0.00462   0.00462   0.00470   0.00646   0.00805
     Eigenvalues ---    0.00805   0.00806   0.00807   0.01121   0.01371
     Eigenvalues ---    0.01668   0.01684   0.02092   0.02881   0.02922
     Eigenvalues ---    0.02923   0.03260   0.03402   0.04274   0.04886
     Eigenvalues ---    0.05005   0.05486   0.05645   0.05845   0.06686
     Eigenvalues ---    0.07151   0.07172   0.07177   0.07193   0.07244
     Eigenvalues ---    0.07472   0.07836   0.08802   0.09286   0.12531
     Eigenvalues ---    0.12807   0.15086   0.15998   0.16000   0.16000
     Eigenvalues ---    0.16000   0.16000   0.16000   0.16000   0.16000
     Eigenvalues ---    0.16000   0.16000   0.16000   0.16000   0.16016
     Eigenvalues ---    0.16059   0.16316   0.17305   0.18119   0.21592
     Eigenvalues ---    0.21950   0.22683   0.24428   0.24898   0.25000
     Eigenvalues ---    0.25303   0.29012   0.30034   0.30187   0.30530
     Eigenvalues ---    0.31527   0.31843   0.32068   0.32278   0.32283
     Eigenvalues ---    0.32283   0.32284   0.32284   0.32285   0.32285
     Eigenvalues ---    0.32287   0.32288   0.32289   0.32290   0.32292
     Eigenvalues ---    0.32293   0.32519   0.32678   0.32691   0.33049
     Eigenvalues ---    0.33564   0.33652   0.33680   0.33734   0.36004
     Eigenvalues ---    0.42217   0.51663   0.57716   0.58186   0.60631
     Eigenvalues ---    1.14304
 RFO step:  Lambda=-3.28999507D-03 EMin= 4.61544031D-03
 Quartic linear search produced a step of  0.06283.
 Iteration  1 RMS(Cart)=  0.06013060 RMS(Int)=  0.00178646
 Iteration  2 RMS(Cart)=  0.00208354 RMS(Int)=  0.00013812
 Iteration  3 RMS(Cart)=  0.00000305 RMS(Int)=  0.00013811
 Iteration  4 RMS(Cart)=  0.00000000 RMS(Int)=  0.00013811
 Variable       Old X    -DE/DX   Delta X   Delta X   Delta X     New X
                                 (Linear)    (Quad)   (Total)
    R1        2.86029  -0.00062   0.00005  -0.00479  -0.00474   2.85556
    R2        2.54711  -0.00200  -0.00054  -0.01016  -0.01070   2.53641
    R3        2.86955   0.00015   0.00031  -0.00101  -0.00070   2.86885
    R4        2.06984  -0.00032  -0.00033  -0.00048  -0.00080   2.06904
    R5        2.07809  -0.00021  -0.00031  -0.00078  -0.00109   2.07700
    R6        2.07800  -0.00019  -0.00031  -0.00075  -0.00107   2.07693
    R7        2.86701  -0.00087  -0.00006  -0.00731  -0.00737   2.85964
    R8        2.06063  -0.00003  -0.00007   0.00121   0.00114   2.06177
    R9        2.91819  -0.00148  -0.00051  -0.01408  -0.01460   2.90359
   R10        2.07546  -0.00011  -0.00032  -0.00018  -0.00050   2.07496
   R11        2.07829   0.00050   0.00009   0.00516   0.00525   2.08354
   R12        2.92875  -0.00197  -0.00013  -0.01373  -0.01386   2.91489
   R13        2.07484   0.00034  -0.00020   0.00227   0.00207   2.07691
   R14        2.07405  -0.00042  -0.00038  -0.00164  -0.00203   2.07203
   R15        2.06992  -0.00047  -0.00042  -0.00176  -0.00217   2.06775
   R16        2.07610  -0.00011  -0.00027   0.00006  -0.00021   2.07589
   R17        2.07582  -0.00010  -0.00027   0.00018  -0.00009   2.07573
   R18        2.91670   0.00019  -0.00041  -0.00529  -0.00571   2.91099
   R19        2.79500   0.01253   0.00060   0.04097   0.04157   2.83657
   R20        2.89648  -0.00530  -0.00118  -0.00715  -0.00833   2.88816
   R21        2.06411  -0.00241   0.00009  -0.00382  -0.00374   2.06037
   R22        2.06856   0.00032  -0.00042   0.00092   0.00051   2.06907
   R23        2.07288  -0.00070  -0.00049  -0.00335  -0.00384   2.06903
   R24        2.57720   0.00501  -0.00025   0.00557   0.00533   2.58253
   R25        2.53124  -0.00165  -0.00026  -0.00226  -0.00252   2.52872
   R26        2.05880  -0.00018   0.00004   0.00192   0.00196   2.06076
   R27        2.05376  -0.00028  -0.00040  -0.00081  -0.00121   2.05255
   R28        2.04918   0.00068   0.00033   0.00071   0.00104   2.05023
   R29        2.85715  -0.00186   0.00015  -0.00594  -0.00578   2.85137
   R30        2.33642   0.00309   0.00021  -0.00818  -0.00797   2.32844
   R31        2.06362  -0.00144  -0.00070  -0.00680  -0.00750   2.05613
   R32        2.06848   0.00001  -0.00030   0.00123   0.00093   2.06941
   R33        2.06814   0.00012  -0.00031   0.00135   0.00103   2.06917
    A1        2.11969   0.00116   0.00049   0.00648   0.00698   2.12666
    A2        2.04181  -0.00166  -0.00066  -0.00712  -0.00778   2.03403
    A3        2.12169   0.00050   0.00016   0.00064   0.00080   2.12249
    A4        1.94306   0.00067   0.00078   0.00842   0.00917   1.95223
    A5        1.93929   0.00032   0.00032   0.00118   0.00149   1.94078
    A6        1.93897   0.00029   0.00029   0.00074   0.00102   1.93998
    A7        1.88670  -0.00036  -0.00028  -0.00126  -0.00157   1.88513
    A8        1.88665  -0.00035  -0.00030  -0.00134  -0.00166   1.88499
    A9        1.86627  -0.00064  -0.00090  -0.00851  -0.00941   1.85687
   A10        2.17415   0.00147   0.00057   0.00328   0.00384   2.17800
   A11        2.06843  -0.00015   0.00001   0.00315   0.00316   2.07159
   A12        2.04061  -0.00131  -0.00058  -0.00643  -0.00701   2.03360
   A13        1.95074  -0.00011   0.00002  -0.00169  -0.00169   1.94905
   A14        1.92401   0.00043   0.00081   0.01112   0.01193   1.93594
   A15        1.91116   0.00039   0.00077   0.01173   0.01250   1.92365
   A16        1.89079   0.00013  -0.00016   0.00200   0.00180   1.89259
   A17        1.92288   0.00012   0.00023   0.00094   0.00114   1.92402
   A18        1.86212  -0.00100  -0.00175  -0.02527  -0.02703   1.83509
   A19        2.02027  -0.00032  -0.00019  -0.01331  -0.01345   2.00682
   A20        1.91362   0.00047   0.00036   0.00715   0.00751   1.92113
   A21        1.88703   0.00076   0.00103   0.02059   0.02163   1.90866
   A22        1.87497   0.00000   0.00013   0.00419   0.00435   1.87933
   A23        1.87888  -0.00014  -0.00013   0.00177   0.00169   1.88057
   A24        1.88487  -0.00084  -0.00133  -0.02202  -0.02339   1.86148
   A25        1.94299   0.00037   0.00052   0.00395   0.00445   1.94744
   A26        1.94452   0.00054   0.00055   0.00417   0.00471   1.94923
   A27        1.94340   0.00050   0.00052   0.00385   0.00436   1.94777
   A28        1.88002  -0.00039  -0.00042  -0.00222  -0.00266   1.87736
   A29        1.88082  -0.00037  -0.00041  -0.00209  -0.00252   1.87831
   A30        1.86866  -0.00074  -0.00086  -0.00848  -0.00934   1.85932
   A31        1.91794  -0.00355   0.00148   0.00362   0.00482   1.92275
   A32        1.79390   0.00006   0.00009  -0.00895  -0.00893   1.78496
   A33        1.91782   0.00447   0.00173   0.00630   0.00749   1.92531
   A34        1.92011   0.00411  -0.00196   0.01227   0.01052   1.93063
   A35        1.94041   0.00017   0.00111   0.02352   0.02446   1.96487
   A36        1.96829  -0.00530  -0.00228  -0.03873  -0.04100   1.92729
   A37        1.94022   0.00013  -0.00035  -0.00157  -0.00191   1.93830
   A38        1.90632  -0.00023  -0.00015  -0.00335  -0.00350   1.90282
   A39        1.92208   0.00005   0.00040   0.00100   0.00140   1.92348
   A40        1.89783   0.00034   0.00019   0.00705   0.00723   1.90506
   A41        1.89907   0.00000  -0.00007   0.00094   0.00087   1.89994
   A42        1.89768  -0.00029  -0.00002  -0.00405  -0.00407   1.89361
   A43        2.21054  -0.00430  -0.00481   0.00019  -0.00462   2.20591
   A44        2.24761  -0.01008  -0.00183  -0.00547  -0.00730   2.24031
   A45        1.98892   0.00416  -0.00028  -0.01040  -0.01068   1.97824
   A46        2.04631   0.00592   0.00211   0.01576   0.01787   2.06418
   A47        2.08652   0.00262   0.00079   0.01302   0.01380   2.10032
   A48        2.15195  -0.00201   0.00025   0.00270   0.00294   2.15489
   A49        2.04469  -0.00061  -0.00103  -0.01573  -0.01676   2.02793
   A50        1.95007  -0.00344  -0.00055  -0.01216  -0.01353   1.93654
   A51        2.17968   0.00248  -0.00234   0.00028  -0.00287   2.17681
   A52        2.15309   0.00101   0.00291   0.01373   0.01581   2.16890
   A53        1.95438  -0.00126   0.00051  -0.00791  -0.00739   1.94699
   A54        1.90108   0.00023  -0.00004   0.00172   0.00168   1.90276
   A55        1.90174   0.00081  -0.00006   0.00563   0.00557   1.90731
   A56        1.90894   0.00066   0.00025   0.00707   0.00732   1.91626
   A57        1.91030   0.00057   0.00028   0.00805   0.00834   1.91864
   A58        1.88614  -0.00101  -0.00099  -0.01495  -0.01594   1.87020
    D1        0.00043   0.00001   0.00002   0.00089   0.00092   0.00135
    D2        2.10443   0.00022   0.00040   0.00581   0.00623   2.11066
    D3       -2.10329  -0.00019  -0.00032  -0.00361  -0.00394  -2.10722
    D4        3.14102   0.00000  -0.00003  -0.00012  -0.00016   3.14087
    D5       -1.03817   0.00020   0.00035   0.00480   0.00515  -1.03301
    D6        1.03730  -0.00020  -0.00037  -0.00463  -0.00501   1.03229
    D7        3.14043  -0.00001  -0.00007  -0.00100  -0.00107   3.13935
    D8        0.00044   0.00002   0.00003   0.00080   0.00082   0.00126
    D9       -0.00012   0.00001  -0.00001   0.00007   0.00006  -0.00006
   D10       -3.14010   0.00003   0.00008   0.00186   0.00195  -3.13815
   D11       -0.00094  -0.00001  -0.00004  -0.00156  -0.00160  -0.00254
   D12        2.09808   0.00011   0.00015   0.00114   0.00130   2.09938
   D13       -2.10022  -0.00014  -0.00023  -0.00421  -0.00444  -2.10466
   D14        3.13965  -0.00003  -0.00010  -0.00257  -0.00267   3.13698
   D15       -1.04451   0.00010   0.00009   0.00013   0.00023  -1.04429
   D16        1.04037  -0.00015  -0.00028  -0.00523  -0.00551   1.03486
   D17       -3.13036   0.00002   0.00022   0.00286   0.00308  -3.12728
   D18       -1.02643   0.00041   0.00057   0.01185   0.01243  -1.01400
   D19        1.01709  -0.00033  -0.00061  -0.00538  -0.00601   1.01108
   D20        0.00965   0.00000   0.00013   0.00110   0.00123   0.01088
   D21        2.11358   0.00038   0.00048   0.01009   0.01058   2.12416
   D22       -2.12608  -0.00035  -0.00071  -0.00715  -0.00786  -2.13395
   D23        3.13148   0.00002  -0.00010   0.00163   0.00153   3.13300
   D24       -1.02789   0.00016   0.00023   0.00327   0.00348  -1.02441
   D25        1.02307  -0.00016  -0.00058  -0.00735  -0.00790   1.01517
   D26        1.00828  -0.00054  -0.00101  -0.01255  -0.01356   0.99472
   D27        3.13210  -0.00040  -0.00069  -0.01091  -0.01161   3.12049
   D28       -1.10013  -0.00071  -0.00149  -0.02153  -0.02299  -1.12312
   D29       -1.02269   0.00053   0.00106   0.01610   0.01714  -1.00556
   D30        1.10112   0.00067   0.00138   0.01773   0.01909   1.12021
   D31       -3.13110   0.00035   0.00058   0.00712   0.00771  -3.12339
   D32       -3.06190  -0.00064   0.00256   0.03080   0.03335  -3.02855
   D33       -1.01840   0.00256   0.00101   0.04183   0.04289  -0.97552
   D34        1.08080  -0.00146  -0.00077  -0.00520  -0.00601   1.07479
   D35        1.07694  -0.00103   0.00212   0.02733   0.02944   1.10638
   D36        3.12044   0.00216   0.00057   0.03836   0.03897  -3.12377
   D37       -1.06354  -0.00185  -0.00122  -0.00868  -0.00993  -1.07347
   D38       -0.94911   0.00002   0.00367   0.04995   0.05361  -0.89550
   D39        1.09439   0.00322   0.00212   0.06098   0.06314   1.15754
   D40       -3.08959  -0.00080   0.00034   0.01394   0.01425  -3.07535
   D41        3.09496  -0.00087  -0.00129   0.01569   0.01435   3.10931
   D42       -1.09402  -0.00051  -0.00138   0.02129   0.01986  -1.07416
   D43        0.98884  -0.00099  -0.00125   0.01487   0.01357   1.00241
   D44        1.13200  -0.00123  -0.00117   0.01777   0.01664   1.14864
   D45       -3.05698  -0.00088  -0.00126   0.02337   0.02216  -3.03483
   D46       -0.97413  -0.00135  -0.00113   0.01695   0.01587  -0.95826
   D47       -1.06114   0.00247   0.00248   0.04179   0.04428  -1.01686
   D48        1.03306   0.00282   0.00239   0.04739   0.04979   1.08286
   D49        3.11592   0.00235   0.00253   0.04097   0.04351  -3.12376
   D50       -2.90819  -0.00204   0.00656  -0.04474  -0.03792  -2.94611
   D51       -0.86623  -0.00429   0.00746  -0.03987  -0.03247  -0.89871
   D52        1.31096  -0.00482   0.00556  -0.02814  -0.02277   1.28819
   D53       -3.12208  -0.00006   0.00169   0.01066   0.01243  -3.10964
   D54        0.04873  -0.00017   0.00168   0.01483   0.01657   0.06529
   D55        1.03396   0.00127  -0.00193  -0.01388  -0.01601   1.01795
   D56       -2.07842   0.00116  -0.00194  -0.00971  -0.01188  -2.09030
   D57       -1.13210  -0.00030   0.00158  -0.01903  -0.01729  -1.14940
   D58        2.03870  -0.00041   0.00157  -0.01486  -0.01316   2.02554
   D59       -3.05164  -0.00336   0.00193  -0.04361  -0.04204  -3.09368
   D60        0.11786  -0.00515   0.00130  -0.11655  -0.11489   0.00297
   D61       -3.11426  -0.00009   0.00056   0.00274   0.00332  -3.11093
   D62        0.03512   0.00006   0.00201   0.00418   0.00621   0.04133
   D63       -0.00269  -0.00001   0.00054  -0.00193  -0.00141  -0.00410
   D64       -3.13650   0.00014   0.00199  -0.00049   0.00148  -3.13502
   D65        0.01335  -0.00086  -0.00028  -0.04002  -0.04042  -0.02707
   D66        2.12694  -0.00068   0.00033  -0.03508  -0.03486   2.09208
   D67       -2.10241  -0.00130  -0.00093  -0.04885  -0.04989  -2.15230
   D68        3.12753   0.00094   0.00021   0.03137   0.03169  -3.12397
   D69       -1.04206   0.00111   0.00082   0.03632   0.03725  -1.00481
   D70        1.01177   0.00049  -0.00043   0.02254   0.02222   1.03399
         Item               Value     Threshold  Converged?
 Maximum Force            0.012534     0.000450     NO 
 RMS     Force            0.002079     0.000300     NO 
 Maximum Displacement     0.324353     0.001800     NO 
 RMS     Displacement     0.060626     0.001200     NO 
 Predicted change in Energy=-1.777879D-03
 GradGradGradGradGradGradGradGradGradGradGradGradGradGradGradGradGradGrad

                          Input orientation:                          
 ---------------------------------------------------------------------
 Center     Atomic      Atomic             Coordinates (Angstroms)
 Number     Number       Type             X           Y           Z
 ---------------------------------------------------------------------
      1          6           0       -7.336827   -0.473948    0.005668
      2          6           0       -8.588494   -1.310820   -0.122333
      3          6           0       -6.118837   -1.030598    0.096085
      4          6           0       -4.823799   -0.258188    0.223399
      5          6           0       -3.607755   -1.195413    0.284436
      6          6           0       -7.526721    1.032148    0.024083
      7          6           0       -2.243445   -0.485535    0.402856
      8          6           0       -1.099663   -1.511464    0.292574
      9          8           0       -2.253205    0.425440   -0.790114
     10          6           0       -2.179211    0.328297    1.694908
     11          6           0       -1.183980    1.105053    2.138507
     12          6           0       -1.189947    1.129688   -1.281188
     13          6           0       -1.604539    1.986368   -2.452057
     14          8           0       -0.054318    1.110153   -0.803509
     15          1           0       -8.363512   -2.382327   -0.128376
     16          1           0       -9.284321   -1.114351    0.705466
     17          1           0       -9.131950   -1.072633   -1.047463
     18          1           0       -6.037135   -2.118369    0.074778
     19          1           0       -4.691447    0.427693   -0.623774
     20          1           0       -4.852055    0.388557    1.115905
     21          1           0       -3.702430   -1.881054    1.138166
     22          1           0       -3.583284   -1.818259   -0.617623
     23          1           0       -8.582512    1.305770   -0.063790
     24          1           0       -7.144862    1.478045    0.952574
     25          1           0       -6.987650    1.517771   -0.800612
     26          1           0       -0.127241   -1.020826    0.341875
     27          1           0       -1.182525   -2.228234    1.116094
     28          1           0       -1.172390   -2.058772   -0.652909
     29          1           0       -3.063538    0.213175    2.322542
     30          1           0       -1.265741    1.606816    3.098348
     31          1           0       -0.270160    1.283024    1.581426
     32          1           0       -2.657865    1.854456   -2.690736
     33          1           0       -1.407110    3.036733   -2.213374
     34          1           0       -0.990030    1.731804   -3.321832
 ---------------------------------------------------------------------
                    Distance matrix (angstroms):
                    1          2          3          4          5
     1  C    0.000000
     2  C    1.511096   0.000000
     3  C    1.342213   2.495083   0.000000
     4  C    2.531653   3.924346   1.513258   0.000000
     5  C    3.808439   4.998654   2.523524   1.536516   0.000000
     6  C    1.518132   2.576490   2.498448   3.001746   4.515320
     7  C    5.108859   6.420014   3.925540   2.596559   1.542496
     8  C    6.329373   7.502999   5.045983   3.929971   2.527939
     9  O    5.223541   6.602759   4.224749   2.846491   2.369943
    10  C    5.486177   6.860611   4.463573   3.082718   2.520290
    11  C    6.700730   8.110159   5.751983   4.332938   3.821572
    12  C    6.481649   7.876390   5.554968   4.170715   3.701766
    13  C    6.704677   8.066888   5.997832   4.749708   4.650269
    14  O    7.496605   8.897038   6.493880   5.067036   4.373348
    15  H    2.171166   1.094888   2.629852   4.143100   4.918984
    16  H    2.166234   1.099103   3.224694   4.567457   5.692736
    17  H    2.165635   1.099064   3.223092   4.564929   5.683816
    18  H    2.097164   2.683360   1.091043   2.225881   2.607238
    19  H    2.864819   4.296609   2.163851   1.098022   2.152605
    20  H    2.854932   4.287435   2.158418   1.102562   2.179125
    21  H    4.058490   5.078154   2.765543   2.174388   1.099055
    22  H    4.035437   5.055189   2.749330   2.163335   1.096470
    23  H    2.173465   2.617252   3.399099   4.081221   5.579013
    24  H    2.178016   3.319227   2.842461   2.988901   4.483850
    25  H    2.176914   3.320194   2.837796   2.980751   4.467929
    26  H    7.238110   8.478938   5.996643   4.759549   3.485363
    27  H    6.495075   7.564637   5.180919   4.235193   2.764075
    28  H    6.398881   7.472586   5.107394   4.164470   2.748637
    29  H    4.909281   6.230980   3.979815   2.779766   2.536566
    30  H    7.124067   8.515169   6.286658   4.939975   4.610381
    31  H    7.450352   8.878373   6.462670   4.995518   4.354810
    32  H    5.880879   7.196390   5.297946   4.200800   4.365277
    33  H    7.239514   8.651355   6.639062   5.335554   5.384511
    34  H    7.497961   8.788117   6.754086   5.588069   5.331628
                    6          7          8          9         10
     6  C    0.000000
     7  C    5.509976   0.000000
     8  C    6.917306   1.540431   0.000000
     9  O    5.370380   1.501048   2.500893   0.000000
    10  C    5.646497   1.528348   2.552779   2.488021   0.000000
    11  C    6.686290   2.581651   3.203239   3.190915   1.338139
    12  C    6.470545   2.560235   3.075802   1.366615   3.236977
    13  C    6.489533   3.830017   4.474676   2.370510   4.502974
    14  O    7.518498   2.965436   3.027708   2.303067   3.371729
    15  H    3.518821   6.429250   7.327967   6.757019   6.994099
    16  H    2.856729   7.075375   8.204682   7.351484   7.317296
    17  H    2.855709   7.063966   8.155115   7.044685   7.604195
    18  H    3.485283   4.143172   4.979397   4.640811   4.847120
    19  H    2.970499   2.807253   4.183412   2.443911   3.420160
    20  H    2.959751   2.842063   4.285837   3.223087   2.735502
    21  H    4.934889   2.148673   2.761525   3.337429   2.740692
    22  H    4.907882   2.147720   2.662885   2.614010   3.453538
    23  H    1.094206   6.603810   8.003551   6.431381   6.711985
    24  H    1.098515   5.308646   6.776222   5.298419   5.150793
    25  H    1.098431   5.288577   6.711162   4.858834   5.546490
    26  H    7.685571   2.183706   1.090303   2.809413   2.803820
    27  H    7.216052   2.161310   1.094902   3.438309   2.804329
    28  H    7.098565   2.176436   1.094885   2.712618   3.496288
    29  H    5.086613   2.201350   3.309373   3.223402   1.090510
    30  H    6.998658   3.549579   4.198049   4.182209   2.106818
    31  H    7.426031   2.900117   3.187221   3.208133   2.137489
    32  H    5.634908   3.900975   4.759994   2.412095   4.668206
    33  H    6.817200   4.466596   5.201961   3.091989   4.817306
    34  H    7.376516   4.512309   4.857441   3.116375   5.343375
                   11         12         13         14         15
    11  C    0.000000
    12  C    3.419789   0.000000
    13  C    4.693279   1.508881   0.000000
    14  O    3.151447   1.232158   2.426655   0.000000
    15  H    8.297365   8.069898   8.376676   9.038580   0.000000
    16  H    8.520264   8.631419   8.863603   9.613448   1.775090
    17  H    8.835324   8.245014   8.245743   9.339565   1.774969
    18  H    6.180821   5.990305   6.548409   6.854841   2.350101
    19  H    4.515677   3.631183   3.911660   4.690525   4.650343
    20  H    3.874772   4.439185   5.082294   5.217579   4.642883
    21  H    4.032383   4.607648   5.678715   5.101583   4.856036
    22  H    4.679602   3.854708   4.664308   4.589527   4.838193
    23  H    7.721961   7.494204   7.406696   8.562450   3.695158
    24  H    6.089144   6.369620   6.522659   7.314026   4.189992
    25  H    6.518539   5.830516   5.650198   6.945305   4.189947
    26  H    2.977238   2.896271   4.362531   2.420390   8.361279
    27  H    3.486565   4.125852   5.538291   4.012799   7.289652
    28  H    4.219233   3.249819   4.448241   3.363756   7.217483
    29  H    2.088554   4.163797   5.298083   4.430820   6.390098
    30  H    1.086161   4.406102   5.573674   4.115666   8.758045
    31  H    1.084933   3.010662   4.306304   2.400914   9.047683
    32  H    5.104462   2.160300   1.088055   3.300617   7.554497
    33  H    4.766555   2.133765   1.095087   2.743990   9.061179
    34  H    5.499612   2.136992   1.094957   2.757528   9.027318
                   16         17         18         19         20
    16  H    0.000000
    17  H    1.760033   0.000000
    18  H    3.456883   3.454109   0.000000
    19  H    5.023870   4.706226   2.963323   0.000000
    20  H    4.698104   5.013256   2.961932   1.747515   0.000000
    21  H    5.650891   5.908486   2.576424   3.068045   2.544262
    22  H    5.894733   5.615017   2.567269   2.504469   3.079762
    23  H    2.634630   2.631785   4.268826   4.028026   4.018616
    24  H    3.370291   3.801923   3.864165   3.099573   2.543742
    25  H    3.804081   3.371817   3.858924   2.547958   3.083655
    26  H    9.164773   9.111406   6.016875   4.884942   4.990926
    27  H    8.188312   8.319240   4.966251   4.732190   4.506999
    28  H    8.278922   8.030115   4.919230   4.308958   4.760048
    29  H    6.563185   7.059451   4.396682   3.372963   2.164607
    30  H    8.799333   9.286788   6.766475   5.194226   4.275030
    31  H    9.368555   9.538947   6.862759   5.014208   4.691540
    32  H    8.016104   7.292597   5.903463   3.231631   4.631829
    33  H    9.370250   8.827196   7.297112   4.485620   5.473991
    34  H    9.649611   8.906654   7.199587   4.762427   6.034323
                   21         22         23         24         25
    21  H    0.000000
    22  H    1.760947   0.000000
    23  H    5.951113   5.921028   0.000000
    24  H    4.813348   5.100585   1.769043   0.000000
    25  H    5.109162   4.769936   1.769587   1.760669   0.000000
    26  H    3.762453   3.674339   8.778908   7.474242   7.403712
    27  H    2.543805   2.989564   8.284994   7.022300   7.169783
    28  H    3.104938   2.423118   8.159480   7.124399   6.828669
    29  H    2.489322   3.611292   6.111253   4.487082   5.182153
    30  H    4.684550   5.559729   7.976521   6.259792   6.924598
    31  H    4.689174   5.042873   8.473633   6.906158   7.131191
    32  H    5.450289   4.317758   6.504102   5.792109   4.736345
    33  H    6.378554   5.554557   7.687870   6.736062   5.953618
    34  H    6.348342   5.161459   8.272976   7.497792   6.509516
                   26         27         28         29         30
    26  H    0.000000
    27  H    1.780695   0.000000
    28  H    1.777432   1.777130   0.000000
    29  H    3.750685   3.309714   4.194221   0.000000
    30  H    3.974773   4.317854   5.245682   2.403370   0.000000
    31  H    2.620045   3.657578   4.119936   3.081687   1.843116
    32  H    4.885492   5.773815   4.655398   5.290683   5.959264
    33  H    4.962977   6.233432   5.334259   5.593815   5.502640
    34  H    4.663059   5.950978   4.639490   6.201985   6.427312
                   31         32         33         34
    31  H    0.000000
    32  H    4.927377   0.000000
    33  H    4.332282   1.786069   0.000000
    34  H    4.976098   1.787456   1.762235   0.000000
 Stoichiometry    C12H20O2
 Framework group  C1[X(C12H20O2)]
 Deg. of freedom    96
 Full point group                 C1      NOp   1
 Largest Abelian subgroup         C1      NOp   1
 Largest concise Abelian subgroup C1      NOp   1
                         Standard orientation:                         
 ---------------------------------------------------------------------
 Center     Atomic      Atomic             Coordinates (Angstroms)
 Number     Number       Type             X           Y           Z
 ---------------------------------------------------------------------
      1          6           0       -3.778498    0.195447    0.038857
      2          6           0       -5.154579   -0.023496   -0.545844
      3          6           0       -2.688282   -0.394805   -0.475504
      4          6           0       -1.281352   -0.220851    0.053869
      5          6           0       -0.261190   -1.018241   -0.773367
      6          6           0       -3.690730    1.121291    1.238787
      7          6           0        1.202765   -0.885574   -0.305894
      8          6           0        2.143785   -1.591915   -1.300124
      9          8           0        1.415491    0.599910   -0.340978
     10          6           0        1.353961   -1.412499    1.120758
     11          6           0        2.452437   -1.438206    1.884503
     12          6           0        2.611327    1.250730   -0.222471
     13          6           0        2.415531    2.746756   -0.239550
     14          8           0        3.700627    0.695270   -0.070470
     15          1           0       -5.129082   -0.701177   -1.405425
     16          1           0       -5.840824   -0.447326    0.200791
     17          1           0       -5.601422    0.925328   -0.874488
     18          1           0       -2.805751   -1.048921   -1.340783
     19          1           0       -0.986386    0.836756    0.043202
     20          1           0       -1.232784   -0.522742    1.113183
     21          1           0       -0.519419   -2.086477   -0.762747
     22          1           0       -0.308661   -0.693846   -1.819675
     23          1           0       -4.673477    1.513898    1.516913
     24          1           0       -3.277781    0.608201    2.117960
     25          1           0       -3.033977    1.979124    1.040425
     26          1           0        3.186073   -1.479198   -1.000638
     27          1           0        1.892887   -2.657151   -1.333759
     28          1           0        2.016693   -1.173276   -2.303798
     29          1           0        0.435060   -1.840238    1.523092
     30          1           0        2.418820   -1.872482    2.879500
     31          1           0        3.408475   -1.031990    1.571360
     32          1           0        1.368194    3.011370   -0.369654
     33          1           0        2.790103    3.166464    0.700002
     34          1           0        3.013272    3.180417   -1.047990
 ---------------------------------------------------------------------
 Rotational constants (GHZ):      1.0983348      0.2999914      0.2754041
 Standard basis: 6-31G (6D, 7F)
 There are   166 symmetry adapted cartesian basis functions of A   symmetry.
 There are   166 symmetry adapted basis functions of A   symmetry.
   166 basis functions,   388 primitive gaussians,   166 cartesian basis functions
    54 alpha electrons       54 beta electrons
       nuclear repulsion energy       904.4766777804 Hartrees.
 NAtoms=   34 NActive=   34 NUniq=   34 SFac= 1.00D+00 NAtFMM=   60 NAOKFM=F Big=F
 Integral buffers will be    262144 words long.
 Raffenetti 2 integral format.
 Two-electron integral symmetry is turned on.
 One-electron integrals computed using PRISM.
 NBasis=   166 RedAO= T EigKep=  2.79D-03  NBF=   166
 NBsUse=   166 1.00D-06 EigRej= -1.00D+00 NBFU=   166
 Initial guess from the checkpoint file:  "C:\Users\GHS Azim Shah\Desktop\comp2.chk"
 B after Tr=     0.000000    0.000000    0.000000
         Rot=    0.999731    0.022941   -0.001880   -0.002922 Ang=   2.66 deg.
 ExpMin= 1.61D-01 ExpMax= 5.48D+03 ExpMxC= 8.25D+02 IAcc=1 IRadAn=         1 AccDes= 0.00D+00
 Harris functional with IExCor=  402 and IRadAn=       1 diagonalized for initial guess.
 HarFok:  IExCor=  402 AccDes= 0.00D+00 IRadAn=         1 IDoV= 1 UseB2=F ITyADJ=14
 ICtDFT=  3500011 ScaDFX=  1.000000  1.000000  1.000000  1.000000
 FoFCou: FMM=F IPFlag=           0 FMFlag=      100000 FMFlg1=           0
         NFxFlg=           0 DoJE=T BraDBF=F KetDBF=T FulRan=T
         wScrn=  0.000000 ICntrl=     500 IOpCl=  0 I1Cent=   200000004 NGrid=           0
         NMat0=    1 NMatS0=      1 NMatT0=    0 NMatD0=    1 NMtDS0=    0 NMtDT0=    0
 Petite list used in FoFCou.
 Requested convergence on RMS density matrix=1.00D-08 within 128 cycles.
 Requested convergence on MAX density matrix=1.00D-06.
 Requested convergence on             energy=1.00D-06.
 No special actions if energy rises.
 Integral accuracy reduced to 1.0D-05 until final iterations.
 Initial convergence to 1.0D-05 achieved.  Increase integral accuracy.
 SCF Done:  E(RB3LYP) =  -619.575593522     A.U. after   13 cycles
            NFock= 13  Conv=0.67D-08     -V/T= 2.0058
 Calling FoFJK, ICntrl=      2127 FMM=F ISym2X=0 I1Cent= 0 IOpClX= 0 NMat=1 NMatS=1 NMatT=0.
 ***** Axes restored to original set *****
 -------------------------------------------------------------------
 Center     Atomic                   Forces (Hartrees/Bohr)
 Number     Number              X              Y              Z
 -------------------------------------------------------------------
      1        6          -0.003216837    0.000832763   -0.000315918
      2        6          -0.000540302    0.000076390   -0.000029055
      3        6           0.002349104   -0.000277094    0.000354433
      4        6          -0.001395762   -0.001275695   -0.000181426
      5        6           0.001823134    0.001071148   -0.000865641
      6        6          -0.000110192    0.000389645    0.000022337
      7        6           0.003777777   -0.001551856    0.007124485
      8        6           0.000298466    0.002265523   -0.000417463
      9        8          -0.005232140    0.001055591   -0.007425523
     10        6          -0.001843835   -0.001929243    0.001361268
     11        6           0.002032419   -0.000179592   -0.001081804
     12        6          -0.005638169    0.003425634    0.002954870
     13        6           0.001985939   -0.001376205   -0.001449373
     14        8           0.008876118   -0.000416382    0.001512062
     15        1           0.000157539    0.000049325    0.000032081
     16        1          -0.000112842   -0.000041667    0.000376286
     17        1          -0.000065705   -0.000013412   -0.000401444
     18        1          -0.000013062    0.000364124    0.000039595
     19        1          -0.000368626   -0.000339512   -0.000366841
     20        1          -0.000407489   -0.001014850   -0.000384537
     21        1           0.000173168    0.000391970    0.000620128
     22        1          -0.000741880    0.000028225   -0.000694652
     23        1          -0.000272800   -0.000038895   -0.000034062
     24        1           0.000004105   -0.000106121    0.000238347
     25        1           0.000063225   -0.000052594   -0.000199307
     26        1          -0.000078026   -0.000531517    0.000458001
     27        1           0.000163167   -0.000081464    0.000032344
     28        1          -0.000268374   -0.000254658   -0.000487910
     29        1           0.001358459    0.000750651    0.000375400
     30        1          -0.000662400    0.000264721    0.000376977
     31        1          -0.000932295   -0.001219081   -0.001279474
     32        1          -0.000709448   -0.000208906   -0.000366925
     33        1          -0.000180735   -0.000164699    0.000401989
     34        1          -0.000271701    0.000107734   -0.000299250
 -------------------------------------------------------------------
 Cartesian Forces:  Max     0.008876118 RMS     0.001856492

 GradGradGradGradGradGradGradGradGradGradGradGradGradGradGradGradGradGrad
 Berny optimization.
 Using GEDIIS/GDIIS optimizer.
 FormGI is forming the generalized inverse of G from B-inverse, IUseBI=4.
 GSVD:  received Info=                   1 from GESDD.
 Internal  Forces:  Max     0.008775608 RMS     0.001531346
 Search for a local minimum.
 Step number   5 out of a maximum of  171
 All quantities printed in internal units (Hartrees-Bohrs-Radians)
 Mixed Optimization -- RFO/linear search
 Update second derivatives using D2CorX and points    2    3    4    5
 DE= -1.59D-03 DEPred=-1.78D-03 R= 8.96D-01
 TightC=F SS=  1.41D+00  RLast= 2.46D-01 DXNew= 8.4853D-01 7.3779D-01
 Trust test= 8.96D-01 RLast= 2.46D-01 DXMaxT set to 7.38D-01
 ITU=  1  1  0  0  0
 Use linear search instead of GDIIS.
     Eigenvalues ---    0.00457   0.00462   0.00469   0.00645   0.00804
     Eigenvalues ---    0.00805   0.00806   0.00806   0.01313   0.01376
     Eigenvalues ---    0.01673   0.01698   0.01948   0.02917   0.02923
     Eigenvalues ---    0.02940   0.03396   0.03438   0.04214   0.04713
     Eigenvalues ---    0.04912   0.05479   0.05649   0.05867   0.06707
     Eigenvalues ---    0.07092   0.07110   0.07148   0.07163   0.07265
     Eigenvalues ---    0.07574   0.08612   0.08818   0.09321   0.12540
     Eigenvalues ---    0.12835   0.14780   0.15998   0.16000   0.16000
     Eigenvalues ---    0.16000   0.16000   0.16000   0.16000   0.16000
     Eigenvalues ---    0.16000   0.16000   0.16000   0.16006   0.16040
     Eigenvalues ---    0.16166   0.16553   0.17385   0.18607   0.21310
     Eigenvalues ---    0.21885   0.22948   0.24203   0.24867   0.25021
     Eigenvalues ---    0.25075   0.28928   0.29766   0.30123   0.30387
     Eigenvalues ---    0.31556   0.31760   0.32226   0.32279   0.32283
     Eigenvalues ---    0.32284   0.32284   0.32285   0.32285   0.32287
     Eigenvalues ---    0.32287   0.32288   0.32289   0.32291   0.32293
     Eigenvalues ---    0.32391   0.32488   0.32675   0.32694   0.33368
     Eigenvalues ---    0.33577   0.33627   0.33682   0.33745   0.35689
     Eigenvalues ---    0.37816   0.51322   0.57673   0.58325   0.60708
     Eigenvalues ---    1.10949
 RFO step:  Lambda=-1.96736122D-03 EMin= 4.56858928D-03
 Quartic linear search produced a step of -0.05721.
 Iteration  1 RMS(Cart)=  0.06154580 RMS(Int)=  0.00176392
 Iteration  2 RMS(Cart)=  0.00361151 RMS(Int)=  0.00048387
 Iteration  3 RMS(Cart)=  0.00000697 RMS(Int)=  0.00048384
 Iteration  4 RMS(Cart)=  0.00000001 RMS(Int)=  0.00048384
 Variable       Old X    -DE/DX   Delta X   Delta X   Delta X     New X
                                 (Linear)    (Quad)   (Total)
    R1        2.85556   0.00043   0.00027  -0.00148  -0.00121   2.85435
    R2        2.53641   0.00419   0.00061  -0.00070  -0.00008   2.53633
    R3        2.86885   0.00023   0.00004   0.00110   0.00114   2.86999
    R4        2.06904  -0.00001   0.00005  -0.00142  -0.00138   2.06766
    R5        2.07700   0.00034   0.00006  -0.00039  -0.00033   2.07667
    R6        2.07693   0.00037   0.00006  -0.00031  -0.00024   2.07669
    R7        2.85964   0.00090   0.00042  -0.00192  -0.00150   2.85815
    R8        2.06177  -0.00036  -0.00007  -0.00060  -0.00066   2.06111
    R9        2.90359   0.00226   0.00084  -0.00270  -0.00187   2.90173
   R10        2.07496   0.00003   0.00003  -0.00100  -0.00097   2.07399
   R11        2.08354  -0.00090  -0.00030   0.00064   0.00034   2.08388
   R12        2.91489   0.00249   0.00079  -0.00087  -0.00007   2.91482
   R13        2.07691   0.00022  -0.00012   0.00149   0.00138   2.07829
   R14        2.07203   0.00054   0.00012  -0.00059  -0.00048   2.07155
   R15        2.06775   0.00026   0.00012  -0.00164  -0.00151   2.06624
   R16        2.07589   0.00015   0.00001  -0.00034  -0.00033   2.07556
   R17        2.07573   0.00016   0.00000  -0.00024  -0.00024   2.07549
   R18        2.91099  -0.00082   0.00033  -0.00664  -0.00631   2.90468
   R19        2.83657   0.00518  -0.00238   0.03879   0.03642   2.87299
   R20        2.88816  -0.00143   0.00048  -0.01356  -0.01308   2.87508
   R21        2.06037  -0.00029   0.00021  -0.00385  -0.00363   2.05674
   R22        2.06907   0.00007  -0.00003  -0.00036  -0.00039   2.06868
   R23        2.06903   0.00056   0.00022  -0.00192  -0.00170   2.06734
   R24        2.58253   0.00288  -0.00030   0.00824   0.00793   2.59046
   R25        2.52872  -0.00099   0.00014  -0.00441  -0.00426   2.52446
   R26        2.06076  -0.00096  -0.00011  -0.00168  -0.00179   2.05897
   R27        2.05255   0.00051   0.00007  -0.00027  -0.00020   2.05235
   R28        2.05023  -0.00033  -0.00006   0.00062   0.00056   2.05078
   R29        2.85137   0.00016   0.00033  -0.00321  -0.00288   2.84849
   R30        2.32844   0.00878   0.00046   0.00616   0.00662   2.33506
   R31        2.05613   0.00079   0.00043  -0.00408  -0.00365   2.05247
   R32        2.06941  -0.00010  -0.00005  -0.00050  -0.00056   2.06886
   R33        2.06917   0.00006  -0.00006   0.00006   0.00001   2.06917
    A1        2.12666   0.00008  -0.00040   0.00602   0.00562   2.13228
    A2        2.03403  -0.00047   0.00044  -0.00864  -0.00819   2.02584
    A3        2.12249   0.00039  -0.00005   0.00262   0.00257   2.12506
    A4        1.95223  -0.00029  -0.00052   0.00507   0.00453   1.95677
    A5        1.94078   0.00002  -0.00009   0.00215   0.00206   1.94284
    A6        1.93998   0.00003  -0.00006   0.00188   0.00182   1.94180
    A7        1.88513   0.00004   0.00009  -0.00208  -0.00199   1.88314
    A8        1.88499   0.00005   0.00010  -0.00201  -0.00192   1.88307
    A9        1.85687   0.00017   0.00054  -0.00574  -0.00520   1.85167
   A10        2.17800   0.00143  -0.00022   0.01068   0.01046   2.18846
   A11        2.07159  -0.00069  -0.00018  -0.00125  -0.00143   2.07015
   A12        2.03360  -0.00073   0.00040  -0.00943  -0.00903   2.02456
   A13        1.94905   0.00206   0.00010   0.00788   0.00795   1.95700
   A14        1.93594  -0.00088  -0.00068   0.00409   0.00338   1.93932
   A15        1.92365  -0.00097  -0.00071   0.00244   0.00172   1.92537
   A16        1.89259  -0.00041  -0.00010   0.00092   0.00078   1.89337
   A17        1.92402  -0.00049  -0.00007  -0.00057  -0.00065   1.92336
   A18        1.83509   0.00059   0.00155  -0.01617  -0.01462   1.82047
   A19        2.00682   0.00545   0.00077   0.01704   0.01775   2.02457
   A20        1.92113  -0.00133  -0.00043  -0.00040  -0.00081   1.92032
   A21        1.90866  -0.00232  -0.00124   0.00312   0.00179   1.91045
   A22        1.87933  -0.00210  -0.00025  -0.00691  -0.00719   1.87214
   A23        1.88057  -0.00102  -0.00010   0.00028   0.00007   1.88064
   A24        1.86148   0.00109   0.00134  -0.01570  -0.01438   1.84710
   A25        1.94744  -0.00011  -0.00025   0.00307   0.00281   1.95025
   A26        1.94923  -0.00018  -0.00027   0.00322   0.00295   1.95218
   A27        1.94777  -0.00011  -0.00025   0.00344   0.00319   1.95096
   A28        1.87736   0.00011   0.00015  -0.00226  -0.00211   1.87525
   A29        1.87831   0.00010   0.00014  -0.00214  -0.00200   1.87631
   A30        1.85932   0.00022   0.00053  -0.00610  -0.00557   1.85375
   A31        1.92275  -0.00043  -0.00028  -0.00335  -0.00381   1.91894
   A32        1.78496   0.00005   0.00051  -0.00757  -0.00698   1.77798
   A33        1.92531   0.00223  -0.00043   0.02235   0.02191   1.94722
   A34        1.93063  -0.00057  -0.00060  -0.00410  -0.00474   1.92589
   A35        1.96487  -0.00150  -0.00140   0.00908   0.00755   1.97243
   A36        1.92729   0.00040   0.00235  -0.01788  -0.01545   1.91184
   A37        1.93830   0.00062   0.00011   0.00302   0.00313   1.94143
   A38        1.90282   0.00010   0.00020  -0.00292  -0.00272   1.90010
   A39        1.92348  -0.00037  -0.00008  -0.00031  -0.00040   1.92309
   A40        1.90506  -0.00045  -0.00041   0.00147   0.00106   1.90612
   A41        1.89994   0.00007  -0.00005   0.00244   0.00238   1.90233
   A42        1.89361   0.00002   0.00023  -0.00384  -0.00362   1.89000
   A43        2.20591  -0.00752   0.00026  -0.03883  -0.03857   2.16735
   A44        2.24031  -0.00632   0.00042  -0.03513  -0.03473   2.20559
   A45        1.97824   0.00446   0.00061   0.01392   0.01452   1.99276
   A46        2.06418   0.00186  -0.00102   0.02094   0.01991   2.08409
   A47        2.10032   0.00060  -0.00079   0.01323   0.01244   2.11276
   A48        2.15489  -0.00232  -0.00017  -0.01005  -0.01022   2.14467
   A49        2.02793   0.00172   0.00096  -0.00324  -0.00229   2.02564
   A50        1.93654  -0.00046   0.00077  -0.01117  -0.01392   1.92262
   A51        2.17681   0.00179   0.00016   0.00494   0.00159   2.17840
   A52        2.16890  -0.00125  -0.00090   0.01239   0.00795   2.17685
   A53        1.94699   0.00002   0.00042  -0.00456  -0.00414   1.94286
   A54        1.90276  -0.00057  -0.00010  -0.00243  -0.00252   1.90024
   A55        1.90731   0.00064  -0.00032   0.00813   0.00781   1.91512
   A56        1.91626   0.00010  -0.00042   0.00475   0.00433   1.92058
   A57        1.91864  -0.00036  -0.00048   0.00378   0.00330   1.92194
   A58        1.87020   0.00017   0.00091  -0.00991  -0.00899   1.86120
    D1        0.00135   0.00000  -0.00005   0.00049   0.00044   0.00179
    D2        2.11066  -0.00013  -0.00036   0.00284   0.00249   2.11314
    D3       -2.10722   0.00012   0.00023  -0.00174  -0.00152  -2.10874
    D4        3.14087   0.00002   0.00001   0.00063   0.00064   3.14151
    D5       -1.03301  -0.00012  -0.00029   0.00298   0.00269  -1.03033
    D6        1.03229   0.00013   0.00029  -0.00160  -0.00132   1.03097
    D7        3.13935  -0.00004   0.00006  -0.00183  -0.00177   3.13758
    D8        0.00126  -0.00002  -0.00005   0.00030   0.00025   0.00152
    D9       -0.00006  -0.00005   0.00000  -0.00196  -0.00197  -0.00203
   D10       -3.13815  -0.00004  -0.00011   0.00017   0.00006  -3.13809
   D11       -0.00254  -0.00001   0.00009  -0.00288  -0.00279  -0.00533
   D12        2.09938  -0.00007  -0.00007  -0.00141  -0.00148   2.09789
   D13       -2.10466   0.00001   0.00025  -0.00466  -0.00440  -2.10907
   D14        3.13698   0.00000   0.00015  -0.00274  -0.00259   3.13439
   D15       -1.04429  -0.00006  -0.00001  -0.00127  -0.00128  -1.04557
   D16        1.03486   0.00003   0.00032  -0.00452  -0.00420   1.03066
   D17       -3.12728  -0.00004  -0.00018   0.00224   0.00206  -3.12522
   D18       -1.01400   0.00024  -0.00071   0.01165   0.01095  -1.00304
   D19        1.01108  -0.00015   0.00034  -0.00425  -0.00392   1.00716
   D20        0.01088  -0.00005  -0.00007   0.00017   0.00010   0.01098
   D21        2.12416   0.00022  -0.00061   0.00958   0.00899   2.13315
   D22       -2.13395  -0.00017   0.00045  -0.00632  -0.00588  -2.13983
   D23        3.13300   0.00024  -0.00009   0.00545   0.00538   3.13838
   D24       -1.02441   0.00035  -0.00020   0.00830   0.00811  -1.01630
   D25        1.01517  -0.00046   0.00045  -0.00913  -0.00870   1.00647
   D26        0.99472   0.00028   0.00078  -0.00542  -0.00464   0.99008
   D27        3.12049   0.00040   0.00066  -0.00258  -0.00190   3.11858
   D28       -1.12312  -0.00041   0.00132  -0.02000  -0.01871  -1.14183
   D29       -1.00556   0.00008  -0.00098   0.01366   0.01269  -0.99287
   D30        1.12021   0.00019  -0.00109   0.01650   0.01542   1.13563
   D31       -3.12339  -0.00062  -0.00044  -0.00092  -0.00139  -3.12478
   D32       -3.02855   0.00034  -0.00191   0.03694   0.03502  -2.99353
   D33       -0.97552  -0.00048  -0.00245   0.02676   0.02430  -0.95122
   D34        1.07479   0.00099   0.00034   0.01192   0.01223   1.08701
   D35        1.10638  -0.00005  -0.00168   0.03108   0.02942   1.13580
   D36       -3.12377  -0.00087  -0.00223   0.02090   0.01870  -3.10507
   D37       -1.07347   0.00060   0.00057   0.00606   0.00663  -1.06684
   D38       -0.89550   0.00024  -0.00307   0.05263   0.04957  -0.84593
   D39        1.15754  -0.00058  -0.00361   0.04245   0.03885   1.19639
   D40       -3.07535   0.00089  -0.00081   0.02761   0.02678  -3.04857
   D41        3.10931  -0.00048  -0.00082   0.01009   0.00930   3.11862
   D42       -1.07416  -0.00059  -0.00114   0.01191   0.01081  -1.06335
   D43        1.00241  -0.00073  -0.00078   0.00525   0.00451   1.00692
   D44        1.14864   0.00002  -0.00095   0.02332   0.02235   1.17099
   D45       -3.03483  -0.00009  -0.00127   0.02514   0.02385  -3.01098
   D46       -0.95826  -0.00023  -0.00091   0.01847   0.01755  -0.94071
   D47       -1.01686   0.00103  -0.00253   0.04314   0.04060  -0.97627
   D48        1.08286   0.00092  -0.00285   0.04496   0.04210   1.12496
   D49       -3.12376   0.00078  -0.00249   0.03830   0.03580  -3.08797
   D50       -2.94611   0.00036   0.00217   0.03211   0.03431  -2.91180
   D51       -0.89871  -0.00036   0.00186   0.02238   0.02419  -0.87451
   D52        1.28819  -0.00241   0.00130   0.01818   0.01950   1.30769
   D53       -3.10964  -0.00050  -0.00071  -0.01728  -0.01785  -3.12750
   D54        0.06529  -0.00047  -0.00095  -0.00803  -0.00886   0.05643
   D55        1.01795  -0.00052   0.00092  -0.03608  -0.03523   0.98272
   D56       -2.09030  -0.00049   0.00068  -0.02683  -0.02624  -2.11653
   D57       -1.14940   0.00102   0.00099  -0.02386  -0.02291  -1.17231
   D58        2.02554   0.00105   0.00075  -0.01462  -0.01392   2.01162
   D59       -3.09368  -0.00245   0.00240  -0.13733  -0.13457   3.05494
   D60        0.00297  -0.00046   0.00657   0.01056   0.01678   0.01976
   D61       -3.11093  -0.00029  -0.00019  -0.00342  -0.00359  -3.11453
   D62        0.04133   0.00000  -0.00036   0.00304   0.00269   0.04403
   D63       -0.00410  -0.00029   0.00008  -0.01324  -0.01317  -0.01727
   D64       -3.13502   0.00000  -0.00008  -0.00679  -0.00688   3.14128
   D65       -0.02707   0.00101   0.00231   0.05939   0.06170   0.03463
   D66        2.09208   0.00077   0.00199   0.06077   0.06277   2.15485
   D67       -2.15230   0.00101   0.00285   0.05208   0.05493  -2.09737
   D68       -3.12397  -0.00106  -0.00181  -0.08747  -0.08929   3.06993
   D69       -1.00481  -0.00131  -0.00213  -0.08609  -0.08822  -1.09303
   D70        1.03399  -0.00107  -0.00127  -0.09478  -0.09606   0.93793
         Item               Value     Threshold  Converged?
 Maximum Force            0.008776     0.000450     NO 
 RMS     Force            0.001531     0.000300     NO 
 Maximum Displacement     0.242250     0.001800     NO 
 RMS     Displacement     0.061314     0.001200     NO 
 Predicted change in Energy=-1.071832D-03
 GradGradGradGradGradGradGradGradGradGradGradGradGradGradGradGradGradGrad

                          Input orientation:                          
 ---------------------------------------------------------------------
 Center     Atomic      Atomic             Coordinates (Angstroms)
 Number     Number       Type             X           Y           Z
 ---------------------------------------------------------------------
      1          6           0       -7.364607   -0.490029    0.005390
      2          6           0       -8.603349   -1.342831   -0.135039
      3          6           0       -6.136501   -1.023472    0.098182
      4          6           0       -4.849638   -0.240754    0.235626
      5          6           0       -3.618784   -1.156977    0.293797
      6          6           0       -7.587889    1.011945    0.033258
      7          6           0       -2.254959   -0.449372    0.429628
      8          6           0       -1.116485   -1.468462    0.262346
      9          8           0       -2.282148    0.510938   -0.748690
     10          6           0       -2.161036    0.339652    1.727071
     11          6           0       -1.121432    1.072772    2.134927
     12          6           0       -1.185548    1.187937   -1.215884
     13          6           0       -1.541503    1.955363   -2.463472
     14          8           0       -0.044223    1.086891   -0.753253
     15          1           0       -8.368481   -2.411406   -0.148015
     16          1           0       -9.308291   -1.162003    0.688367
     17          1           0       -9.147695   -1.105542   -1.059723
     18          1           0       -6.035057   -2.109053    0.069316
     19          1           0       -4.722293    0.460416   -0.599042
     20          1           0       -4.887161    0.403772    1.129619
     21          1           0       -3.709275   -1.856141    1.137897
     22          1           0       -3.583992   -1.779564   -0.607793
     23          1           0       -8.647274    1.265735   -0.060702
     24          1           0       -7.222934    1.462256    0.966199
     25          1           0       -7.053289    1.518632   -0.781446
     26          1           0       -0.142931   -0.986823    0.331554
     27          1           0       -1.200608   -2.225454    1.048632
     28          1           0       -1.197776   -1.969553   -0.706729
     29          1           0       -3.031983    0.239831    2.374087
     30          1           0       -1.137548    1.583176    3.093438
     31          1           0       -0.226334    1.209784    1.536807
     32          1           0       -2.592889    1.841105   -2.710839
     33          1           0       -1.305413    3.013053   -2.308152
     34          1           0       -0.919174    1.614376   -3.297362
 ---------------------------------------------------------------------
                    Distance matrix (angstroms):
                    1          2          3          4          5
     1  C    0.000000
     2  C    1.510455   0.000000
     3  C    1.342168   2.498344   0.000000
     4  C    2.537758   3.929671   1.512466   0.000000
     5  C    3.815650   5.006429   2.528831   1.535529   0.000000
     6  C    1.518735   2.569913   2.500733   3.017984   4.530551
     7  C    5.127390   6.435773   3.937742   2.610272   1.542457
     8  C    6.329485   7.498456   5.042373   3.929938   2.521808
     9  O    5.234688   6.615937   4.234105   2.850601   2.378091
    10  C    5.543438   6.913871   4.507295   3.128875   2.533614
    11  C    6.778975   8.183335   5.804609   4.385455   3.820773
    12  C    6.518270   7.911813   5.579340   4.192087   3.701134
    13  C    6.781133   8.134455   6.045621   4.801231   4.648041
    14  O    7.526635   8.918765   6.503416   5.082571   4.348418
    15  H    2.173243   1.094159   2.639832   4.152249   4.932384
    16  H    2.167006   1.098927   3.229205   4.575288   5.703175
    17  H    2.166270   1.098935   3.227192   4.571551   5.692408
    18  H    2.095955   2.687933   1.090693   2.218878   2.606763
    19  H    2.872369   4.304602   2.165185   1.097510   2.151942
    20  H    2.863652   4.296514   2.159105   1.102744   2.177915
    21  H    4.063285   5.082895   2.768713   2.173476   1.099783
    22  H    4.041280   5.060453   2.754156   2.163597   1.096217
    23  H    2.175388   2.609995   3.401425   4.096262   5.592934
    24  H    2.180514   3.314632   2.848269   3.011066   4.505819
    25  H    2.179621   3.317906   2.841925   2.997658   4.484513
    26  H    7.246088   8.480751   5.998224   4.766436   3.480221
    27  H    6.488060   7.548554   5.168283   4.232662   2.749362
    28  H    6.381685   7.454001   5.092539   4.148840   2.742739
    29  H    4.991498   6.311945   4.051384   2.847428   2.573521
    30  H    7.253308   8.644234   6.384019   5.027268   4.637128
    31  H    7.495969   8.915453   6.479749   5.017178   4.319184
    32  H    5.965013   7.273089   5.352904   4.255433   4.366783
    33  H    7.371424   8.772458   6.739687   5.442389   5.432400
    34  H    7.541902   8.819972   6.760803   5.601076   5.278704
                    6          7          8          9         10
     6  C    0.000000
     7  C    5.543709   0.000000
     8  C    6.934261   1.537091   0.000000
     9  O    5.386404   1.520319   2.509779   0.000000
    10  C    5.724659   1.521427   2.550644   2.484633   0.000000
    11  C    6.799690   2.551441   3.156652   3.158824   1.335884
    12  C    6.525435   2.555803   3.040787   1.370812   3.214365
    13  C    6.609273   3.829073   4.396965   2.361227   4.533761
    14  O    7.584927   2.940521   2.951442   2.310854   3.345335
    15  H    3.515894   6.446581   7.324547   6.778227   7.043909
    16  H    2.848684   7.093961   8.208600   7.364140   7.376797
    17  H    2.848043   7.082269   8.147387   7.060134   7.659518
    18  H    3.486146   4.144093   4.963866   4.649496   4.873638
    19  H    2.985905   2.823759   4.179045   2.445252   3.461998
    20  H    2.977551   2.854178   4.298305   3.213352   2.791562
    21  H    4.948716   2.143753   2.763954   3.346486   2.750578
    22  H    4.922871   2.147553   2.634866   2.638381   3.459404
    23  H    1.093405   6.636544   8.018290   6.446540   6.791542
    24  H    1.098340   5.350048   6.809790   5.315752   5.240418
    25  H    1.098304   5.325760   6.727398   4.876506   5.622881
    26  H    7.714367   2.181544   1.088381   2.826034   2.789221
    27  H    7.232503   2.156221   1.094696   3.447889   2.821785
    28  H    7.090167   2.172531   1.093987   2.707483   3.490513
    29  H    5.179954   2.204470   3.323680   3.222963   1.089561
    30  H    7.162256   3.532102   4.162693   4.149910   2.112069
    31  H    7.516136   2.844990   3.096711   3.152500   2.129883
    32  H    5.759132   3.901669   4.687519   2.390801   4.704881
    33  H    6.996867   4.515027   5.169829   3.105883   4.915505
    34  H    7.478483   4.464732   4.713210   3.093703   5.330297
                   11         12         13         14         15
    11  C    0.000000
    12  C    3.353402   0.000000
    13  C    4.701138   1.507356   0.000000
    14  O    3.082558   1.235662   2.433298   0.000000
    15  H    8.358890   8.104945   8.428383   9.049733   0.000000
    16  H    8.608799   8.667603   8.942878   9.641512   1.773073
    17  H    8.909081   8.287353   8.318282   9.368771   1.773038
    18  H    6.207614   6.003300   6.567078   6.839646   2.362947
    19  H    4.562430   3.663106   3.978491   4.722350   4.663204
    20  H    3.954608   4.451768   5.148900   5.240793   4.655874
    21  H    4.033551   4.601727   5.674209   5.066605   4.865192
    22  H    4.660744   3.863725   4.643812   4.557157   4.847882
    23  H    7.841959   7.551017   7.532654   8.632734   3.688728
    24  H    6.224625   6.425478   6.654656   7.391299   4.190347
    25  H    6.625025   5.893088   5.779250   7.022407   4.192394
    26  H    2.907155   2.865518   4.292392   2.342400   8.361764
    27  H    3.473413   4.096279   5.470861   3.944065   7.269453
    28  H    4.163721   3.198302   4.313846   3.267215   7.205998
    29  H    2.097902   4.146820   5.344769   4.407321   6.470570
    30  H    1.086055   4.327674   5.583990   4.029725   8.874126
    31  H    1.085229   2.915111   4.276422   2.300574   9.068970
    32  H    5.122204   2.154560   1.086121   3.301012   7.616389
    33  H    4.851751   2.130368   1.094792   2.778203   9.163944
    34  H    5.462966   2.141345   1.094960   2.741581   9.034239
                   16         17         18         19         20
    16  H    0.000000
    17  H    1.756359   0.000000
    18  H    3.463263   3.459809   0.000000
    19  H    5.032002   4.716845   2.961794   0.000000
    20  H    4.710917   5.022289   2.959087   1.737429   0.000000
    21  H    5.659761   5.913488   2.571982   3.067507   2.548468
    22  H    5.901611   5.622574   2.564129   2.512632   3.079579
    23  H    2.625254   2.621339   4.269634   4.042749   4.037114
    24  H    3.363427   3.795082   3.869070   3.115585   2.569617
    25  H    3.798840   3.369015   3.862731   2.566444   3.096319
    26  H    9.173976   9.112383   6.003775   4.891940   5.007833
    27  H    8.185062   8.297924   4.934015   4.725568   4.528803
    28  H    8.269153   8.004520   4.901122   4.282356   4.755671
    29  H    6.648220   7.141639   4.455073   3.427142   2.239925
    30  H    8.948823   9.414903   6.838382   5.267390   4.393994
    31  H    9.424817   9.575666   6.849049   5.033593   4.747502
    32  H    8.103696   7.373899   5.931402   3.301568   4.698801
    33  H    9.510851   8.945545   7.365993   4.594789   5.608524
    34  H    9.693895   8.950616   7.167335   4.803776   6.067013
                   21         22         23         24         25
    21  H    0.000000
    22  H    1.751854   0.000000
    23  H    5.963773   5.933800   0.000000
    24  H    4.836015   5.121401   1.766887   0.000000
    25  H    5.124003   4.790019   1.767545   1.756764   0.000000
    26  H    3.758286   3.654000   8.806347   7.518458   7.434321
    27  H    2.537275   2.936508   8.298907   7.062182   7.184793
    28  H    3.118194   2.395811   8.147360   7.132919   6.816162
    29  H    2.525864   3.643389   6.205817   4.586997   5.269120
    30  H    4.718774   5.567066   8.151402   6.447612   7.072121
    31  H    4.657242   4.980902   8.571313   7.024369   7.216440
    32  H    5.452404   4.302828   6.633993   5.924648   4.870495
    33  H    6.431396   5.572461   7.874457   6.938544   6.132064
    34  H    6.284956   5.084669   8.385764   7.611733   6.630714
                   26         27         28         29         30
    26  H    0.000000
    27  H    1.779632   0.000000
    28  H    1.776650   1.773918   0.000000
    29  H    3.744763   3.344906   4.211546   0.000000
    30  H    3.901559   4.323294   5.202574   2.431240   0.000000
    31  H    2.506926   3.603941   4.010653   3.084399   1.841964
    32  H    4.822409   5.710427   4.525916   5.349146   5.989506
    33  H    4.931371   6.222615   5.234741   5.709218   5.590161
    34  H    4.531867   5.806132   4.430976   6.206341   6.394605
                   31         32         33         34
    31  H    0.000000
    32  H    4.903229   0.000000
    33  H    4.381769   1.786957   0.000000
    34  H    4.900297   1.787942   1.756136   0.000000
 Stoichiometry    C12H20O2
 Framework group  C1[X(C12H20O2)]
 Deg. of freedom    96
 Full point group                 C1      NOp   1
 Largest Abelian subgroup         C1      NOp   1
 Largest concise Abelian subgroup C1      NOp   1
                         Standard orientation:                         
 ---------------------------------------------------------------------
 Center     Atomic      Atomic             Coordinates (Angstroms)
 Number     Number       Type             X           Y           Z
 ---------------------------------------------------------------------
      1          6           0       -3.806818    0.187234    0.038048
      2          6           0       -5.174933   -0.020883   -0.567280
      3          6           0       -2.703995   -0.378636   -0.476722
      4          6           0       -1.301498   -0.216279    0.065676
      5          6           0       -0.265424   -0.979598   -0.772026
      6          6           0       -3.748874    1.078962    1.266063
      7          6           0        1.198779   -0.871247   -0.299223
      8          6           0        2.134800   -1.501899   -1.342676
      9          8           0        1.400766    0.634778   -0.249609
     10          6           0        1.381370   -1.455326    1.093706
     11          6           0        2.520295   -1.501433    1.790349
     12          6           0        2.622905    1.244410   -0.131921
     13          6           0        2.469366    2.740317   -0.235894
     14          8           0        3.704747    0.650347   -0.072198
     15          1           0       -5.141826   -0.671831   -1.446117
     16          1           0       -5.868926   -0.467908    0.158105
     17          1           0       -5.625565    0.934180   -0.871323
     18          1           0       -2.804342   -1.007469   -1.362222
     19          1           0       -1.010615    0.841445    0.099380
     20          1           0       -1.257367   -0.544654    1.117468
     21          1           0       -0.520161   -2.049026   -0.802970
     22          1           0       -0.307843   -0.631900   -1.810774
     23          1           0       -4.737833    1.457074    1.539057
     24          1           0       -3.347284    0.546957    2.139017
     25          1           0       -3.095075    1.947323    1.108684
     26          1           0        3.176851   -1.416225   -1.040415
     27          1           0        1.878085   -2.560141   -1.454848
     28          1           0        2.003838   -1.012240   -2.312155
     29          1           0        0.479985   -1.902361    1.511806
     30          1           0        2.557809   -1.963021    2.772715
     31          1           0        3.450177   -1.075037    1.428098
     32          1           0        1.426655    3.023474   -0.346504
     33          1           0        2.890472    3.202886    0.662588
     34          1           0        3.053025    3.113743   -1.083734
 ---------------------------------------------------------------------
 Rotational constants (GHZ):      1.1179067      0.2964052      0.2724472
 Standard basis: 6-31G (6D, 7F)
 There are   166 symmetry adapted cartesian basis functions of A   symmetry.
 There are   166 symmetry adapted basis functions of A   symmetry.
   166 basis functions,   388 primitive gaussians,   166 cartesian basis functions
    54 alpha electrons       54 beta electrons
       nuclear repulsion energy       904.1504692287 Hartrees.
 NAtoms=   34 NActive=   34 NUniq=   34 SFac= 1.00D+00 NAtFMM=   60 NAOKFM=F Big=F
 Integral buffers will be    262144 words long.
 Raffenetti 2 integral format.
 Two-electron integral symmetry is turned on.
 One-electron integrals computed using PRISM.
 NBasis=   166 RedAO= T EigKep=  2.83D-03  NBF=   166
 NBsUse=   166 1.00D-06 EigRej= -1.00D+00 NBFU=   166
 Initial guess from the checkpoint file:  "C:\Users\GHS Azim Shah\Desktop\comp2.chk"
 B after Tr=     0.000000    0.000000    0.000000
         Rot=    0.999910   -0.013395   -0.000943   -0.000100 Ang=  -1.54 deg.
 ExpMin= 1.61D-01 ExpMax= 5.48D+03 ExpMxC= 8.25D+02 IAcc=1 IRadAn=         1 AccDes= 0.00D+00
 Harris functional with IExCor=  402 and IRadAn=       1 diagonalized for initial guess.
 HarFok:  IExCor=  402 AccDes= 0.00D+00 IRadAn=         1 IDoV= 1 UseB2=F ITyADJ=14
 ICtDFT=  3500011 ScaDFX=  1.000000  1.000000  1.000000  1.000000
 FoFCou: FMM=F IPFlag=           0 FMFlag=      100000 FMFlg1=           0
         NFxFlg=           0 DoJE=T BraDBF=F KetDBF=T FulRan=T
         wScrn=  0.000000 ICntrl=     500 IOpCl=  0 I1Cent=   200000004 NGrid=           0
         NMat0=    1 NMatS0=      1 NMatT0=    0 NMatD0=    1 NMtDS0=    0 NMtDT0=    0
 Petite list used in FoFCou.
 Requested convergence on RMS density matrix=1.00D-08 within 128 cycles.
 Requested convergence on MAX density matrix=1.00D-06.
 Requested convergence on             energy=1.00D-06.
 No special actions if energy rises.
 Integral accuracy reduced to 1.0D-05 until final iterations.
 Initial convergence to 1.0D-05 achieved.  Increase integral accuracy.
 SCF Done:  E(RB3LYP) =  -619.575400719     A.U. after   13 cycles
            NFock= 13  Conv=0.91D-08     -V/T= 2.0057
 Calling FoFJK, ICntrl=      2127 FMM=F ISym2X=0 I1Cent= 0 IOpClX= 0 NMat=1 NMatS=1 NMatT=0.
 ***** Axes restored to original set *****
 -------------------------------------------------------------------
 Center     Atomic                   Forces (Hartrees/Bohr)
 Number     Number              X              Y              Z
 -------------------------------------------------------------------
      1        6          -0.003476557    0.002634673   -0.000257091
      2        6          -0.001030613   -0.000675029   -0.000087041
      3        6           0.003035029   -0.002105595    0.000144793
      4        6          -0.000489433    0.002898205    0.000727125
      5        6           0.001559346   -0.001900931    0.001041296
      6        6           0.001197029    0.001197155    0.000106388
      7        6          -0.001016216    0.001710301    0.000087794
      8        6           0.000089508    0.000813326    0.000201473
      9        8           0.000131357    0.001024082    0.000195658
     10        6          -0.001812733   -0.003805539    0.001148250
     11        6           0.003700950    0.002391092    0.001987059
     12        6          -0.002044644   -0.013224687   -0.008711391
     13        6           0.003331148    0.006042023    0.002379395
     14        8           0.003025508    0.006298780    0.002316354
     15        1           0.000630696   -0.000426061    0.000057844
     16        1           0.000148321    0.000141281    0.000814419
     17        1           0.000286464    0.000185623   -0.000747948
     18        1          -0.000511636   -0.000160734    0.000026467
     19        1          -0.000476628   -0.000768493   -0.001541390
     20        1          -0.000330994   -0.001534032    0.000665718
     21        1          -0.000193578    0.000820570    0.001105829
     22        1          -0.000724589    0.000760040   -0.001630873
     23        1          -0.000840427   -0.000320512   -0.000108019
     24        1           0.000073690   -0.000459454    0.000689582
     25        1           0.000204157   -0.000446351   -0.000606217
     26        1           0.000497393   -0.000752156    0.000311725
     27        1           0.000082741   -0.000243672    0.000455668
     28        1          -0.000057472   -0.000401988   -0.001008689
     29        1           0.000620858    0.001490880    0.000373744
     30        1          -0.001362863   -0.000077979    0.000735839
     31        1          -0.001346278   -0.000955336   -0.000370267
     32        1          -0.001802059    0.000242096   -0.000642703
     33        1          -0.000963426    0.001103456   -0.000668164
     34        1          -0.000134048   -0.001495035    0.000807374
 -------------------------------------------------------------------
 Cartesian Forces:  Max     0.013224687 RMS     0.002213761

 GradGradGradGradGradGradGradGradGradGradGradGradGradGradGradGradGradGrad
 Berny optimization.
 Using GEDIIS/GDIIS optimizer.
 FormGI is forming the generalized inverse of G from B-inverse, IUseBI=4.
 Internal  Forces:  Max     0.007027541 RMS     0.001318743
 Search for a local minimum.
 Step number   6 out of a maximum of  171
 All quantities printed in internal units (Hartrees-Bohrs-Radians)
 Mixed Optimization -- RFO/linear search
 Update second derivatives using D2CorX and points    2    3    4    6    5
 DE=  1.93D-04 DEPred=-1.07D-03 R=-1.80D-01
 Trust test=-1.80D-01 RLast= 2.88D-01 DXMaxT set to 3.69D-01
 ITU= -1  1  1  0  0  0
 Use linear search instead of GDIIS.
 Energy rises -- skip Quadratic/GDIIS search.
 Quartic linear search produced a step of -0.54090.
 Iteration  1 RMS(Cart)=  0.03301155 RMS(Int)=  0.00052673
 Iteration  2 RMS(Cart)=  0.00109793 RMS(Int)=  0.00012170
 Iteration  3 RMS(Cart)=  0.00000066 RMS(Int)=  0.00012170
 Variable       Old X    -DE/DX   Delta X   Delta X   Delta X     New X
                                 (Linear)    (Quad)   (Total)
    R1        2.85435   0.00041   0.00065   0.00000   0.00065   2.85500
    R2        2.53633   0.00331   0.00005   0.00000   0.00005   2.53638
    R3        2.86999  -0.00012  -0.00062   0.00000  -0.00062   2.86938
    R4        2.06766   0.00055   0.00075   0.00000   0.00075   2.06841
    R5        2.07667   0.00054   0.00018   0.00000   0.00018   2.07685
    R6        2.07669   0.00053   0.00013   0.00000   0.00013   2.07682
    R7        2.85815   0.00047   0.00081   0.00000   0.00081   2.85896
    R8        2.06111   0.00011   0.00036   0.00000   0.00036   2.06147
    R9        2.90173   0.00137   0.00101   0.00000   0.00101   2.90274
   R10        2.07399   0.00063   0.00052   0.00000   0.00052   2.07452
   R11        2.08388  -0.00035  -0.00019   0.00000  -0.00019   2.08370
   R12        2.91482   0.00087   0.00004   0.00000   0.00004   2.91486
   R13        2.07829   0.00034  -0.00074   0.00000  -0.00074   2.07754
   R14        2.07155   0.00089   0.00026   0.00000   0.00026   2.07181
   R15        2.06624   0.00075   0.00082   0.00000   0.00082   2.06705
   R16        2.07556   0.00042   0.00018   0.00000   0.00018   2.07574
   R17        2.07549   0.00034   0.00013   0.00000   0.00013   2.07562
   R18        2.90468   0.00085   0.00341   0.00000   0.00341   2.90810
   R19        2.87299   0.00332  -0.01970   0.00000  -0.01970   2.85329
   R20        2.87508   0.00280   0.00707   0.00000   0.00707   2.88215
   R21        2.05674   0.00013   0.00196   0.00000   0.00196   2.05871
   R22        2.06868   0.00049   0.00021   0.00000   0.00021   2.06889
   R23        2.06734   0.00108   0.00092   0.00000   0.00092   2.06825
   R24        2.59046   0.00216  -0.00429   0.00000  -0.00429   2.58617
   R25        2.52446   0.00223   0.00230   0.00000   0.00230   2.52676
   R26        2.05897  -0.00041   0.00097   0.00000   0.00097   2.05994
   R27        2.05235   0.00063   0.00011   0.00000   0.00011   2.05245
   R28        2.05078  -0.00103  -0.00030   0.00000  -0.00030   2.05048
   R29        2.84849   0.00134   0.00156   0.00000   0.00156   2.85005
   R30        2.33506   0.00315  -0.00358   0.00000  -0.00358   2.33148
   R31        2.05247   0.00186   0.00198   0.00000   0.00198   2.05445
   R32        2.06886   0.00077   0.00030   0.00000   0.00030   2.06916
   R33        2.06917  -0.00023   0.00000   0.00000   0.00000   2.06917
    A1        2.13228  -0.00102  -0.00304   0.00000  -0.00304   2.12924
    A2        2.02584   0.00140   0.00443   0.00000   0.00443   2.03027
    A3        2.12506  -0.00038  -0.00139   0.00000  -0.00139   2.12367
    A4        1.95677  -0.00065  -0.00245   0.00000  -0.00245   1.95432
    A5        1.94284  -0.00042  -0.00111   0.00000  -0.00111   1.94173
    A6        1.94180  -0.00040  -0.00098   0.00000  -0.00098   1.94082
    A7        1.88314   0.00040   0.00108   0.00000   0.00108   1.88422
    A8        1.88307   0.00041   0.00104   0.00000   0.00104   1.88411
    A9        1.85167   0.00079   0.00281   0.00000   0.00281   1.85448
   A10        2.18846  -0.00089  -0.00566   0.00000  -0.00566   2.18280
   A11        2.07015  -0.00009   0.00078   0.00000   0.00078   2.07093
   A12        2.02456   0.00098   0.00489   0.00000   0.00489   2.02945
   A13        1.95700   0.00084  -0.00430   0.00000  -0.00429   1.95271
   A14        1.93932  -0.00074  -0.00183   0.00000  -0.00182   1.93750
   A15        1.92537  -0.00059  -0.00093   0.00000  -0.00093   1.92444
   A16        1.89337  -0.00007  -0.00042   0.00000  -0.00041   1.89296
   A17        1.92336  -0.00050   0.00035   0.00000   0.00036   1.92372
   A18        1.82047   0.00107   0.00791   0.00000   0.00791   1.82838
   A19        2.02457   0.00127  -0.00960   0.00000  -0.00958   2.01498
   A20        1.92032  -0.00069   0.00044   0.00000   0.00043   1.92075
   A21        1.91045  -0.00107  -0.00097   0.00000  -0.00095   1.90950
   A22        1.87214  -0.00059   0.00389   0.00000   0.00389   1.87604
   A23        1.88064   0.00015  -0.00004   0.00000  -0.00001   1.88063
   A24        1.84710   0.00095   0.00778   0.00000   0.00778   1.85488
   A25        1.95025  -0.00049  -0.00152   0.00000  -0.00152   1.94873
   A26        1.95218  -0.00063  -0.00160   0.00000  -0.00160   1.95058
   A27        1.95096  -0.00062  -0.00173   0.00000  -0.00173   1.94923
   A28        1.87525   0.00051   0.00114   0.00000   0.00114   1.87639
   A29        1.87631   0.00052   0.00108   0.00000   0.00108   1.87739
   A30        1.85375   0.00086   0.00301   0.00000   0.00301   1.85676
   A31        1.91894   0.00068   0.00206   0.00000   0.00211   1.92105
   A32        1.77798  -0.00056   0.00378   0.00000   0.00376   1.78174
   A33        1.94722  -0.00142  -0.01185   0.00000  -0.01184   1.93538
   A34        1.92589  -0.00072   0.00256   0.00000   0.00257   1.92846
   A35        1.97243  -0.00021  -0.00409   0.00000  -0.00405   1.96837
   A36        1.91184   0.00221   0.00836   0.00000   0.00834   1.92018
   A37        1.94143   0.00125  -0.00169   0.00000  -0.00169   1.93974
   A38        1.90010  -0.00023   0.00147   0.00000   0.00147   1.90157
   A39        1.92309  -0.00021   0.00022   0.00000   0.00022   1.92330
   A40        1.90612  -0.00061  -0.00057   0.00000  -0.00057   1.90555
   A41        1.90233  -0.00034  -0.00129   0.00000  -0.00129   1.90104
   A42        1.89000   0.00011   0.00196   0.00000   0.00196   1.89195
   A43        2.16735   0.00703   0.02086   0.00000   0.02086   2.18821
   A44        2.20559   0.00215   0.01878   0.00000   0.01879   2.22437
   A45        1.99276   0.00039  -0.00785   0.00000  -0.00785   1.98491
   A46        2.08409  -0.00253  -0.01077   0.00000  -0.01076   2.07332
   A47        2.11276  -0.00101  -0.00673   0.00000  -0.00673   2.10603
   A48        2.14467  -0.00087   0.00553   0.00000   0.00553   2.15020
   A49        2.02564   0.00188   0.00124   0.00000   0.00124   2.02688
   A50        1.92262   0.00176   0.00753   0.00000   0.00842   1.93104
   A51        2.17840   0.00294  -0.00086   0.00000   0.00003   2.17843
   A52        2.17685  -0.00416  -0.00430   0.00000  -0.00341   2.17344
   A53        1.94286   0.00044   0.00224   0.00000   0.00224   1.94510
   A54        1.90024   0.00214   0.00136   0.00000   0.00136   1.90161
   A55        1.91512  -0.00242  -0.00423   0.00000  -0.00423   1.91090
   A56        1.92058  -0.00113  -0.00234   0.00000  -0.00234   1.91824
   A57        1.92194   0.00026  -0.00179   0.00000  -0.00179   1.92015
   A58        1.86120   0.00074   0.00487   0.00000   0.00486   1.86607
    D1        0.00179   0.00000  -0.00024   0.00000  -0.00024   0.00155
    D2        2.11314  -0.00024  -0.00134   0.00000  -0.00135   2.11180
    D3       -2.10874   0.00021   0.00082   0.00000   0.00082  -2.10792
    D4        3.14151   0.00002  -0.00035   0.00000  -0.00035   3.14116
    D5       -1.03033  -0.00022  -0.00145   0.00000  -0.00145  -1.03178
    D6        1.03097   0.00023   0.00071   0.00000   0.00071   1.03169
    D7        3.13758   0.00005   0.00096   0.00000   0.00096   3.13854
    D8        0.00152  -0.00001  -0.00014   0.00000  -0.00014   0.00138
    D9       -0.00203   0.00002   0.00106   0.00000   0.00106  -0.00096
   D10       -3.13809  -0.00003  -0.00003   0.00000  -0.00003  -3.13812
   D11       -0.00533  -0.00003   0.00151   0.00000   0.00151  -0.00382
   D12        2.09789  -0.00015   0.00080   0.00000   0.00080   2.09870
   D13       -2.10907   0.00009   0.00238   0.00000   0.00238  -2.10668
   D14        3.13439  -0.00001   0.00140   0.00000   0.00140   3.13579
   D15       -1.04557  -0.00013   0.00069   0.00000   0.00069  -1.04487
   D16        1.03066   0.00011   0.00227   0.00000   0.00227   1.03293
   D17       -3.12522  -0.00017  -0.00111   0.00000  -0.00111  -3.12633
   D18       -1.00304  -0.00020  -0.00593   0.00000  -0.00593  -1.00897
   D19        1.00716   0.00031   0.00212   0.00000   0.00212   1.00928
   D20        0.01098  -0.00012  -0.00005   0.00000  -0.00005   0.01092
   D21        2.13315  -0.00015  -0.00486   0.00000  -0.00487   2.12828
   D22       -2.13983   0.00036   0.00318   0.00000   0.00318  -2.13665
   D23        3.13838   0.00031  -0.00291   0.00000  -0.00291   3.13547
   D24       -1.01630  -0.00009  -0.00439   0.00000  -0.00439  -1.02069
   D25        1.00647   0.00005   0.00470   0.00000   0.00471   1.01118
   D26        0.99008   0.00075   0.00251   0.00000   0.00251   0.99259
   D27        3.11858   0.00035   0.00103   0.00000   0.00103   3.11961
   D28       -1.14183   0.00048   0.01012   0.00000   0.01013  -1.13170
   D29       -0.99287  -0.00022  -0.00686   0.00000  -0.00687  -0.99974
   D30        1.13563  -0.00062  -0.00834   0.00000  -0.00835   1.12729
   D31       -3.12478  -0.00048   0.00075   0.00000   0.00076  -3.12402
   D32       -2.99353  -0.00017  -0.01894   0.00000  -0.01894  -3.01247
   D33       -0.95122  -0.00100  -0.01314   0.00000  -0.01314  -0.96436
   D34        1.08701   0.00065  -0.00661   0.00000  -0.00660   1.08041
   D35        1.13580   0.00032  -0.01591   0.00000  -0.01592   1.11988
   D36       -3.10507  -0.00051  -0.01012   0.00000  -0.01013  -3.11519
   D37       -1.06684   0.00114  -0.00359   0.00000  -0.00359  -1.07042
   D38       -0.84593  -0.00057  -0.02681   0.00000  -0.02681  -0.87274
   D39        1.19639  -0.00140  -0.02102   0.00000  -0.02102   1.17537
   D40       -3.04857   0.00025  -0.01449   0.00000  -0.01448  -3.06305
   D41        3.11862   0.00047  -0.00503   0.00000  -0.00504   3.11357
   D42       -1.06335   0.00034  -0.00585   0.00000  -0.00585  -1.06920
   D43        1.00692   0.00021  -0.00244   0.00000  -0.00245   1.00447
   D44        1.17099   0.00116  -0.01209   0.00000  -0.01208   1.15890
   D45       -3.01098   0.00104  -0.01290   0.00000  -0.01290  -3.02387
   D46       -0.94071   0.00091  -0.00949   0.00000  -0.00949  -0.95020
   D47       -0.97627  -0.00103  -0.02196   0.00000  -0.02195  -0.99822
   D48        1.12496  -0.00116  -0.02277   0.00000  -0.02277   1.10219
   D49       -3.08797  -0.00129  -0.01936   0.00000  -0.01936  -3.10732
   D50       -2.91180  -0.00074  -0.01856   0.00000  -0.01857  -2.93037
   D51       -0.87451  -0.00056  -0.01309   0.00000  -0.01307  -0.88759
   D52        1.30769   0.00022  -0.01055   0.00000  -0.01055   1.29714
   D53       -3.12750  -0.00036   0.00966   0.00000   0.00962  -3.11787
   D54        0.05643  -0.00054   0.00479   0.00000   0.00476   0.06120
   D55        0.98272   0.00002   0.01906   0.00000   0.01908   1.00180
   D56       -2.11653  -0.00016   0.01419   0.00000   0.01422  -2.10232
   D57       -1.17231  -0.00054   0.01239   0.00000   0.01240  -1.15991
   D58        2.01162  -0.00072   0.00753   0.00000   0.00754   2.01916
   D59        3.05494   0.00275   0.07279   0.00000   0.07272   3.12766
   D60        0.01976  -0.00240  -0.00908   0.00000  -0.00901   0.01074
   D61       -3.11453  -0.00028   0.00194   0.00000   0.00194  -3.11259
   D62        0.04403  -0.00018  -0.00146   0.00000  -0.00146   0.04257
   D63       -0.01727  -0.00002   0.00712   0.00000   0.00713  -0.01015
   D64        3.14128   0.00008   0.00372   0.00000   0.00373  -3.13818
   D65        0.03463  -0.00317  -0.03337   0.00000  -0.03339   0.00124
   D66        2.15485  -0.00288  -0.03395   0.00000  -0.03397   2.12089
   D67       -2.09737  -0.00213  -0.02971   0.00000  -0.02973  -2.12709
   D68        3.06993   0.00250   0.04830   0.00000   0.04831   3.11824
   D69       -1.09303   0.00279   0.04772   0.00000   0.04773  -1.04530
   D70        0.93793   0.00354   0.05196   0.00000   0.05197   0.98991
         Item               Value     Threshold  Converged?
 Maximum Force            0.007028     0.000450     NO 
 RMS     Force            0.001319     0.000300     NO 
 Maximum Displacement     0.130694     0.001800     NO 
 RMS     Displacement     0.033137     0.001200     NO 
 Predicted change in Energy=-4.715544D-04
 GradGradGradGradGradGradGradGradGradGradGradGradGradGradGradGradGradGrad

                          Input orientation:                          
 ---------------------------------------------------------------------
 Center     Atomic      Atomic             Coordinates (Angstroms)
 Number     Number       Type             X           Y           Z
 ---------------------------------------------------------------------
      1          6           0       -7.349956   -0.481561    0.005748
      2          6           0       -8.595739   -1.325780   -0.127829
      3          6           0       -6.127270   -1.027585    0.097270
      4          6           0       -4.835956   -0.250427    0.229115
      5          6           0       -3.613074   -1.178045    0.288895
      6          6           0       -7.555161    1.022748    0.028351
      7          6           0       -2.248958   -0.469196    0.415229
      8          6           0       -1.107562   -1.492345    0.278891
      9          8           0       -2.266636    0.464264   -0.771415
     10          6           0       -2.171017    0.333449    1.709768
     11          6           0       -1.154960    1.090279    2.137183
     12          6           0       -1.187861    1.156351   -1.251173
     13          6           0       -1.574532    1.973458   -2.458414
     14          8           0       -0.048785    1.099959   -0.780529
     15          1           0       -8.366236   -2.395963   -0.136929
     16          1           0       -9.295767   -1.136365    0.697963
     17          1           0       -9.139615   -1.088106   -1.052773
     18          1           0       -6.036520   -2.114406    0.072610
     19          1           0       -4.705866    0.442402   -0.612431
     20          1           0       -4.868440    0.395420    1.122229
     21          1           0       -3.705866   -1.869800    1.138319
     22          1           0       -3.583883   -1.800903   -0.612874
     23          1           0       -8.612654    1.287269   -0.062309
     24          1           0       -7.181013    1.470836    0.958829
     25          1           0       -7.018076    1.517955   -0.791852
     26          1           0       -0.134636   -1.005692    0.337376
     27          1           0       -1.190984   -2.227712    1.085662
     28          1           0       -1.184183   -2.018704   -0.677638
     29          1           0       -3.049370    0.225625    2.346267
     30          1           0       -1.206708    1.596581    3.096672
     31          1           0       -0.249152    1.249067    1.561272
     32          1           0       -2.626805    1.849457   -2.701884
     33          1           0       -1.360129    3.028244   -2.257473
     34          1           0       -0.955131    1.679427   -3.312125
 ---------------------------------------------------------------------
                    Distance matrix (angstroms):
                    1          2          3          4          5
     1  C    0.000000
     2  C    1.510802   0.000000
     3  C    1.342192   2.496583   0.000000
     4  C    2.534465   3.926800   1.512894   0.000000
     5  C    3.811765   5.002243   2.525973   1.536063   0.000000
     6  C    1.518409   2.573476   2.499498   3.009212   4.522325
     7  C    5.117422   6.427307   3.931183   2.602894   1.542478
     8  C    6.329595   7.501063   5.044448   3.930109   2.525168
     9  O    5.228644   6.608782   4.229034   2.848377   2.373675
    10  C    5.512653   6.885263   4.483805   3.104053   2.526464
    11  C    6.737334   8.144495   5.776717   4.357516   3.821489
    12  C    6.498771   7.893005   5.566475   4.180775   3.701739
    13  C    6.742013   8.100243   6.022060   4.775496   4.651379
    14  O    7.511760   8.908459   6.499612   5.075425   4.363156
    15  H    2.172123   1.094553   2.634440   4.147311   4.925160
    16  H    2.166589   1.099022   3.226769   4.571063   5.697550
    17  H    2.165927   1.099005   3.224978   4.567978   5.687778
    18  H    2.096609   2.685462   1.090882   2.222671   2.607037
    19  H    2.868286   4.300281   2.164469   1.097786   2.152308
    20  H    2.858942   4.291612   2.158736   1.102646   2.178573
    21  H    4.060704   5.080348   2.767003   2.173965   1.099389
    22  H    4.038151   5.057639   2.751571   2.163471   1.096354
    23  H    2.174349   2.613925   3.400168   4.088139   5.585420
    24  H    2.179164   3.317127   2.845130   2.999086   4.493948
    25  H    2.178158   3.319152   2.839691   2.988511   4.475541
    26  H    7.241929   8.479925   5.997482   4.762831   3.483043
    27  H    6.492165   7.557542   5.175340   4.234283   2.757383
    28  H    6.391133   7.464154   5.100677   4.157457   2.745980
    29  H    4.947038   6.268190   4.012729   2.810845   2.553592
    30  H    7.184148   8.575277   6.332029   4.980539   4.623068
    31  H    7.472359   8.896539   6.471377   5.006186   4.338869
    32  H    5.922253   7.234367   5.325964   4.228548   4.368438
    33  H    7.301981   8.709015   6.687316   5.386481   5.408568
    34  H    7.521432   8.806242   6.760393   5.596921   5.310099
                    6          7          8          9         10
     6  C    0.000000
     7  C    5.525519   0.000000
     8  C    6.925316   1.538898   0.000000
     9  O    5.377735   1.509896   2.504978   0.000000
    10  C    5.682544   1.525170   2.551837   2.486469   0.000000
    11  C    6.739014   2.567863   3.182050   3.176107   1.337104
    12  C    6.495964   2.558364   3.059924   1.368542   3.226598
    13  C    6.546432   3.831349   4.441024   2.366990   4.518758
    14  O    7.550227   2.955139   2.993897   2.307174   3.360504
    15  H    3.517492   6.437266   7.326512   6.766727   7.017173
    16  H    2.853044   7.083966   8.206647   7.357294   7.344806
    17  H    2.852197   7.072428   8.151724   7.051727   7.629797
    18  H    3.485680   4.143637   4.972337   4.644776   4.859464
    19  H    2.977564   2.814870   4.181565   2.444504   3.439468
    20  H    2.967925   2.847648   4.291746   3.218698   2.761365
    21  H    4.941248   2.146423   2.762657   3.341605   2.745291
    22  H    4.914796   2.147664   2.650022   2.625120   3.456344
    23  H    1.093838   6.618900   8.010560   6.438332   6.748683
    24  H    1.098434   5.327700   6.791875   5.306415   5.192073
    25  H    1.098373   5.305686   6.718822   4.866916   5.581679
    26  H    7.698978   2.182715   1.089420   2.817021   2.797071
    27  H    7.223998   2.158974   1.094808   3.442746   2.812386
    28  H    7.094943   2.174644   1.094473   2.710281   3.493733
    29  H    5.129355   2.202804   3.316035   3.223285   1.090074
    30  H    7.074372   3.541731   4.182247   4.167456   2.109241
    31  H    7.468523   2.874903   3.145904   3.182387   2.134004
    32  H    5.694412   3.903244   4.728717   2.403163   4.687078
    33  H    6.901117   4.490595   5.189668   3.099051   4.863997
    34  H    7.426332   4.492632   4.793617   3.106746   5.339424
                   11         12         13         14         15
    11  C    0.000000
    12  C    3.389159   0.000000
    13  C    4.698463   1.508181   0.000000
    14  O    3.120378   1.233767   2.430268   0.000000
    15  H    8.326342   8.086380   8.402879   9.045202   0.000000
    16  H    8.561661   8.648342   8.902314   9.627760   1.774165
    17  H    8.869943   8.264826   8.281273   9.354407   1.774084
    18  H    6.193714   5.996645   6.559425   6.849304   2.356004
    19  H    4.537516   3.646104   3.944241   4.706277   4.656256
    20  H    3.911891   4.445078   5.114787   5.229335   4.648858
    21  H    4.033227   4.605173   5.678882   5.086816   4.860262
    22  H    4.671339   3.859235   4.657178   4.576027   4.842677
    23  H    7.777774   7.520511   7.466413   8.595974   3.692220
    24  H    6.151964   6.395379   6.585044   7.350619   4.190176
    25  H    6.567974   5.859449   5.711137   6.981824   4.191087
    26  H    2.945074   2.882222   4.331868   2.385550   8.361642
    27  H    3.480813   4.112504   5.509756   3.982547   7.280610
    28  H    4.194024   3.226443   4.388723   3.320508   7.212251
    29  H    2.092877   4.156085   5.321187   4.420953   6.427134
    30  H    1.086112   4.370116   5.579992   4.076776   8.812232
    31  H    1.085069   2.966415   4.294095   2.355083   9.058542
    32  H    5.114611   2.157665   1.087167   3.301445   7.585753
    33  H    4.807370   2.132205   1.094952   2.760302   9.110667
    34  H    5.484704   2.138994   1.094959   2.750677   9.034110
                   16         17         18         19         20
    16  H    0.000000
    17  H    1.758348   0.000000
    18  H    3.459816   3.456729   0.000000
    19  H    5.027607   4.711102   2.962632   0.000000
    20  H    4.703998   5.017412   2.960632   1.742896   0.000000
    21  H    5.654983   5.910799   2.574396   3.067801   2.546185
    22  H    5.897926   5.618518   2.565853   2.508238   3.079692
    23  H    2.630334   2.626997   4.269199   4.034777   4.027116
    24  H    3.367155   3.798795   3.866420   3.106910   2.555623
    25  H    3.801689   3.370543   3.860673   2.556428   3.089454
    26  H    9.169156   9.112022   6.010955   4.888277   4.998801
    27  H    8.187116   8.309774   4.951599   4.729421   4.517283
    28  H    8.274576   8.018456   4.910927   4.296922   4.758284
    29  H    6.602227   7.097213   4.423610   3.397773   2.199116
    30  H    8.868804   9.346467   6.800254   5.228162   4.330068
    31  H    9.395575   9.556984   6.857309   5.023743   4.717975
    32  H    8.059104   7.332499   5.919138   3.266208   4.665083
    33  H    9.436785   8.883470   7.331082   4.537256   5.537363
    34  H    9.673454   8.930268   7.188193   4.783993   6.051955
                   21         22         23         24         25
    21  H    0.000000
    22  H    1.756788   0.000000
    23  H    5.956942   5.926927   0.000000
    24  H    4.823765   5.110173   1.768054   0.000000
    25  H    5.115973   4.779177   1.768651   1.758878   0.000000
    26  H    3.760569   3.665056   8.791712   7.494720   7.417931
    27  H    2.540769   2.965326   8.291810   7.041008   7.177052
    28  H    3.111070   2.410434   8.154156   7.128596   6.823145
    29  H    2.506179   3.626160   6.154547   4.532770   5.221928
    30  H    4.700717   5.563685   8.057473   6.346535   6.992767
    31  H    4.674943   5.014943   8.519720   6.961524   7.171319
    32  H    5.453843   4.313362   6.566109   5.855338   4.800144
    33  H    6.405054   5.565109   7.774886   6.830286   6.036670
    34  H    6.322184   5.129229   8.327830   7.552891   6.567888
                   26         27         28         29         30
    26  H    0.000000
    27  H    1.780207   0.000000
    28  H    1.777074   1.775657   0.000000
    29  H    3.747995   3.325897   4.202373   0.000000
    30  H    3.941431   4.320836   5.226491   2.416202   0.000000
    31  H    2.568069   3.633352   4.070053   3.082997   1.842588
    32  H    4.857971   5.747208   4.597978   5.319701   5.975272
    33  H    4.950527   6.231391   5.291362   5.648241   5.544372
    34  H    4.604555   5.887435   4.546334   6.206189   6.414268
                   31         32         33         34
    31  H    0.000000
    32  H    4.918151   0.000000
    33  H    4.356898   1.786479   0.000000
    34  H    4.943037   1.787680   1.759438   0.000000
 Stoichiometry    C12H20O2
 Framework group  C1[X(C12H20O2)]
 Deg. of freedom    96
 Full point group                 C1      NOp   1
 Largest Abelian subgroup         C1      NOp   1
 Largest concise Abelian subgroup C1      NOp   1
                         Standard orientation:                         
 ---------------------------------------------------------------------
 Center     Atomic      Atomic             Coordinates (Angstroms)
 Number     Number       Type             X           Y           Z
 ---------------------------------------------------------------------
      1          6           0       -3.791863    0.192030    0.038689
      2          6           0       -5.164387   -0.021996   -0.555358
      3          6           0       -2.695940   -0.387226   -0.475991
      4          6           0       -1.290970   -0.218611    0.059246
      5          6           0       -0.263638   -1.000648   -0.772917
      6          6           0       -3.717558    1.102563    1.251526
      7          6           0        1.200493   -0.879249   -0.303003
      8          6           0        2.139100   -1.551598   -1.320437
      9          8           0        1.408539    0.616241   -0.299815
     10          6           0        1.366211   -1.432429    1.108618
     11          6           0        2.483810   -1.468222    1.841788
     12          6           0        2.616808    1.247816   -0.181044
     13          6           0        2.442065    2.744765   -0.237769
     14          8           0        3.703600    0.674281   -0.070946
     15          1           0       -5.135560   -0.687637   -1.423769
     16          1           0       -5.854203   -0.456349    0.181759
     17          1           0       -5.612870    0.929779   -0.872848
     18          1           0       -2.805709   -1.029972   -1.350549
     19          1           0       -0.997711    0.839238    0.068741
     20          1           0       -1.244387   -0.532501    1.115244
     21          1           0       -0.520434   -2.069593   -0.781147
     22          1           0       -0.308833   -0.665723   -1.815882
     23          1           0       -4.703120    1.488628    1.527393
     24          1           0       -3.309788    0.580916    2.127978
     25          1           0       -3.062007    1.965315    1.071714
     26          1           0        3.181308   -1.451373   -1.019449
     27          1           0        1.885408   -2.614333   -1.389992
     28          1           0        2.010242   -1.100215   -2.309133
     29          1           0        0.455160   -1.868531    1.518575
     30          1           0        2.482800   -1.914892    2.831800
     31          1           0        3.428457   -1.053540    1.505551
     32          1           0        1.397041    3.018632   -0.359649
     33          1           0        2.837597    3.184178    0.683855
     34          1           0        3.034724    3.150631   -1.064183
 ---------------------------------------------------------------------
 Rotational constants (GHZ):      1.1069560      0.2982779      0.2739676
 Standard basis: 6-31G (6D, 7F)
 There are   166 symmetry adapted cartesian basis functions of A   symmetry.
 There are   166 symmetry adapted basis functions of A   symmetry.
   166 basis functions,   388 primitive gaussians,   166 cartesian basis functions
    54 alpha electrons       54 beta electrons
       nuclear repulsion energy       904.2450836003 Hartrees.
 NAtoms=   34 NActive=   34 NUniq=   34 SFac= 1.00D+00 NAtFMM=   60 NAOKFM=F Big=F
 Integral buffers will be    262144 words long.
 Raffenetti 2 integral format.
 Two-electron integral symmetry is turned on.
 One-electron integrals computed using PRISM.
 NBasis=   166 RedAO= T EigKep=  2.81D-03  NBF=   166
 NBsUse=   166 1.00D-06 EigRej= -1.00D+00 NBFU=   166
 Lowest energy guess from the checkpoint file:  "C:\Users\GHS Azim Shah\Desktop\comp2.chk"
 B after Tr=     0.000000    0.000000    0.000000
         Rot=    0.999981   -0.006124   -0.000455    0.000030 Ang=  -0.70 deg.
 B after Tr=     0.000000    0.000000    0.000000
         Rot=    0.999973    0.007270    0.000488    0.000128 Ang=   0.84 deg.
 Requested convergence on RMS density matrix=1.00D-08 within 128 cycles.
 Requested convergence on MAX density matrix=1.00D-06.
 Requested convergence on             energy=1.00D-06.
 No special actions if energy rises.
 Integral accuracy reduced to 1.0D-05 until final iterations.
 Initial convergence to 1.0D-05 achieved.  Increase integral accuracy.
 SCF Done:  E(RB3LYP) =  -619.576051361     A.U. after   10 cycles
            NFock= 10  Conv=0.29D-08     -V/T= 2.0058
 Calling FoFJK, ICntrl=      2127 FMM=F ISym2X=0 I1Cent= 0 IOpClX= 0 NMat=1 NMatS=1 NMatT=0.
 ***** Axes restored to original set *****
 -------------------------------------------------------------------
 Center     Atomic                   Forces (Hartrees/Bohr)
 Number     Number              X              Y              Z
 -------------------------------------------------------------------
      1        6          -0.003325659    0.001664041   -0.000290565
      2        6          -0.000767797   -0.000266614   -0.000053386
      3        6           0.002657514   -0.001118875    0.000263684
      4        6          -0.000949862    0.000648965    0.000230662
      5        6           0.001702836   -0.000276006    0.000019594
      6        6           0.000494365    0.000752579    0.000056668
      7        6           0.001609566   -0.000030212    0.003809613
      8        6           0.000195864    0.001635632   -0.000137357
      9        8          -0.002656104    0.001141850   -0.003908660
     10        6          -0.001813903   -0.002791254    0.001231632
     11        6           0.002739734    0.001001570    0.000283218
     12        6          -0.003768192   -0.004036959   -0.002555880
     13        6           0.002540463    0.001861276    0.000563442
     14        8           0.005894617    0.002459227    0.001946955
     15        1           0.000374638   -0.000169807    0.000044293
     16        1           0.000007706    0.000041777    0.000576555
     17        1           0.000096193    0.000076127   -0.000561099
     18        1          -0.000241950    0.000125413    0.000033596
     19        1          -0.000419589   -0.000540706   -0.000901556
     20        1          -0.000372939   -0.001248512    0.000111807
     21        1           0.000011466    0.000591804    0.000839240
     22        1          -0.000732337    0.000361852   -0.001124288
     23        1          -0.000533889   -0.000166590   -0.000066299
     24        1           0.000035729   -0.000269198    0.000445102
     25        1           0.000125709   -0.000235055   -0.000385252
     26        1           0.000202059   -0.000601587    0.000369865
     27        1           0.000132227   -0.000141193    0.000228841
     28        1          -0.000169874   -0.000322305   -0.000726948
     29        1           0.001003296    0.001091562    0.000368155
     30        1          -0.000980427    0.000097381    0.000529535
     31        1          -0.001128997   -0.001103729   -0.000897353
     32        1          -0.001223303   -0.000007878   -0.000478135
     33        1          -0.000554707    0.000427422   -0.000047398
     34        1          -0.000184452   -0.000652002    0.000181717
 -------------------------------------------------------------------
 Cartesian Forces:  Max     0.005894617 RMS     0.001411502

 GradGradGradGradGradGradGradGradGradGradGradGradGradGradGradGradGradGrad
 Berny optimization.
 Using GEDIIS/GDIIS optimizer.
 FormGI is forming the generalized inverse of G from B-inverse, IUseBI=4.
 Internal  Forces:  Max     0.006073827 RMS     0.001015155
 Search for a local minimum.
 Step number   7 out of a maximum of  171
 All quantities printed in internal units (Hartrees-Bohrs-Radians)
 Mixed Optimization -- RFO/linear search
 Update second derivatives using D2CorX and points    3    4    6    5    7
 ITU=  0 -1  1  1  0  0  0
 Use linear search instead of GDIIS.
     Eigenvalues ---    0.00458   0.00462   0.00477   0.00646   0.00782
     Eigenvalues ---    0.00805   0.00805   0.00806   0.01378   0.01675
     Eigenvalues ---    0.01700   0.01864   0.02832   0.02914   0.02923
     Eigenvalues ---    0.03104   0.03355   0.04089   0.04184   0.04860
     Eigenvalues ---    0.05041   0.05598   0.05634   0.05867   0.06698
     Eigenvalues ---    0.07070   0.07093   0.07149   0.07208   0.07268
     Eigenvalues ---    0.07606   0.08508   0.08872   0.09352   0.12574
     Eigenvalues ---    0.12864   0.15282   0.15997   0.16000   0.16000
     Eigenvalues ---    0.16000   0.16000   0.16000   0.16000   0.16000
     Eigenvalues ---    0.16000   0.16000   0.16002   0.16020   0.16106
     Eigenvalues ---    0.16410   0.16571   0.17385   0.18655   0.21624
     Eigenvalues ---    0.21864   0.22408   0.23533   0.24854   0.25005
     Eigenvalues ---    0.25100   0.27070   0.29876   0.30088   0.30359
     Eigenvalues ---    0.30939   0.31609   0.32217   0.32279   0.32283
     Eigenvalues ---    0.32284   0.32284   0.32285   0.32286   0.32287
     Eigenvalues ---    0.32288   0.32289   0.32291   0.32293   0.32299
     Eigenvalues ---    0.32323   0.32453   0.32639   0.32695   0.32827
     Eigenvalues ---    0.33349   0.33592   0.33682   0.33701   0.33769
     Eigenvalues ---    0.37314   0.52592   0.57734   0.58348   0.59013
     Eigenvalues ---    1.06483
 RFO step:  Lambda=-8.60140157D-04 EMin= 4.57666416D-03
 Quartic linear search produced a step of -0.00384.
 Iteration  1 RMS(Cart)=  0.04137380 RMS(Int)=  0.00041471
 Iteration  2 RMS(Cart)=  0.00082382 RMS(Int)=  0.00005885
 Iteration  3 RMS(Cart)=  0.00000031 RMS(Int)=  0.00005884
 Variable       Old X    -DE/DX   Delta X   Delta X   Delta X     New X
                                 (Linear)    (Quad)   (Total)
    R1        2.85500   0.00042   0.00000   0.00010   0.00010   2.85510
    R2        2.53638   0.00378   0.00000   0.00593   0.00593   2.54230
    R3        2.86938   0.00006   0.00000  -0.00025  -0.00025   2.86912
    R4        2.06841   0.00025   0.00000   0.00095   0.00095   2.06935
    R5        2.07685   0.00043   0.00000   0.00173   0.00173   2.07858
    R6        2.07682   0.00044   0.00000   0.00180   0.00180   2.07862
    R7        2.85896   0.00070   0.00000   0.00064   0.00064   2.85960
    R8        2.06147  -0.00015   0.00000  -0.00027  -0.00027   2.06120
    R9        2.90274   0.00183   0.00000   0.00426   0.00426   2.90700
   R10        2.07452   0.00030   0.00000   0.00114   0.00114   2.07566
   R11        2.08370  -0.00063   0.00000  -0.00119  -0.00119   2.08251
   R12        2.91486   0.00171   0.00000   0.00446   0.00446   2.91932
   R13        2.07754   0.00028   0.00000   0.00200   0.00200   2.07954
   R14        2.07181   0.00070   0.00000   0.00260   0.00260   2.07441
   R15        2.06705   0.00048   0.00000   0.00160   0.00160   2.06865
   R16        2.07574   0.00028   0.00000   0.00130   0.00130   2.07704
   R17        2.07562   0.00025   0.00000   0.00125   0.00125   2.07687
   R18        2.90810  -0.00009   0.00001  -0.00369  -0.00368   2.90442
   R19        2.85329   0.00411  -0.00006   0.02233   0.02226   2.87555
   R20        2.88215   0.00039   0.00002  -0.00200  -0.00197   2.88018
   R21        2.05871  -0.00007   0.00001  -0.00058  -0.00057   2.05814
   R22        2.06889   0.00026   0.00000   0.00130   0.00130   2.07019
   R23        2.06825   0.00080   0.00000   0.00244   0.00245   2.07070
   R24        2.58617   0.00230  -0.00001   0.00612   0.00610   2.59227
   R25        2.52676   0.00045   0.00001  -0.00060  -0.00059   2.52617
   R26        2.05994  -0.00070   0.00000  -0.00227  -0.00227   2.05768
   R27        2.05245   0.00056   0.00000   0.00222   0.00222   2.05467
   R28        2.05048  -0.00063   0.00000  -0.00185  -0.00185   2.04863
   R29        2.85005   0.00055   0.00001   0.00069   0.00070   2.85075
   R30        2.33148   0.00607  -0.00001   0.00646   0.00645   2.33793
   R31        2.05445   0.00129   0.00001   0.00338   0.00339   2.05783
   R32        2.06916   0.00029   0.00000   0.00148   0.00148   2.07064
   R33        2.06917  -0.00007   0.00000   0.00052   0.00052   2.06969
    A1        2.12924  -0.00043  -0.00001  -0.00005  -0.00006   2.12919
    A2        2.03027   0.00039   0.00001  -0.00044  -0.00043   2.02985
    A3        2.12367   0.00003   0.00000   0.00049   0.00048   2.12415
    A4        1.95432  -0.00046  -0.00001  -0.00251  -0.00252   1.95179
    A5        1.94173  -0.00018   0.00000  -0.00057  -0.00058   1.94115
    A6        1.94082  -0.00017   0.00000  -0.00052  -0.00053   1.94029
    A7        1.88422   0.00021   0.00000   0.00024   0.00024   1.88445
    A8        1.88411   0.00022   0.00000   0.00041   0.00042   1.88453
    A9        1.85448   0.00045   0.00001   0.00330   0.00331   1.85779
   A10        2.18280   0.00037  -0.00002   0.00386   0.00384   2.18664
   A11        2.07093  -0.00042   0.00000  -0.00222  -0.00222   2.06871
   A12        2.02945   0.00005   0.00002  -0.00164  -0.00162   2.02783
   A13        1.95271   0.00147  -0.00001   0.00714   0.00713   1.95984
   A14        1.93750  -0.00081  -0.00001  -0.00438  -0.00439   1.93310
   A15        1.92444  -0.00079   0.00000  -0.00595  -0.00595   1.91849
   A16        1.89296  -0.00026   0.00000   0.00142   0.00142   1.89438
   A17        1.92372  -0.00049   0.00000  -0.00308  -0.00307   1.92065
   A18        1.82838   0.00081   0.00003   0.00468   0.00470   1.83308
   A19        2.01498   0.00351  -0.00003   0.01954   0.01952   2.03450
   A20        1.92075  -0.00104   0.00000  -0.00723  -0.00720   1.91355
   A21        1.90950  -0.00174   0.00000  -0.00842  -0.00852   1.90098
   A22        1.87604  -0.00141   0.00001  -0.00941  -0.00935   1.86669
   A23        1.88063  -0.00048   0.00000   0.00289   0.00289   1.88352
   A24        1.85488   0.00102   0.00003   0.00161   0.00159   1.85648
   A25        1.94873  -0.00029   0.00000  -0.00173  -0.00173   1.94700
   A26        1.95058  -0.00039  -0.00001  -0.00180  -0.00180   1.94878
   A27        1.94923  -0.00035  -0.00001  -0.00137  -0.00138   1.94785
   A28        1.87639   0.00030   0.00000   0.00130   0.00131   1.87770
   A29        1.87739   0.00029   0.00000   0.00136   0.00136   1.87875
   A30        1.85676   0.00051   0.00001   0.00263   0.00264   1.85940
   A31        1.92105   0.00009   0.00001  -0.00515  -0.00517   1.91588
   A32        1.78174  -0.00014   0.00001  -0.00270  -0.00281   1.77893
   A33        1.93538   0.00056  -0.00004   0.00853   0.00847   1.94385
   A34        1.92846  -0.00072   0.00001  -0.01192  -0.01193   1.91653
   A35        1.96837  -0.00091  -0.00001  -0.00197  -0.00194   1.96644
   A36        1.92018   0.00120   0.00003   0.01314   0.01316   1.93333
   A37        1.93974   0.00088  -0.00001   0.00662   0.00662   1.94636
   A38        1.90157  -0.00004   0.00000  -0.00225  -0.00224   1.89933
   A39        1.92330  -0.00030   0.00000  -0.00173  -0.00173   1.92157
   A40        1.90555  -0.00051   0.00000  -0.00342  -0.00342   1.90213
   A41        1.90104  -0.00011   0.00000   0.00202   0.00201   1.90304
   A42        1.89195   0.00007   0.00001  -0.00146  -0.00146   1.89049
   A43        2.18821  -0.00142   0.00007  -0.01647  -0.01641   2.17180
   A44        2.22437  -0.00260   0.00006  -0.01798  -0.01792   2.20645
   A45        1.98491   0.00268  -0.00003   0.01686   0.01683   2.00174
   A46        2.07332  -0.00007  -0.00004   0.00111   0.00108   2.07440
   A47        2.10603  -0.00012  -0.00002   0.00241   0.00238   2.10841
   A48        2.15020  -0.00168   0.00002  -0.01249  -0.01248   2.13772
   A49        2.02688   0.00181   0.00000   0.01000   0.01000   2.03688
   A50        1.93104   0.00042   0.00002  -0.00042  -0.00075   1.93029
   A51        2.17843   0.00224  -0.00001   0.00997   0.00961   2.18803
   A52        2.17344  -0.00263  -0.00002  -0.00845  -0.00882   2.16462
   A53        1.94510   0.00021   0.00001  -0.00213  -0.00212   1.94297
   A54        1.90161   0.00065   0.00000   0.00462   0.00462   1.90623
   A55        1.91090  -0.00077  -0.00001  -0.00186  -0.00188   1.90902
   A56        1.91824  -0.00046  -0.00001  -0.00103  -0.00103   1.91721
   A57        1.92015  -0.00007  -0.00001  -0.00125  -0.00126   1.91889
   A58        1.86607   0.00044   0.00002   0.00186   0.00188   1.86794
    D1        0.00155   0.00000   0.00000   0.00000   0.00000   0.00155
    D2        2.11180  -0.00018   0.00000  -0.00185  -0.00185   2.10995
    D3       -2.10792   0.00016   0.00000   0.00158   0.00158  -2.10634
    D4        3.14116   0.00002   0.00000   0.00117   0.00116  -3.14086
    D5       -1.03178  -0.00016   0.00000  -0.00068  -0.00069  -1.03247
    D6        1.03169   0.00018   0.00000   0.00274   0.00274   1.03443
    D7        3.13854   0.00000   0.00000  -0.00012  -0.00012   3.13842
    D8        0.00138  -0.00001   0.00000  -0.00023  -0.00023   0.00115
    D9       -0.00096  -0.00001   0.00000  -0.00135  -0.00134  -0.00231
   D10       -3.13812  -0.00003   0.00000  -0.00145  -0.00145  -3.13958
   D11       -0.00382  -0.00002   0.00000  -0.00348  -0.00347  -0.00730
   D12        2.09870  -0.00011   0.00000  -0.00426  -0.00426   2.09444
   D13       -2.10668   0.00005   0.00001  -0.00306  -0.00306  -2.10974
   D14        3.13579   0.00000   0.00000  -0.00232  -0.00231   3.13348
   D15       -1.04487  -0.00009   0.00000  -0.00310  -0.00310  -1.04797
   D16        1.03293   0.00006   0.00001  -0.00190  -0.00190   1.03103
   D17       -3.12633  -0.00009   0.00000  -0.00062  -0.00063  -3.12696
   D18       -1.00897   0.00003  -0.00002   0.00307   0.00304  -1.00593
   D19        1.00928   0.00007   0.00001   0.00261   0.00263   1.01191
   D20        0.01092  -0.00008   0.00000  -0.00052  -0.00052   0.01041
   D21        2.12828   0.00005  -0.00002   0.00317   0.00315   2.13143
   D22       -2.13665   0.00008   0.00001   0.00272   0.00273  -2.13391
   D23        3.13547   0.00027  -0.00001   0.01225   0.01223  -3.13548
   D24       -1.02069   0.00014  -0.00001   0.00827   0.00824  -1.01245
   D25        1.01118  -0.00023   0.00002   0.00116   0.00121   1.01239
   D26        0.99259   0.00050   0.00001   0.01210   0.01209   1.00468
   D27        3.11961   0.00037   0.00000   0.00813   0.00811   3.12772
   D28       -1.13170   0.00000   0.00003   0.00101   0.00107  -1.13063
   D29       -0.99974  -0.00006  -0.00002   0.00738   0.00735  -0.99238
   D30        1.12729  -0.00019  -0.00003   0.00341   0.00336   1.13065
   D31       -3.12402  -0.00056   0.00000  -0.00371  -0.00367  -3.12770
   D32       -3.01247   0.00012  -0.00006   0.01010   0.01000  -3.00247
   D33       -0.96436  -0.00074  -0.00004  -0.00721  -0.00728  -0.97164
   D34        1.08041   0.00082  -0.00002   0.01025   0.01019   1.09060
   D35        1.11988   0.00014  -0.00005   0.01337   0.01332   1.13320
   D36       -3.11519  -0.00072  -0.00003  -0.00394  -0.00396  -3.11915
   D37       -1.07042   0.00084  -0.00001   0.01352   0.01351  -1.05691
   D38       -0.87274  -0.00011  -0.00009   0.01473   0.01467  -0.85807
   D39        1.17537  -0.00097  -0.00007  -0.00258  -0.00261   1.17276
   D40       -3.06305   0.00059  -0.00005   0.01488   0.01487  -3.04818
   D41        3.11357  -0.00004  -0.00002   0.01471   0.01471   3.12829
   D42       -1.06920  -0.00015  -0.00002   0.01314   0.01313  -1.05607
   D43        1.00447  -0.00027  -0.00001   0.00896   0.00897   1.01344
   D44        1.15890   0.00047  -0.00004   0.02728   0.02724   1.18614
   D45       -3.02387   0.00036  -0.00004   0.02571   0.02566  -2.99822
   D46       -0.95020   0.00024  -0.00003   0.02153   0.02149  -0.92871
   D47       -0.99822   0.00010  -0.00007   0.02051   0.02044  -0.97778
   D48        1.10219  -0.00001  -0.00007   0.01894   0.01886   1.12105
   D49       -3.10732  -0.00013  -0.00006   0.01477   0.01470  -3.09263
   D50       -2.93037  -0.00015  -0.00006   0.02466   0.02458  -2.90579
   D51       -0.88759  -0.00043  -0.00004   0.01216   0.01215  -0.87543
   D52        1.29714  -0.00125  -0.00003   0.01057   0.01051   1.30765
   D53       -3.11787  -0.00043   0.00003  -0.03757  -0.03757   3.12774
   D54        0.06120  -0.00051   0.00002  -0.03740  -0.03742   0.02378
   D55        1.00180  -0.00030   0.00006  -0.03584  -0.03579   0.96601
   D56       -2.10232  -0.00038   0.00005  -0.03568  -0.03563  -2.13795
   D57       -1.15991   0.00039   0.00004  -0.02876  -0.02869  -1.18860
   D58        2.01916   0.00030   0.00002  -0.02860  -0.02854   1.99062
   D59        3.12766  -0.00004   0.00024  -0.00566  -0.00520   3.12246
   D60        0.01074  -0.00139  -0.00003  -0.05275  -0.05301  -0.04226
   D61       -3.11259  -0.00029   0.00001  -0.01087  -0.01087  -3.12345
   D62        0.04257  -0.00008   0.00000  -0.00360  -0.00361   0.03896
   D63       -0.01015  -0.00016   0.00002  -0.01078  -0.01075  -0.02090
   D64       -3.13818   0.00005   0.00001  -0.00351  -0.00349   3.14152
   D65        0.00124  -0.00088  -0.00011  -0.03138  -0.03140  -0.03016
   D66        2.12089  -0.00088  -0.00011  -0.03094  -0.03097   2.08992
   D67       -2.12709  -0.00041  -0.00010  -0.02712  -0.02714  -2.15424
   D68        3.11824   0.00055   0.00016   0.01586   0.01594   3.13418
   D69       -1.04530   0.00055   0.00016   0.01631   0.01638  -1.02892
   D70        0.98991   0.00102   0.00017   0.02012   0.02021   1.01011
         Item               Value     Threshold  Converged?
 Maximum Force            0.006074     0.000450     NO 
 RMS     Force            0.001015     0.000300     NO 
 Maximum Displacement     0.167358     0.001800     NO 
 RMS     Displacement     0.041062     0.001200     NO 
 Predicted change in Energy=-4.395938D-04
 GradGradGradGradGradGradGradGradGradGradGradGradGradGradGradGradGradGrad

                          Input orientation:                          
 ---------------------------------------------------------------------
 Center     Atomic      Atomic             Coordinates (Angstroms)
 Number     Number       Type             X           Y           Z
 ---------------------------------------------------------------------
      1          6           0       -7.377890   -0.493397    0.010427
      2          6           0       -8.613829   -1.353512   -0.113409
      3          6           0       -6.145524   -1.025284    0.101428
      4          6           0       -4.859910   -0.236556    0.223836
      5          6           0       -3.620998   -1.146260    0.286746
      6          6           0       -7.601998    1.008170    0.025595
      7          6           0       -2.252668   -0.441876    0.421045
      8          6           0       -1.121117   -1.470900    0.269659
      9          8           0       -2.261995    0.494538   -0.778348
     10          6           0       -2.159223    0.346844    1.721871
     11          6           0       -1.107803    1.054350    2.147267
     12          6           0       -1.157897    1.153115   -1.256890
     13          6           0       -1.514985    1.975752   -2.469936
     14          8           0       -0.026291    1.109483   -0.758715
     15          1           0       -8.368600   -2.420751   -0.116187
     16          1           0       -9.312640   -1.168022    0.715519
     17          1           0       -9.162897   -1.128959   -1.039695
     18          1           0       -6.044172   -2.111157    0.083446
     19          1           0       -4.744146    0.453112   -0.623170
     20          1           0       -4.899469    0.409970    1.115397
     21          1           0       -3.711730   -1.836276    1.139172
     22          1           0       -3.592086   -1.771105   -0.615331
     23          1           0       -8.664042    1.257235   -0.065846
     24          1           0       -7.232870    1.464014    0.955123
     25          1           0       -7.071178    1.504872   -0.798659
     26          1           0       -0.141356   -1.001486    0.346470
     27          1           0       -1.219008   -2.222800    1.060340
     28          1           0       -1.199832   -1.977365   -0.698845
     29          1           0       -3.039651    0.279310    2.359001
     30          1           0       -1.134559    1.571182    3.103487
     31          1           0       -0.201932    1.160505    1.561281
     32          1           0       -2.564345    1.855613   -2.734966
     33          1           0       -1.301257    3.030884   -2.265860
     34          1           0       -0.880598    1.676955   -3.311252
 ---------------------------------------------------------------------
                    Distance matrix (angstroms):
                    1          2          3          4          5
     1  C    0.000000
     2  C    1.510854   0.000000
     3  C    1.345330   2.499284   0.000000
     4  C    2.540027   3.931060   1.513234   0.000000
     5  C    3.823195   5.013127   2.534207   1.538318   0.000000
     6  C    1.518274   2.573065   2.502399   3.017895   4.534107
     7  C    5.141902   6.448340   3.949284   2.622738   1.544837
     8  C    6.337975   7.503417   5.046934   3.937547   2.520930
     9  O    5.269778   6.648551   4.262119   2.878894   2.381918
    10  C    5.556036   6.922529   4.516544   3.142957   2.534903
    11  C    6.802617   8.200542   5.821423   4.409573   3.823660
    12  C    6.557851   7.948689   5.609534   4.222397   3.706320
    13  C    6.828072   8.187235   6.087694   4.831070   4.667071
    14  O    7.563519   8.957041   6.537743   5.112837   4.370731
    15  H    2.170767   1.095055   2.633772   4.146954   4.932180
    16  H    2.166917   1.099938   3.229259   4.575608   5.707811
    17  H    2.166321   1.099957   3.227608   4.572592   5.698455
    18  H    2.097924   2.686246   1.090742   2.221782   2.616129
    19  H    2.869483   4.300953   2.162072   1.098390   2.155783
    20  H    2.860000   4.291422   2.154237   1.102018   2.177844
    21  H    4.064249   5.082578   2.767304   2.171465   1.100447
    22  H    4.044308   5.064012   2.755002   2.160190   1.097729
    23  H    2.173641   2.611663   3.403059   4.097164   5.597625
    24  H    2.178288   3.314703   2.847406   3.009595   4.506205
    25  H    2.177561   3.319593   2.840542   2.994624   4.484456
    26  H    7.262129   8.492245   6.009213   4.781727   3.483165
    27  H    6.482667   7.537687   5.159856   4.230965   2.743527
    28  H    6.393249   7.463195   5.099682   4.156672   2.743022
    29  H    4.993315   6.312716   4.055249   2.852787   2.581561
    30  H    7.266959   8.651112   6.392477   5.043664   4.636907
    31  H    7.525617   8.937834   6.498856   5.043540   4.316900
    32  H    6.018741   7.332619   5.400883   4.289673   4.388451
    33  H    7.384275   8.793730   6.747108   5.434957   5.417152
    34  H    7.613067   8.900157   6.831392   5.656261   5.331597
                    6          7          8          9         10
     6  C    0.000000
     7  C    5.556468   0.000000
     8  C    6.943138   1.536951   0.000000
     9  O    5.424552   1.521678   2.502573   0.000000
    10  C    5.739208   1.524126   2.547700   2.506686   0.000000
    11  C    6.832144   2.555239   3.146819   3.194491   1.336790
    12  C    6.572078   2.560857   3.035977   1.371772   3.244341
    13  C    6.649483   3.840166   4.420398   2.369280   4.543086
    14  O    7.616872   2.958937   2.985728   2.318818   3.359215
    15  H    3.516430   6.450518   7.319639   6.799117   7.042330
    16  H    2.852736   7.103324   8.209238   7.396441   7.380986
    17  H    2.852818   7.096274   8.154849   7.094117   7.671747
    18  H    3.487172   4.156438   4.968006   4.673029   4.880476
    19  H    2.982667   2.845848   4.198251   2.487342   3.491753
    20  H    2.974756   2.865889   4.304520   3.248029   2.807267
    21  H    4.946221   2.142176   2.756960   3.348329   2.741502
    22  H    4.920828   2.152897   2.641783   2.632272   3.464292
    23  H    1.094684   6.650545   8.028138   6.486568   6.807160
    24  H    1.099123   5.359110   6.814478   5.352981   5.251464
    25  H    1.099035   5.338122   6.737934   4.914207   5.641047
    26  H    7.733231   2.185490   1.089119   2.828501   2.789536
    27  H    7.228583   2.156117   1.095497   3.442749   2.815084
    28  H    7.101124   2.172636   1.095767   2.691620   3.490308
    29  H    5.176005   2.212493   3.333070   3.239450   1.088875
    30  H    7.184578   3.535260   4.157526   4.183171   2.111350
    31  H    7.559266   2.841352   3.072048   3.187670   2.125751
    32  H    5.806617   3.916121   4.709179   2.402560   4.722701
    33  H    7.002962   4.492739   5.169851   3.093341   4.882845
    34  H    7.533859   4.505781   4.773862   3.118007   5.360634
                   11         12         13         14         15
    11  C    0.000000
    12  C    3.405958   0.000000
    13  C    4.725817   1.508550   0.000000
    14  O    3.101200   1.237180   2.427943   0.000000
    15  H    8.361742   8.128220   8.475931   9.081273   0.000000
    16  H    8.620220   8.705051   8.990766   9.674538   1.775466
    17  H    8.933538   8.326768   8.377075   9.411012   1.775528
    18  H    6.216714   6.027243   6.613330   6.877256   2.353437
    19  H    4.610835   3.708475   4.019510   4.765223   4.653256
    20  H    3.982049   4.492146   5.173106   5.267778   4.643775
    21  H    4.019006   4.604306   5.690598   5.085463   4.858392
    22  H    4.667634   3.858489   4.668281   4.586201   4.846264
    23  H    7.876280   7.600766   7.576605   8.666755   3.690176
    24  H    6.253438   6.472632   6.684843   7.416045   4.186763
    25  H    6.666580   5.941431   5.821184   7.056087   4.190416
    26  H    2.898854   2.871659   4.322378   2.385554   8.361574
    27  H    3.454488   4.095130   5.493477   3.979403   7.248452
    28  H    4.159341   3.180107   4.343181   3.302941   7.206061
    29  H    2.092261   4.168838   5.340521   4.414712   6.466420
    30  H    1.087285   4.380436   5.601022   4.044506   8.867535
    31  H    1.084090   2.975906   4.317343   2.327195   9.073795
    32  H    5.157494   2.157848   1.088959   3.302120   7.670376
    33  H    4.839401   2.136490   1.095733   2.754778   9.180891
    34  H    5.498608   2.138154   1.095234   2.750874   9.114263
                   16         17         18         19         20
    16  H    0.000000
    17  H    1.762023   0.000000
    18  H    3.460044   3.457254   0.000000
    19  H    5.029046   4.711879   2.960550   0.000000
    20  H    4.703832   5.018918   2.954886   1.746024   0.000000
    21  H    5.656522   5.912950   2.574957   3.068066   2.541045
    22  H    5.904203   5.623733   2.572286   2.504885   3.075998
    23  H    2.629274   2.625102   4.269903   4.040149   4.035493
    24  H    3.363103   3.798396   3.867127   3.115554   2.565435
    25  H    3.802795   3.372010   3.861155   2.559702   3.094954
    26  H    9.180218   9.128303   6.011971   4.923590   5.022261
    27  H    8.169354   8.289271   4.924326   4.735114   4.525517
    28  H    8.274849   8.015384   4.908921   4.298268   4.762159
    29  H    6.644261   7.143424   4.463142   3.439310   2.241104
    30  H    8.949114   9.429259   6.839925   5.307275   4.413101
    31  H    9.441523   9.607581   6.857080   5.089591   4.777967
    32  H    8.160129   7.437910   5.982300   3.343385   4.729480
    33  H    9.523744   8.978483   7.379368   4.604001   5.590100
    34  H    9.767708   9.034910   7.248190   4.863186   6.111612
                   21         22         23         24         25
    21  H    0.000000
    22  H    1.759785   0.000000
    23  H    5.962153   5.932750   0.000000
    24  H    4.829515   5.117385   1.770138   0.000000
    25  H    5.119018   4.782229   1.770750   1.761694   0.000000
    26  H    3.751376   3.664002   8.826552   7.532511   7.457586
    27  H    2.523743   2.939966   8.295027   7.054800   7.183266
    28  H    3.115742   2.402581   8.159519   7.139765   6.827052
    29  H    2.532859   3.654592   6.202419   4.577935   5.265552
    30  H    4.702245   5.571349   8.175350   6.466557   7.104547
    31  H    4.634388   4.982481   8.617668   7.063543   7.271482
    32  H    5.473160   4.324602   6.684950   5.963659   4.917708
    33  H    6.410450   5.570569   7.886476   6.929203   6.146005
    34  H    6.337536   5.148715   8.443389   7.654976   6.683264
                   26         27         28         29         30
    26  H    0.000000
    27  H    1.778356   0.000000
    28  H    1.779156   1.776327   0.000000
    29  H    3.753776   3.355863   4.222315   0.000000
    30  H    3.899515   4.309975   5.201363   2.419208   0.000000
    31  H    2.480654   3.568212   3.993771   3.076607   1.848471
    32  H    4.850685   5.731294   4.549660   5.353424   6.017701
    33  H    4.942636   6.218646   5.248655   5.655309   5.566723
    34  H    4.593415   5.868000   4.503402   6.226290   6.420636
                   31         32         33         34
    31  H    0.000000
    32  H    4.951961   0.000000
    33  H    4.399300   1.787936   0.000000
    34  H    4.946604   1.788582   1.761511   0.000000
 Stoichiometry    C12H20O2
 Framework group  C1[X(C12H20O2)]
 Deg. of freedom    96
 Full point group                 C1      NOp   1
 Largest Abelian subgroup         C1      NOp   1
 Largest concise Abelian subgroup C1      NOp   1
                         Standard orientation:                         
 ---------------------------------------------------------------------
 Center     Atomic      Atomic             Coordinates (Angstroms)
 Number     Number       Type             X           Y           Z
 ---------------------------------------------------------------------
      1          6           0       -3.822952    0.192979    0.040347
      2          6           0       -5.190461   -0.025477   -0.563703
      3          6           0       -2.716858   -0.372055   -0.476571
      4          6           0       -1.313837   -0.201374    0.064059
      5          6           0       -0.270433   -0.964844   -0.769515
      6          6           0       -3.763745    1.088118    1.265245
      7          6           0        1.197495   -0.865027   -0.298617
      8          6           0        2.123213   -1.510707   -1.341862
      9          8           0        1.418347    0.640347   -0.274623
     10          6           0        1.376015   -1.459782    1.093272
     11          6           0        2.520046   -1.543905    1.779659
     12          6           0        2.646775    1.242633   -0.174746
     13          6           0        2.505765    2.744242   -0.206528
     14          8           0        3.726143    0.651208   -0.049070
     15          1           0       -5.148568   -0.680834   -1.440000
     16          1           0       -5.880045   -0.476648    0.164845
     17          1           0       -5.644609    0.927187   -0.873685
     18          1           0       -2.818934   -1.004778   -1.359157
     19          1           0       -1.032510    0.860095    0.088528
     20          1           0       -1.273414   -0.531977    1.114540
     21          1           0       -0.527510   -2.034560   -0.794068
     22          1           0       -0.316779   -0.611635   -1.807834
     23          1           0       -4.755376    1.463630    1.537260
     24          1           0       -3.359534    0.555588    2.137653
     25          1           0       -3.112102    1.957551    1.099944
     26          1           0        3.168671   -1.444106   -1.043934
     27          1           0        1.850433   -2.566019   -1.451500
     28          1           0        1.996378   -1.019529   -2.313130
     29          1           0        0.469910   -1.877973    1.528863
     30          1           0        2.545872   -2.003594    2.764650
     31          1           0        3.455951   -1.147894    1.402159
     32          1           0        1.465804    3.041747   -0.332238
     33          1           0        2.902719    3.163584    0.724714
     34          1           0        3.111580    3.148912   -1.024310
 ---------------------------------------------------------------------
 Rotational constants (GHZ):      1.1134399      0.2941938      0.2701239
 Standard basis: 6-31G (6D, 7F)
 There are   166 symmetry adapted cartesian basis functions of A   symmetry.
 There are   166 symmetry adapted basis functions of A   symmetry.
   166 basis functions,   388 primitive gaussians,   166 cartesian basis functions
    54 alpha electrons       54 beta electrons
       nuclear repulsion energy       901.9206080624 Hartrees.
 NAtoms=   34 NActive=   34 NUniq=   34 SFac= 1.00D+00 NAtFMM=   60 NAOKFM=F Big=F
 Integral buffers will be    262144 words long.
 Raffenetti 2 integral format.
 Two-electron integral symmetry is turned on.
 One-electron integrals computed using PRISM.
 NBasis=   166 RedAO= T EigKep=  2.86D-03  NBF=   166
 NBsUse=   166 1.00D-06 EigRej= -1.00D+00 NBFU=   166
 Initial guess from the checkpoint file:  "C:\Users\GHS Azim Shah\Desktop\comp2.chk"
 B after Tr=     0.000000    0.000000    0.000000
         Rot=    0.999954   -0.009500   -0.000343    0.001299 Ang=  -1.10 deg.
 ExpMin= 1.61D-01 ExpMax= 5.48D+03 ExpMxC= 8.25D+02 IAcc=1 IRadAn=         1 AccDes= 0.00D+00
 Harris functional with IExCor=  402 and IRadAn=       1 diagonalized for initial guess.
 HarFok:  IExCor=  402 AccDes= 0.00D+00 IRadAn=         1 IDoV= 1 UseB2=F ITyADJ=14
 ICtDFT=  3500011 ScaDFX=  1.000000  1.000000  1.000000  1.000000
 FoFCou: FMM=F IPFlag=           0 FMFlag=      100000 FMFlg1=           0
         NFxFlg=           0 DoJE=T BraDBF=F KetDBF=T FulRan=T
         wScrn=  0.000000 ICntrl=     500 IOpCl=  0 I1Cent=   200000004 NGrid=           0
         NMat0=    1 NMatS0=      1 NMatT0=    0 NMatD0=    1 NMtDS0=    0 NMtDT0=    0
 Petite list used in FoFCou.
 Requested convergence on RMS density matrix=1.00D-08 within 128 cycles.
 Requested convergence on MAX density matrix=1.00D-06.
 Requested convergence on             energy=1.00D-06.
 No special actions if energy rises.
 Integral accuracy reduced to 1.0D-05 until final iterations.
 Initial convergence to 1.0D-05 achieved.  Increase integral accuracy.
 SCF Done:  E(RB3LYP) =  -619.576379773     A.U. after   13 cycles
            NFock= 13  Conv=0.48D-08     -V/T= 2.0059
 Calling FoFJK, ICntrl=      2127 FMM=F ISym2X=0 I1Cent= 0 IOpClX= 0 NMat=1 NMatS=1 NMatT=0.
 ***** Axes restored to original set *****
 -------------------------------------------------------------------
 Center     Atomic                   Forces (Hartrees/Bohr)
 Number     Number              X              Y              Z
 -------------------------------------------------------------------
      1        6           0.000058894    0.000696549    0.000036786
      2        6          -0.000577199   -0.000632837   -0.000025421
      3        6           0.000361745   -0.001173267   -0.000148397
      4        6           0.000491443    0.002534800    0.000500858
      5        6           0.000323108   -0.001952009    0.000484751
      6        6           0.000481164    0.000833867   -0.000005972
      7        6          -0.001275655   -0.000412765    0.000151492
      8        6           0.000108653   -0.000686637   -0.000111953
      9        8           0.001433041   -0.000324727   -0.000567615
     10        6          -0.001272104   -0.001248090   -0.000751441
     11        6           0.002046220    0.001370447    0.001380204
     12        6          -0.002854087    0.002055411    0.001509414
     13        6           0.001229098    0.000032513   -0.001051720
     14        8           0.001038741   -0.000529852   -0.000272392
     15        1           0.000063981    0.000075119    0.000011133
     16        1           0.000232894   -0.000020668   -0.000080515
     17        1           0.000231810   -0.000034887    0.000138968
     18        1          -0.000310958   -0.000095627   -0.000002553
     19        1          -0.000025540   -0.000323453   -0.000421892
     20        1          -0.000015055   -0.000351017    0.000243026
     21        1          -0.000119477    0.000423512    0.000127407
     22        1           0.000077217    0.000655975   -0.000187786
     23        1           0.000089700   -0.000084220   -0.000010250
     24        1          -0.000132651   -0.000195108   -0.000082242
     25        1          -0.000131137   -0.000214910    0.000116945
     26        1           0.000038896   -0.000303868   -0.000006096
     27        1           0.000240145   -0.000051611   -0.000040452
     28        1           0.000158433    0.000064322    0.000084672
     29        1          -0.000379762    0.000768101   -0.000465039
     30        1          -0.000391998   -0.000584116   -0.000145307
     31        1          -0.000337366    0.000143372   -0.000423821
     32        1          -0.000160415    0.000201176   -0.000398018
     33        1          -0.000420212   -0.000429717    0.000357085
     34        1          -0.000301571   -0.000205775    0.000056141
 -------------------------------------------------------------------
 Cartesian Forces:  Max     0.002854087 RMS     0.000729843

 GradGradGradGradGradGradGradGradGradGradGradGradGradGradGradGradGradGrad
 Berny optimization.
 Using GEDIIS/GDIIS optimizer.
 FormGI is forming the generalized inverse of G from B-inverse, IUseBI=4.
 GSVD:  received Info=                   1 from GESDD.
 Internal  Forces:  Max     0.001878172 RMS     0.000436677
 Search for a local minimum.
 Step number   8 out of a maximum of  171
 All quantities printed in internal units (Hartrees-Bohrs-Radians)
 Mixed Optimization -- En-DIIS/RFO-DIIS
 Update second derivatives using D2CorX and points    3    4    6    5    7
                                                      8
 DE= -3.28D-04 DEPred=-4.40D-04 R= 7.47D-01
 TightC=F SS=  1.41D+00  RLast= 1.52D-01 DXNew= 6.2041D-01 4.5456D-01
 Trust test= 7.47D-01 RLast= 1.52D-01 DXMaxT set to 4.55D-01
 ITU=  1  0 -1  1  1  0  0  0
 Use linear search instead of GDIIS.
     Eigenvalues ---    0.00454   0.00462   0.00481   0.00641   0.00730
     Eigenvalues ---    0.00805   0.00805   0.00806   0.01379   0.01674
     Eigenvalues ---    0.01691   0.02118   0.02822   0.02923   0.02961
     Eigenvalues ---    0.03081   0.03309   0.04152   0.04590   0.04930
     Eigenvalues ---    0.04984   0.05571   0.05605   0.05891   0.06759
     Eigenvalues ---    0.07096   0.07114   0.07167   0.07253   0.07268
     Eigenvalues ---    0.07591   0.08786   0.09034   0.09418   0.12700
     Eigenvalues ---    0.12900   0.15559   0.15714   0.15999   0.16000
     Eigenvalues ---    0.16000   0.16000   0.16000   0.16000   0.16000
     Eigenvalues ---    0.16000   0.16000   0.16002   0.16032   0.16053
     Eigenvalues ---    0.16507   0.16595   0.17384   0.18683   0.21845
     Eigenvalues ---    0.21908   0.23495   0.24050   0.24895   0.25026
     Eigenvalues ---    0.25146   0.26077   0.29567   0.30079   0.30507
     Eigenvalues ---    0.31294   0.31680   0.32222   0.32248   0.32279
     Eigenvalues ---    0.32283   0.32284   0.32284   0.32286   0.32287
     Eigenvalues ---    0.32288   0.32289   0.32290   0.32293   0.32310
     Eigenvalues ---    0.32366   0.32547   0.32559   0.32698   0.32809
     Eigenvalues ---    0.33518   0.33598   0.33681   0.33719   0.33819
     Eigenvalues ---    0.37341   0.53295   0.57929   0.58242   0.60069
     Eigenvalues ---    1.05336
 RFO step:  Lambda=-1.85984776D-04 EMin= 4.53936545D-03
 Quartic linear search produced a step of -0.18960.
 Iteration  1 RMS(Cart)=  0.01919926 RMS(Int)=  0.00024784
 Iteration  2 RMS(Cart)=  0.00034209 RMS(Int)=  0.00000793
 Iteration  3 RMS(Cart)=  0.00000015 RMS(Int)=  0.00000793
 Variable       Old X    -DE/DX   Delta X   Delta X   Delta X     New X
                                 (Linear)    (Quad)   (Total)
    R1        2.85510   0.00039  -0.00002   0.00121   0.00120   2.85629
    R2        2.54230  -0.00013  -0.00112   0.00152   0.00039   2.54270
    R3        2.86912   0.00029   0.00005   0.00092   0.00096   2.87009
    R4        2.06935  -0.00006  -0.00018  -0.00008  -0.00026   2.06910
    R5        2.07858  -0.00021  -0.00033  -0.00022  -0.00055   2.07803
    R6        2.07862  -0.00024  -0.00034  -0.00027  -0.00061   2.07801
    R7        2.85960   0.00014  -0.00012   0.00072   0.00060   2.86020
    R8        2.06120   0.00007   0.00005   0.00002   0.00007   2.06127
    R9        2.90700  -0.00007  -0.00081   0.00110   0.00029   2.90729
   R10        2.07566   0.00012  -0.00022   0.00040   0.00019   2.07584
   R11        2.08251  -0.00001   0.00023  -0.00043  -0.00021   2.08230
   R12        2.91932  -0.00110  -0.00085  -0.00111  -0.00195   2.91736
   R13        2.07954  -0.00016  -0.00038  -0.00004  -0.00042   2.07912
   R14        2.07441  -0.00022  -0.00049   0.00005  -0.00045   2.07396
   R15        2.06865  -0.00011  -0.00030  -0.00003  -0.00033   2.06832
   R16        2.07704  -0.00020  -0.00025  -0.00030  -0.00055   2.07649
   R17        2.07687  -0.00025  -0.00024  -0.00045  -0.00069   2.07618
   R18        2.90442   0.00106   0.00070   0.00159   0.00229   2.90670
   R19        2.87555   0.00078  -0.00422   0.00825   0.00403   2.87958
   R20        2.88018  -0.00013   0.00037   0.00049   0.00087   2.88105
   R21        2.05814  -0.00010   0.00011   0.00002   0.00013   2.05826
   R22        2.07019  -0.00002  -0.00025  -0.00008  -0.00033   2.06986
   R23        2.07070  -0.00012  -0.00046   0.00022  -0.00024   2.07046
   R24        2.59227  -0.00071  -0.00116   0.00049  -0.00067   2.59160
   R25        2.52617   0.00178   0.00011   0.00258   0.00269   2.52886
   R26        2.05768  -0.00001   0.00043  -0.00068  -0.00025   2.05742
   R27        2.05467  -0.00039  -0.00042  -0.00051  -0.00093   2.05374
   R28        2.04863  -0.00004   0.00035  -0.00091  -0.00056   2.04808
   R29        2.85075   0.00053  -0.00013   0.00215   0.00202   2.85277
   R30        2.33793   0.00086  -0.00122   0.00201   0.00079   2.33872
   R31        2.05783   0.00023  -0.00064   0.00136   0.00072   2.05856
   R32        2.07064  -0.00043  -0.00028  -0.00077  -0.00105   2.06959
   R33        2.06969  -0.00016  -0.00010  -0.00068  -0.00077   2.06892
    A1        2.12919  -0.00061   0.00001  -0.00189  -0.00187   2.12731
    A2        2.02985   0.00081   0.00008   0.00232   0.00240   2.03225
    A3        2.12415  -0.00019  -0.00009  -0.00044  -0.00053   2.12362
    A4        1.95179  -0.00009   0.00048  -0.00097  -0.00049   1.95130
    A5        1.94115  -0.00009   0.00011  -0.00031  -0.00020   1.94095
    A6        1.94029  -0.00009   0.00010  -0.00032  -0.00022   1.94007
    A7        1.88445   0.00007  -0.00005   0.00007   0.00003   1.88448
    A8        1.88453   0.00007  -0.00008   0.00010   0.00002   1.88455
    A9        1.85779   0.00016  -0.00063   0.00157   0.00094   1.85873
   A10        2.18664  -0.00081  -0.00073  -0.00158  -0.00231   2.18433
   A11        2.06871   0.00008   0.00042  -0.00092  -0.00050   2.06821
   A12        2.02783   0.00073   0.00031   0.00251   0.00282   2.03064
   A13        1.95984  -0.00067  -0.00135  -0.00116  -0.00251   1.95732
   A14        1.93310   0.00012   0.00083  -0.00149  -0.00066   1.93245
   A15        1.91849   0.00018   0.00113  -0.00123  -0.00011   1.91838
   A16        1.89438   0.00011  -0.00027  -0.00001  -0.00029   1.89409
   A17        1.92065   0.00011   0.00058  -0.00056   0.00002   1.92067
   A18        1.83308   0.00020  -0.00089   0.00485   0.00396   1.83703
   A19        2.03450  -0.00181  -0.00370  -0.00192  -0.00563   2.02888
   A20        1.91355   0.00033   0.00137  -0.00180  -0.00044   1.91310
   A21        1.90098   0.00052   0.00162  -0.00134   0.00029   1.90128
   A22        1.86669   0.00064   0.00177  -0.00070   0.00105   1.86774
   A23        1.88352   0.00044  -0.00055   0.00126   0.00071   1.88423
   A24        1.85648   0.00003  -0.00030   0.00527   0.00498   1.86145
   A25        1.94700  -0.00006   0.00033  -0.00067  -0.00034   1.94666
   A26        1.94878  -0.00011   0.00034  -0.00067  -0.00033   1.94845
   A27        1.94785  -0.00010   0.00026  -0.00053  -0.00026   1.94759
   A28        1.87770   0.00006  -0.00025   0.00023  -0.00002   1.87768
   A29        1.87875   0.00006  -0.00026   0.00030   0.00004   1.87879
   A30        1.85940   0.00017  -0.00050   0.00149   0.00099   1.86039
   A31        1.91588   0.00011   0.00098   0.00222   0.00321   1.91909
   A32        1.77893  -0.00005   0.00053  -0.00306  -0.00250   1.77643
   A33        1.94385  -0.00058  -0.00161  -0.00169  -0.00330   1.94054
   A34        1.91653   0.00028   0.00226  -0.00385  -0.00158   1.91495
   A35        1.96644   0.00049   0.00037   0.00381   0.00417   1.97061
   A36        1.93333  -0.00031  -0.00249   0.00183  -0.00067   1.93266
   A37        1.94636   0.00032  -0.00125   0.00351   0.00225   1.94861
   A38        1.89933   0.00026   0.00043   0.00046   0.00088   1.90021
   A39        1.92157   0.00005   0.00033   0.00023   0.00056   1.92213
   A40        1.90213  -0.00031   0.00065  -0.00287  -0.00222   1.89991
   A41        1.90304  -0.00023  -0.00038  -0.00084  -0.00122   1.90183
   A42        1.89049  -0.00012   0.00028  -0.00063  -0.00035   1.89014
   A43        2.17180   0.00188   0.00311   0.00193   0.00504   2.17684
   A44        2.20645   0.00069   0.00340   0.00017   0.00355   2.21000
   A45        2.00174  -0.00038  -0.00319   0.00170  -0.00151   2.00023
   A46        2.07440  -0.00030  -0.00020  -0.00151  -0.00173   2.07267
   A47        2.10841  -0.00049  -0.00045  -0.00220  -0.00265   2.10575
   A48        2.13772  -0.00012   0.00237  -0.00345  -0.00109   2.13663
   A49        2.03688   0.00061  -0.00190   0.00550   0.00360   2.04048
   A50        1.93029   0.00086   0.00014   0.00249   0.00265   1.93294
   A51        2.18803  -0.00019  -0.00182   0.00076  -0.00105   2.18699
   A52        2.16462  -0.00065   0.00167  -0.00306  -0.00137   2.16325
   A53        1.94297   0.00059   0.00040   0.00309   0.00350   1.94647
   A54        1.90623  -0.00052  -0.00088  -0.00016  -0.00103   1.90519
   A55        1.90902  -0.00003   0.00036  -0.00192  -0.00156   1.90746
   A56        1.91721  -0.00019   0.00020  -0.00224  -0.00204   1.91517
   A57        1.91889  -0.00030   0.00024  -0.00194  -0.00170   1.91719
   A58        1.86794   0.00044  -0.00036   0.00316   0.00280   1.87074
    D1        0.00155   0.00000   0.00000   0.00012   0.00012   0.00167
    D2        2.10995  -0.00004   0.00035  -0.00067  -0.00032   2.10962
    D3       -2.10634   0.00004  -0.00030   0.00089   0.00059  -2.10575
    D4       -3.14086   0.00000  -0.00022   0.00070   0.00048  -3.14038
    D5       -1.03247  -0.00003   0.00013  -0.00009   0.00004  -1.03243
    D6        1.03443   0.00004  -0.00052   0.00147   0.00095   1.03538
    D7        3.13842   0.00004   0.00002   0.00148   0.00150   3.13992
    D8        0.00115   0.00001   0.00004   0.00003   0.00008   0.00123
    D9       -0.00231   0.00004   0.00025   0.00086   0.00112  -0.00119
   D10       -3.13958   0.00001   0.00028  -0.00058  -0.00030  -3.13988
   D11       -0.00730  -0.00002   0.00066  -0.00326  -0.00260  -0.00990
   D12        2.09444  -0.00006   0.00081  -0.00390  -0.00309   2.09135
   D13       -2.10974   0.00001   0.00058  -0.00281  -0.00223  -2.11198
   D14        3.13348  -0.00002   0.00044  -0.00268  -0.00224   3.13124
   D15       -1.04797  -0.00006   0.00059  -0.00332  -0.00273  -1.05070
   D16        1.03103   0.00002   0.00036  -0.00224  -0.00188   1.02916
   D17       -3.12696   0.00001   0.00012   0.00024   0.00036  -3.12660
   D18       -1.00593  -0.00022  -0.00058  -0.00164  -0.00222  -1.00815
   D19        1.01191   0.00020  -0.00050   0.00266   0.00216   1.01407
   D20        0.01041   0.00004   0.00010   0.00165   0.00175   0.01216
   D21        2.13143  -0.00020  -0.00060  -0.00023  -0.00083   2.13060
   D22       -2.13391   0.00022  -0.00052   0.00407   0.00355  -2.13036
   D23       -3.13548  -0.00004  -0.00232   0.00568   0.00336  -3.13212
   D24       -1.01245  -0.00024  -0.00156   0.00190   0.00034  -1.01211
   D25        1.01239   0.00027  -0.00023   0.00646   0.00623   1.01862
   D26        1.00468   0.00017  -0.00229   0.00834   0.00605   1.01073
   D27        3.12772  -0.00002  -0.00154   0.00456   0.00303   3.13075
   D28       -1.13063   0.00048  -0.00020   0.00913   0.00892  -1.12171
   D29       -0.99238  -0.00019  -0.00139   0.00288   0.00149  -0.99090
   D30        1.13065  -0.00039  -0.00064  -0.00090  -0.00154   1.12912
   D31       -3.12770   0.00012   0.00070   0.00366   0.00435  -3.12335
   D32       -3.00247  -0.00010  -0.00190  -0.00090  -0.00278  -3.00526
   D33       -0.97164   0.00025   0.00138  -0.00591  -0.00453  -0.97617
   D34        1.09060  -0.00040  -0.00193  -0.00625  -0.00817   1.08243
   D35        1.13320   0.00021  -0.00253   0.00335   0.00082   1.13402
   D36       -3.11915   0.00055   0.00075  -0.00167  -0.00092  -3.12007
   D37       -1.05691  -0.00009  -0.00256  -0.00201  -0.00456  -1.06147
   D38       -0.85807  -0.00034  -0.00278  -0.00300  -0.00579  -0.86386
   D39        1.17276   0.00000   0.00049  -0.00802  -0.00754   1.16523
   D40       -3.04818  -0.00064  -0.00282  -0.00836  -0.01118  -3.05936
   D41        3.12829   0.00016  -0.00279   0.00525   0.00246   3.13074
   D42       -1.05607   0.00015  -0.00249   0.00418   0.00168  -1.05439
   D43        1.01344   0.00019  -0.00170   0.00382   0.00211   1.01555
   D44        1.18614   0.00001  -0.00516   0.00973   0.00457   1.19071
   D45       -2.99822   0.00000  -0.00486   0.00866   0.00379  -2.99442
   D46       -0.92871   0.00005  -0.00407   0.00830   0.00423  -0.92448
   D47       -0.97778  -0.00016  -0.00388   0.00751   0.00364  -0.97414
   D48        1.12105  -0.00017  -0.00358   0.00643   0.00286   1.12391
   D49       -3.09263  -0.00012  -0.00279   0.00607   0.00329  -3.08934
   D50       -2.90579  -0.00098  -0.00466  -0.02125  -0.02591  -2.93170
   D51       -0.87543  -0.00077  -0.00230  -0.02186  -0.02417  -0.89960
   D52        1.30765  -0.00015  -0.00199  -0.01844  -0.02042   1.28723
   D53        3.12774   0.00014   0.00712  -0.01834  -0.01122   3.11652
   D54        0.02378  -0.00010   0.00709  -0.02981  -0.02271   0.00106
   D55        0.96601   0.00008   0.00679  -0.02285  -0.01606   0.94995
   D56       -2.13795  -0.00017   0.00676  -0.03432  -0.02756  -2.16551
   D57       -1.18860  -0.00042   0.00544  -0.02198  -0.01654  -1.20514
   D58        1.99062  -0.00067   0.00541  -0.03344  -0.02804   1.96258
   D59        3.12246  -0.00082   0.00099  -0.01990  -0.01896   3.10350
   D60       -0.04226   0.00007   0.01005  -0.01127  -0.00118  -0.04344
   D61       -3.12345   0.00010   0.00206  -0.00226  -0.00020  -3.12366
   D62        0.03896   0.00025   0.00068   0.00634   0.00702   0.04598
   D63       -0.02090   0.00036   0.00204   0.00969   0.01173  -0.00917
   D64        3.14152   0.00050   0.00066   0.01830   0.01896  -3.12271
   D65       -0.03016   0.00045   0.00595  -0.00279   0.00315  -0.02702
   D66        2.08992   0.00024   0.00587  -0.00370   0.00215   2.09207
   D67       -2.15424   0.00046   0.00515  -0.00108   0.00405  -2.15019
   D68        3.13418  -0.00044  -0.00302  -0.01134  -0.01435   3.11984
   D69       -1.02892  -0.00064  -0.00311  -0.01225  -0.01534  -1.04426
   D70        1.01011  -0.00042  -0.00383  -0.00963  -0.01345   0.99667
         Item               Value     Threshold  Converged?
 Maximum Force            0.001878     0.000450     NO 
 RMS     Force            0.000437     0.000300     NO 
 Maximum Displacement     0.097636     0.001800     NO 
 RMS     Displacement     0.019240     0.001200     NO 
 Predicted change in Energy=-1.130101D-04
 GradGradGradGradGradGradGradGradGradGradGradGradGradGradGradGradGradGrad

                          Input orientation:                          
 ---------------------------------------------------------------------
 Center     Atomic      Atomic             Coordinates (Angstroms)
 Number     Number       Type             X           Y           Z
 ---------------------------------------------------------------------
      1          6           0       -7.371657   -0.488622    0.013064
      2          6           0       -8.610321   -1.346235   -0.108607
      3          6           0       -6.141095   -1.025732    0.100825
      4          6           0       -4.853662   -0.239284    0.222710
      5          6           0       -3.618332   -1.154411    0.280983
      6          6           0       -7.588866    1.014449    0.030518
      7          6           0       -2.252050   -0.449029    0.418947
      8          6           0       -1.114697   -1.473450    0.267518
      9          8           0       -2.263082    0.488285   -0.782434
     10          6           0       -2.169142    0.341782    1.719755
     11          6           0       -1.119354    1.044497    2.161293
     12          6           0       -1.170790    1.174680   -1.247783
     13          6           0       -1.523766    1.967546   -2.482983
     14          8           0       -0.045176    1.161150   -0.733525
     15          1           0       -8.367018   -2.413772   -0.112469
     16          1           0       -9.306382   -1.159861    0.722048
     17          1           0       -9.160313   -1.120155   -1.033589
     18          1           0       -6.044788   -2.112080    0.081618
     19          1           0       -4.737627    0.450090   -0.624626
     20          1           0       -4.889863    0.403778    1.116781
     21          1           0       -3.710896   -1.846055    1.131602
     22          1           0       -3.590003   -1.772599   -0.625401
     23          1           0       -8.649650    1.268179   -0.060610
     24          1           0       -7.218132    1.466641    0.960846
     25          1           0       -7.056066    1.509477   -0.792978
     26          1           0       -0.136085   -1.002369    0.349560
     27          1           0       -1.211077   -2.228845    1.054803
     28          1           0       -1.187363   -1.976833   -0.702918
     29          1           0       -3.062793    0.290000    2.339483
     30          1           0       -1.160678    1.561126    3.116547
     31          1           0       -0.207075    1.149797    1.585732
     32          1           0       -2.562963    1.815449   -2.772120
     33          1           0       -1.345295    3.030846   -2.290749
     34          1           0       -0.862445    1.671762   -3.303841
 ---------------------------------------------------------------------
                    Distance matrix (angstroms):
                    1          2          3          4          5
     1  C    0.000000
     2  C    1.511486   0.000000
     3  C    1.345538   2.498732   0.000000
     4  C    2.538980   3.930343   1.513552   0.000000
     5  C    3.821322   5.010841   2.532458   1.538471   0.000000
     6  C    1.518784   2.575956   2.502663   3.014983   4.531205
     7  C    5.135824   6.442895   3.944421   2.617420   1.543803
     8  C    6.339100   7.506133   5.049051   3.937644   2.523917
     9  O    5.261626   6.641306   4.255747   2.872417   2.380338
    10  C    5.537918   6.905150   4.501938   3.128167   2.531564
    11  C    6.786504   8.184292   5.809412   4.399006   3.823043
    12  C    6.542711   7.937213   5.600400   4.210129   3.708403
    13  C    6.816219   8.175455   6.079104   4.824840   4.666191
    14  O    7.546951   8.946463   6.529841   5.098739   4.377042
    15  H    2.170876   1.094919   2.631897   4.145409   4.928571
    16  H    2.167113   1.099647   3.228460   4.574223   5.705127
    17  H    2.166472   1.099634   3.226683   4.571811   5.695860
    18  H    2.097832   2.684151   1.090778   2.223973   2.616211
    19  H    2.868091   4.300095   2.161955   1.098489   2.155776
    20  H    2.858999   4.290213   2.154356   1.101908   2.177913
    21  H    4.061394   5.078612   2.764289   2.171108   1.100224
    22  H    4.044397   5.064825   2.755592   2.160367   1.097493
    23  H    2.173717   2.615150   3.403078   4.094172   5.594622
    24  H    2.178282   3.315748   2.848081   3.007614   4.504519
    25  H    2.177544   3.322523   2.839602   2.990045   4.479699
    26  H    7.261588   8.493575   6.010204   4.780577   3.486239
    27  H    6.485858   7.541972   5.163587   4.233103   2.747378
    28  H    6.401008   7.473364   5.107843   4.161444   2.748464
    29  H    4.958305   6.280563   4.027242   2.822778   2.575339
    30  H    7.239429   8.622734   6.371104   5.025325   4.631914
    31  H    7.515913   8.928354   6.492340   5.037673   4.318383
    32  H    6.015774   7.325372   5.397143   4.293977   4.388088
    33  H    7.349235   8.757921   6.721246   5.414783   5.412660
    34  H    7.618330   8.907715   6.836107   5.658486   5.332272
                    6          7          8          9         10
     6  C    0.000000
     7  C    5.547455   0.000000
     8  C    6.939789   1.538161   0.000000
     9  O    5.413106   1.523810   2.503915   0.000000
    10  C    5.716591   1.524584   2.552629   2.508234   0.000000
    11  C    6.811438   2.559178   3.150629   3.206714   1.338215
    12  C    6.546100   2.565841   3.051537   1.371418   3.239862
    13  C    6.634118   3.845963   4.424144   2.372060   4.552211
    14  O    7.583702   2.964989   3.014479   2.318242   3.346816
    15  H    3.518332   6.444801   7.322893   6.791821   7.025937
    16  H    2.855818   7.096532   8.210277   7.388365   7.361423
    17  H    2.856273   7.091147   8.157796   7.086745   7.654713
    18  H    3.487402   4.155044   4.974757   4.670095   4.870890
    19  H    2.979476   2.841752   4.197803   2.479866   3.479219
    20  H    2.972794   2.858725   4.300827   3.242551   2.787426
    21  H    4.943027   2.141913   2.761472   3.347961   2.740358
    22  H    4.918208   2.152352   2.648384   2.626209   3.462544
    23  H    1.094508   6.641391   8.024944   6.474374   6.784166
    24  H    1.098832   5.350273   6.810049   5.343101   5.228150
    25  H    1.098669   5.327577   6.732189   4.900576   5.617772
    26  H    7.727437   2.188219   1.089187   2.833297   2.795979
    27  H    7.228022   2.157703   1.095321   3.444554   2.822796
    28  H    7.103868   2.174011   1.095638   2.690781   3.494168
    29  H    5.132395   2.211770   3.346323   3.228811   1.088741
    30  H    7.151506   3.536787   4.162659   4.191459   2.110646
    31  H    7.545055   2.845972   3.072929   3.205148   2.126160
    32  H    5.809998   3.925232   4.706776   2.410425   4.743810
    33  H    6.959620   4.502687   5.185229   3.095475   4.898360
    34  H    7.536228   4.504209   4.765563   3.117674   5.358434
                   11         12         13         14         15
    11  C    0.000000
    12  C    3.411948   0.000000
    13  C    4.752354   1.509619   0.000000
    14  O    3.089893   1.237599   2.428396   0.000000
    15  H    8.346152   8.121060   8.464360   9.078482   0.000000
    16  H    8.599887   8.690119   8.978976   9.657936   1.775138
    17  H    8.919081   8.315324   8.363700   9.401069   1.775169
    18  H    6.208779   6.027101   6.607584   6.882865   2.349775
    19  H    4.605058   3.692652   4.010619   4.747268   4.651504
    20  H    3.964626   4.474031   5.170521   5.241015   4.641148
    21  H    4.016422   4.608519   5.691425   5.095045   4.852781
    22  H    4.669668   3.863470   4.659252   4.602648   4.847069
    23  H    7.854441   7.573075   7.558785   8.631410   3.693147
    24  H    6.230118   6.444659   6.673580   7.376687   4.186830
    25  H    6.647441   5.912310   5.802783   7.019789   4.192084
    26  H    2.904971   2.891653   4.332361   2.421188   8.363838
    27  H    3.456516   4.109441   5.497582   4.006184   7.252877
    28  H    4.163745   3.198310   4.340498   3.339531   7.217132
    29  H    2.092361   4.151001   5.332817   4.394120   6.438731
    30  H    1.086794   4.381417   5.625988   4.028322   8.840684
    31  H    1.083795   2.993021   4.353945   2.324929   9.064634
    32  H    5.197782   2.161559   1.089342   3.305031   7.658140
    33  H    4.880298   2.136255   1.095177   2.758808   9.148408
    34  H    5.507009   2.137649   1.094824   2.745027   9.121132
                   16         17         18         19         20
    16  H    0.000000
    17  H    1.762150   0.000000
    18  H    3.457581   3.454576   0.000000
    19  H    5.027822   4.710952   2.961784   0.000000
    20  H    4.701747   5.018287   2.955496   1.748662   0.000000
    21  H    5.652261   5.908563   2.572992   3.067701   2.540065
    22  H    5.904918   5.623224   2.577032   2.501477   3.075948
    23  H    2.634242   2.628993   4.269859   4.036250   4.033540
    24  H    3.363975   3.800177   3.867431   3.114483   2.564143
    25  H    3.805863   3.376493   3.860476   2.554565   3.092279
    26  H    9.179210   9.130370   6.017974   4.922688   5.016401
    27  H    8.172357   8.293427   4.932087   4.736426   4.524159
    28  H    8.283505   8.025657   4.922232   4.301216   4.763100
    29  H    6.610643   7.109563   4.445249   3.408318   2.201392
    30  H    8.915711   9.402502   6.823325   5.293896   4.386951
    31  H    9.427506   9.600729   6.854276   5.089320   4.764973
    32  H    8.156922   7.427333   5.974313   3.347402   4.746666
    33  H    9.487776   8.937884   7.359555   4.576482   5.574649
    34  H    9.773737   9.044525   7.255030   4.867002   6.113082
                   21         22         23         24         25
    21  H    0.000000
    22  H    1.762689   0.000000
    23  H    5.959120   5.930038   0.000000
    24  H    4.827402   5.115875   1.769747   0.000000
    25  H    5.114075   4.776368   1.770339   1.761817   0.000000
    26  H    3.755352   3.670606   8.820681   7.524963   7.449892
    27  H    2.530124   2.947972   8.294920   7.053379   7.180059
    28  H    3.122626   2.412551   8.162622   7.141135   6.826723
    29  H    2.538059   3.650041   6.158754   4.533427   5.219737
    30  H    4.696009   5.569337   8.140322   6.430297   7.074083
    31  H    4.632292   4.987355   8.602415   7.045978   7.259223
    32  H    5.473885   4.305497   6.685772   5.977232   4.919206
    33  H    6.410361   5.557444   7.837992   6.892737   6.096785
    34  H    6.337339   5.145603   8.445234   7.656656   6.685185
                   26         27         28         29         30
    26  H    0.000000
    27  H    1.776856   0.000000
    28  H    1.778334   1.775854   0.000000
    29  H    3.767709   3.379917   4.232254   0.000000
    30  H    3.908646   4.314766   5.206359   2.416119   0.000000
    31  H    2.482938   3.564426   3.996837   3.076121   1.849849
    32  H    4.855381   5.729683   4.533793   5.357734   6.058670
    33  H    4.969934   6.234989   5.255759   5.648104   5.606515
    34  H    4.585402   5.859527   4.492506   6.212720   6.428262
                   31         32         33         34
    31  H    0.000000
    32  H    4.998418   0.000000
    33  H    4.456568   1.786512   0.000000
    34  H    4.960835   1.787494   1.762557   0.000000
 Stoichiometry    C12H20O2
 Framework group  C1[X(C12H20O2)]
 Deg. of freedom    96
 Full point group                 C1      NOp   1
 Largest Abelian subgroup         C1      NOp   1
 Largest concise Abelian subgroup C1      NOp   1
                         Standard orientation:                         
 ---------------------------------------------------------------------
 Center     Atomic      Atomic             Coordinates (Angstroms)
 Number     Number       Type             X           Y           Z
 ---------------------------------------------------------------------
      1          6           0       -3.815090    0.194462    0.044716
      2          6           0       -5.185549   -0.023668   -0.554327
      3          6           0       -2.712354   -0.371832   -0.478504
      4          6           0       -1.307387   -0.202603    0.058403
      5          6           0       -0.269444   -0.966323   -0.782014
      6          6           0       -3.747378    1.088710    1.270456
      7          6           0        1.196958   -0.868916   -0.309254
      8          6           0        2.127969   -1.514200   -1.349815
      9          8           0        1.417237    0.638725   -0.287100
     10          6           0        1.366427   -1.459694    1.085959
     11          6           0        2.507768   -1.559257    1.777514
     12          6           0        2.639097    1.247861   -0.157487
     13          6           0        2.498355    2.749257   -0.227851
     14          8           0        3.717272    0.661548    0.001969
     15          1           0       -5.146674   -0.678870   -1.430709
     16          1           0       -5.871957   -0.475072    0.176633
     17          1           0       -5.640131    0.928944   -0.862678
     18          1           0       -2.820528   -1.003852   -1.360913
     19          1           0       -1.025235    0.858787    0.081191
     20          1           0       -1.263693   -0.536792    1.107503
     21          1           0       -0.529142   -2.035154   -0.807510
     22          1           0       -0.315632   -0.606631   -1.817861
     23          1           0       -4.736471    1.467290    1.546717
     24          1           0       -3.341839    0.553751    2.140392
     25          1           0       -3.093814    1.955761    1.102678
     26          1           0        3.172667   -1.450931   -1.048266
     27          1           0        1.855506   -2.569012   -1.463235
     28          1           0        2.007154   -1.021401   -2.320884
     29          1           0        0.451257   -1.851943    1.526370
     30          1           0        2.519919   -2.015237    2.763951
     31          1           0        3.449204   -1.173882    1.403622
     32          1           0        1.463542    3.046337   -0.393899
     33          1           0        2.863834    3.188703    0.706347
     34          1           0        3.129721    3.134251   -1.035189
 ---------------------------------------------------------------------
 Rotational constants (GHZ):      1.1079154      0.2952910      0.2709018
 Standard basis: 6-31G (6D, 7F)
 There are   166 symmetry adapted cartesian basis functions of A   symmetry.
 There are   166 symmetry adapted basis functions of A   symmetry.
   166 basis functions,   388 primitive gaussians,   166 cartesian basis functions
    54 alpha electrons       54 beta electrons
       nuclear repulsion energy       901.9865124627 Hartrees.
 NAtoms=   34 NActive=   34 NUniq=   34 SFac= 1.00D+00 NAtFMM=   60 NAOKFM=F Big=F
 Integral buffers will be    262144 words long.
 Raffenetti 2 integral format.
 Two-electron integral symmetry is turned on.
 One-electron integrals computed using PRISM.
 NBasis=   166 RedAO= T EigKep=  2.85D-03  NBF=   166
 NBsUse=   166 1.00D-06 EigRej= -1.00D+00 NBFU=   166
 Initial guess from the checkpoint file:  "C:\Users\GHS Azim Shah\Desktop\comp2.chk"
 B after Tr=     0.000000    0.000000    0.000000
         Rot=    1.000000   -0.000484    0.000217    0.000082 Ang=  -0.06 deg.
 ExpMin= 1.61D-01 ExpMax= 5.48D+03 ExpMxC= 8.25D+02 IAcc=1 IRadAn=         1 AccDes= 0.00D+00
 Harris functional with IExCor=  402 and IRadAn=       1 diagonalized for initial guess.
 HarFok:  IExCor=  402 AccDes= 0.00D+00 IRadAn=         1 IDoV= 1 UseB2=F ITyADJ=14
 ICtDFT=  3500011 ScaDFX=  1.000000  1.000000  1.000000  1.000000
 FoFCou: FMM=F IPFlag=           0 FMFlag=      100000 FMFlg1=           0
         NFxFlg=           0 DoJE=T BraDBF=F KetDBF=T FulRan=T
         wScrn=  0.000000 ICntrl=     500 IOpCl=  0 I1Cent=   200000004 NGrid=           0
         NMat0=    1 NMatS0=      1 NMatT0=    0 NMatD0=    1 NMtDS0=    0 NMtDT0=    0
 Petite list used in FoFCou.
 Requested convergence on RMS density matrix=1.00D-08 within 128 cycles.
 Requested convergence on MAX density matrix=1.00D-06.
 Requested convergence on             energy=1.00D-06.
 No special actions if energy rises.
 Integral accuracy reduced to 1.0D-05 until final iterations.
 Initial convergence to 1.0D-05 achieved.  Increase integral accuracy.
 SCF Done:  E(RB3LYP) =  -619.576511831     A.U. after   12 cycles
            NFock= 12  Conv=0.81D-08     -V/T= 2.0059
 Calling FoFJK, ICntrl=      2127 FMM=F ISym2X=0 I1Cent= 0 IOpClX= 0 NMat=1 NMatS=1 NMatT=0.
 ***** Axes restored to original set *****
 -------------------------------------------------------------------
 Center     Atomic                   Forces (Hartrees/Bohr)
 Number     Number              X              Y              Z
 -------------------------------------------------------------------
      1        6           0.000115020    0.000326425    0.000028546
      2        6          -0.000242970   -0.000171291   -0.000007496
      3        6          -0.000079958   -0.000512904   -0.000042285
      4        6           0.000067214    0.001301305    0.000105796
      5        6           0.000394245   -0.001149829    0.000357200
      6        6           0.000199885    0.000202052   -0.000015438
      7        6          -0.000093720    0.000558980    0.000291452
      8        6          -0.000335820    0.000044559   -0.000170901
      9        8           0.000908225   -0.000205022   -0.000791423
     10        6          -0.000113484   -0.000255635   -0.000518295
     11        6           0.000430826    0.000177729    0.000300409
     12        6          -0.001746636   -0.000111982    0.000708981
     13        6           0.000508556    0.000211751   -0.000055150
     14        8           0.000401013   -0.000244083   -0.000052454
     15        1           0.000100620    0.000012220    0.000013419
     16        1           0.000073754    0.000016220    0.000002921
     17        1           0.000064541    0.000007152    0.000016013
     18        1          -0.000096738    0.000008376    0.000008595
     19        1          -0.000013770   -0.000218306   -0.000071826
     20        1          -0.000159221   -0.000225305   -0.000051828
     21        1          -0.000051319    0.000155683   -0.000034397
     22        1           0.000022654    0.000331861   -0.000026628
     23        1          -0.000042639   -0.000049017   -0.000021073
     24        1          -0.000049960   -0.000102644    0.000029440
     25        1          -0.000003872   -0.000103354    0.000009135
     26        1           0.000101054    0.000175214   -0.000019471
     27        1           0.000138472   -0.000055143    0.000096114
     28        1          -0.000051490    0.000119431    0.000009084
     29        1          -0.000019605    0.000278009   -0.000087637
     30        1          -0.000214331   -0.000240827    0.000030150
     31        1           0.000000145   -0.000089783   -0.000188682
     32        1          -0.000017005   -0.000008204   -0.000008055
     33        1          -0.000178706   -0.000022138    0.000136672
     34        1          -0.000014981   -0.000161502    0.000019111
 -------------------------------------------------------------------
 Cartesian Forces:  Max     0.001746636 RMS     0.000334332

 GradGradGradGradGradGradGradGradGradGradGradGradGradGradGradGradGradGrad
 Berny optimization.
 Using GEDIIS/GDIIS optimizer.
 FormGI is forming the generalized inverse of G from B-inverse, IUseBI=4.
 GSVD:  received Info=                   1 from GESDD.
 Internal  Forces:  Max     0.001253609 RMS     0.000191126
 Search for a local minimum.
 Step number   9 out of a maximum of  171
 All quantities printed in internal units (Hartrees-Bohrs-Radians)
 Mixed Optimization -- En-DIIS/RFO-DIIS
 Swapping is turned off.
 Update second derivatives using D2CorX and points    3    4    6    5    7
                                                      8    9
 DE= -1.32D-04 DEPred=-1.13D-04 R= 1.17D+00
 TightC=F SS=  1.41D+00  RLast= 8.35D-02 DXNew= 7.6447D-01 2.5045D-01
 Trust test= 1.17D+00 RLast= 8.35D-02 DXMaxT set to 4.55D-01
 ITU=  1  1  0 -1  1  1  0  0  0
     Eigenvalues ---    0.00440   0.00463   0.00483   0.00532   0.00659
     Eigenvalues ---    0.00805   0.00805   0.00806   0.01377   0.01673
     Eigenvalues ---    0.01738   0.01986   0.02912   0.02923   0.02992
     Eigenvalues ---    0.03272   0.03433   0.04176   0.04628   0.04821
     Eigenvalues ---    0.04991   0.05450   0.05591   0.05885   0.06754
     Eigenvalues ---    0.07102   0.07119   0.07166   0.07240   0.07263
     Eigenvalues ---    0.07558   0.08951   0.09049   0.09426   0.12657
     Eigenvalues ---    0.12904   0.15092   0.15711   0.16000   0.16000
     Eigenvalues ---    0.16000   0.16000   0.16000   0.16000   0.16000
     Eigenvalues ---    0.16000   0.16002   0.16029   0.16037   0.16143
     Eigenvalues ---    0.16540   0.16659   0.17384   0.18697   0.21824
     Eigenvalues ---    0.21913   0.23497   0.23945   0.24880   0.25026
     Eigenvalues ---    0.25398   0.25552   0.29281   0.30099   0.30868
     Eigenvalues ---    0.31237   0.31757   0.32177   0.32229   0.32279
     Eigenvalues ---    0.32283   0.32284   0.32284   0.32287   0.32287
     Eigenvalues ---    0.32288   0.32289   0.32293   0.32310   0.32325
     Eigenvalues ---    0.32346   0.32489   0.32560   0.32688   0.32916
     Eigenvalues ---    0.33556   0.33657   0.33710   0.33726   0.33819
     Eigenvalues ---    0.37911   0.54614   0.57379   0.59364   0.62719
     Eigenvalues ---    1.04955
 En-DIIS/RFO-DIIS IScMMF=        0 using points:     9    8
 RFO step:  Lambda=-1.50192252D-05.
 DidBck=F Rises=F RFO-DIIS coefs:    1.21399   -0.21399
 Iteration  1 RMS(Cart)=  0.01963524 RMS(Int)=  0.00015942
 Iteration  2 RMS(Cart)=  0.00024166 RMS(Int)=  0.00000264
 Iteration  3 RMS(Cart)=  0.00000004 RMS(Int)=  0.00000264
 Variable       Old X    -DE/DX   Delta X   Delta X   Delta X     New X
                                 (Linear)    (Quad)   (Total)
    R1        2.85629   0.00008   0.00026   0.00047   0.00072   2.85702
    R2        2.54270  -0.00014   0.00008   0.00020   0.00029   2.54299
    R3        2.87009  -0.00007   0.00021  -0.00016   0.00005   2.87013
    R4        2.06910   0.00001  -0.00005   0.00012   0.00006   2.06916
    R5        2.07803  -0.00004  -0.00012  -0.00008  -0.00020   2.07783
    R6        2.07801  -0.00004  -0.00013  -0.00008  -0.00021   2.07780
    R7        2.86020   0.00016   0.00013   0.00071   0.00084   2.86104
    R8        2.06127  -0.00002   0.00001  -0.00005  -0.00004   2.06124
    R9        2.90729   0.00035   0.00006   0.00180   0.00186   2.90915
   R10        2.07584  -0.00008   0.00004  -0.00014  -0.00010   2.07575
   R11        2.08230  -0.00017  -0.00004  -0.00075  -0.00080   2.08151
   R12        2.91736  -0.00021  -0.00042  -0.00096  -0.00137   2.91599
   R13        2.07912  -0.00012  -0.00009  -0.00032  -0.00041   2.07871
   R14        2.07396  -0.00016  -0.00010  -0.00045  -0.00055   2.07341
   R15        2.06832   0.00003  -0.00007   0.00024   0.00017   2.06849
   R16        2.07649  -0.00004  -0.00012  -0.00008  -0.00020   2.07629
   R17        2.07618  -0.00005  -0.00015  -0.00019  -0.00033   2.07585
   R18        2.90670  -0.00029   0.00049  -0.00099  -0.00050   2.90621
   R19        2.87958  -0.00031   0.00086   0.00196   0.00282   2.88240
   R20        2.88105  -0.00045   0.00019  -0.00190  -0.00171   2.87934
   R21        2.05826   0.00017   0.00003   0.00045   0.00048   2.05875
   R22        2.06986   0.00010  -0.00007   0.00051   0.00044   2.07030
   R23        2.07046  -0.00006  -0.00005  -0.00003  -0.00008   2.07037
   R24        2.59160  -0.00125  -0.00014  -0.00219  -0.00233   2.58928
   R25        2.52886   0.00013   0.00058   0.00071   0.00128   2.53014
   R26        2.05742  -0.00005  -0.00005  -0.00040  -0.00046   2.05697
   R27        2.05374  -0.00008  -0.00020  -0.00022  -0.00042   2.05333
   R28        2.04808   0.00009  -0.00012   0.00009  -0.00003   2.04804
   R29        2.85277  -0.00014   0.00043  -0.00026   0.00017   2.85294
   R30        2.33872   0.00035   0.00017   0.00098   0.00114   2.33987
   R31        2.05856   0.00002   0.00015   0.00052   0.00067   2.05923
   R32        2.06959  -0.00003  -0.00022  -0.00007  -0.00029   2.06929
   R33        2.06892   0.00002  -0.00017   0.00001  -0.00015   2.06876
    A1        2.12731  -0.00020  -0.00040  -0.00133  -0.00173   2.12558
    A2        2.03225   0.00024   0.00051   0.00155   0.00207   2.03432
    A3        2.12362  -0.00004  -0.00011  -0.00022  -0.00033   2.12329
    A4        1.95130  -0.00013  -0.00010  -0.00138  -0.00149   1.94982
    A5        1.94095  -0.00004  -0.00004  -0.00031  -0.00036   1.94060
    A6        1.94007  -0.00002  -0.00005  -0.00014  -0.00019   1.93988
    A7        1.88448   0.00007   0.00001   0.00044   0.00044   1.88492
    A8        1.88455   0.00007   0.00000   0.00045   0.00045   1.88500
    A9        1.85873   0.00007   0.00020   0.00110   0.00130   1.86003
   A10        2.18433  -0.00031  -0.00049  -0.00175  -0.00225   2.18208
   A11        2.06821   0.00006  -0.00011  -0.00015  -0.00026   2.06795
   A12        2.03064   0.00025   0.00060   0.00190   0.00250   2.03315
   A13        1.95732  -0.00030  -0.00054  -0.00200  -0.00254   1.95478
   A14        1.93245   0.00007  -0.00014  -0.00109  -0.00123   1.93122
   A15        1.91838  -0.00003  -0.00002  -0.00114  -0.00116   1.91723
   A16        1.89409   0.00000  -0.00006  -0.00062  -0.00069   1.89340
   A17        1.92067   0.00021   0.00000   0.00192   0.00193   1.92260
   A18        1.83703   0.00007   0.00085   0.00328   0.00412   1.84116
   A19        2.02888  -0.00028  -0.00120  -0.00136  -0.00257   2.02630
   A20        1.91310   0.00006  -0.00009   0.00109   0.00100   1.91410
   A21        1.90128   0.00001   0.00006  -0.00272  -0.00267   1.89861
   A22        1.86774   0.00016   0.00023   0.00192   0.00214   1.86988
   A23        1.88423   0.00001   0.00015  -0.00160  -0.00146   1.88277
   A24        1.86145   0.00006   0.00107   0.00314   0.00421   1.86566
   A25        1.94666  -0.00005  -0.00007  -0.00066  -0.00073   1.94593
   A26        1.94845  -0.00009  -0.00007  -0.00080  -0.00087   1.94758
   A27        1.94759  -0.00008  -0.00006  -0.00070  -0.00076   1.94683
   A28        1.87768   0.00006   0.00000   0.00038   0.00037   1.87805
   A29        1.87879   0.00007   0.00001   0.00055   0.00056   1.87935
   A30        1.86039   0.00012   0.00021   0.00140   0.00161   1.86200
   A31        1.91909   0.00005   0.00069  -0.00015   0.00054   1.91963
   A32        1.77643   0.00011  -0.00054  -0.00039  -0.00093   1.77550
   A33        1.94054   0.00001  -0.00071   0.00128   0.00057   1.94111
   A34        1.91495  -0.00018  -0.00034  -0.00260  -0.00293   1.91202
   A35        1.97061  -0.00001   0.00089   0.00055   0.00144   1.97205
   A36        1.93266   0.00004  -0.00014   0.00116   0.00101   1.93367
   A37        1.94861  -0.00019   0.00048  -0.00062  -0.00014   1.94847
   A38        1.90021   0.00022   0.00019   0.00208   0.00227   1.90248
   A39        1.92213  -0.00014   0.00012  -0.00128  -0.00116   1.92097
   A40        1.89991  -0.00002  -0.00048  -0.00072  -0.00120   1.89871
   A41        1.90183   0.00009  -0.00026  -0.00017  -0.00043   1.90140
   A42        1.89014   0.00004  -0.00008   0.00076   0.00068   1.89082
   A43        2.17684  -0.00107   0.00108  -0.00499  -0.00391   2.17293
   A44        2.21000   0.00002   0.00076  -0.00127  -0.00052   2.20948
   A45        2.00023   0.00009  -0.00032   0.00207   0.00175   2.00198
   A46        2.07267  -0.00011  -0.00037  -0.00087  -0.00124   2.07142
   A47        2.10575  -0.00026  -0.00057  -0.00211  -0.00268   2.10307
   A48        2.13663  -0.00006  -0.00023  -0.00182  -0.00205   2.13458
   A49        2.04048   0.00032   0.00077   0.00400   0.00477   2.04525
   A50        1.93294   0.00054   0.00057   0.00283   0.00338   1.93632
   A51        2.18699  -0.00025  -0.00022  -0.00001  -0.00025   2.18674
   A52        2.16325  -0.00029  -0.00029  -0.00282  -0.00313   2.16012
   A53        1.94647   0.00000   0.00075  -0.00001   0.00074   1.94721
   A54        1.90519  -0.00008  -0.00022   0.00005  -0.00018   1.90502
   A55        1.90746  -0.00012  -0.00033  -0.00141  -0.00174   1.90572
   A56        1.91517  -0.00002  -0.00044  -0.00105  -0.00149   1.91368
   A57        1.91719   0.00002  -0.00036  -0.00041  -0.00077   1.91642
   A58        1.87074   0.00021   0.00060   0.00295   0.00355   1.87429
    D1        0.00167   0.00001   0.00002   0.00050   0.00053   0.00219
    D2        2.10962  -0.00002  -0.00007  -0.00011  -0.00018   2.10944
    D3       -2.10575   0.00002   0.00013   0.00097   0.00110  -2.10465
    D4       -3.14038   0.00000   0.00010   0.00021   0.00031  -3.14007
    D5       -1.03243  -0.00002   0.00001  -0.00040  -0.00039  -1.03282
    D6        1.03538   0.00002   0.00020   0.00069   0.00089   1.03627
    D7        3.13992  -0.00001   0.00032  -0.00028   0.00004   3.13996
    D8        0.00123   0.00000   0.00002   0.00010   0.00011   0.00134
    D9       -0.00119   0.00000   0.00024   0.00002   0.00026  -0.00092
   D10       -3.13988   0.00001  -0.00007   0.00040   0.00033  -3.13955
   D11       -0.00990  -0.00002  -0.00056  -0.00445  -0.00501  -0.01491
   D12        2.09135  -0.00004  -0.00066  -0.00498  -0.00564   2.08571
   D13       -2.11198  -0.00001  -0.00048  -0.00421  -0.00469  -2.11667
   D14        3.13124  -0.00002  -0.00048  -0.00474  -0.00522   3.12602
   D15       -1.05070  -0.00005  -0.00058  -0.00527  -0.00585  -1.05655
   D16        1.02916  -0.00001  -0.00040  -0.00450  -0.00490   1.02426
   D17       -3.12660   0.00008   0.00008   0.00401   0.00409  -3.12251
   D18       -1.00815  -0.00007  -0.00047   0.00106   0.00059  -1.00756
   D19        1.01407   0.00004   0.00046   0.00374   0.00420   1.01827
   D20        0.01216   0.00008   0.00037   0.00364   0.00401   0.01617
   D21        2.13060  -0.00008  -0.00018   0.00069   0.00051   2.13112
   D22       -2.13036   0.00004   0.00076   0.00337   0.00413  -2.12624
   D23       -3.13212  -0.00009   0.00072  -0.00352  -0.00280  -3.13492
   D24       -1.01211  -0.00003   0.00007  -0.00109  -0.00102  -1.01312
   D25        1.01862   0.00009   0.00133   0.00174   0.00308   1.02169
   D26        1.01073   0.00002   0.00130  -0.00040   0.00090   1.01163
   D27        3.13075   0.00008   0.00065   0.00203   0.00268   3.13343
   D28       -1.12171   0.00020   0.00191   0.00487   0.00677  -1.11494
   D29       -0.99090  -0.00018   0.00032  -0.00499  -0.00467  -0.99557
   D30        1.12912  -0.00012  -0.00033  -0.00256  -0.00289   1.12623
   D31       -3.12335   0.00000   0.00093   0.00028   0.00120  -3.12214
   D32       -3.00526   0.00013  -0.00060   0.01275   0.01216  -2.99310
   D33       -0.97617  -0.00001  -0.00097   0.00953   0.00856  -0.96761
   D34        1.08243   0.00010  -0.00175   0.01123   0.00948   1.09191
   D35        1.13402   0.00011   0.00018   0.01075   0.01093   1.14495
   D36       -3.12007  -0.00002  -0.00020   0.00753   0.00733  -3.11274
   D37       -1.06147   0.00009  -0.00098   0.00922   0.00825  -1.05322
   D38       -0.86386  -0.00004  -0.00124   0.00694   0.00571  -0.85816
   D39        1.16523  -0.00018  -0.00161   0.00372   0.00211   1.16734
   D40       -3.05936  -0.00007  -0.00239   0.00542   0.00303  -3.05633
   D41        3.13074  -0.00006   0.00053  -0.00358  -0.00306   3.12769
   D42       -1.05439  -0.00005   0.00036  -0.00350  -0.00314  -1.05753
   D43        1.01555   0.00005   0.00045  -0.00207  -0.00162   1.01393
   D44        1.19071  -0.00011   0.00098  -0.00167  -0.00069   1.19002
   D45       -2.99442  -0.00011   0.00081  -0.00159  -0.00078  -2.99520
   D46       -0.92448  -0.00001   0.00090  -0.00016   0.00074  -0.92374
   D47       -0.97414  -0.00001   0.00078  -0.00162  -0.00084  -0.97498
   D48        1.12391   0.00000   0.00061  -0.00154  -0.00092   1.12299
   D49       -3.08934   0.00009   0.00070  -0.00011   0.00060  -3.08874
   D50       -2.93170  -0.00013  -0.00554  -0.01269  -0.01823  -2.94994
   D51       -0.89960  -0.00010  -0.00517  -0.01412  -0.01929  -0.91889
   D52        1.28723  -0.00022  -0.00437  -0.01446  -0.01883   1.26840
   D53        3.11652  -0.00022  -0.00240  -0.03498  -0.03738   3.07914
   D54        0.00106  -0.00018  -0.00486  -0.03193  -0.03679  -0.03572
   D55        0.94995  -0.00029  -0.00344  -0.03619  -0.03962   0.91033
   D56       -2.16551  -0.00024  -0.00590  -0.03313  -0.03903  -2.20453
   D57       -1.20514  -0.00006  -0.00354  -0.03406  -0.03760  -1.24274
   D58        1.96258  -0.00002  -0.00600  -0.03100  -0.03701   1.92558
   D59        3.10350   0.00019  -0.00406   0.00764   0.00358   3.10707
   D60       -0.04344   0.00032  -0.00025   0.00756   0.00731  -0.03614
   D61       -3.12366   0.00014  -0.00004   0.00664   0.00660  -3.11706
   D62        0.04598   0.00003   0.00150   0.00350   0.00500   0.05098
   D63       -0.00917   0.00009   0.00251   0.00351   0.00602  -0.00314
   D64       -3.12271  -0.00001   0.00406   0.00037   0.00442  -3.11829
   D65       -0.02702   0.00004   0.00067  -0.00734  -0.00667  -0.03368
   D66        2.09207  -0.00004   0.00046  -0.00863  -0.00817   2.08390
   D67       -2.15019   0.00010   0.00087  -0.00586  -0.00500  -2.15518
   D68        3.11984  -0.00009  -0.00307  -0.00727  -0.01034   3.10950
   D69       -1.04426  -0.00017  -0.00328  -0.00856  -0.01184  -1.05610
   D70        0.99667  -0.00003  -0.00288  -0.00579  -0.00867   0.98800
         Item               Value     Threshold  Converged?
 Maximum Force            0.001254     0.000450     NO 
 RMS     Force            0.000191     0.000300     YES
 Maximum Displacement     0.104667     0.001800     NO 
 RMS     Displacement     0.019643     0.001200     NO 
 Predicted change in Energy=-4.298522D-05
 GradGradGradGradGradGradGradGradGradGradGradGradGradGradGradGradGradGrad

                          Input orientation:                          
 ---------------------------------------------------------------------
 Center     Atomic      Atomic             Coordinates (Angstroms)
 Number     Number       Type             X           Y           Z
 ---------------------------------------------------------------------
      1          6           0       -7.370103   -0.488004    0.010981
      2          6           0       -8.608968   -1.346944   -0.103842
      3          6           0       -6.140724   -1.026509    0.108583
      4          6           0       -4.853455   -0.238063    0.224643
      5          6           0       -3.619165   -1.155666    0.291438
      6          6           0       -7.583834    1.015691    0.009666
      7          6           0       -2.253750   -0.448490    0.420384
      8          6           0       -1.115462   -1.470390    0.261789
      9          8           0       -2.273082    0.485291   -0.785529
     10          6           0       -2.164277    0.345424    1.717802
     11          6           0       -1.098532    1.017852    2.170202
     12          6           0       -1.187340    1.184912   -1.242809
     13          6           0       -1.537041    1.975466   -2.480531
     14          8           0       -0.063758    1.182283   -0.722515
     15          1           0       -8.364405   -2.414184   -0.093465
     16          1           0       -9.306911   -1.150278    0.722710
     17          1           0       -9.155500   -1.132581   -1.033521
     18          1           0       -6.046810   -2.113201    0.102466
     19          1           0       -4.736656    0.441027   -0.630785
     20          1           0       -4.891766    0.411869    1.113122
     21          1           0       -3.712133   -1.839565    1.147976
     22          1           0       -3.592207   -1.777842   -0.611902
     23          1           0       -8.643532    1.270062   -0.092713
     24          1           0       -7.219663    1.476581    0.938190
     25          1           0       -7.043466    1.499238   -0.815483
     26          1           0       -0.137160   -0.996549    0.334480
     27          1           0       -1.201334   -2.225406    1.050975
     28          1           0       -1.195303   -1.974505   -0.707655
     29          1           0       -3.066215    0.324900    2.326833
     30          1           0       -1.137130    1.534366    3.125380
     31          1           0       -0.178362    1.094410    1.602751
     32          1           0       -2.570044    1.807899   -2.784281
     33          1           0       -1.379704    3.040898   -2.282612
     34          1           0       -0.860709    1.690208   -3.292729
 ---------------------------------------------------------------------
                    Distance matrix (angstroms):
                    1          2          3          4          5
     1  C    0.000000
     2  C    1.511869   0.000000
     3  C    1.345691   2.498005   0.000000
     4  C    2.538039   3.929554   1.513995   0.000000
     5  C    3.820205   5.009088   2.531478   1.539457   0.000000
     6  C    1.518809   2.577950   2.502585   3.012156   4.529105
     7  C    5.132859   6.439785   3.942067   2.615542   1.543076
     8  C    6.336286   7.503436   5.047154   3.936064   2.523581
     9  O    5.249891   6.630628   4.247780   2.863916   2.380029
    10  C    5.541521   6.907715   4.503766   3.130759   2.530707
    11  C    6.801649   8.195741   5.818366   4.411571   3.821979
    12  C    6.526652   7.923894   5.590407   4.197459   3.707558
    13  C    6.804478   8.166958   6.075299   4.818327   4.671513
    14  O    7.530641   8.933105   6.519126   5.084849   4.374360
    15  H    2.170188   1.094952   2.628920   4.142881   4.924360
    16  H    2.167116   1.099541   3.227571   4.573126   5.704076
    17  H    2.166589   1.099523   3.225605   4.570638   5.692720
    18  H    2.097793   2.682231   1.090759   2.226020   2.616495
    19  H    2.865311   4.297593   2.161420   1.098437   2.156087
    20  H    2.857733   4.288591   2.153584   1.101487   2.179872
    21  H    4.062046   5.078259   2.763956   2.172549   1.100008
    22  H    4.040316   5.060798   2.752914   2.159044   1.097203
    23  H    2.173286   2.617258   3.402765   4.091436   5.592495
    24  H    2.177600   3.314859   2.849178   3.008005   4.506728
    25  H    2.176894   3.325354   2.836942   2.982655   4.472095
    26  H    7.258012   8.490373   6.007888   4.778159   3.485905
    27  H    6.492600   7.548399   5.169432   4.239143   2.750844
    28  H    6.391735   7.464640   5.101189   4.155296   2.746596
    29  H    4.954536   6.278960   4.024866   2.816088   2.576948
    30  H    7.255302   8.634708   6.379271   5.036551   4.629038
    31  H    7.533850   8.941352   6.502353   5.052836   4.315264
    32  H    6.010426   7.321638   5.399286   4.295759   4.398116
    33  H    7.321106   8.732837   6.702904   5.394891   5.408518
    34  H    7.617828   8.912283   6.843101   5.659695   5.343625
                    6          7          8          9         10
     6  C    0.000000
     7  C    5.542771   0.000000
     8  C    6.934263   1.537898   0.000000
     9  O    5.396086   1.525302   2.502328   0.000000
    10  C    5.721764   1.523679   2.552874   2.509595   0.000000
    11  C    6.835719   2.558622   3.135869   3.224830   1.338895
    12  C    6.520158   2.563482   3.052803   1.370185   3.228678
    13  C    6.609535   3.847666   4.424021   2.373901   4.547137
    14  O    7.557473   2.960018   3.018544   2.317516   3.326810
    15  H    3.519086   6.439573   7.318752   6.781602   7.024080
    16  H    2.858120   7.094434   8.210649   7.377305   7.365090
    17  H    2.858923   7.086323   8.150715   7.074369   7.657119
    18  H    3.487265   4.154472   4.975619   4.667089   4.871160
    19  H    2.974364   2.839194   4.190853   2.468826   3.484556
    20  H    2.971439   2.859935   4.304432   3.235393   2.794503
    21  H    4.943512   2.142746   2.768451   3.348771   2.737651
    22  H    4.911543   2.150409   2.644264   2.625264   3.460457
    23  H    1.094599   6.636717   8.019201   6.455888   6.790704
    24  H    1.098726   5.351104   6.812006   5.331278   5.238724
    25  H    1.098493   5.316239   6.717175   4.877044   5.617411
    26  H    7.720594   2.188082   1.089442   2.830624   2.797084
    27  H    7.233625   2.159318   1.095554   3.445180   2.825081
    28  H    7.090074   2.172902   1.095595   2.686684   3.493397
    29  H    5.123996   2.211963   3.360493   3.215833   1.088500
    30  H    7.178906   3.534906   4.150805   4.205491   2.109477
    31  H    7.575298   2.843548   3.042126   3.234619   2.125577
    32  H    5.794120   3.932075   4.705478   2.415054   4.751024
    33  H    6.917169   4.499552   5.186088   3.093623   4.887172
    34  H    7.520717   4.505752   4.763284   3.119723   5.349127
                   11         12         13         14         15
    11  C    0.000000
    12  C    3.418250   0.000000
    13  C    4.768503   1.509709   0.000000
    14  O    3.076623   1.238204   2.426998   0.000000
    15  H    8.348411   8.110779   8.460496   9.068132   0.000000
    16  H    8.612404   8.674319   8.966711   9.641857   1.775365
    17  H    8.933249   8.300973   8.354323   9.386965   1.775399
    18  H    6.210030   6.025093   6.612645   6.880241   2.345256
    19  H    4.627548   3.677714   4.001699   4.732214   4.647742
    20  H    3.984125   4.457664   5.158813   5.222333   4.636987
    21  H    4.005083   4.608458   5.696626   5.093225   4.849226
    22  H    4.666307   3.867730   4.669347   4.607009   4.842269
    23  H    7.881079   7.544850   7.530038   8.603307   3.694805
    24  H    6.260712   6.421117   6.650468   7.351975   4.184830
    25  H    6.669954   5.880104   5.772339   6.987520   4.192978
    26  H    2.889970   2.889548   4.326294   2.422795   8.359449
    27  H    3.432486   4.109976   5.498322   4.006456   7.256373
    28  H    4.152785   3.204429   4.343057   3.353494   7.208784
    29  H    2.092007   4.124577   5.307870   4.364445   6.436710
    30  H    1.086573   4.382432   5.637440   4.010286   8.842257
    31  H    1.083778   3.020503   4.392660   2.329747   9.066348
    32  H    5.228424   2.162434   1.089696   3.305109   7.657747
    33  H    4.898910   2.136090   1.095021   2.760447   9.128873
    34  H    5.509286   2.136395   1.094743   2.738452   9.131635
                   16         17         18         19         20
    16  H    0.000000
    17  H    1.762834   0.000000
    18  H    3.455457   3.451961   0.000000
    19  H    5.025081   4.707932   2.962810   0.000000
    20  H    4.699599   5.017253   2.954916   1.751034   0.000000
    21  H    5.653097   5.906691   2.572680   3.068345   2.541988
    22  H    5.901937   5.616436   2.578344   2.496698   3.075612
    23  H    2.638757   2.630575   4.269371   4.029951   4.033148
    24  H    3.362057   3.800373   3.867887   3.114383   2.565798
    25  H    3.809089   3.381523   3.858195   2.544661   3.087346
    26  H    9.179254   9.122522   6.018696   4.914644   5.019582
    27  H    8.183155   8.295067   4.938713   4.736737   4.536338
    28  H    8.277891   8.011227   4.920635   4.287410   4.761706
    29  H    6.610268   7.106027   4.447031   3.398730   2.193922
    30  H    8.928911   9.418244   6.822588   5.316085   4.405278
    31  H    9.441584   9.617610   6.854072   5.117972   4.787669
    32  H    8.150778   7.421578   5.982995   3.346653   4.746476
    33  H    9.457194   8.912977   7.350864   4.555983   5.547736
    34  H    9.773967   9.048520   7.272475   4.865116   6.106970
                   21         22         23         24         25
    21  H    0.000000
    22  H    1.765040   0.000000
    23  H    5.960519   5.922428   0.000000
    24  H    4.831521   5.113950   1.769976   0.000000
    25  H    5.108871   4.763600   1.770629   1.762649   0.000000
    26  H    3.762032   3.666526   8.813535   7.526134   7.432930
    27  H    2.542123   2.946481   8.301363   7.066661   7.175454
    28  H    3.129857   2.406864   8.147483   7.135244   6.802906
    29  H    2.547905   3.651624   6.152560   4.528335   5.203052
    30  H    4.682326   5.564657   8.171417   6.464081   7.100454
    31  H    4.615470   4.980849   8.635077   7.082910   7.289815
    32  H    5.483704   4.315273   6.664912   5.965360   4.897238
    33  H    6.405316   5.559379   7.790681   6.850239   6.050403
    34  H    6.348998   5.164812   8.425494   7.640851   6.663310
                   26         27         28         29         30
    26  H    0.000000
    27  H    1.776491   0.000000
    28  H    1.778233   1.776447   0.000000
    29  H    3.780881   3.407294   4.242133   0.000000
    30  H    3.898024   4.294550   5.196895   2.412852   0.000000
    31  H    2.445878   3.517400   3.973712   3.075083   1.852349
    32  H    4.848765   5.731500   4.528672   5.344993   6.087048
    33  H    4.969312   6.235268   5.260110   5.609629   5.619151
    34  H    4.571524   5.857970   4.497186   6.189329   6.425949
                   31         32         33         34
    31  H    0.000000
    32  H    5.047302   0.000000
    33  H    4.508668   1.785739   0.000000
    34  H    4.978584   1.787231   1.764668   0.000000
 Stoichiometry    C12H20O2
 Framework group  C1[X(C12H20O2)]
 Deg. of freedom    96
 Full point group                 C1      NOp   1
 Largest Abelian subgroup         C1      NOp   1
 Largest concise Abelian subgroup C1      NOp   1
                         Standard orientation:                         
 ---------------------------------------------------------------------
 Center     Atomic      Atomic             Coordinates (Angstroms)
 Number     Number       Type             X           Y           Z
 ---------------------------------------------------------------------
      1          6           0       -3.811952    0.190780    0.047798
      2          6           0       -5.183861   -0.037836   -0.544948
      3          6           0       -2.711141   -0.384380   -0.470170
      4          6           0       -1.305036   -0.205218    0.061758
      5          6           0       -0.269275   -0.978711   -0.774206
      6          6           0       -3.739100    1.104602    1.258749
      7          6           0        1.197672   -0.868997   -0.308252
      8          6           0        2.129552   -1.509840   -1.350390
      9          8           0        1.407170    0.641805   -0.296714
     10          6           0        1.377566   -1.450652    1.088499
     11          6           0        2.529722   -1.574671    1.759165
     12          6           0        2.624060    1.255503   -0.155423
     13          6           0        2.483887    2.756582   -0.235019
     14          8           0        3.703154    0.673256    0.016899
     15          1           0       -5.144860   -0.707677   -1.410230
     16          1           0       -5.868088   -0.477871    0.194778
     17          1           0       -5.638966    0.909292   -0.868645
     18          1           0       -2.822887   -1.030196   -1.342060
     19          1           0       -1.025229    0.856971    0.066936
     20          1           0       -1.259591   -0.526543    1.114354
     21          1           0       -0.526651   -2.048126   -0.785458
     22          1           0       -0.319991   -0.627601   -1.812475
     23          1           0       -4.726591    1.491969    1.528850
     24          1           0       -3.336015    0.581063    2.136603
     25          1           0       -3.081753    1.965430    1.075561
     26          1           0        3.175297   -1.434785   -1.054300
     27          1           0        1.868739   -2.568320   -1.459177
     28          1           0        1.999132   -1.021086   -2.322212
     29          1           0        0.461939   -1.814487    1.551190
     30          1           0        2.546886   -2.027277    2.746837
     31          1           0        3.471938   -1.213824    1.363446
     32          1           0        1.452173    3.053178   -0.422191
     33          1           0        2.829733    3.199969    0.704593
     34          1           0        3.129633    3.136463   -1.033245
 ---------------------------------------------------------------------
 Rotational constants (GHZ):      1.1063320      0.2962188      0.2711052
 Standard basis: 6-31G (6D, 7F)
 There are   166 symmetry adapted cartesian basis functions of A   symmetry.
 There are   166 symmetry adapted basis functions of A   symmetry.
   166 basis functions,   388 primitive gaussians,   166 cartesian basis functions
    54 alpha electrons       54 beta electrons
       nuclear repulsion energy       902.2908037524 Hartrees.
 NAtoms=   34 NActive=   34 NUniq=   34 SFac= 1.00D+00 NAtFMM=   60 NAOKFM=F Big=F
 Integral buffers will be    262144 words long.
 Raffenetti 2 integral format.
 Two-electron integral symmetry is turned on.
 One-electron integrals computed using PRISM.
 NBasis=   166 RedAO= T EigKep=  2.84D-03  NBF=   166
 NBsUse=   166 1.00D-06 EigRej= -1.00D+00 NBFU=   166
 Initial guess from the checkpoint file:  "C:\Users\GHS Azim Shah\Desktop\comp2.chk"
 B after Tr=     0.000000    0.000000    0.000000
         Rot=    0.999999    0.001105   -0.000568   -0.000927 Ang=   0.18 deg.
 ExpMin= 1.61D-01 ExpMax= 5.48D+03 ExpMxC= 8.25D+02 IAcc=1 IRadAn=         1 AccDes= 0.00D+00
 Harris functional with IExCor=  402 and IRadAn=       1 diagonalized for initial guess.
 HarFok:  IExCor=  402 AccDes= 0.00D+00 IRadAn=         1 IDoV= 1 UseB2=F ITyADJ=14
 ICtDFT=  3500011 ScaDFX=  1.000000  1.000000  1.000000  1.000000
 FoFCou: FMM=F IPFlag=           0 FMFlag=      100000 FMFlg1=           0
         NFxFlg=           0 DoJE=T BraDBF=F KetDBF=T FulRan=T
         wScrn=  0.000000 ICntrl=     500 IOpCl=  0 I1Cent=   200000004 NGrid=           0
         NMat0=    1 NMatS0=      1 NMatT0=    0 NMatD0=    1 NMtDS0=    0 NMtDT0=    0
 Petite list used in FoFCou.
 Requested convergence on RMS density matrix=1.00D-08 within 128 cycles.
 Requested convergence on MAX density matrix=1.00D-06.
 Requested convergence on             energy=1.00D-06.
 No special actions if energy rises.
 Integral accuracy reduced to 1.0D-05 until final iterations.
 Initial convergence to 1.0D-05 achieved.  Increase integral accuracy.
 SCF Done:  E(RB3LYP) =  -619.576574447     A.U. after   12 cycles
            NFock= 12  Conv=0.65D-08     -V/T= 2.0059
 Calling FoFJK, ICntrl=      2127 FMM=F ISym2X=0 I1Cent= 0 IOpClX= 0 NMat=1 NMatS=1 NMatT=0.
 ***** Axes restored to original set *****
 -------------------------------------------------------------------
 Center     Atomic                   Forces (Hartrees/Bohr)
 Number     Number              X              Y              Z
 -------------------------------------------------------------------
      1        6           0.000221343   -0.000141937   -0.000031509
      2        6           0.000038858    0.000098971    0.000045047
      3        6          -0.000345376    0.000050782   -0.000017808
      4        6          -0.000109347   -0.000081344   -0.000087784
      5        6           0.000027539   -0.000058925    0.000020903
      6        6          -0.000130275   -0.000206358   -0.000012416
      7        6           0.000220660    0.000336810    0.000138101
      8        6          -0.000055614    0.000071154   -0.000155022
      9        8           0.000583214   -0.000348840   -0.000349266
     10        6           0.000441946    0.000375712   -0.000137506
     11        6          -0.000361220   -0.000734688   -0.000059175
     12        6          -0.000234691    0.000047273    0.000507328
     13        6          -0.000217948   -0.000111780    0.000074876
     14        8          -0.000187990   -0.000309996   -0.000185580
     15        1          -0.000010883    0.000027282    0.000005068
     16        1          -0.000040860   -0.000004167   -0.000028815
     17        1          -0.000039851    0.000004283    0.000026096
     18        1           0.000076128    0.000071277    0.000032130
     19        1           0.000036925   -0.000058734    0.000240659
     20        1          -0.000004517    0.000031331   -0.000035814
     21        1           0.000008829    0.000032856   -0.000154006
     22        1          -0.000063400   -0.000105658    0.000082892
     23        1           0.000026530    0.000028720   -0.000011666
     24        1          -0.000024984    0.000038388    0.000005134
     25        1           0.000032050    0.000050675    0.000037061
     26        1          -0.000010589    0.000095977   -0.000066569
     27        1          -0.000036763    0.000090479   -0.000036729
     28        1          -0.000014558    0.000074207    0.000038219
     29        1          -0.000143348    0.000197882   -0.000104402
     30        1           0.000077724    0.000140125   -0.000036687
     31        1           0.000059393    0.000160340    0.000159046
     32        1           0.000101365   -0.000030677    0.000095747
     33        1           0.000026186    0.000050208   -0.000021152
     34        1           0.000053526    0.000118372    0.000023596
 -------------------------------------------------------------------
 Cartesian Forces:  Max     0.000734688 RMS     0.000172427

 GradGradGradGradGradGradGradGradGradGradGradGradGradGradGradGradGradGrad
 Berny optimization.
 Using GEDIIS/GDIIS optimizer.
 FormGI is forming the generalized inverse of G from B-inverse, IUseBI=4.
 GSVD:  received Info=                   1 from GESDD.
 Internal  Forces:  Max     0.000647924 RMS     0.000143855
 Search for a local minimum.
 Step number  10 out of a maximum of  171
 All quantities printed in internal units (Hartrees-Bohrs-Radians)
 Mixed Optimization -- En-DIIS/RFO-DIIS
 Swapping is turned off.
 Update second derivatives using D2CorX and points    3    4    6    5    7
                                                      8    9   10
 DE= -6.26D-05 DEPred=-4.30D-05 R= 1.46D+00
 TightC=F SS=  1.41D+00  RLast= 1.07D-01 DXNew= 7.6447D-01 3.2229D-01
 Trust test= 1.46D+00 RLast= 1.07D-01 DXMaxT set to 4.55D-01
 ITU=  1  1  1  0 -1  1  1  0  0  0
     Eigenvalues ---    0.00179   0.00464   0.00465   0.00529   0.00654
     Eigenvalues ---    0.00805   0.00806   0.00806   0.01376   0.01671
     Eigenvalues ---    0.01749   0.01826   0.02922   0.02972   0.03011
     Eigenvalues ---    0.03388   0.03695   0.04214   0.04613   0.04910
     Eigenvalues ---    0.05149   0.05582   0.05867   0.05896   0.06877
     Eigenvalues ---    0.07116   0.07130   0.07179   0.07244   0.07279
     Eigenvalues ---    0.07648   0.08923   0.09003   0.09397   0.12639
     Eigenvalues ---    0.12880   0.15654   0.15928   0.16000   0.16000
     Eigenvalues ---    0.16000   0.16000   0.16000   0.16000   0.16000
     Eigenvalues ---    0.16002   0.16004   0.16036   0.16096   0.16423
     Eigenvalues ---    0.16617   0.16690   0.18105   0.18834   0.21858
     Eigenvalues ---    0.21911   0.23530   0.23930   0.24941   0.25029
     Eigenvalues ---    0.25373   0.27927   0.29685   0.30178   0.30933
     Eigenvalues ---    0.31375   0.31857   0.32230   0.32248   0.32283
     Eigenvalues ---    0.32284   0.32284   0.32287   0.32287   0.32288
     Eigenvalues ---    0.32289   0.32293   0.32306   0.32316   0.32351
     Eigenvalues ---    0.32429   0.32564   0.32665   0.32703   0.33213
     Eigenvalues ---    0.33607   0.33646   0.33721   0.33778   0.35621
     Eigenvalues ---    0.38007   0.54501   0.57359   0.59255   0.63218
     Eigenvalues ---    1.06115
 En-DIIS/RFO-DIIS IScMMF=        0 using points:    10    9    8
 RFO step:  Lambda=-1.04328522D-05.
 DidBck=F Rises=F RFO-DIIS coefs:    1.60753   -0.40245   -0.20507
 Iteration  1 RMS(Cart)=  0.03202026 RMS(Int)=  0.00084897
 Iteration  2 RMS(Cart)=  0.00126815 RMS(Int)=  0.00000473
 Iteration  3 RMS(Cart)=  0.00000114 RMS(Int)=  0.00000468
 Iteration  4 RMS(Cart)=  0.00000000 RMS(Int)=  0.00000468
 Variable       Old X    -DE/DX   Delta X   Delta X   Delta X     New X
                                 (Linear)    (Quad)   (Total)
    R1        2.85702  -0.00003   0.00068   0.00058   0.00126   2.85828
    R2        2.54299  -0.00011   0.00026   0.00050   0.00076   2.54375
    R3        2.87013  -0.00008   0.00023   0.00015   0.00038   2.87051
    R4        2.06916  -0.00003  -0.00001  -0.00027  -0.00028   2.06888
    R5        2.07783   0.00000  -0.00023  -0.00020  -0.00043   2.07740
    R6        2.07780   0.00000  -0.00025  -0.00021  -0.00046   2.07733
    R7        2.86104   0.00016   0.00063   0.00132   0.00195   2.86299
    R8        2.06124  -0.00006  -0.00001  -0.00037  -0.00038   2.06085
    R9        2.90915   0.00016   0.00119   0.00197   0.00316   2.91231
   R10        2.07575  -0.00022  -0.00002  -0.00095  -0.00097   2.07477
   R11        2.08151  -0.00001  -0.00053  -0.00059  -0.00112   2.08039
   R12        2.91599   0.00036  -0.00124   0.00098  -0.00026   2.91574
   R13        2.07871  -0.00014  -0.00033  -0.00079  -0.00112   2.07759
   R14        2.07341  -0.00001  -0.00042  -0.00031  -0.00074   2.07268
   R15        2.06849  -0.00002   0.00004  -0.00015  -0.00011   2.06838
   R16        2.07629   0.00001  -0.00023  -0.00020  -0.00043   2.07586
   R17        2.07585   0.00001  -0.00034  -0.00029  -0.00063   2.07522
   R18        2.90621  -0.00029   0.00017  -0.00090  -0.00074   2.90547
   R19        2.88240  -0.00048   0.00254   0.00397   0.00651   2.88892
   R20        2.87934  -0.00007  -0.00086  -0.00184  -0.00271   2.87663
   R21        2.05875   0.00003   0.00032  -0.00026   0.00006   2.05881
   R22        2.07030  -0.00008   0.00020  -0.00026  -0.00006   2.07024
   R23        2.07037  -0.00007  -0.00010  -0.00038  -0.00048   2.06990
   R24        2.58928  -0.00065  -0.00155  -0.00154  -0.00310   2.58618
   R25        2.53014  -0.00038   0.00133   0.00012   0.00146   2.53160
   R26        2.05697   0.00006  -0.00033  -0.00034  -0.00067   2.05629
   R27        2.05333   0.00003  -0.00044  -0.00024  -0.00068   2.05265
   R28        2.04804  -0.00002  -0.00013  -0.00034  -0.00047   2.04757
   R29        2.85294  -0.00013   0.00052  -0.00009   0.00042   2.85336
   R30        2.33987  -0.00025   0.00086   0.00164   0.00249   2.34236
   R31        2.05923  -0.00012   0.00056  -0.00006   0.00050   2.05972
   R32        2.06929   0.00005  -0.00039  -0.00022  -0.00062   2.06867
   R33        2.06876  -0.00001  -0.00025  -0.00043  -0.00068   2.06808
    A1        2.12558   0.00013  -0.00144  -0.00022  -0.00166   2.12392
    A2        2.03432  -0.00022   0.00175  -0.00025   0.00149   2.03581
    A3        2.12329   0.00009  -0.00031   0.00047   0.00016   2.12345
    A4        1.94982   0.00000  -0.00100  -0.00060  -0.00160   1.94822
    A5        1.94060   0.00005  -0.00026   0.00029   0.00004   1.94063
    A6        1.93988   0.00003  -0.00016   0.00018   0.00002   1.93989
    A7        1.88492  -0.00001   0.00027   0.00001   0.00029   1.88521
    A8        1.88500  -0.00001   0.00028   0.00010   0.00038   1.88538
    A9        1.86003  -0.00006   0.00099   0.00003   0.00102   1.86105
   A10        2.18208   0.00015  -0.00184   0.00039  -0.00145   2.18064
   A11        2.06795   0.00001  -0.00026  -0.00028  -0.00054   2.06741
   A12        2.03315  -0.00016   0.00210  -0.00011   0.00199   2.03514
   A13        1.95478   0.00002  -0.00206  -0.00042  -0.00249   1.95230
   A14        1.93122   0.00005  -0.00088  -0.00001  -0.00090   1.93032
   A15        1.91723  -0.00001  -0.00073  -0.00090  -0.00162   1.91560
   A16        1.89340  -0.00004  -0.00048  -0.00060  -0.00109   1.89231
   A17        1.92260   0.00002   0.00117   0.00064   0.00181   1.92441
   A18        1.84116  -0.00004   0.00332   0.00140   0.00472   1.84587
   A19        2.02630   0.00036  -0.00272   0.00257  -0.00015   2.02615
   A20        1.91410  -0.00015   0.00052  -0.00219  -0.00167   1.91243
   A21        1.89861  -0.00007  -0.00156  -0.00084  -0.00241   1.89620
   A22        1.86988  -0.00011   0.00152  -0.00119   0.00033   1.87021
   A23        1.88277  -0.00006  -0.00074   0.00084   0.00009   1.88285
   A24        1.86566   0.00000   0.00358   0.00076   0.00433   1.86999
   A25        1.94593   0.00003  -0.00051   0.00001  -0.00051   1.94542
   A26        1.94758   0.00004  -0.00060  -0.00012  -0.00072   1.94686
   A27        1.94683   0.00005  -0.00051   0.00015  -0.00037   1.94647
   A28        1.87805  -0.00004   0.00022  -0.00029  -0.00007   1.87798
   A29        1.87935  -0.00003   0.00035   0.00004   0.00039   1.87974
   A30        1.86200  -0.00005   0.00118   0.00021   0.00140   1.86340
   A31        1.91963  -0.00007   0.00098  -0.00038   0.00059   1.92022
   A32        1.77550   0.00028  -0.00108   0.00133   0.00026   1.77576
   A33        1.94111  -0.00010  -0.00033   0.00129   0.00095   1.94206
   A34        1.91202  -0.00023  -0.00211  -0.00367  -0.00578   1.90624
   A35        1.97205   0.00020   0.00173   0.00265   0.00438   1.97643
   A36        1.93367  -0.00008   0.00048  -0.00150  -0.00102   1.93265
   A37        1.94847  -0.00010   0.00038   0.00048   0.00086   1.94933
   A38        1.90248  -0.00005   0.00156   0.00069   0.00225   1.90473
   A39        1.92097  -0.00004  -0.00059  -0.00093  -0.00152   1.91944
   A40        1.89871   0.00009  -0.00118  -0.00024  -0.00143   1.89728
   A41        1.90140   0.00004  -0.00051  -0.00049  -0.00100   1.90040
   A42        1.89082   0.00006   0.00034   0.00051   0.00085   1.89167
   A43        2.17293  -0.00062  -0.00134  -0.00547  -0.00681   2.16611
   A44        2.20948   0.00026   0.00041  -0.00164  -0.00123   2.20825
   A45        2.00198  -0.00015   0.00075   0.00177   0.00252   2.00450
   A46        2.07142  -0.00011  -0.00111  -0.00006  -0.00117   2.07025
   A47        2.10307   0.00000  -0.00217  -0.00084  -0.00302   2.10005
   A48        2.13458   0.00023  -0.00147  -0.00080  -0.00228   2.13230
   A49        2.04525  -0.00024   0.00364   0.00146   0.00509   2.05033
   A50        1.93632  -0.00005   0.00260   0.00058   0.00316   1.93948
   A51        2.18674  -0.00012  -0.00036   0.00058   0.00020   2.18694
   A52        2.16012   0.00017  -0.00218  -0.00116  -0.00336   2.15676
   A53        1.94721  -0.00011   0.00117   0.00009   0.00126   1.94847
   A54        1.90502   0.00003  -0.00032   0.00007  -0.00025   1.90477
   A55        1.90572   0.00007  -0.00138  -0.00045  -0.00183   1.90389
   A56        1.91368   0.00004  -0.00132  -0.00085  -0.00217   1.91151
   A57        1.91642   0.00006  -0.00082   0.00020  -0.00061   1.91581
   A58        1.87429  -0.00008   0.00273   0.00097   0.00370   1.87799
    D1        0.00219   0.00000   0.00034  -0.00002   0.00033   0.00252
    D2        2.10944   0.00001  -0.00018  -0.00020  -0.00038   2.10906
    D3       -2.10465  -0.00002   0.00079   0.00014   0.00093  -2.10372
    D4       -3.14007   0.00000   0.00029   0.00087   0.00116  -3.13891
    D5       -1.03282   0.00002  -0.00023   0.00068   0.00045  -1.03236
    D6        1.03627  -0.00001   0.00073   0.00103   0.00177   1.03803
    D7        3.13996  -0.00001   0.00033  -0.00013   0.00020   3.14016
    D8        0.00134  -0.00001   0.00008  -0.00001   0.00007   0.00141
    D9       -0.00092  -0.00002   0.00039  -0.00107  -0.00068  -0.00160
   D10       -3.13955  -0.00002   0.00014  -0.00094  -0.00080  -3.14035
   D11       -0.01491  -0.00003  -0.00358  -0.00832  -0.01190  -0.02680
   D12        2.08571  -0.00003  -0.00406  -0.00877  -0.01283   2.07288
   D13       -2.11667  -0.00004  -0.00331  -0.00848  -0.01179  -2.12846
   D14        3.12602  -0.00002  -0.00363  -0.00743  -0.01106   3.11495
   D15       -1.05655  -0.00002  -0.00411  -0.00788  -0.01200  -1.06855
   D16        1.02426  -0.00004  -0.00336  -0.00759  -0.01096   1.01330
   D17       -3.12251   0.00002   0.00256   0.00360   0.00616  -3.11635
   D18       -1.00756   0.00002  -0.00010   0.00254   0.00245  -1.00511
   D19        1.01827  -0.00001   0.00300   0.00371   0.00670   1.02497
   D20        0.01617   0.00002   0.00280   0.00348   0.00628   0.02245
   D21        2.13112   0.00002   0.00014   0.00242   0.00257   2.13369
   D22       -2.12624  -0.00001   0.00324   0.00359   0.00682  -2.11941
   D23       -3.13492   0.00004  -0.00101  -0.00029  -0.00129  -3.13622
   D24       -1.01312   0.00005  -0.00055  -0.00176  -0.00230  -1.01542
   D25        1.02169  -0.00008   0.00314  -0.00255   0.00059   1.02229
   D26        1.01163  -0.00001   0.00179   0.00041   0.00220   1.01383
   D27        3.13343   0.00000   0.00225  -0.00106   0.00120   3.13463
   D28       -1.11494  -0.00013   0.00594  -0.00185   0.00409  -1.11085
   D29       -0.99557   0.00005  -0.00253  -0.00127  -0.00381  -0.99938
   D30        1.12623   0.00006  -0.00207  -0.00274  -0.00481   1.12142
   D31       -3.12214  -0.00007   0.00162  -0.00354  -0.00192  -3.12406
   D32       -2.99310   0.00002   0.00681  -0.00631   0.00050  -2.99260
   D33       -0.96761  -0.00014   0.00427  -0.00998  -0.00571  -0.97332
   D34        1.09191  -0.00012   0.00408  -0.01042  -0.00633   1.08558
   D35        1.14495   0.00004   0.00681  -0.00428   0.00253   1.14749
   D36       -3.11274  -0.00011   0.00427  -0.00794  -0.00368  -3.11642
   D37       -1.05322  -0.00009   0.00408  -0.00838  -0.00430  -1.05752
   D38       -0.85816   0.00013   0.00228  -0.00497  -0.00270  -0.86085
   D39        1.16734  -0.00003  -0.00026  -0.00864  -0.00891   1.15843
   D40       -3.05633  -0.00001  -0.00045  -0.00908  -0.00953  -3.06586
   D41        3.12769   0.00003  -0.00135  -0.00134  -0.00270   3.12499
   D42       -1.05753   0.00005  -0.00156  -0.00089  -0.00245  -1.05998
   D43        1.01393   0.00008  -0.00055  -0.00040  -0.00096   1.01297
   D44        1.19002  -0.00014   0.00052  -0.00079  -0.00027   1.18974
   D45       -2.99520  -0.00011   0.00031  -0.00033  -0.00003  -2.99523
   D46       -0.92374  -0.00009   0.00132   0.00015   0.00146  -0.92228
   D47       -0.97498   0.00000   0.00024   0.00203   0.00228  -0.97271
   D48        1.12299   0.00002   0.00003   0.00249   0.00252   1.12550
   D49       -3.08874   0.00004   0.00104   0.00297   0.00401  -3.08473
   D50       -2.94994   0.00004  -0.01639  -0.01650  -0.03290  -2.98284
   D51       -0.91889   0.00000  -0.01667  -0.01777  -0.03444  -0.95333
   D52        1.26840   0.00004  -0.01563  -0.01806  -0.03369   1.23471
   D53        3.07914  -0.00026  -0.02501  -0.05272  -0.07772   3.00142
   D54       -0.03572  -0.00027  -0.02701  -0.05615  -0.08315  -0.11888
   D55        0.91033  -0.00025  -0.02737  -0.05523  -0.08260   0.82773
   D56       -2.20453  -0.00025  -0.02936  -0.05866  -0.08803  -2.29256
   D57       -1.24274  -0.00003  -0.02624  -0.05122  -0.07746  -1.32020
   D58        1.92558  -0.00003  -0.02823  -0.05465  -0.08289   1.84269
   D59        3.10707   0.00044  -0.00172   0.01581   0.01408   3.12116
   D60       -0.03614   0.00045   0.00420   0.01492   0.01912  -0.01701
   D61       -3.11706  -0.00010   0.00397  -0.00331   0.00066  -3.11640
   D62        0.05098   0.00003   0.00448   0.00472   0.00920   0.06018
   D63       -0.00314  -0.00009   0.00607   0.00026   0.00632   0.00318
   D64       -3.11829   0.00004   0.00657   0.00829   0.01486  -3.10343
   D65       -0.03368   0.00000  -0.00340  -0.01278  -0.01619  -0.04988
   D66        2.08390  -0.00001  -0.00452  -0.01375  -0.01827   2.06563
   D67       -2.15518  -0.00006  -0.00220  -0.01280  -0.01500  -2.17019
   D68        3.10950  -0.00002  -0.00922  -0.01191  -0.02113   3.08836
   D69       -1.05610  -0.00003  -0.01034  -0.01288  -0.02321  -1.07931
   D70        0.98800  -0.00007  -0.00802  -0.01193  -0.01995   0.96805
         Item               Value     Threshold  Converged?
 Maximum Force            0.000648     0.000450     NO 
 RMS     Force            0.000144     0.000300     YES
 Maximum Displacement     0.209581     0.001800     NO 
 RMS     Displacement     0.031920     0.001200     NO 
 Predicted change in Energy=-6.021097D-05
 GradGradGradGradGradGradGradGradGradGradGradGradGradGradGradGradGradGrad

                          Input orientation:                          
 ---------------------------------------------------------------------
 Center     Atomic      Atomic             Coordinates (Angstroms)
 Number     Number       Type             X           Y           Z
 ---------------------------------------------------------------------
      1          6           0       -7.373694   -0.490838    0.013833
      2          6           0       -8.610917   -1.354400   -0.092492
      3          6           0       -6.143561   -1.027431    0.117801
      4          6           0       -4.857282   -0.234339    0.226429
      5          6           0       -3.621239   -1.152282    0.294692
      6          6           0       -7.589021    1.012743   -0.002377
      7          6           0       -2.255766   -0.443927    0.414607
      8          6           0       -1.117329   -1.465355    0.257832
      9          8           0       -2.275658    0.478511   -0.804321
     10          6           0       -2.164243    0.364809    1.701000
     11          6           0       -1.072925    0.973131    2.184397
     12          6           0       -1.195715    1.196961   -1.240752
     13          6           0       -1.533179    1.986155   -2.483004
     14          8           0       -0.078696    1.208692   -0.703580
     15          1           0       -8.362090   -2.420317   -0.070087
     16          1           0       -9.309513   -1.150969    0.731565
     17          1           0       -9.156839   -1.152085   -1.024936
     18          1           0       -6.049355   -2.113899    0.123094
     19          1           0       -4.743619    0.437165   -0.634731
     20          1           0       -4.896462    0.418791    1.111786
     21          1           0       -3.712217   -1.829113    1.156282
     22          1           0       -3.598411   -1.777239   -0.606367
     23          1           0       -8.647770    1.264483   -0.119387
     24          1           0       -7.237078    1.480740    0.927035
     25          1           0       -7.039548    1.489608   -0.824953
     26          1           0       -0.138818   -0.990578    0.321516
     27          1           0       -1.196174   -2.215645    1.052199
     28          1           0       -1.202025   -1.974751   -0.708149
     29          1           0       -3.088465    0.420909    2.272599
     30          1           0       -1.115885    1.507014    3.129374
     31          1           0       -0.132298    0.983504    1.646676
     32          1           0       -2.552037    1.792073   -2.818071
     33          1           0       -1.414277    3.053939   -2.273112
     34          1           0       -0.826394    1.724140   -3.276398
 ---------------------------------------------------------------------
                    Distance matrix (angstroms):
                    1          2          3          4          5
     1  C    0.000000
     2  C    1.512536   0.000000
     3  C    1.346094   2.497795   0.000000
     4  C    2.538369   3.930143   1.515027   0.000000
     5  C    3.820642   5.008757   2.531597   1.541130   0.000000
     6  C    1.519008   2.579875   2.503220   3.011638   4.529777
     7  C    5.133811   6.440036   3.942527   2.616721   1.542941
     8  C    6.336507   7.502593   5.047216   3.937466   2.523676
     9  O    5.253474   6.633383   4.251922   2.869736   2.382835
    10  C    5.542296   6.908828   4.503312   3.128226   2.530238
    11  C    6.823067   8.211148   5.829615   4.428654   3.818674
    12  C    6.526107   7.925476   5.592385   4.196226   3.709407
    13  C    6.817720   8.183412   6.091101   4.829211   4.682454
    14  O    7.524631   8.929819   6.515941   5.077611   4.372683
    15  H    2.169529   1.094804   2.626272   4.141268   4.921041
    16  H    2.167558   1.099314   3.227262   4.573591   5.705025
    17  H    2.167001   1.099278   3.225094   4.571035   5.690718
    18  H    2.097650   2.680470   1.090557   2.228108   2.617231
    19  H    2.863410   4.296478   2.161292   1.097922   2.156364
    20  H    2.858252   4.288551   2.152863   1.100895   2.182226
    21  H    4.062337   5.077604   2.762711   2.172350   1.099415
    22  H    4.036364   5.056489   2.750349   2.158436   1.096813
    23  H    2.173056   2.619280   3.402969   4.090704   5.592694
    24  H    2.177091   3.311327   2.853342   3.015920   4.517406
    25  H    2.176552   3.330778   2.833207   2.973160   4.462961
    26  H    7.258638   8.490008   6.008310   4.779627   3.486277
    27  H    6.497301   7.551853   5.173160   4.243959   2.754179
    28  H    6.388486   7.460265   5.098861   4.154922   2.744949
    29  H    4.929147   6.264412   4.009296   2.782961   2.582807
    30  H    7.270364   8.645440   6.385179   5.045538   4.624293
    31  H    7.568202   8.965349   6.520475   5.081901   4.308382
    32  H    6.039845   7.351129   5.428442   4.323133   4.416074
    33  H    7.301385   8.716662   6.688810   5.377245   5.399685
    34  H    7.654991   8.956197   6.882151   5.688014   5.370070
                    6          7          8          9         10
     6  C    0.000000
     7  C    5.544311   0.000000
     8  C    6.934802   1.537509   0.000000
     9  O    5.400032   1.528748   2.499701   0.000000
    10  C    5.722721   1.522247   2.555046   2.510373   0.000000
    11  C    6.873358   2.557209   3.108028   3.259394   1.339665
    12  C    6.514743   2.560553   3.056112   1.368547   3.206934
    13  C    6.616212   3.850140   4.426966   2.375341   4.531324
    14  O    7.545533   2.953154   3.025491   2.317316   3.292970
    15  H    3.519676   6.436478   7.314783   6.781369   7.021893
    16  H    2.860142   7.096177   8.211890   7.381685   7.368329
    17  H    2.861845   7.085096   8.147230   7.075180   7.656898
    18  H    3.487435   4.155131   4.976309   4.671346   4.871127
    19  H    2.971107   2.840220   4.191209   2.474127   3.480525
    20  H    2.973889   2.864196   4.308259   3.247098   2.795551
    21  H    4.944517   2.142445   2.770014   3.351536   2.739750
    22  H    4.906503   2.150071   2.645729   2.622455   3.459645
    23  H    1.094538   6.637887   8.018844   6.456834   6.794067
    24  H    1.098496   5.364737   6.824855   5.349556   5.251474
    25  H    1.098158   5.306565   6.706482   4.870050   5.604838
    26  H    7.721640   2.188369   1.089473   2.826979   2.800427
    27  H    7.239000   2.160612   1.095524   3.445349   2.831403
    28  H    7.086393   2.171261   1.095343   2.679632   3.493337
    29  H    5.077479   2.212117   3.391556   3.182987   1.088144
    30  H    7.207889   3.532062   4.132885   4.228102   2.108066
    31  H    7.636947   2.839836   2.982630   3.294904   2.124744
    32  H    5.822945   3.941786   4.704296   2.420128   4.754941
    33  H    6.888410   4.490769   5.188244   3.087420   4.856691
    34  H    7.547081   4.512996   4.769518   3.124600   5.330301
                   11         12         13         14         15
    11  C    0.000000
    12  C    3.434650   0.000000
    13  C    4.798196   1.509934   0.000000
    14  O    3.063396   1.239524   2.426174   0.000000
    15  H    8.350456   8.112465   8.477806   9.065629   0.000000
    16  H    8.629247   8.673900   8.980332   9.635124   1.775246
    17  H    8.953548   8.303258   8.372258   9.385585   1.775323
    18  H    6.208347   6.031558   6.633101   6.882715   2.340930
    19  H    4.659263   3.678611   4.015272   4.728795   4.645143
    20  H    4.009641   4.453708   5.166316   5.208682   4.633351
    21  H    3.984401   4.608218   5.705162   5.088203   4.845083
    22  H    4.661649   3.875727   4.685092   4.616668   4.836712
    23  H    7.922789   7.536256   7.531594   8.589146   3.696187
    24  H    6.311529   6.424788   6.664704   7.346792   4.180688
    25  H    6.702501   5.865911   5.771983   6.967574   4.196004
    26  H    2.863395   2.888431   4.320939   2.427184   8.355819
    27  H    3.386053   4.111387   5.501487   4.007194   7.256154
    28  H    4.132009   3.216125   4.352993   3.375825   7.202235
    29  H    2.091681   4.065512   5.242582   4.305456   6.432096
    30  H    1.086213   4.381838   5.648230   3.981997   8.841265
    31  H    1.083528   3.084422   4.474599   2.361628   9.069882
    32  H    5.280447   2.163725   1.089958   3.305876   7.684553
    33  H    4.931093   2.135862   1.094694   2.766251   9.115532
    34  H    5.517705   2.134987   1.094381   2.728393   9.178436
                   16         17         18         19         20
    16  H    0.000000
    17  H    1.763123   0.000000
    18  H    3.453419   3.449567   0.000000
    19  H    5.023576   4.706855   2.964316   0.000000
    20  H    4.699333   5.018371   2.953167   1.753288   0.000000
    21  H    5.654201   5.904235   2.571147   3.067170   2.541159
    22  H    5.899064   5.609112   2.579259   2.493169   3.075636
    23  H    2.645077   2.630394   4.268961   4.023982   4.037734
    24  H    3.355456   3.798347   3.870199   3.121778   2.576888
    25  H    3.814202   3.391380   3.855455   2.532806   3.080653
    26  H    9.181258   9.119414   6.019607   4.914982   5.024542
    27  H    8.189176   8.295651   4.942363   4.739990   4.542680
    28  H    8.275431   8.003512   4.920055   4.285513   4.763410
    29  H    6.599017   7.083305   4.451123   3.345499   2.148568
    30  H    8.941471   9.433241   6.818201   5.336058   4.421273
    31  H    9.466503   9.650937   6.850312   5.173740   4.827242
    32  H    8.180763   7.450289   6.011514   3.377244   4.777657
    33  H    9.436318   8.899205   7.343862   4.540520   5.525139
    34  H    9.812917   9.096047   7.318908   4.896873   6.125810
                   21         22         23         24         25
    21  H    0.000000
    22  H    1.767080   0.000000
    23  H    5.962999   5.914833   0.000000
    24  H    4.840695   5.119145   1.769695   0.000000
    25  H    5.100032   4.749893   1.770561   1.763111   0.000000
    26  H    3.764193   3.667231   8.813737   7.540514   7.421979
    27  H    2.547687   2.951912   8.307238   7.083181   7.169213
    28  H    3.130236   2.406665   8.141155   7.143957   6.789116
    29  H    2.588016   3.657915   6.110572   4.488293   5.133030
    30  H    4.665166   5.559228   8.206252   6.505382   7.122274
    31  H    4.578987   4.971101   8.701218   7.158424   7.353583
    32  H    5.500407   4.327415   6.687242   6.006027   4.919528
    33  H    6.394175   5.557767   7.756553   6.827951   6.015644
    34  H    6.371988   5.203153   8.447008   7.669744   6.683403
                   26         27         28         29         30
    26  H    0.000000
    27  H    1.775582   0.000000
    28  H    1.777418   1.776764   0.000000
    29  H    3.807812   3.467212   4.264117   0.000000
    30  H    3.882872   4.263719   5.182344   2.409307   0.000000
    31  H    2.377623   3.423419   3.929477   3.073632   1.854697
    32  H    4.839811   5.734035   4.523634   5.299317   6.125022
    33  H    4.971620   6.234885   5.270853   5.513551   5.627511
    34  H    4.559324   5.864759   4.518716   6.132433   6.415985
                   31         32         33         34
    31  H    0.000000
    32  H    5.142264   0.000000
    33  H    4.614641   1.784316   0.000000
    34  H    5.026625   1.786764   1.766509   0.000000
 Stoichiometry    C12H20O2
 Framework group  C1[X(C12H20O2)]
 Deg. of freedom    96
 Full point group                 C1      NOp   1
 Largest Abelian subgroup         C1      NOp   1
 Largest concise Abelian subgroup C1      NOp   1
                         Standard orientation:                         
 ---------------------------------------------------------------------
 Center     Atomic      Atomic             Coordinates (Angstroms)
 Number     Number       Type             X           Y           Z
 ---------------------------------------------------------------------
      1          6           0       -3.815047    0.187714    0.050222
      2          6           0       -5.187295   -0.051527   -0.539240
      3          6           0       -2.714130   -0.392905   -0.462449
      4          6           0       -1.307169   -0.204187    0.066847
      5          6           0       -0.270934   -0.981380   -0.768179
      6          6           0       -3.741571    1.116135    1.250231
      7          6           0        1.197223   -0.863191   -0.308600
      8          6           0        2.127953   -1.507714   -1.348920
      9          8           0        1.405009    0.651346   -0.317262
     10          6           0        1.383776   -1.424714    1.093942
     11          6           0        2.548259   -1.613723    1.728732
     12          6           0        2.619175    1.260363   -0.150476
     13          6           0        2.491259    2.762293   -0.238480
     14          8           0        3.693839    0.674187    0.044241
     15          1           0       -5.145505   -0.732660   -1.395340
     16          1           0       -5.870085   -0.483731    0.206071
     17          1           0       -5.644057    0.890052   -0.875703
     18          1           0       -2.827166   -1.049551   -1.325788
     19          1           0       -1.031334    0.858501    0.060393
     20          1           0       -1.260775   -0.518769    1.120819
     21          1           0       -0.525538   -2.050908   -0.768484
     22          1           0       -0.327364   -0.635326   -1.807439
     23          1           0       -4.727594    1.514296    1.509541
     24          1           0       -3.348360    0.599662    2.136421
     25          1           0       -3.076637    1.969065    1.059638
     26          1           0        3.174812   -1.424619   -1.058866
     27          1           0        1.874300   -2.568743   -1.449172
     28          1           0        1.990692   -1.026153   -2.323104
     29          1           0        0.462800   -1.709201    1.598845
     30          1           0        2.565825   -2.045239    2.725398
     31          1           0        3.496412   -1.319555    1.294562
     32          1           0        1.469651    3.065989   -0.466722
     33          1           0        2.800465    3.205171    0.713679
     34          1           0        3.169683    3.134465   -1.012366
 ---------------------------------------------------------------------
 Rotational constants (GHZ):      1.1063538      0.2961911      0.2705569
 Standard basis: 6-31G (6D, 7F)
 There are   166 symmetry adapted cartesian basis functions of A   symmetry.
 There are   166 symmetry adapted basis functions of A   symmetry.
   166 basis functions,   388 primitive gaussians,   166 cartesian basis functions
    54 alpha electrons       54 beta electrons
       nuclear repulsion energy       902.1433041345 Hartrees.
 NAtoms=   34 NActive=   34 NUniq=   34 SFac= 1.00D+00 NAtFMM=   60 NAOKFM=F Big=F
 Integral buffers will be    262144 words long.
 Raffenetti 2 integral format.
 Two-electron integral symmetry is turned on.
 One-electron integrals computed using PRISM.
 NBasis=   166 RedAO= T EigKep=  2.84D-03  NBF=   166
 NBsUse=   166 1.00D-06 EigRej= -1.00D+00 NBFU=   166
 Initial guess from the checkpoint file:  "C:\Users\GHS Azim Shah\Desktop\comp2.chk"
 B after Tr=     0.000000    0.000000    0.000000
         Rot=    1.000000    0.000076   -0.000287   -0.000169 Ang=   0.04 deg.
 ExpMin= 1.61D-01 ExpMax= 5.48D+03 ExpMxC= 8.25D+02 IAcc=1 IRadAn=         1 AccDes= 0.00D+00
 Harris functional with IExCor=  402 and IRadAn=       1 diagonalized for initial guess.
 HarFok:  IExCor=  402 AccDes= 0.00D+00 IRadAn=         1 IDoV= 1 UseB2=F ITyADJ=14
 ICtDFT=  3500011 ScaDFX=  1.000000  1.000000  1.000000  1.000000
 FoFCou: FMM=F IPFlag=           0 FMFlag=      100000 FMFlg1=           0
         NFxFlg=           0 DoJE=T BraDBF=F KetDBF=T FulRan=T
         wScrn=  0.000000 ICntrl=     500 IOpCl=  0 I1Cent=   200000004 NGrid=           0
         NMat0=    1 NMatS0=      1 NMatT0=    0 NMatD0=    1 NMtDS0=    0 NMtDT0=    0
 Petite list used in FoFCou.
 Requested convergence on RMS density matrix=1.00D-08 within 128 cycles.
 Requested convergence on MAX density matrix=1.00D-06.
 Requested convergence on             energy=1.00D-06.
 No special actions if energy rises.
 Integral accuracy reduced to 1.0D-05 until final iterations.
 Initial convergence to 1.0D-05 achieved.  Increase integral accuracy.
 SCF Done:  E(RB3LYP) =  -619.576646850     A.U. after   13 cycles
            NFock= 13  Conv=0.30D-08     -V/T= 2.0059
 Calling FoFJK, ICntrl=      2127 FMM=F ISym2X=0 I1Cent= 0 IOpClX= 0 NMat=1 NMatS=1 NMatT=0.
 ***** Axes restored to original set *****
 -------------------------------------------------------------------
 Center     Atomic                   Forces (Hartrees/Bohr)
 Number     Number              X              Y              Z
 -------------------------------------------------------------------
      1        6           0.000414096   -0.000581444   -0.000008039
      2        6           0.000492800    0.000422033    0.000113310
      3        6          -0.000598372    0.000848774   -0.000090122
      4        6          -0.000116335   -0.001726363   -0.000356312
      5        6          -0.000468515    0.001314462    0.000009551
      6        6          -0.000352378   -0.000684800   -0.000052103
      7        6           0.000553519    0.000086162   -0.000631565
      8        6          -0.000038449    0.000105723   -0.000012656
      9        8          -0.000326286   -0.000788258    0.000838155
     10        6           0.001091749    0.001126378    0.000241196
     11        6          -0.001737971   -0.001343959   -0.000885231
     12        6           0.002331820    0.000387307    0.000392991
     13        6          -0.000898466   -0.000502912    0.000259888
     14        8          -0.001777011   -0.000512120   -0.000602695
     15        1          -0.000092711   -0.000080541   -0.000005060
     16        1          -0.000156558    0.000025092    0.000023779
     17        1          -0.000137708    0.000042703   -0.000049369
     18        1           0.000261455    0.000015265    0.000044794
     19        1           0.000048969    0.000375002    0.000239397
     20        1          -0.000019801    0.000293041   -0.000060914
     21        1           0.000097478   -0.000350159   -0.000089269
     22        1           0.000016955   -0.000461764    0.000127157
     23        1          -0.000010468    0.000080840   -0.000023484
     24        1           0.000042041    0.000184836    0.000090429
     25        1           0.000129332    0.000196342   -0.000008075
     26        1          -0.000034378    0.000127640   -0.000173649
     27        1          -0.000204733    0.000086953   -0.000065596
     28        1          -0.000010125    0.000017431   -0.000011339
     29        1          -0.000062859    0.000013397    0.000012881
     30        1           0.000580668    0.000398699    0.000043483
     31        1           0.000384526    0.000301415    0.000651976
     32        1           0.000125672   -0.000100263    0.000239193
     33        1           0.000253980    0.000298125   -0.000146998
     34        1           0.000218061    0.000384963   -0.000055704
 -------------------------------------------------------------------
 Cartesian Forces:  Max     0.002331820 RMS     0.000553582

 GradGradGradGradGradGradGradGradGradGradGradGradGradGradGradGradGradGrad
 Berny optimization.
 Using GEDIIS/GDIIS optimizer.
[truncated: 1,153,439 more chars]
