# Supplementary material for: Phytochemical profiling of Vitex negundo seeds via UHPLC-QTOF-MS/MS analyses with antimicrobial evaluation and in silico targeting of DNA Gyrase B and Secreted Aspartic Proteinase 2 (SAP2)
Source: PLoS One. 2026 Mar 13;21(3):e0343965. doi: 10.1371/journal.pone.0343965 (PMC12987476; doi:10.1371/journal.pone.0343965)
Supplement: S5 Data — (ZIP) [file pone.0343965.s006.zip › PONE-D-25-51583/Vitex Raw material/DFT Vitex all data/comp2/comp2.sdf]

Fragment
  Chem3D Core 12.0.203202405443D

 34 33  0  0  0  0  0  0  0  0999 V2000
   -7.3713   -0.5459    0.1445 C   0  0  0  0  0  0  0  0  0  0  0  0
   -8.6282   -1.3591    0.1445 C   0  0  0  0  0  0  0  0  0  0  0  0
   -6.1811   -1.1549    0.1445 C   0  0  0  0  0  0  0  0  0  0  0  0
   -4.9242   -0.3418    0.1445 C   0  0  0  0  0  0  0  0  0  0  0  0
   -3.7175   -1.2710    0.1445 C   0  0  0  0  0  0  0  0  0  0  0  0
   -7.4471    0.9492    0.1445 C   0  0  0  0  0  0  0  0  0  0  0  0
   -2.4388   -0.4437    0.1445 C   0  0  1  0  0  0  0  0  0  0  0  0
   -1.2321   -1.3729    0.1445 C   0  0  0  0  0  0  0  0  0  0  0  0
   -2.4057    0.3642   -1.0009 O   0  0  0  0  0  0  0  0  0  0  0  0
   -2.4034    0.4198    1.3668 C   0  0  0  0  0  0  0  0  0  0  0  0
   -1.3662    1.2365    1.5786 C   0  0  0  0  0  0  0  0  0  0  0  0
   -1.2852    1.0955   -1.0101 C   0  0  0  0  0  0  0  0  0  0  0  0
   -1.0167    2.0502   -2.1475 C   0  0  0  0  0  0  0  0  0  0  0  0
   -0.4886    0.9915   -0.1080 O   0  0  0  0  0  0  0  0  0  0  0  0
   -8.3702   -2.4418    0.1445 H   0  0  0  0  0  0  0  0  0  0  0  0
   -9.2240   -1.1202    1.0537 H   0  0  0  0  0  0  0  0  0  0  0  0
   -9.2246   -1.1200   -0.7643 H   0  0  0  0  0  0  0  0  0  0  0  0
   -6.1254   -2.2535    0.1445 H   0  0  0  0  0  0  0  0  0  0  0  0
   -4.8979    0.2996   -0.7648 H   0  0  0  0  0  0  0  0  0  0  0  0
   -4.8979    0.3002    1.0533 H   0  0  0  0  0  0  0  0  0  0  0  0
   -3.7438   -1.9123    1.0537 H   0  0  0  0  0  0  0  0  0  0  0  0
   -3.7438   -1.9130   -0.7643 H   0  0  0  0  0  0  0  0  0  0  0  0
   -8.5137    1.2671    0.1445 H   0  0  0  0  0  0  0  0  0  0  0  0
   -6.9424    1.3457    1.0537 H   0  0  0  0  0  0  0  0  0  0  0  0
   -6.9419    1.3461   -0.7643 H   0  0  0  0  0  0  0  0  0  0  0  0
   -0.2976   -0.7683    0.1445 H   0  0  0  0  0  0  0  0  0  0  0  0
   -1.2584   -2.0142    1.0537 H   0  0  0  0  0  0  0  0  0  0  0  0
   -1.2584   -2.0149   -0.7643 H   0  0  0  0  0  0  0  0  0  0  0  0
   -3.2307    0.3824    2.0908 H   0  0  0  0  0  0  0  0  0  0  0  0
   -1.3402    1.8710    2.4768 H   0  0  0  0  0  0  0  0  0  0  0  0
   -0.5389    1.2739    0.8546 H   0  0  0  0  0  0  0  0  0  0  0  0
   -1.8573    2.0063   -2.8757 H   0  0  0  0  0  0  0  0  0  0  0  0
   -0.9257    3.0853   -1.7487 H   0  0  0  0  0  0  0  0  0  0  0  0
   -0.0696    1.7632   -2.6568 H   0  0  0  0  0  0  0  0  0  0  0  0
  1  2  1  0      
  1  3  2  0      
  1  6  1  0      
  2 15  1  0      
  2 16  1  0      
  2 17  1  0      
  3  4  1  0      
  3 18  1  0      
  4  5  1  0      
  4 19  1  0      
  4 20  1  0      
  5  7  1  0      
  5 21  1  0      
  5 22  1  0      
  6 23  1  0      
  6 24  1  0      
  6 25  1  0      
  7  8  1  0      
  7  9  1  0      
  7 10  1  0      
  8 26  1  0      
  8 27  1  0      
  8 28  1  0      
  9 12  1  0      
 10 11  2  0      
 10 29  1  0      
 11 30  1  0      
 11 31  1  0      
 12 13  1  0      
 12 14  2  0      
 13 32  1  0      
 13 33  1  0      
 13 34  1  0      
M  END
$$$$
