# Supplementary material for: Phytochemical profiling of Vitex negundo seeds via UHPLC-QTOF-MS/MS analyses with antimicrobial evaluation and in silico targeting of DNA Gyrase B and Secreted Aspartic Proteinase 2 (SAP2)
Source: PLoS One. 2026 Mar 13;21(3):e0343965. doi: 10.1371/journal.pone.0343965 (PMC12987476; doi:10.1371/journal.pone.0343965)
Supplement: S5 Data — (ZIP) [file pone.0343965.s006.zip › PONE-D-25-51583/Vitex Raw material/DFT Vitex all data/comp3/cc3.err]

NORMAL TERMINATION
