# Supplementary material for: Phytochemical profiling of Vitex negundo seeds via UHPLC-QTOF-MS/MS analyses with antimicrobial evaluation and in silico targeting of DNA Gyrase B and Secreted Aspartic Proteinase 2 (SAP2)
Source: PLoS One. 2026 Mar 13;21(3):e0343965. doi: 10.1371/journal.pone.0343965 (PMC12987476; doi:10.1371/journal.pone.0343965)
Supplement: S5 Data — (ZIP) [file pone.0343965.s006.zip › PONE-D-25-51583/Vitex Raw material/DFT Vitex all data/comp3/cc3.logfile]

<Sep03-2025> <16:46:54>  AMS 2025.104  RunTime: Sep03-2025 16:46:54  ShM Nodes: 1  Procs: 2
<Sep03-2025> <16:46:55>  ADF 2025.104  RunTime: Sep03-2025 16:46:55  ShM Nodes: 1  Procs: 2
<Sep03-2025> <16:46:55>  *** (NO TITLE) ***
<Sep03-2025> <16:46:55>  DIRAC 2025.104  RunTime: Sep03-2025 16:46:55  ShM Nodes: 1  Procs: 1
<Sep03-2025> <16:46:55>  Carbon (TZP, 1s frozen)
<Sep03-2025> <16:46:55>  Net Charge: 0 (Nuclei minus Electrons)
<Sep03-2025> <16:46:55>  Symmetry  : ATOM
<Sep03-2025> <16:46:55>  Coordinates
<Sep03-2025> <16:46:55>     Atom         X           Y           Z   (Angstrom)
<Sep03-2025> <16:46:55>     1.C         0.000000    0.000000    0.000000
<Sep03-2025> <16:46:55>  >>>> CORORT
<Sep03-2025> <16:46:55>  >>>> CLSMAT
<Sep03-2025> <16:46:55>  >>>> ORTHON
<Sep03-2025> <16:46:55>  >>>> GENPT
<Sep03-2025> <16:46:55>  Block Length=  68
<Sep03-2025> <16:46:55>  >>>> PTBAS
<Sep03-2025> <16:46:55>  >>>> CYCLE
<Sep03-2025> <16:46:56>              |Error|         MaxErr       Wt(A-DIIS)
<Sep03-2025> <16:46:56>      1      0.00000000      0.00000000
<Sep03-2025> <16:46:56>      2      1.52555486      1.20449770
<Sep03-2025> <16:46:56>      3      0.82436555      0.68888925    100.0
<Sep03-2025> <16:46:56>      4      0.20707858      0.16255089    100.0
<Sep03-2025> <16:46:56>      5      0.18879264      0.15324722    100.0
<Sep03-2025> <16:46:56>      6      0.01621967      0.01295374     12.1
<Sep03-2025> <16:46:56>      7      0.00194131      0.00158173      0.6
<Sep03-2025> <16:46:56>      8      0.00001129      0.00000951      0.0
<Sep03-2025> <16:46:56>      9      0.00000004      0.00000003      0.0
<Sep03-2025> <16:46:56>     10      0.00000000      0.00000000      0.0
<Sep03-2025> <16:46:56>  SCF converged
<Sep03-2025> <16:46:56>     11      0.00000000      0.00000000      0.0
<Sep03-2025> <16:46:56>  >>>> POPAN
<Sep03-2025> <16:46:56>  >>>> DEBYE
<Sep03-2025> <16:46:56>  DIRAC 2025.104  RunTime: Sep03-2025 16:46:56  ShM Nodes: 1  Procs: 1
<Sep03-2025> <16:46:56>  Oxygen (TZP, 1s frozen)
<Sep03-2025> <16:46:56>  Net Charge: 0 (Nuclei minus Electrons)
<Sep03-2025> <16:46:56>  Symmetry  : ATOM
<Sep03-2025> <16:46:56>  Coordinates
<Sep03-2025> <16:46:56>     Atom         X           Y           Z   (Angstrom)
<Sep03-2025> <16:46:56>     1.O         0.000000    0.000000    0.000000
<Sep03-2025> <16:46:56>  >>>> CORORT
<Sep03-2025> <16:46:56>  >>>> CLSMAT
<Sep03-2025> <16:46:56>  >>>> ORTHON
<Sep03-2025> <16:46:56>  >>>> GENPT
<Sep03-2025> <16:46:56>  Block Length=  68
<Sep03-2025> <16:46:56>  >>>> PTBAS
<Sep03-2025> <16:46:56>  >>>> CYCLE
<Sep03-2025> <16:46:56>              |Error|         MaxErr       Wt(A-DIIS)
<Sep03-2025> <16:46:56>      1      0.00000000      0.00000000
<Sep03-2025> <16:46:56>      2      4.47314811      2.49398494
<Sep03-2025> <16:46:56>      3      2.71642841      1.77853949    100.0
<Sep03-2025> <16:46:56>      4      0.30289509      0.15548796    100.0
<Sep03-2025> <16:46:56>      5      0.43772784      0.24475898    100.0
<Sep03-2025> <16:46:56>      6      0.00732550      0.00407584      3.1
<Sep03-2025> <16:46:56>      7      0.00033157      0.00018748      0.0
<Sep03-2025> <16:46:56>      8      0.00001425      0.00000773      0.0
<Sep03-2025> <16:46:56>      9      0.00000002      0.00000001      0.0
<Sep03-2025> <16:46:56>     10      0.00000000      0.00000000      0.0
<Sep03-2025> <16:46:56>  SCF converged
<Sep03-2025> <16:46:56>     11      0.00000000      0.00000000      0.0
<Sep03-2025> <16:46:56>  >>>> POPAN
<Sep03-2025> <16:46:56>  >>>> DEBYE
<Sep03-2025> <16:46:57>  DIRAC 2025.104  RunTime: Sep03-2025 16:46:57  ShM Nodes: 1  Procs: 1
<Sep03-2025> <16:46:57>  Hydrogen (TZP)
<Sep03-2025> <16:46:57>  Net Charge: 0 (Nuclei minus Electrons)
<Sep03-2025> <16:46:57>  Symmetry  : ATOM
<Sep03-2025> <16:46:57>  Coordinates
<Sep03-2025> <16:46:57>     Atom         X           Y           Z   (Angstrom)
<Sep03-2025> <16:46:57>     1.H         0.000000    0.000000    0.000000
<Sep03-2025> <16:46:57>  >>>> CORORT
<Sep03-2025> <16:46:57>  >>>> CLSMAT
<Sep03-2025> <16:46:57>  >>>> ORTHON
<Sep03-2025> <16:46:57>  >>>> GENPT
<Sep03-2025> <16:46:57>  Block Length=  64
<Sep03-2025> <16:46:57>  >>>> PTBAS
<Sep03-2025> <16:46:57>  >>>> CYCLE
<Sep03-2025> <16:46:57>              |Error|         MaxErr       Wt(A-DIIS)
<Sep03-2025> <16:46:57>      1      0.00000000      0.00000000
<Sep03-2025> <16:46:57>      2      0.04599259      0.04581593
<Sep03-2025> <16:46:57>      3      0.01042795      0.01001749    100.0
<Sep03-2025> <16:46:57>      4      0.00201817      0.00197098      1.0
<Sep03-2025> <16:46:57>      5      0.00002660      0.00002371      0.0
<Sep03-2025> <16:46:57>      6      0.00000120      0.00000110      0.0
<Sep03-2025> <16:46:57>      7      0.00000001      0.00000001      0.0
<Sep03-2025> <16:46:57>      8      0.00000000      0.00000000      0.0
<Sep03-2025> <16:46:57>  SCF converged
<Sep03-2025> <16:46:57>      9      0.00000000      0.00000000      0.0
<Sep03-2025> <16:46:57>  >>>> POPAN
<Sep03-2025> <16:46:57>  >>>> DEBYE
<Sep03-2025> <16:46:57>  *** adf ***
<Sep03-2025> <16:46:57>  Net Charge: 0 (Nuclei minus Electrons)
<Sep03-2025> <16:46:57>  Symmetry  : NOSYM
<Sep03-2025> <16:46:57>  >>>> FRAGM
<Sep03-2025> <16:46:57>  Coordinates
<Sep03-2025> <16:46:57>     Atom         X           Y           Z   (Angstrom)
<Sep03-2025> <16:46:57>     1.C        -7.901500    1.695000    0.625700
<Sep03-2025> <16:46:57>     2.C        -9.424400    1.676600    0.625700
<Sep03-2025> <16:46:57>     3.C        -9.775400    0.230700    0.950800
<Sep03-2025> <16:46:57>     4.O        -8.562900   -0.403500    1.316300
<Sep03-2025> <16:46:57>     5.C        -7.515200    0.221800    0.625700
<Sep03-2025> <16:46:57>     6.C       -10.766200    0.177000    2.106200
<Sep03-2025> <16:46:57>     7.H        -6.547000    0.067200    1.152300
<Sep03-2025> <16:46:57>     8.C       -10.411500   -0.449700   -0.221200
<Sep03-2025> <16:46:57>     9.C        -9.964100   -1.643000   -0.625200
<Sep03-2025> <16:46:57>    10.C        -7.324700   -0.334400   -0.779300
<Sep03-2025> <16:46:57>    11.C        -8.013800    0.579100   -1.784400
<Sep03-2025> <16:46:57>    12.C        -7.932100   -1.728700   -0.859700
<Sep03-2025> <16:46:57>    13.O        -5.955800   -0.404000   -1.073900
<Sep03-2025> <16:46:57>    14.H        -5.566600   -0.975100   -0.433800
<Sep03-2025> <16:46:57>    15.H        -7.512500    2.205600   -0.283600
<Sep03-2025> <16:46:57>    16.H        -7.479700    2.248600    1.494300
<Sep03-2025> <16:46:57>    17.H        -9.828000    2.365200    1.401400
<Sep03-2025> <16:46:57>    18.H        -9.857000    2.015300   -0.342200
<Sep03-2025> <16:46:57>    19.H       -11.014300   -0.883800    2.333800
<Sep03-2025> <16:46:57>    20.H       -11.694500    0.722300    1.823900
<Sep03-2025> <16:46:57>    21.H       -10.313900    0.653100    3.004900
<Sep03-2025> <16:46:57>    22.H       -11.247100    0.032200   -0.749900
<Sep03-2025> <16:46:57>    23.H       -10.431500   -2.143000   -1.486300
<Sep03-2025> <16:46:57>    24.H        -9.128500   -2.124900   -0.096400
<Sep03-2025> <16:46:57>    25.H        -8.488800    1.430700   -1.247800
<Sep03-2025> <16:46:57>    26.H        -7.262100    0.969300   -2.506500
<Sep03-2025> <16:46:57>    27.H        -8.793700    0.005200   -2.333200
<Sep03-2025> <16:46:57>    28.H        -8.367400   -2.001900    0.127600
<Sep03-2025> <16:46:57>    29.H        -8.732300   -1.740100   -1.633200
<Sep03-2025> <16:46:57>    30.H        -7.141000   -2.462700   -1.132100
<Sep03-2025> <16:46:57>  >>>> CORORT
<Sep03-2025> <16:46:57>  >>>> CLSMAT
<Sep03-2025> <16:46:57>  >>>> ORTHON
<Sep03-2025> <16:46:58>  >>>> GENPT
<Sep03-2025> <16:46:58>  Block Length= 128
<Sep03-2025> <16:46:58>  >>>> PTBAS
<Sep03-2025> <16:47:02>  >>>> CYCLE
<Sep03-2025> <16:47:05>              |Error|         MaxErr       Wt(A-DIIS)
<Sep03-2025> <16:47:05>      1      3.15290655      0.34909415
<Sep03-2025> <16:47:07>      2      1.64729448      0.21931453    100.0
<Sep03-2025> <16:47:10>      3      2.99588668      0.40935279    100.0
<Sep03-2025> <16:47:12>      4      0.67595884      0.11034745    100.0
<Sep03-2025> <16:47:14>      5      0.70210364      0.10988287    100.0
<Sep03-2025> <16:47:17>      6      0.23048080      0.04551747     45.0
<Sep03-2025> <16:47:19>      7      0.29052003      0.06792357    100.0
<Sep03-2025> <16:47:21>      8      0.06066637      0.01103559     10.1
<Sep03-2025> <16:47:23>      9      0.01636206      0.00323290      2.3
<Sep03-2025> <16:47:25>     10      0.00379226      0.00068060      0.0
<Sep03-2025> <16:47:28>     11      0.00091986      0.00013817      0.0
<Sep03-2025> <16:47:30>     12      0.00023432      0.00004622      0.0
<Sep03-2025> <16:47:32>     13      0.00008883      0.00001444      0.0
<Sep03-2025> <16:47:34>     14      0.00002094      0.00000435      0.0
<Sep03-2025> <16:47:37>     15      0.00000823      0.00000159      0.0
<Sep03-2025> <16:47:39>     16      0.00000329      0.00000061      0.0
<Sep03-2025> <16:47:39>  SCF converged
<Sep03-2025> <16:47:42>     17      0.00000074      0.00000013      0.0
<Sep03-2025> <16:47:45>  >>>> TOTEN
<Sep03-2025> <16:47:58>  >>>> POPAN
<Sep03-2025> <16:47:58>  >>>> DEBYE
<Sep03-2025> <16:47:58>  >>>> AMETS
<Sep03-2025> <16:47:58>   Bond Energy          -6.38612334 a.u.
<Sep03-2025> <16:47:58>   Bond Energy        -173.77525787 eV
<Sep03-2025> <16:47:58>   Bond Energy       -4007.35       kcal/mol
<Sep03-2025> <16:47:58>  >>>> POPUL
<Sep03-2025> <16:47:58>  NORMAL TERMINATION
Job cc3 has finished
