# Supplementary material for: Phytochemical profiling of Vitex negundo seeds via UHPLC-QTOF-MS/MS analyses with antimicrobial evaluation and in silico targeting of DNA Gyrase B and Secreted Aspartic Proteinase 2 (SAP2)
Source: PLoS One. 2026 Mar 13;21(3):e0343965. doi: 10.1371/journal.pone.0343965 (PMC12987476; doi:10.1371/journal.pone.0343965)
Supplement: S5 Data — (ZIP) [file pone.0343965.s006.zip › PONE-D-25-51583/Vitex Raw material/DFT Vitex all data/comp3/cc3.out]

 Parallel Execution: Process Information
 ==============================================================================
 Rank   Node Name                              NodeID   MyNodeRank  NodeMaster
    0   DESKTOP-MPR8V3N                           0          0          0
    1   DESKTOP-MPR8V3N                           0          1         -1
 ==============================================================================


May use up to 3774MB of RAM as shared memory on node 0

 *******************************************************************************
 *                                                                             *
 *  --------------------------------                                           *
 *   Amsterdam Modeling Suite (AMS)              2025.104                      *
 *  --------------------------------                                           *
 *                                               r250815 2025-08-15 94ea0506   *
 *                                                                             *
 *                                                                             *
 *                              =================                              *
 *                              |               |                              *
 *                              |     A M S     |                              *
 *                              |               |                              *
 *                              =================                              *
 *                                                                             *
 *                                                                             *
 *   Online information and documentation:  https://www.scm.com/support/       *
 *   E-mail:  support@scm.com   info@scm.com                                   *
 *                                                                             *
 *   Scientific publications using AMS results must be properly referenced     *
 *   See the User Manuals (or the web site) for recommended citations          *
 *   The terms and conditions of the End User License Agreement apply to       *
 *   the use of AMS, https://www.scm.com/license-terms/                        *
 *                                                                             *
 ***********************  x86_64_windows_intel / msmpi  ************************
 
 Licensed to: Kfueit 2025-08-31 17:26:18
 SCM User ID: u30078
  
 AMS 2025.104  RunTime: Sep03-2025 16:46:54  ShM Nodes: 1  Procs: 2

 AMS jobname: ams
 AMS jobid  : 1765238275

 Start   directory: C:/Users/LENOVO/Desktop/DFT3 all data/comp3/tmp..7432.0.noindex/
 Results directory: C:/Users/LENOVO/Desktop/DFT3 all data/comp3/cc3.results/
 Scratch directory: C:/SCMTMP/amstmp_ams_kid0.1765238275/


 Communication costs MPI_COMM_WORLD:      0.460 usec per message,   0.0049 usec per 8-byte item
 Communication costs for intra-node:      0.463 usec per message,   0.0049 usec per 8-byte item

 RNG seed: -1137831234 1447620613 1595137278 -1985547733 -1441615245 1594409431 -1099806909 -1354882569


                      ************************************************************************
                      *  ADF 2025.104  RunTime: Sep03-2025 16:46:55  ShM Nodes: 1  Procs: 2  *
                      ************************************************************************
  

       ****************************
       * SINGLE POINT CALCULATION *
       ****************************
 
--------
Geometry
--------
Formula: C10H18O2
Atoms
  Index Symbol   x (angstrom)   y (angstrom)   z (angstrom)
      1      C    -7.90150000     1.69500000     0.62570000
      2      C    -9.42440000     1.67660000     0.62570000
      3      C    -9.77540000     0.23070000     0.95080000
      4      O    -8.56290000    -0.40350000     1.31630000
      5      C    -7.51520000     0.22180000     0.62570000
      6      C   -10.76620000     0.17700000     2.10620000
      7      H    -6.54700000     0.06720000     1.15230000
      8      C   -10.41150000    -0.44970000    -0.22120000
      9      C    -9.96410000    -1.64300000    -0.62520000
     10      C    -7.32470000    -0.33440000    -0.77930000
     11      C    -8.01380000     0.57910000    -1.78440000
     12      C    -7.93210000    -1.72870000    -0.85970000
     13      O    -5.95580000    -0.40400000    -1.07390000
     14      H    -5.56660000    -0.97510000    -0.43380000
     15      H    -7.51250000     2.20560000    -0.28360000
     16      H    -7.47970000     2.24860000     1.49430000
     17      H    -9.82800000     2.36520000     1.40140000
     18      H    -9.85700000     2.01530000    -0.34220000
     19      H   -11.01430000    -0.88380000     2.33380000
     20      H   -11.69450000     0.72230000     1.82390000
     21      H   -10.31390000     0.65310000     3.00490000
     22      H   -11.24710000     0.03220000    -0.74990000
     23      H   -10.43150000    -2.14300000    -1.48630000
     24      H    -9.12850000    -2.12490000    -0.09640000
     25      H    -8.48880000     1.43070000    -1.24780000
     26      H    -7.26210000     0.96930000    -2.50650000
     27      H    -8.79370000     0.00520000    -2.33320000
     28      H    -8.36740000    -2.00190000     0.12760000
     29      H    -8.73230000    -1.74010000    -1.63320000
     30      H    -7.14100000    -2.46270000    -1.13210000
 
Total System Charge             0.00000
Bonding info available!
 
 
----------------
ADF Engine Input
----------------
 
 Basis
 Type TZP
 End
 

 Title: *** (NO TITLE) ***

 *** adf ***


 ===========================
 A T T A C H E D   F I L E S
 ===========================
  


 ===============================
 M O D E L   P A R A M E T E R S
 ===============================
  
 DENSITY FUNCTIONAL POTENTIAL (scf)
    LDA:                               VWN                                      
    Gradient Corrections:              ---                                      

 SPIN  (restricted / unrestr.)
    Molecule:                          Restricted                               
    Fragments:                         Restricted                               

 OTHER ASPECTS
    Relativistic Corrections:          scalar (ZORA,MAPA)                       

    Nuclear Charge Density Model:      Point Charge Nuclei                      
    Core Treatment:                    Frozen Orbital(s)                        

    Hyperfine or Zeeman Interaction:   ---                                      


 Fragment File(s)
 ----------------
 C:
         file : C:/Users/LENOVO/Desktop/DFT3 all data/comp3/cc3.results/t21.3F8F8881.C
         jobid: 0
         title: Carbon (TZP, 1s frozen)
 O:
         file : C:/Users/LENOVO/Desktop/DFT3 all data/comp3/cc3.results/t21.5A6F9A78.O
         jobid: 0
         title: Oxygen (TZP, 1s frozen)
 H:
         file : C:/Users/LENOVO/Desktop/DFT3 all data/comp3/cc3.results/t21.EBA8F53.H
         jobid: 0
         title: Hydrogen (TZP)


 ===============
 G E O M E T R Y  ***  3D  Molecule  ***
 ===============
  

 ATOMS
 =====                            X Y Z                    CHARGE
                                (Angstrom)             Nucl     +Core       At.Mass
                       --------------------------    ----------------       -------
    1  C              -7.9015    1.6950    0.6257      6.00      4.00       12.0000
    2  C              -9.4244    1.6766    0.6257      6.00      4.00       12.0000
    3  C              -9.7754    0.2307    0.9508      6.00      4.00       12.0000
    4  O              -8.5629   -0.4035    1.3163      8.00      6.00       15.9949
    5  C              -7.5152    0.2218    0.6257      6.00      4.00       12.0000
    6  C             -10.7662    0.1770    2.1062      6.00      4.00       12.0000
    7  H              -6.5470    0.0672    1.1523      1.00      1.00        1.0078
    8  C             -10.4115   -0.4497   -0.2212      6.00      4.00       12.0000
    9  C              -9.9641   -1.6430   -0.6252      6.00      4.00       12.0000
   10  C              -7.3247   -0.3344   -0.7793      6.00      4.00       12.0000
   11  C              -8.0138    0.5791   -1.7844      6.00      4.00       12.0000
   12  C              -7.9321   -1.7287   -0.8597      6.00      4.00       12.0000
   13  O              -5.9558   -0.4040   -1.0739      8.00      6.00       15.9949
   14  H              -5.5666   -0.9751   -0.4338      1.00      1.00        1.0078
   15  H              -7.5125    2.2056   -0.2836      1.00      1.00        1.0078
   16  H              -7.4797    2.2486    1.4943      1.00      1.00        1.0078
   17  H              -9.8280    2.3652    1.4014      1.00      1.00        1.0078
   18  H              -9.8570    2.0153   -0.3422      1.00      1.00        1.0078
   19  H             -11.0143   -0.8838    2.3338      1.00      1.00        1.0078
   20  H             -11.6945    0.7223    1.8239      1.00      1.00        1.0078
   21  H             -10.3139    0.6531    3.0049      1.00      1.00        1.0078
   22  H             -11.2471    0.0322   -0.7499      1.00      1.00        1.0078
   23  H             -10.4315   -2.1430   -1.4863      1.00      1.00        1.0078
   24  H              -9.1285   -2.1249   -0.0964      1.00      1.00        1.0078
   25  H              -8.4888    1.4307   -1.2478      1.00      1.00        1.0078
   26  H              -7.2621    0.9693   -2.5065      1.00      1.00        1.0078
   27  H              -8.7937    0.0052   -2.3332      1.00      1.00        1.0078
   28  H              -8.3674   -2.0019    0.1276      1.00      1.00        1.0078
   29  H              -8.7323   -1.7401   -1.6332      1.00      1.00        1.0078
   30  H              -7.1410   -2.4627   -1.1321      1.00      1.00        1.0078


 FRAGMENTS
 =========                                     Atoms in this Fragment     Cart. coord.s (Angstrom)
                                               -------------------------------------------------------
    1  C                                                 1  C           -7.9015    1.6950    0.6257
    2  C                                                 2  C           -9.4244    1.6766    0.6257
    3  C                                                 3  C           -9.7754    0.2307    0.9508
    4  C                                                 5  C           -7.5152    0.2218    0.6257
    5  C                                                 6  C          -10.7662    0.1770    2.1062
    6  C                                                 8  C          -10.4115   -0.4497   -0.2212
    7  C                                                 9  C           -9.9641   -1.6430   -0.6252
    8  C                                                10  C           -7.3247   -0.3344   -0.7793
    9  C                                                11  C           -8.0138    0.5791   -1.7844
   10  C                                                12  C           -7.9321   -1.7287   -0.8597
   11  O                                                 4  O           -8.5629   -0.4035    1.3163
   12  O                                                13  O           -5.9558   -0.4040   -1.0739
   13  H                                                 7  H           -6.5470    0.0672    1.1523
   14  H                                                14  H           -5.5666   -0.9751   -0.4338
   15  H                                                15  H           -7.5125    2.2056   -0.2836
   16  H                                                16  H           -7.4797    2.2486    1.4943
   17  H                                                17  H           -9.8280    2.3652    1.4014
   18  H                                                18  H           -9.8570    2.0153   -0.3422
   19  H                                                19  H          -11.0143   -0.8838    2.3338
   20  H                                                20  H          -11.6945    0.7223    1.8239
   21  H                                                21  H          -10.3139    0.6531    3.0049
   22  H                                                22  H          -11.2471    0.0322   -0.7499
   23  H                                                23  H          -10.4315   -2.1430   -1.4863
   24  H                                                24  H           -9.1285   -2.1249   -0.0964
   25  H                                                25  H           -8.4888    1.4307   -1.2478
   26  H                                                26  H           -7.2621    0.9693   -2.5065
   27  H                                                27  H           -8.7937    0.0052   -2.3332
   28  H                                                28  H           -8.3674   -2.0019    0.1276
   29  H                                                29  H           -8.7323   -1.7401   -1.6332
   30  H                                                30  H           -7.1410   -2.4627   -1.1321


 =====================================
 S Y M M E T R Y ,   E L E C T R O N S
 =====================================
  
 Symmetry: NOSYM

 Irreducible Representations, including subspecies
 -------------------------------------------------
 A


 Configuration of Valence Electrons
 ==================================
 ( determined in the SCF procedure )

 Total:   70

 Net Charge: 0 (Nuclei minus Electrons)

 Aufbau principle for MO occupations will be applied through SCF cycle no.     150
 Thereafter, the program will assign electrons to MOs that are spatially
 similar to the occupied MOs in a "reference" cycle ("KeepOrbitals").
 The reference cycle is always the PREVIOUS cycle: it will evolve with
 the SCF procedure.
 ***************************************************************************************************


                                      ****************************************
                                      *  B U I L D : (Fragments, Functions)  *
                                      ****************************************
  


 =======
 S F O s  ***  (Symmetrized Fragment Orbitals)  ***
 =======
  
 SFOs are linear combinations of (valence) Fragment Orbitals (FOs), such that the SFOs transform as the
 irreducible representations of the (molecular) symmetry group. Each SFO is therefore characterized by
 an irrep of the molecule and by a few (or only one) generating FOs.
 The SFOs constitute a symmetry-adapted basis for the Fock matrix. The MO eigenvector coefficients in
 this basis provide a direct interpretation of the MOs in terms of Frontier Orbital Theory.

 The SFOs are combined with auxiliary Core Functions (CFs) to ensure orthogonalization on the (frozen)
 Core Orbitals (COs). The Core-orthogonalized SFOs (CSFOs) constitute the true Fock basis.

 The FOs, and hence also the (C)SFOs are combinations of the elementary basis functions (BAS). The basis
 functions that participate in the description of the SFOs depend on the irrep. The indices of the
 involved functions are printed below for each irrep.
 (The complete list of primitive basis functions is printed in another section)

 Total nr. of (C)SFOs (summation over all irreps) :   312

 NOTE: a (C)SFO that is defined as a combination of more than one FO is usually NOT normalized.


                                       === A ===
 Nr. of SFOs :  312
 Cartesian basis functions that participate in this irrep (total number =   336) :
      1    20    39    58    77    96   115   134   153   172
    191   210     2     3     4     5     8    11     6     9
     12     7    10    13    14    15    16    17    18    19
     21    22    23    24    27    30    25    28    31    26
     29    32    33    34    35    36    37    38    40    41
     42    43    46    49    44    47    50    45    48    51
     52    53    54    55    56    57    59    60    61    62
     65    68    63    66    69    64    67    70    71    72
     73    74    75    76    78    79    80    81    84    87
     82    85    88    83    86    89    90    91    92    93
     94    95    97    98    99   100   103   106   101   104
    107   102   105   108   109   110   111   112   113   114
    116   117   118   119   122   125   120   123   126   121
    124   127   128   129   130   131   132   133   135   136
    137   138   141   144   139   142   145   140   143   146
    147   148   149   150   151   152   154   155   156   157
    160   163   158   161   164   159   162   165   166   167
    168   169   170   171   173   174   175   176   179   182
    177   180   183   178   181   184   185   186   187   188
    189   190   192   193   194   195   198   201   196   199
    202   197   200   203   204   205   206   207   208   209
    211   212   213   214   217   220   215   218   221   216
    219   222   223   224   225   226   227   228   229   230
    231   232   233   234   235   236   237   238   239   240
    241   242   243   244   245   246   247   248   249   250
    251   252   253   254   255   256   257   258   259   260
    261   262   263   264   265   266   267   268   269   270
    271   272   273   274   275   276   277   278   279   280
    281   282   283   284   285   286   287   288   289   290
    291   292   293   294   295   296   297   298   299   300
    301   302   303   304   305   306   307   308   309   310
    311   312   313   314   315   316   317   318   319   320
    321   322   323   324   325   326   327   328   329   330
    331   332   333   334   335   336

    SFO  (index         Fragment          Generating    Expansion in Fragment Orbitals
  indx  incl.CFs)   Occup   Orb.Energy   FragmentType  Coeff.   Orbital     on Fragment
 --------------------------------------------------------------------------------------
     1      13      2.000      -0.503 au  C             1.00      1 S               1
                        (     -13.685 eV)
     2      14       --         0.430 au  C             1.00      2 S               1
                        (      11.701 eV)
     3      15       --        10.017 au  C             1.00      3 S               1
                        (     272.569 eV)
     4      16      0.667      -0.201 au  C             1.00      1 P:x             1
                        (      -5.458 eV)
     5      17       --         0.168 au  C             1.00      2 P:x             1
                        (       4.576 eV)
     6      18       --         2.007 au  C             1.00      3 P:x             1
                        (      54.616 eV)
     7      19      0.667      -0.201 au  C             1.00      1 P:y             1
                        (      -5.458 eV)
     8      20       --         0.168 au  C             1.00      2 P:y             1
                        (       4.576 eV)
     9      21       --         2.007 au  C             1.00      3 P:y             1
                        (      54.616 eV)
    10      22      0.667      -0.201 au  C             1.00      1 P:z             1
                        (      -5.458 eV)
    11      23       --         0.168 au  C             1.00      2 P:z             1
                        (       4.576 eV)
    12      24       --         2.007 au  C             1.00      3 P:z             1
                        (      54.616 eV)
    13      25       --         1.235 au  C             1.00      1 D:z2            1
                        (      33.595 eV)
    14      26       --         1.235 au  C             1.00      1 D:x2-y2         1
                        (      33.595 eV)
    15      27       --         1.235 au  C             1.00      1 D:xy            1
                        (      33.595 eV)
    16      28       --         1.235 au  C             1.00      1 D:xz            1
                        (      33.595 eV)
    17      29       --         1.235 au  C             1.00      1 D:yz            1
                        (      33.595 eV)
    18      30      2.000      -0.503 au  C             1.00      1 S               2
                        (     -13.685 eV)
    19      31       --         0.430 au  C             1.00      2 S               2
                        (      11.701 eV)
    20      32       --        10.017 au  C             1.00      3 S               2
                        (     272.569 eV)
    21      33      0.667      -0.201 au  C             1.00      1 P:x             2
                        (      -5.458 eV)
    22      34       --         0.168 au  C             1.00      2 P:x             2
                        (       4.576 eV)
    23      35       --         2.007 au  C             1.00      3 P:x             2
                        (      54.616 eV)
    24      36      0.667      -0.201 au  C             1.00      1 P:y             2
                        (      -5.458 eV)
    25      37       --         0.168 au  C             1.00      2 P:y             2
                        (       4.576 eV)
    26      38       --         2.007 au  C             1.00      3 P:y             2
                        (      54.616 eV)
    27      39      0.667      -0.201 au  C             1.00      1 P:z             2
                        (      -5.458 eV)
    28      40       --         0.168 au  C             1.00      2 P:z             2
                        (       4.576 eV)
    29      41       --         2.007 au  C             1.00      3 P:z             2
                        (      54.616 eV)
    30      42       --         1.235 au  C             1.00      1 D:z2            2
                        (      33.595 eV)
    31      43       --         1.235 au  C             1.00      1 D:x2-y2         2
                        (      33.595 eV)
    32      44       --         1.235 au  C             1.00      1 D:xy            2
                        (      33.595 eV)
    33      45       --         1.235 au  C             1.00      1 D:xz            2
                        (      33.595 eV)
    34      46       --         1.235 au  C             1.00      1 D:yz            2
                        (      33.595 eV)
    35      47      2.000      -0.503 au  C             1.00      1 S               3
                        (     -13.685 eV)
    36      48       --         0.430 au  C             1.00      2 S               3
                        (      11.701 eV)
    37      49       --        10.017 au  C             1.00      3 S               3
                        (     272.569 eV)
    38      50      0.667      -0.201 au  C             1.00      1 P:x             3
                        (      -5.458 eV)
    39      51       --         0.168 au  C             1.00      2 P:x             3
                        (       4.576 eV)
    40      52       --         2.007 au  C             1.00      3 P:x             3
                        (      54.616 eV)
    41      53      0.667      -0.201 au  C             1.00      1 P:y             3
                        (      -5.458 eV)
    42      54       --         0.168 au  C             1.00      2 P:y             3
                        (       4.576 eV)
    43      55       --         2.007 au  C             1.00      3 P:y             3
                        (      54.616 eV)
    44      56      0.667      -0.201 au  C             1.00      1 P:z             3
                        (      -5.458 eV)
    45      57       --         0.168 au  C             1.00      2 P:z             3
                        (       4.576 eV)
    46      58       --         2.007 au  C             1.00      3 P:z             3
                        (      54.616 eV)
    47      59       --         1.235 au  C             1.00      1 D:z2            3
                        (      33.595 eV)
    48      60       --         1.235 au  C             1.00      1 D:x2-y2         3
                        (      33.595 eV)
    49      61       --         1.235 au  C             1.00      1 D:xy            3
                        (      33.595 eV)
    50      62       --         1.235 au  C             1.00      1 D:xz            3
                        (      33.595 eV)
    51      63       --         1.235 au  C             1.00      1 D:yz            3
                        (      33.595 eV)
    52      64      2.000      -0.503 au  C             1.00      1 S               4
                        (     -13.685 eV)
    53      65       --         0.430 au  C             1.00      2 S               4
                        (      11.701 eV)
    54      66       --        10.017 au  C             1.00      3 S               4
                        (     272.569 eV)
    55      67      0.667      -0.201 au  C             1.00      1 P:x             4
                        (      -5.458 eV)
    56      68       --         0.168 au  C             1.00      2 P:x             4
                        (       4.576 eV)
    57      69       --         2.007 au  C             1.00      3 P:x             4
                        (      54.616 eV)
    58      70      0.667      -0.201 au  C             1.00      1 P:y             4
                        (      -5.458 eV)
    59      71       --         0.168 au  C             1.00      2 P:y             4
                        (       4.576 eV)
    60      72       --         2.007 au  C             1.00      3 P:y             4
                        (      54.616 eV)
    61      73      0.667      -0.201 au  C             1.00      1 P:z             4
                        (      -5.458 eV)
    62      74       --         0.168 au  C             1.00      2 P:z             4
                        (       4.576 eV)
    63      75       --         2.007 au  C             1.00      3 P:z             4
                        (      54.616 eV)
    64      76       --         1.235 au  C             1.00      1 D:z2            4
                        (      33.595 eV)
    65      77       --         1.235 au  C             1.00      1 D:x2-y2         4
                        (      33.595 eV)
    66      78       --         1.235 au  C             1.00      1 D:xy            4
                        (      33.595 eV)
    67      79       --         1.235 au  C             1.00      1 D:xz            4
                        (      33.595 eV)
    68      80       --         1.235 au  C             1.00      1 D:yz            4
                        (      33.595 eV)
    69      81      2.000      -0.503 au  C             1.00      1 S               5
                        (     -13.685 eV)
    70      82       --         0.430 au  C             1.00      2 S               5
                        (      11.701 eV)
    71      83       --        10.017 au  C             1.00      3 S               5
                        (     272.569 eV)
    72      84      0.667      -0.201 au  C             1.00      1 P:x             5
                        (      -5.458 eV)
    73      85       --         0.168 au  C             1.00      2 P:x             5
                        (       4.576 eV)
    74      86       --         2.007 au  C             1.00      3 P:x             5
                        (      54.616 eV)
    75      87      0.667      -0.201 au  C             1.00      1 P:y             5
                        (      -5.458 eV)
    76      88       --         0.168 au  C             1.00      2 P:y             5
                        (       4.576 eV)
    77      89       --         2.007 au  C             1.00      3 P:y             5
                        (      54.616 eV)
    78      90      0.667      -0.201 au  C             1.00      1 P:z             5
                        (      -5.458 eV)
    79      91       --         0.168 au  C             1.00      2 P:z             5
                        (       4.576 eV)
    80      92       --         2.007 au  C             1.00      3 P:z             5
                        (      54.616 eV)
    81      93       --         1.235 au  C             1.00      1 D:z2            5
                        (      33.595 eV)
    82      94       --         1.235 au  C             1.00      1 D:x2-y2         5
                        (      33.595 eV)
    83      95       --         1.235 au  C             1.00      1 D:xy            5
                        (      33.595 eV)
    84      96       --         1.235 au  C             1.00      1 D:xz            5
                        (      33.595 eV)
    85      97       --         1.235 au  C             1.00      1 D:yz            5
                        (      33.595 eV)
    86      98      2.000      -0.503 au  C             1.00      1 S               6
                        (     -13.685 eV)
    87      99       --         0.430 au  C             1.00      2 S               6
                        (      11.701 eV)
    88     100       --        10.017 au  C             1.00      3 S               6
                        (     272.569 eV)
    89     101      0.667      -0.201 au  C             1.00      1 P:x             6
                        (      -5.458 eV)
    90     102       --         0.168 au  C             1.00      2 P:x             6
                        (       4.576 eV)
    91     103       --         2.007 au  C             1.00      3 P:x             6
                        (      54.616 eV)
    92     104      0.667      -0.201 au  C             1.00      1 P:y             6
                        (      -5.458 eV)
    93     105       --         0.168 au  C             1.00      2 P:y             6
                        (       4.576 eV)
    94     106       --         2.007 au  C             1.00      3 P:y             6
                        (      54.616 eV)
    95     107      0.667      -0.201 au  C             1.00      1 P:z             6
                        (      -5.458 eV)
    96     108       --         0.168 au  C             1.00      2 P:z             6
                        (       4.576 eV)
    97     109       --         2.007 au  C             1.00      3 P:z             6
                        (      54.616 eV)
    98     110       --         1.235 au  C             1.00      1 D:z2            6
                        (      33.595 eV)
    99     111       --         1.235 au  C             1.00      1 D:x2-y2         6
                        (      33.595 eV)
   100     112       --         1.235 au  C             1.00      1 D:xy            6
                        (      33.595 eV)
   101     113       --         1.235 au  C             1.00      1 D:xz            6
                        (      33.595 eV)
   102     114       --         1.235 au  C             1.00      1 D:yz            6
                        (      33.595 eV)
   103     115      2.000      -0.503 au  C             1.00      1 S               7
                        (     -13.685 eV)
   104     116       --         0.430 au  C             1.00      2 S               7
                        (      11.701 eV)
   105     117       --        10.017 au  C             1.00      3 S               7
                        (     272.569 eV)
   106     118      0.667      -0.201 au  C             1.00      1 P:x             7
                        (      -5.458 eV)
   107     119       --         0.168 au  C             1.00      2 P:x             7
                        (       4.576 eV)
   108     120       --         2.007 au  C             1.00      3 P:x             7
                        (      54.616 eV)
   109     121      0.667      -0.201 au  C             1.00      1 P:y             7
                        (      -5.458 eV)
   110     122       --         0.168 au  C             1.00      2 P:y             7
                        (       4.576 eV)
   111     123       --         2.007 au  C             1.00      3 P:y             7
                        (      54.616 eV)
   112     124      0.667      -0.201 au  C             1.00      1 P:z             7
                        (      -5.458 eV)
   113     125       --         0.168 au  C             1.00      2 P:z             7
                        (       4.576 eV)
   114     126       --         2.007 au  C             1.00      3 P:z             7
                        (      54.616 eV)
   115     127       --         1.235 au  C             1.00      1 D:z2            7
                        (      33.595 eV)
   116     128       --         1.235 au  C             1.00      1 D:x2-y2         7
                        (      33.595 eV)
   117     129       --         1.235 au  C             1.00      1 D:xy            7
                        (      33.595 eV)
   118     130       --         1.235 au  C             1.00      1 D:xz            7
                        (      33.595 eV)
   119     131       --         1.235 au  C             1.00      1 D:yz            7
                        (      33.595 eV)
   120     132      2.000      -0.503 au  C             1.00      1 S               8
                        (     -13.685 eV)
   121     133       --         0.430 au  C             1.00      2 S               8
                        (      11.701 eV)
   122     134       --        10.017 au  C             1.00      3 S               8
                        (     272.569 eV)
   123     135      0.667      -0.201 au  C             1.00      1 P:x             8
                        (      -5.458 eV)
   124     136       --         0.168 au  C             1.00      2 P:x             8
                        (       4.576 eV)
   125     137       --         2.007 au  C             1.00      3 P:x             8
                        (      54.616 eV)
   126     138      0.667      -0.201 au  C             1.00      1 P:y             8
                        (      -5.458 eV)
   127     139       --         0.168 au  C             1.00      2 P:y             8
                        (       4.576 eV)
   128     140       --         2.007 au  C             1.00      3 P:y             8
                        (      54.616 eV)
   129     141      0.667      -0.201 au  C             1.00      1 P:z             8
                        (      -5.458 eV)
   130     142       --         0.168 au  C             1.00      2 P:z             8
                        (       4.576 eV)
   131     143       --         2.007 au  C             1.00      3 P:z             8
                        (      54.616 eV)
   132     144       --         1.235 au  C             1.00      1 D:z2            8
                        (      33.595 eV)
   133     145       --         1.235 au  C             1.00      1 D:x2-y2         8
                        (      33.595 eV)
   134     146       --         1.235 au  C             1.00      1 D:xy            8
                        (      33.595 eV)
   135     147       --         1.235 au  C             1.00      1 D:xz            8
                        (      33.595 eV)
   136     148       --         1.235 au  C             1.00      1 D:yz            8
                        (      33.595 eV)
   137     149      2.000      -0.503 au  C             1.00      1 S               9
                        (     -13.685 eV)
   138     150       --         0.430 au  C             1.00      2 S               9
                        (      11.701 eV)
   139     151       --        10.017 au  C             1.00      3 S               9
                        (     272.569 eV)
   140     152      0.667      -0.201 au  C             1.00      1 P:x             9
                        (      -5.458 eV)
   141     153       --         0.168 au  C             1.00      2 P:x             9
                        (       4.576 eV)
   142     154       --         2.007 au  C             1.00      3 P:x             9
                        (      54.616 eV)
   143     155      0.667      -0.201 au  C             1.00      1 P:y             9
                        (      -5.458 eV)
   144     156       --         0.168 au  C             1.00      2 P:y             9
                        (       4.576 eV)
   145     157       --         2.007 au  C             1.00      3 P:y             9
                        (      54.616 eV)
   146     158      0.667      -0.201 au  C             1.00      1 P:z             9
                        (      -5.458 eV)
   147     159       --         0.168 au  C             1.00      2 P:z             9
                        (       4.576 eV)
   148     160       --         2.007 au  C             1.00      3 P:z             9
                        (      54.616 eV)
   149     161       --         1.235 au  C             1.00      1 D:z2            9
                        (      33.595 eV)
   150     162       --         1.235 au  C             1.00      1 D:x2-y2         9
                        (      33.595 eV)
   151     163       --         1.235 au  C             1.00      1 D:xy            9
                        (      33.595 eV)
   152     164       --         1.235 au  C             1.00      1 D:xz            9
                        (      33.595 eV)
   153     165       --         1.235 au  C             1.00      1 D:yz            9
                        (      33.595 eV)
   154     166      2.000      -0.503 au  C             1.00      1 S              10
                        (     -13.685 eV)
   155     167       --         0.430 au  C             1.00      2 S              10
                        (      11.701 eV)
   156     168       --        10.017 au  C             1.00      3 S              10
                        (     272.569 eV)
   157     169      0.667      -0.201 au  C             1.00      1 P:x            10
                        (      -5.458 eV)
   158     170       --         0.168 au  C             1.00      2 P:x            10
                        (       4.576 eV)
   159     171       --         2.007 au  C             1.00      3 P:x            10
                        (      54.616 eV)
   160     172      0.667      -0.201 au  C             1.00      1 P:y            10
                        (      -5.458 eV)
   161     173       --         0.168 au  C             1.00      2 P:y            10
                        (       4.576 eV)
   162     174       --         2.007 au  C             1.00      3 P:y            10
                        (      54.616 eV)
   163     175      0.667      -0.201 au  C             1.00      1 P:z            10
                        (      -5.458 eV)
   164     176       --         0.168 au  C             1.00      2 P:z            10
                        (       4.576 eV)
   165     177       --         2.007 au  C             1.00      3 P:z            10
                        (      54.616 eV)
   166     178       --         1.235 au  C             1.00      1 D:z2           10
                        (      33.595 eV)
   167     179       --         1.235 au  C             1.00      1 D:x2-y2        10
                        (      33.595 eV)
   168     180       --         1.235 au  C             1.00      1 D:xy           10
                        (      33.595 eV)
   169     181       --         1.235 au  C             1.00      1 D:xz           10
                        (      33.595 eV)
   170     182       --         1.235 au  C             1.00      1 D:yz           10
                        (      33.595 eV)
   171     183      2.000      -0.876 au  O             1.00      1 S              11
                        (     -23.825 eV)
   172     184       --         0.902 au  O             1.00      2 S              11
                        (      24.547 eV)
   173     185       --        29.763 au  O             1.00      3 S              11
                        (     809.879 eV)
   174     186      1.333      -0.341 au  O             1.00      1 P:x            11
                        (      -9.272 eV)
   175     187       --         0.347 au  O             1.00      2 P:x            11
                        (       9.443 eV)
   176     188       --         3.811 au  O             1.00      3 P:x            11
                        (     103.708 eV)
   177     189      1.333      -0.341 au  O             1.00      1 P:y            11
                        (      -9.272 eV)
   178     190       --         0.347 au  O             1.00      2 P:y            11
                        (       9.443 eV)
   179     191       --         3.811 au  O             1.00      3 P:y            11
                        (     103.708 eV)
   180     192      1.333      -0.341 au  O             1.00      1 P:z            11
                        (      -9.272 eV)
   181     193       --         0.347 au  O             1.00      2 P:z            11
                        (       9.443 eV)
   182     194       --         3.811 au  O             1.00      3 P:z            11
                        (     103.708 eV)
   183     195       --         1.059 au  O             1.00      1 D:z2           11
                        (      28.821 eV)
   184     196       --         1.059 au  O             1.00      1 D:x2-y2        11
                        (      28.821 eV)
   185     197       --         1.059 au  O             1.00      1 D:xy           11
                        (      28.821 eV)
   186     198       --         1.059 au  O             1.00      1 D:xz           11
                        (      28.821 eV)
   187     199       --         1.059 au  O             1.00      1 D:yz           11
                        (      28.821 eV)
   188     200      2.000      -0.876 au  O             1.00      1 S              12
                        (     -23.825 eV)
   189     201       --         0.902 au  O             1.00      2 S              12
                        (      24.547 eV)
   190     202       --        29.763 au  O             1.00      3 S              12
                        (     809.879 eV)
   191     203      1.333      -0.341 au  O             1.00      1 P:x            12
                        (      -9.272 eV)
   192     204       --         0.347 au  O             1.00      2 P:x            12
                        (       9.443 eV)
   193     205       --         3.811 au  O             1.00      3 P:x            12
                        (     103.708 eV)
   194     206      1.333      -0.341 au  O             1.00      1 P:y            12
                        (      -9.272 eV)
   195     207       --         0.347 au  O             1.00      2 P:y            12
                        (       9.443 eV)
   196     208       --         3.811 au  O             1.00      3 P:y            12
                        (     103.708 eV)
   197     209      1.333      -0.341 au  O             1.00      1 P:z            12
                        (      -9.272 eV)
   198     210       --         0.347 au  O             1.00      2 P:z            12
                        (       9.443 eV)
   199     211       --         3.811 au  O             1.00      3 P:z            12
                        (     103.708 eV)
   200     212       --         1.059 au  O             1.00      1 D:z2           12
                        (      28.821 eV)
   201     213       --         1.059 au  O             1.00      1 D:x2-y2        12
                        (      28.821 eV)
   202     214       --         1.059 au  O             1.00      1 D:xy           12
                        (      28.821 eV)
   203     215       --         1.059 au  O             1.00      1 D:xz           12
                        (      28.821 eV)
   204     216       --         1.059 au  O             1.00      1 D:yz           12
                        (      28.821 eV)
   205     217      1.000      -0.233 au  H             1.00      1 S              13
                        (      -6.353 eV)
   206     218       --         0.095 au  H             1.00      2 S              13
                        (       2.572 eV)
   207     219       --         1.547 au  H             1.00      3 S              13
                        (      42.104 eV)
   208     220       --         0.403 au  H             1.00      1 P:x            13
                        (      10.966 eV)
   209     221       --         0.403 au  H             1.00      1 P:y            13
                        (      10.966 eV)
   210     222       --         0.403 au  H             1.00      1 P:z            13
                        (      10.966 eV)
   211     223      1.000      -0.233 au  H             1.00      1 S              14
                        (      -6.353 eV)
   212     224       --         0.095 au  H             1.00      2 S              14
                        (       2.572 eV)
   213     225       --         1.547 au  H             1.00      3 S              14
                        (      42.104 eV)
   214     226       --         0.403 au  H             1.00      1 P:x            14
                        (      10.966 eV)
   215     227       --         0.403 au  H             1.00      1 P:y            14
                        (      10.966 eV)
   216     228       --         0.403 au  H             1.00      1 P:z            14
                        (      10.966 eV)
   217     229      1.000      -0.233 au  H             1.00      1 S              15
                        (      -6.353 eV)
   218     230       --         0.095 au  H             1.00      2 S              15
                        (       2.572 eV)
   219     231       --         1.547 au  H             1.00      3 S              15
                        (      42.104 eV)
   220     232       --         0.403 au  H             1.00      1 P:x            15
                        (      10.966 eV)
   221     233       --         0.403 au  H             1.00      1 P:y            15
                        (      10.966 eV)
   222     234       --         0.403 au  H             1.00      1 P:z            15
                        (      10.966 eV)
   223     235      1.000      -0.233 au  H             1.00      1 S              16
                        (      -6.353 eV)
   224     236       --         0.095 au  H             1.00      2 S              16
                        (       2.572 eV)
   225     237       --         1.547 au  H             1.00      3 S              16
                        (      42.104 eV)
   226     238       --         0.403 au  H             1.00      1 P:x            16
                        (      10.966 eV)
   227     239       --         0.403 au  H             1.00      1 P:y            16
                        (      10.966 eV)
   228     240       --         0.403 au  H             1.00      1 P:z            16
                        (      10.966 eV)
   229     241      1.000      -0.233 au  H             1.00      1 S              17
                        (      -6.353 eV)
   230     242       --         0.095 au  H             1.00      2 S              17
                        (       2.572 eV)
   231     243       --         1.547 au  H             1.00      3 S              17
                        (      42.104 eV)
   232     244       --         0.403 au  H             1.00      1 P:x            17
                        (      10.966 eV)
   233     245       --         0.403 au  H             1.00      1 P:y            17
                        (      10.966 eV)
   234     246       --         0.403 au  H             1.00      1 P:z            17
                        (      10.966 eV)
   235     247      1.000      -0.233 au  H             1.00      1 S              18
                        (      -6.353 eV)
   236     248       --         0.095 au  H             1.00      2 S              18
                        (       2.572 eV)
   237     249       --         1.547 au  H             1.00      3 S              18
                        (      42.104 eV)
   238     250       --         0.403 au  H             1.00      1 P:x            18
                        (      10.966 eV)
   239     251       --         0.403 au  H             1.00      1 P:y            18
                        (      10.966 eV)
   240     252       --         0.403 au  H             1.00      1 P:z            18
                        (      10.966 eV)
   241     253      1.000      -0.233 au  H             1.00      1 S              19
                        (      -6.353 eV)
   242     254       --         0.095 au  H             1.00      2 S              19
                        (       2.572 eV)
   243     255       --         1.547 au  H             1.00      3 S              19
                        (      42.104 eV)
   244     256       --         0.403 au  H             1.00      1 P:x            19
                        (      10.966 eV)
   245     257       --         0.403 au  H             1.00      1 P:y            19
                        (      10.966 eV)
   246     258       --         0.403 au  H             1.00      1 P:z            19
                        (      10.966 eV)
   247     259      1.000      -0.233 au  H             1.00      1 S              20
                        (      -6.353 eV)
   248     260       --         0.095 au  H             1.00      2 S              20
                        (       2.572 eV)
   249     261       --         1.547 au  H             1.00      3 S              20
                        (      42.104 eV)
   250     262       --         0.403 au  H             1.00      1 P:x            20
                        (      10.966 eV)
   251     263       --         0.403 au  H             1.00      1 P:y            20
                        (      10.966 eV)
   252     264       --         0.403 au  H             1.00      1 P:z            20
                        (      10.966 eV)
   253     265      1.000      -0.233 au  H             1.00      1 S              21
                        (      -6.353 eV)
   254     266       --         0.095 au  H             1.00      2 S              21
                        (       2.572 eV)
   255     267       --         1.547 au  H             1.00      3 S              21
                        (      42.104 eV)
   256     268       --         0.403 au  H             1.00      1 P:x            21
                        (      10.966 eV)
   257     269       --         0.403 au  H             1.00      1 P:y            21
                        (      10.966 eV)
   258     270       --         0.403 au  H             1.00      1 P:z            21
                        (      10.966 eV)
   259     271      1.000      -0.233 au  H             1.00      1 S              22
                        (      -6.353 eV)
   260     272       --         0.095 au  H             1.00      2 S              22
                        (       2.572 eV)
   261     273       --         1.547 au  H             1.00      3 S              22
                        (      42.104 eV)
   262     274       --         0.403 au  H             1.00      1 P:x            22
                        (      10.966 eV)
   263     275       --         0.403 au  H             1.00      1 P:y            22
                        (      10.966 eV)
   264     276       --         0.403 au  H             1.00      1 P:z            22
                        (      10.966 eV)
   265     277      1.000      -0.233 au  H             1.00      1 S              23
                        (      -6.353 eV)
   266     278       --         0.095 au  H             1.00      2 S              23
                        (       2.572 eV)
   267     279       --         1.547 au  H             1.00      3 S              23
                        (      42.104 eV)
   268     280       --         0.403 au  H             1.00      1 P:x            23
                        (      10.966 eV)
   269     281       --         0.403 au  H             1.00      1 P:y            23
                        (      10.966 eV)
   270     282       --         0.403 au  H             1.00      1 P:z            23
                        (      10.966 eV)
   271     283      1.000      -0.233 au  H             1.00      1 S              24
                        (      -6.353 eV)
   272     284       --         0.095 au  H             1.00      2 S              24
                        (       2.572 eV)
   273     285       --         1.547 au  H             1.00      3 S              24
                        (      42.104 eV)
   274     286       --         0.403 au  H             1.00      1 P:x            24
                        (      10.966 eV)
   275     287       --         0.403 au  H             1.00      1 P:y            24
                        (      10.966 eV)
   276     288       --         0.403 au  H             1.00      1 P:z            24
                        (      10.966 eV)
   277     289      1.000      -0.233 au  H             1.00      1 S              25
                        (      -6.353 eV)
   278     290       --         0.095 au  H             1.00      2 S              25
                        (       2.572 eV)
   279     291       --         1.547 au  H             1.00      3 S              25
                        (      42.104 eV)
   280     292       --         0.403 au  H             1.00      1 P:x            25
                        (      10.966 eV)
   281     293       --         0.403 au  H             1.00      1 P:y            25
                        (      10.966 eV)
   282     294       --         0.403 au  H             1.00      1 P:z            25
                        (      10.966 eV)
   283     295      1.000      -0.233 au  H             1.00      1 S              26
                        (      -6.353 eV)
   284     296       --         0.095 au  H             1.00      2 S              26
                        (       2.572 eV)
   285     297       --         1.547 au  H             1.00      3 S              26
                        (      42.104 eV)
   286     298       --         0.403 au  H             1.00      1 P:x            26
                        (      10.966 eV)
   287     299       --         0.403 au  H             1.00      1 P:y            26
                        (      10.966 eV)
   288     300       --         0.403 au  H             1.00      1 P:z            26
                        (      10.966 eV)
   289     301      1.000      -0.233 au  H             1.00      1 S              27
                        (      -6.353 eV)
   290     302       --         0.095 au  H             1.00      2 S              27
                        (       2.572 eV)
   291     303       --         1.547 au  H             1.00      3 S              27
                        (      42.104 eV)
   292     304       --         0.403 au  H             1.00      1 P:x            27
                        (      10.966 eV)
   293     305       --         0.403 au  H             1.00      1 P:y            27
                        (      10.966 eV)
   294     306       --         0.403 au  H             1.00      1 P:z            27
                        (      10.966 eV)
   295     307      1.000      -0.233 au  H             1.00      1 S              28
                        (      -6.353 eV)
   296     308       --         0.095 au  H             1.00      2 S              28
                        (       2.572 eV)
   297     309       --         1.547 au  H             1.00      3 S              28
                        (      42.104 eV)
   298     310       --         0.403 au  H             1.00      1 P:x            28
                        (      10.966 eV)
   299     311       --         0.403 au  H             1.00      1 P:y            28
                        (      10.966 eV)
   300     312       --         0.403 au  H             1.00      1 P:z            28
                        (      10.966 eV)
   301     313      1.000      -0.233 au  H             1.00      1 S              29
                        (      -6.353 eV)
   302     314       --         0.095 au  H             1.00      2 S              29
                        (       2.572 eV)
   303     315       --         1.547 au  H             1.00      3 S              29
                        (      42.104 eV)
   304     316       --         0.403 au  H             1.00      1 P:x            29
                        (      10.966 eV)
   305     317       --         0.403 au  H             1.00      1 P:y            29
                        (      10.966 eV)
   306     318       --         0.403 au  H             1.00      1 P:z            29
                        (      10.966 eV)
   307     319      1.000      -0.233 au  H             1.00      1 S              30
                        (      -6.353 eV)
   308     320       --         0.095 au  H             1.00      2 S              30
                        (       2.572 eV)
   309     321       --         1.547 au  H             1.00      3 S              30
                        (      42.104 eV)
   310     322       --         0.403 au  H             1.00      1 P:x            30
                        (      10.966 eV)
   311     323       --         0.403 au  H             1.00      1 P:y            30
                        (      10.966 eV)
   312     324       --         0.403 au  H             1.00      1 P:z            30
                        (      10.966 eV)


 ================================
 (Slater-type)  F U N C T I O N S  ***  (Basis and Fit)  ***
 ================================
  

 Atom Type    1  (C)
 ==============

 Valence Basis Sets:   8
 -----------------------
   1 S    5.400000
   2 S    1.280000
   2 S    2.100000
   2 S    4.600000
   2 P    0.820000
   2 P    1.480000
   2 P    2.940000
   3 D    2.200000

 Frozen Core Shells
 ------------------
    S:  1

 Atom Type    2  (O)
 ==============

 Valence Basis Sets:   8
 -----------------------
   1 S    7.360000
   2 S    1.720000
   2 S    2.880000
   2 S    7.580000
   2 P    1.120000
   2 P    2.080000
   2 P    4.080000
   3 D    2.000000

 Frozen Core Shells
 ------------------
    S:  1

 Atom Type    3  (H)
 ==============

 Valence Basis Sets:   4
 -----------------------
   1 S    0.690000
   1 S    0.920000
   1 S    1.580000
   2 P    1.250000


 BAS: List of all Elementary Cartesian Basis Functions
 =====================================================

 The numbering in the list below (to the right of the function characteristics) is referred
 to in print-outs of MO eigenvectors and Mulliken populations in the BAS representation
 (as contrasted to the SFO representation).

 Notes:
 1. The functions are characterized by a polynomial prefactor (powers of x,y,z and r) and
    an exponential decay factor alpha.
 2. Since the basis sets are specific for an atom TYPE, the individual functions occur on
    all atoms of that type.
 3. The word 'Core' in the left margin signals that it is a Core Function (CF) : not a
    degree of freedom in the valence set, but only used to ensure orthogonalization of
    the other valence basis functions on the frozen Core Orbitals.


 (power of) X  Y  Z  R     Alpha  on Atom
            ==========     =====     ==========

 C                                    1    2    3    4    5    6    7    8    9   10
                                  ---------------------------------------------------------------------------
    Core    0  0  0  0     5.400      1   20   39   58   77   96  115  134  153  172
            0  0  0  1     1.280      2   21   40   59   78   97  116  135  154  173
            0  0  0  1     2.100      3   22   41   60   79   98  117  136  155  174
            0  0  0  1     4.600      4   23   42   61   80   99  118  137  156  175
            1  0  0  0     0.820      5   24   43   62   81  100  119  138  157  176
            0  1  0  0     0.820      6   25   44   63   82  101  120  139  158  177
            0  0  1  0     0.820      7   26   45   64   83  102  121  140  159  178
            1  0  0  0     1.480      8   27   46   65   84  103  122  141  160  179
            0  1  0  0     1.480      9   28   47   66   85  104  123  142  161  180
            0  0  1  0     1.480     10   29   48   67   86  105  124  143  162  181
            1  0  0  0     2.940     11   30   49   68   87  106  125  144  163  182
            0  1  0  0     2.940     12   31   50   69   88  107  126  145  164  183
            0  0  1  0     2.940     13   32   51   70   89  108  127  146  165  184
            2  0  0  0     2.200     14   33   52   71   90  109  128  147  166  185
            1  1  0  0     2.200     15   34   53   72   91  110  129  148  167  186
            1  0  1  0     2.200     16   35   54   73   92  111  130  149  168  187
            0  2  0  0     2.200     17   36   55   74   93  112  131  150  169  188
            0  1  1  0     2.200     18   37   56   75   94  113  132  151  170  189
            0  0  2  0     2.200     19   38   57   76   95  114  133  152  171  190

 O                                   11   12
                                  ---------------------------------------------------------------------------
    Core    0  0  0  0     7.360    191  210
            0  0  0  1     1.720    192  211
            0  0  0  1     2.880    193  212
            0  0  0  1     7.580    194  213
            1  0  0  0     1.120    195  214
            0  1  0  0     1.120    196  215
            0  0  1  0     1.120    197  216
            1  0  0  0     2.080    198  217
            0  1  0  0     2.080    199  218
            0  0  1  0     2.080    200  219
            1  0  0  0     4.080    201  220
            0  1  0  0     4.080    202  221
            0  0  1  0     4.080    203  222
            2  0  0  0     2.000    204  223
            1  1  0  0     2.000    205  224
            1  0  1  0     2.000    206  225
            0  2  0  0     2.000    207  226
            0  1  1  0     2.000    208  227
            0  0  2  0     2.000    209  228

 H                                   13   14   15   16   17   18   19   20   21   22   23   24   25   26   27
                                     28   29   30
                                  ---------------------------------------------------------------------------
            0  0  0  0     0.690    229  235  241  247  253  259  265  271  277  283  289  295  301  307  313
                                    319  325  331
            0  0  0  0     0.920    230  236  242  248  254  260  266  272  278  284  290  296  302  308  314
                                    320  326  332
            0  0  0  0     1.580    231  237  243  249  255  261  267  273  279  285  291  297  303  309  315
                                    321  327  333
            1  0  0  0     1.250    232  238  244  250  256  262  268  274  280  286  292  298  304  310  316
                                    322  328  334
            0  1  0  0     1.250    233  239  245  251  257  263  269  275  281  287  293  299  305  311  317
                                    323  329  335
            0  0  1  0     1.250    234  240  246  252  258  264  270  276  282  288  294  300  306  312  318
                                    324  330  336

 Total number of charge fitting functions (nprimf)      1884
 Total number of Cartesian basis functions (naos)        336
 Total number of Cartesian core functions  (ncos)         12

 ***************************************************************************************************


                                              ***********************
                                              *  T E C H N I C A L  *
                                              ***********************
  


 =============================================================
 P A R A L L E L I Z A T I O N  and  V E C T O R I Z A T I O N
 =============================================================
  
 Nr of parallel processes:                                2
 Maximum vector length in NumInt loops:                 128


 =====================
 S C F   U P D A T E S
 =====================
  
 Max. nr. of cycles:                               300
 Convergence criterion:                              0.0000010000
   secondary criterion:                              0.0010000000

 Mix parameter (when DIIS does not apply):           0.2000000000
 Mixed ADIIS+SDIIS will be used                  
    Max number of expansion vectors:                10
    Pure ADIIS when Max([F,P]) is above              0.1000000000
    Pure SDIIS when Max([F,P]) is below              0.0010000000
 Automatic ElectronSmearing (in case of problematic SCF convergence) disabled


 =================
 P R E C I S I O N  ***  (General: NumInt, NeglectFunctionTails, ...)  ***
 =================
  

 NumInt:           Target precision:                 4.0000000000
 -------           Initial precision:                4.0000000000
                   Min. precision (optimization):    4.0000000000

 Neglect Functions:          Basis functions:        0.1000000000E-05
 ------------------          Fit functions:          0.1000000000E-05


 ===========================
 L I N E A R   S C A L I N G
 ===========================
  

 Cut-off radii density fit:                        0.1000000000E-07
 Overlap cut-off criterion AO matrix elements:     0.1000000000E-05
 Cut-offs for Coulomb potential and fitted density:0.1000000000E-07
 Cut-off criterion for Coulomb multipole terms:    0.1000000000E-07
 Progressive Convergence parameter:                 0.000000000    
 ***************************************************************************************************


                                            ***************************
                                            *  C O M P U T A T I O N  *
                                            ***************************
  

 Number of elements of the density matrix on this node (used, total):     28366     56616


 ===========================================
 Numerical Integration : Fuzzy Cells (Becke)
 ===========================================
  
 Becke grid quality: NORMAL         
  
 Lebedev angular grid order:             min:  11 max:  23
 Nr. of radial points:                   min:  46 max:  49

 Total nr. of points:     182263
 Nr. of blocks:             1424
 Block length:               128
 Nr. of dummy points:          9


 Test of Precision of the Numerical Integration Grid
 ===================================================

 Integral of the Total Core Density:                  24.00000699558935
 Relative Error:                                       2.915E-07


 ========================
 Density Fitting (zlmFit)
 ========================
  
 ZlmFit Fit Quality: NORMAL         
  
 Max L-expansion:                        min:   5 max:   6
 Nr. of radial interpolation points:     min:  36 max:  48


 =====
 S C F  ***  ScaSCF  ***
 =====
  
 Initial density matrix is calculated as sum of fragments

 CYCLE    1
 SCF Error: norm([F,P])=      3.152906546491, max([F,P])=      0.349094150012
 orbitals (Q,E):
 ---------------
 A :26...45          ( 2.00    -0.5230)  ( 2.00    -0.5176)  ( 2.00    -0.5125)  ( 2.00    -0.5040)
                     ( 2.00    -0.4839)  ( 2.00    -0.4778)  ( 2.00    -0.4515)  ( 2.00    -0.4481)
                     ( 2.00    -0.4209)  ( 2.00    -0.3917)  ( 0.00    -0.2193)  ( 0.00    -0.1222)
                     ( 0.00    -0.1178)  ( 0.00    -0.0994)  ( 0.00    -0.0907)  ( 0.00    -0.0824)
                     ( 0.00    -0.0786)  ( 0.00    -0.0733)  ( 0.00    -0.0687)  ( 0.00    -0.0557)

 CYCLE    2
  SDIIS (wt  0.000):  0.2766  0.7234
 A-DIIS (wt  1.000):  0.0000  1.0000
  DIIS coefficients:  0.0000  1.0000
 SCF Error: norm([F,P])=      1.647294475745, max([F,P])=      0.219314531634
 orbitals (Q,E):
 ---------------
 A :26...36          ( 2.00    -0.1452)  ( 2.00    -0.1384)  ( 2.00    -0.1299)  ( 2.00    -0.1187)
                     ( 2.00    -0.1089)  ( 2.00    -0.0972)  ( 2.00    -0.0632)  ( 2.00    -0.0442)
                     ( 2.00    -0.0315)  ( 2.00     0.0251)  ( 0.00     0.0348)

 CYCLE    3
  SDIIS (wt  0.000):  0.0512  0.6295  0.3193
 A-DIIS (wt  1.000):  0.0000  0.7423  0.2577
  DIIS coefficients:  0.0000  0.7423  0.2577
 SCF Error: norm([F,P])=      2.995886684861, max([F,P])=      0.409352791841
 orbitals (Q,E):
 ---------------
 A :26...36          ( 2.00    -0.2947)  ( 2.00    -0.2894)  ( 2.00    -0.2798)  ( 2.00    -0.2681)
                     ( 2.00    -0.2594)  ( 2.00    -0.2579)  ( 2.00    -0.2246)  ( 2.00    -0.2124)
                     ( 2.00    -0.2019)  ( 2.00    -0.1430)  ( 0.00    -0.0094)

 CYCLE    4
  SDIIS (wt  0.000):  0.3375  0.0608  0.6017
 A-DIIS (wt  1.000):  0.1214  0.0000  0.8786
  DIIS coefficients:  0.1214  0.0000  0.8786
 SCF Error: norm([F,P])=      0.675958841471, max([F,P])=      0.110347451755
 orbitals (Q,E):
 ---------------
 A :26...36          ( 2.00    -0.3590)  ( 2.00    -0.3505)  ( 2.00    -0.3426)  ( 2.00    -0.3287)
                     ( 2.00    -0.3184)  ( 2.00    -0.3043)  ( 2.00    -0.2848)  ( 2.00    -0.2605)
                     ( 2.00    -0.2389)  ( 2.00    -0.1941)  ( 0.00    -0.0426)

 CYCLE    5
  SDIIS (wt  0.000):  0.1206  0.0095  0.5553  0.3147
 A-DIIS (wt  1.000):  0.0000  0.0000  0.5058  0.4942
  DIIS coefficients:  0.0000  0.0000  0.5058  0.4942
 SCF Error: norm([F,P])=      0.702103641206, max([F,P])=      0.109882867237
 orbitals (Q,E):
 ---------------
 A :26...36          ( 2.00    -0.3289)  ( 2.00    -0.3255)  ( 2.00    -0.3174)  ( 2.00    -0.3083)
                     ( 2.00    -0.2975)  ( 2.00    -0.2948)  ( 2.00    -0.2592)  ( 2.00    -0.2455)
                     ( 2.00    -0.2363)  ( 2.00    -0.1792)  ( 0.00    -0.0354)

 CYCLE    6
  SDIIS (wt  0.550):  0.0329  0.0064  0.3691  0.3224  0.2692
 A-DIIS (wt  0.450):  0.0000  0.0000  0.0000  0.0000  1.0000
  DIIS coefficients:  0.0181  0.0035  0.2031  0.1775  0.5978
 SCF Error: norm([F,P])=      0.230480804976, max([F,P])=      0.045517473858
 orbitals (Q,E):
 ---------------
 A :26...36          ( 2.00    -0.3195)  ( 2.00    -0.3138)  ( 2.00    -0.3050)  ( 2.00    -0.2908)
                     ( 2.00    -0.2821)  ( 2.00    -0.2758)  ( 2.00    -0.2500)  ( 2.00    -0.2336)
                     ( 2.00    -0.2130)  ( 2.00    -0.1638)  ( 0.00    -0.0215)

 CYCLE    7
  SDIIS (wt  0.000): -0.0039  0.0007  0.1598  0.1675  0.4427  0.2332
 A-DIIS (wt  1.000):  0.0000  0.0000  0.0000  0.0000  0.5886  0.4114
  DIIS coefficients:  0.0000  0.0000  0.0000  0.0000  0.5886  0.4114
 SCF Error: norm([F,P])=      0.290520031534, max([F,P])=      0.067923573877
 orbitals (Q,E):
 ---------------
 A :26...36          ( 2.00    -0.3220)  ( 2.00    -0.3199)  ( 2.00    -0.3089)  ( 2.00    -0.2978)
                     ( 2.00    -0.2883)  ( 2.00    -0.2837)  ( 2.00    -0.2500)  ( 2.00    -0.2336)
                     ( 2.00    -0.2219)  ( 2.00    -0.1658)  ( 0.00    -0.0237)

 CYCLE    8
  SDIIS (wt  0.899):  0.0003 -0.0015  0.0779  0.0692  0.3685  0.2282  0.2574
 A-DIIS (wt  0.101):  0.0000  0.0000  0.0000  0.0000  0.0000  0.0000  1.0000
  DIIS coefficients:  0.0002 -0.0014  0.0700  0.0622  0.3311  0.2051  0.3327
 SCF Error: norm([F,P])=      0.060666365540, max([F,P])=      0.011035592757
 orbitals (Q,E):
 ---------------
 A :26...36          ( 2.00    -0.3230)  ( 2.00    -0.3225)  ( 2.00    -0.3110)  ( 2.00    -0.2999)
                     ( 2.00    -0.2895)  ( 2.00    -0.2879)  ( 2.00    -0.2520)  ( 2.00    -0.2390)
                     ( 2.00    -0.2272)  ( 2.00    -0.1712)  ( 0.00    -0.0280)

 CYCLE    9
  SDIIS (wt  0.977):  0.0016 -0.0009  0.0132  0.0065  0.1303  0.0892  0.2579  0.5022
 A-DIIS (wt  0.023):  0.0000  0.0000  0.0000  0.0000  0.0000  0.0000  0.0328  0.9672
  DIIS coefficients:  0.0016 -0.0009  0.0129  0.0063  0.1274  0.0872  0.2528  0.5127
 SCF Error: norm([F,P])=      0.016362063348, max([F,P])=      0.003232899941
 orbitals (Q,E):
 ---------------
 A :26...36          ( 2.00    -0.3230)  ( 2.00    -0.3220)  ( 2.00    -0.3105)  ( 2.00    -0.2997)
                     ( 2.00    -0.2894)  ( 2.00    -0.2871)  ( 2.00    -0.2520)  ( 2.00    -0.2382)
                     ( 2.00    -0.2263)  ( 2.00    -0.1706)  ( 0.00    -0.0275)

 CYCLE   10
  SDIIS (wt  1.000):  0.0008 -0.0002 -0.0019 -0.0037  0.0224  0.0177  0.1123  0.3419  0.5108
  DIIS coefficients:  0.0008 -0.0002 -0.0019 -0.0037  0.0224  0.0177  0.1123  0.3419  0.5108
 SCF Error: norm([F,P])=      0.003792263290, max([F,P])=      0.000680599872
 orbitals (Q,E):
 ---------------
 A :26...36          ( 2.00    -0.3231)  ( 2.00    -0.3222)  ( 2.00    -0.3106)  ( 2.00    -0.2998)
                     ( 2.00    -0.2895)  ( 2.00    -0.2873)  ( 2.00    -0.2520)  ( 2.00    -0.2382)
                     ( 2.00    -0.2264)  ( 2.00    -0.1705)  ( 0.00    -0.0274)

 CYCLE   11
  SDIIS (wt  1.000):  0.0003 -0.0000 -0.0012 -0.0014  0.0054  0.0044  0.0462  0.1643  0.2967  0.4854
  DIIS coefficients:  0.0003 -0.0000 -0.0012 -0.0014  0.0054  0.0044  0.0462  0.1643  0.2967  0.4854
 SCF Error: norm([F,P])=      0.000919855220, max([F,P])=      0.000138166280
 orbitals (Q,E):
 ---------------
 A :26...36          ( 2.00    -0.3231)  ( 2.00    -0.3222)  ( 2.00    -0.3107)  ( 2.00    -0.2998)
                     ( 2.00    -0.2895)  ( 2.00    -0.2873)  ( 2.00    -0.2519)  ( 2.00    -0.2383)
                     ( 2.00    -0.2264)  ( 2.00    -0.1705)  ( 0.00    -0.0275)

 CYCLE   12
  SDIIS (wt  1.000): -0.0000 -0.0006 -0.0004  0.0013  0.0010  0.0153  0.0583  0.1129  0.2693  0.5429
  DIIS coefficients: -0.0000 -0.0006 -0.0004  0.0013  0.0010  0.0153  0.0583  0.1129  0.2693  0.5429
 SCF Error: norm([F,P])=      0.000234323646, max([F,P])=      0.000046217658
 orbitals (Q,E):
 ---------------
 A :26...36          ( 2.00    -0.3231)  ( 2.00    -0.3222)  ( 2.00    -0.3106)  ( 2.00    -0.2998)
                     ( 2.00    -0.2895)  ( 2.00    -0.2873)  ( 2.00    -0.2519)  ( 2.00    -0.2383)
                     ( 2.00    -0.2264)  ( 2.00    -0.1705)  ( 0.00    -0.0275)

 CYCLE   13
  SDIIS (wt  1.000): -0.0002 -0.0001  0.0003  0.0002  0.0058  0.0230  0.0453  0.1259  0.3355  0.4642
  DIIS coefficients: -0.0002 -0.0001  0.0003  0.0002  0.0058  0.0230  0.0453  0.1259  0.3355  0.4642
 SCF Error: norm([F,P])=      0.000088828889, max([F,P])=      0.000014436030
 orbitals (Q,E):
 ---------------
 A :26...36          ( 2.00    -0.3231)  ( 2.00    -0.3222)  ( 2.00    -0.3106)  ( 2.00    -0.2998)
                     ( 2.00    -0.2895)  ( 2.00    -0.2873)  ( 2.00    -0.2519)  ( 2.00    -0.2383)
                     ( 2.00    -0.2264)  ( 2.00    -0.1705)  ( 0.00    -0.0275)

 CYCLE   14
  SDIIS (wt  1.000):  0.0000  0.0002  0.0001  0.0014  0.0056  0.0103  0.0341  0.1135  0.2381  0.5968
  DIIS coefficients:  0.0000  0.0002  0.0001  0.0014  0.0056  0.0103  0.0341  0.1135  0.2381  0.5968
 SCF Error: norm([F,P])=      0.000020942210, max([F,P])=      0.000004349922
 orbitals (Q,E):
 ---------------
 A :26...36          ( 2.00    -0.3231)  ( 2.00    -0.3222)  ( 2.00    -0.3106)  ( 2.00    -0.2998)
                     ( 2.00    -0.2895)  ( 2.00    -0.2873)  ( 2.00    -0.2519)  ( 2.00    -0.2383)
                     ( 2.00    -0.2264)  ( 2.00    -0.1705)  ( 0.00    -0.0275)

 CYCLE   15
  SDIIS (wt  1.000): -0.0000 -0.0000  0.0000  0.0003  0.0002  0.0043  0.0249  0.0784  0.3296  0.5622
  DIIS coefficients: -0.0000 -0.0000  0.0000  0.0003  0.0002  0.0043  0.0249  0.0784  0.3296  0.5622
 SCF Error: norm([F,P])=      0.000008226533, max([F,P])=      0.000001588335
 orbitals (Q,E):
 ---------------
 A :26...36          ( 2.00    -0.3231)  ( 2.00    -0.3222)  ( 2.00    -0.3106)  ( 2.00    -0.2998)
                     ( 2.00    -0.2895)  ( 2.00    -0.2873)  ( 2.00    -0.2519)  ( 2.00    -0.2383)
                     ( 2.00    -0.2264)  ( 2.00    -0.1705)  ( 0.00    -0.0275)

 CYCLE   16
  SDIIS (wt  1.000): -0.0000  0.0001  0.0003  0.0005  0.0028  0.0127  0.0349  0.1464  0.3187  0.4835
  DIIS coefficients: -0.0000  0.0001  0.0003  0.0005  0.0028  0.0127  0.0349  0.1464  0.3187  0.4835
 SCF Error: norm([F,P])=      0.000003290391, max([F,P])=      0.000000608048
 orbitals (Q,E):
 ---------------
 A :26...36          ( 2.00    -0.3231)  ( 2.00    -0.3222)  ( 2.00    -0.3106)  ( 2.00    -0.2998)
                     ( 2.00    -0.2895)  ( 2.00    -0.2873)  ( 2.00    -0.2519)  ( 2.00    -0.2383)
                     ( 2.00    -0.2264)  ( 2.00    -0.1705)  ( 0.00    -0.0275)

 SCF CONVERGED

 CYCLE   17
 ***************************************************************************************************


                                                *******************
                                                *  R E S U L T S  *
                                                *******************
  
 *** Using FIT density in Focky
  SDIIS (wt  1.000):  0.0000  0.0002  0.0003  0.0016  0.0068  0.0181  0.0751  0.1631  0.2796  0.4552
  DIIS coefficients:  0.0000  0.0002  0.0003  0.0016  0.0068  0.0181  0.0751  0.1631  0.2796  0.4552
 SCF Error: norm([F,P])=      0.000000737028, max([F,P])=      0.000000127013

 Scaled ZORA Orbital Energies, per Irrep and Spin:
 =================================================
                        Occup              E (au)              E (eV)       Diff (eV) with prev. cycle
                        -----      --------------------        ------       --------------------------
 A
              26        2.000     -0.32306584818541E+00        -8.791               4.77E-07
              27        2.000     -0.32217323489009E+00        -8.767               3.82E-07
              28        2.000     -0.31064850731527E+00        -8.453               2.99E-07
              29        2.000     -0.29975869160314E+00        -8.157               6.98E-07
              30        2.000     -0.28947525563361E+00        -7.877               7.15E-07
              31        2.000     -0.28725169701786E+00        -7.817               3.75E-07
              32        2.000     -0.25193535000678E+00        -6.856               4.79E-07
              33        2.000     -0.23825112990207E+00        -6.483               8.34E-07
              34        2.000     -0.22640546317255E+00        -6.161               7.41E-07
              35        2.000     -0.17053451807733E+00        -4.640               7.59E-07
              36        0.000     -0.27466279038794E-01        -0.747
              37        0.000     -0.19208232191835E-01        -0.523
              38        0.000     -0.44762877567602E-02        -0.122
              39        0.000      0.58369788589997E-03         0.016
              40        0.000      0.14716429705744E-01         0.400
              41        0.000      0.21602001542154E-01         0.588
              42        0.000      0.29545402193003E-01         0.804
              43        0.000      0.33033401768947E-01         0.899
              44        0.000      0.42449975458061E-01         1.155
              45        0.000      0.49480754491682E-01         1.346
  
 HOMO :       35 A                -0.17053451807733E+00
 LUMO :       36 A                -0.27466279038794E-01
  


 Scaled ZORA Orbital Energies of the Core Orbitals:
 ==================================================

 (Note that the atoms are grouped by atomtype, see the labels, and may hence NOT be in input order)

 AtomType  Orbital  Atom                   E (au)                        E (eV)
 --------  -------  ----           --------------------        ----------------
 C           1S        1          -0.97911543056831E+01                -266.431
                       2          -0.97904924359397E+01                -266.413
                       3          -0.98438720486247E+01                -267.865
                       5          -0.98394019914584E+01                -267.744
                       6          -0.97754044860454E+01                -266.002
                       8          -0.97629484563658E+01                -265.663
                       9          -0.97557618928515E+01                -265.468
                      10          -0.98466511384806E+01                -267.941
                      11          -0.97706973949005E+01                -265.874
                      12          -0.97791090762321E+01                -266.103
 O           1S        4          -0.18635953769917E+02                -507.110
                      13          -0.18623146547903E+02                -506.762


 Fit test: (difference of exact and fit density, squared integrated, result summed over spins)
         Sum-of-Fragments:                             0.00000000002724
         Orthogonalized Fragments:                     0.00028028634923
         SCF:                                          0.00139424736665


 ==========================
 Electron Density at Nuclei
 ==========================
  
 The electron density is calculated at points on a small sphere around the center of a nucleus.
 The printed electron density is the average electron density on these points.
 The radius of the sphere is the printed approximate finite nuclear radius.
 Note: ZORA-4 density is used, which includes small component density

         Atom        Nuclear Radius (Angstrom)             Electron Density (a.u.)
         ----        -------------------------             -----------------------
     1)   C                 0.0000320678                              126.20091
     2)   C                 0.0000320678                              126.20576
     3)   C                 0.0000320678                              126.15808
     4)   O                 0.0000345546                              315.02533
     5)   C                 0.0000320678                              126.23197
     6)   C                 0.0000320678                              126.20568
     7)   H                 0.0000181514                                0.47299
     8)   C                 0.0000320678                              126.33231
     9)   C                 0.0000320678                              126.58064
    10)   C                 0.0000320678                              126.14223
    11)   C                 0.0000320678                              126.19525
    12)   C                 0.0000320678                              126.41293
    13)   O                 0.0000345546                              314.98632
    14)   H                 0.0000181514                                0.49092
    15)   H                 0.0000181514                                0.46786
    16)   H                 0.0000181514                                0.46813
    17)   H                 0.0000181514                                0.46843
    18)   H                 0.0000181514                                0.46796
    19)   H                 0.0000181514                                0.46377
    20)   H                 0.0000181514                                0.46287
    21)   H                 0.0000181514                                0.46421
    22)   H                 0.0000181514                                0.46608
    23)   H                 0.0000181514                                0.46691
    24)   H                 0.0000181514                                0.52119
    25)   H                 0.0000181514                                0.46543
    26)   H                 0.0000181514                                0.46058
    27)   H                 0.0000181514                                0.46529
    28)   H                 0.0000181514                                0.52092
    29)   H                 0.0000181514                                0.46795
    30)   H                 0.0000181514                                0.46298


 =======================================
 M U L L I K E N   P O P U L A T I O N S
 =======================================
  
 The survey below gives for each atom:
 a) the total charge (Z minus electrons)
 b) the net spin polarization (nr of electrons spin-A minus spin-B)
 c) for each spin the atomic electron valence density (integrated) per L-value.

 Atom              Charge    Spin density          S         P         D         F
 ----              ------    ------------       ------    ------    ------    ------
 1 C               0.1152                       1.0869    2.7365    0.0614    0.0000
 2 C               0.1392                       1.0707    2.7311    0.0590    0.0000
 3 C               0.2684                       1.1418    2.4622    0.1277    0.0000
 4 O              -0.5772                       1.8389    4.6626    0.0757    0.0000
 5 C               0.3783                       1.0573    2.4575    0.1069    0.0000
 6 C               0.2627                       1.0246    2.6700    0.0427    0.0000
 7 H              -0.0772                       1.0104    0.0668    0.0000    0.0000
 8 C               0.2000                       1.1470    2.5928    0.0602    0.0000
 9 C               0.1843                       1.1310    2.6243    0.0603    0.0000
 10 C              0.3370                       1.1262    2.4114    0.1254    0.0000
 11 C              0.2318                       1.0169    2.7096    0.0417    0.0000
 12 C              0.3687                       0.9902    2.5828    0.0583    0.0000
 13 O             -0.5474                       1.8229    4.6689    0.0556    0.0000
 14 H              0.2327                       0.6498    0.1175    0.0000    0.0000
 15 H             -0.0791                       0.9942    0.0849    0.0000    0.0000
 16 H             -0.1103                       1.0390    0.0713    0.0000    0.0000
 17 H             -0.0869                       1.0137    0.0732    0.0000    0.0000
 18 H             -0.1012                       1.0220    0.0792    0.0000    0.0000
 19 H             -0.0944                       1.0220    0.0725    0.0000    0.0000
 20 H             -0.0967                       1.0238    0.0729    0.0000    0.0000
 21 H             -0.1117                       1.0397    0.0721    0.0000    0.0000
 22 H             -0.1635                       1.0872    0.0763    0.0000    0.0000
 23 H             -0.1748                       1.0976    0.0772    0.0000    0.0000
 24 H             -0.0205                       0.8027    0.2178    0.0000    0.0000
 25 H              0.0413                       0.8395    0.1193    0.0000    0.0000
 26 H             -0.0928                       1.0181    0.0747    0.0000    0.0000
 27 H             -0.1249                       1.0413    0.0836    0.0000    0.0000
 28 H             -0.1050                       0.9378    0.1672    0.0000    0.0000
 29 H             -0.0978                       0.9689    0.1288    0.0000    0.0000
 30 H             -0.0982                       1.0203    0.0779    0.0000    0.0000

 Populations of individual BAS functions
 ----------------------------------------
 1 C            0.0006  0.3493  0.7699 -0.0329 -0.1055 -0.0909  0.0042  0.7767  0.7888  0.8160
                0.1756  0.1810  0.1907  0.0110  0.0129  0.0121  0.0106  0.0124  0.0024
 2 C            0.0006  0.3307  0.7724 -0.0330 -0.0971 -0.0906  0.0004  0.7696  0.7909  0.8094
                0.1782  0.1807  0.1897  0.0105  0.0117  0.0120  0.0102  0.0126  0.0020
 3 C            0.0006  0.4282  0.7432 -0.0302 -0.0915 -0.0677 -0.1004  0.6568  0.7480  0.7942
                0.1613  0.1762  0.1853  0.0180  0.0264  0.0309  0.0166  0.0198  0.0160
 5 C            0.0006  0.3151  0.7747 -0.0330 -0.0685 -0.1292 -0.1306  0.7206  0.7593  0.7762
                0.1743  0.1767  0.1785  0.0150  0.0188  0.0217  0.0168  0.0194  0.0152
 6 C            0.0006  0.2514  0.8083 -0.0357 -0.1148 -0.1106 -0.1232  0.8209  0.8490  0.7979
                0.1829  0.1878  0.1801  0.0055  0.0076  0.0101  0.0042  0.0080  0.0072
 8 C            0.0006  0.4191  0.7590 -0.0318 -0.0441 -0.1525 -0.0890  0.7687  0.8075  0.7455
                0.1746  0.2055  0.1766  0.0008  0.0144  0.0097  0.0152  0.0150  0.0051
 9 C            0.0006  0.3714  0.7935 -0.0345 -0.0467 -0.0877 -0.0837  0.7068  0.7923  0.7864
                0.1744  0.2051  0.1775  0.0054  0.0120  0.0141  0.0152  0.0124  0.0012
 10 C           0.0006  0.4124  0.7435 -0.0303 -0.1407 -0.1136 -0.0792  0.6398  0.7904  0.7927
                0.1521  0.1837  0.1862  0.0183  0.0297  0.0264  0.0150  0.0193  0.0166
 11 C           0.0006  0.2520  0.7997 -0.0354 -0.0707 -0.0996 -0.1154  0.8244  0.8097  0.8045
                0.1870  0.1867  0.1829  0.0020  0.0093  0.0111  0.0042  0.0107  0.0044
 12 C           0.0006  0.2150  0.8111 -0.0365 -0.1733 -0.0710 -0.1028  0.8165  0.7811  0.7782
                0.1862  0.1817  0.1862  0.0106  0.0115  0.0148  0.0083  0.0079  0.0053
 4 O            0.0004  0.9426  0.9118 -0.0159  0.2557  0.5054  0.5016  0.7638  0.8797  0.8994
                0.2319  0.3101  0.3151  0.0350  0.0203  0.0196 -0.0023  0.0102 -0.0072
 13 O           0.0005  0.9166  0.9223 -0.0164  0.2234  0.4620  0.4486  0.8313  0.9362  0.9137
                0.2418  0.3107  0.3011  0.0262  0.0109  0.0148 -0.0063  0.0127 -0.0027
 7 H            0.1351  0.5769  0.2984  0.0295  0.0185  0.0188
 14 H           0.1416  0.0928  0.4154  0.0291  0.0454  0.0430
 15 H           0.1431  0.5527  0.2984  0.0218  0.0211  0.0420
 16 H           0.1812  0.5574  0.3004  0.0198  0.0210  0.0305
 17 H           0.1359  0.5775  0.3003  0.0210  0.0221  0.0302
 18 H           0.1851  0.5332  0.3036  0.0228  0.0202  0.0361
 19 H           0.1456  0.5765  0.2999  0.0208  0.0325  0.0192
 20 H           0.1506  0.5759  0.2973  0.0264  0.0247  0.0217
 21 H           0.1752  0.5662  0.2983  0.0226  0.0237  0.0258
 22 H           0.2845  0.5029  0.2998  0.0277  0.0258  0.0228
 23 H           0.3073  0.4928  0.2975  0.0242  0.0242  0.0288
 24 H          -0.0047  0.4082  0.3992  0.1409  0.0331  0.0438
 25 H          -0.2692  0.8373  0.2714  0.0390  0.0366  0.0436
 26 H           0.1341  0.5847  0.2992  0.0282  0.0222  0.0243
 27 H           0.1995  0.5425  0.2993  0.0318  0.0291  0.0227
 28 H           0.0932  0.4899  0.3547  0.0875  0.0321  0.0476
 29 H           0.0855  0.6053  0.2781  0.0653  0.0316  0.0320
 30 H           0.1472  0.5742  0.2989  0.0337  0.0223  0.0219

 Gross Charges per Atom (Z minus electrons)
 ==========================================
             0.1152    0.1392    0.2684   -0.5772    0.3783    0.2627   -0.0772    0.2000    0.1843    0.3370
             0.2318    0.3687   -0.5474    0.2327   -0.0791   -0.1103   -0.0869   -0.1012   -0.0944   -0.0967
            -0.1117   -0.1635   -0.1748   -0.0205    0.0413   -0.0928   -0.1249   -0.1050   -0.0978   -0.0982
 Net Total:  0.00000000


 Atom-Atom Population Matrix (off-diagonal elements not doubled)
 ===============================================================

     1 :     2.6595
     2 :     0.3595    2.7085
     3 :    -0.0734    0.3468    2.9139
     4 :    -0.0638   -0.0680    0.2343    6.4353
     5 :     0.3776   -0.0744   -0.0739    0.2626    2.6583
     6 :     0.0037   -0.0594    0.3693   -0.0440    0.0028    2.3793
     7 :    -0.0278    0.0072   -0.0007   -0.0564    0.4646   -0.0004    0.8980
     8 :    -0.0042   -0.0840    0.3614   -0.0597   -0.0027   -0.1056   -0.0005    2.8874
     9 :     0.0002   -0.0032   -0.0386   -0.0155   -0.0011   -0.0001    0.0008    0.6039    2.8337
    10 :    -0.0686   -0.0062    0.0016   -0.0512    0.3218   -0.0006   -0.0903    0.0026    0.0066    2.9553
    11 :    -0.0318   -0.0053    0.0013   -0.0012   -0.0657   -0.0001    0.0075    0.0084   -0.0029    0.3654
             2.4179
    12 :     0.0039    0.0001    0.0003   -0.0381   -0.0787   -0.0021   -0.0148    0.0005   -0.2407    0.3316
            -0.0732    2.6969
    13 :     0.0016    0.0005   -0.0002    0.0079   -0.0341   -0.0000   -0.0383   -0.0020   -0.0012    0.2219
            -0.0577   -0.0468    6.1008
    14 :    -0.0009   -0.0002    0.0006    0.0016   -0.0107    0.0001   -0.0146   -0.0005    0.0018   -0.0712
             0.0135   -0.0008    0.4319    0.4395
    15 :     0.4354   -0.0409    0.0113    0.0079   -0.0446   -0.0014   -0.0031    0.0010   -0.0010   -0.0197
            -0.0113    0.0015    0.0032    0.0003    0.8365
    16 :     0.4409   -0.0325    0.0027   -0.0045   -0.0312    0.0001   -0.0419   -0.0031   -0.0001    0.0045
             0.0025   -0.0027   -0.0017    0.0008   -0.0249    0.8388
    17 :    -0.0307    0.4360   -0.0491    0.0026    0.0060   -0.0287    0.0006    0.0054   -0.0026    0.0018
             0.0015    0.0011    0.0001   -0.0001   -0.0032   -0.0490    0.8231
    18 :    -0.0386    0.4354   -0.0451    0.0057    0.0102    0.0032   -0.0028   -0.0423   -0.0038    0.0047
            -0.0040   -0.0003    0.0004    0.0004   -0.0461    0.0105   -0.0255    0.8490
    19 :    -0.0009    0.0107   -0.0362   -0.0125   -0.0050    0.4232    0.0002   -0.0273    0.0022   -0.0007
             0.0003   -0.0016    0.0000    0.0000    0.0007   -0.0006    0.0035   -0.0011    0.8189
    20 :    -0.0014   -0.0130   -0.0249    0.0117    0.0025    0.4077   -0.0000   -0.0258   -0.0042    0.0002
             0.0002    0.0001   -0.0001   -0.0000   -0.0007    0.0005   -0.0160    0.0003   -0.0327    0.8460
    21 :     0.0020   -0.0223   -0.0354   -0.0101   -0.0050    0.4031   -0.0014    0.0143   -0.0013    0.0000
            -0.0005    0.0001   -0.0000    0.0000   -0.0002    0.0002   -0.0023   -0.0012   -0.0381   -0.0457
             0.8591
    22 :    -0.0040   -0.0200   -0.0917    0.0111    0.0031   -0.0043    0.0015    0.4121   -0.0411   -0.0047
             0.0014   -0.0059   -0.0005   -0.0002    0.0004   -0.0016    0.0035   -0.0142   -0.0038   -0.0083
            -0.0014    0.9850
    23 :     0.0003   -0.0019    0.0188    0.0002   -0.0013   -0.0007    0.0000   -0.0305    0.4034    0.0055
            -0.0021   -0.0233    0.0001    0.0003   -0.0001   -0.0001    0.0005   -0.0016   -0.0013    0.0007
             0.0005   -0.0615    0.9880
    24 :     0.0009   -0.0064   -0.0706    0.0019    0.0071    0.0030   -0.0032   -0.0646    0.5604   -0.0164
            -0.0004   -0.2019   -0.0013   -0.0004    0.0008   -0.0000   -0.0017   -0.0037    0.0013   -0.0001
            -0.0061    0.0417   -0.1283    1.0209
    25 :    -0.0521   -0.0165   -0.0076    0.0050   -0.0384   -0.0016    0.0036   -0.0149   -0.0041   -0.0594
             0.3958    0.0116    0.0033   -0.0012   -0.0173    0.0041    0.0096    0.0039   -0.0008    0.0006
            -0.0006    0.0020    0.0018   -0.0058    0.8474
    26 :    -0.0022   -0.0002   -0.0007   -0.0019   -0.0012   -0.0000   -0.0037    0.0060    0.0063   -0.0381
             0.4241    0.0038   -0.0160   -0.0021   -0.0090   -0.0004   -0.0009    0.0033   -0.0000    0.0002
            -0.0002   -0.0001   -0.0004    0.0027   -0.0375    0.7824
    27 :     0.0035    0.0013    0.0002   -0.0006    0.0087    0.0004   -0.0010    0.0015   -0.0041   -0.0380
             0.4182   -0.0452    0.0019   -0.0007    0.0048   -0.0004    0.0001    0.0006    0.0003   -0.0001
             0.0002   -0.0039    0.0014   -0.0027   -0.0685   -0.0140    0.8667
    28 :    -0.0039    0.0053    0.0182    0.0189   -0.0392   -0.0060   -0.0043    0.0072   -0.1709   -0.0122
             0.0080    0.4483    0.0100    0.0058    0.0002   -0.0015    0.0014    0.0025   -0.0031   -0.0001
             0.0037   -0.0133    0.0241   -0.0946   -0.0001   -0.0035    0.0017    1.0066
    29 :     0.0017    0.0054   -0.0006   -0.0035    0.0048   -0.0048   -0.0042   -0.0559   -0.0998   -0.0595
            -0.0404    0.5138    0.0104   -0.0040   -0.0004    0.0012   -0.0001    0.0017   -0.0017   -0.0012
             0.0008   -0.0203   -0.0071   -0.0761   -0.0027   -0.0066   -0.0087    0.0356    0.9897
    30 :    -0.0016   -0.0014   -0.0006    0.0015   -0.0014    0.0012    0.0026    0.0115    0.0327   -0.0239
            -0.0009    0.3940   -0.0467   -0.0220   -0.0011   -0.0001   -0.0001   -0.0003    0.0005    0.0003
            -0.0006    0.0024   -0.0108    0.0640   -0.0007    0.0026    0.0013   -0.1399   -0.0694    0.9051


 =================================================
 H I R S H F E L D   C H A R G E   A N A L Y S I S
 =================================================
  
 For each fragment: the (numerical) integral of rho(scf) * rho(fragment)/rho(sum-of-fragments)
 (nuclear charges are included, electrons are counted negative)

 The fragments and their ordering are defined in the early G E O M E T R Y output section.
 If you use single-atom fragments, this usually implies that all atoms of the same
 chemical type are grouped together. This may not be the order in which you listed them
 in the input file!

  Fragment                       Charge
 ------------------------------------------
    1  C                        -0.0837
    2  C                        -0.0809
    3  C                         0.0685
    4  C                         0.0219
    5  C                        -0.1354
    6  C                        -0.0894
    7  C                        -0.1118
    8  C                         0.0690
    9  C                        -0.1361
   10  C                        -0.1033
   11  O                        -0.0983
   12  O                        -0.2077
   13  H                         0.0451
   14  H                         0.1492
   15  H                         0.0494
   16  H                         0.0486
   17  H                         0.0474
   18  H                         0.0489
   19  H                         0.0451
   20  H                         0.0509
   21  H                         0.0410
   22  H                         0.0399
   23  H                         0.0530
   24  H                         0.0202
   25  H                         0.0282
   26  H                         0.0469
   27  H                         0.0392
   28  H                         0.0390
   29  H                         0.0544
   30  H                         0.0408

 Sum of these charges =         -0.00003042
 (accuracy NumInt/Tails)


 =============================
 V O R O N O I   C H A R G E S
 =============================
  
 For each atom: the (numerical) integral of the total electronic charge density in its Voronoi cell,
 i.e. the region of space that is closer to that atom than to any other atom.
 (cf. Wigner-Seitz cells in crystals)

 Within the Voronoi cell the subintegrals over the atomic sphere and the remaining part are evaluated
 separately to give the numbers of electrons (negative charge) in these regions.
 The net total charge in the cell (including the nuclear charge) is also given.

 Values are provided for
    a) the Initial (sum-of-fragments) density
    b) the Orthogonalized-Fragments density
    c) the SCF density
    d) the Voronoi Deformation Density (VDD): the difference SCF-Initial for the complete atomic cell

  Atom                Initial                    OrthFrag                   SCF
             Sphere RestCell NetTotal   Sphere RestCell NetTotal   Sphere RestCell NetTotal      VDD
 -------     ------------------------   ------------------------   ------------------------    -----
    1 C      -2.139   -2.822    1.039   -2.284   -3.000    0.716   -2.162   -2.896    0.942   -0.097
    2 C      -2.139   -2.836    1.026   -2.284   -3.007    0.709   -2.162   -2.903    0.935   -0.091
    3 C      -2.139   -3.627    0.234   -2.296   -3.572    0.133   -2.154   -3.571    0.275    0.041
    4 O      -2.465   -5.747   -0.212   -2.595   -5.501   -0.096   -2.478   -5.851   -0.328   -0.116
    5 C      -2.139   -3.219    0.643   -2.286   -3.269    0.445   -2.157   -3.193    0.650    0.007
    6 C      -2.138   -2.412    1.450   -2.273   -2.702    1.025   -2.163   -2.499    1.339   -0.111
    7 H      -0.070   -1.463   -0.533   -0.093   -1.292   -0.385   -0.104   -1.370   -0.474    0.059
    8 C      -2.139   -3.299    0.562   -2.281   -3.308    0.411   -2.166   -3.384    0.450   -0.111
    9 C      -2.141   -2.770    1.089   -2.285   -2.966    0.749   -2.169   -2.869    0.962   -0.127
   10 C      -2.139   -3.617    0.243   -2.294   -3.560    0.146   -2.155   -3.559    0.286    0.043
   11 C      -2.138   -2.424    1.438   -2.278   -2.718    1.004   -2.164   -2.508    1.328   -0.110
   12 C      -2.140   -2.470    1.390   -2.284   -2.748    0.968   -2.168   -2.548    1.285   -0.105
   13 O      -2.466   -5.117    0.417   -2.580   -5.072    0.348   -2.480   -5.324    0.195   -0.222
   14 H      -0.080   -1.496   -0.576   -0.085   -1.338   -0.423   -0.108   -1.299   -0.407    0.169
   15 H      -0.071   -1.426   -0.497   -0.099   -1.242   -0.341   -0.102   -1.333   -0.435    0.062
   16 H      -0.070   -1.447   -0.517   -0.091   -1.284   -0.375   -0.102   -1.365   -0.468    0.049
   17 H      -0.070   -1.459   -0.529   -0.093   -1.275   -0.368   -0.102   -1.372   -0.475    0.054
   18 H      -0.070   -1.423   -0.493   -0.098   -1.259   -0.357   -0.102   -1.345   -0.448    0.046
   19 H      -0.070   -1.450   -0.520   -0.090   -1.275   -0.365   -0.101   -1.367   -0.468    0.051
   20 H      -0.070   -1.459   -0.529   -0.091   -1.275   -0.366   -0.101   -1.365   -0.466    0.062
   21 H      -0.070   -1.415   -0.485   -0.091   -1.256   -0.347   -0.102   -1.349   -0.450    0.034
   22 H      -0.070   -1.456   -0.527   -0.091   -1.296   -0.387   -0.102   -1.394   -0.496    0.030
   23 H      -0.070   -1.424   -0.495   -0.092   -1.288   -0.381   -0.102   -1.352   -0.454    0.040
   24 H      -0.080   -1.438   -0.518   -0.153   -1.183   -0.336   -0.114   -1.365   -0.479    0.038
   25 H      -0.072   -1.509   -0.580   -0.116   -1.239   -0.356   -0.103   -1.427   -0.529    0.051
   26 H      -0.070   -1.431   -0.501   -0.091   -1.277   -0.368   -0.101   -1.355   -0.456    0.045
   27 H      -0.070   -1.453   -0.523   -0.098   -1.257   -0.355   -0.102   -1.376   -0.478    0.046
   28 H      -0.077   -1.337   -0.415   -0.134   -1.176   -0.310   -0.114   -1.259   -0.373    0.042
   29 H      -0.073   -1.503   -0.576   -0.114   -1.257   -0.371   -0.103   -1.388   -0.492    0.084
   30 H      -0.070   -1.436   -0.506   -0.092   -1.277   -0.368   -0.101   -1.368   -0.469    0.037
 ---------------------------------------------------------------------------------------------------
 Total NetCharge:              -0.000                     -0.000                     -0.000    0.000
 (accuracy NumInt/Tails)

 Remark: the 'NetTotal' Voronoi charges often do not match the Mulliken and/or Hirshfeld charges very
 well. This is caused by the fact that chemically different atoms are not treated in accordance with
 their relative sizes. (Voronoi cells are defined by boundary planes halfway between the atoms.)
 However, the CHANGES in charge, comparing 'Initial' to 'SCF' for instance, do give a fair indication
 of the flow of charge caused by the relaxation from sum-of-fragments to self-consistency.

 Warning: the absolute accuracy of the VDD charges obtained using the Fuzzy Cells (Becke) integration
 scheme is much poorer than the one obtained with an 'equivalent' Voronoi integration grid. 


 =================================================================
 M U L T I P O L E   D E R I V E D   C H A R G E   A N A L Y S I S
 =================================================================

 This charge analysis uses the atomic multipoles (obtained from the fitted density) up to some level X,
 and reconstructs these multipoles exactly (up to level X) by distributing charges over all atoms.
 This is achieved by using Lagrange multipliers and a weight function to keep the multipoles local.

 Dummy atoms can be included (by setting INCDUM in MDC-block to 1) to obtain a fractional charge.
 This is generally useful and necessary only for small symmetrical molecules, when there are not
 enough degrees of freedom to reconstruct the multipoles.

 Since the atomic multipoles are reconstructed up to level X,
 the molecular multipoles are represented also up to level X.
 The recommended level is to reconstruct up to quadrupole : -> MDC-q charges.

 See: M. Swart, P.Th. van Duijnen, J.G. Snijders, J.Comput.Chem., (2001), p. 79-88.

 ------------------------------------------------------------- 
 Atomic electronic multipole moments from SCF equations (a.u.)
 ------------------------------------------------------------- 

   atom        charge        dip-x     dip-y     dip-z      quad-xx   quad-xy   quad-xz   quad-yy   quad-yz   quad-zz
 --------------------------------------------------------------------------------------------------------------------
    1 C      0.142743     0.007119  0.015483 -0.022783    -0.052011  0.065009  0.018097 -0.003935  0.012316  0.055947
    2 C      0.138084    -0.012149  0.024365 -0.014219    -0.013023 -0.058994 -0.015070 -0.019020 -0.009023  0.032043
    3 C      0.167258     0.083753 -0.052016  0.039603     0.085106 -0.020251  0.002914 -0.013967 -0.009782 -0.071139
    4 O     -0.353160    -0.031880  0.223105 -0.278869     0.610745 -0.026140 -0.120061 -0.190233 -0.119914 -0.420512
    5 C      0.208672    -0.023856 -0.057708  0.074832     0.111353 -0.019375 -0.030782 -0.054638 -0.015304 -0.056716
    6 C      0.186189    -0.009453 -0.002610  0.025441     0.009841 -0.016621  0.003422  0.008347 -0.014748 -0.018189
    7 H     -0.047899     0.003418 -0.002859 -0.003180     0.104440 -0.029996  0.059959 -0.091308  0.000680 -0.013133
    8 C      0.003630     0.021951  0.056650 -0.012329    -0.103623 -0.311839  0.295961  0.117968  0.259535 -0.014345
    9 C      0.081973     0.165911  0.032456 -0.147114     0.085740 -0.218888  0.214781 -0.047000  0.291966 -0.038740
   10 C      0.173987     0.101449 -0.005112 -0.024437     0.070739 -0.005320 -0.007651 -0.030270 -0.016888 -0.040469
   11 C      0.168918     0.012655  0.017823 -0.008333    -0.003318  0.018339  0.004524  0.004276  0.025404 -0.000958
   12 C      0.190751    -0.098597 -0.031166  0.018849     0.220424  0.030554 -0.063132 -0.113865 -0.004135 -0.106558
   13 O     -0.282054    -0.143333 -0.234831  0.336760     0.530795 -0.286131  0.099440 -0.345170 -0.349318 -0.185625
   14 H      0.075861     0.045237 -0.042591  0.040676     0.029832 -0.056044  0.038379 -0.033890 -0.073336  0.004058
   15 H     -0.051529    -0.018537 -0.012356 -0.023025    -0.063901  0.043130 -0.030698 -0.035415 -0.054656  0.099316
   16 H     -0.058890     0.003298  0.006389  0.002535    -0.049583  0.031019  0.061042 -0.022233  0.082492  0.071816
   17 H     -0.061204     0.000563 -0.003495  0.004524    -0.060814 -0.032877 -0.050374  0.022539  0.079538  0.038275
   18 H     -0.055022     0.016003 -0.001456 -0.010766    -0.029434 -0.026827  0.038424 -0.085196 -0.050887  0.114630
   19 H     -0.056192     0.011611 -0.001538  0.004429    -0.078832  0.037157 -0.029484  0.177077 -0.053323 -0.098245
   20 H     -0.054543    -0.001988  0.004860 -0.004413     0.119313 -0.086933  0.034124 -0.043270 -0.034788 -0.076043
   21 H     -0.059865     0.010473 -0.003858 -0.008462    -0.050402  0.043800  0.058745 -0.049741  0.064132  0.100143
   22 H     -0.068242    -0.008061 -0.005948  0.000143     0.065975 -0.084270  0.101571 -0.040523 -0.001763 -0.025452
   23 H     -0.053154     0.018993  0.003081 -0.018399    -0.012343  0.029749  0.072757 -0.042974  0.090025  0.055317
   24 H     -0.035921     0.106798  0.038139 -0.008933     0.067321 -0.052610  0.079426 -0.067831 -0.033430  0.000510
   25 H     -0.069427     0.015692  0.010414  0.027796    -0.037462 -0.060361 -0.029816  0.049810  0.082624 -0.012348
   26 H     -0.045493     0.017584 -0.006102  0.003936     0.042273  0.038611 -0.082841 -0.071931 -0.059182  0.029658
   27 H     -0.068445     0.008498 -0.015807  0.006374     0.013576  0.076851  0.080992  0.032866  0.033917 -0.046441
   28 H     -0.007740    -0.098450 -0.005159 -0.015788     0.005122  0.040392 -0.021834 -0.077094 -0.029428  0.071973
   29 H     -0.047241    -0.022117  0.007919  0.019134     0.048393  0.016525  0.055962 -0.107184 -0.019739  0.058791
   30 H     -0.062045    -0.003267  0.013169  0.006881     0.066874 -0.072234 -0.022501  0.042354  0.038109 -0.109228

 --------------------------------------- 
 Multipole derived atomic charges (a.u.)
 --------------------------------------- 

 The MDC-m charges are just the Monopole terms in the multipole expansion, while for the MDC-d charges
 also the Dipoles are reconstructed. The usually preferred charges are the MDC-q charges.
 These reconstruct the Monopoles, Dipoles and Quadrupoles (both atomic AND molecular).

        Atom    Level:     MDC-m        MDC-d        MDC-q
 ---------------------------------------------------------
     1     C            0.142743     0.130753     0.138973
     2     C            0.138084     0.132421     0.143387
     3     C            0.167258     0.170198     0.233246
     4     O           -0.353160    -0.419084    -0.492122
     5     C            0.208672     0.221107     0.226496
     6     C            0.186189     0.156556     0.211354
     7     H           -0.047899    -0.028342    -0.007943
     8     C            0.003630     0.010886    -0.050192
     9     C            0.081973     0.013168    -0.216801
    10     C            0.173987     0.227788     0.240856
    11     C            0.168918     0.147775     0.153261
    12     C            0.190751     0.181874     0.143135
    13     O           -0.282054    -0.583542    -0.611923
    14     H            0.075861     0.308130     0.333626
    15     H           -0.051529    -0.036102    -0.054042
    16     H           -0.058890    -0.051522    -0.049080
    17     H           -0.061204    -0.051652    -0.051302
    18     H           -0.055022    -0.043355    -0.050583
    19     H           -0.056192    -0.050212    -0.061300
    20     H           -0.054543    -0.052136    -0.069446
    21     H           -0.059865    -0.048792    -0.060033
    22     H           -0.068242    -0.060895    -0.008049
    23     H           -0.053154    -0.041372     0.054415
    24     H           -0.035921    -0.065989     0.024068
    25     H           -0.069427    -0.053635    -0.057602
    26     H           -0.045493    -0.031603    -0.032289
    27     H           -0.068445    -0.063990    -0.057621
    28     H           -0.007740     0.016883     0.042382
    29     H           -0.047241     0.026579     0.046240
    30     H           -0.062045    -0.061895    -0.061110

 ------------------------------------------------ 
 Average absolute deviations in atomic multipoles
 ------------------------------------------------ 

 Stated here are the average differences between the atomic multipoles
 and the reconstructed atomic multipoles (from the distributed charges).
 If these values are not zero, this means there are not enough degrees of freedom,
 to be able to reconstruct the atomic multipoles. (This usually happens only
 for small and/or highly symmetric molecules). If this is the case, one could add
 dummy atoms as extra point charges (and setting INCDUM in MDC-block to 1).

 Level:                                 MDC-d        MDC-q
 ---------------------------------------------------------
 Charge   (a.u.)                       0.0000       0.0000
 Dipole   (Debye)                      0.0000       0.0000
 Quad.    (a.u.)                       0.0740       0.0000

 --------------------------------------- 
 Represented molecular multipole moments
 --------------------------------------- 

 Given here are the Molecular multipole moments from the atomic charges, and from the Fit Density.
 Note that the atomic charges represent the latter, NOT the ones from the Exact density.

            Q (a.u.)             Dipole moment (Debye)                                          Quadrupole moment (a.u.)
                                 x         y         z              xx        xy        xz        yy        yz        zz
------------------------------------------------------------------------------------------------------------------------
MDC-m        -0.0000       -0.4801    0.5203    0.2109          4.2125   -5.2389   -1.2074   -0.1626    0.6147   -4.0498
MDC-d        -0.0000       -0.0244    0.4421    0.2385         -1.4907   -7.1226    1.5070    3.9161    1.4384   -2.4254
MDC-q        -0.0000       -0.0244    0.4421    0.2385         -1.1617   -7.8653    2.3610    3.7802    2.3918   -2.6185
 
Fit.Dens.    -0.0000       -0.0244    0.4421    0.2385         -1.1617   -8.3626    2.7691    3.7802    2.4474   -2.6185


 =============
 Dipole Moment  ***  (Debye)  ***
 =============
  
 Vector   :        -0.02800176      0.44799715      0.23103992
 Magnitude:         0.50484155

 This molecular dipole moment is calculated with analytic integration


 =========================================
 Quadrupole Moment (Buckingham convention)  ***  (a.u.)  ***
 =========================================
  
      quad-xx        quad-xy        quad-xz        quad-yy        quad-yz        quad-zz
     -1.14176492    -8.91970455     3.27517298     3.78219364     2.50973622    -2.64042872

 This molecular quadrupole moment is calculated with analytic integration


 ===========================
 B O N D I N G   E N E R G Y  ***  (decomposition)  ***
 ===========================
  
*** IMPORTANT NOTE ***

The bond energy is computed as an energy difference between molecule and
fragments. In particular when the fragments are single atoms, they are usually
computed as SPHERICALLY SYMMETRIC and SPIN-RESTRICTED. Obviously, this usually
does NOT represent the true atomic groundstate.

To obtain the 'real' bond energy, (atomic) correction terms must be applied
for the true (multiplet) fragment ground state. See ref: E.J.Baerends,
V.Branchadell, M.Sodupe, Chem.Phys.Lett.265 (1997) 481

General theoretical background on the bond energy decomposition scheme used
here (Morokuma-Ziegler) can be found in the review paper:
F.M. Bickelhaupt and E.J. Baerends,
"Kohn-Sham Density Functional Theory: Predicting and Understanding Chemistry"
In: Rev. Comput. Chem.; Lipkowitz, K. B. and Boyd, D. B., Eds.;
Wiley-VCH: New York, 2000, Vol. 15, 1-86.

Symbols used in the Bickelhaupt-Baerends (BB) paper are given below to make
the direct connection to that paper, where detailed explanations can be found
on the meaning of the various terms.


                                                   hartree              eV         kcal/mol           kJ/mol
                                      --------------------     -----------       ----------      -----------

Pauli Repulsion
  Kinetic (Delta T^0):                  62.449359875194610       1699.3335         39187.57        163960.77
  Delta V^Pauli Coulomb:               -31.735572056551874       -863.5689        -19914.37        -83321.73
  Delta V^Pauli LDA-XC:                 -8.416360774786989       -229.0208         -5281.35        -22097.15
                                      --------------------     -----------       ----------      -----------
  Total Pauli Repulsion:                22.297427043855748        606.7439         13991.85         58541.89
 (Total Pauli Repulsion =
  Delta E^Pauli in BB paper)

Steric Interaction
  Pauli Repulsion (Delta E^Pauli):      22.297427043855748        606.7439         13991.85         58541.89
  Electrostatic Interaction:            -4.809139870974505       -130.8634         -3017.78        -12626.39
 (Electrostatic Interaction =
  Delta V_elstat in the BB paper)
                                      --------------------     -----------       ----------      -----------
  Total Steric Interaction:             17.488287172881243        475.8805         10974.07         45915.49
 (Total Steric Interaction =
  Delta E^0 in the BB paper)

Orbital Interactions
  A:                                   -23.874195522319997       -649.6499        -14981.29        -62681.69
                                      --------------------     -----------       ----------      -----------
  Total Orbital Interactions:          -23.874195522319997       -649.6499        -14981.29        -62681.69

Alternative Decomposition Orb.Int.
  Kinetic:                             -55.332394591909335      -1505.6711        -34721.61       -145275.18
  Coulomb:                              29.477365375376635        802.1199         18497.33         77392.81
  XC:                                    1.980833694212739         53.9012          1242.99          5200.68
                                      --------------------     -----------       ----------      -----------
  Total Orbital Interactions:          -23.874195522319962       -649.6499        -14981.29        -62681.69

  Residu (E=Steric+OrbInt+Res):         -0.000214992047952         -0.0059            -0.13            -0.56

Total Bonding Energy:                   -6.386123341486706       -173.7753         -4007.35        -16766.76


Summary of Bonding Energy (energy terms are taken from the energy decomposition above)
======================================================================================

  Electrostatic Energy:                 -4.809139870974505       -130.8634         -3017.78        -12626.39
  Kinetic Energy:                        7.116965283285275        193.6625          4465.96         18685.59
  Coulomb (Steric+OrbInt) Energy:       -2.258421673223193        -61.4548         -1417.18         -5929.49
  XC Energy:                            -6.435527080574251       -175.1196         -4038.35        -16896.47
                                      --------------------     -----------       ----------      -----------
  Total Bonding Energy:                 -6.386123341486674       -173.7753         -4007.35        -16766.76


Correction terms (incorporated in energies above; only for test purposes):

1. Indication of fit-quality: 1st-order fit-correction used in the energy (hartree):   0.0001110642
2. Electrostatic (Fit correction):   0.0000000000

Scaled ZORA energy correction, not included in bonding energy (hartree):           -0.0001325202
 NOTE: This scaled ZORA energy correction should only be used to compare two calculations
 in which the only difference in the calculation is the electron configuration.
 Then the difference in energy of this term should be added to the difference in energy of
 the two electron configurations.
 This term should not be used otherwise.
 In practice it is useful only for core excitation energy calculations.


 =========================================
 F R A G M E N T   E N E R G Y   T E R M S  ***  (summed over all fragments)  ***
 =========================================
  

The energy terms below are (parts of) the Total Energy of the fragments from which the molecule
 is built.

Exchange and Correlation
  Exchange LDA:                        -61.537410287454023      -1674.5181        -38615.31       -161566.45
  Exchange GGA:                          0.000000000000000          0.0000             0.00             0.00
  Correlation LDA:                      -5.532992631102339       -150.5604         -3472.01        -14526.87
  Correlation GGA:                       0.000000000000000          0.0000             0.00             0.00
                                      --------------------     -----------       ----------      -----------
  Total XC:                            -67.070402918556368      -1825.0785        -42087.32       -176093.32


 =======================================================
 S F O   P O P U L A T I O N S ,   M O   A N A L Y S I S
 =======================================================
  
 A Mulliken population analysis is performed on (input-)selected MOs. All populations refer to SFOs.
 BAS populations may have been printed directly after the SCF part.


                                       === A ===


 SFO contributions (%) per orbital
 (multiplication by the orbital occupation yields the SFO Gross Populations)

 Orb.:       26     27     28     29     30     31     32     33     34     35     36     37     38     39
 occup:     2.00   2.00   2.00   2.00   2.00   2.00   2.00   2.00   2.00   2.00   0.00   0.00   0.00   0.00
 CF+SFO     ----   ----   ----   ----   ----   ----   ----   ----   ----   ----   ----   ----   ----   ----
 ------
     16:    3.29   2.12   0.43   4.60   0.79   0.64   0.01   0.02   0.33   0.05  -0.02   0.19  -0.18   0.82
     17:    1.02   0.38  -0.01   0.13   0.02   0.04   0.01   0.03   0.00   0.02  -0.08  -0.44  -0.71   0.38
     19:   -0.00   0.80   2.32   1.36   0.56   8.35   0.62   0.89   1.07   0.05   0.36   0.97   0.01  -0.34
     20:    0.09   0.57   0.20   0.13   0.00   0.41   0.09   0.06   0.01  -0.00   0.15  -0.40  -0.01  -2.77
     22:    2.72   5.27   3.45   1.24   5.38   4.20   0.49   0.07   0.04  -0.00  -0.04  -0.11   1.18   0.16
     23:    0.14   0.06   0.13   0.03   0.72   0.45   0.14  -0.01   0.08  -0.04  -0.07  -0.78  -4.56  -2.72
     31:   -0.14  -0.07  -0.01  -0.05  -0.02  -0.01  -0.03  -0.00  -0.11  -0.04  -0.26  -1.30  -0.03  -1.78
     33:    5.25   3.26   0.17   4.22   0.60   0.96   0.03   0.11   0.23   0.11   0.33   0.23  -0.19  -0.02
     36:    1.15   5.46   0.21   5.46   0.75   1.75   1.08   0.62   2.21   0.31   0.23   0.70   0.05   1.25
     37:    0.03   0.15   0.07   0.67   0.04  -0.00   0.12   0.01   0.01  -0.04  -0.00  -1.26   0.07  -2.22
     39:    0.30  -0.00   0.18   0.08  15.06   0.00   0.51   0.01   0.00  -0.01   0.10   0.03   1.35  -0.10
     40:    0.00  -0.03   0.22  -0.07   1.41   0.02  -0.04   0.01  -0.03   0.03   0.44   0.01  -4.73  -1.78
     50:    0.12   0.52   1.60   0.51   1.06   0.64   0.12   0.13   0.00  -0.00   0.92  -0.27  -0.11   0.01
     51:    0.00   0.29   0.61  -0.03   0.02   0.70   0.04   0.08   0.15   0.08   0.49  -0.20  -1.12  -0.56
     53:    0.13   0.69   0.69   6.94   0.78   0.33   1.08   0.54   0.40   0.07   0.07   0.36  -0.05  -0.20
     54:    0.02   0.29  -0.00   2.19   0.33   0.31   0.20   0.21   0.83   0.08   0.03  -0.11  -0.00  -1.37
     56:    0.41   4.38   0.21   0.07   3.09   0.15   2.47   0.15   0.70   0.54   0.13   0.00   0.29  -0.88
     57:    0.19   0.55   0.26   0.09   0.91   0.04   0.83   0.33  -0.03   0.58   0.15  -0.02  -1.75  -2.82
     65:    0.01  -0.08  -0.16   0.02   0.01   0.02  -0.10  -0.11  -0.02  -0.00  -0.27  -1.14  -0.13   0.03
     67:    2.51   2.18   0.85   0.01   0.96   1.76   0.16  -0.00   0.04   0.06  -0.20   0.92   0.51  -0.30
     68:    0.42   0.29   0.01   0.37   0.21   0.08   0.25   0.08   0.11  -0.02  -0.48   0.76  -5.35  -0.90
     70:    1.39   1.40   1.23   0.10   0.25   3.77   1.97   0.89   0.39   0.06   0.01   0.43   0.04  -0.23
     71:    0.03  -0.00   0.58   0.02   0.27   0.89   0.11   0.18   0.03  -0.00   0.05   0.71   0.05  -1.91
     73:    0.24   0.41   1.85   0.62   0.01   2.57   1.34   4.06   1.03   0.01   0.00   0.00   1.15  -0.08
     74:    0.01   0.01   0.19   0.02   0.10   0.84   0.05   0.60   0.29   0.09   0.06   0.49  -3.63  -0.52
     82:   -0.01   0.00  -0.00  -0.00  -0.03   0.00  -0.03  -0.13  -0.00  -0.11  -0.47  -0.64  -0.35  -1.27
     84:    0.84   0.88   2.75   0.72   1.93   0.02   0.35   0.87   0.19   0.67   0.69   0.32   0.05   0.62
     87:    1.09   0.10   2.72   6.85   3.26   0.12   0.05  -0.00  -0.04   0.04   0.17  -0.00  -0.00  -0.05
     88:    0.19   0.09   0.18   0.01   0.29  -0.00  -0.02   0.04  -0.15   0.03  -0.28   0.00  -0.00  -2.10
     90:    1.91   2.09   0.95   0.35   2.66   0.00   1.45   1.19  -0.01   1.24   0.36   0.47   0.54   0.87
     91:    0.09   0.04   0.02   0.03   0.18   0.02   0.06   0.11   0.01   0.08   0.06  -0.02  -1.29  -1.46
    101:    0.05   1.40  -0.00   0.19   0.09   1.18   0.35   2.32   8.90   7.45  11.92   0.46  -0.24   0.01
    102:    0.00  -0.01  -0.02   0.06   0.00  -0.07   0.12   0.02   0.27  -0.08  -0.61   0.13  -1.61  -0.26
    104:    0.67   0.19   0.18   2.05   0.98   0.00   0.41  -0.01   3.72   8.54   3.22   0.10   0.50   0.02
    105:    0.03   0.05   0.02   0.63   0.45   0.15   0.19  -0.06   0.01   0.06  -1.26  -0.08  -0.57  -5.20
    107:    0.56   0.33   1.40   2.50  -0.00   0.24   3.94   4.57   0.53  10.76  12.09   0.29   1.40  -0.47
    108:    0.02   0.01   0.22   0.41   0.01   0.01   0.48   0.01   0.16   0.08  -0.92   0.89  -3.69  -1.09
    115:    0.01   0.16   0.03  -0.00  -0.00  -0.02  -0.01   1.40   0.05   2.68   1.19   0.19   0.11   0.14
    116:   -0.00  -0.00   0.01  -0.03   0.01  -0.01  -0.01  -0.02  -0.01  -0.32  -1.42  -1.15  -0.45   0.04
    118:    0.92   0.23   0.02   0.17   0.15   0.07   0.69   0.03   2.82  18.93  16.74  -0.26   1.75   0.93
    119:    0.18   0.16  -0.02  -0.02   0.00   0.03   0.01   0.68   0.01   0.46  -1.86   0.52  -3.23  -2.34
    121:    0.54   0.60   1.26   3.53   0.34   2.26   1.10   7.29   2.43   0.13   3.25  -0.01   1.09  -0.75
    122:    0.01  -0.05   0.02   0.37   0.07   0.02   0.04   0.16   0.00   0.25   0.77   0.55  -0.04  -2.09
    124:    0.41   0.03   0.16   0.16   0.17   1.06   0.09  13.54   7.14   0.06   5.57   0.80  -0.50   0.39
    125:   -0.00   0.09   0.02   0.04   0.02   0.13   0.09   0.46   0.01   0.05  -0.51  -0.89  -1.47  -0.82
    136:    1.06   0.01   0.32   0.01   0.02  -0.11   0.11   0.35  -0.00   0.08  -0.78  -2.14  -1.82  -0.92
    138:    1.35   3.87   0.78   1.52   0.52   0.50   1.24   0.25   1.09   0.82  -0.05  -0.09   0.24  -0.43
    139:   -0.02   0.73   0.50   0.05   0.08   0.48   1.44   0.01   0.17   0.13  -0.52  -0.29  -0.02  -1.85
    141:    0.46   0.48   0.39   0.07   0.69   3.17   0.03   4.26   2.59   0.18   0.14   0.05  -0.76  -0.14
    142:    0.45   0.72   0.10   0.02  -0.05   0.35   0.18   1.79   0.00   0.00   0.09  -0.35  -3.00  -0.67
    149:    0.12   0.18   0.00   0.01  -0.00   0.02   0.01   0.07   0.00   0.01   0.15   1.02   0.02   0.03
    150:    0.01  -0.09   0.00   0.00  -0.00  -0.07  -0.00  -0.03   0.01  -0.01  -0.11  -1.82  -0.06  -0.14
    153:    0.10   0.01   0.02   0.00   0.13   0.02   0.03   0.09   0.07   0.09   0.57  -0.16  -3.93   0.38
    155:    0.93   1.04  11.01   4.14   0.06   6.93   0.08   0.48   0.28   0.01  -0.05  -0.09   0.11   0.21
    158:    4.66   9.77   4.87   1.06   0.32   1.10   0.11   1.72   0.11   0.00   0.09   0.00   0.18   0.06
    166:    0.32  -0.01   0.52   0.02   0.10   0.33   1.39   0.17   0.20   1.26   0.57   0.02   0.17  -0.03
    167:   -0.00  -0.02  -0.08   0.00   0.01  -0.07  -0.30   0.01  -0.05   0.01  -0.09  -1.91  -0.16  -0.50
    169:   -0.00   1.63   0.58   0.00   0.06   0.21   0.57   0.51   0.00   9.95   2.06   0.11   0.60   0.05
    170:    0.01   0.03  -0.06  -0.00  -0.02  -0.02   0.28   0.12   0.11   0.80   0.55   1.00  -2.42   0.66
    172:    1.11   3.56   3.17   0.93   0.16   1.56   3.56   0.11   1.56   1.00   0.86  -0.01   0.04   0.49
    175:    1.17  -0.02   0.42   0.16   0.00   0.02   1.91   6.42   4.00   1.07   6.00   0.09   0.01   0.07
    176:    0.02   0.01  -0.01   0.00   0.00   0.04   0.06   0.27   0.37   0.11  -1.66  -0.14   1.22  -0.08
    183:   -0.02   0.89   0.65   0.24   0.25   1.83   0.06   0.23  -0.01  -0.00   0.12   0.24   0.12   0.10
    186:    1.07   0.33   0.46   1.19   0.02   0.05   0.47   0.00   0.30   0.00   0.05   0.07   0.02  -0.01
    189:    4.25   6.87   9.17   0.17   4.94  20.11   4.54   2.45  11.25   0.52   0.01  -0.03   0.06   0.33
    192:    0.01   3.69   0.04   1.07   0.00   4.41   6.84  10.64  19.93   0.67   0.24   0.11   0.11   0.01
    200:    3.42   0.05   0.79   0.16   0.01   0.16   0.05   0.23   0.00  -0.02   0.06   0.16  -0.01   0.24
    203:    5.61   0.80   0.72   0.07   0.49   0.04   1.89   1.23   0.05   0.82  -0.04   0.50   0.99  -0.06
    206:    7.61   0.55   1.92   3.01   4.54   0.07  27.86   0.01   6.79   3.88   0.28   0.27   0.14   0.10
    209:   13.24   0.66   2.44   5.92   3.16   0.24  11.35   4.21   6.28   0.83   0.37   0.14   0.05   0.37
    217:    3.27   1.48   2.12   1.66   1.05   5.72   0.36   1.19   0.72   0.05   0.09   3.66  14.51  -0.01
    218:    0.01  -0.07   0.09  -0.09  -0.02   0.29  -0.09   0.04  -0.01   0.02   0.47   8.36  11.39   0.19
    223:    0.83   0.39   0.31   0.10   0.00   0.35   0.06   0.33  -0.00  -0.02   5.89  13.15   4.24  10.19
    224:    0.33  -0.02   0.08   0.01  -0.00  -0.02  -0.00   0.01   0.00   0.03   3.95  12.97   3.83   8.02
    229:    0.22   2.34  -0.10   3.36   3.92   5.14   0.72   0.03   0.04  -0.00  -0.01   1.17   1.94   0.17
    230:    0.01   0.22  -0.02   0.16   0.22   0.24  -0.01   0.00   0.01  -0.01  -0.07   2.10  -0.84   0.12
    235:    3.04   3.10   2.99   0.34   4.38   1.11   1.48   0.69  -0.00   0.15  -0.01   5.28   9.21   8.04
    236:    0.10   0.11   0.09   0.01   0.20  -0.00  -0.04  -0.00  -0.01  -0.02   0.00   7.35   6.41  10.22
    241:    2.36   2.65   0.00   1.44   7.72   0.04   2.14   0.06   0.26   0.01   1.46   4.29   3.27  11.54
    242:    0.04   0.23   0.01   0.00   0.37   0.00   0.00   0.02  -0.00   0.01   0.05   5.35  -1.01  17.27
    247:    0.83   1.26  -0.03   0.04  10.91   0.13   0.33   0.01  -0.00  -0.07  -0.32   4.32   9.24   0.37
    248:    0.00  -0.01  -0.04   0.00   0.37  -0.01  -0.01   0.02  -0.04  -0.05  -0.20   6.84   6.54   2.09
    253:    1.01   0.03   2.30   6.60   5.98   0.11  -0.00   0.05   0.08  -0.08   0.01   0.53  -0.06  -0.36
    254:    0.03  -0.01   0.18   0.28   0.06   0.00  -0.01  -0.07   0.02  -0.09  -0.07   1.19  -0.02  -0.45
    259:    2.26   0.29   0.71   0.13   0.08   0.02   0.01   0.14   0.29  -0.05  -0.13   1.04   1.24   7.56
    260:    0.13  -0.01   0.02   0.00   0.01   0.01  -0.00  -0.03  -0.09  -0.06   0.10   1.27   1.78  12.63
    265:    1.04   0.80   4.43   4.21  -0.03   0.03   1.06   0.23   0.01   1.03   2.13   0.42   0.08   6.85
    266:    0.01  -0.00   0.18   0.13  -0.02  -0.02  -0.00  -0.02   0.02   0.00  -0.10   1.99   0.41  12.08
    271:    0.01   1.31   0.05   0.65   0.14   0.91   1.09   0.65   1.60   2.25   0.27   0.55   9.37   2.31
    272:    0.00   0.02   0.00  -0.01  -0.01  -0.02   0.01   0.00  -0.01  -0.19  -0.27   2.13  12.26   2.95
    277:    0.22   1.35   0.28   1.26   0.24   0.00   2.17   1.74   0.35   0.66   1.32   3.55   7.92   0.98
    278:    0.01   0.01  -0.01   0.02  -0.00  -0.02   0.02  -0.11  -0.04  -0.00   1.23   6.29   9.15   1.73
    283:    0.51   0.02   0.64   0.02   0.09   0.91   0.43   4.35   0.31   4.62   2.20  -5.51  -0.62   2.35
    284:    0.12   0.11   0.06   0.04   0.01   0.28  -0.04  -0.07  -0.00  -0.93   1.43 -11.15  -2.21   2.31
    285:    0.01  -0.00  -0.00  -0.00   0.00   0.07  -0.01  -0.01  -0.00  -0.11   0.06   1.16   0.32  -0.20
    286:    0.08   0.01   0.05   0.08   0.00   0.06  -0.00   2.19   0.46   1.34  -0.00   0.01   0.00   0.00
    289:    1.07   0.06   9.98   4.15   0.22   0.97   0.03   0.01   0.86  -0.05   0.57  -3.56   0.77  -0.15
    290:    0.17   0.06   0.14   0.09  -0.00  -0.01  -0.00  -0.00   0.04  -0.01   0.73  -7.29   1.56  -0.27
    295:    0.58   3.32   0.03   0.01   0.62   2.26   0.01   0.22   0.45   0.34   0.88  -0.12  -0.31  -0.11
    296:   -0.06   0.09   0.02  -0.00   0.01   0.06   0.00   0.01  -0.02   0.03  -0.09   1.41  -1.18  -0.06
    301:    2.72   0.99   5.83   2.27   0.07   0.34   0.00   0.35   0.32   0.01   0.09   3.97   6.98   0.90
    302:    0.03  -0.00   0.19   0.00  -0.00  -0.08   0.02   0.00   0.01  -0.01  -0.39   6.58   9.22   0.88
    307:    0.28  -0.11  -0.11   0.19  -0.02   0.04   0.05   4.00   0.11   4.04   3.67   8.12   0.44   1.37
    308:    0.02  -0.24  -0.16   0.02  -0.05  -0.00  -0.10   0.06   0.09  -0.74  -0.02  10.85  -0.09   0.84
    313:    0.08   0.41  -0.04   0.02  -0.00   0.79   0.68   0.11   0.14   3.41  -0.18   2.55   1.44   3.56
    314:    0.03   0.06   0.07   0.02  -0.01  -0.06   0.02   0.01  -0.00  -0.48  -0.89   1.13   2.16   3.05
    316:   -0.00  -0.00   0.00   0.01   0.02   0.01   0.01   0.22   0.50   0.22   1.36  -0.00   0.12   0.03
    319:   -0.03   3.25   1.02   0.57   0.07   0.36   0.36   0.44   0.18   5.16   4.59  -1.72  -0.04   0.21
    320:    0.12   0.08  -0.00  -0.01  -0.02   0.01  -0.05   0.01   0.01  -0.21   0.24   0.79   0.00   4.83


 Summation over all MOs, multiplied by occupation: Total SFO Gross Populations in this Irrep
 ===========================================================================================

     0.00    0.00    0.00    0.00    0.00    0.00    0.00    0.00    0.00    0.00    0.00    0.00
     1.10   -0.02    0.00    0.84    0.01   -0.01    0.87    0.02   -0.01    1.00    0.02   -0.01
     0.01    0.01    0.01    0.01    0.01    1.09   -0.02    0.00    0.86    0.00   -0.01    0.87
     0.02   -0.01    0.99    0.02   -0.01    0.01    0.01    0.01    0.01    0.01    1.15   -0.01
     0.00    0.68    0.05   -0.01    0.82    0.05   -0.01    0.87    0.01   -0.01    0.02    0.03
     0.03    0.03    0.02    1.07   -0.02    0.00    0.79    0.05   -0.01    0.79    0.03   -0.01
     0.79    0.04   -0.01    0.02    0.02    0.02    0.02    0.02    1.04   -0.02    0.00    0.89
     0.01   -0.01    0.94   -0.01   -0.01    0.86    0.00   -0.01    0.01    0.01    0.01    0.01
     0.01    1.16   -0.01    0.00    0.89    0.01   -0.01    0.87    0.00   -0.01    0.85   -0.01
    -0.01    0.01    0.01    0.01    0.01    0.01    1.15   -0.02    0.00    0.84    0.00   -0.01
     0.90    0.01   -0.01    0.88    0.01   -0.01    0.01    0.02    0.01    0.01    0.01    1.14
    -0.01    0.00    0.59    0.07   -0.01    0.87   -0.00   -0.01    0.88    0.03   -0.01    0.02
     0.03    0.03    0.03    0.02    1.03   -0.02    0.00    0.94    0.01   -0.01    0.89    0.01
    -0.01    0.87    0.01   -0.01    0.01    0.01    0.01    0.01    0.01    1.02   -0.03    0.00
     0.82    0.02   -0.01    0.89    0.00   -0.01    0.87    0.00   -0.01    0.01    0.01    0.01
     0.01    0.01    1.85   -0.01   -0.00    1.27   -0.02   -0.00    1.71   -0.02    0.00    1.73
    -0.02    0.00    0.01    0.02    0.02    0.02    0.01    1.83   -0.01   -0.00    1.31   -0.02
    -0.00    1.72   -0.01    0.00    1.67   -0.01    0.00    0.01    0.01    0.01    0.01    0.01
     1.01    0.00    0.00    0.03    0.02    0.02    0.58    0.06    0.01    0.03    0.05    0.04
     0.97    0.02   -0.00    0.02    0.02    0.04    1.02    0.02   -0.00    0.02    0.02    0.03
     0.99    0.02   -0.00    0.02    0.02    0.03    1.00    0.02   -0.00    0.02    0.02    0.04
     1.00    0.02   -0.00    0.02    0.03    0.02    1.01    0.02   -0.00    0.03    0.02    0.02
     1.03    0.02   -0.00    0.02    0.02    0.03    1.10   -0.01   -0.00    0.03    0.03    0.02
     1.10   -0.00   -0.00    0.02    0.02    0.03    0.83   -0.01   -0.01    0.14    0.03    0.04
     0.86   -0.02   -0.01    0.04    0.04    0.04    0.99    0.03   -0.00    0.03    0.02    0.02
     1.02    0.02   -0.00    0.03    0.03    0.02    0.90    0.04   -0.01    0.09    0.03    0.05
     0.97    0.00   -0.01    0.07    0.03    0.03    1.02   -0.00   -0.00    0.03    0.02    0.02


 List of selected MOs, ordered by energy, with the most significant SFO gross populations
 ========================================================================================

 Each percentage contribution in the table below corres ponds to the indicated SFO.
 In general, a SFO may be a linear combination of several Fragment Orbitals on the same,
 or on symmetry-related Fragments. Only the first 'member' of such a combination is
 specified here. A full definition of all SFOs is given in an earlier part of the output.
 The numbering of the SFOs in this table does NOT include the Core Orbitals, and starts
 from one for each symmetry representation, as in the SFO definition list earlier.

       E(eV)  Occ       MO           %     SFO (first member)   E(eV)  Occ   Fragment
 -------------------------------------------------------------------------------------

     -20.898  2.00     3 A         19.18%     1 S             -13.685  2.00    10 C
                                   15.44%     1 S             -13.685  2.00     7 C
                                   12.55%     1 S              -6.353  1.00    28 H
                                   10.89%     1 S              -6.353  1.00    24 H
                                   10.22%     1 S              -6.353  1.00    29 H
                                    8.24%     1 S             -13.685  2.00     8 C
                                    5.92%     1 S             -13.685  2.00     6 C
                                    2.80%     1 S             -13.685  2.00     9 C
                                    2.44%     1 S             -23.825  2.00    11 O
                                    2.38%     1 P:x            -5.458  0.67     8 C
                                    2.30%     1 S             -23.825  2.00    12 O
                                    2.18%     1 S              -6.353  1.00    30 H
                                    2.00%     1 S              -6.353  1.00    23 H
                                    1.60%     1 P:x            -5.458  0.67     7 C
                                    1.35%     1 P:z            10.966  0.00    28 H
                                   -1.17%     2 S              11.701  0.00    10 C
                                    1.16%     1 P:x            -5.458  0.67    10 C
                                    1.15%     1 P:z            10.966  0.00    29 H
                                    1.13%     1 S              -6.353  1.00    27 H
                                   -1.10%     2 P:x             4.576  0.00    10 C
     -20.139  2.00     4 A         27.01%     1 S             -13.685  2.00     3 C
                                   11.55%     1 S             -13.685  2.00     6 C
                                   10.32%     1 S             -13.685  2.00     5 C
                                    8.90%     1 S             -13.685  2.00     4 C
                                    8.36%     1 P:x            -9.272  1.33    11 O
                                    7.19%     1 S             -13.685  2.00     2 C
                                    5.16%     1 S             -13.685  2.00     8 C
                                    2.30%     1 S             -13.685  2.00     7 C
                                    2.17%     1 S              -6.353  1.00    13 H
                                    2.16%     1 S              -6.353  1.00    20 H
                                    1.81%     1 S              -6.353  1.00    19 H
                                    1.61%     1 S              -6.353  1.00    21 H
                                    1.54%     1 S             -23.825  2.00    12 O
                                    1.53%     1 P:z            -5.458  0.67     5 C
                                    1.48%     1 S              -6.353  1.00    17 H
                                    1.30%     1 P:x            -5.458  0.67     3 C
                                    1.25%     1 S              -6.353  1.00    22 H
                                    1.16%     1 S              -6.353  1.00    18 H
                                    1.07%     1 S             -13.685  2.00     9 C
                                    1.04%     1 S             -23.825  2.00    11 O
     -20.071  2.00     5 A         24.19%     1 S             -13.685  2.00     1 C
                                   17.56%     1 S             -13.685  2.00     2 C
                                    7.68%     1 S             -13.685  2.00     4 C
                                    6.23%     1 S             -23.825  2.00    11 O
                                    5.11%     1 S              -6.353  1.00    15 H
                                    4.23%     1 S              -6.353  1.00    16 H
                                    4.14%     1 S             -13.685  2.00     9 C
                                    4.01%     1 S              -6.353  1.00    18 H
                                    3.37%     1 S             -13.685  2.00     8 C
                                    2.96%     1 P:y            -5.458  0.67     4 C
                                    2.85%     1 S              -6.353  1.00    24 H
                                    2.79%     1 S              -6.353  1.00    17 H
                                    2.65%     1 P:y            -5.458  0.67     3 C
                                   -2.34%     2 P:y             4.576  0.00     3 C
                                    2.23%     1 S             -13.685  2.00     7 C
                                    2.06%     1 S              -6.353  1.00    28 H
                                   -2.01%     2 P:y             4.576  0.00     4 C
                                   -1.95%     2 P:y             4.576  0.00     8 C
                                    1.54%     1 P:x            -5.458  0.67     2 C
                                   -1.28%     2 S               2.572  0.00    25 H
                                    1.24%     1 P:y            -5.458  0.67     8 C
                                    1.21%     1 S              -6.353  1.00    25 H
                                    1.16%     1 P:z            -5.458  0.67     4 C
                                   -1.12%     2 P:y             4.576  0.00     6 C
                                    1.05%     1 S             -13.685  2.00     3 C
     -18.115  2.00     6 A         17.18%     1 S             -13.685  2.00     9 C
                                   12.36%     1 S             -13.685  2.00     8 C
                                    9.25%     1 S             -13.685  2.00     1 C
                                    6.10%     1 S             -13.685  2.00     5 C
                                    4.33%     1 S             -13.685  2.00     7 C
                                    3.89%     1 S              -6.353  1.00    26 H
                                    3.54%     1 S              -6.353  1.00    24 H
                                    3.52%     1 S             -13.685  2.00     2 C
                                    3.45%     1 S              -6.353  1.00    27 H
                                    3.31%     1 P:x            -9.272  1.33    12 O
                                    2.44%     1 S             -13.685  2.00     3 C
                                    2.44%     1 S              -6.353  1.00    16 H
                                    1.78%     1 P:x            -9.272  1.33    11 O
                                    1.62%     1 P:y            -5.458  0.67    10 C
                                    1.53%     1 S              -6.353  1.00    25 H
                                    1.45%     1 P:z            -5.458  0.67     8 C
                                    1.44%     1 S              -6.353  1.00    14 H
                                    1.43%     1 S              -6.353  1.00    28 H
                                    1.41%     1 S              -6.353  1.00    19 H
                                    1.33%     1 S              -6.353  1.00    20 H
                                    1.21%     1 S             -23.825  2.00    12 O
                                    1.16%     1 P:z            -5.458  0.67     4 C
                                   -1.11%     2 P:z             4.576  0.00     8 C
                                    1.10%     1 S              -6.353  1.00    21 H
                                    1.07%     1 P:x            -5.458  0.67     2 C
     -17.366  2.00     7 A         21.90%     1 S             -13.685  2.00     6 C
                                   11.16%     1 S             -13.685  2.00    10 C
                                   10.33%     1 S             -13.685  2.00     7 C
                                    5.67%     1 S             -13.685  2.00     5 C
                                    4.85%     1 S              -6.353  1.00    22 H
                                    4.18%     1 P:y            -5.458  0.67     7 C
                                    3.57%     1 S              -6.353  1.00    30 H
                                    3.41%     1 P:z            -5.458  0.67     3 C
                                    3.23%     1 S             -13.685  2.00     2 C
                                    2.84%     1 P:x            -5.458  0.67     7 C
                                    2.71%     1 S              -6.353  1.00    28 H
                                    2.58%     1 P:y            -5.458  0.67     8 C
                                    2.44%     1 S             -13.685  2.00     9 C
                                    2.05%     1 S              -6.353  1.00    23 H
                                    1.99%     1 S              -6.353  1.00    21 H
                                    1.67%     1 P:y            -5.458  0.67     3 C
                                   -1.59%     2 P:z             4.576  0.00     3 C
                                    1.51%     1 S              -6.353  1.00    29 H
                                    1.51%     1 S              -6.353  1.00    17 H
                                    1.38%     1 S              -6.353  1.00    20 H
                                    1.35%     1 P:y            -5.458  0.67     6 C
                                   -1.21%     2 P:y             4.576  0.00     8 C
                                    1.06%     1 S             -13.685  2.00     4 C
     -16.830  2.00     8 A         16.39%     1 S             -13.685  2.00     5 C
                                   15.30%     1 S             -13.685  2.00     4 C
                                    7.10%     1 S             -13.685  2.00     9 C
                                    6.75%     1 S              -6.353  1.00    13 H
                                    4.99%     1 P:x            -5.458  0.67     3 C
                                    4.95%     1 P:z            -5.458  0.67     8 C
                                    4.89%     1 S             -13.685  2.00     2 C
                                    4.84%     1 S              -6.353  1.00    20 H
                                    4.68%     1 S              -6.353  1.00    19 H
                                    4.14%     1 P:x            -9.272  1.33    11 O
                                    3.83%     1 S              -6.353  1.00    21 H
                                    2.42%     1 S              -6.353  1.00    25 H
                                    2.37%     1 S              -6.353  1.00    26 H
                                    2.35%     1 P:x            -5.458  0.67     1 C
                                    2.19%     1 S              -6.353  1.00    27 H
                                    1.86%     1 S              -6.353  1.00    18 H
                                    1.81%     1 P:x            -5.458  0.67     4 C
                                   -1.66%     2 P:z             4.576  0.00     8 C
                                    1.48%     1 S             -23.825  2.00    11 O
                                    1.33%     1 S             -13.685  2.00     6 C
                                    1.19%     1 P:y            -5.458  0.67     1 C
     -15.788  2.00     9 A          7.33%     1 S             -13.685  2.00     5 C
                                    6.58%     1 S             -13.685  2.00     1 C
                                    5.96%     1 S             -13.685  2.00     9 C
                                    5.61%     1 P:z            -5.458  0.67     3 C
                                    4.56%     1 S             -13.685  2.00     8 C
                                    4.45%     1 S              -6.353  1.00    15 H
                                    4.34%     1 S             -13.685  2.00     2 C
                                    3.52%     1 P:y            -5.458  0.67     4 C
                                    3.14%     1 S              -6.353  1.00    16 H
                                    3.02%     1 S              -6.353  1.00    19 H
                                    2.96%     1 S             -13.685  2.00     6 C
                                    2.78%     1 S              -6.353  1.00    21 H
                                    2.65%     1 S              -6.353  1.00    26 H
                                    2.51%     1 S             -13.685  2.00     7 C
                                    2.23%     1 S              -6.353  1.00    24 H
                                    2.10%     1 P:x            -9.272  1.33    12 O
                                    2.10%     1 P:y            -5.458  0.67     8 C
                                    2.10%     1 S             -13.685  2.00     3 C
                                    1.95%     1 P:x            -5.458  0.67    10 C
                                    1.86%     1 S              -6.353  1.00    25 H
                                    1.74%     1 S              -6.353  1.00    27 H
                                    1.73%     1 P:z            -5.458  0.67     8 C
                                    1.67%     1 P:y            -5.458  0.67     3 C
                                    1.60%     1 P:x            -5.458  0.67     2 C
                                    1.55%     1 S              -6.353  1.00    18 H
                                    1.46%     1 P:z            -9.272  1.33    11 O
                                    1.43%     1 P:y            -5.458  0.67     6 C
                                    1.35%     1 S              -6.353  1.00    22 H
                                    1.29%     1 S              -6.353  1.00    23 H
                                    1.26%     1 S             -13.685  2.00    10 C
                                    1.26%     1 P:y            -5.458  0.67    10 C
                                    1.23%     1 S              -6.353  1.00    20 H
                                    1.05%     1 S             -23.825  2.00    12 O
     -14.793  2.00    10 A         19.08%     1 P:x            -9.272  1.33    11 O
                                    6.98%     1 S             -13.685  2.00     1 C
                                    5.73%     1 P:y            -5.458  0.67     3 C
                                    5.50%     1 S             -13.685  2.00     2 C
                                    4.65%     1 S              -6.353  1.00    18 H
                                    4.23%     1 S              -6.353  1.00    17 H
                                    4.16%     1 S             -13.685  2.00     9 C
                                    3.99%     1 P:y            -5.458  0.67     4 C
                                    3.82%     1 P:x            -9.272  1.33    12 O
                                    3.21%     1 S              -6.353  1.00    16 H
                                    2.96%     1 S              -6.353  1.00    15 H
                                    2.90%     1 S              -6.353  1.00    27 H
                                    2.32%     1 P:x            -5.458  0.67     2 C
                                    2.26%     1 P:z            -5.458  0.67     4 C
                                    1.91%     1 S              -6.353  1.00    20 H
                                    1.89%     1 S             -13.685  2.00     3 C
                                    1.60%     1 P:x            -5.458  0.67     1 C
                                    1.54%     1 S             -13.685  2.00     8 C
                                    1.45%     1 S             -13.685  2.00     5 C
                                    1.41%     1 P:x            -5.458  0.67     3 C
                                    1.33%     1 S              -6.353  1.00    26 H
                                    1.26%     1 S              -6.353  1.00    25 H
                                    1.08%     1 P:z            -5.458  0.67     6 C
                                    1.04%     1 S              -6.353  1.00    23 H
     -14.281  2.00    11 A         14.59%     1 P:x            -9.272  1.33    12 O
                                    6.08%     1 S              -6.353  1.00    23 H
                                    5.51%     1 S             -13.685  2.00     7 C
                                    4.70%     1 P:z            -5.458  0.67     8 C
                                    4.65%     1 S              -6.353  1.00    14 H
                                    3.41%     1 P:z            -9.272  1.33    12 O
                                    3.28%     1 S              -6.353  1.00    25 H
                                    2.92%     1 P:x            -5.458  0.67     8 C
                                    2.80%     1 P:z            -5.458  0.67     6 C
                                    2.76%     1 S              -6.353  1.00    28 H
                                    2.74%     1 S             -13.685  2.00     3 C
                                    2.73%     1 P:z            -5.458  0.67     3 C
                                    2.60%     1 P:y            -5.458  0.67     6 C
                                    2.46%     1 P:z            -5.458  0.67    10 C
                                    2.35%     1 S              -6.353  1.00    17 H
                                    2.15%     1 P:x            -5.458  0.67     7 C
                                    2.05%     1 P:y            -9.272  1.33    12 O
                                    1.94%     1 S             -13.685  2.00     9 C
                                    1.74%     1 S             -13.685  2.00     8 C
                                    1.71%     1 P:z            -5.458  0.67     1 C
                                    1.69%     1 P:z            -9.272  1.33    11 O
                                    1.63%     1 P:z            -5.458  0.67     7 C
                                    1.51%     1 S             -13.685  2.00     2 C
                                    1.50%     1 P:y            -5.458  0.67     2 C
                                    1.45%     1 P:z            -5.458  0.67     2 C
                                    1.39%     1 P:y            -5.458  0.67     9 C
                                    1.30%     1 P:z            -5.458  0.67     4 C
                                    1.22%     1 P:x            -5.458  0.67     9 C
     -14.034  2.00    12 A          9.11%     1 P:y            -5.458  0.67     8 C
                                    8.03%     1 S              -6.353  1.00    30 H
                                    7.68%     1 S             -13.685  2.00    10 C
                                    6.84%     1 P:y            -9.272  1.33    12 O
                                    6.02%     1 S              -6.353  1.00    24 H
                                    4.35%     1 P:z            -5.458  0.67    10 C
                                    4.07%     1 S             -13.685  2.00     6 C
                                    4.01%     1 P:x            -9.272  1.33    12 O
                                    3.51%     1 S              -6.353  1.00    22 H
                                    3.07%     1 S              -6.353  1.00    28 H
                                    2.89%     1 P:x            -5.458  0.67    10 C
                                    2.66%     1 P:y            -5.458  0.67     7 C
                                    2.41%     1 P:z            -5.458  0.67     4 C
                                    2.28%     1 P:x            -5.458  0.67     8 C
                                    2.25%     1 S              -6.353  1.00    27 H
                                    2.19%     1 S             -13.685  2.00     1 C
                                    1.97%     1 S              -6.353  1.00    16 H
                                    1.94%     1 S              -6.353  1.00    29 H
                                    1.89%     1 S              -6.353  1.00    14 H
                                    1.83%     1 P:x            -5.458  0.67     7 C
                                    1.76%     2 S               2.572  0.00    24 H
                                    1.39%     1 P:z            -5.458  0.67     8 C
                                    1.36%     1 P:x            -9.272  1.33    11 O
                                    1.36%     1 S             -13.685  2.00     2 C
                                    1.20%     1 S             -13.685  2.00     7 C
                                    1.12%     1 P:x            -5.458  0.67     9 C
                                    1.04%     1 P:z            -5.458  0.67     7 C
     -13.398  2.00    13 A         11.52%     1 P:y            -9.272  1.33    11 O
                                    8.84%     1 P:y            -5.458  0.67     1 C
                                    8.23%     1 P:y            -5.458  0.67     2 C
                                    5.12%     1 S              -6.353  1.00    15 H
                                    4.65%     1 S              -6.353  1.00    29 H
                                    4.06%     1 S              -6.353  1.00    18 H
                                    3.93%     1 P:y            -5.458  0.67     3 C
                                    3.83%     1 S             -23.825  2.00    11 O
                                    3.56%     1 P:y            -5.458  0.67     4 C
                                    3.52%     1 P:z            -5.458  0.67    10 C
                                    3.45%     1 S              -6.353  1.00    23 H
                                    3.19%     1 S             -13.685  2.00     3 C
                                    2.63%     1 P:z            -5.458  0.67     7 C
                                    2.57%     1 S             -13.685  2.00     4 C
                                    2.44%     1 P:z            -5.458  0.67     2 C
                                    2.03%     1 S             -13.685  2.00     6 C
                                    1.89%     1 P:x            -5.458  0.67     3 C
                                    1.77%     1 S              -6.353  1.00    28 H
                                    1.35%     1 P:z            -5.458  0.67     1 C
                                    1.30%     1 S              -6.353  1.00    25 H
                                    1.29%     1 S             -13.685  2.00     1 C
                                    1.26%     1 S              -6.353  1.00    19 H
                                    1.23%     1 P:x            -9.272  1.33    12 O
                                    1.10%     1 P:x            -5.458  0.67    10 C
                                    1.07%     1 S              -6.353  1.00    16 H
                                    1.05%     1 S              -6.353  1.00    17 H
                                    1.04%     1 S              -6.353  1.00    22 H
     -13.035  2.00    14 A          9.16%     1 P:z            -5.458  0.67     4 C
                                    5.48%     1 P:x            -5.458  0.67     8 C
                                    5.06%     1 P:z            -5.458  0.67     8 C
                                    4.95%     1 P:x            -9.272  1.33    11 O
                                    3.91%     1 P:z            -9.272  1.33    12 O
                                    3.69%     1 S              -6.353  1.00    26 H
                                    3.62%     1 P:y            -5.458  0.67    10 C
                                    3.61%     1 P:x            -9.272  1.33    12 O
                                    3.55%     1 P:x            -5.458  0.67     3 C
                                    3.34%     1 P:y            -5.458  0.67     6 C
                                    2.98%     1 P:z            -5.458  0.67     1 C
                                    2.93%     1 S             -13.685  2.00     8 C
                                    2.89%     1 P:z            -5.458  0.67     9 C
                                    2.82%     1 P:y            -9.272  1.33    12 O
                                    2.70%     1 S              -6.353  1.00    23 H
                                    2.44%     1 S              -6.353  1.00    13 H
                                    2.31%     1 S             -13.685  2.00     7 C
                                    2.29%     1 S              -6.353  1.00    14 H
                                    1.85%     1 P:z            -5.458  0.67     5 C
                                    1.84%     1 P:z            -5.458  0.67     6 C
                                    1.54%     1 P:x            -5.458  0.67     1 C
                                    1.39%     1 S              -6.353  1.00    28 H
                                    1.39%     1 S             -13.685  2.00     3 C
                                    1.38%     1 S             -13.685  2.00     6 C
                                    1.28%     1 S              -6.353  1.00    24 H
                                    1.28%     1 S              -6.353  1.00    21 H
                                    1.17%     1 S              -6.353  1.00    16 H
                                    1.14%     1 S              -6.353  1.00    22 H
                                    1.01%     1 S              -6.353  1.00    30 H
     -12.420  2.00    15 A         18.36%     1 P:x            -5.458  0.67     4 C
                                   10.61%     1 S              -6.353  1.00    13 H
                                    7.29%     1 P:z            -9.272  1.33    11 O
                                    4.78%     1 P:z            -9.272  1.33    12 O
                                    4.76%     1 P:z            -5.458  0.67     3 C
                                    4.38%     1 P:x            -9.272  1.33    11 O
                                    3.75%     1 S              -6.353  1.00    17 H
                                    3.74%     1 P:x            -5.458  0.67     5 C
                                    2.84%     1 S              -6.353  1.00    20 H
                                    2.21%     1 P:y            -9.272  1.33    11 O
                                    2.17%     1 P:z            -5.458  0.67     8 C
                                    2.12%     1 P:y            -5.458  0.67     2 C
                                    1.94%     1 P:x            -5.458  0.67     1 C
                                    1.85%     1 P:x            -5.458  0.67     2 C
                                    1.79%     1 P:y            -5.458  0.67     1 C
                                    1.59%     1 S             -13.685  2.00     5 C
                                    1.58%     1 S             -23.825  2.00    12 O
                                    1.42%     1 S              -6.353  1.00    27 H
                                    1.30%     1 P:z            -5.458  0.67     2 C
                                    1.27%     1 S              -6.353  1.00    19 H
                                    1.04%     1 S              -6.353  1.00    23 H
                                    1.04%     1 S              -6.353  1.00    14 H
                                    1.01%     1 S              -6.353  1.00    16 H
     -11.917  2.00    16 A         11.72%     1 P:z            -5.458  0.67     1 C
                                   10.40%     1 P:z            -5.458  0.67     2 C
                                    6.34%     1 P:y            -5.458  0.67    10 C
                                    5.55%     1 S              -6.353  1.00    30 H
                                    5.50%     1 S              -6.353  1.00    16 H
                                    5.03%     1 P:y            -5.458  0.67     9 C
                                    4.93%     1 S              -6.353  1.00    25 H
                                    4.50%     1 S              -6.353  1.00    18 H
                                    4.31%     1 S              -6.353  1.00    23 H
                                    3.92%     1 P:z            -5.458  0.67     7 C
                                    3.37%     1 P:x            -5.458  0.67     8 C
                                    3.11%     1 S              -6.353  1.00    29 H
                                    2.63%     1 S              -6.353  1.00    15 H
                                    2.46%     1 P:z            -5.458  0.67    10 C
                                    2.24%     1 S              -6.353  1.00    17 H
                                    1.48%     1 P:y            -5.458  0.67     7 C
                                    1.41%     1 S             -13.685  2.00    10 C
                                    1.39%     1 S              -6.353  1.00    27 H
                                    1.37%     1 P:x            -5.458  0.67     6 C
                                    1.24%     1 P:y            -5.458  0.67     6 C
                                    1.14%     1 P:x            -9.272  1.33    12 O
                                    1.04%     1 P:y            -5.458  0.67     8 C
                                    1.03%     1 S              -6.353  1.00    22 H
     -11.450  2.00    17 A         10.02%     1 S              -6.353  1.00    29 H
                                    9.12%     1 P:x            -5.458  0.67    10 C
                                    5.82%     1 S              -6.353  1.00    30 H
                                    5.73%     1 P:z            -5.458  0.67    10 C
                                    3.73%     1 P:y            -5.458  0.67     9 C
                                    3.70%     1 P:y            -5.458  0.67    10 C
                                    3.65%     1 P:y            -5.458  0.67     6 C
                                    3.25%     1 P:x            -5.458  0.67     7 C
                                    3.15%     1 P:x            -5.458  0.67     3 C
                                    3.13%     1 S              -6.353  1.00    26 H
                                    2.81%     1 S              -6.353  1.00    28 H
                                    2.53%     1 P:y            -9.272  1.33    11 O
                                    2.23%     1 P:y            -5.458  0.67     1 C
                                    2.19%     1 P:x            -5.458  0.67     8 C
                                    1.92%     1 P:z            -5.458  0.67     5 C
                                    1.90%     1 S              -6.353  1.00    21 H
                                    1.84%     1 P:z            -5.458  0.67     7 C
                                    1.84%     1 P:z            -5.458  0.67     6 C
                                    1.60%     1 P:z            -5.458  0.67     3 C
                                    1.33%     1 P:z            -5.458  0.67     2 C
                                    1.26%     1 P:x            -5.458  0.67     1 C
                                    1.24%     1 S              -6.353  1.00    15 H
                                    1.19%     1 S             -13.685  2.00     9 C
                                    1.18%     1 P:z            -5.458  0.67     8 C
                                    1.15%     1 P:x            -5.458  0.67     2 C
                                    1.08%     1 P:z            -5.458  0.67     9 C
     -10.856  2.00    18 A          9.75%     1 S              -6.353  1.00    22 H
                                    8.34%     1 P:x            -5.458  0.67     6 C
                                    6.32%     1 S              -6.353  1.00    19 H
                                    5.59%     1 P:y            -5.458  0.67     3 C
                                    4.70%     1 S              -6.353  1.00    13 H
                                    4.64%     1 P:y            -5.458  0.67     5 C
                                    3.97%     1 P:z            -5.458  0.67     2 C
                                    3.24%     1 S              -6.353  1.00    18 H
                                    2.64%     1 P:z            -5.458  0.67     5 C
                                    2.61%     1 S              -6.353  1.00    23 H
                                    2.46%     1 P:y            -5.458  0.67     6 C
                                    2.42%     1 P:z            -5.458  0.67     3 C
                                    2.36%     1 S              -6.353  1.00    15 H
                                    2.22%     1 P:z            -5.458  0.67     7 C
                                    2.15%     1 P:y            -5.458  0.67     7 C
                                    2.09%     1 P:z            -5.458  0.67    10 C
                                    1.78%     1 P:x            -5.458  0.67     3 C
                                    1.70%     1 P:x            -5.458  0.67     4 C
                                    1.61%     1 P:z            -5.458  0.67     4 C
                                    1.46%     1 P:z            -5.458  0.67     9 C
                                    1.44%     1 S              -6.353  1.00    27 H
                                    1.38%     1 P:z            -5.458  0.67     6 C
                                    1.38%     1 P:y            -5.458  0.67     1 C
                                    1.20%     1 S             -13.685  2.00     4 C
                                    1.13%     1 S              -6.353  1.00    28 H
                                    1.01%     1 S              -6.353  1.00    16 H
     -10.562  2.00    19 A         10.97%     1 S              -6.353  1.00    22 H
                                    8.43%     1 S              -6.353  1.00    23 H
                                    5.72%     1 P:y            -5.458  0.67     8 C
                                    4.24%     1 P:z            -5.458  0.67     5 C
                                    3.88%     1 P:x            -9.272  1.33    12 O
                                    3.73%     1 P:y            -9.272  1.33    12 O
                                    3.61%     1 P:y            -5.458  0.67     7 C
                                    3.60%     1 P:z            -5.458  0.67     6 C
                                    3.29%     1 S             -13.685  2.00     7 C
                                    3.25%     1 P:z            -9.272  1.33    11 O
                                    2.94%     1 S              -6.353  1.00    21 H
                                    2.79%     1 S             -13.685  2.00     6 C
                                    2.77%     1 P:y            -5.458  0.67     4 C
                                    2.73%     1 S             -13.685  2.00     3 C
                                    2.62%     1 P:x            -9.272  1.33    11 O
                                    2.16%     1 P:x            -5.458  0.67    10 C
                                    2.12%     1 P:z            -5.458  0.67     9 C
                                    2.04%     1 S              -6.353  1.00    17 H
                                    1.78%     1 P:y            -5.458  0.67     1 C
                                    1.58%     1 P:y            -5.458  0.67     9 C
                                    1.50%     1 P:x            -5.458  0.67     3 C
                                    1.43%     1 P:y            -5.458  0.67     2 C
                                    1.40%     1 P:x            -5.458  0.67     6 C
                                    1.27%     1 S              -6.353  1.00    15 H
                                    1.11%     1 P:x            -5.458  0.67     8 C
                                    1.09%     1 S              -6.353  1.00    26 H
     -10.202  2.00    20 A          7.41%     1 S              -6.353  1.00    30 H
                                    7.41%     1 P:x            -5.458  0.67     9 C
                                    6.95%     1 P:x            -9.272  1.33    12 O
                                    6.43%     1 S              -6.353  1.00    22 H
                                    6.34%     1 S              -6.353  1.00    27 H
                                    5.96%     1 P:y            -5.458  0.67     6 C
                                    4.15%     1 S              -6.353  1.00    17 H
                                    3.66%     1 P:z            -9.272  1.33    12 O
                                    3.36%     1 P:y            -5.458  0.67     8 C
                                    3.06%     1 P:z            -5.458  0.67     2 C
                                    3.05%     1 P:z            -5.458  0.67     5 C
                                    2.75%     1 P:y            -5.458  0.67     2 C
                                    2.74%     1 P:z            -5.458  0.67     6 C
                                    2.60%     1 P:y            -5.458  0.67    10 C
                                    1.96%     1 P:x            -5.458  0.67    10 C
                                    1.89%     1 P:z            -5.458  0.67     9 C
                                    1.88%     1 P:x            -5.458  0.67     3 C
                                    1.74%     2 P:x             4.576  0.00     8 C
                                    1.50%     1 S              -6.353  1.00    21 H
                                    1.48%     1 P:z            -5.458  0.67     7 C
                                    1.46%     1 P:z            -5.458  0.67    10 C
                                    1.28%     1 P:x            -5.458  0.67     2 C
                                    1.02%     1 P:x            -5.458  0.67     8 C
     -10.002  2.00    21 A         13.96%     1 P:y            -5.458  0.67     5 C
                                    8.60%     1 S              -6.353  1.00    19 H
                                    6.99%     1 S              -6.353  1.00    21 H
                                    6.01%     1 P:x            -5.458  0.67     6 C
                                    4.73%     1 S              -6.353  1.00    15 H
                                    4.64%     1 P:y            -5.458  0.67     7 C
                                    3.80%     1 P:y            -5.458  0.67     3 C
                                    3.61%     1 P:x            -5.458  0.67     1 C
                                    3.50%     1 S              -6.353  1.00    23 H
                                    3.22%     1 P:z            -5.458  0.67     1 C
                                    3.15%     1 S              -6.353  1.00    22 H
                                    2.93%     1 P:x            -5.458  0.67     5 C
                                    2.59%     1 P:x            -5.458  0.67     2 C
                                    1.94%     1 S              -6.353  1.00    25 H
                                    1.83%     1 P:y            -5.458  0.67     2 C
                                    1.63%     1 P:y            -5.458  0.67    10 C
                                    1.54%     1 P:z            -5.458  0.67     7 C
                                    1.52%     1 S              -6.353  1.00    26 H
                                    1.45%     1 P:z            -5.458  0.67     5 C
                                    1.39%     1 P:z            -5.458  0.67     4 C
                                    1.35%     1 P:z            -5.458  0.67     9 C
                                    1.35%     1 P:y            -5.458  0.67     6 C
                                    1.29%     1 P:x            -9.272  1.33    11 O
                                    1.22%     1 P:z            -9.272  1.33    11 O
      -9.942  2.00    22 A         11.99%     1 P:z            -9.272  1.33    11 O
                                    7.79%     1 P:y            -5.458  0.67     5 C
                                    7.35%     1 S              -6.353  1.00    20 H
                                    5.34%     1 P:x            -5.458  0.67     5 C
                                    4.52%     1 P:z            -5.458  0.67     3 C
                                    3.44%     1 P:y            -5.458  0.67     1 C
                                    2.72%     1 P:z            -5.458  0.67     8 C
                                    2.50%     1 P:z            -5.458  0.67     9 C
                                    2.47%     1 P:y            -9.272  1.33    12 O
                                    2.41%     1 P:x            -5.458  0.67     3 C
                                    2.35%     1 S              -6.353  1.00    29 H
                                    2.31%     1 S              -6.353  1.00    16 H
                                    2.29%     1 S              -6.353  1.00    26 H
                                    2.27%     1 P:z            -5.458  0.67     2 C
                                    2.23%     1 P:z            -5.458  0.67     4 C
                                    2.19%     1 P:y            -5.458  0.67    10 C
                                    2.11%     1 P:x            -9.272  1.33    11 O
                                    1.92%     1 P:z            -5.458  0.67     5 C
                                    1.80%     1 S              -6.353  1.00    17 H
                                    1.76%     1 S              -6.353  1.00    19 H
                                    1.65%     1 P:z            -9.272  1.33    12 O
                                    1.63%     1 P:x            -5.458  0.67     8 C
                                    1.46%     1 S              -6.353  1.00    30 H
                                    1.46%     1 S              -6.353  1.00    21 H
                                    1.33%     1 P:x            -5.458  0.67     1 C
                                    1.28%     1 P:z            -5.458  0.67    10 C
                                    1.09%     1 P:z            -5.458  0.67     7 C
                                    1.09%     1 P:y            -5.458  0.67     8 C
      -9.463  2.00    23 A         14.42%     1 S              -6.353  1.00    20 H
                                   12.54%     1 P:x            -5.458  0.67     5 C
                                    6.50%     1 P:y            -5.458  0.67     4 C
                                    6.30%     1 P:x            -5.458  0.67     2 C
                                    5.53%     1 P:x            -5.458  0.67     1 C
                                    4.75%     1 S              -6.353  1.00    18 H
                                    4.68%     1 P:x            -9.272  1.33    11 O
                                    3.65%     1 P:y            -9.272  1.33    12 O
                                    3.60%     1 S              -6.353  1.00    29 H
                                    2.47%     1 P:y            -5.458  0.67     1 C
                                    2.41%     1 P:y            -5.458  0.67     5 C
                                    2.16%     1 S              -6.353  1.00    21 H
                                    2.13%     1 P:z            -5.458  0.67     2 C
                                    2.02%     1 P:z            -5.458  0.67     8 C
                                    1.95%     1 P:y            -5.458  0.67     9 C
                                    1.90%     1 P:x            -5.458  0.67    10 C
                                    1.52%     1 P:y            -5.458  0.67     7 C
                                    1.30%     2 P:x             4.576  0.00     3 C
                                    1.16%     1 S              -6.353  1.00    23 H
                                    1.09%     1 P:z            -5.458  0.67    10 C
                                    1.02%     1 P:z            -5.458  0.67     3 C
      -9.290  2.00    24 A          9.51%     1 P:z            -5.458  0.67     5 C
                                    7.03%     1 S              -6.353  1.00    20 H
                                    6.49%     1 S              -6.353  1.00    21 H
                                    6.48%     1 P:z            -9.272  1.33    12 O
                                    6.09%     1 P:x            -5.458  0.67     9 C
                                    4.65%     1 P:x            -5.458  0.67     5 C
                                    4.38%     1 S              -6.353  1.00    26 H
                                    4.11%     1 S              -6.353  1.00    23 H
                                    4.08%     1 P:x            -5.458  0.67     1 C
                                    3.73%     1 P:x            -9.272  1.33    12 O
                                    3.44%     1 P:z            -9.272  1.33    11 O
                                    2.63%     1 P:z            -5.458  0.67     2 C
                                    2.50%     1 P:x            -5.458  0.67     2 C
                                    2.10%     1 S              -6.353  1.00    18 H
                                    1.85%     1 P:y            -5.458  0.67     7 C
                                    1.81%     1 S              -6.353  1.00    16 H
                                    1.51%     1 P:z            -5.458  0.67     3 C
                                    1.46%     1 S              -6.353  1.00    19 H
                                    1.41%     1 P:y            -5.458  0.67     5 C
                                    1.27%     1 P:z            -5.458  0.67     9 C
                                    1.27%     1 S              -6.353  1.00    25 H
                                    1.11%     1 P:z            -5.458  0.67     7 C
                                    1.06%     1 P:z            -5.458  0.67    10 C
                                    1.05%     1 P:y            -5.458  0.67     6 C
      -8.940  2.00    25 A         24.42%     1 P:x            -5.458  0.67     9 C
                                   11.62%     1 S              -6.353  1.00    26 H
                                    9.87%     1 S              -6.353  1.00    27 H
                                    4.84%     1 P:z            -9.272  1.33    12 O
                                    3.25%     1 P:z            -9.272  1.33    11 O
                                    2.64%     1 P:y            -9.272  1.33    12 O
                                    2.54%     1 P:y            -5.458  0.67    10 C
                                    2.54%     1 S              -6.353  1.00    30 H
                                    2.20%     1 S             -23.825  2.00    12 O
                                    2.01%     1 P:x            -5.458  0.67     2 C
                                    1.85%     1 P:x            -5.458  0.67     1 C
                                    1.84%     1 S              -6.353  1.00    25 H
                                    1.70%     1 S              -6.353  1.00    16 H
                                    1.60%     1 S              -6.353  1.00    14 H
                                    1.31%     1 P:x            -5.458  0.67     4 C
                                    1.31%     1 P:z            -5.458  0.67     1 C
                                    1.30%     1 S              -6.353  1.00    17 H
                                    1.29%     1 P:x            -5.458  0.67     5 C
                                    1.23%     1 S              -6.353  1.00    23 H
                                    1.17%     1 P:x            -5.458  0.67    10 C
      -8.791  2.00    26 A         13.24%     1 P:z            -9.272  1.33    12 O
                                    7.61%     1 P:y            -9.272  1.33    12 O
                                    5.61%     1 P:x            -9.272  1.33    12 O
                                    5.25%     1 P:x            -5.458  0.67     2 C
                                    4.66%     1 P:z            -5.458  0.67     9 C
                                    4.25%     1 P:y            -9.272  1.33    11 O
                                    3.42%     1 S             -23.825  2.00    12 O
                                    3.29%     1 P:x            -5.458  0.67     1 C
                                    3.27%     1 S              -6.353  1.00    13 H
                                    3.04%     1 S              -6.353  1.00    16 H
                                    2.72%     1 S              -6.353  1.00    27 H
                                    2.72%     1 P:z            -5.458  0.67     1 C
                                    2.51%     1 P:x            -5.458  0.67     4 C
                                    2.36%     1 S              -6.353  1.00    17 H
                                    2.26%     1 S              -6.353  1.00    20 H
                                    1.91%     1 P:z            -5.458  0.67     5 C
                                    1.39%     1 P:y            -5.458  0.67     4 C
                                    1.35%     1 P:y            -5.458  0.67     8 C
                                    1.17%     1 P:z            -5.458  0.67    10 C
                                    1.15%     1 P:y            -5.458  0.67     2 C
                                    1.11%     1 P:y            -5.458  0.67    10 C
                                    1.09%     1 P:y            -5.458  0.67     5 C
                                    1.07%     1 P:x            -9.272  1.33    11 O
                                    1.07%     1 S              -6.353  1.00    25 H
                                    1.06%     2 P:x             4.576  0.00     8 C
                                    1.04%     1 S              -6.353  1.00    21 H
                                    1.02%     2 P:x             4.576  0.00     1 C
                                    1.01%     1 S              -6.353  1.00    19 H
      -8.767  2.00    27 A          9.77%     1 P:z            -5.458  0.67     9 C
                                    6.87%     1 P:y            -9.272  1.33    11 O
                                    5.46%     1 P:y            -5.458  0.67     2 C
                                    5.27%     1 P:z            -5.458  0.67     1 C
                                    4.38%     1 P:z            -5.458  0.67     3 C
                                    3.87%     1 P:y            -5.458  0.67     8 C
                                    3.69%     1 P:z            -9.272  1.33    11 O
                                    3.56%     1 P:y            -5.458  0.67    10 C
                                    3.32%     1 S              -6.353  1.00    26 H
                                    3.26%     1 P:x            -5.458  0.67     2 C
                                    3.25%     1 S              -6.353  1.00    30 H
                                    3.10%     1 S              -6.353  1.00    16 H
                                    2.65%     1 S              -6.353  1.00    17 H
                                    2.34%     1 S              -6.353  1.00    15 H
                                    2.18%     1 P:x            -5.458  0.67     4 C
                                    2.12%     1 P:x            -5.458  0.67     1 C
                                    2.09%     1 P:z            -5.458  0.67     5 C
                                    1.63%     1 P:x            -5.458  0.67    10 C
                                    1.48%     1 S              -6.353  1.00    13 H
                                    1.40%     1 P:y            -5.458  0.67     4 C
                                    1.40%     1 P:x            -5.458  0.67     6 C
                                    1.35%     1 S              -6.353  1.00    23 H
                                    1.31%     1 S              -6.353  1.00    22 H
                                    1.26%     1 S              -6.353  1.00    18 H
                                    1.04%     1 P:y            -5.458  0.67     9 C
      -8.453  2.00    28 A         11.01%     1 P:y            -5.458  0.67     9 C
                                    9.98%     1 S              -6.353  1.00    25 H
                                    9.17%     1 P:y            -9.272  1.33    11 O
                                    5.83%     1 S              -6.353  1.00    27 H
                                    4.87%     1 P:z            -5.458  0.67     9 C
                                    4.43%     1 S              -6.353  1.00    21 H
                                    3.45%     1 P:z            -5.458  0.67     1 C
                                    3.17%     1 P:y            -5.458  0.67    10 C
                                    2.99%     1 S              -6.353  1.00    16 H
                                    2.75%     1 P:x            -5.458  0.67     5 C
                                    2.72%     1 P:y            -5.458  0.67     5 C
                                    2.44%     1 P:z            -9.272  1.33    12 O
                                    2.32%     1 P:y            -5.458  0.67     1 C
                                    2.30%     1 S              -6.353  1.00    19 H
                                    2.12%     1 S              -6.353  1.00    13 H
                                    1.92%     1 P:y            -9.272  1.33    12 O
                                    1.85%     1 P:z            -5.458  0.67     4 C
                                    1.60%     1 P:x            -5.458  0.67     3 C
                                    1.40%     1 P:z            -5.458  0.67     6 C
                                    1.26%     1 P:y            -5.458  0.67     7 C
                                    1.23%     1 P:y            -5.458  0.67     4 C
                                    1.02%     1 S              -6.353  1.00    30 H
      -8.157  2.00    29 A          6.94%     1 P:y            -5.458  0.67     3 C
                                    6.85%     1 P:y            -5.458  0.67     5 C
                                    6.60%     1 S              -6.353  1.00    19 H
                                    5.92%     1 P:z            -9.272  1.33    12 O
                                    5.46%     1 P:y            -5.458  0.67     2 C
                                    4.60%     1 P:x            -5.458  0.67     1 C
                                    4.22%     1 P:x            -5.458  0.67     2 C
                                    4.21%     1 S              -6.353  1.00    21 H
                                    4.15%     1 S              -6.353  1.00    25 H
                                    4.14%     1 P:y            -5.458  0.67     9 C
                                    3.53%     1 P:y            -5.458  0.67     7 C
                                    3.36%     1 S              -6.353  1.00    15 H
                                    3.01%     1 P:y            -9.272  1.33    12 O
                                    2.50%     1 P:z            -5.458  0.67     6 C
                                    2.27%     1 S              -6.353  1.00    27 H
                                    2.19%     2 P:y             4.576  0.00     3 C
                                    2.05%     1 P:y            -5.458  0.67     6 C
                                    1.66%     1 S              -6.353  1.00    13 H
                                    1.52%     1 P:y            -5.458  0.67     8 C
                                    1.44%     1 S              -6.353  1.00    17 H
                                    1.36%     1 P:y            -5.458  0.67     1 C
                                    1.26%     1 S              -6.353  1.00    23 H
                                    1.24%     1 P:z            -5.458  0.67     1 C
                                    1.19%     1 P:x            -9.272  1.33    11 O
                                    1.07%     1 P:z            -9.272  1.33    11 O
                                    1.06%     1 P:z            -5.458  0.67     9 C
      -7.877  2.00    30 A         15.06%     1 P:z            -5.458  0.67     2 C
                                   10.91%     1 S              -6.353  1.00    18 H
                                    7.72%     1 S              -6.353  1.00    17 H
                                    5.98%     1 S              -6.353  1.00    19 H
                                    5.38%     1 P:z            -5.458  0.67     1 C
                                    4.94%     1 P:y            -9.272  1.33    11 O
                                    4.54%     1 P:y            -9.272  1.33    12 O
                                    4.38%     1 S              -6.353  1.00    16 H
                                    3.92%     1 S              -6.353  1.00    15 H
                                    3.26%     1 P:y            -5.458  0.67     5 C
                                    3.16%     1 P:z            -9.272  1.33    12 O
                                    3.09%     1 P:z            -5.458  0.67     3 C
                                    2.66%     1 P:z            -5.458  0.67     5 C
                                    1.93%     1 P:x            -5.458  0.67     5 C
                                    1.41%     2 P:z             4.576  0.00     2 C
                                    1.06%     1 P:x            -5.458  0.67     3 C
                                    1.05%     1 S              -6.353  1.00    13 H
      -7.817  2.00    31 A         20.11%     1 P:y            -9.272  1.33    11 O
                                    8.35%     1 P:y            -5.458  0.67     1 C
                                    6.93%     1 P:y            -5.458  0.67     9 C
                                    5.72%     1 S              -6.353  1.00    13 H
                                    5.14%     1 S              -6.353  1.00    15 H
                                    4.41%     1 P:z            -9.272  1.33    11 O
                                    4.20%     1 P:z            -5.458  0.67     1 C
                                    3.77%     1 P:y            -5.458  0.67     4 C
                                    3.17%     1 P:z            -5.458  0.67     8 C
                                    2.57%     1 P:z            -5.458  0.67     4 C
                                    2.26%     1 P:y            -5.458  0.67     7 C
                                    2.26%     1 S              -6.353  1.00    26 H
                                    1.83%     1 S             -23.825  2.00    11 O
                                    1.76%     1 P:x            -5.458  0.67     4 C
                                    1.75%     1 P:y            -5.458  0.67     2 C
                                    1.56%     1 P:y            -5.458  0.67    10 C
                                    1.18%     1 P:x            -5.458  0.67     6 C
                                    1.11%     1 S              -6.353  1.00    16 H
                                    1.10%     1 P:z            -5.458  0.67     9 C
                                    1.06%     1 P:z            -5.458  0.67     7 C
      -6.856  2.00    32 A         27.86%     1 P:y            -9.272  1.33    12 O
                                   11.35%     1 P:z            -9.272  1.33    12 O
                                    6.84%     1 P:z            -9.272  1.33    11 O
                                    4.54%     1 P:y            -9.272  1.33    11 O
                                    3.94%     1 P:z            -5.458  0.67     6 C
                                    3.56%     1 P:y            -5.458  0.67    10 C
                                    2.47%     1 P:z            -5.458  0.67     3 C
                                    2.17%     1 S              -6.353  1.00    23 H
                                    2.14%     1 S              -6.353  1.00    17 H
                                    1.97%     1 P:y            -5.458  0.67     4 C
                                    1.91%     1 P:z            -5.458  0.67    10 C
                                    1.89%     1 P:x            -9.272  1.33    12 O
                                    1.48%     1 S              -6.353  1.00    16 H
                                    1.45%     1 P:z            -5.458  0.67     5 C
                                    1.44%     2 P:y             4.576  0.00     8 C
                                    1.39%     1 S             -13.685  2.00    10 C
                                    1.34%     1 P:z            -5.458  0.67     4 C
                                    1.24%     1 P:y            -5.458  0.67     8 C
                                    1.10%     1 P:y            -5.458  0.67     7 C
                                    1.09%     1 S              -6.353  1.00    22 H
                                    1.08%     1 P:y            -5.458  0.67     3 C
                                    1.08%     1 P:y            -5.458  0.67     2 C
                                    1.06%     1 S              -6.353  1.00    21 H
      -6.483  2.00    33 A         13.54%     1 P:z            -5.458  0.67     7 C
                                   10.64%     1 P:z            -9.272  1.33    11 O
                                    7.29%     1 P:y            -5.458  0.67     7 C
                                    6.42%     1 P:z            -5.458  0.67    10 C
                                    4.57%     1 P:z            -5.458  0.67     6 C
                                    4.35%     1 S              -6.353  1.00    24 H
                                    4.26%     1 P:z            -5.458  0.67     8 C
                                    4.21%     1 P:z            -9.272  1.33    12 O
                                    4.06%     1 P:z            -5.458  0.67     4 C
                                    4.00%     1 S              -6.353  1.00    28 H
                                    2.45%     1 P:y            -9.272  1.33    11 O
                                    2.32%     1 P:x            -5.458  0.67     6 C
                                    2.19%     1 P:x            10.966  0.00    24 H
                                    1.79%     2 P:z             4.576  0.00     8 C
                                    1.74%     1 S              -6.353  1.00    23 H
                                    1.72%     1 P:z            -5.458  0.67     9 C
                                    1.40%     1 S             -13.685  2.00     7 C
                                    1.23%     1 P:x            -9.272  1.33    12 O
                                    1.19%     1 P:z            -5.458  0.67     5 C
                                    1.19%     1 S              -6.353  1.00    13 H
      -6.161  2.00    34 A         19.93%     1 P:z            -9.272  1.33    11 O
                                   11.25%     1 P:y            -9.272  1.33    11 O
                                    8.90%     1 P:x            -5.458  0.67     6 C
                                    7.14%     1 P:z            -5.458  0.67     7 C
                                    6.79%     1 P:y            -9.272  1.33    12 O
                                    6.28%     1 P:z            -9.272  1.33    12 O
                                    4.00%     1 P:z            -5.458  0.67    10 C
                                    3.72%     1 P:y            -5.458  0.67     6 C
                                    2.82%     1 P:x            -5.458  0.67     7 C
                                    2.59%     1 P:z            -5.458  0.67     8 C
                                    2.43%     1 P:y            -5.458  0.67     7 C
                                    2.21%     1 P:y            -5.458  0.67     2 C
                                    1.60%     1 S              -6.353  1.00    22 H
                                    1.56%     1 P:y            -5.458  0.67    10 C
                                    1.09%     1 P:y            -5.458  0.67     8 C
                                    1.07%     1 P:y            -5.458  0.67     1 C
                                    1.03%     1 P:z            -5.458  0.67     4 C
      -4.640  2.00    35 A         18.93%     1 P:x            -5.458  0.67     7 C
                                   10.76%     1 P:z            -5.458  0.67     6 C
                                    9.95%     1 P:x            -5.458  0.67    10 C
                                    8.54%     1 P:y            -5.458  0.67     6 C
                                    7.45%     1 P:x            -5.458  0.67     6 C
                                    5.16%     1 S              -6.353  1.00    30 H
                                    4.62%     1 S              -6.353  1.00    24 H
                                    4.04%     1 S              -6.353  1.00    28 H
                                    3.88%     1 P:y            -9.272  1.33    12 O
                                    3.41%     1 S              -6.353  1.00    29 H
                                    2.68%     1 S             -13.685  2.00     7 C
                                    2.25%     1 S              -6.353  1.00    22 H
                                    1.34%     1 P:x            10.966  0.00    24 H
                                    1.26%     1 S             -13.685  2.00    10 C
                                    1.24%     1 P:z            -5.458  0.67     5 C
                                    1.07%     1 P:z            -5.458  0.67    10 C
                                    1.03%     1 S              -6.353  1.00    21 H
      -0.747  0.00    36 A         16.74%     1 P:x            -5.458  0.67     7 C
                                   12.09%     1 P:z            -5.458  0.67     6 C
                                   11.92%     1 P:x            -5.458  0.67     6 C
                                    6.00%     1 P:z            -5.458  0.67    10 C
                                    5.89%     1 S              -6.353  1.00    14 H
                                    5.57%     1 P:z            -5.458  0.67     7 C
                                    4.59%     1 S              -6.353  1.00    30 H
                                    3.95%     2 S               2.572  0.00    14 H
                                    3.67%     1 S              -6.353  1.00    28 H
                                    3.25%     1 P:y            -5.458  0.67     7 C
                                    3.22%     1 P:y            -5.458  0.67     6 C
                                    2.20%     1 S              -6.353  1.00    24 H
                                    2.13%     1 S              -6.353  1.00    21 H
                                    2.06%     1 P:x            -5.458  0.67    10 C
                                   -1.86%     2 P:x             4.576  0.00     7 C
                                   -1.66%     2 P:z             4.576  0.00    10 C
                                    1.46%     1 S              -6.353  1.00    17 H
                                    1.43%     2 S               2.572  0.00    24 H
                                   -1.42%     2 S              11.701  0.00     7 C
                                    1.36%     1 P:x            10.966  0.00    29 H
                                    1.32%     1 S              -6.353  1.00    23 H
                                   -1.26%     2 P:y             4.576  0.00     6 C
                                    1.23%     2 S               2.572  0.00    23 H
                                    1.19%     1 S             -13.685  2.00     7 C
      -0.523  0.00    37 A         13.15%     1 S              -6.353  1.00    14 H
                                   12.97%     2 S               2.572  0.00    14 H
                                  -11.15%     2 S               2.572  0.00    24 H
                                   10.85%     2 S               2.572  0.00    28 H
                                    8.36%     2 S               2.572  0.00    13 H
                                    8.12%     1 S              -6.353  1.00    28 H
                                    7.35%     2 S               2.572  0.00    16 H
                                   -7.29%     2 S               2.572  0.00    25 H
                                    6.84%     2 S               2.572  0.00    18 H
                                    6.58%     2 S               2.572  0.00    27 H
                                    6.29%     2 S               2.572  0.00    23 H
                                   -5.51%     1 S              -6.353  1.00    24 H
                                    5.35%     2 S               2.572  0.00    17 H
                                    5.28%     1 S              -6.353  1.00    16 H
                                    4.32%     1 S              -6.353  1.00    18 H
                                    4.29%     1 S              -6.353  1.00    17 H
                                    3.97%     1 S              -6.353  1.00    27 H
                                    3.66%     1 S              -6.353  1.00    13 H
                                   -3.56%     1 S              -6.353  1.00    25 H
                                    3.55%     1 S              -6.353  1.00    23 H
                                    2.55%     1 S              -6.353  1.00    29 H
                                   -2.14%     2 P:x             4.576  0.00     8 C
                                    2.13%     2 S               2.572  0.00    22 H
                                    2.10%     2 S               2.572  0.00    15 H
                                    1.99%     2 S               2.572  0.00    21 H
                                   -1.91%     2 S              11.701  0.00    10 C
                                   -1.82%     2 S              11.701  0.00     9 C
                                   -1.72%     1 S              -6.353  1.00    30 H
                                    1.41%     2 S               2.572  0.00    26 H
                                   -1.30%     2 S              11.701  0.00     2 C
                                    1.27%     2 S               2.572  0.00    20 H
                                   -1.26%     2 P:y             4.576  0.00     2 C
                                    1.19%     2 S               2.572  0.00    19 H
                                    1.17%     1 S              -6.353  1.00    15 H
                                    1.16%     3 S              42.104  0.00    24 H
                                   -1.15%     2 S              11.701  0.00     7 C
                                   -1.14%     2 S              11.701  0.00     4 C
                                    1.13%     2 S               2.572  0.00    29 H
                                    1.04%     1 S              -6.353  1.00    20 H
                                    1.02%     1 S             -13.685  2.00     9 C
      -0.122  0.00    38 A         14.51%     1 S              -6.353  1.00    13 H
                                   12.26%     2 S               2.572  0.00    22 H
                                   11.39%     2 S               2.572  0.00    13 H
                                    9.37%     1 S              -6.353  1.00    22 H
                                    9.24%     1 S              -6.353  1.00    18 H
                                    9.22%     2 S               2.572  0.00    27 H
                                    9.21%     1 S              -6.353  1.00    16 H
                                    9.15%     2 S               2.572  0.00    23 H
                                    7.92%     1 S              -6.353  1.00    23 H
                                    6.98%     1 S              -6.353  1.00    27 H
                                    6.54%     2 S               2.572  0.00    18 H
                                    6.41%     2 S               2.572  0.00    16 H
                                   -5.35%     2 P:x             4.576  0.00     4 C
                                   -4.73%     2 P:z             4.576  0.00     2 C
                                   -4.56%     2 P:z             4.576  0.00     1 C
                                    4.24%     1 S              -6.353  1.00    14 H
                                   -3.93%     2 P:x             4.576  0.00     9 C
                                    3.83%     2 S               2.572  0.00    14 H
                                   -3.69%     2 P:z             4.576  0.00     6 C
                                   -3.63%     2 P:z             4.576  0.00     4 C
                                    3.27%     1 S              -6.353  1.00    17 H
                                   -3.23%     2 P:x             4.576  0.00     7 C
                                   -3.00%     2 P:z             4.576  0.00     8 C
                                   -2.42%     2 P:x             4.576  0.00    10 C
                                   -2.21%     2 S               2.572  0.00    24 H
                                    2.16%     2 S               2.572  0.00    29 H
                                    1.94%     1 S              -6.353  1.00    15 H
                                   -1.82%     2 P:x             4.576  0.00     8 C
                                    1.78%     2 S               2.572  0.00    20 H
                                    1.75%     1 P:x            -5.458  0.67     7 C
                                   -1.75%     2 P:z             4.576  0.00     3 C
                                   -1.61%     2 P:x             4.576  0.00     6 C
                                    1.56%     2 S               2.572  0.00    25 H
                                   -1.47%     2 P:z             4.576  0.00     7 C
                                    1.44%     1 S              -6.353  1.00    29 H
                                    1.40%     1 P:z            -5.458  0.67     6 C
                                    1.35%     1 P:z            -5.458  0.67     2 C
                                   -1.29%     2 P:z             4.576  0.00     5 C
                                    1.24%     1 S              -6.353  1.00    20 H
                                    1.22%     2 P:z             4.576  0.00    10 C
                                    1.18%     1 P:z            -5.458  0.67     1 C
                                   -1.18%     2 S               2.572  0.00    26 H
                                    1.15%     1 P:z            -5.458  0.67     4 C
                                   -1.12%     2 P:x             4.576  0.00     3 C
                                    1.09%     1 P:y            -5.458  0.67     7 C
                                   -1.01%     2 S               2.572  0.00    17 H
       0.016  0.00    39 A         17.27%     2 S               2.572  0.00    17 H
                                   12.63%     2 S               2.572  0.00    20 H
                                   12.08%     2 S               2.572  0.00    21 H
                                   11.54%     1 S              -6.353  1.00    17 H
                                   10.22%     2 S               2.572  0.00    16 H
                                   10.19%     1 S              -6.353  1.00    14 H
                                    8.04%     1 S              -6.353  1.00    16 H
                                    8.02%     2 S               2.572  0.00    14 H
                                    7.56%     1 S              -6.353  1.00    20 H
                                    6.85%     1 S              -6.353  1.00    21 H
                                   -5.20%     2 P:y             4.576  0.00     6 C
                                    4.83%     2 S               2.572  0.00    30 H
                                    3.56%     1 S              -6.353  1.00    29 H
                                    3.05%     2 S               2.572  0.00    29 H
                                    2.95%     2 S               2.572  0.00    22 H
                                   -2.82%     2 P:z             4.576  0.00     3 C
                                   -2.77%     2 P:y             4.576  0.00     1 C
                                   -2.72%     2 P:z             4.576  0.00     1 C
                                    2.35%     1 S              -6.353  1.00    24 H
                                   -2.34%     2 P:x             4.576  0.00     7 C
                                    2.31%     2 S               2.572  0.00    24 H
                                    2.31%     1 S              -6.353  1.00    22 H
                                   -2.22%     2 P:y             4.576  0.00     2 C
                                   -2.10%     2 P:y             4.576  0.00     5 C
                                    2.09%     2 S               2.572  0.00    18 H
                                   -2.09%     2 P:y             4.576  0.00     7 C
                                   -1.91%     2 P:y             4.576  0.00     4 C
                                   -1.85%     2 P:y             4.576  0.00     8 C
                                   -1.78%     2 S              11.701  0.00     2 C
                                   -1.78%     2 P:z             4.576  0.00     2 C
                                    1.73%     2 S               2.572  0.00    23 H
                                   -1.46%     2 P:z             4.576  0.00     5 C
                                   -1.37%     2 P:y             4.576  0.00     3 C
                                    1.37%     1 S              -6.353  1.00    28 H
                                   -1.27%     2 S              11.701  0.00     5 C
                                    1.25%     1 P:y            -5.458  0.67     2 C
                                   -1.09%     2 P:z             4.576  0.00     6 C
       0.400  0.00    40 A         21.02%     2 S               2.572  0.00    15 H
                                   14.94%     1 S              -6.353  1.00    15 H
                                    8.35%     2 S               2.572  0.00    26 H
                                    8.16%     2 S               2.572  0.00    20 H
                                    7.86%     2 S               2.572  0.00    19 H
                                    7.76%     1 S              -6.353  1.00    18 H
                                    7.58%     1 S              -6.353  1.00    20 H
                                    7.18%     2 S               2.572  0.00    18 H
                                    4.99%     2 S               2.572  0.00    28 H
                                    4.42%     1 S              -6.353  1.00    19 H
                                   -3.91%     2 P:z             4.576  0.00     2 C
                                    3.74%     2 S               2.572  0.00    16 H
                                    3.68%     2 S               2.572  0.00    23 H
                                   -3.54%     2 P:y             4.576  0.00     8 C
                                   -3.51%     2 P:x             4.576  0.00     5 C
                                   -3.17%     2 S              11.701  0.00     1 C
                                    2.34%     1 S              -6.353  1.00    26 H
                                    2.20%     2 S               2.572  0.00    25 H
                                   -2.12%     2 P:y             4.576  0.00     1 C
                                   -1.91%     2 P:y             4.576  0.00     3 C
                                    1.91%     1 S             -13.685  2.00     1 C
                                    1.84%     2 S               2.572  0.00    30 H
                                    1.81%     1 S              -6.353  1.00    28 H
                                    1.77%     1 S              -6.353  1.00    29 H
                                    1.69%     1 P:x            -5.458  0.67     2 C
                                    1.66%     1 P:y            -5.458  0.67     4 C
                                    1.59%     1 S              -6.353  1.00    23 H
                                    1.31%     2 P:y             4.576  0.00     9 C
                                   -1.28%     2 P:x             4.576  0.00     3 C
                                    1.25%     1 P:x            -5.458  0.67     5 C
                                   -1.23%     2 S              11.701  0.00     9 C
                                   -1.18%     2 P:y             4.576  0.00     2 C
                                   -1.17%     2 P:z             4.576  0.00     3 C
                                    1.09%     2 S               2.572  0.00    22 H
                                   -1.05%     2 P:y             4.576  0.00    10 C
                                    1.04%     2 S               2.572  0.00    29 H
       0.588  0.00    41 A         14.96%     1 S              -6.353  1.00    16 H
                                   10.71%     1 S              -6.353  1.00    18 H
                                   10.28%     1 S              -6.353  1.00    14 H
                                    9.07%     2 S               2.572  0.00    18 H
                                    8.46%     2 S               2.572  0.00    16 H
                                    8.08%     2 S               2.572  0.00    23 H
                                    7.32%     2 S               2.572  0.00    29 H
                                    6.62%     1 S              -6.353  1.00    29 H
                                    6.59%     1 S              -6.353  1.00    23 H
                                    6.34%     2 S               2.572  0.00    20 H
                                    6.17%     1 S              -6.353  1.00    20 H
                                    5.53%     1 S              -6.353  1.00    27 H
                                   -4.86%     2 P:z             4.576  0.00     1 C
                                   -4.66%     2 P:x             4.576  0.00    10 C
                                   -4.58%     2 P:z             4.576  0.00     2 C
                                   -3.78%     2 P:y             4.576  0.00     6 C
                                    3.76%     2 S               2.572  0.00    14 H
                                   -3.75%     2 P:y             4.576  0.00     7 C
                                   -3.55%     2 P:x             4.576  0.00     5 C
                                    3.45%     1 P:x            -5.458  0.67    10 C
                                   -3.42%     2 P:z             4.576  0.00     7 C
                                    3.41%     2 S               2.572  0.00    22 H
                                   -3.17%     2 P:x             4.576  0.00     6 C
                                    2.86%     2 S               2.572  0.00    27 H
                                    2.81%     1 S              -6.353  1.00    24 H
                                    2.61%     1 P:x            -5.458  0.67     7 C
                                   -2.52%     2 P:x             4.576  0.00     8 C
                                    2.36%     1 P:y            -5.458  0.67     7 C
                                    2.12%     1 S              -6.353  1.00    22 H
                                    1.94%     1 P:x            -5.458  0.67     6 C
                                   -1.80%     2 P:x             4.576  0.00     1 C
                                   -1.76%     2 P:x             9.443  0.00    12 O
                                   -1.66%     1 P:y            -5.458  0.67     6 C
                                    1.63%     1 P:x            -5.458  0.67     9 C
                                    1.53%     1 S              -6.353  1.00    21 H
                                    1.36%     1 S             -13.685  2.00     1 C
                                   -1.30%     1 P:z            -5.458  0.67     7 C
                                   -1.24%     2 P:x             4.576  0.00     2 C
                                   -1.24%     2 P:z             4.576  0.00     5 C
                                   -1.24%     2 S              11.701  0.00     1 C
                                   -1.04%     2 P:z             4.576  0.00     9 C
                                    1.00%     2 P:z             4.576  0.00     3 C
       0.804  0.00    42 A         20.43%     1 S              -6.353  1.00    22 H
                                   14.52%     2 S               2.572  0.00    22 H
                                   11.52%     1 S              -6.353  1.00    13 H
                                   10.47%     1 S              -6.353  1.00    23 H
                                    7.87%     1 S              -6.353  1.00    24 H
                                    6.85%     2 S               2.572  0.00    23 H
                                    6.29%     1 S              -6.353  1.00    28 H
                                   -6.25%     2 P:x             4.576  0.00     6 C
                                    5.55%     2 S               2.572  0.00    21 H
                                   -5.36%     2 P:z             4.576  0.00     6 C
                                    5.00%     2 S               2.572  0.00    24 H
                                    4.96%     2 S               2.572  0.00    19 H
                                   -4.57%     2 P:z             4.576  0.00     7 C
                                    4.40%     1 S              -6.353  1.00    19 H
                                   -4.31%     2 P:x             4.576  0.00     4 C
                                   -4.28%     2 P:x             4.576  0.00     7 C
                                    3.68%     1 S              -6.353  1.00    21 H
                                    3.37%     2 S               2.572  0.00    28 H
                                    3.23%     1 S              -6.353  1.00    29 H
                                    3.13%     1 S              -6.353  1.00    25 H
                                    2.60%     1 S              -6.353  1.00    15 H
                                   -2.06%     2 P:y             4.576  0.00    10 C
                                   -1.79%     2 P:z             4.576  0.00     5 C
                                    1.78%     2 S               2.572  0.00    17 H
                                    1.77%     1 P:x            -5.458  0.67    10 C
                                    1.77%     2 S               2.572  0.00    13 H
                                   -1.73%     2 S              11.701  0.00    10 C
                                   -1.73%     2 P:z             4.576  0.00     3 C
                                    1.72%     1 S              -6.353  1.00    18 H
                                    1.70%     1 P:z            -5.458  0.67     7 C
                                   -1.52%     2 P:z             4.576  0.00     4 C
                                    1.47%     2 P:x             4.576  0.00     1 C
                                    1.44%     2 S               2.572  0.00    27 H
                                   -1.39%     2 P:z             4.576  0.00     1 C
                                    1.34%     1 S             -13.685  2.00    10 C
                                    1.29%     1 S              -6.353  1.00    16 H
                                   -1.23%     1 P:x            -5.458  0.67     7 C
                                   -1.18%     2 S              11.701  0.00     5 C
                                    1.17%     1 P:z            -5.458  0.67     1 C
                                   -1.07%     2 P:y             4.576  0.00     6 C
                                    1.04%     1 P:x            -9.272  1.33    12 O
       0.899  0.00    43 A         32.36%     1 S              -6.353  1.00    30 H
                                   17.05%     1 S              -6.353  1.00    26 H
                                   12.86%     2 S               2.572  0.00    30 H
                                    9.60%     1 P:x            -5.458  0.67    10 C
                                   -6.66%     2 S               2.572  0.00    28 H
                                    6.52%     1 S              -6.353  1.00    14 H
                                    6.31%     2 S               2.572  0.00    26 H
                                   -6.31%     2 P:x             4.576  0.00     9 C
                                    5.33%     2 S               2.572  0.00    24 H
                                    5.24%     1 S              -6.353  1.00    15 H
                                    4.99%     1 P:x            -5.458  0.67     8 C
                                   -4.57%     2 S               2.572  0.00    29 H
                                    4.50%     1 S              -6.353  1.00    27 H
                                   -4.24%     2 P:x             4.576  0.00    10 C
                                    3.83%     1 P:x            -5.458  0.67     9 C
                                   -3.79%     2 P:y             4.576  0.00    10 C
                                    3.36%     2 S               2.572  0.00    15 H
                                    3.29%     1 S              -6.353  1.00    17 H
                                   -3.26%     2 S               2.572  0.00    27 H
                                    2.25%     2 S               2.572  0.00    19 H
                                    2.07%     2 S               2.572  0.00    23 H
                                    1.91%     1 P:x            -9.272  1.33    12 O
                                   -1.81%     2 P:y             4.576  0.00     9 C
                                   -1.80%     2 P:y             4.576  0.00     2 C
                                    1.75%     2 S               2.572  0.00    17 H
                                   -1.73%     2 S               2.572  0.00    14 H
                                    1.68%     1 P:z            -5.458  0.67     4 C
                                   -1.58%     2 P:y             4.576  0.00     3 C
                                   -1.46%     2 P:x             4.576  0.00     2 C
                                    1.29%     1 P:x            -5.458  0.67     4 C
                                    1.23%     1 S              -6.353  1.00    18 H
                                   -1.19%     1 P:y            -5.458  0.67    10 C
                                    1.01%     1 S              -6.353  1.00    19 H
       1.155  0.00    44 A         24.28%     1 S              -6.353  1.00    17 H
                                   22.07%     2 S               2.572  0.00    19 H
                                   15.43%     2 S               2.572  0.00    30 H
                                   14.72%     1 S              -6.353  1.00    30 H
                                   14.07%     1 S              -6.353  1.00    19 H
                                   10.55%     2 S               2.572  0.00    17 H
                                   -9.85%     2 P:y             4.576  0.00     2 C
                                    8.15%     2 S               2.572  0.00    13 H
                                    7.23%     1 S              -6.353  1.00    13 H
                                   -4.59%     2 P:y             4.576  0.00     5 C
                                   -3.93%     2 P:x             4.576  0.00    10 C
                                    3.55%     2 S               2.572  0.00    21 H
                                   -3.27%     2 P:y             4.576  0.00     3 C
                                   -3.10%     2 P:y             4.576  0.00    10 C
                                    2.88%     1 S              -6.353  1.00    15 H
                                    2.66%     1 S              -6.353  1.00    21 H
                                   -2.32%     2 P:z             4.576  0.00    10 C
                                   -2.28%     2 P:z             4.576  0.00     5 C
                                   -2.11%     2 P:z             4.576  0.00     2 C
                                    2.10%     2 S               2.572  0.00    29 H
                                   -1.95%     2 P:x             4.576  0.00     4 C
                                   -1.84%     2 P:z             4.576  0.00     4 C
                                   -1.77%     2 P:x             4.576  0.00     2 C
                                    1.65%     2 S               2.572  0.00    15 H
                                   -1.52%     2 S              11.701  0.00     5 C
                                   -1.45%     2 P:y             4.576  0.00     8 C
                                    1.36%     1 P:y            -5.458  0.67     2 C
                                    1.35%     1 S              -6.353  1.00    27 H
                                    1.20%     1 P:x            -5.458  0.67    10 C
                                   -1.18%     2 P:x             4.576  0.00     1 C
                                    1.16%     2 P:y             4.576  0.00     9 C
                                   -1.16%     2 P:z             4.576  0.00     3 C
                                    1.09%     1 P:z            -5.458  0.67     2 C
       1.346  0.00    45 A          8.98%     1 S              -6.353  1.00    13 H
                                    7.76%     2 S               2.572  0.00    13 H
                                    6.81%     1 P:x            -5.458  0.67     4 C
                                    5.64%     1 S              -6.353  1.00    19 H
                                    5.56%     1 P:y            -5.458  0.67    10 C
                                    5.49%     1 P:y            -5.458  0.67     4 C
                                    5.42%     1 S              -6.353  1.00    21 H
                                    5.13%     2 S               2.572  0.00    19 H
                                    5.04%     2 S               2.572  0.00    21 H
                                    4.73%     1 S              -6.353  1.00    29 H
                                    4.61%     2 S               2.572  0.00    28 H
                                    4.38%     1 S              -6.353  1.00    14 H
                                   -3.92%     2 P:x             4.576  0.00    10 C
                                    3.92%     1 S              -6.353  1.00    30 H
                                    3.75%     2 S               2.572  0.00    26 H
                                   -3.58%     2 P:z             4.576  0.00     5 C
                                    3.54%     1 S              -6.353  1.00    18 H
                                    2.87%     1 P:y            -5.458  0.67     1 C
                                    2.64%     1 S              -6.353  1.00    15 H
                                   -2.60%     2 P:x             4.576  0.00     4 C
                                    2.51%     2 S               2.572  0.00    14 H
                                    2.27%     1 P:y            -5.458  0.67     8 C
                                   -2.22%     2 P:z             4.576  0.00     2 C
                                   -2.18%     2 S               2.572  0.00    29 H
                                    2.12%     1 S              -6.353  1.00    26 H
                                    1.90%     1 S              -6.353  1.00    28 H
                                   -1.88%     2 P:x             4.576  0.00     3 C
                                    1.87%     1 P:x            -5.458  0.67     7 C
                                    1.73%     2 P:z             4.576  0.00    10 C
                                    1.66%     2 P:x             4.576  0.00     5 C
                                    1.47%     1 P:z            -5.458  0.67     2 C
                                    1.46%     1 P:y            -5.458  0.67     3 C
                                    1.41%     2 P:x             4.576  0.00     7 C
                                   -1.40%     2 P:z             4.576  0.00     8 C
                                   -1.37%     2 S              11.701  0.00    10 C
                                   -1.37%     2 S              24.547  0.00    11 O
                                    1.35%     1 S             -23.825  2.00    11 O
                                   -1.32%     1 P:x            -5.458  0.67     3 C
                                    1.28%     1 S              -6.353  1.00    23 H
                                   -1.24%     2 P:x             9.443  0.00    11 O
                                    1.19%     1 P:x            -5.458  0.67     8 C
                                    1.17%     1 P:x            -5.458  0.67     2 C
                                    1.14%     2 S               2.572  0.00    17 H
                                    1.12%     2 S               2.572  0.00    27 H
                                    1.08%     2 P:y             4.576  0.00     4 C
                                    1.05%     1 S             -13.685  2.00    10 C
                                    1.03%     2 S               2.572  0.00    23 H
       1.432  0.00    46 A         36.14%     1 S              -6.353  1.00    26 H
                                   30.29%     2 S               2.572  0.00    26 H
                                  -17.97%     2 P:z             4.576  0.00     9 C
                                    8.22%     1 P:z            -5.458  0.67     9 C
                                    5.89%     1 S              -6.353  1.00    23 H
                                    5.48%     1 S              -6.353  1.00    20 H
                                   -4.94%     2 P:z             4.576  0.00     8 C
                                    4.82%     2 S               2.572  0.00    27 H
                                    4.49%     1 S              -6.353  1.00    27 H
                                    4.38%     1 S              -6.353  1.00    29 H
                                    4.26%     2 S               2.572  0.00    23 H
                                    4.18%     1 S              -6.353  1.00    30 H
                                    3.88%     2 S               2.572  0.00    16 H
                                   -3.37%     2 S               2.572  0.00    25 H
                                   -3.03%     2 P:y             4.576  0.00    10 C
                                    2.52%     2 P:y             4.576  0.00     2 C
                                    2.48%     1 P:y            -5.458  0.67     2 C
                                   -2.44%     2 P:x             4.576  0.00     9 C
                                    2.26%     1 S              -6.353  1.00    18 H
                                    2.18%     1 P:y            -5.458  0.67     3 C
                                   -2.17%     2 S               2.572  0.00    17 H
                                    1.88%     1 S              -6.353  1.00    17 H
                                   -1.80%     2 P:y             4.576  0.00     7 C
                                   -1.68%     2 P:y             4.576  0.00     3 C
                                    1.68%     1 S              -6.353  1.00    19 H
                                   -1.47%     2 P:x             4.576  0.00     5 C
                                    1.45%     2 S               2.572  0.00    19 H
                                    1.39%     1 S              -6.353  1.00    16 H
                                   -1.36%     2 P:y             4.576  0.00     8 C
                                    1.34%     1 P:y            -5.458  0.67     9 C
                                   -1.32%     2 P:x             4.576  0.00     7 C
                                   -1.31%     2 P:z             4.576  0.00     2 C
                                    1.23%     1 P:y            -5.458  0.67     4 C
                                    1.21%     1 P:x            -5.458  0.67    10 C
                                   -1.12%     2 P:z             4.576  0.00     1 C
                                   -1.06%     2 P:z             4.576  0.00     4 C
                                   -1.05%     2 S               2.572  0.00    29 H
       1.656  0.00    47 A         17.99%     1 S              -6.353  1.00    21 H
                                   17.41%     2 S               2.572  0.00    15 H
                                   12.58%     1 S              -6.353  1.00    20 H
                                    9.88%     1 S              -6.353  1.00    15 H
                                    9.84%     2 S               2.572  0.00    21 H
                                   -9.57%     2 P:x             4.576  0.00     5 C
                                    6.68%     2 S               2.572  0.00    27 H
                                   -6.50%     2 P:z             4.576  0.00     5 C
                                    5.88%     2 S               2.572  0.00    20 H
                                    5.68%     1 S              -6.353  1.00    18 H
                                   -4.62%     2 P:x             4.576  0.00     9 C
                                    3.79%     1 S              -6.353  1.00    25 H
                                   -3.20%     2 P:y             4.576  0.00     1 C
                                    3.18%     2 P:z             4.576  0.00     4 C
                                    3.09%     1 S              -6.353  1.00    13 H
                                    2.89%     1 P:x            -5.458  0.67     5 C
                                    2.86%     1 P:z            -5.458  0.67     2 C
                                    2.26%     1 S              -6.353  1.00    27 H
                                    2.11%     1 S              -6.353  1.00    24 H
                                    2.06%     2 S               2.572  0.00    16 H
                                   -1.95%     2 P:x             4.576  0.00     3 C
                                    1.73%     1 S              -6.353  1.00    16 H
                                    1.70%     1 P:z            -5.458  0.67     5 C
                                   -1.67%     2 P:z             4.576  0.00     2 C
                                    1.52%     2 S               2.572  0.00    24 H
                                    1.43%     3 S              42.104  0.00    21 H
                                    1.39%     2 P:z             4.576  0.00     9 C
                                    1.35%     1 P:x            -5.458  0.67     8 C
                                   -1.32%     2 P:y             4.576  0.00     7 C
                                    1.30%     1 S              -6.353  1.00    30 H
                                   -1.27%     2 S               2.572  0.00    18 H
                                   -1.23%     2 S               2.572  0.00    13 H
                                    1.20%     2 P:y             4.576  0.00     2 C
                                    1.11%     1 P:x            -5.458  0.67     4 C
                                    1.06%     1 P:x            -5.458  0.67    10 C
                                   -1.06%     2 P:z             4.576  0.00     1 C
                                    1.04%     3 S              42.104  0.00    15 H
                                    1.00%     1 P:y            -5.458  0.67     2 C
       1.867  0.00    48 A         16.66%     1 S              -6.353  1.00    15 H
                                   10.96%     1 S              -6.353  1.00    21 H
                                    8.33%     1 S              -6.353  1.00    13 H
                                    8.22%     2 S               2.572  0.00    21 H
                                    8.18%     1 P:y            -5.458  0.67     1 C
                                    7.38%     1 S              -6.353  1.00    28 H
                                    5.84%     2 S               2.572  0.00    27 H
                                   -5.13%     2 P:z             4.576  0.00     5 C
                                   -5.04%     2 S               2.572  0.00    13 H
                                    4.59%     1 P:z            -5.458  0.67     7 C
                                   -4.23%     2 P:y             4.576  0.00     4 C
                                   -3.99%     2 P:z             4.576  0.00     7 C
                                    3.90%     2 P:z             4.576  0.00     9 C
                                    3.77%     1 S              -6.353  1.00    19 H
                                    3.45%     2 S               2.572  0.00    18 H
                                    3.32%     1 P:z            -5.458  0.67     1 C
                                    3.18%     1 S              -6.353  1.00    14 H
                                    2.91%     1 P:y            -5.458  0.67     4 C
                                   -2.77%     2 P:y             4.576  0.00     5 C
                                   -2.64%     2 S               2.572  0.00    15 H
                                    2.53%     1 S              -6.353  1.00    23 H
                                   -2.42%     2 P:x             4.576  0.00     5 C
                                    2.30%     1 P:z            -5.458  0.67    10 C
                                    2.20%     1 P:y            -5.458  0.67     3 C
                                    2.03%     1 P:x            -5.458  0.67     3 C
                                    1.93%     1 P:z            -5.458  0.67     6 C
                                    1.81%     1 P:y            -5.458  0.67     7 C
                                    1.79%     1 P:x            -5.458  0.67     6 C
                                    1.77%     1 P:z            -5.458  0.67     3 C
                                   -1.65%     2 P:y             4.576  0.00     1 C
                                    1.46%     1 S              -6.353  1.00    24 H
                                    1.46%     1 P:z            -5.458  0.67     5 C
                                   -1.44%     2 S               2.572  0.00    29 H
                                   -1.37%     2 P:z             4.576  0.00     1 C
                                   -1.33%     2 P:x             4.576  0.00     4 C
                                    1.23%     2 S               2.572  0.00    26 H
                                    1.22%     2 P:y             4.576  0.00     2 C
                                    1.20%     2 S               2.572  0.00    23 H
                                    1.19%     1 P:y            -5.458  0.67     5 C
                                    1.10%     1 S             -13.685  2.00     2 C
                                    1.10%     3 S              42.104  0.00    21 H
                                   -1.10%     2 P:y             4.576  0.00     6 C
                                    1.09%     1 P:z            -5.458  0.67     4 C
                                   -1.08%     2 P:y             4.576  0.00     3 C
       1.987  0.00    49 A         19.54%     1 S              -6.353  1.00    19 H
                                   18.59%     1 S              -6.353  1.00    20 H
                                  -16.70%     2 P:y             4.576  0.00     5 C
                                    9.31%     1 S              -6.353  1.00    17 H
                                    8.13%     1 P:y            -5.458  0.67     5 C
                                    7.85%     1 P:z            -5.458  0.67    10 C
                                    7.34%     2 S               2.572  0.00    20 H
                                    4.96%     1 S              -6.353  1.00    28 H
                                    3.19%     2 S               2.572  0.00    23 H
                                    3.13%     2 S               2.572  0.00    21 H
                                    3.11%     1 S              -6.353  1.00    21 H
                                    3.01%     2 S               2.572  0.00    30 H
                                   -2.99%     2 S               2.572  0.00    28 H
                                    2.79%     1 P:z            -5.458  0.67     9 C
                                    2.76%     2 S               2.572  0.00    13 H
                                    2.10%     2 P:z             4.576  0.00     5 C
                                   -1.97%     2 P:y             4.576  0.00     2 C
                                    1.93%     1 P:z            -5.458  0.67     5 C
                                    1.71%     1 S              -6.353  1.00    13 H
                                    1.67%     2 S               2.572  0.00    24 H
                                    1.57%     1 S              -6.353  1.00    26 H
                                    1.56%     1 S              -6.353  1.00    29 H
                                    1.54%     1 P:z            -5.458  0.67     7 C
                                    1.52%     1 P:z            -5.458  0.67     8 C
                                   -1.50%     2 P:x             4.576  0.00    10 C
                                   -1.49%     2 P:x             4.576  0.00     4 C
                                   -1.47%     2 P:z             4.576  0.00     4 C
                                    1.45%     1 S              -6.353  1.00    30 H
                                   -1.25%     2 S              11.701  0.00     2 C
                                    1.13%     1 S              -6.353  1.00    14 H
                                   -1.12%     2 S               2.572  0.00    14 H
                                    1.10%     2 P:z             4.576  0.00    10 C
                                    1.05%     1 P:z            -5.458  0.67     4 C
                                    1.04%     3 S              42.104  0.00    19 H
                                    1.02%     3 S              42.104  0.00    20 H
                                    1.01%     1 S             -13.685  2.00     2 C
                                   -1.01%     2 S               2.572  0.00    26 H
       2.077  0.00    50 A         16.14%     1 S              -6.353  1.00    23 H
                                   13.65%     1 S              -6.353  1.00    22 H
                                    9.84%     2 S               2.572  0.00    23 H
                                    9.64%     1 P:y            -5.458  0.67    10 C
                                    9.21%     1 S              -6.353  1.00    30 H
                                   -8.98%     2 P:z             4.576  0.00     7 C
                                    8.43%     1 S              -6.353  1.00    28 H
                                    6.28%     1 P:x            -5.458  0.67     7 C
                                    5.64%     2 S               2.572  0.00    22 H
                                    5.57%     1 S              -6.353  1.00    13 H
                                    5.46%     1 S              -6.353  1.00    27 H
                                    4.48%     2 S               2.572  0.00    28 H
                                    3.94%     2 S               2.572  0.00    29 H
                                    3.91%     1 S              -6.353  1.00    16 H
                                   -3.79%     2 P:x             4.576  0.00     7 C
                                   -3.64%     2 P:y             4.576  0.00    10 C
                                   -3.52%     2 P:y             4.576  0.00     8 C
                                   -3.46%     2 P:x             4.576  0.00     4 C
                                   -3.35%     2 P:y             4.576  0.00     7 C
                                   -2.99%     2 P:x             4.576  0.00     6 C
                                    2.64%     1 P:y            -5.458  0.67     8 C
                                   -2.61%     2 S               2.572  0.00    13 H
                                    2.39%     1 P:z            -5.458  0.67     4 C
                                   -2.31%     2 S               2.572  0.00    27 H
                                   -2.16%     2 S              11.701  0.00     6 C
                                    1.90%     2 S               2.572  0.00    16 H
                                    1.90%     2 S               2.572  0.00    20 H
                                    1.79%     1 S              -6.353  1.00    25 H
                                    1.79%     1 S             -13.685  2.00     6 C
                                   -1.70%     2 P:z             4.576  0.00     1 C
                                    1.67%     2 S               2.572  0.00    30 H
                                   -1.60%     2 P:y             4.576  0.00     9 C
                                   -1.58%     1 P:z            -5.458  0.67     7 C
                                    1.47%     1 P:x            -5.458  0.67     6 C
                                    1.37%     3 S              42.104  0.00    23 H
                                    1.16%     1 P:y            -5.458  0.67     3 C
                                    1.14%     1 S              -6.353  1.00    14 H
                                    1.13%     2 S               2.572  0.00    17 H
                                    1.12%     3 S              42.104  0.00    22 H
                                    1.08%     2 P:z             4.576  0.00     5 C
       2.230  0.00    51 A        -13.46%     2 P:z             4.576  0.00    10 C
                                   11.99%     1 S              -6.353  1.00    29 H
                                   11.68%     1 S              -6.353  1.00    28 H
                                   10.21%     1 S              -6.353  1.00    27 H
                                    7.29%     1 S              -6.353  1.00    26 H
                                    6.39%     1 S              -6.353  1.00    30 H
                                    5.67%     1 S              -6.353  1.00    22 H
                                    5.54%     1 P:z            -5.458  0.67    10 C
                                   -4.98%     2 P:x             4.576  0.00     9 C
                                    4.90%     1 P:z            -5.458  0.67     7 C
                                    4.25%     1 P:y            -5.458  0.67     6 C
                                    4.13%     1 S              -6.353  1.00    21 H
                                    3.72%     1 S              -6.353  1.00    19 H
                                   -3.68%     2 P:z             4.576  0.00     7 C
                                    3.63%     1 P:x            -5.458  0.67     9 C
                                   -3.46%     2 P:x             4.576  0.00     7 C
                                   -3.40%     2 P:y             4.576  0.00     9 C
                                    2.96%     1 S              -6.353  1.00    20 H
                                    2.85%     1 S              -6.353  1.00    23 H
                                    2.81%     2 S               2.572  0.00    29 H
                                    2.80%     2 S               2.572  0.00    22 H
                                    2.72%     1 S              -6.353  1.00    13 H
                                    2.69%     1 P:x            -5.458  0.67     7 C
                                    2.62%     1 P:y            -5.458  0.67    10 C
                                    2.50%     1 P:y            -5.458  0.67     7 C
                                    2.47%     2 S               2.572  0.00    28 H
                                   -2.41%     2 P:x             4.576  0.00     5 C
                                    2.11%     2 S               2.572  0.00    26 H
                                   -2.03%     2 S               2.572  0.00    21 H
                                    1.95%     2 S               2.572  0.00    16 H
                                    1.77%     2 S               2.572  0.00    30 H
                                    1.76%     1 S              -6.353  1.00    14 H
                                   -1.65%     2 S               2.572  0.00    17 H
                                    1.59%     2 S               2.572  0.00    20 H
                                    1.54%     1 S              -6.353  1.00    24 H
                                    1.48%     2 S               2.572  0.00    23 H
                                    1.33%     1 P:y            -5.458  0.67     8 C
                                    1.32%     1 S              -6.353  1.00    17 H
                                   -1.32%     2 P:x             4.576  0.00     4 C
                                    1.23%     1 P:z            -5.458  0.67     5 C
                                   -1.17%     2 P:z             4.576  0.00     6 C
                                    1.17%     1 S             -13.685  2.00     7 C
                                    1.16%     1 P:x            -5.458  0.67     1 C
                                    1.14%     1 S              -6.353  1.00    25 H
                                    1.14%     1 S              -6.353  1.00    18 H
                                   -1.13%     2 S               2.572  0.00    27 H
                                   -1.09%     2 P:y             4.576  0.00    10 C
                                    1.08%     1 P:z            -5.458  0.67     8 C
                                    1.02%     1 P:x            -5.458  0.67     3 C
       2.468  0.00    52 A         11.50%     1 S              -6.353  1.00    25 H
                                   10.69%     1 S              -6.353  1.00    16 H
                                    9.41%     1 S              -6.353  1.00    15 H
                                    7.42%     1 P:x            -5.458  0.67     1 C
                                    6.67%     1 P:x            -5.458  0.67     2 C
                                    6.57%     1 P:y            -5.458  0.67     9 C
                                   -6.23%     2 P:z             4.576  0.00     1 C
                                    6.20%     2 S               2.572  0.00    17 H
                                    4.69%     1 P:x            -5.458  0.67     3 C
                                    4.65%     1 S              -6.353  1.00    18 H
                                   -4.57%     2 S               2.572  0.00    25 H
                                    4.57%     1 P:z            -5.458  0.67     1 C
                                   -4.08%     2 P:z             4.576  0.00     2 C
                                    3.60%     1 P:x            -9.272  1.33    11 O
                                    3.60%     1 S              -6.353  1.00    19 H
                                    3.47%     1 P:y            -5.458  0.67     1 C
                                   -3.45%     2 S               2.572  0.00    27 H
                                    3.43%     1 P:x            -5.458  0.67     4 C
                                   -3.33%     2 P:y             4.576  0.00     5 C
                                   -3.32%     2 S               2.572  0.00    18 H
                                    3.20%     1 S              -6.353  1.00    21 H
                                    2.90%     1 P:z            -5.458  0.67     2 C
                                    2.88%     2 S               2.572  0.00    19 H
                                    2.85%     1 S              -6.353  1.00    27 H
                                   -2.83%     2 P:x             4.576  0.00     3 C
                                    2.43%     1 S              -6.353  1.00    13 H
                                    2.18%     1 S             -13.685  2.00     6 C
                                    2.07%     1 P:z            -5.458  0.67     3 C
                                   -1.88%     2 P:z             4.576  0.00    10 C
                                    1.82%     2 S               2.572  0.00    26 H
                                    1.80%     1 S              -6.353  1.00    23 H
                                   -1.72%     2 P:y             4.576  0.00     9 C
                                   -1.63%     2 S               2.572  0.00    16 H
                                    1.62%     1 P:z            -5.458  0.67     6 C
                                    1.61%     1 P:x            -5.458  0.67     8 C
                                    1.57%     2 S               2.572  0.00    30 H
                                    1.48%     1 P:z            -5.458  0.67     4 C
                                    1.45%     1 P:z            -5.458  0.67     8 C
                                   -1.44%     2 P:z             4.576  0.00     3 C
                                   -1.38%     2 P:x             9.443  0.00    11 O
                                    1.36%     1 P:y            -5.458  0.67     8 C
                                    1.36%     2 S               2.572  0.00    21 H
                                    1.33%     2 P:x             4.576  0.00     5 C
                                    1.30%     1 S              -6.353  1.00    28 H
                                   -1.29%     2 P:y             4.576  0.00     4 C
                                   -1.16%     2 S              11.701  0.00     6 C
                                   -1.12%     2 S               2.572  0.00    13 H
                                    1.08%     1 S              -6.353  1.00    17 H
       2.602  0.00    53 A         13.80%     2 S               2.572  0.00    24 H
                                   12.21%     1 S              -6.353  1.00    25 H
                                   -9.90%     2 S               2.572  0.00    25 H
                                    7.10%     1 P:x            -5.458  0.67     1 C
                                    6.62%     1 P:y            -5.458  0.67     9 C
                                   -6.56%     2 P:x             4.576  0.00     2 C
                                   -6.28%     2 S               2.572  0.00    23 H
                                    5.49%     1 P:z            -5.458  0.67    10 C
                                    4.58%     1 P:x            -5.458  0.67     4 C
                                   -4.50%     2 S               2.572  0.00    28 H
                                    4.47%     2 P:x             4.576  0.00     1 C
                                    4.42%     1 S              -6.353  1.00    23 H
                                    4.41%     1 S             -13.685  2.00     4 C
                                    4.35%     1 P:x            -5.458  0.67     2 C
                                    4.30%     1 S              -6.353  1.00    27 H
                                    4.28%     2 P:y             4.576  0.00    10 C
                                    4.24%     1 S              -6.353  1.00    24 H
                                    3.85%     1 S              -6.353  1.00    16 H
                                    3.55%     2 P:y             4.576  0.00     7 C
                                    3.31%     2 P:x             4.576  0.00    10 C
                                    3.29%     2 S               2.572  0.00    18 H
                                    3.15%     2 S               2.572  0.00    17 H
                                    3.15%     1 P:z            -5.458  0.67     4 C
                                    2.42%     1 P:z            -5.458  0.67     9 C
                                   -2.35%     2 P:z             4.576  0.00     8 C
                                    2.33%     1 P:x            -9.272  1.33    11 O
                                    2.30%     1 S              -6.353  1.00    21 H
                                    2.27%     1 P:y            -5.458  0.67     7 C
                                    2.24%     1 S              -6.353  1.00    14 H
                                    1.91%     1 P:y            -5.458  0.67     4 C
                                    1.79%     2 P:z             4.576  0.00    10 C
                                   -1.79%     2 S               2.572  0.00    16 H
                                   -1.72%     2 S              24.547  0.00    11 O
                                    1.69%     2 P:z             4.576  0.00     4 C
                                    1.68%     1 S              -6.353  1.00    17 H
                                    1.64%     1 P:z            -5.458  0.67     5 C
                                    1.56%     1 S             -23.825  2.00    11 O
                                    1.53%     1 S              -6.353  1.00    19 H
                                   -1.52%     1 P:z            -5.458  0.67     8 C
                                    1.51%     1 S              -6.353  1.00    13 H
                                    1.40%     1 S              -6.353  1.00    18 H
                                    1.36%     2 S               2.572  0.00    30 H
                                    1.35%     2 P:x             4.576  0.00     9 C
                                   -1.29%     2 S              11.701  0.00     4 C
                                    1.14%     1 P:z            -9.272  1.33    11 O
                                   -1.07%     2 P:x             9.443  0.00    11 O
                                    1.05%     1 S             -13.685  2.00     8 C
                                   -1.04%     1 S              -6.353  1.00    28 H
       2.755  0.00    54 A          9.21%     1 S              -6.353  1.00    27 H
                                    8.63%     1 P:z            -5.458  0.67     5 C
                                    7.25%     2 P:z             4.576  0.00     5 C
                                   -7.12%     2 S              11.701  0.00     3 C
                                    6.50%     1 S             -13.685  2.00     3 C
                                    6.01%     1 S              -6.353  1.00    18 H
                                    5.62%     2 S               2.572  0.00    27 H
                                    5.09%     1 P:y            -5.458  0.67    10 C
                                    4.60%     2 P:x             4.576  0.00     5 C
                                    3.76%     1 P:z            -5.458  0.67     4 C
                                    3.55%     1 P:y            -5.458  0.67     9 C
                                   -3.52%     2 P:x             4.576  0.00     9 C
                                    3.34%     1 P:x            -5.458  0.67     8 C
                                    3.33%     1 P:x            -5.458  0.67     5 C
                                    3.18%     1 S              -6.353  1.00    28 H
                                   -2.88%     2 S              11.701  0.00     8 C
                                    2.63%     1 S              -6.353  1.00    13 H
                                    2.61%     1 S              -6.353  1.00    14 H
                                    2.57%     1 P:y            -5.458  0.67     6 C
                                   -2.25%     2 S               2.572  0.00    14 H
                                    2.21%     1 P:z            -5.458  0.67     6 C
                                    2.10%     2 P:x             4.576  0.00     2 C
                                    1.93%     1 P:y            -5.458  0.67     7 C
                                    1.84%     1 S              -6.353  1.00    16 H
                                    1.77%     2 P:z             4.576  0.00     6 C
                                    1.71%     2 P:y             4.576  0.00     9 C
                                    1.68%     2 P:y             4.576  0.00    10 C
                                    1.63%     1 S             -13.685  2.00     8 C
                                    1.61%     1 P:y            -5.458  0.67     3 C
                                    1.59%     1 P:y            -9.272  1.33    11 O
                                    1.57%     2 P:y             4.576  0.00     1 C
                                    1.55%     1 S              -6.353  1.00    26 H
                                    1.52%     1 S              -6.353  1.00    21 H
                                    1.48%     1 P:z            -5.458  0.67     2 C
                                   -1.41%     2 S              11.701  0.00     4 C
                                   -1.40%     2 P:z             4.576  0.00     4 C
                                    1.37%     2 P:z             4.576  0.00     7 C
                                    1.33%     1 S              -6.353  1.00    29 H
                                    1.31%     1 S             -13.685  2.00     4 C
                                    1.28%     1 S              -6.353  1.00    23 H
                                   -1.15%     2 P:x             4.576  0.00     3 C
                                    1.12%     1 P:z            -5.458  0.67    10 C
                                   -1.09%     2 S              11.701  0.00     2 C
                                    1.07%     2 P:z             4.576  0.00    10 C
                                    1.04%     1 P:z            10.966  0.00    20 H
       2.876  0.00    55 A         14.76%     1 P:x            -5.458  0.67     1 C
                                   14.28%     1 P:x            -5.458  0.67     2 C
                                   11.43%     1 P:x            -5.458  0.67     3 C
                                   11.01%     1 S              -6.353  1.00    16 H
                                   -8.52%     2 P:x             4.576  0.00     1 C
                                    5.91%     2 S               2.572  0.00    22 H
                                    5.55%     1 P:x            -9.272  1.33    11 O
                                    4.77%     1 P:y            -5.458  0.67    10 C
                                    4.57%     1 S              -6.353  1.00    17 H
                                    4.37%     1 S              -6.353  1.00    22 H
                                   -4.36%     2 P:x             4.576  0.00     6 C
                                    4.25%     2 S               2.572  0.00    16 H
                                    4.06%     1 S             -13.685  2.00     3 C
                                    3.86%     1 S              -6.353  1.00    13 H
                                   -3.82%     2 P:z             4.576  0.00     1 C
                                    3.64%     2 S               2.572  0.00    13 H
                                    3.22%     2 P:y             4.576  0.00     7 C
                                    3.14%     1 P:y            -5.458  0.67     8 C
                                   -2.47%     2 P:y             4.576  0.00     1 C
                                    2.46%     2 P:y             4.576  0.00    10 C
                                   -2.21%     2 S               2.572  0.00    23 H
                                    2.13%     1 S              -6.353  1.00    23 H
                                   -1.62%     2 S              11.701  0.00     4 C
                                    1.44%     2 S               2.572  0.00    24 H
                                   -1.43%     2 S               2.572  0.00    17 H
                                    1.34%     1 S              -6.353  1.00    14 H
                                   -1.32%     2 S              11.701  0.00     3 C
                                    1.31%     1 S              -6.353  1.00    28 H
                                   -1.31%     2 S              24.547  0.00    11 O
                                    1.31%     1 S              -6.353  1.00    30 H
                                    1.24%     1 S             -13.685  2.00     8 C
                                    1.20%     2 S               2.572  0.00    26 H
                                    1.18%     1 P:z            -5.458  0.67     1 C
                                    1.17%     1 P:x            -5.458  0.67     6 C
                                   -1.11%     2 S              11.701  0.00     8 C
                                   -1.08%     2 P:y             4.576  0.00     8 C
                                    1.04%     3 S              42.104  0.00    16 H
                                   -1.04%     2 P:z             4.576  0.00     4 C
       3.135  0.00    56 A         10.56%     1 P:y            -5.458  0.67     2 C
                                    9.29%     1 S              -6.353  1.00    29 H
                                    7.64%     1 P:y            -5.458  0.67     3 C
                                    6.84%     1 P:x            -5.458  0.67     5 C
                                    6.68%     1 S              -6.353  1.00    26 H
                                    4.97%     1 S              -6.353  1.00    27 H
                                    4.78%     1 S              -6.353  1.00    15 H
                                   -4.66%     2 S              11.701  0.00     3 C
                                    4.56%     1 S              -6.353  1.00    24 H
                                    4.42%     1 P:z            -5.458  0.67     9 C
                                    4.17%     1 S              -6.353  1.00    17 H
                                    4.08%     1 S             -13.685  2.00     3 C
                                    3.95%     2 P:z             4.576  0.00     5 C
                                    3.67%     1 S             -13.685  2.00     8 C
                                    3.45%     1 S              -6.353  1.00    22 H
                                   -3.45%     2 P:y             4.576  0.00     3 C
                                    3.39%     1 S              -6.353  1.00    19 H
                                    3.34%     2 S               2.572  0.00    21 H
                                   -3.32%     2 S               2.572  0.00    17 H
                                   -3.27%     2 P:x             4.576  0.00     9 C
                                   -3.11%     2 S               2.572  0.00    26 H
                                    3.11%     1 S              -6.353  1.00    25 H
                                    3.03%     1 S              -6.353  1.00    28 H
                                    2.93%     2 P:y             4.576  0.00     4 C
                                   -2.84%     2 S               2.572  0.00    29 H
                                    2.79%     1 S              -6.353  1.00    20 H
                                    2.76%     1 P:y            -5.458  0.67     9 C
                                    2.66%     2 P:y             4.576  0.00     9 C
                                   -2.62%     2 S              11.701  0.00     8 C
                                    2.53%     2 P:y             4.576  0.00     2 C
                                   -2.27%     2 S               2.572  0.00    24 H
                                    2.20%     1 P:x            -5.458  0.67    10 C
                                    2.20%     1 P:z            -5.458  0.67     1 C
                                   -2.18%     2 P:z             4.576  0.00     1 C
                                    2.15%     2 S               2.572  0.00    18 H
                                   -2.14%     2 S               2.572  0.00    15 H
                                    1.96%     1 S              -6.353  1.00    18 H
                                    1.86%     1 P:y            -5.458  0.67     5 C
                                   -1.80%     2 S               2.572  0.00    19 H
                                    1.79%     1 P:z            -5.458  0.67     5 C
                                    1.78%     1 P:z            -5.458  0.67     7 C
                                    1.77%     2 S               2.572  0.00    16 H
                                   -1.66%     2 P:x             4.576  0.00     6 C
                                    1.51%     1 P:y            -5.458  0.67     7 C
                                   -1.46%     2 S               2.572  0.00    20 H
                                    1.44%     2 S               2.572  0.00    28 H
                                   -1.33%     2 P:z             4.576  0.00     7 C
                                    1.32%     1 P:x            -5.458  0.67     6 C
                                    1.28%     1 S              -6.353  1.00    21 H
                                   -1.14%     2 P:z             4.576  0.00     2 C
                                   -1.12%     2 S              11.701  0.00     9 C
                                   -1.11%     2 P:z             4.576  0.00     9 C
                                    1.09%     1 S             -13.685  2.00     9 C
                                    1.06%     2 P:y             4.576  0.00     1 C
                                   -1.06%     2 S               2.572  0.00    30 H
       3.430  0.00    57 A         15.02%     1 S              -6.353  1.00    20 H
                                    9.04%     1 P:y            -5.458  0.67     5 C
                                   -8.05%     2 P:x             4.576  0.00     4 C
                                    7.80%     2 P:z             4.576  0.00     5 C
                                   -7.45%     2 P:y             4.576  0.00     3 C
                                    7.38%     1 P:y            -5.458  0.67     3 C
                                    7.17%     1 P:x            -5.458  0.67     5 C
                                   -6.56%     2 S               2.572  0.00    20 H
                                    6.17%     1 S              -6.353  1.00    22 H
                                    5.56%     2 P:x             4.576  0.00     1 C
                                    5.36%     1 S              -6.353  1.00    19 H
                                    5.30%     1 P:x            -5.458  0.67     3 C
                                   -5.03%     2 P:y             4.576  0.00     5 C
                                    4.81%     1 P:z            -5.458  0.67     5 C
                                    4.73%     1 S              -6.353  1.00    17 H
                                   -4.42%     2 P:z             4.576  0.00     1 C
                                    4.27%     1 S              -6.353  1.00    13 H
                                    3.66%     2 P:x             4.576  0.00     8 C
                                   -3.39%     2 P:y             4.576  0.00     2 C
                                   -3.25%     2 P:y             4.576  0.00     8 C
                                    3.19%     1 P:y            -5.458  0.67     2 C
                                    3.00%     1 S              -6.353  1.00    15 H
                                    2.91%     1 P:y            -5.458  0.67     8 C
                                    2.87%     2 S               2.572  0.00    23 H
                                   -2.86%     2 P:x             4.576  0.00    10 C
                                   -2.83%     2 P:x             4.576  0.00     3 C
                                    2.70%     2 S               2.572  0.00    28 H
                                   -2.66%     2 S               2.572  0.00    14 H
                                    2.66%     2 P:z             4.576  0.00    10 C
                                    2.30%     2 P:z             4.576  0.00     6 C
                                    2.27%     1 S              -6.353  1.00    16 H
                                    2.18%     2 P:z             4.576  0.00     4 C
                                    2.16%     1 P:z            -5.458  0.67    10 C
                                    2.15%     1 S              -6.353  1.00    14 H
                                    2.06%     2 S               2.572  0.00    13 H
                                   -2.04%     2 P:z             4.576  0.00     3 C
                                   -2.04%     2 P:y             4.576  0.00     6 C
                                    1.87%     2 S               2.572  0.00    24 H
                                   -1.86%     2 S               2.572  0.00    21 H
                                    1.79%     1 S              -6.353  1.00    21 H
                                    1.79%     1 P:y            -5.458  0.67     4 C
                                    1.76%     1 P:z            -5.458  0.67     7 C
                                    1.73%     2 P:z             4.576  0.00     8 C
                                    1.67%     1 S             -13.685  2.00     6 C
                                   -1.66%     2 S               2.572  0.00    22 H
                                   -1.65%     2 S               2.572  0.00    17 H
                                   -1.65%     2 S              11.701  0.00     3 C
                                    1.46%     1 P:x            -5.458  0.67     8 C
                                    1.44%     1 P:y            -5.458  0.67     6 C
                                    1.44%     1 S              -6.353  1.00    25 H
                                    1.38%     1 S              -6.353  1.00    23 H
                                    1.30%     1 S              -6.353  1.00    30 H
                                    1.30%     2 S               2.572  0.00    30 H
                                    1.28%     1 P:y            -5.458  0.67     1 C
                                    1.26%     1 P:x            -5.458  0.67     1 C
                                    1.22%     2 S               2.572  0.00    25 H
                                    1.21%     2 S               2.572  0.00    15 H
                                    1.18%     2 P:z             4.576  0.00     9 C
                                    1.15%     1 P:z            -5.458  0.67     1 C
                                    1.08%     1 S             -13.685  2.00     3 C
                                    1.05%     1 P:z            -5.458  0.67     4 C
                                   -1.05%     2 P:y             4.576  0.00     4 C
       3.534  0.00    58 A         12.03%     1 S              -6.353  1.00    23 H
                                   10.71%     1 S              -6.353  1.00    18 H
                                    9.77%     1 P:z            -5.458  0.67     5 C
                                    9.04%     1 S              -6.353  1.00    25 H
                                    9.01%     1 S              -6.353  1.00    29 H
                                    8.41%     1 S              -6.353  1.00    22 H
                                    6.56%     1 P:z            -5.458  0.67     3 C
                                    5.99%     2 S               2.572  0.00    22 H
                                   -5.88%     2 S               2.572  0.00    23 H
                                    5.74%     1 S              -6.353  1.00    16 H
                                    5.31%     2 S               2.572  0.00    29 H
                                   -5.24%     2 P:z             4.576  0.00     1 C
                                   -4.98%     2 P:y             4.576  0.00     3 C
                                   -4.58%     2 S               2.572  0.00    18 H
                                    4.46%     1 P:y            -5.458  0.67     2 C
                                    4.46%     1 S              -6.353  1.00    21 H
                                    3.91%     1 P:z            -5.458  0.67     2 C
                                    3.64%     1 P:x            -5.458  0.67     3 C
                                    3.53%     1 P:y            -5.458  0.67    10 C
                                   -3.32%     2 P:z             4.576  0.00     3 C
                                   -3.25%     2 P:x             4.576  0.00     3 C
                                    3.04%     1 S              -6.353  1.00    26 H
                                    3.02%     1 P:y            -5.458  0.67     8 C
                                   -3.01%     2 P:x             4.576  0.00     6 C
                                    2.95%     1 S              -6.353  1.00    28 H
                                    2.87%     1 P:y            -5.458  0.67     3 C
                                   -2.65%     2 S               2.572  0.00    21 H
                                    2.57%     2 P:y             4.576  0.00     5 C
                                   -2.45%     2 S               2.572  0.00    25 H
                                   -2.29%     2 P:y             4.576  0.00     7 C
                                    1.94%     1 P:z            -5.458  0.67     1 C
                                    1.90%     2 S               2.572  0.00    16 H
                                   -1.82%     2 S               2.572  0.00    26 H
                                    1.76%     1 P:x            -5.458  0.67     5 C
                                   -1.72%     2 P:z             4.576  0.00    10 C
                                    1.71%     2 P:y             4.576  0.00     9 C
                                    1.61%     1 P:x            -5.458  0.67     9 C
                                    1.56%     1 P:y            -5.458  0.67     9 C
                                   -1.52%     2 P:y             4.576  0.00     2 C
                                    1.47%     1 P:x            -5.458  0.67     4 C
                                    1.42%     2 P:z             4.576  0.00     6 C
                                    1.39%     1 P:y            -5.458  0.67     6 C
                                   -1.39%     2 P:z             4.576  0.00     2 C
                                    1.37%     1 P:y            -5.458  0.67     1 C
                                    1.37%     2 P:x             4.576  0.00     2 C
                                   -1.36%     2 P:x             4.576  0.00     9 C
                                    1.36%     1 S              -6.353  1.00    15 H
                                    1.32%     1 P:y            -5.458  0.67     4 C
                                   -1.27%     2 P:y             9.443  0.00    11 O
                                    1.27%     1 P:y            -5.458  0.67     7 C
                                   -1.27%     2 P:z             4.576  0.00     5 C
                                   -1.23%     2 S               2.572  0.00    30 H
                                   -1.16%     2 P:y             4.576  0.00    10 C
                                    1.12%     2 P:y             4.576  0.00     1 C
                                    1.09%     1 P:z            -5.458  0.67     9 C
                                    1.06%     3 S              42.104  0.00    29 H
                                   -1.01%     2 P:z             4.576  0.00     8 C
                                    1.01%     2 S               2.572  0.00    15 H
       3.900  0.00    59 A         26.44%     1 S              -6.353  1.00    25 H
                                   10.73%     2 P:x             4.576  0.00     5 C
                                    8.07%     1 P:x            -5.458  0.67     3 C
                                   -7.26%     2 S               2.572  0.00    25 H
                                    6.60%     1 P:z            -5.458  0.67     4 C
                                   -5.16%     2 P:z             4.576  0.00     1 C
                                    5.08%     1 P:x            -5.458  0.67     9 C
                                    4.81%     1 P:y            -5.458  0.67     9 C
                                    4.46%     1 P:x            -5.458  0.67     5 C
                                   -4.44%     2 P:y             4.576  0.00     9 C
                                    4.35%     2 S               2.572  0.00    14 H
                                    3.92%     2 S               2.572  0.00    20 H
                                   -3.34%     2 P:x             4.576  0.00     9 C
                                    3.33%     2 P:x             4.576  0.00     7 C
                                    3.32%     1 S              -6.353  1.00    13 H
                                    3.23%     2 S               2.572  0.00    16 H
                                    3.02%     2 S               2.572  0.00    22 H
                                    2.88%     2 S               2.572  0.00    23 H
                                   -2.56%     2 P:z             4.576  0.00     3 C
                                    2.54%     1 P:y            -5.458  0.67     3 C
                                   -2.49%     2 S              11.701  0.00     8 C
                                    2.29%     1 P:x            -5.458  0.67     1 C
                                   -2.25%     2 S               2.572  0.00    13 H
                                   -2.18%     2 S              24.547  0.00    11 O
                                    2.12%     2 P:x             4.576  0.00     4 C
                                    1.89%     1 S             -23.825  2.00    11 O
                                    1.88%     1 S              -6.353  1.00    15 H
                                    1.88%     1 S             -13.685  2.00     8 C
                                    1.76%     1 S              -6.353  1.00    19 H
                                   -1.63%     2 S              11.701  0.00     9 C
                                    1.58%     2 S               2.572  0.00    18 H
                                    1.55%     1 S              -6.353  1.00    30 H
                                    1.54%     1 P:y            -5.458  0.67     1 C
                                    1.47%     2 S               2.572  0.00    21 H
                                   -1.46%     2 P:x             4.576  0.00     6 C
                                    1.36%     2 P:z             4.576  0.00    10 C
                                    1.21%     1 P:x            -5.458  0.67     7 C
                                    1.21%     1 S              -6.353  1.00    14 H
                                    1.12%     1 S             -13.685  2.00     9 C
                                   -1.10%     1 P:z            -5.458  0.67     3 C
                                    1.08%     1 P:y            10.966  0.00    29 H
                                    1.08%     3 S              42.104  0.00    25 H
                                    1.05%     2 S               2.572  0.00    19 H
                                   -1.04%     2 S               2.572  0.00    17 H
                                    1.02%     1 S              -6.353  1.00    17 H
       4.194  0.00    60 A         12.33%     2 P:z             4.576  0.00     4 C
                                   10.99%     1 P:z            -5.458  0.67     4 C
                                    7.98%     1 P:x            -5.458  0.67     8 C
                                    7.88%     1 P:y            -5.458  0.67     2 C
                                    6.27%     1 S             -13.685  2.00     8 C
                                    5.75%     2 S               2.572  0.00    26 H
                                    5.55%     1 S              -6.353  1.00    29 H
                                    4.98%     1 P:x            -9.272  1.33    12 O
                                    4.75%     1 P:y            -5.458  0.67     1 C
                                    4.48%     2 P:x             4.576  0.00     9 C
                                    3.77%     1 P:y            -5.458  0.67     3 C
                                    3.50%     2 S               2.572  0.00    15 H
                                    3.42%     2 P:y             4.576  0.00     1 C
                                   -3.40%     2 S              11.701  0.00     8 C
                                    3.34%     1 P:z            -5.458  0.67     8 C
                                    3.27%     1 S              -6.353  1.00    21 H
                                    3.22%     1 S             -13.685  2.00     4 C
                                   -3.01%     2 P:z             4.576  0.00     8 C
                                    2.83%     2 P:y             4.576  0.00     2 C
                                   -2.70%     2 S              11.701  0.00     4 C
                                   -2.70%     2 P:z             4.576  0.00     2 C
                                    2.69%     1 S              -6.353  1.00    18 H
                                    2.61%     2 S               2.572  0.00    13 H
                                    2.31%     1 S             -13.685  2.00     3 C
                                   -2.30%     2 P:z             9.443  0.00    11 O
                                    2.20%     2 P:y             4.576  0.00     7 C
                                    2.05%     2 S               2.572  0.00    30 H
                                    1.90%     1 S              -6.353  1.00    14 H
                                   -1.80%     2 P:z             4.576  0.00     1 C
                                   -1.78%     2 P:x             4.576  0.00    10 C
                                    1.66%     1 P:y            10.966  0.00    16 H
                                   -1.65%     2 S              11.701  0.00     3 C
                                   -1.60%     2 S               2.572  0.00    22 H
                                   -1.57%     2 S               2.572  0.00    21 H
                                    1.53%     1 P:z            -9.272  1.33    11 O
                                    1.52%     2 P:y             4.576  0.00     6 C
                                    1.45%     1 P:x            -5.458  0.67     1 C
                                   -1.43%     2 P:x             4.576  0.00     6 C
                                   -1.32%     2 S               2.572  0.00    14 H
                                    1.32%     1 S             -13.685  2.00     2 C
                                    1.28%     2 P:x             4.576  0.00     1 C
                                    1.21%     2 S               2.572  0.00    17 H
                                   -1.17%     2 S               2.572  0.00    25 H
                                   -1.15%     1 S              -6.353  1.00    28 H
                                    1.14%     1 P:y            -5.458  0.67     8 C
                                    1.10%     2 S               2.572  0.00    27 H
                                   -1.06%     2 S              11.701  0.00     2 C
                                    1.03%     2 S               2.572  0.00    28 H
                                   -1.02%     2 P:x             9.443  0.00    12 O
       4.338  0.00    61 A         37.93%     1 S              -6.353  1.00    24 H
                                    8.57%     2 S               2.572  0.00    28 H
                                   -8.37%     2 S               2.572  0.00    24 H
                                    6.91%     1 P:z            -5.458  0.67     9 C
                                    6.81%     1 S              -6.353  1.00    18 H
                                    5.19%     1 S              -6.353  1.00    27 H
                                   -5.06%     2 S               2.572  0.00    23 H
                                    4.74%     1 P:z            -5.458  0.67     7 C
                                   -4.64%     2 P:z             4.576  0.00     7 C
                                    3.95%     1 S              -6.353  1.00    28 H
                                    3.83%     2 S               2.572  0.00    15 H
                                    3.72%     1 S              -6.353  1.00    19 H
                                   -3.58%     2 S              11.701  0.00     7 C
                                    3.48%     2 P:z             4.576  0.00     5 C
                                    3.47%     2 P:x             4.576  0.00     7 C
                                    3.22%     1 P:x            -5.458  0.67     5 C
                                   -3.14%     2 S               2.572  0.00    27 H
                                    2.87%     1 S              -6.353  1.00    22 H
                                    2.75%     1 P:x            -5.458  0.67     7 C
                                   -2.72%     2 S               2.572  0.00    22 H
                                    2.72%     2 P:y             4.576  0.00     4 C
                                    2.61%     2 P:x             4.576  0.00    10 C
                                    2.50%     1 P:x            -5.458  0.67     4 C
                                    2.39%     1 P:y            -5.458  0.67     5 C
                                   -2.38%     2 P:y             9.443  0.00    11 O
                                    2.33%     1 S              -6.353  1.00    25 H
                                   -2.21%     2 S               2.572  0.00    19 H
                                    2.17%     1 P:z            -5.458  0.67     8 C
                                   -2.12%     2 P:y             4.576  0.00     8 C
                                   -1.86%     2 P:z             4.576  0.00     3 C
                                    1.84%     3 S              42.104  0.00    28 H
                                    1.72%     1 P:y            -5.458  0.67     8 C
                                   -1.58%     2 P:z             4.576  0.00     8 C
                                    1.56%     1 P:y            -5.458  0.67     7 C
                                   -1.52%     2 P:y             4.576  0.00     7 C
                                    1.50%     1 S              -6.353  1.00    23 H
                                    1.40%     2 P:z             4.576  0.00     9 C
                                    1.38%     1 P:y            -9.272  1.33    11 O
                                   -1.38%     2 P:y             4.576  0.00     3 C
                                    1.35%     1 S              -6.353  1.00    26 H
                                    1.30%     1 S              -6.353  1.00    14 H
                                    1.30%     1 P:z            -5.458  0.67     4 C
                                   -1.27%     2 P:x             4.576  0.00     9 C
                                    1.17%     1 S             -13.685  2.00     3 C
                                    1.15%     2 S               2.572  0.00    14 H
                                    1.07%     1 P:x            -5.458  0.67     9 C
                                   -1.04%     2 S               2.572  0.00    17 H
                                    1.03%     2 P:x             4.576  0.00     2 C
                                    1.01%     2 P:x             4.576  0.00     5 C
       4.670  0.00    62 A         18.51%     1 S              -6.353  1.00    29 H
                                  -14.13%     2 S               2.572  0.00    29 H
                                   11.32%     1 P:y            -5.458  0.67     4 C
                                    7.99%     2 S               2.572  0.00    23 H
                                    7.78%     1 P:x            -5.458  0.67     8 C
                                    7.10%     1 S              -6.353  1.00    22 H
                                    6.17%     2 S               2.572  0.00    27 H
                                    6.13%     2 S               2.572  0.00    18 H
                                   -5.30%     2 P:x             4.576  0.00    10 C
                                   -4.97%     2 S               2.572  0.00    22 H
                                    4.71%     1 P:z            -5.458  0.67     3 C
                                    4.49%     2 P:x             4.576  0.00     5 C
                                   -4.45%     2 P:y             4.576  0.00     4 C
                                    4.35%     1 S              -6.353  1.00    27 H
                                   -4.21%     2 P:z             4.576  0.00     3 C
                                    4.13%     1 P:y            -5.458  0.67     8 C
                                    4.03%     1 P:x            -5.458  0.67     5 C
                                    4.01%     1 P:y            -5.458  0.67     1 C
                                    3.82%     1 P:x            -5.458  0.67     6 C
                                    3.43%     1 P:y            -5.458  0.67     5 C
                                   -2.90%     2 P:y             4.576  0.00     1 C
                                    2.77%     1 P:x            -5.458  0.67     1 C
                                   -2.72%     2 P:y             4.576  0.00     8 C
                                    2.59%     1 P:z            -5.458  0.67     4 C
                                    2.57%     2 P:y             4.576  0.00     5 C
                                    2.55%     2 S               2.572  0.00    15 H
                                    2.31%     1 P:x            -5.458  0.67     9 C
                                    2.24%     1 P:x            -5.458  0.67    10 C
                                    2.23%     3 S              42.104  0.00    29 H
                                   -2.20%     2 P:x             4.576  0.00     4 C
                                    2.19%     1 S              -6.353  1.00    20 H
                                   -2.10%     2 S              11.701  0.00     8 C
                                    2.05%     2 P:x             4.576  0.00     1 C
                                    1.78%     2 P:z             4.576  0.00     1 C
                                    1.67%     2 P:y             4.576  0.00     2 C
                                   -1.63%     2 P:z             4.576  0.00     2 C
                                   -1.61%     2 P:z             4.576  0.00     9 C
                                    1.58%     1 S              -6.353  1.00    30 H
                                   -1.58%     2 S               2.572  0.00    20 H
                                   -1.45%     2 P:x             4.576  0.00     7 C
                                    1.41%     2 S               2.572  0.00    17 H
                                   -1.35%     2 S               2.572  0.00    25 H
                                   -1.35%     2 P:x             4.576  0.00     6 C
                                   -1.30%     2 P:x             9.443  0.00    12 O
                                    1.29%     2 S               2.572  0.00    30 H
                                    1.17%     1 P:z            -5.458  0.67     6 C
                                    1.10%     1 S             -13.685  2.00     1 C
                                    1.09%     1 P:z            -5.458  0.67     9 C
                                    1.06%     1 S             -13.685  2.00     8 C
                                    1.04%     2 P:y             4.576  0.00     9 C
                                   -1.04%     1 S              -6.353  1.00    25 H
                                    1.02%     1 S              -6.353  1.00    19 H
                                    1.01%     1 P:y            10.966  0.00    21 H
                                    1.00%     1 S              -6.353  1.00    21 H


 =======================================================================
 Electrostatic potential at the Nuclei due to electrons and other nuclei
 =======================================================================
  
         Atom                  Potential
         ----                  ---------
     1)   C                  14.72269494
     2)   C                  14.72350544
     3)   C                  14.66586904
     4)   O                  22.29935278
     5)   C                  14.67392816
     6)   C                  14.73917665
     7)   H                   1.07907849
     8)   C                  14.75590006
     9)   C                  14.77235574
    10)   C                  14.66283569
    11)   C                  14.74391467
    12)   C                  14.74357438
    13)   O                  22.31228931
    14)   H                   0.97528341
    15)   H                   1.08286235
    16)   H                   1.08939922
    17)   H                   1.08868982
    18)   H                   1.08283859
    19)   H                   1.09682098
    20)   H                   1.08630927
    21)   H                   1.09453258
    22)   H                   1.09247032
    23)   H                   1.08104010
    24)   H                   1.02693153
    25)   H                   1.08608764
    26)   H                   1.09074017
    27)   H                   1.09416647
    28)   H                   1.03017178
    29)   H                   1.05908525
    30)   H                   1.08283041
 Mulliken charges used for AMS results%charges...


    =====================
     CALCULATION RESULTS
    =====================

Energy (hartree)            -6.38612334


--------------
Atomic charges
--------------
  Index   Atom    Charge
      1      C    0.1152
      2      C    0.1392
      3      C    0.2684
      4      O   -0.5772
      5      C    0.3783
      6      C    0.2627
      7      H   -0.0772
      8      C    0.2000
      9      C    0.1843
     10      C    0.3370
     11      C    0.2318
     12      C    0.3687
     13      O   -0.5474
     14      H    0.2327
     15      H   -0.0791
     16      H   -0.1103
     17      H   -0.0869
     18      H   -0.1012
     19      H   -0.0944
     20      H   -0.0967
     21      H   -0.1117
     22      H   -0.1635
     23      H   -0.1748
     24      H   -0.0205
     25      H    0.0413
     26      H   -0.0928
     27      H   -0.1249
     28      H   -0.1050
     29      H   -0.0978
     30      H   -0.0982


Dipole moment vector    (Debye):    -0.02800176    0.44799715    0.23103992
              magnitude (Debye):     0.50484155


-----------------------
Molecular orbitals info
-----------------------
n orbitals:              312
n spin:                    1

Note: only printing virtual orbitals with
      energy smaller than HOMO + 100. eV

HOMO (eV):              -4.6405
LUMO (eV):              -0.7474
HOMO-LUMO gap (eV):      3.8931

   Index   Energy (eV)    Occupation
     259       94.7131         0.000       
     258       93.9716         0.000       
     257       92.8743         0.000       
     256       91.0092         0.000       
     255       88.9009         0.000       
     254       87.8407         0.000       
     253       87.2568         0.000       
     252       85.5661         0.000       
     251       84.5918         0.000       
     250       83.8499         0.000       
     249       82.2830         0.000       
     248       80.7448         0.000       
     247       80.4855         0.000       
     246       79.1866         0.000       
     245       78.7028         0.000       
     244       78.0745         0.000       
     243       77.7696         0.000       
     242       77.1356         0.000       
     241       76.2590         0.000       
     240       75.2162         0.000       
     239       74.9062         0.000       
     238       73.7969         0.000       
     237       73.2170         0.000       
     236       72.4682         0.000       
     235       72.2509         0.000       
     234       71.6180         0.000       
     233       71.2098         0.000       
     232       70.3370         0.000       
     231       69.8753         0.000       
     230       69.1628         0.000       
     229       69.0862         0.000       
     228       68.0783         0.000       
     227       67.6666         0.000       
     226       66.4094         0.000       
     225       66.0566         0.000       
     224       65.1282         0.000       
     223       64.7953         0.000       
     222       64.5884         0.000       
     221       64.3028         0.000       
     220       63.8174         0.000       
     219       62.7292         0.000       
     218       62.4201         0.000       
     217       61.7379         0.000       
     216       61.5202         0.000       
     215       61.0591         0.000       
     214       60.5337         0.000       
     213       60.3661         0.000       
     212       59.5187         0.000       
     211       59.4343         0.000       
     210       58.4523         0.000       
     209       58.2373         0.000       
     208       57.6863         0.000       
     207       56.3598         0.000       
     206       56.2053         0.000       
     205       55.9691         0.000       
     204       55.2522         0.000       
     203       54.9942         0.000       
     202       54.4747         0.000       
     201       53.4152         0.000       
     200       53.2598         0.000       
     199       52.3078         0.000       
     198       52.1365         0.000       
     197       51.9090         0.000       
     196       51.4629         0.000       
     195       50.9580         0.000       
     194       50.3620         0.000       
     193       50.0666         0.000       
     192       49.5753         0.000       
     191       48.8772         0.000       
     190       48.6634         0.000       
     189       47.9041         0.000       
     188       47.6957         0.000       
     187       47.4283         0.000       
     186       46.8358         0.000       
     185       46.3961         0.000       
     184       46.1494         0.000       
     183       44.8844         0.000       
     182       44.3835         0.000       
     181       44.2389         0.000       
     180       43.7222         0.000       
     179       43.2891         0.000       
     178       42.4287         0.000       
     177       42.2269         0.000       
     176       41.7669         0.000       
     175       41.5075         0.000       
     174       41.2918         0.000       
     173       40.7394         0.000       
     172       40.3634         0.000       
     171       39.8728         0.000       
     170       39.6451         0.000       
     169       39.5507         0.000       
     168       39.2359         0.000       
     167       38.8116         0.000       
     166       38.1901         0.000       
     165       37.8878         0.000       
     164       37.7570         0.000       
     163       37.3175         0.000       
     162       36.7210         0.000       
     161       36.2061         0.000       
     160       36.0972         0.000       
     159       35.6619         0.000       
     158       35.5405         0.000       
     157       34.9637         0.000       
     156       34.5711         0.000       
     155       34.5318         0.000       
     154       34.2331         0.000       
     153       33.7707         0.000       
     152       33.5120         0.000       
     151       33.4015         0.000       
     150       32.8497         0.000       
     149       32.1346         0.000       
     148       31.8104         0.000       
     147       31.4306         0.000       
     146       31.2698         0.000       
     145       31.0881         0.000       
     144       30.8393         0.000       
     143       30.4906         0.000       
     142       30.3432         0.000       
     141       29.7034         0.000       
     140       29.5056         0.000       
     139       29.0060         0.000       
     138       28.9091         0.000       
     137       28.6231         0.000       
     136       28.3019         0.000       
     135       27.7997         0.000       
     134       27.5525         0.000       
     133       27.2084         0.000       
     132       26.7259         0.000       
     131       26.4748         0.000       
     130       25.6546         0.000       
     129       25.2068         0.000       
     128       24.2043         0.000       
     127       23.8174         0.000       
     126       23.5872         0.000       
     125       23.3078         0.000       
     124       22.5988         0.000       
     123       22.2315         0.000       
     122       21.5188         0.000       
     121       21.1442         0.000       
     120       20.7254         0.000       
     119       20.1354         0.000       
     118       19.5459         0.000       
     117       19.4658         0.000       
     116       19.2836         0.000       
     115       18.7476         0.000       
     114       18.0874         0.000       
     113       17.7799         0.000       
     112       17.4676         0.000       
     111       16.9979         0.000       
     110       16.4808         0.000       
     109       16.0856         0.000       
     108       15.4641         0.000       
     107       15.1363         0.000       
     106       14.5791         0.000       
     105       14.1840         0.000       
     104       14.1449         0.000       
     103       13.7476         0.000       
     102       13.4374         0.000       
     101       13.1178         0.000       
     100       13.0021         0.000       
      99       12.9648         0.000       
      98       12.5431         0.000       
      97       12.1051         0.000       
      96       11.9761         0.000       
      95       11.7656         0.000       
      94       11.6400         0.000       
      93       11.4579         0.000       
      92       11.4285         0.000       
      91       10.9452         0.000       
      90       10.9248         0.000       
      89       10.6982         0.000       
      88       10.3614         0.000       
      87       10.1528         0.000       
      86       10.0672         0.000       
      85        9.8322         0.000       
      84        9.8163         0.000       
      83        9.1911         0.000       
      82        9.1577         0.000       
      81        9.0642         0.000       
      80        8.9342         0.000       
      79        8.7937         0.000       
      78        8.4110         0.000       
      77        8.2164         0.000       
      76        8.1127         0.000       
      75        7.8455         0.000       
      74        7.7490         0.000       
      73        7.7017         0.000       
      72        7.1982         0.000       
      71        7.0724         0.000       
      70        6.8781         0.000       
      69        6.4101         0.000       
      68        6.1201         0.000       
      67        5.7877         0.000       
      66        5.6335         0.000       
      65        5.3928         0.000       
      64        5.3577         0.000       
      63        5.0800         0.000       
      62        4.6698         0.000       
      61        4.3381         0.000       
      60        4.1936         0.000       
      59        3.8997         0.000       
      58        3.5341         0.000       
      57        3.4296         0.000       
      56        3.1347         0.000       
      55        2.8756         0.000       
      54        2.7548         0.000       
      53        2.6024         0.000       
      52        2.4683         0.000       
      51        2.2302         0.000       
      50        2.0773         0.000       
      49        1.9866         0.000       
      48        1.8671         0.000       
      47        1.6558         0.000       
      46        1.4320         0.000       
      45        1.3464         0.000       
      44        1.1551         0.000       
      43        0.8989         0.000       
      42        0.8040         0.000       
      41        0.5878         0.000       
      40        0.4005         0.000       
      39        0.0159         0.000       
      38       -0.1218         0.000       
      37       -0.5227         0.000       
      36       -0.7474         0.000 < LUMO
      35       -4.6405         2.000 < HOMO
      34       -6.1608         2.000       
      33       -6.4831         2.000       
      32       -6.8555         2.000       
      31       -7.8165         2.000       
      30       -7.8770         2.000       
      29       -8.1568         2.000       
      28       -8.4532         2.000       
      27       -8.7668         2.000       
      26       -8.7911         2.000       
      25       -8.9396         2.000       
      24       -9.2898         2.000       
      23       -9.4631         2.000       
      22       -9.9419         2.000       
      21      -10.0018         2.000       
      20      -10.2016         2.000       
      19      -10.5621         2.000       
      18      -10.8560         2.000       
      17      -11.4501         2.000       
      16      -11.9173         2.000       
      15      -12.4205         2.000       
      14      -13.0354         2.000       
      13      -13.3976         2.000       
      12      -14.0339         2.000       
      11      -14.2809         2.000       
      10      -14.7930         2.000       
       9      -15.7875         2.000       
       8      -16.8303         2.000       
       7      -17.3665         2.000       
       6      -18.1146         2.000       
       5      -20.0711         2.000       
       4      -20.1388         2.000       
       3      -20.8976         2.000       
       2      -26.0836         2.000       
       1      -26.8167         2.000       

AMS application finished. Exiting.
NORMAL TERMINATION
     Total cpu time:      59.00
  Total system time:       1.67
 Total elapsed time:      64.10
