# Supplementary material for: Phytochemical profiling of Vitex negundo seeds via UHPLC-QTOF-MS/MS analyses with antimicrobial evaluation and in silico targeting of DNA Gyrase B and Secreted Aspartic Proteinase 2 (SAP2)
Source: PLoS One. 2026 Mar 13;21(3):e0343965. doi: 10.1371/journal.pone.0343965 (PMC12987476; doi:10.1371/journal.pone.0343965)
Supplement: S5 Data — (ZIP) [file pone.0343965.s006.zip › PONE-D-25-51583/Vitex Raw material/DFT Vitex all data/comp3/cc3.run]

#!/bin/sh

"$AMSBIN/ams" << eor

Task SinglePoint
System
    Atoms
        C -7.9015 1.695 0.6257 
        C -9.4244 1.6766 0.6257 
        C -9.775399999999999 0.2307 0.9508 
        O -8.562900000000001 -0.4035 1.3163 
        C -7.5152 0.2218 0.6257 
        C -10.7662 0.177 2.1062 
        H -6.547 0.0672 1.1523 
        C -10.4115 -0.4497 -0.2212 
        C -9.9641 -1.643 -0.6252 
        C -7.3247 -0.3344 -0.7793 
        C -8.0138 0.5790999999999999 -1.7844 
        C -7.9321 -1.7287 -0.8597 
        O -5.9558 -0.404 -1.0739 
        H -5.5666 -0.9751 -0.4338 
        H -7.5125 2.2056 -0.2836 
        H -7.4797 2.2486 1.4943 
        H -9.827999999999999 2.3652 1.4014 
        H -9.856999999999999 2.0153 -0.3422 
        H -11.0143 -0.8838 2.3338 
        H -11.6945 0.7223000000000001 1.8239 
        H -10.3139 0.6531 3.0049 
        H -11.2471 0.0322 -0.7499 
        H -10.4315 -2.143 -1.4863 
        H -9.128500000000001 -2.1249 -0.0964 
        H -8.488799999999999 1.4307 -1.2478 
        H -7.2621 0.9693000000000001 -2.5065 
        H -8.793699999999999 0.0052 -2.3332 
        H -8.3674 -2.0019 0.1276 
        H -8.7323 -1.7401 -1.6332 
        H -7.141 -2.4627 -1.1321 
    End
    BondOrders
         1 2 1.0
         1 15 1.0
         1 16 1.0
         2 3 1.0
         2 17 1.0
         2 18 1.0
         3 4 1.0
         3 6 1.0
         3 8 1.0
         4 5 1.0
         5 1 1.0
         5 7 1.0
         5 10 1.0
         6 19 1.0
         6 20 1.0
         6 21 1.0
         8 9 2.0
         8 22 1.0
         9 23 1.0
         9 24 1.0
         10 11 1.0
         10 12 1.0
         10 13 1.0
         11 25 1.0
         11 26 1.0
         11 27 1.0
         12 28 1.0
         12 29 1.0
         12 30 1.0
         13 14 1.0
    End
End

Engine ADF
    Basis
        Type TZP
    End
EndEngine
eor
