# Supplementary material for: Phytochemical profiling of Vitex negundo seeds via UHPLC-QTOF-MS/MS analyses with antimicrobial evaluation and in silico targeting of DNA Gyrase B and Secreted Aspartic Proteinase 2 (SAP2)
Source: PLoS One. 2026 Mar 13;21(3):e0343965. doi: 10.1371/journal.pone.0343965 (PMC12987476; doi:10.1371/journal.pone.0343965)
Supplement: S5 Data — (ZIP) [file pone.0343965.s006.zip › PONE-D-25-51583/Vitex Raw material/DFT Vitex all data/comp3/comp3.gjf]

%chk=C:\Users\GHS Azim Shah\Desktop\comp3.chk
# opt b3lyp/6-31g geom=connectivity

comp3

0 1
 C                 -7.90150000    1.69500000    0.62570000
 C                 -9.42440000    1.67660000    0.62570000
 C                 -9.77540000    0.23070000    0.95080000
 O                 -8.56290000   -0.40350000    1.31630000
 C                 -7.51520000    0.22180000    0.62570000
 C                -10.76620000    0.17700000    2.10620000
 H                 -6.54700000    0.06720000    1.15230000
 C                -10.41150000   -0.44970000   -0.22120000
 C                 -9.96410000   -1.64300000   -0.62520000
 C                 -7.32470000   -0.33440000   -0.77930000
 C                 -8.01380000    0.57910000   -1.78440000
 C                 -7.93210000   -1.72870000   -0.85970000
 O                 -5.95580000   -0.40400000   -1.07390000
 H                 -5.56660000   -0.97510000   -0.43380000
 H                 -7.51250000    2.20560000   -0.28360000
 H                 -7.47970000    2.24860000    1.49430000
 H                 -9.82800000    2.36520000    1.40140000
 H                 -9.85700000    2.01530000   -0.34220000
 H                -11.01430000   -0.88380000    2.33380000
 H                -11.69450000    0.72230000    1.82390000
 H                -10.31390000    0.65310000    3.00490000
 H                -11.24710000    0.03220000   -0.74990000
 H                -10.43150000   -2.14300000   -1.48630000
 H                 -9.12850000   -2.12490000   -0.09640000
 H                 -8.48880000    1.43070000   -1.24780000
 H                 -7.26210000    0.96930000   -2.50650000
 H                 -8.79370000    0.00520000   -2.33320000
 H                 -8.36740000   -2.00190000    0.12760000
 H                 -8.73230000   -1.74010000   -1.63320000
 H                 -7.14100000   -2.46270000   -1.13210000

 1 2 1.0 5 1.0 15 1.0 16 1.0
 2 3 1.0 17 1.0 18 1.0
 3 4 1.0 6 1.0 8 1.0
 4 5 1.0
 5 7 1.0 10 1.0
 6 19 1.0 20 1.0 21 1.0
 7
 8 9 2.0 22 1.0
 9 23 1.0 24 1.0
 10 11 1.0 12 1.0 13 1.0
 11 25 1.0 26 1.0 27 1.0
 12 28 1.0 29 1.0 30 1.0
 13 14 1.0
 14
 15
 16
 17
 18
 19
 20
 21
 22
 23
 24
 25
 26
 27
 28
 29
 30
