# Supplementary material for: Phytochemical profiling of Vitex negundo seeds via UHPLC-QTOF-MS/MS analyses with antimicrobial evaluation and in silico targeting of DNA Gyrase B and Secreted Aspartic Proteinase 2 (SAP2)
Source: PLoS One. 2026 Mar 13;21(3):e0343965. doi: 10.1371/journal.pone.0343965 (PMC12987476; doi:10.1371/journal.pone.0343965)
Supplement: S5 Data — (ZIP) [file pone.0343965.s006.zip › PONE-D-25-51583/Vitex Raw material/DFT Vitex all data/comp3/COMP3.LOG]

 Entering Link 1 = C:\G09W\l1.exe PID=      8464.
  
 Copyright (c) 1988,1990,1992,1993,1995,1998,2003,2009,2013,
            Gaussian, Inc.  All Rights Reserved.
  
 This is part of the Gaussian(R) 09 program.  It is based on
 the Gaussian(R) 03 system (copyright 2003, Gaussian, Inc.),
 the Gaussian(R) 98 system (copyright 1998, Gaussian, Inc.),
 the Gaussian(R) 94 system (copyright 1995, Gaussian, Inc.),
 the Gaussian 92(TM) system (copyright 1992, Gaussian, Inc.),
 the Gaussian 90(TM) system (copyright 1990, Gaussian, Inc.),
 the Gaussian 88(TM) system (copyright 1988, Gaussian, Inc.),
 the Gaussian 86(TM) system (copyright 1986, Carnegie Mellon
 University), and the Gaussian 82(TM) system (copyright 1983,
 Carnegie Mellon University). Gaussian is a federally registered
 trademark of Gaussian, Inc.
  
 This software contains proprietary and confidential information,
 including trade secrets, belonging to Gaussian, Inc.
  
 This software is provided under written license and may be
 used, copied, transmitted, or stored only in accord with that
 written license.
  
 The following legend is applicable only to US Government
 contracts under FAR:
  
                    RESTRICTED RIGHTS LEGEND
  
 Use, reproduction and disclosure by the US Government is
 subject to restrictions as set forth in subparagraphs (a)
 and (c) of the Commercial Computer Software - Restricted
 Rights clause in FAR 52.227-19.
  
 Gaussian, Inc.
 340 Quinnipiac St., Bldg. 40, Wallingford CT 06492
  
  
 ---------------------------------------------------------------
 Warning -- This program may not be used in any manner that
 competes with the business of Gaussian, Inc. or will provide
 assistance to any competitor of Gaussian, Inc.  The licensee
 of this program is prohibited from giving any competitor of
 Gaussian, Inc. access to this program.  By using this program,
 the user acknowledges that Gaussian, Inc. is engaged in the
 business of creating and licensing software in the field of
 computational chemistry and represents and warrants to the
 licensee that it is not a competitor of Gaussian, Inc. and that
 it will not use this program in any manner prohibited above.
 ---------------------------------------------------------------
  

 Cite this work as:
 Gaussian 09, Revision D.01,
 M. J. Frisch, G. W. Trucks, H. B. Schlegel, G. E. Scuseria, 
 M. A. Robb, J. R. Cheeseman, G. Scalmani, V. Barone, B. Mennucci, 
 G. A. Petersson, H. Nakatsuji, M. Caricato, X. Li, H. P. Hratchian, 
 A. F. Izmaylov, J. Bloino, G. Zheng, J. L. Sonnenberg, M. Hada, 
 M. Ehara, K. Toyota, R. Fukuda, J. Hasegawa, M. Ishida, T. Nakajima, 
 Y. Honda, O. Kitao, H. Nakai, T. Vreven, J. A. Montgomery, Jr., 
 J. E. Peralta, F. Ogliaro, M. Bearpark, J. J. Heyd, E. Brothers, 
 K. N. Kudin, V. N. Staroverov, T. Keith, R. Kobayashi, J. Normand, 
 K. Raghavachari, A. Rendell, J. C. Burant, S. S. Iyengar, J. Tomasi, 
 M. Cossi, N. Rega, J. M. Millam, M. Klene, J. E. Knox, J. B. Cross, 
 V. Bakken, C. Adamo, J. Jaramillo, R. Gomperts, R. E. Stratmann, 
 O. Yazyev, A. J. Austin, R. Cammi, C. Pomelli, J. W. Ochterski, 
 R. L. Martin, K. Morokuma, V. G. Zakrzewski, G. A. Voth, 
 P. Salvador, J. J. Dannenberg, S. Dapprich, A. D. Daniels, 
 O. Farkas, J. B. Foresman, J. V. Ortiz, J. Cioslowski, 
 and D. J. Fox, Gaussian, Inc., Wallingford CT, 2013.
 
 ******************************************
 Gaussian 09:  IA32W-G09RevD.01 24-Apr-2013
                29-Mar-2024 
 ******************************************
 %chk=C:\Users\GHS Azim Shah\Desktop\comp3.chk
 -----------------------------------
 # opt b3lyp/6-31g geom=connectivity
 -----------------------------------
 1/14=-1,18=20,19=15,26=3,38=1,57=2/1,3;
 2/9=110,12=2,17=6,18=5,40=1/2;
 3/5=1,6=6,11=2,16=1,25=1,30=1,71=1,74=-5/1,2,3;
 4//1;
 5/5=2,38=5/2;
 6/7=2,8=2,9=2,10=2,28=1/1;
 7//1,2,3,16;
 1/14=-1,18=20,19=15,26=3/3(2);
 2/9=110/2;
 99//99;
 2/9=110/2;
 3/5=1,6=6,11=2,16=1,25=1,30=1,71=1,74=-5/1,2,3;
 4/5=5,16=3,69=1/1;
 5/5=2,38=5/2;
 7//1,2,3,16;
 1/14=-1,18=20,19=15,26=3/3(-5);
 2/9=110/2;
 6/7=2,8=2,9=2,10=2,19=2,28=1/1;
 99/9=1/99;
 -----
 comp3
 -----
 Symbolic Z-matrix:
 Charge =  0 Multiplicity = 1
 C                    -7.9015    1.695     0.6257 
 C                    -9.4244    1.6766    0.6257 
 C                    -9.7754    0.2307    0.9508 
 O                    -8.5629   -0.4035    1.3163 
 C                    -7.5152    0.2218    0.6257 
 C                    -10.7662   0.177     2.1062 
 H                    -6.547     0.0672    1.1523 
 C                    -10.4115  -0.4497   -0.2212 
 C                    -9.9641   -1.643    -0.6252 
 C                    -7.3247   -0.3344   -0.7793 
 C                    -8.0138    0.5791   -1.7844 
 C                    -7.9321   -1.7287   -0.8597 
 O                    -5.9558   -0.404    -1.0739 
 H                    -5.5666   -0.9751   -0.4338 
 H                    -7.5125    2.2056   -0.2836 
 H                    -7.4797    2.2486    1.4943 
 H                    -9.828     2.3652    1.4014 
 H                    -9.857     2.0153   -0.3422 
 H                    -11.0143  -0.8838    2.3338 
 H                    -11.6945   0.7223    1.8239 
 H                    -10.3139   0.6531    3.0049 
 H                    -11.2471   0.0322   -0.7499 
 H                    -10.4315  -2.143    -1.4863 
 H                    -9.1285   -2.1249   -0.0964 
 H                    -8.4888    1.4307   -1.2478 
 H                    -7.2621    0.9693   -2.5065 
 H                    -8.7937    0.0052   -2.3332 
 H                    -8.3674   -2.0019    0.1276 
 H                    -8.7323   -1.7401   -1.6332 
 H                    -7.141    -2.4627   -1.1321 
 

 GradGradGradGradGradGradGradGradGradGradGradGradGradGradGradGradGradGrad
 Berny optimization.
 Initialization pass.
                           ----------------------------
                           !    Initial Parameters    !
                           ! (Angstroms and Degrees)  !
 --------------------------                            --------------------------
 ! Name  Definition              Value          Derivative Info.                !
 --------------------------------------------------------------------------------
 ! R1    R(1,2)                  1.523          estimate D2E/DX2                !
 ! R2    R(1,5)                  1.523          estimate D2E/DX2                !
 ! R3    R(1,15)                 1.113          estimate D2E/DX2                !
 ! R4    R(1,16)                 1.113          estimate D2E/DX2                !
 ! R5    R(2,3)                  1.523          estimate D2E/DX2                !
 ! R6    R(2,17)                 1.113          estimate D2E/DX2                !
 ! R7    R(2,18)                 1.113          estimate D2E/DX2                !
 ! R8    R(3,4)                  1.4163         estimate D2E/DX2                !
 ! R9    R(3,6)                  1.523          estimate D2E/DX2                !
 ! R10   R(3,8)                  1.497          estimate D2E/DX2                !
 ! R11   R(4,5)                  1.402          estimate D2E/DX2                !
 ! R12   R(5,7)                  1.1129         estimate D2E/DX2                !
 ! R13   R(5,10)                 1.523          estimate D2E/DX2                !
 ! R14   R(6,19)                 1.1129         estimate D2E/DX2                !
 ! R15   R(6,20)                 1.113          estimate D2E/DX2                !
 ! R16   R(6,21)                 1.1131         estimate D2E/DX2                !
 ! R17   R(8,9)                  1.3369         estimate D2E/DX2                !
 ! R18   R(8,22)                 1.1            estimate D2E/DX2                !
 ! R19   R(9,23)                 1.1            estimate D2E/DX2                !
 ! R20   R(9,24)                 1.1            estimate D2E/DX2                !
 ! R21   R(10,11)                1.523          estimate D2E/DX2                !
 ! R22   R(10,12)                1.523          estimate D2E/DX2                !
 ! R23   R(10,13)                1.402          estimate D2E/DX2                !
 ! R24   R(11,25)                1.113          estimate D2E/DX2                !
 ! R25   R(11,26)                1.113          estimate D2E/DX2                !
 ! R26   R(11,27)                1.113          estimate D2E/DX2                !
 ! R27   R(12,28)                1.1131         estimate D2E/DX2                !
 ! R28   R(12,29)                1.113          estimate D2E/DX2                !
 ! R29   R(12,30)                1.113          estimate D2E/DX2                !
 ! R30   R(13,14)                0.942          estimate D2E/DX2                !
 ! A1    A(2,1,5)              104.001          estimate D2E/DX2                !
 ! A2    A(2,1,15)             110.794          estimate D2E/DX2                !
 ! A3    A(2,1,16)             112.6403         estimate D2E/DX2                !
 ! A4    A(5,1,15)             110.7993         estimate D2E/DX2                !
 ! A5    A(5,1,16)             112.6432         estimate D2E/DX2                !
 ! A6    A(15,1,16)            106.0767         estimate D2E/DX2                !
 ! A7    A(1,2,3)              103.9999         estimate D2E/DX2                !
 ! A8    A(1,2,17)             110.8009         estimate D2E/DX2                !
 ! A9    A(1,2,18)             112.6429         estimate D2E/DX2                !
 ! A10   A(3,2,17)             110.795          estimate D2E/DX2                !
 ! A11   A(3,2,18)             112.6422         estimate D2E/DX2                !
 ! A12   A(17,2,18)            106.0738         estimate D2E/DX2                !
 ! A13   A(2,3,4)              106.4333         estimate D2E/DX2                !
 ! A14   A(2,3,6)              110.2029         estimate D2E/DX2                !
 ! A15   A(2,3,8)              111.2415         estimate D2E/DX2                !
 ! A16   A(4,3,6)              110.2047         estimate D2E/DX2                !
 ! A17   A(4,3,8)              111.2399         estimate D2E/DX2                !
 ! A18   A(6,3,8)              107.5457         estimate D2E/DX2                !
 ! A19   A(3,4,5)              108.2352         estimate D2E/DX2                !
 ! A20   A(1,5,4)              103.9973         estimate D2E/DX2                !
 ! A21   A(1,5,7)              110.7951         estimate D2E/DX2                !
 ! A22   A(1,5,10)             112.642          estimate D2E/DX2                !
 ! A23   A(4,5,7)              110.7983         estimate D2E/DX2                !
 ! A24   A(4,5,10)             112.6435         estimate D2E/DX2                !
 ! A25   A(7,5,10)             106.0782         estimate D2E/DX2                !
 ! A26   A(3,6,19)             109.498          estimate D2E/DX2                !
 ! A27   A(3,6,20)             109.4451         estimate D2E/DX2                !
 ! A28   A(3,6,21)             109.4565         estimate D2E/DX2                !
 ! A29   A(19,6,20)            109.4461         estimate D2E/DX2                !
 ! A30   A(19,6,21)            109.461          estimate D2E/DX2                !
 ! A31   A(20,6,21)            109.5206         estimate D2E/DX2                !
 ! A32   A(3,8,9)              120.0034         estimate D2E/DX2                !
 ! A33   A(3,8,22)             119.9963         estimate D2E/DX2                !
 ! A34   A(9,8,22)             120.0003         estimate D2E/DX2                !
 ! A35   A(8,9,23)             120.0058         estimate D2E/DX2                !
 ! A36   A(8,9,24)             119.997          estimate D2E/DX2                !
 ! A37   A(23,9,24)            119.9972         estimate D2E/DX2                !
 ! A38   A(5,10,11)            109.4606         estimate D2E/DX2                !
 ! A39   A(5,10,12)            109.46           estimate D2E/DX2                !
 ! A40   A(5,10,13)            109.518          estimate D2E/DX2                !
 ! A41   A(11,10,12)           109.5014         estimate D2E/DX2                !
 ! A42   A(11,10,13)           109.4441         estimate D2E/DX2                !
 ! A43   A(12,10,13)           109.4432         estimate D2E/DX2                !
 ! A44   A(10,11,25)           109.5028         estimate D2E/DX2                !
 ! A45   A(10,11,26)           109.4427         estimate D2E/DX2                !
 ! A46   A(10,11,27)           109.4615         estimate D2E/DX2                !
 ! A47   A(25,11,26)           109.4379         estimate D2E/DX2                !
 ! A48   A(25,11,27)           109.4633         estimate D2E/DX2                !
 ! A49   A(26,11,27)           109.5192         estimate D2E/DX2                !
 ! A50   A(10,12,28)           109.5032         estimate D2E/DX2                !
 ! A51   A(10,12,29)           109.4391         estimate D2E/DX2                !
 ! A52   A(10,12,30)           109.463          estimate D2E/DX2                !
 ! A53   A(28,12,29)           109.4367         estimate D2E/DX2                !
 ! A54   A(28,12,30)           109.4629         estimate D2E/DX2                !
 ! A55   A(29,12,30)           109.5225         estimate D2E/DX2                !
 ! A56   A(10,13,14)           106.9016         estimate D2E/DX2                !
 ! D1    D(5,1,2,3)             12.7088         estimate D2E/DX2                !
 ! D2    D(5,1,2,17)           131.7947         estimate D2E/DX2                !
 ! D3    D(5,1,2,18)          -109.5605         estimate D2E/DX2                !
 ! D4    D(15,1,2,3)           131.7969         estimate D2E/DX2                !
 ! D5    D(15,1,2,17)         -109.1172         estimate D2E/DX2                !
 ! D6    D(15,1,2,18)            9.5276         estimate D2E/DX2                !
 ! D7    D(16,1,2,3)          -109.5609         estimate D2E/DX2                !
 ! D8    D(16,1,2,17)            9.5249         estimate D2E/DX2                !
 ! D9    D(16,1,2,18)          128.1698         estimate D2E/DX2                !
 ! D10   D(2,1,5,4)            -30.5078         estimate D2E/DX2                !
 ! D11   D(2,1,5,7)           -149.5932         estimate D2E/DX2                !
 ! D12   D(2,1,5,10)            91.7609         estimate D2E/DX2                !
 ! D13   D(15,1,5,4)          -149.5924         estimate D2E/DX2                !
 ! D14   D(15,1,5,7)            91.3222         estimate D2E/DX2                !
 ! D15   D(15,1,5,10)          -27.3237         estimate D2E/DX2                !
 ! D16   D(16,1,5,4)            91.76           estimate D2E/DX2                !
 ! D17   D(16,1,5,7)           -27.3254         estimate D2E/DX2                !
 ! D18   D(16,1,5,10)         -145.9713         estimate D2E/DX2                !
 ! D19   D(1,2,3,4)              9.0556         estimate D2E/DX2                !
 ! D20   D(1,2,3,6)            128.5427         estimate D2E/DX2                !
 ! D21   D(1,2,3,8)           -112.2688         estimate D2E/DX2                !
 ! D22   D(17,2,3,4)          -110.0343         estimate D2E/DX2                !
 ! D23   D(17,2,3,6)             9.4528         estimate D2E/DX2                !
 ! D24   D(17,2,3,8)           128.6413         estimate D2E/DX2                !
 ! D25   D(18,2,3,4)           131.3253         estimate D2E/DX2                !
 ! D26   D(18,2,3,6)          -109.1876         estimate D2E/DX2                !
 ! D27   D(18,2,3,8)            10.0009         estimate D2E/DX2                !
 ! D28   D(2,3,4,5)            -29.9506         estimate D2E/DX2                !
 ! D29   D(6,3,4,5)           -149.4365         estimate D2E/DX2                !
 ! D30   D(8,3,4,5)             91.3749         estimate D2E/DX2                !
 ! D31   D(2,3,6,19)          -179.9966         estimate D2E/DX2                !
 ! D32   D(2,3,6,20)            60.0338         estimate D2E/DX2                !
 ! D33   D(2,3,6,21)           -60.0017         estimate D2E/DX2                !
 ! D34   D(4,3,6,19)           -62.8262         estimate D2E/DX2                !
 ! D35   D(4,3,6,20)           177.2041         estimate D2E/DX2                !
 ! D36   D(4,3,6,21)            57.1686         estimate D2E/DX2                !
 ! D37   D(8,3,6,19)            58.5881         estimate D2E/DX2                !
 ! D38   D(8,3,6,20)           -61.3815         estimate D2E/DX2                !
 ! D39   D(8,3,6,21)           178.583          estimate D2E/DX2                !
 ! D40   D(2,3,8,9)            130.5358         estimate D2E/DX2                !
 ! D41   D(2,3,8,22)           -49.4695         estimate D2E/DX2                !
 ! D42   D(4,3,8,9)             12.0643         estimate D2E/DX2                !
 ! D43   D(4,3,8,22)          -167.941          estimate D2E/DX2                !
 ! D44   D(6,3,8,9)           -108.7006         estimate D2E/DX2                !
 ! D45   D(6,3,8,22)            71.2941         estimate D2E/DX2                !
 ! D46   D(3,4,5,1)             38.0249         estimate D2E/DX2                !
 ! D47   D(3,4,5,7)            157.1081         estimate D2E/DX2                !
 ! D48   D(3,4,5,10)           -84.2428         estimate D2E/DX2                !
 ! D49   D(1,5,10,11)          -18.9167         estimate D2E/DX2                !
 ! D50   D(1,5,10,12)         -138.9402         estimate D2E/DX2                !
 ! D51   D(1,5,10,13)          101.0723         estimate D2E/DX2                !
 ! D52   D(4,5,10,11)           98.3392         estimate D2E/DX2                !
 ! D53   D(4,5,10,12)          -21.6844         estimate D2E/DX2                !
 ! D54   D(4,5,10,13)         -141.6719         estimate D2E/DX2                !
 ! D55   D(7,5,10,11)         -140.2863         estimate D2E/DX2                !
 ! D56   D(7,5,10,12)           99.6901         estimate D2E/DX2                !
 ! D57   D(7,5,10,13)          -20.2974         estimate D2E/DX2                !
 ! D58   D(3,8,9,23)           179.9959         estimate D2E/DX2                !
 ! D59   D(3,8,9,24)            -0.0016         estimate D2E/DX2                !
 ! D60   D(22,8,9,23)            0.0012         estimate D2E/DX2                !
 ! D61   D(22,8,9,24)         -179.9963         estimate D2E/DX2                !
 ! D62   D(5,10,11,25)           0.0022         estimate D2E/DX2                !
 ! D63   D(5,10,11,26)         119.9633         estimate D2E/DX2                !
 ! D64   D(5,10,11,27)        -120.0014         estimate D2E/DX2                !
 ! D65   D(12,10,11,25)        120.0004         estimate D2E/DX2                !
 ! D66   D(12,10,11,26)       -120.0385         estimate D2E/DX2                !
 ! D67   D(12,10,11,27)         -0.0032         estimate D2E/DX2                !
 ! D68   D(13,10,11,25)       -120.032          estimate D2E/DX2                !
 ! D69   D(13,10,11,26)         -0.071          estimate D2E/DX2                !
 ! D70   D(13,10,11,27)        119.9643         estimate D2E/DX2                !
 ! D71   D(5,10,12,28)           0.0041         estimate D2E/DX2                !
 ! D72   D(5,10,12,29)         119.9617         estimate D2E/DX2                !
 ! D73   D(5,10,12,30)        -120.0003         estimate D2E/DX2                !
 ! D74   D(11,10,12,28)       -119.9945         estimate D2E/DX2                !
 ! D75   D(11,10,12,29)         -0.0369         estimate D2E/DX2                !
 ! D76   D(11,10,12,30)        120.0011         estimate D2E/DX2                !
 ! D77   D(13,10,12,28)        120.0374         estimate D2E/DX2                !
 ! D78   D(13,10,12,29)       -120.005          estimate D2E/DX2                !
 ! D79   D(13,10,12,30)          0.033          estimate D2E/DX2                !
 ! D80   D(5,10,13,14)          60.0009         estimate D2E/DX2                !
 ! D81   D(11,10,13,14)        180.0            estimate D2E/DX2                !
 ! D82   D(12,10,13,14)        -59.9969         estimate D2E/DX2                !
 --------------------------------------------------------------------------------
 Trust Radius=3.00D-01 FncErr=1.00D-07 GrdErr=1.00D-06
 Number of steps in this run=    178 maximum allowed number of steps=    180.
 GradGradGradGradGradGradGradGradGradGradGradGradGradGradGradGradGradGrad

                          Input orientation:                          
 ---------------------------------------------------------------------
 Center     Atomic      Atomic             Coordinates (Angstroms)
 Number     Number       Type             X           Y           Z
 ---------------------------------------------------------------------
      1          6           0       -7.901500    1.695000    0.625700
      2          6           0       -9.424400    1.676600    0.625700
      3          6           0       -9.775400    0.230700    0.950800
      4          8           0       -8.562900   -0.403500    1.316300
      5          6           0       -7.515200    0.221800    0.625700
      6          6           0      -10.766200    0.177000    2.106200
      7          1           0       -6.547000    0.067200    1.152300
      8          6           0      -10.411500   -0.449700   -0.221200
      9          6           0       -9.964100   -1.643000   -0.625200
     10          6           0       -7.324700   -0.334400   -0.779300
     11          6           0       -8.013800    0.579100   -1.784400
     12          6           0       -7.932100   -1.728700   -0.859700
     13          8           0       -5.955800   -0.404000   -1.073900
     14          1           0       -5.566600   -0.975100   -0.433800
     15          1           0       -7.512500    2.205600   -0.283600
     16          1           0       -7.479700    2.248600    1.494300
     17          1           0       -9.828000    2.365200    1.401400
     18          1           0       -9.857000    2.015300   -0.342200
     19          1           0      -11.014300   -0.883800    2.333800
     20          1           0      -11.694500    0.722300    1.823900
     21          1           0      -10.313900    0.653100    3.004900
     22          1           0      -11.247100    0.032200   -0.749900
     23          1           0      -10.431500   -2.143000   -1.486300
     24          1           0       -9.128500   -2.124900   -0.096400
     25          1           0       -8.488800    1.430700   -1.247800
     26          1           0       -7.262100    0.969300   -2.506500
     27          1           0       -8.793700    0.005200   -2.333200
     28          1           0       -8.367400   -2.001900    0.127600
     29          1           0       -8.732300   -1.740100   -1.633200
     30          1           0       -7.141000   -2.462700   -1.132100
 ---------------------------------------------------------------------
                    Distance matrix (angstroms):
                    1          2          3          4          5
     1  C    0.000000
     2  C    1.523011   0.000000
     3  C    2.400285   1.522996   0.000000
     4  O    2.306096   2.354979   1.416318   0.000000
     5  C    1.523006   2.400310   2.283478   1.402000   0.000000
     6  C    3.564086   2.498221   1.522996   2.411525   3.572518
     7  H    2.182134   3.338698   3.238812   2.076610   1.112933
     8  C    3.408383   2.492540   1.497048   2.404862   3.091392
     9  C    4.118412   3.588282   2.455633   2.696135   3.322550
    10  C    2.534795   3.229069   3.052624   2.435047   1.523048
    11  C    2.658275   3.000480   3.271993   3.298690   2.486935
    12  C    3.732167   4.003678   3.242671   2.624698   2.486899
    13  O    3.328692   4.387337   4.369393   3.536952   2.389978
    14  H    3.701855   4.799654   4.591848   3.516730   2.520348
    15  H    1.113041   2.182207   3.247259   3.235803   2.182269
    16  H    1.113038   2.205336   3.104441   2.870303   2.205367
    17  H    2.182265   1.113002   2.182177   3.045229   3.247294
    18  H    2.205312   1.112965   2.205290   3.205606   3.104432
    19  H    4.388318   3.464251   2.165565   2.697287   4.047673
    20  H    4.094958   2.738563   2.164929   3.366304   4.376383
    21  H    3.544830   2.738495   2.165117   2.652126   3.698558
    22  H    3.981233   2.813994   2.257805   3.415252   3.981872
    23  H    5.058823   4.479301   3.464733   3.791054   4.307857
    24  H    4.076591   3.880772   2.657811   2.297573   2.937885
    25  H    1.981105   2.108510   2.815880   3.153473   2.432969
    26  H    3.278132   3.871239   4.337641   4.265028   3.230092
    27  H    3.522291   3.456364   3.435002   3.679559   3.230568
    28  H    3.759287   3.859626   2.764891   2.001527   2.432939
    29  H    4.194374   4.153970   3.413087   3.242645   3.230018
    30  H    4.577629   5.043568   4.304990   3.500967   3.230546
                    6          7          8          9         10
     6  C    0.000000
     7  H    4.327081   0.000000
     8  C    2.436259   4.133769   0.000000
     9  C    3.378803   4.214364   1.336917   0.000000
    10  C    4.520129   2.120655   3.138965   2.950019   0.000000
    11  C    4.782694   3.322311   3.041544   3.175711   1.523012
    12  C    4.523315   3.031815   2.861983   2.047281   1.522981
    13  O    5.795735   2.351066   4.536788   4.219351   1.401970
    14  H    5.900405   2.136185   4.877940   4.452048   1.902835
    15  H    4.518067   2.750773   3.931757   4.575888   2.594723
    16  H    3.932815   2.396956   4.338112   5.080263   3.444586
    17  H    2.482978   4.013454   3.301055   4.493473   4.278996
    18  H    3.193846   4.121253   2.529493   3.670793   3.482053
    19  H    1.112947   4.717744   2.660796   3.230323   4.858640
    20  H    1.113008   5.232300   2.683674   3.819296   5.195038
    21  H    1.113063   4.238507   3.410779   4.309531   4.922463
    22  H    2.899921   5.070555   1.099990   2.113749   3.939604
    23  H    4.289578   5.190042   2.113798   1.099980   3.663753
    24  H    3.582213   3.609529   2.113755   1.100038   2.631718
    25  H    4.243540   3.374937   2.878643   3.465800   2.165687
    26  H    5.846662   3.835619   4.141845   4.202881   2.164895
    27  H    4.860920   4.147314   2.699029   2.646444   2.165155
    28  H    3.796934   2.940245   2.590238   1.801379   2.165698
    29  H    4.668526   3.975032   2.545307   1.594623   2.164827
    30  H    5.531426   3.460016   3.946907   2.983077   2.165150
                   11         12         13         14         15
    11  C    0.000000
    12  C    2.487506   0.000000
    13  O    2.388862   2.388823   0.000000
    14  H    3.198194   2.518907   0.941998   0.000000
    15  H    2.269186   3.998334   3.139729   3.731747   0.000000
    16  H    3.717844   4.643802   3.994272   4.215420   1.778722
    17  H    4.078087   5.046487   5.365586   5.717088   2.868142
    18  H    2.745906   4.241531   4.648415   5.230527   2.352940
    19  H    5.301193   4.517992   6.118092   6.111087   5.353296
    20  H    5.156344   5.231134   6.526751   6.747558   4.912317
    21  H    5.313505   5.126507   6.061939   6.083794   4.590461
    22  H    3.438534   3.755270   5.319126   5.777772   4.346072
    23  H    3.652939   2.609841   4.819345   5.112631   5.373767
    24  H    3.376909   1.473423   3.739389   3.758059   4.625984
    25  H    1.113008   3.231462   3.132484   3.871656   1.575853
    26  H    1.112986   3.231107   2.375861   3.309305   2.555860
    27  H    1.113008   2.433098   3.131606   3.870773   3.268653
    28  H    3.231461   1.113052   3.132523   3.035452   4.313119
    29  H    2.432651   1.112992   3.131602   3.470654   4.344868
    30  H    3.231071   1.113013   2.376201   2.275810   4.759306
                   16         17         18         19         20
    16  H    0.000000
    17  H    2.353028   0.000000
    18  H    3.013091   1.778598   0.000000
    19  H    4.796883   3.582273   4.111581   0.000000
    20  H    4.494749   2.522191   3.120936   1.817203   0.000000
    21  H    3.586115   2.395537   3.642448   1.817415   1.818133
    22  H    4.913468   3.476324   2.455867   3.225284   2.702009
    23  H    6.073158   5.387661   4.350916   4.064284   4.556593
    24  H    4.937243   4.784736   4.210984   3.316993   4.287010
    25  H    3.034198   3.112074   1.741792   4.956099   4.495963
    26  H    4.205991   4.878941   3.537205   6.398554   6.201576
    27  H    4.627007   4.537247   3.022448   5.244261   5.119605
    28  H    4.552212   4.777811   4.310164   3.622643   4.622585
    29  H    5.221110   5.221383   4.127307   4.655949   5.175865
    30  H    5.404539   6.078422   5.296516   5.432112   6.294166
                   21         22         23         24         25
    21  H    0.000000
    22  H    3.918533   0.000000
    23  H    5.291775   2.437003   0.000000
    24  H    4.329032   3.093317   1.905245   0.000000
    25  H    4.692665   3.132399   4.074592   3.791732   0.000000
    26  H    6.307852   4.454663   4.557666   4.343513   1.817143
    27  H    5.588031   2.920058   2.830970   3.106878   1.817445
    28  H    4.372270   3.633214   2.623946   0.802856   3.699893
    29  H    5.453516   3.200857   1.752481   1.633034   3.203404
    30  H    6.073736   4.819820   3.324914   2.266482   4.121713
                   26         27         28         29         30
    26  H    0.000000
    27  H    1.818054   0.000000
    28  H    4.121674   3.204016   0.000000
    29  H    3.203902   1.881447   1.817170   0.000000
    30  H    3.698955   3.203840   1.817481   1.818100   0.000000
 Stoichiometry    C10H18O2
 Framework group  C1[X(C10H18O2)]
 Deg. of freedom    84
 Full point group                 C1      NOp   1
 Largest Abelian subgroup         C1      NOp   1
 Largest concise Abelian subgroup C1      NOp   1
                         Standard orientation:                         
 ---------------------------------------------------------------------
 Center     Atomic      Atomic             Coordinates (Angstroms)
 Number     Number       Type             X           Y           Z
 ---------------------------------------------------------------------
      1          6           0       -0.065111   -1.951028    0.162481
      2          6           0       -1.290448   -1.286442    0.776026
      3          6           0       -1.490109   -0.033051   -0.065797
      4          8           0       -0.600324   -0.140985   -1.162423
      5          6           0        0.517638   -0.879273   -0.749269
      6          6           0       -2.928275    0.044369   -0.560975
      7          1           0        1.031626   -1.339964   -1.622309
      8          6           0       -1.220182    1.204716    0.731839
      9          6           0       -0.412832    2.151877    0.243555
     10          6           0        1.562445   -0.019441   -0.050168
     11          6           0        1.402633   -0.153134    1.458525
     12          6           0        1.374065    1.436803   -0.454318
     13          8           0        2.845110   -0.445092   -0.423145
     14          1           0        2.904861   -0.347734   -1.358191
     15          1           0        0.665274   -2.238459    0.951646
     16          1           0       -0.314283   -2.888623   -0.383123
     17          1           0       -2.178265   -1.954151    0.707324
     18          1           0       -1.158428   -1.059611    1.857603
     19          1           0       -3.061036    0.963603   -1.174193
     20          1           0       -3.619110    0.077691    0.311048
     21          1           0       -3.155477   -0.851342   -1.181450
     22          1           0       -1.686229    1.334901    1.719680
     23          1           0       -0.214525    3.061392    0.829569
     24          1           0        0.053159    2.021658   -0.744362
     25          1           0        0.561447   -0.846507    1.683085
     26          1           0        2.342716   -0.557305    1.896278
     27          1           0        1.187080    0.846197    1.898592
     28          1           0        0.518852    1.518398   -1.162019
     29          1           0        1.164778    2.048539    0.451623
     30          1           0        2.300330    1.807563   -0.947640
 ---------------------------------------------------------------------
 Rotational constants (GHZ):      1.5214405      0.9079658      0.7487619
 Standard basis: 6-31G (6D, 7F)
 There are   144 symmetry adapted cartesian basis functions of A   symmetry.
 There are   144 symmetry adapted basis functions of A   symmetry.
   144 basis functions,   336 primitive gaussians,   144 cartesian basis functions
    47 alpha electrons       47 beta electrons
       nuclear repulsion energy       841.5835084725 Hartrees.
 NAtoms=   30 NActive=   30 NUniq=   30 SFac= 1.00D+00 NAtFMM=   60 NAOKFM=F Big=F
 Integral buffers will be    262144 words long.
 Raffenetti 2 integral format.
 Two-electron integral symmetry is turned on.
 One-electron integrals computed using PRISM.
 NBasis=   144 RedAO= T EigKep=  1.81D-03  NBF=   144
 NBsUse=   144 1.00D-06 EigRej= -1.00D+00 NBFU=   144
 ExpMin= 1.61D-01 ExpMax= 5.48D+03 ExpMxC= 8.25D+02 IAcc=1 IRadAn=         1 AccDes= 0.00D+00
 Harris functional with IExCor=  402 and IRadAn=       1 diagonalized for initial guess.
 HarFok:  IExCor=  402 AccDes= 0.00D+00 IRadAn=         1 IDoV= 1 UseB2=F ITyADJ=14
 ICtDFT=  3500011 ScaDFX=  1.000000  1.000000  1.000000  1.000000
 FoFCou: FMM=F IPFlag=           0 FMFlag=      100000 FMFlg1=           0
         NFxFlg=           0 DoJE=T BraDBF=F KetDBF=T FulRan=T
         wScrn=  0.000000 ICntrl=     500 IOpCl=  0 I1Cent=   200000004 NGrid=           0
         NMat0=    1 NMatS0=      1 NMatT0=    0 NMatD0=    1 NMtDS0=    0 NMtDT0=    0
 Petite list used in FoFCou.
 Requested convergence on RMS density matrix=1.00D-08 within 128 cycles.
 Requested convergence on MAX density matrix=1.00D-06.
 Requested convergence on             energy=1.00D-06.
 No special actions if energy rises.
 Integral accuracy reduced to 1.0D-05 until final iterations.
 Initial convergence to 1.0D-05 achieved.  Increase integral accuracy.
 SCF Done:  E(RB3LYP) =  -541.884903608     A.U. after   15 cycles
            NFock= 15  Conv=0.30D-08     -V/T= 2.0023

 **********************************************************************

            Population analysis using the SCF density.

 **********************************************************************

 Orbital symmetries:
       Occupied  (A) (A) (A) (A) (A) (A) (A) (A) (A) (A) (A) (A)
                 (A) (A) (A) (A) (A) (A) (A) (A) (A) (A) (A) (A)
                 (A) (A) (A) (A) (A) (A) (A) (A) (A) (A) (A) (A)
                 (A) (A) (A) (A) (A) (A) (A) (A) (A) (A) (A)
       Virtual   (A) (A) (A) (A) (A) (A) (A) (A) (A) (A) (A) (A)
                 (A) (A) (A) (A) (A) (A) (A) (A) (A) (A) (A) (A)
                 (A) (A) (A) (A) (A) (A) (A) (A) (A) (A) (A) (A)
                 (A) (A) (A) (A) (A) (A) (A) (A) (A) (A) (A) (A)
                 (A) (A) (A) (A) (A) (A) (A) (A) (A) (A) (A) (A)
                 (A) (A) (A) (A) (A) (A) (A) (A) (A) (A) (A) (A)
                 (A) (A) (A) (A) (A) (A) (A) (A) (A) (A) (A) (A)
                 (A) (A) (A) (A) (A) (A) (A) (A) (A) (A) (A) (A)
                 (A)
 The electronic state is 1-A.
 Alpha  occ. eigenvalues --  -19.15138 -19.13616 -10.23716 -10.23572 -10.23390
 Alpha  occ. eigenvalues --  -10.18468 -10.18304 -10.16913 -10.16812 -10.16217
 Alpha  occ. eigenvalues --  -10.15468 -10.14529  -1.07893  -1.04890  -0.84017
 Alpha  occ. eigenvalues --   -0.81196  -0.80886  -0.73161  -0.70461  -0.68225
 Alpha  occ. eigenvalues --   -0.63954  -0.59562  -0.57224  -0.56437  -0.53721
 Alpha  occ. eigenvalues --   -0.52071  -0.49618  -0.47941  -0.45924  -0.43957
 Alpha  occ. eigenvalues --   -0.42639  -0.41037  -0.40537  -0.40063  -0.38229
 Alpha  occ. eigenvalues --   -0.37597  -0.36438  -0.35632  -0.35218  -0.34246
 Alpha  occ. eigenvalues --   -0.33289  -0.32590  -0.31339  -0.28106  -0.26437
 Alpha  occ. eigenvalues --   -0.24963  -0.19250
 Alpha virt. eigenvalues --    0.03204   0.06970   0.07964   0.09134   0.10885
 Alpha virt. eigenvalues --    0.11966   0.12338   0.13729   0.13905   0.14573
 Alpha virt. eigenvalues --    0.15462   0.16400   0.17327   0.18051   0.18363
 Alpha virt. eigenvalues --    0.18828   0.20161   0.20716   0.21760   0.22349
 Alpha virt. eigenvalues --    0.23257   0.24842   0.25681   0.28189   0.30196
 Alpha virt. eigenvalues --    0.31022   0.32291   0.34585   0.35245   0.41479
 Alpha virt. eigenvalues --    0.43172   0.52537   0.56283   0.56649   0.57087
 Alpha virt. eigenvalues --    0.58927   0.60327   0.61509   0.61949   0.62870
 Alpha virt. eigenvalues --    0.63622   0.64508   0.64741   0.65544   0.66552
 Alpha virt. eigenvalues --    0.69949   0.70497   0.73164   0.74376   0.76118
 Alpha virt. eigenvalues --    0.77669   0.79430   0.80423   0.81817   0.82890
 Alpha virt. eigenvalues --    0.84827   0.85408   0.86228   0.87282   0.88551
 Alpha virt. eigenvalues --    0.88700   0.89685   0.90302   0.92100   0.93455
 Alpha virt. eigenvalues --    0.93851   0.94423   0.95239   0.97189   0.97944
 Alpha virt. eigenvalues --    0.98405   1.00004   1.00988   1.04004   1.06084
 Alpha virt. eigenvalues --    1.07852   1.10939   1.14828   1.15622   1.18626
 Alpha virt. eigenvalues --    1.23109   1.26544   1.28976   1.30635   1.33282
 Alpha virt. eigenvalues --    1.38064   1.40638   1.42060   1.48252   1.51974
 Alpha virt. eigenvalues --    1.65876   1.71191   1.76898   1.81294   2.06712
 Alpha virt. eigenvalues --    2.18270   2.31091
          Condensed to atoms (all electrons):
               1          2          3          4          5          6
     1  C    5.322265   0.294787  -0.072383  -0.063767   0.261408   0.003215
     2  C    0.294787   5.392490   0.277838  -0.090227  -0.059733  -0.056904
     3  C   -0.072383   0.277838   5.043579   0.219989  -0.072714   0.336141
     4  O   -0.063767  -0.090227   0.219989   8.509148   0.153436  -0.056357
     5  C    0.261408  -0.059733  -0.072714   0.153436   5.384652   0.006294
     6  C    0.003215  -0.056904   0.336141  -0.056357   0.006294   5.186792
     7  H   -0.034270   0.005035   0.006499  -0.035869   0.377448  -0.000079
     8  C   -0.000770  -0.084561   0.336916  -0.089791   0.002742  -0.101837
     9  C    0.000510   0.004043  -0.047706   0.012146  -0.000567   0.000456
    10  C   -0.041299  -0.006429  -0.008687  -0.060481   0.162226  -0.000599
    11  C   -0.026559  -0.019775   0.002996   0.004102  -0.074942   0.000048
    12  C    0.005350  -0.000293   0.001314  -0.035036  -0.073893  -0.000289
    13  O    0.004533  -0.000012   0.000158   0.002670  -0.062987   0.000001
    14  H   -0.000051  -0.000021   0.000069   0.000247  -0.005211   0.000001
    15  H    0.376697  -0.047201   0.007666   0.004819  -0.042885  -0.000219
    16  H    0.359526  -0.028100   0.001021   0.001685  -0.026542  -0.000270
    17  H   -0.027663   0.355886  -0.037408   0.003536   0.003209  -0.007530
    18  H   -0.043819   0.370210  -0.037525   0.003586   0.005177   0.003734
    19  H   -0.000346   0.007163  -0.032747  -0.000237  -0.000106   0.362999
    20  H    0.000398  -0.004960  -0.033020   0.003355  -0.000233   0.358567
    21  H    0.000484  -0.006847  -0.033314   0.002336   0.000016   0.344155
    22  H   -0.000182  -0.004736  -0.042865   0.003094   0.000591   0.002597
    23  H    0.000029  -0.000124   0.006031   0.000435  -0.000207  -0.000237
    24  H   -0.000642   0.000246  -0.025355  -0.009442   0.005252   0.000724
    25  H   -0.010323   0.003497  -0.007558   0.000350  -0.021097   0.000201
    26  H   -0.001811   0.000318   0.000012  -0.000110   0.004655   0.000000
    27  H    0.001015   0.000051  -0.000899  -0.000109   0.005995   0.000018
    28  H    0.002620   0.001365   0.007327   0.035827  -0.016366  -0.001074
    29  H   -0.000065   0.000291   0.002967   0.001477   0.004427  -0.000116
    30  H   -0.000233   0.000005  -0.000283   0.000461   0.006248   0.000014
               7          8          9         10         11         12
     1  C   -0.034270  -0.000770   0.000510  -0.041299  -0.026559   0.005350
     2  C    0.005035  -0.084561   0.004043  -0.006429  -0.019775  -0.000293
     3  C    0.006499   0.336916  -0.047706  -0.008687   0.002996   0.001314
     4  O   -0.035869  -0.089791   0.012146  -0.060481   0.004102  -0.035036
     5  C    0.377448   0.002742  -0.000567   0.162226  -0.074942  -0.073893
     6  C   -0.000079  -0.101837   0.000456  -0.000599   0.000048  -0.000289
     7  H    0.614118  -0.000591   0.000025  -0.078131   0.006525   0.001182
     8  C   -0.000591   5.125648   0.563744   0.007718   0.001237  -0.008022
     9  C    0.000025   0.563744   5.686321   0.007623  -0.008826  -0.361405
    10  C   -0.078131   0.007718   0.007623   5.268116   0.297133   0.222220
    11  C    0.006525   0.001237  -0.008826   0.297133   5.284272  -0.083663
    12  C    0.001182  -0.008022  -0.361405   0.222220  -0.083663   5.924643
    13  O    0.000162  -0.000140   0.000078   0.205784  -0.063034  -0.069526
    14  H    0.008865   0.000001   0.000168  -0.045180   0.011455  -0.004466
    15  H    0.002133   0.000270  -0.000135  -0.005144  -0.014625   0.000874
    16  H   -0.006248  -0.000004  -0.000018   0.005210   0.001907  -0.000217
    17  H   -0.000162   0.005346  -0.000213   0.000042   0.000824   0.000011
    18  H   -0.000127  -0.002745   0.000761   0.001347  -0.007476  -0.000169
    19  H    0.000006  -0.004684   0.003051  -0.000040   0.000007  -0.000066
    20  H    0.000001   0.001345   0.000221   0.000021  -0.000001  -0.000005
    21  H   -0.000073   0.008406  -0.000295   0.000067  -0.000011   0.000016
    22  H    0.000013   0.353122  -0.043706  -0.000313   0.000121  -0.001200
    23  H    0.000003  -0.025411   0.337622   0.001534  -0.000061  -0.015142
    24  H    0.000107  -0.046058   0.499710   0.008023   0.002338  -0.192796
    25  H    0.000965  -0.005551  -0.000540  -0.048208   0.371751   0.006036
    26  H   -0.000328   0.000632   0.000890  -0.026445   0.343018   0.004362
    27  H   -0.000177   0.004922  -0.000601  -0.042146   0.368444  -0.017116
    28  H    0.000735   0.002768  -0.214758  -0.049459   0.005136   0.458997
    29  H   -0.000209  -0.015404  -0.070438  -0.042361  -0.002173   0.429575
    30  H   -0.000043   0.001516   0.024465  -0.020358   0.001115   0.292625
              13         14         15         16         17         18
     1  C    0.004533  -0.000051   0.376697   0.359526  -0.027663  -0.043819
     2  C   -0.000012  -0.000021  -0.047201  -0.028100   0.355886   0.370210
     3  C    0.000158   0.000069   0.007666   0.001021  -0.037408  -0.037525
     4  O    0.002670   0.000247   0.004819   0.001685   0.003536   0.003586
     5  C   -0.062987  -0.005211  -0.042885  -0.026542   0.003209   0.005177
     6  C    0.000001   0.000001  -0.000219  -0.000270  -0.007530   0.003734
     7  H    0.000162   0.008865   0.002133  -0.006248  -0.000162  -0.000127
     8  C   -0.000140   0.000001   0.000270  -0.000004   0.005346  -0.002745
     9  C    0.000078   0.000168  -0.000135  -0.000018  -0.000213   0.000761
    10  C    0.205784  -0.045180  -0.005144   0.005210   0.000042   0.001347
    11  C   -0.063034   0.011455  -0.014625   0.001907   0.000824  -0.007476
    12  C   -0.069526  -0.004466   0.000874  -0.000217   0.000011  -0.000169
    13  O    8.330909   0.240432   0.002105  -0.000252   0.000001   0.000002
    14  H    0.240432   0.448153   0.000024  -0.000007   0.000000   0.000000
    15  H    0.002105   0.000024   0.593701  -0.030770   0.003449  -0.010673
    16  H   -0.000252  -0.000007  -0.030770   0.583020  -0.008421   0.003811
    17  H    0.000001   0.000000   0.003449  -0.008421   0.591129  -0.030029
    18  H    0.000002   0.000000  -0.010673   0.003811  -0.030029   0.569854
    19  H    0.000000   0.000000   0.000005   0.000001   0.000311  -0.000204
    20  H    0.000000   0.000000  -0.000003   0.000011   0.000460   0.000152
    21  H    0.000000   0.000000  -0.000003   0.000134   0.004133  -0.000075
    22  H   -0.000002   0.000000   0.000001  -0.000005   0.000136   0.003887
    23  H   -0.000001   0.000001  -0.000001   0.000000   0.000005  -0.000056
    24  H   -0.000761   0.000051   0.000025  -0.000002  -0.000003   0.000125
    25  H    0.003257  -0.000425  -0.011095   0.001801  -0.000091   0.008096
    26  H    0.000396   0.000007   0.001140  -0.000072  -0.000014   0.000264
    27  H    0.002607  -0.000334   0.000792  -0.000060   0.000021  -0.000088
    28  H    0.004727   0.000372  -0.000106  -0.000017  -0.000017  -0.000121
    29  H    0.004348  -0.000358  -0.000041   0.000006  -0.000003  -0.000068
    30  H   -0.009596   0.004305  -0.000020   0.000002   0.000000   0.000003
              19         20         21         22         23         24
     1  C   -0.000346   0.000398   0.000484  -0.000182   0.000029  -0.000642
     2  C    0.007163  -0.004960  -0.006847  -0.004736  -0.000124   0.000246
     3  C   -0.032747  -0.033020  -0.033314  -0.042865   0.006031  -0.025355
     4  O   -0.000237   0.003355   0.002336   0.003094   0.000435  -0.009442
     5  C   -0.000106  -0.000233   0.000016   0.000591  -0.000207   0.005252
     6  C    0.362999   0.358567   0.344155   0.002597  -0.000237   0.000724
     7  H    0.000006   0.000001  -0.000073   0.000013   0.000003   0.000107
     8  C   -0.004684   0.001345   0.008406   0.353122  -0.025411  -0.046058
     9  C    0.003051   0.000221  -0.000295  -0.043706   0.337622   0.499710
    10  C   -0.000040   0.000021   0.000067  -0.000313   0.001534   0.008023
    11  C    0.000007  -0.000001  -0.000011   0.000121  -0.000061   0.002338
    12  C   -0.000066  -0.000005   0.000016  -0.001200  -0.015142  -0.192796
    13  O    0.000000   0.000000   0.000000  -0.000002  -0.000001  -0.000761
    14  H    0.000000   0.000000   0.000000   0.000000   0.000001   0.000051
    15  H    0.000005  -0.000003  -0.000003   0.000001  -0.000001   0.000025
    16  H    0.000001   0.000011   0.000134  -0.000005   0.000000  -0.000002
    17  H    0.000311   0.000460   0.004133   0.000136   0.000005  -0.000003
    18  H   -0.000204   0.000152  -0.000075   0.003887  -0.000056   0.000125
    19  H    0.574234  -0.027876  -0.027266   0.000043  -0.000072   0.000449
    20  H   -0.027876   0.599871  -0.028424   0.000745  -0.000001   0.000006
    21  H   -0.027266  -0.028424   0.608924  -0.000198   0.000007  -0.000035
    22  H    0.000043   0.000745  -0.000198   0.624369  -0.007601   0.007314
    23  H   -0.000072  -0.000001   0.000007  -0.007601   0.596835  -0.033204
    24  H    0.000449   0.000006  -0.000035   0.007314  -0.033204   0.781131
    25  H   -0.000006  -0.000007   0.000007   0.000091  -0.000041  -0.000215
    26  H    0.000000   0.000000   0.000000   0.000014  -0.000023  -0.000047
    27  H    0.000000   0.000000  -0.000001   0.000059  -0.000173   0.000686
    28  H    0.000077  -0.000005   0.000056  -0.001208   0.009266  -0.080645
    29  H    0.000012  -0.000002   0.000004  -0.001656   0.004391  -0.086822
    30  H    0.000000   0.000000  -0.000001   0.000032  -0.001539   0.024331
              25         26         27         28         29         30
     1  C   -0.010323  -0.001811   0.001015   0.002620  -0.000065  -0.000233
     2  C    0.003497   0.000318   0.000051   0.001365   0.000291   0.000005
     3  C   -0.007558   0.000012  -0.000899   0.007327   0.002967  -0.000283
     4  O    0.000350  -0.000110  -0.000109   0.035827   0.001477   0.000461
     5  C   -0.021097   0.004655   0.005995  -0.016366   0.004427   0.006248
     6  C    0.000201   0.000000   0.000018  -0.001074  -0.000116   0.000014
     7  H    0.000965  -0.000328  -0.000177   0.000735  -0.000209  -0.000043
     8  C   -0.005551   0.000632   0.004922   0.002768  -0.015404   0.001516
     9  C   -0.000540   0.000890  -0.000601  -0.214758  -0.070438   0.024465
    10  C   -0.048208  -0.026445  -0.042146  -0.049459  -0.042361  -0.020358
    11  C    0.371751   0.343018   0.368444   0.005136  -0.002173   0.001115
    12  C    0.006036   0.004362  -0.017116   0.458997   0.429575   0.292625
    13  O    0.003257   0.000396   0.002607   0.004727   0.004348  -0.009596
    14  H   -0.000425   0.000007  -0.000334   0.000372  -0.000358   0.004305
    15  H   -0.011095   0.001140   0.000792  -0.000106  -0.000041  -0.000020
    16  H    0.001801  -0.000072  -0.000060  -0.000017   0.000006   0.000002
    17  H   -0.000091  -0.000014   0.000021  -0.000017  -0.000003   0.000000
    18  H    0.008096   0.000264  -0.000088  -0.000121  -0.000068   0.000003
    19  H   -0.000006   0.000000   0.000000   0.000077   0.000012   0.000000
    20  H   -0.000007   0.000000   0.000000  -0.000005  -0.000002   0.000000
    21  H    0.000007   0.000000  -0.000001   0.000056   0.000004  -0.000001
    22  H    0.000091   0.000014   0.000059  -0.001208  -0.001656   0.000032
    23  H   -0.000041  -0.000023  -0.000173   0.009266   0.004391  -0.001539
    24  H   -0.000215  -0.000047   0.000686  -0.080645  -0.086822   0.024331
    25  H    0.639745  -0.026006  -0.031403  -0.000310   0.000377  -0.000196
    26  H   -0.026006   0.563494  -0.021681  -0.000251  -0.000367   0.000170
    27  H   -0.031403  -0.021681   0.590785   0.000770   0.004210   0.000930
    28  H   -0.000310  -0.000251   0.000770   0.654300  -0.006525  -0.047968
    29  H    0.000377  -0.000367   0.004210  -0.006525   0.610092  -0.035530
    30  H   -0.000196   0.000170   0.000930  -0.047968  -0.035530   0.632767
 Mulliken charges:
               1
     1  C   -0.308656
     2  C   -0.303300
     3  C    0.201941
     4  O   -0.521272
     5  C    0.073709
     6  C   -0.380447
     7  H    0.132484
     8  C   -0.030764
     9  C   -0.392626
    10  C    0.288214
    11  C   -0.401282
    12  C   -0.483900
    13  O   -0.595859
    14  H    0.341902
    15  H    0.169219
    16  H    0.142872
    17  H    0.143055
    18  H    0.162165
    19  H    0.145291
    20  H    0.129382
    21  H    0.127797
    22  H    0.107444
    23  H    0.127735
    24  H    0.145511
    25  H    0.126896
    26  H    0.157783
    27  H    0.133483
    28  H    0.234485
    29  H    0.199959
    30  H    0.126777
 Sum of Mulliken charges =   0.00000
 Mulliken charges with hydrogens summed into heavy atoms:
               1
     1  C    0.003434
     2  C    0.001920
     3  C    0.201941
     4  O   -0.521272
     5  C    0.206193
     6  C    0.022024
     8  C    0.076680
     9  C   -0.119380
    10  C    0.288214
    11  C    0.016881
    12  C    0.077320
    13  O   -0.253956
 Electronic spatial extent (au):  <R**2>=           1820.5652
 Charge=              0.0000 electrons
 Dipole moment (field-independent basis, Debye):
    X=             -0.4115    Y=             -0.4062    Z=              0.1190  Tot=              0.5904
 Quadrupole moment (field-independent basis, Debye-Ang):
   XX=            -81.2798   YY=            -74.1826   ZZ=            -73.7674
   XY=              4.0496   XZ=             -5.9041   YZ=              0.4830
 Traceless Quadrupole moment (field-independent basis, Debye-Ang):
   XX=             -4.8699   YY=              2.2273   ZZ=              2.6426
   XY=              4.0496   XZ=             -5.9041   YZ=              0.4830
 Octapole moment (field-independent basis, Debye-Ang**2):
  XXX=            -14.9993  YYY=             -6.5372  ZZZ=             -7.6040  XYY=              6.8899
  XXY=              0.1261  XXZ=            -11.8038  XZZ=             14.5253  YZZ=             -1.6220
  YYZ=             -1.6468  XYZ=              0.9988
 Hexadecapole moment (field-independent basis, Debye-Ang**3):
 XXXX=          -1362.5632 YYYY=           -743.5590 ZZZZ=           -391.7858 XXXY=             17.1471
 XXXZ=            -44.0484 YYYX=             14.8139 YYYZ=             12.2922 ZZZX=            -26.4523
 ZZZY=              2.8623 XXYY=           -349.8039 XXZZ=           -247.2776 YYZZ=           -181.3370
 XXYZ=              1.6130 YYXZ=              0.1039 ZZXY=             -8.3300
 N-N= 8.415835084725D+02 E-N=-2.946021025846D+03  KE= 5.406219396553D+02
 Calling FoFJK, ICntrl=      2127 FMM=F ISym2X=0 I1Cent= 0 IOpClX= 0 NMat=1 NMatS=1 NMatT=0.
 ***** Axes restored to original set *****
 -------------------------------------------------------------------
 Center     Atomic                   Forces (Hartrees/Bohr)
 Number     Number              X              Y              Z
 -------------------------------------------------------------------
      1        6           0.027535305    0.035481793    0.004704445
      2        6          -0.011161096    0.034275736    0.008242909
      3        6          -0.059972604    0.014328986    0.001766702
      4        8           0.002241437   -0.025773874    0.030309523
      5        6           0.043896185    0.021299596    0.010492827
      6        6          -0.003020559   -0.005860880    0.019046942
      7        1          -0.013079796   -0.002064694    0.003267457
      8        6          -0.010742677   -0.009576716   -0.017915406
      9        6          -0.145133723   -0.011672272    0.025113632
     10        6          -0.033786097   -0.005090381   -0.011532622
     11        6          -0.005624100    0.008398473   -0.029638416
     12        6           0.130160794   -0.018266336   -0.029457078
     13        8           0.022956681    0.029795796   -0.030564322
     14        1           0.023483144   -0.022918942    0.021656332
     15        1           0.003418667   -0.000162157    0.020741082
     16        1          -0.005907046   -0.009643721   -0.005409175
     17        1           0.004295930   -0.006330119   -0.007236916
     18        1           0.002050270   -0.004554699    0.012178260
     19        1           0.000686792    0.012375142   -0.000269898
     20        1           0.008918562   -0.006849455    0.004474864
     21        1          -0.006976459   -0.004324426   -0.006042235
     22        1           0.010440289    0.005891372    0.003182233
     23        1          -0.002203759   -0.001317068    0.007226285
     24        1          -0.181405016   -0.025608109   -0.010131255
     25        1           0.005082455   -0.021378514   -0.035742510
     26        1          -0.008221353   -0.003559854    0.006938653
     27        1           0.010291279    0.014424390    0.000741687
     28        1           0.152927998    0.012241978    0.010484965
     29        1           0.039945719   -0.008469814   -0.002365681
     30        1          -0.001097223    0.004908767   -0.004263286
 -------------------------------------------------------------------
 Cartesian Forces:  Max     0.181405016 RMS     0.036711052

 GradGradGradGradGradGradGradGradGradGradGradGradGradGradGradGradGradGrad
 Berny optimization.
 FormGI is forming the generalized inverse of G from B-inverse, IUseBI=4.
 Internal  Forces:  Max     0.405845942 RMS     0.107020073
 Search for a local minimum.
 Step number   1 out of a maximum of  178
 All quantities printed in internal units (Hartrees-Bohrs-Radians)
 Mixed Optimization -- RFO/linear search
 Second derivative matrix not updated -- first step.
 ITU=  0
     Eigenvalues ---    0.00461   0.00462   0.00462   0.00462   0.00524
     Eigenvalues ---    0.00805   0.01138   0.01652   0.01666   0.02923
     Eigenvalues ---    0.02923   0.03078   0.03440   0.04583   0.04922
     Eigenvalues ---    0.05027   0.05253   0.05547   0.05715   0.05865
     Eigenvalues ---    0.05865   0.05866   0.05868   0.05869   0.05869
     Eigenvalues ---    0.06140   0.06146   0.06334   0.07044   0.07060
     Eigenvalues ---    0.07174   0.07767   0.08798   0.10157   0.14228
     Eigenvalues ---    0.15293   0.16000   0.16000   0.16000   0.16000
     Eigenvalues ---    0.16000   0.16000   0.16000   0.16000   0.16000
     Eigenvalues ---    0.16000   0.16000   0.16000   0.16000   0.16131
     Eigenvalues ---    0.16144   0.18480   0.18814   0.22000   0.27223
     Eigenvalues ---    0.28896   0.29981   0.30075   0.30078   0.30080
     Eigenvalues ---    0.30081   0.32278   0.32279   0.32280   0.32280
     Eigenvalues ---    0.32283   0.32284   0.32284   0.32284   0.32284
     Eigenvalues ---    0.32285   0.32286   0.32288   0.32290   0.32291
     Eigenvalues ---    0.32689   0.33678   0.33683   0.33684   0.40583
     Eigenvalues ---    0.42439   0.45296   0.57901   0.59533
 RFO step:  Lambda=-1.31591833D+00 EMin= 4.61073185D-03
 Linear search not attempted -- first point.
 Maximum step size (   0.300) exceeded in Quadratic search.
    -- Step size scaled by   0.458
 Iteration  1 RMS(Cart)=  0.22267265 RMS(Int)=  0.00886165
 Iteration  2 RMS(Cart)=  0.01822800 RMS(Int)=  0.00041807
 Iteration  3 RMS(Cart)=  0.00018966 RMS(Int)=  0.00041038
 Iteration  4 RMS(Cart)=  0.00000005 RMS(Int)=  0.00041038
 Variable       Old X    -DE/DX   Delta X   Delta X   Delta X     New X
                                 (Linear)    (Quad)   (Total)
    R1        2.87807  -0.04021   0.00000  -0.01362  -0.01339   2.86469
    R2        2.87806   0.00485   0.00000   0.00084   0.00130   2.87936
    R3        2.10334  -0.01582   0.00000  -0.00442  -0.00442   2.09892
    R4        2.10334  -0.01126   0.00000  -0.00315  -0.00315   2.10019
    R5        2.87805   0.01581   0.00000   0.00376   0.00345   2.88150
    R6        2.10327  -0.01052   0.00000  -0.00294  -0.00294   2.10033
    R7        2.10320  -0.01277   0.00000  -0.00357  -0.00357   2.09963
    R8        2.67645   0.36329   0.00000   0.09685   0.09648   2.77293
    R9        2.87805   0.01348   0.00000   0.00382   0.00382   2.88186
   R10        2.82901   0.15317   0.00000   0.04270   0.04270   2.87171
   R11        2.64940   0.36358   0.00000   0.09604   0.09601   2.74540
   R12        2.10314  -0.00955   0.00000  -0.00267  -0.00267   2.10047
   R13        2.87814   0.14137   0.00000   0.04005   0.04005   2.91819
   R14        2.10317  -0.01200   0.00000  -0.00335  -0.00335   2.09981
   R15        2.10328  -0.01194   0.00000  -0.00334  -0.00334   2.09994
   R16        2.10338  -0.00956   0.00000  -0.00267  -0.00267   2.10071
   R17        2.52641  -0.08225   0.00000  -0.01988  -0.01988   2.50653
   R18        2.07868  -0.00689   0.00000  -0.00191  -0.00191   2.07677
   R19        2.07866  -0.00412   0.00000  -0.00114  -0.00114   2.07752
   R20        2.07877  -0.13144   0.00000  -0.03642  -0.03642   2.04235
   R21        2.87808   0.03614   0.00000   0.01024   0.01024   2.88832
   R22        2.87802  -0.11829   0.00000  -0.03351  -0.03351   2.84451
   R23        2.64934   0.04688   0.00000   0.01214   0.01214   2.66148
   R24        2.10328  -0.03575   0.00000  -0.00999  -0.00999   2.09329
   R25        2.10324  -0.01130   0.00000  -0.00316  -0.00316   2.10008
   R26        2.10328  -0.01501   0.00000  -0.00419  -0.00419   2.09909
   R27        2.10336  -0.05352   0.00000  -0.01496  -0.01496   2.08841
   R28        2.10325  -0.02699   0.00000  -0.00754  -0.00754   2.09571
   R29        2.10329  -0.00297   0.00000  -0.00083  -0.00083   2.10246
   R30        1.78012   0.03830   0.00000   0.00918   0.00918   1.78930
    A1        1.81516   0.18156   0.00000   0.05286   0.05380   1.86896
    A2        1.93372   0.05145   0.00000   0.01866   0.01816   1.95188
    A3        1.96594  -0.15623   0.00000  -0.04851  -0.04836   1.91759
    A4        1.93381  -0.07082   0.00000  -0.01936  -0.02075   1.91307
    A5        1.96599  -0.03749   0.00000  -0.01173  -0.01137   1.95462
    A6        1.85139   0.02894   0.00000   0.00753   0.00768   1.85906
    A7        1.81514   0.09537   0.00000   0.02676   0.02695   1.84209
    A8        1.93384  -0.11892   0.00000  -0.03826  -0.03793   1.89591
    A9        1.96599   0.06069   0.00000   0.02209   0.02155   1.98754
   A10        1.93374  -0.04540   0.00000  -0.01327  -0.01327   1.92047
   A11        1.96598  -0.01574   0.00000  -0.00382  -0.00456   1.96142
   A12        1.85134   0.01754   0.00000   0.00452   0.00476   1.85610
   A13        1.85761  -0.14286   0.00000  -0.04240  -0.04312   1.81449
   A14        1.92340   0.02980   0.00000   0.00600   0.00590   1.92931
   A15        1.94153   0.04750   0.00000   0.01380   0.01325   1.95478
   A16        1.92343   0.02174   0.00000   0.00628   0.00682   1.93025
   A17        1.94150   0.26012   0.00000   0.08327   0.08386   2.02536
   A18        1.87703  -0.21009   0.00000  -0.06510  -0.06495   1.81208
   A19        1.88906   0.09902   0.00000   0.03529   0.03600   1.92506
   A20        1.81509  -0.18430   0.00000  -0.05447  -0.05526   1.75983
   A21        1.93374  -0.01002   0.00000  -0.00622  -0.00624   1.92750
   A22        1.96597   0.08668   0.00000   0.02672   0.02649   1.99247
   A23        1.93380   0.05864   0.00000   0.01833   0.01834   1.95213
   A24        1.96600   0.24552   0.00000   0.07759   0.07801   2.04401
   A25        1.85141  -0.18649   0.00000  -0.05889  -0.05864   1.79278
   A26        1.91110   0.00342   0.00000   0.00106   0.00106   1.91216
   A27        1.91018   0.00123   0.00000   0.00038   0.00038   1.91055
   A28        1.91038   0.00430   0.00000   0.00134   0.00134   1.91171
   A29        1.91019  -0.00286   0.00000  -0.00090  -0.00090   1.90930
   A30        1.91045  -0.00332   0.00000  -0.00102  -0.00102   1.90943
   A31        1.91150  -0.00277   0.00000  -0.00086  -0.00086   1.91063
   A32        2.09446   0.40585   0.00000   0.12102   0.12084   2.21529
   A33        2.09433  -0.21031   0.00000  -0.06280  -0.06298   2.03135
   A34        2.09440  -0.19555   0.00000  -0.05822  -0.05840   2.03600
   A35        2.09450  -0.02423   0.00000  -0.00752  -0.00774   2.08675
   A36        2.09434   0.04923   0.00000   0.01528   0.01505   2.10939
   A37        2.09435  -0.02501   0.00000  -0.00776  -0.00799   2.08636
   A38        1.91045  -0.00427   0.00000   0.00006  -0.00034   1.91011
   A39        1.91044   0.04595   0.00000   0.01488   0.01457   1.92500
   A40        1.91145  -0.01309   0.00000  -0.00511  -0.00505   1.90640
   A41        1.91116   0.07830   0.00000   0.02532   0.02517   1.93633
   A42        1.91016   0.00077   0.00000  -0.00026  -0.00004   1.91012
   A43        1.91014  -0.10764   0.00000  -0.03489  -0.03477   1.87537
   A44        1.91118   0.03183   0.00000   0.00992   0.00991   1.92110
   A45        1.91013  -0.00652   0.00000  -0.00205  -0.00205   1.90808
   A46        1.91046   0.00782   0.00000   0.00241   0.00240   1.91286
   A47        1.91005  -0.01081   0.00000  -0.00332  -0.00332   1.90673
   A48        1.91049  -0.01660   0.00000  -0.00509  -0.00511   1.90538
   A49        1.91147  -0.00571   0.00000  -0.00186  -0.00186   1.90961
   A50        1.91119  -0.08589   0.00000  -0.02667  -0.02674   1.88445
   A51        1.91007   0.03527   0.00000   0.01142   0.01148   1.92155
   A52        1.91049  -0.01279   0.00000  -0.00444  -0.00456   1.90593
   A53        1.91003   0.07626   0.00000   0.02460   0.02471   1.93474
   A54        1.91049  -0.00299   0.00000  -0.00189  -0.00216   1.90833
   A55        1.91153  -0.00988   0.00000  -0.00304  -0.00303   1.90850
   A56        1.86578   0.01560   0.00000   0.00484   0.00484   1.87063
    D1        0.22181   0.03945   0.00000   0.01131   0.01116   0.23297
    D2        2.30025  -0.01846   0.00000  -0.00800  -0.00831   2.29194
    D3       -1.91219  -0.03731   0.00000  -0.01378  -0.01440  -1.92659
    D4        2.30029   0.08557   0.00000   0.02804   0.02869   2.32897
    D5       -1.90445   0.02765   0.00000   0.00874   0.00921  -1.89524
    D6        0.16629   0.00881   0.00000   0.00295   0.00312   0.16941
    D7       -1.91220   0.05422   0.00000   0.01829   0.01858  -1.89362
    D8        0.16624  -0.00370   0.00000  -0.00101  -0.00089   0.16535
    D9        2.23699  -0.02254   0.00000  -0.00680  -0.00698   2.23000
   D10       -0.53246   0.05548   0.00000   0.02011   0.02016  -0.51230
   D11       -2.61089   0.09695   0.00000   0.03281   0.03209  -2.57881
   D12        1.60153   0.28319   0.00000   0.09414   0.09346   1.69499
   D13       -2.61088  -0.07413   0.00000  -0.02259  -0.02206  -2.63294
   D14        1.59387  -0.03266   0.00000  -0.00989  -0.01013   1.58374
   D15       -0.47689   0.15358   0.00000   0.05144   0.05124  -0.42564
   D16        1.60151  -0.03772   0.00000  -0.01117  -0.01064   1.59088
   D17       -0.47692   0.00374   0.00000   0.00153   0.00129  -0.47563
   D18       -2.54768   0.18998   0.00000   0.06286   0.06266  -2.48502
   D19        0.15805  -0.04649   0.00000  -0.01740  -0.01735   0.14070
   D20        2.24349  -0.08838   0.00000  -0.03160  -0.03105   2.21244
   D21       -1.95946  -0.30096   0.00000  -0.10016  -0.09975  -2.05921
   D22       -1.92046   0.06162   0.00000   0.01897   0.01875  -1.90171
   D23        0.16498   0.01974   0.00000   0.00477   0.00505   0.17003
   D24        2.24521  -0.19285   0.00000  -0.06379  -0.06365   2.18156
   D25        2.29206   0.08076   0.00000   0.02481   0.02463   2.31669
   D26       -1.90568   0.03887   0.00000   0.01061   0.01092  -1.89476
   D27        0.17455  -0.17371   0.00000  -0.05795  -0.05777   0.11678
   D28       -0.52274   0.06605   0.00000   0.02347   0.02422  -0.49852
   D29       -2.60816   0.10269   0.00000   0.03785   0.03855  -2.56961
   D30        1.59479   0.18472   0.00000   0.06186   0.06124   1.65604
   D31       -3.14153   0.02926   0.00000   0.00803   0.00835  -3.13319
   D32        1.04779   0.02991   0.00000   0.00825   0.00857   1.05635
   D33       -1.04723   0.02992   0.00000   0.00825   0.00857  -1.03866
   D34       -1.09652  -0.11457   0.00000  -0.03648  -0.03674  -1.13327
   D35        3.09280  -0.11391   0.00000  -0.03626  -0.03652   3.05627
   D36        0.99778  -0.11391   0.00000  -0.03626  -0.03652   0.96126
   D37        1.02256   0.08470   0.00000   0.02825   0.02820   1.05076
   D38       -1.07131   0.08536   0.00000   0.02847   0.02842  -1.04289
   D39        3.11686   0.08537   0.00000   0.02848   0.02842  -3.13790
   D40        2.27828   0.21169   0.00000   0.07469   0.07516   2.35344
   D41       -0.86341   0.10523   0.00000   0.03809   0.03861  -0.82480
   D42        0.21056   0.19025   0.00000   0.06456   0.06331   0.27387
   D43       -2.93112   0.08379   0.00000   0.02796   0.02675  -2.90437
   D44       -1.89718   0.14220   0.00000   0.04863   0.04935  -1.84783
   D45        1.24432   0.03574   0.00000   0.01204   0.01280   1.25711
   D46        0.66366  -0.09533   0.00000  -0.03211  -0.03262   0.63104
   D47        2.74205  -0.18368   0.00000  -0.06157  -0.06252   2.67954
   D48       -1.47031  -0.21809   0.00000  -0.07253  -0.07123  -1.54154
   D49       -0.33016  -0.08579   0.00000  -0.03245  -0.03323  -0.36339
   D50       -2.42496  -0.20720   0.00000  -0.07260  -0.07335  -2.49831
   D51        1.76404  -0.09549   0.00000  -0.03585  -0.03656   1.72748
   D52        1.71634  -0.09469   0.00000  -0.03089  -0.02976   1.68659
   D53       -0.37846  -0.21610   0.00000  -0.07104  -0.06987  -0.44833
   D54       -2.47264  -0.10439   0.00000  -0.03430  -0.03308  -2.50572
   D55       -2.44846  -0.00084   0.00000  -0.00146  -0.00193  -2.45039
   D56        1.73992  -0.12225   0.00000  -0.04161  -0.04204   1.69788
   D57       -0.35426  -0.01054   0.00000  -0.00487  -0.00525  -0.35951
   D58        3.14152  -0.05905   0.00000  -0.02028  -0.02030   3.12123
   D59       -0.00003   0.05742   0.00000   0.01938   0.01935   0.01932
   D60        0.00002   0.04742   0.00000   0.01632   0.01635   0.01637
   D61       -3.14153   0.16389   0.00000   0.05597   0.05599  -3.08554
   D62        0.00004  -0.04077   0.00000  -0.01368  -0.01368  -0.01364
   D63        2.09375  -0.03853   0.00000  -0.01293  -0.01294   2.08081
   D64       -2.09442  -0.04472   0.00000  -0.01499  -0.01501  -2.10943
   D65        2.09440   0.06086   0.00000   0.02009   0.02009   2.11449
   D66       -2.09507   0.06309   0.00000   0.02083   0.02083  -2.07424
   D67       -0.00006   0.05690   0.00000   0.01877   0.01876   0.01870
   D68       -2.09495  -0.02259   0.00000  -0.00730  -0.00728  -2.10223
   D69       -0.00124  -0.02035   0.00000  -0.00656  -0.00654  -0.00778
   D70        2.09377  -0.02655   0.00000  -0.00862  -0.00861   2.08516
   D71        0.00007  -0.02403   0.00000  -0.00777  -0.00752  -0.00745
   D72        2.09373   0.03843   0.00000   0.01303   0.01315   2.10688
   D73       -2.09440   0.04010   0.00000   0.01359   0.01365  -2.08075
   D74       -2.09430  -0.09491   0.00000  -0.03247  -0.03257  -2.12687
   D75       -0.00064  -0.03246   0.00000  -0.01166  -0.01190  -0.01254
   D76        2.09441  -0.03079   0.00000  -0.01110  -0.01139   2.08302
   D77        2.09505  -0.07783   0.00000  -0.02628  -0.02610   2.06894
   D78       -2.09448  -0.01538   0.00000  -0.00547  -0.00543  -2.09991
   D79        0.00058  -0.01371   0.00000  -0.00491  -0.00493  -0.00435
   D80        1.04721  -0.00104   0.00000  -0.00082  -0.00064   1.04657
   D81        3.14159  -0.01382   0.00000  -0.00403  -0.00415   3.13744
   D82       -1.04714   0.01669   0.00000   0.00547   0.00542  -1.04172
         Item               Value     Threshold  Converged?
 Maximum Force            0.405846     0.000450     NO 
 RMS     Force            0.107020     0.000300     NO 
 Maximum Displacement     1.380538     0.001800     NO 
 RMS     Displacement     0.231332     0.001200     NO 
 Predicted change in Energy=-5.896815D-01
 GradGradGradGradGradGradGradGradGradGradGradGradGradGradGradGradGradGrad

                          Input orientation:                          
 ---------------------------------------------------------------------
 Center     Atomic      Atomic             Coordinates (Angstroms)
 Number     Number       Type             X           Y           Z
 ---------------------------------------------------------------------
      1          6           0       -7.949085    1.672994    0.601051
      2          6           0       -9.464573    1.658183    0.634329
      3          6           0       -9.851682    0.224644    0.981032
      4          8           0       -8.574267   -0.416660    1.312882
      5          6           0       -7.487397    0.220974    0.589849
      6          6           0      -10.792205    0.199715    2.181228
      7          1           0       -6.518308    0.117701    1.124338
      8          6           0      -10.659339   -0.430744   -0.126882
      9          6           0      -10.491741   -1.650351   -0.620641
     10          6           0       -7.160303   -0.327406   -0.816198
     11          6           0       -7.857652    0.530351   -1.871687
     12          6           0       -7.584803   -1.767318   -0.926767
     13          8           0       -5.767476   -0.280867   -1.019762
     14          1           0       -5.368768   -0.817559   -0.349294
     15          1           0       -7.560739    2.194601   -0.299377
     16          1           0       -7.557340    2.227482    1.480953
     17          1           0       -9.808894    2.349488    1.433612
     18          1           0       -9.938560    2.008371   -0.307581
     19          1           0      -11.056600   -0.851686    2.424864
     20          1           0      -11.717030    0.766103    1.938820
     21          1           0      -10.290415    0.666621    3.056424
     22          1           0      -11.490413    0.158238   -0.539405
     23          1           0      -11.162049   -2.011253   -1.413775
     24          1           0       -9.728338   -2.307155   -0.228371
     25          1           0       -8.443705    1.333094   -1.382616
     26          1           0       -7.094038    0.987699   -2.537079
     27          1           0       -8.540983   -0.104080   -2.475348
     28          1           0       -8.020930   -2.069628    0.042631
     29          1           0       -8.323235   -1.885087   -1.745749
     30          1           0       -6.692631   -2.396366   -1.141581
 ---------------------------------------------------------------------
                    Distance matrix (angstroms):
                    1          2          3          4          5
     1  C    0.000000
     2  C    1.515926   0.000000
     3  C    2.421152   1.524824   0.000000
     4  O    2.294386   2.357552   1.467373   0.000000
     5  C    1.523694   2.444744   2.396430   1.452804   0.000000
     6  C    3.570832   2.506518   1.525017   2.460323   3.668064
     7  H    2.177129   3.360606   3.338167   2.132618   1.111521
     8  C    3.507289   2.523989   1.519644   2.533899   3.316573
     9  C    4.359157   3.684619   2.547673   2.989517   3.740751
    10  C    2.575338   3.369904   3.283034   2.557390   1.544240
    11  C    2.725514   3.183445   3.493940   3.398801   2.508379
    12  C    3.781887   4.207685   3.570202   2.796308   2.502581
    13  O    3.347242   4.490486   4.575965   3.652088   2.408490
    14  H    3.709992   4.885942   4.790874   3.633012   2.539514
    15  H    1.110701   2.187267   3.281553   3.231919   2.165942
    16  H    1.111373   2.162964   3.086306   2.837935   2.196597
    17  H    2.147020   1.111447   2.172930   3.031577   3.260653
    18  H    2.212714   1.111076   2.202215   3.219933   3.163600
    19  H    4.399654   3.469871   2.166787   2.754584   4.154165
    20  H    4.099938   2.751557   2.165655   3.415799   4.472883
    21  H    3.538851   2.744404   2.166814   2.675556   3.760253
    22  H    4.016980   2.780560   2.236421   3.502197   4.159722
    23  H    5.287375   4.532208   3.528654   4.083381   4.743460
    24  H    4.437935   4.066660   2.808536   2.698391   3.476022
    25  H    2.072466   2.283840   2.966124   3.216271   2.458039
    26  H    3.323942   4.015820   4.534749   4.357236   3.243498
    27  H    3.601745   3.691705   3.711139   3.801250   3.257474
    28  H    3.784734   4.041137   3.081547   2.156855   2.414738
    29  H    4.278714   4.418391   3.771266   3.402134   3.254094
    30  H    4.601645   5.222728   4.621123   3.672081   3.237278
                    6          7          8          9         10
     6  C    0.000000
     7  H    4.403401   0.000000
     8  C    2.396352   4.360560   0.000000
     9  C    3.370978   4.686057   1.326397   0.000000
    10  C    4.738473   2.091879   3.567785   3.589834   0.000000
    11  C    5.014683   3.307611   3.437659   3.641292   1.528431
    12  C    4.880192   2.982908   3.446595   2.925351   1.505249
    13  O    5.977056   2.306463   4.974940   4.934923   1.408393
    14  H    6.070589   2.089914   5.309354   5.197309   1.915162
    15  H    4.536005   2.725278   4.064912   4.845372   2.605373
    16  H    3.881569   2.378643   4.390182   5.297641   3.458612
    17  H    2.479386   3.988043   3.299711   4.548071   4.386621
    18  H    3.192822   4.162109   2.549795   3.713524   3.665141
    19  H    1.111174   4.819459   2.616566   3.198754   5.095143
    20  H    1.111242   5.301936   2.611183   3.727120   5.435959
    21  H    1.111648   4.273531   3.387293   4.350827   5.077686
    22  H    2.809103   5.243236   1.098981   2.067593   4.366041
    23  H    4.236651   5.704279   2.099243   1.099375   4.382512
    24  H    3.636258   4.244295   2.097137   1.080764   3.295414
    25  H    4.415992   3.386614   3.097907   3.698108   2.173755
    26  H    6.046468   3.807143   4.531269   4.709185   2.166870
    27  H    5.181119   4.134990   3.179534   3.104247   2.170007
    28  H    4.171748   2.865724   3.110608   2.592417   2.124525
    29  H    5.085603   3.937806   3.192683   2.454259   2.154726
    30  H    5.881089   3.388998   4.541812   3.906552   2.145971
                   11         12         13         14         15
    11  C    0.000000
    12  C    2.499321   0.000000
    13  O    2.398476   2.349652   0.000000
    14  H    3.213890   2.479179   0.946855   0.000000
    15  H    2.308689   4.011358   3.140492   3.725632   0.000000
    16  H    3.769700   4.664365   3.968502   4.172760   1.780637
    17  H    4.247542   5.240807   5.410257   5.737914   2.842788
    18  H    2.993518   4.492147   4.811004   5.373139   2.385117
    19  H    5.532057   4.911739   6.337675   6.328393   5.377955
    20  H    5.428660   5.630728   6.726556   6.931369   4.932027
    21  H    5.497562   5.395387   6.161981   6.166386   4.587728
    22  H    3.887210   4.371682   5.759824   6.201843   4.432463
    23  H    4.193862   3.618476   5.678988   6.010003   5.648054
    24  H    3.775102   2.318172   4.518912   4.608619   4.996932
    25  H    1.107720   3.249317   3.146226   3.892082   1.641715
    26  H    1.111314   3.228634   2.381445   3.319927   2.584904
    27  H    1.110788   2.465511   3.137248   3.884856   3.313557
    28  H    3.232826   1.105138   3.066985   2.958927   4.302603
    29  H    2.463122   1.109001   3.103624   3.437816   4.395138
    30  H    3.233574   1.112573   2.312161   2.207479   4.747620
                   16         17         18         19         20
    16  H    0.000000
    17  H    2.255354   0.000000
    18  H    2.986147   1.779025   0.000000
    19  H    4.755741   3.575873   4.110498   0.000000
    20  H    4.432640   2.530480   3.122899   1.813738   0.000000
    21  H    3.519672   2.386927   3.638766   1.814157   1.814984
    22  H    4.881873   3.394390   2.425898   3.161492   2.561729
    23  H    6.272181   5.380958   4.344878   4.011342   4.388804
    24  H    5.310175   4.944998   4.321369   3.304894   4.254001
    25  H    3.128195   3.290584   1.961197   5.108561   4.697667
    26  H    4.230401   4.999130   3.755494   6.611060   6.438542
    27  H    4.696388   4.786185   3.333899   5.558716   5.507211
    28  H    4.555090   4.965907   4.519959   4.046444   5.029718
    29  H    5.283126   5.499741   4.453831   5.092466   5.667689
    30  H    5.385665   6.234248   5.534738   5.843783   6.688398
                   21         22         23         24         25
    21  H    0.000000
    22  H    3.824714   0.000000
    23  H    5.283317   2.361998   0.000000
    24  H    4.466447   3.046278   1.883685   0.000000
    25  H    4.853824   3.372495   4.309875   4.029141   0.000000
    26  H    6.450364   4.899675   5.177281   4.808922   1.809332
    27  H    5.852777   3.537771   3.410900   3.363370   1.808036
    28  H    4.660533   4.164068   3.462825   1.745022   3.713298
    29  H    5.782895   3.957456   2.860942   2.110661   3.240843
    30  H    6.320537   5.468760   4.494230   3.171345   4.127134
                   26         27         28         29         30
    26  H    0.000000
    27  H    1.813681   0.000000
    28  H    4.106249   3.236364   0.000000
    29  H    3.223357   1.936935   1.823114   0.000000
    30  H    3.682451   3.232633   1.809280   1.812538   0.000000
 Stoichiometry    C10H18O2
 Framework group  C1[X(C10H18O2)]
 Deg. of freedom    84
 Full point group                 C1      NOp   1
 Largest Abelian subgroup         C1      NOp   1
 Largest concise Abelian subgroup C1      NOp   1
                         Standard orientation:                         
 ---------------------------------------------------------------------
 Center     Atomic      Atomic             Coordinates (Angstroms)
 Number     Number       Type             X           Y           Z
 ---------------------------------------------------------------------
      1          6           0        0.099630   -1.883439    0.315650
      2          6           0       -1.215059   -1.327570    0.826174
      3          6           0       -1.554300   -0.164830   -0.100130
      4          8           0       -0.550533   -0.257163   -1.166484
      5          6           0        0.669795   -0.860449   -0.659053
      6          6           0       -2.959305   -0.327344   -0.670417
      7          1           0        1.245143   -1.368831   -1.462794
      8          6           0       -1.615837    1.157844    0.645567
      9          6           0       -1.083128    2.311905    0.266500
     10          6           0        1.718394    0.088049   -0.038192
     11          6           0        1.549508    0.108758    1.480738
     12          6           0        1.576908    1.471513   -0.614198
     13          8           0        3.009510   -0.373461   -0.360063
     14          1           0        3.077881   -0.376994   -1.304439
     15          1           0        0.823221   -2.056129    1.140423
     16          1           0       -0.069590   -2.869702   -0.167880
     17          1           0       -1.991052   -2.118994    0.743737
     18          1           0       -1.190350   -1.023934    1.894671
     19          1           0       -3.186039    0.522948   -1.348873
     20          1           0       -3.696789   -0.343090    0.160683
     21          1           0       -3.021619   -1.280413   -1.239223
     22          1           0       -2.190316    1.164113    1.582420
     23          1           0       -1.218761    3.204125    0.894332
     24          1           0       -0.548665    2.395005   -0.669179
     25          1           0        0.708668   -0.547926    1.778727
     26          1           0        2.484655   -0.253318    1.959716
     27          1           0        1.339544    1.146014    1.818179
     28          1           0        0.752323    1.451934   -1.349729
     29          1           0        1.367570    2.201285    0.194192
     30          1           0        2.522722    1.752274   -1.128422
 ---------------------------------------------------------------------
 Rotational constants (GHZ):      1.4604844      0.7999881      0.6681372
 Standard basis: 6-31G (6D, 7F)
 There are   144 symmetry adapted cartesian basis functions of A   symmetry.
 There are   144 symmetry adapted basis functions of A   symmetry.
   144 basis functions,   336 primitive gaussians,   144 cartesian basis functions
    47 alpha electrons       47 beta electrons
       nuclear repulsion energy       812.1703607300 Hartrees.
 NAtoms=   30 NActive=   30 NUniq=   30 SFac= 1.00D+00 NAtFMM=   60 NAOKFM=F Big=F
 Integral buffers will be    262144 words long.
 Raffenetti 2 integral format.
 Two-electron integral symmetry is turned on.
 One-electron integrals computed using PRISM.
 NBasis=   144 RedAO= T EigKep=  2.39D-03  NBF=   144
 NBsUse=   144 1.00D-06 EigRej= -1.00D+00 NBFU=   144
 Initial guess from the checkpoint file:  "C:\Users\GHS Azim Shah\Desktop\comp3.chk"
 B after Tr=     0.000000    0.000000    0.000000
         Rot=    0.998228    0.033365    0.012427   -0.047669 Ang=   6.82 deg.
 ExpMin= 1.61D-01 ExpMax= 5.48D+03 ExpMxC= 8.25D+02 IAcc=1 IRadAn=         1 AccDes= 0.00D+00
 Harris functional with IExCor=  402 and IRadAn=       1 diagonalized for initial guess.
 HarFok:  IExCor=  402 AccDes= 0.00D+00 IRadAn=         1 IDoV= 1 UseB2=F ITyADJ=14
 ICtDFT=  3500011 ScaDFX=  1.000000  1.000000  1.000000  1.000000
 FoFCou: FMM=F IPFlag=           0 FMFlag=      100000 FMFlg1=           0
         NFxFlg=           0 DoJE=T BraDBF=F KetDBF=T FulRan=T
         wScrn=  0.000000 ICntrl=     500 IOpCl=  0 I1Cent=   200000004 NGrid=           0
         NMat0=    1 NMatS0=      1 NMatT0=    0 NMatD0=    1 NMtDS0=    0 NMtDT0=    0
 Petite list used in FoFCou.
 Requested convergence on RMS density matrix=1.00D-08 within 128 cycles.
 Requested convergence on MAX density matrix=1.00D-06.
 Requested convergence on             energy=1.00D-06.
 No special actions if energy rises.
 Integral accuracy reduced to 1.0D-05 until final iterations.
 Initial convergence to 1.0D-05 achieved.  Increase integral accuracy.
 SCF Done:  E(RB3LYP) =  -542.106584680     A.U. after   15 cycles
            NFock= 15  Conv=0.76D-08     -V/T= 2.0046
 Calling FoFJK, ICntrl=      2127 FMM=F ISym2X=0 I1Cent= 0 IOpClX= 0 NMat=1 NMatS=1 NMatT=0.
 ***** Axes restored to original set *****
 -------------------------------------------------------------------
 Center     Atomic                   Forces (Hartrees/Bohr)
 Number     Number              X              Y              Z
 -------------------------------------------------------------------
      1        6           0.032000066    0.035035412   -0.001581756
      2        6          -0.014804549    0.027949497    0.002591340
      3        6          -0.023727544    0.002015365   -0.003365196
      4        8          -0.003855496   -0.023641298    0.003508287
      5        6           0.013542447    0.018224945    0.013454308
      6        6           0.002461953   -0.006535859    0.021529337
      7        1          -0.015877794   -0.003877580    0.010136208
      8        6           0.002391256    0.004200985   -0.011374643
      9        6          -0.014076956   -0.012813532   -0.002118314
     10        6          -0.038732502   -0.000515003   -0.007442351
     11        6          -0.003735925    0.005000902   -0.023401336
     12        6           0.000336166   -0.031169710    0.000709951
     13        8           0.022439480    0.035053707   -0.023129624
     14        1           0.020738126   -0.018111609    0.019387465
     15        1           0.000414474    0.002177114    0.018238912
     16        1          -0.001808798   -0.009092199   -0.006266184
     17        1           0.000289566   -0.005680224   -0.008283280
     18        1           0.004889238   -0.003941443    0.008153618
     19        1           0.000695431    0.011511599    0.000492008
     20        1           0.008414708   -0.006255870    0.003783759
     21        1          -0.006957058   -0.004156812   -0.005725545
     22        1           0.007096467    0.003843411    0.005449294
     23        1           0.006613809   -0.001303120    0.006964690
     24        1          -0.009444586   -0.002342460   -0.003562791
     25        1           0.004715121   -0.014489661   -0.025064546
     26        1          -0.008426584   -0.003215030    0.005324812
     27        1           0.007645767    0.012367004    0.002603017
     28        1           0.006147750   -0.006274898   -0.012283162
     29        1           0.010913614   -0.007709302    0.011664676
     30        1          -0.010297647    0.003745668   -0.000392953
 -------------------------------------------------------------------
 Cartesian Forces:  Max     0.038732502 RMS     0.013421642

 GradGradGradGradGradGradGradGradGradGradGradGradGradGradGradGradGradGrad
 Berny optimization.
 Using GEDIIS/GDIIS optimizer.
 FormGI is forming the generalized inverse of G from B-inverse, IUseBI=4.
 Internal  Forces:  Max     0.058924600 RMS     0.013206506
 Search for a local minimum.
 Step number   2 out of a maximum of  178
 All quantities printed in internal units (Hartrees-Bohrs-Radians)
 Mixed Optimization -- RFO/linear search
 Update second derivatives using D2CorX and points    1    2
 DE= -2.22D-01 DEPred=-5.90D-01 R= 3.76D-01
 Trust test= 3.76D-01 RLast= 4.36D-01 DXMaxT set to 3.00D-01
 ITU=  0  0
 Use linear search instead of GDIIS.
     Eigenvalues ---    0.00462   0.00462   0.00462   0.00486   0.00521
     Eigenvalues ---    0.00846   0.01269   0.01666   0.01700   0.02925
     Eigenvalues ---    0.02954   0.03075   0.03544   0.04598   0.04798
     Eigenvalues ---    0.04878   0.05224   0.05504   0.05800   0.05832
     Eigenvalues ---    0.05854   0.05861   0.05862   0.06024   0.06044
     Eigenvalues ---    0.06193   0.06337   0.06793   0.07274   0.07509
     Eigenvalues ---    0.07613   0.08267   0.08398   0.10422   0.13920
     Eigenvalues ---    0.15612   0.15981   0.15995   0.16000   0.16000
     Eigenvalues ---    0.16000   0.16000   0.16000   0.16000   0.16000
     Eigenvalues ---    0.16000   0.16000   0.16000   0.16090   0.16171
     Eigenvalues ---    0.16587   0.18976   0.20503   0.27158   0.28052
     Eigenvalues ---    0.29326   0.29955   0.30001   0.30078   0.30080
     Eigenvalues ---    0.31592   0.32267   0.32278   0.32280   0.32281
     Eigenvalues ---    0.32283   0.32284   0.32284   0.32284   0.32285
     Eigenvalues ---    0.32286   0.32288   0.32290   0.32291   0.32357
     Eigenvalues ---    0.33341   0.33682   0.33684   0.35768   0.41797
     Eigenvalues ---    0.45229   0.57628   0.59455   3.02721
 RFO step:  Lambda=-2.09064039D-01 EMin= 4.61532688D-03
 Quartic linear search produced a step of  0.84896.
 Maximum step size (   0.300) exceeded in Quadratic search.
    -- Step size scaled by   0.527
 Iteration  1 RMS(Cart)=  0.24531422 RMS(Int)=  0.01158055
 Iteration  2 RMS(Cart)=  0.02481818 RMS(Int)=  0.00103676
 Iteration  3 RMS(Cart)=  0.00034523 RMS(Int)=  0.00103137
 Iteration  4 RMS(Cart)=  0.00000039 RMS(Int)=  0.00103137
 Variable       Old X    -DE/DX   Delta X   Delta X   Delta X     New X
                                 (Linear)    (Quad)   (Total)
    R1        2.86469   0.01709  -0.01137   0.03780   0.02644   2.89112
    R2        2.87936   0.02132   0.00110   0.03698   0.03943   2.91879
    R3        2.09892  -0.01362  -0.00375  -0.02094  -0.02469   2.07423
    R4        2.10019  -0.01014  -0.00267  -0.01571  -0.01838   2.08181
    R5        2.88150   0.02132   0.00293   0.03749   0.03910   2.92060
    R6        2.10033  -0.00958  -0.00250  -0.01487  -0.01737   2.08296
    R7        2.09963  -0.01025  -0.00303  -0.01555  -0.01858   2.08105
    R8        2.77293   0.01820   0.08191  -0.05720   0.02408   2.79702
    R9        2.88186   0.01305   0.00324   0.02152   0.02477   2.90663
   R10        2.87171   0.01093   0.03625  -0.01698   0.01928   2.89099
   R11        2.74540   0.03014   0.08150  -0.04362   0.03848   2.78388
   R12        2.10047  -0.00861  -0.00227  -0.01334  -0.01561   2.08486
   R13        2.91819   0.05892   0.03400   0.07807   0.11207   3.03026
   R14        2.09981  -0.01095  -0.00285  -0.01700  -0.01985   2.07996
   R15        2.09994  -0.01103  -0.00283  -0.01718  -0.02001   2.07993
   R16        2.10071  -0.00938  -0.00227  -0.01474  -0.01701   2.08370
   R17        2.50653   0.01250  -0.01688   0.03500   0.01812   2.52465
   R18        2.07677  -0.00536  -0.00162  -0.00782  -0.00944   2.06733
   R19        2.07752  -0.00863  -0.00097  -0.01428  -0.01525   2.06227
   R20        2.04235  -0.00654  -0.03092   0.01997  -0.01095   2.03140
   R21        2.88832   0.02776   0.00869   0.04400   0.05269   2.94101
   R22        2.84451   0.03764  -0.02845   0.09935   0.07090   2.91541
   R23        2.66148   0.04380   0.01030   0.05252   0.06282   2.72430
   R24        2.09329  -0.02405  -0.00848  -0.03512  -0.04360   2.04968
   R25        2.10008  -0.01031  -0.00268  -0.01601  -0.01869   2.08139
   R26        2.09909  -0.01317  -0.00356  -0.02033  -0.02389   2.07520
   R27        2.08841  -0.01149  -0.01270  -0.00807  -0.02077   2.06764
   R28        2.09571  -0.01505  -0.00640  -0.02087  -0.02727   2.06844
   R29        2.10246  -0.01030  -0.00070  -0.01800  -0.01870   2.08376
   R30        1.78930   0.03271   0.00779   0.03013   0.03792   1.82722
    A1        1.86896   0.00551   0.04568  -0.03217   0.01572   1.88468
    A2        1.95188   0.00703   0.01541   0.02363   0.03755   1.98942
    A3        1.91759  -0.00726  -0.04105   0.00669  -0.03467   1.88291
    A4        1.91307   0.00033  -0.01761   0.02989   0.00934   1.92241
    A5        1.95462  -0.00401  -0.00966  -0.01025  -0.02015   1.93447
    A6        1.85906  -0.00163   0.00652  -0.01658  -0.00912   1.84994
    A7        1.84209   0.00299   0.02288  -0.01545   0.00728   1.84937
    A8        1.89591  -0.00449  -0.03220   0.00558  -0.02628   1.86962
    A9        1.98754   0.00351   0.01830   0.00745   0.02505   2.01260
   A10        1.92047  -0.00436  -0.01126  -0.00503  -0.01648   1.90399
   A11        1.96142   0.00155  -0.00387   0.01292   0.00807   1.96949
   A12        1.85610   0.00023   0.00404  -0.00563  -0.00113   1.85497
   A13        1.81449  -0.00643  -0.03660   0.02049  -0.01764   1.79685
   A14        1.92931   0.00099   0.00501  -0.01445  -0.00975   1.91956
   A15        1.95478   0.00363   0.01125  -0.00321   0.00716   1.96194
   A16        1.93025  -0.00627   0.00579  -0.02978  -0.02358   1.90667
   A17        2.02536   0.01202   0.07119  -0.01040   0.06132   2.08668
   A18        1.81208  -0.00401  -0.05514   0.03418  -0.02051   1.79156
   A19        1.92506   0.00867   0.03056   0.00648   0.03981   1.96487
   A20        1.75983  -0.01035  -0.04692   0.02794  -0.02237   1.73746
   A21        1.92750  -0.01374  -0.00530  -0.05230  -0.05619   1.87131
   A22        1.99247   0.03757   0.02249   0.08527   0.10574   2.09821
   A23        1.95213   0.00043   0.01557  -0.02307  -0.00862   1.94351
   A24        2.04401   0.00066   0.06623  -0.03465   0.02801   2.07202
   A25        1.79278  -0.01461  -0.04978  -0.00765  -0.05383   1.73895
   A26        1.91216   0.00445   0.00090   0.01105   0.01191   1.92407
   A27        1.91055   0.00084   0.00032   0.00175   0.00205   1.91261
   A28        1.91171   0.00360   0.00114   0.00860   0.00970   1.92141
   A29        1.90930  -0.00282  -0.00076  -0.00694  -0.00771   1.90159
   A30        1.90943  -0.00358  -0.00087  -0.00828  -0.00922   1.90022
   A31        1.91063  -0.00251  -0.00073  -0.00623  -0.00697   1.90367
   A32        2.21529   0.02443   0.10259  -0.03656   0.06561   2.28091
   A33        2.03135  -0.02028  -0.05347  -0.00129  -0.05515   1.97620
   A34        2.03600  -0.00434  -0.04958   0.03732  -0.01270   2.02330
   A35        2.08675   0.00135  -0.00657   0.00868   0.00170   2.08846
   A36        2.10939   0.00596   0.01278   0.00538   0.01776   2.12715
   A37        2.08636  -0.00747  -0.00678  -0.01425  -0.02143   2.06494
   A38        1.91011   0.03551  -0.00029   0.10715   0.10665   2.01677
   A39        1.92500  -0.00587   0.01237  -0.01613  -0.00592   1.91908
   A40        1.90640  -0.01674  -0.00428  -0.05015  -0.05332   1.85308
   A41        1.93633  -0.00989   0.02137  -0.03235  -0.01319   1.92313
   A42        1.91012  -0.01295  -0.00003  -0.04136  -0.03991   1.87022
   A43        1.87537   0.00885  -0.02952   0.02958  -0.00084   1.87453
   A44        1.92110   0.02338   0.00842   0.05603   0.06399   1.98508
   A45        1.90808  -0.00257  -0.00174  -0.00603  -0.00784   1.90024
   A46        1.91286   0.00478   0.00204   0.01007   0.01174   1.92461
   A47        1.90673  -0.00844  -0.00282  -0.01817  -0.02117   1.88556
   A48        1.90538  -0.01279  -0.00434  -0.02865  -0.03369   1.87169
   A49        1.90961  -0.00454  -0.00158  -0.01367  -0.01520   1.89441
   A50        1.88445   0.01183  -0.02270   0.04986   0.02666   1.91111
   A51        1.92155   0.01140   0.00975   0.02411   0.03350   1.95505
   A52        1.90593  -0.00078  -0.00387  -0.00182  -0.00572   1.90021
   A53        1.93474  -0.00822   0.02098  -0.03241  -0.01219   1.92255
   A54        1.90833  -0.00649  -0.00184  -0.01951  -0.02150   1.88683
   A55        1.90850  -0.00756  -0.00257  -0.01945  -0.02193   1.88657
   A56        1.87063   0.01395   0.00411   0.03324   0.03735   1.90798
    D1        0.23297   0.00193   0.00948  -0.00599   0.00342   0.23639
    D2        2.29194  -0.00378  -0.00705  -0.01727  -0.02463   2.26731
    D3       -1.92659  -0.00438  -0.01223  -0.01590  -0.02893  -1.95552
    D4        2.32897   0.01000   0.02435   0.02394   0.04956   2.37853
    D5       -1.89524   0.00429   0.00782   0.01267   0.02151  -1.87374
    D6        0.16941   0.00369   0.00265   0.01403   0.01721   0.18661
    D7       -1.89362   0.00766   0.01578   0.02236   0.03826  -1.85536
    D8        0.16535   0.00195  -0.00076   0.01108   0.01021   0.17556
    D9        2.23000   0.00135  -0.00593   0.01245   0.00591   2.23591
   D10       -0.51230   0.00209   0.01712   0.00778   0.02546  -0.48684
   D11       -2.57881   0.01281   0.02724   0.04142   0.06699  -2.51181
   D12        1.69499   0.01707   0.07935   0.03308   0.11226   1.80725
   D13       -2.63294  -0.00994  -0.01873  -0.01859  -0.03649  -2.66942
   D14        1.58374   0.00078  -0.00860   0.01504   0.00505   1.58879
   D15       -0.42564   0.00503   0.04350   0.00671   0.05031  -0.37533
   D16        1.59088  -0.00565  -0.00903  -0.01098  -0.01878   1.57210
   D17       -0.47563   0.00507   0.00109   0.02266   0.02276  -0.45287
   D18       -2.48502   0.00932   0.05320   0.01432   0.06802  -2.41699
   D19        0.14070  -0.00106  -0.01473  -0.00812  -0.02299   0.11772
   D20        2.21244  -0.01156  -0.02636  -0.03862  -0.06443   2.14801
   D21       -2.05921  -0.01371  -0.08468  -0.00730  -0.09147  -2.15068
   D22       -1.90171   0.00474   0.01592  -0.00367   0.01186  -1.88985
   D23        0.17003  -0.00576   0.00428  -0.03416  -0.02959   0.14044
   D24        2.18156  -0.00791  -0.05404  -0.00284  -0.05662   2.12494
   D25        2.31669   0.00636   0.02091  -0.00148   0.01913   2.33582
   D26       -1.89476  -0.00414   0.00927  -0.03198  -0.02232  -1.91708
   D27        0.11678  -0.00629  -0.04905  -0.00065  -0.04935   0.06742
   D28       -0.49852  -0.00050   0.02056   0.00852   0.02986  -0.46865
   D29       -2.56961   0.00503   0.03273   0.02849   0.06149  -2.50812
   D30        1.65604   0.00677   0.05199   0.01334   0.06503   1.72107
   D31       -3.13319   0.00441   0.00709   0.00324   0.01062  -3.12256
   D32        1.05635   0.00461   0.00727   0.00389   0.01148   1.06783
   D33       -1.03866   0.00497   0.00727   0.00518   0.01278  -1.02588
   D34       -1.13327  -0.00650  -0.03119   0.00235  -0.02919  -1.16245
   D35        3.05627  -0.00629  -0.03101   0.00300  -0.02833   3.02794
   D36        0.96126  -0.00594  -0.03100   0.00428  -0.02703   0.93423
   D37        1.05076   0.00194   0.02394  -0.00544   0.01851   1.06926
   D38       -1.04289   0.00215   0.02413  -0.00478   0.01936  -1.02353
   D39       -3.13790   0.00250   0.02413  -0.00350   0.02066  -3.11724
   D40        2.35344   0.01200   0.06381   0.03763   0.10198   2.45543
   D41       -0.82480   0.00548   0.03277   0.02031   0.05402  -0.77078
   D42        0.27387   0.00889   0.05375   0.02046   0.07256   0.34643
   D43       -2.90437   0.00237   0.02271   0.00314   0.02459  -2.87978
   D44       -1.84783   0.01262   0.04190   0.03932   0.08175  -1.76608
   D45        1.25711   0.00610   0.01086   0.02200   0.03378   1.29089
   D46        0.63104  -0.00038  -0.02770  -0.00281  -0.03164   0.59939
   D47        2.67954  -0.02180  -0.05308  -0.05772  -0.11081   2.56873
   D48       -1.54154  -0.04054  -0.06047  -0.11156  -0.16964  -1.71118
   D49       -0.36339  -0.01511  -0.02821  -0.06480  -0.09477  -0.45816
   D50       -2.49831  -0.02239  -0.06227  -0.08467  -0.15002  -2.64833
   D51        1.72748  -0.01961  -0.03104  -0.08097  -0.11525   1.61224
   D52        1.68659   0.00173  -0.02526   0.01563  -0.00586   1.68073
   D53       -0.44833  -0.00555  -0.05932  -0.00425  -0.06111  -0.50944
   D54       -2.50572  -0.00278  -0.02809  -0.00054  -0.02633  -2.53206
   D55       -2.45039  -0.00838  -0.00164  -0.04039  -0.04124  -2.49162
   D56        1.69788  -0.01566  -0.03569  -0.06026  -0.09649   1.60139
   D57       -0.35951  -0.01289  -0.00446  -0.05655  -0.06171  -0.42122
   D58        3.12123  -0.00436  -0.01723  -0.01222  -0.02971   3.09152
   D59        0.01932   0.00052   0.01643  -0.00616   0.00998   0.02930
   D60        0.01637   0.00246   0.01388   0.00586   0.02002   0.03639
   D61       -3.08554   0.00734   0.04753   0.01192   0.05971  -3.02583
   D62       -0.01364  -0.00709  -0.01161  -0.02390  -0.03596  -0.04960
   D63        2.08081  -0.00468  -0.01099  -0.01551  -0.02702   2.05380
   D64       -2.10943  -0.00890  -0.01274  -0.02980  -0.04332  -2.15275
   D65        2.11449   0.00289   0.01705   0.00658   0.02399   2.13848
   D66       -2.07424   0.00531   0.01768   0.01497   0.03294  -2.04130
   D67        0.01870   0.00109   0.01592   0.00068   0.01663   0.03533
   D68       -2.10223  -0.00034  -0.00618  -0.00257  -0.00826  -2.11050
   D69       -0.00778   0.00208  -0.00555   0.00582   0.00068  -0.00710
   D70        2.08516  -0.00214  -0.00731  -0.00847  -0.01562   2.06954
   D71       -0.00745   0.01474  -0.00639   0.04892   0.04200   0.03454
   D72        2.10688   0.01891   0.01116   0.05486   0.06586   2.17274
   D73       -2.08075   0.01614   0.01159   0.04462   0.05577  -2.02497
   D74       -2.12687  -0.01950  -0.02765  -0.05380  -0.08121  -2.20808
   D75       -0.01254  -0.01533  -0.01010  -0.04786  -0.05734  -0.06988
   D76        2.08302  -0.01811  -0.00967  -0.05809  -0.06744   2.01559
   D77        2.06894  -0.00349  -0.02216  -0.00302  -0.02535   2.04359
   D78       -2.09991   0.00069  -0.00461   0.00292  -0.00148  -2.10140
   D79       -0.00435  -0.00209  -0.00418  -0.00731  -0.01158  -0.01593
   D80        1.04657  -0.01135  -0.00054  -0.03157  -0.03271   1.01386
   D81        3.13744   0.01401  -0.00352   0.04379   0.04106  -3.10468
   D82       -1.04172  -0.00007   0.00460  -0.00132   0.00308  -1.03864
         Item               Value     Threshold  Converged?
 Maximum Force            0.058925     0.000450     NO 
 RMS     Force            0.013207     0.000300     NO 
 Maximum Displacement     1.127812     0.001800     NO 
 RMS     Displacement     0.259711     0.001200     NO 
 Predicted change in Energy=-1.230501D-01
 GradGradGradGradGradGradGradGradGradGradGradGradGradGradGradGradGradGrad

                          Input orientation:                          
 ---------------------------------------------------------------------
 Center     Atomic      Atomic             Coordinates (Angstroms)
 Number     Number       Type             X           Y           Z
 ---------------------------------------------------------------------
      1          6           0       -8.021703    1.715259    0.637939
      2          6           0       -9.549250    1.697928    0.721264
      3          6           0       -9.942945    0.229954    1.001758
      4          8           0       -8.635457   -0.427935    1.221769
      5          6           0       -7.533875    0.254435    0.520979
      6          6           0      -10.775946    0.146510    2.292093
      7          1           0       -6.589862    0.179070    1.086969
      8          6           0      -10.900945   -0.328555   -0.052151
      9          6           0      -10.959599   -1.534545   -0.623997
     10          6           0       -7.045682   -0.322627   -0.893241
     11          6           0       -7.658181    0.366537   -2.147042
     12          6           0       -7.286180   -1.845402   -0.951909
     13          8           0       -5.620883   -0.108868   -0.943945
     14          1           0       -5.203700   -0.554311   -0.193961
     15          1           0       -7.626954    2.313358   -0.193476
     16          1           0       -7.638021    2.184042    1.558077
     17          1           0       -9.834131    2.319126    1.586091
     18          1           0      -10.073148    2.122145   -0.149543
     19          1           0      -11.042252   -0.899727    2.506440
     20          1           0      -11.699506    0.733395    2.173605
     21          1           0      -10.199697    0.549133    3.141600
     22          1           0      -11.704585    0.365360   -0.315679
     23          1           0      -11.758862   -1.757872   -1.332693
     24          1           0      -10.281864   -2.324206   -0.354427
     25          1           0       -8.388372    1.133052   -1.910966
     26          1           0       -6.847884    0.834784   -2.727816
     27          1           0       -8.159363   -0.375728   -2.782483
     28          1           0       -7.767787   -2.175001   -0.026394
     29          1           0       -7.893931   -2.131833   -1.816014
     30          1           0       -6.312933   -2.357378   -1.032946
 ---------------------------------------------------------------------
                    Distance matrix (angstroms):
                    1          2          3          4          5
     1  C    0.000000
     2  C    1.529916   0.000000
     3  C    2.455537   1.545516   0.000000
     4  O    2.304524   2.367449   1.480117   0.000000
     5  C    1.544559   2.487071   2.456698   1.473167   0.000000
     6  C    3.575340   2.525705   1.538123   2.461153   3.695879
     7  H    2.147481   3.346438   3.354551   2.138010   1.103261
     8  C    3.597699   2.555755   1.529844   2.600997   3.464899
     9  C    4.559051   3.774612   2.605786   3.167503   4.030758
    10  C    2.729489   3.599600   3.505780   2.647970   1.603544
    11  C    3.115657   3.684551   3.892780   3.596545   2.673266
    12  C    3.968239   4.525062   3.896449   2.924831   2.576834
    13  O    3.404957   4.633519   4.751924   3.725558   2.436705
    14  H    3.712701   4.979359   4.950278   3.714461   2.568058
    15  H    1.097634   2.216015   3.336610   3.245718   2.181346
    16  H    1.101646   2.142279   3.072560   2.816098   2.193126
    17  H    2.132731   1.102257   2.172079   3.019254   3.269341
    18  H    2.234751   1.101242   2.218746   3.232702   3.222708
    19  H    4.410574   3.487652   2.179157   2.768687   4.193192
    20  H    4.104700   2.768253   2.170757   3.412195   4.507001
    21  H    3.517360   2.756962   2.178698   2.662191   3.749815
    22  H    4.036736   2.737966   2.203940   3.523154   4.255247
    23  H    5.469221   4.587339   3.563519   4.248490   5.033487
    24  H    4.733962   4.227457   2.911672   2.964944   3.868743
    25  H    2.640138   2.931784   3.422900   3.508813   2.723324
    26  H    3.671702   4.465260   4.884152   4.515429   3.370765
    27  H    4.011293   4.302102   4.227114   4.032794   3.420702
    28  H    3.954736   4.328069   3.401796   2.315816   2.501299
    29  H    4.564902   4.883127   4.209077   3.561075   3.359383
    30  H    4.722089   5.476907   4.900132   3.768369   3.275202
                    6          7          8          9         10
     6  C    0.000000
     7  H    4.356224   0.000000
     8  C    2.395161   4.487841   0.000000
     9  C    3.370943   4.995847   1.335987   0.000000
    10  C    4.927608   2.093013   3.945950   4.106091   0.000000
    11  C    5.429069   3.411051   3.922657   4.102821   1.556315
    12  C    5.164275   2.956411   4.022054   3.701103   1.542766
    13  O    6.091949   2.268576   5.359349   5.535054   1.441637
    14  H    6.141787   2.024863   5.703480   5.854585   1.983827
    15  H    4.559543   2.696347   4.209358   5.108643   2.788541
    16  H    3.812727   2.310952   4.421838   5.442630   3.555731
    17  H    2.470975   3.918450   3.291223   4.582789   4.571804
    18  H    3.218485   4.175858   2.588564   3.792398   3.961760
    19  H    1.100670   4.796090   2.625375   3.195225   5.278584
    20  H    1.100653   5.253239   2.592186   3.676627   5.672637
    21  H    1.102647   4.170056   3.385577   4.370228   5.194971
    22  H    2.776823   5.306837   1.093985   2.063905   4.744711
    23  H    4.210923   6.027028   2.102083   1.091304   4.946423
    24  H    3.654124   4.687738   2.111221   1.074968   3.843112
    25  H    4.933507   3.623856   3.450292   3.922191   2.226563
    26  H    6.411153   3.879319   4.993981   5.190952   2.178162
    27  H    5.733286   4.212338   3.869524   3.720652   2.193704
    28  H    4.451272   2.858100   3.636854   3.309830   2.168905
    29  H    5.511207   3.932960   3.924940   3.343049   2.200969
    30  H    6.102772   3.317272   5.111550   4.736645   2.167176
                   11         12         13         14         15
    11  C    0.000000
    12  C    2.541535   0.000000
    13  O    2.413304   2.405999   0.000000
    14  H    3.269092   2.564786   0.966922   0.000000
    15  H    2.758171   4.241065   3.233373   3.754422   0.000000
    16  H    4.126941   4.760278   3.947962   4.061297   1.756355
    17  H    4.741692   5.502436   5.481578   5.732898   2.835229
    18  H    3.592245   4.914510   5.042932   5.556700   2.454049
    19  H    5.891540   5.192548   6.474709   6.442062   5.410889
    20  H    5.927468   5.991367   6.883181   7.032713   4.968404
    21  H    5.870467   5.565896   6.171725   6.107663   4.566643
    22  H    4.441540   4.981422   6.134415   6.566743   4.520697
    23  H    4.689547   4.489714   6.367505   6.761317   5.911462
    24  H    4.163805   3.091983   5.194228   5.380152   5.346162
    25  H    1.084646   3.317501   3.183786   3.992172   2.218705
    26  H    1.101425   3.244896   2.361822   3.324657   3.035788
    27  H    1.098147   2.504674   3.145682   3.932974   3.770623
    28  H    3.311883   1.094147   3.117692   3.037970   4.493675
    29  H    2.531207   1.094569   3.165382   3.515249   4.739581
    30  H    3.235833   1.102677   2.354284   2.277135   4.924138
                   16         17         18         19         20
    16  H    0.000000
    17  H    2.200438   0.000000
    18  H    2.974835   1.763054   0.000000
    19  H    4.690182   3.559159   4.138250   0.000000
    20  H    4.356479   2.517805   3.157639   1.791605   0.000000
    21  H    3.426756   2.384559   3.649932   1.792351   1.794546
    22  H    4.832754   3.306438   2.403223   3.162829   2.516349
    23  H    6.393478   5.370829   4.392721   3.998611   4.301634
    24  H    5.565239   5.052386   4.455959   3.285101   4.213024
    25  H    3.701604   3.965653   2.630473   5.539743   5.273240
    26  H    4.562203   5.452590   4.325172   6.928108   6.897278
    27  H    5.066033   5.399216   4.102964   6.046349   6.190766
    28  H    4.639898   5.202602   4.878044   4.331708   5.362572
    29  H    5.484229   5.928721   5.061861   5.487587   6.213613
    30  H    5.393863   6.413103   5.914875   6.084280   6.989279
                   21         22         23         24         25
    21  H    0.000000
    22  H    3.775082   0.000000
    23  H    5.269969   2.354862   0.000000
    24  H    4.526040   3.042926   1.859909   0.000000
    25  H    5.399101   3.759197   4.477951   4.238014   0.000000
    26  H    6.765079   5.443006   5.725900   5.234923   1.768986
    27  H    6.333490   4.382116   4.119296   3.767895   1.757386
    28  H    4.834386   4.694198   4.220082   2.539774   3.857455
    29  H    6.089505   4.796672   3.912944   2.806326   3.303478
    30  H    6.401686   6.082573   5.487021   4.026649   4.154693
                   26         27         28         29         30
    26  H    0.000000
    27  H    1.785583   0.000000
    28  H    4.147615   3.314625   0.000000
    29  H    3.275121   2.021985   1.794579   0.000000
    30  H    3.653581   3.224457   1.778485   1.778657   0.000000
 Stoichiometry    C10H18O2
 Framework group  C1[X(C10H18O2)]
 Deg. of freedom    84
 Full point group                 C1      NOp   1
 Largest Abelian subgroup         C1      NOp   1
 Largest concise Abelian subgroup C1      NOp   1
                         Standard orientation:                         
 ---------------------------------------------------------------------
 Center     Atomic      Atomic             Coordinates (Angstroms)
 Number     Number       Type             X           Y           Z
 ---------------------------------------------------------------------
      1          6           0        0.090147   -1.869599    0.473391
      2          6           0       -1.283231   -1.343258    0.894624
      3          6           0       -1.626632   -0.209538   -0.098037
      4          8           0       -0.528427   -0.290594   -1.087038
      5          6           0        0.706225   -0.856284   -0.516206
      6          6           0       -2.962641   -0.510691   -0.798185
      7          1           0        1.268290   -1.435100   -1.268695
      8          6           0       -1.910079    1.117782    0.607867
      9          6           0       -1.578036    2.368722    0.276572
     10          6           0        1.860467    0.145684   -0.031297
     11          6           0        1.860035    0.485495    1.487467
     12          6           0        1.817789    1.441872   -0.866882
     13          8           0        3.110473   -0.512145   -0.319507
     14          1           0        3.158183   -0.708213   -1.265138
     15          1           0        0.776996   -2.045026    1.311403
     16          1           0       -0.056378   -2.849050   -0.009133
     17          1           0       -2.001726   -2.168557    0.761892
     18          1           0       -1.364639   -1.029273    1.947013
     19          1           0       -3.201786    0.284635   -1.520501
     20          1           0       -3.767180   -0.567109   -0.049206
     21          1           0       -2.901088   -1.472441   -1.333983
     22          1           0       -2.550416    1.010090    1.488305
     23          1           0       -1.918126    3.199933    0.896551
     24          1           0       -1.041858    2.593201   -0.627684
     25          1           0        1.038917    0.035865    2.035240
     26          1           0        2.802447    0.129302    1.932575
     27          1           0        1.793107    1.571720    1.634302
     28          1           0        0.985523    1.392388   -1.575431
     29          1           0        1.725016    2.332757   -0.237758
     30          1           0        2.754076    1.525686   -1.443285
 ---------------------------------------------------------------------
 Rotational constants (GHZ):      1.3941861      0.6999323      0.5940395
 Standard basis: 6-31G (6D, 7F)
 There are   144 symmetry adapted cartesian basis functions of A   symmetry.
 There are   144 symmetry adapted basis functions of A   symmetry.
   144 basis functions,   336 primitive gaussians,   144 cartesian basis functions
    47 alpha electrons       47 beta electrons
       nuclear repulsion energy       783.9667358342 Hartrees.
 NAtoms=   30 NActive=   30 NUniq=   30 SFac= 1.00D+00 NAtFMM=   60 NAOKFM=F Big=F
 Integral buffers will be    262144 words long.
 Raffenetti 2 integral format.
 Two-electron integral symmetry is turned on.
 One-electron integrals computed using PRISM.
 NBasis=   144 RedAO= T EigKep=  2.98D-03  NBF=   144
 NBsUse=   144 1.00D-06 EigRej= -1.00D+00 NBFU=   144
 Initial guess from the checkpoint file:  "C:\Users\GHS Azim Shah\Desktop\comp3.chk"
 B after Tr=     0.000000    0.000000    0.000000
         Rot=    0.999084    0.039200    0.003316   -0.016840 Ang=   4.91 deg.
 ExpMin= 1.61D-01 ExpMax= 5.48D+03 ExpMxC= 8.25D+02 IAcc=1 IRadAn=         1 AccDes= 0.00D+00
 Harris functional with IExCor=  402 and IRadAn=       1 diagonalized for initial guess.
 HarFok:  IExCor=  402 AccDes= 0.00D+00 IRadAn=         1 IDoV= 1 UseB2=F ITyADJ=14
 ICtDFT=  3500011 ScaDFX=  1.000000  1.000000  1.000000  1.000000
 FoFCou: FMM=F IPFlag=           0 FMFlag=      100000 FMFlg1=           0
         NFxFlg=           0 DoJE=T BraDBF=F KetDBF=T FulRan=T
         wScrn=  0.000000 ICntrl=     500 IOpCl=  0 I1Cent=   200000004 NGrid=           0
         NMat0=    1 NMatS0=      1 NMatT0=    0 NMatD0=    1 NMtDS0=    0 NMtDT0=    0
 Petite list used in FoFCou.
 Requested convergence on RMS density matrix=1.00D-08 within 128 cycles.
 Requested convergence on MAX density matrix=1.00D-06.
 Requested convergence on             energy=1.00D-06.
 No special actions if energy rises.
 Integral accuracy reduced to 1.0D-05 until final iterations.
 EnCoef did     2 forward-backward iterations
 Initial convergence to 1.0D-05 achieved.  Increase integral accuracy.
 SCF Done:  E(RB3LYP) =  -542.134895405     A.U. after   13 cycles
            NFock= 13  Conv=0.79D-08     -V/T= 2.0056
 Calling FoFJK, ICntrl=      2127 FMM=F ISym2X=0 I1Cent= 0 IOpClX= 0 NMat=1 NMatS=1 NMatT=0.
 ***** Axes restored to original set *****
 -------------------------------------------------------------------
 Center     Atomic                   Forces (Hartrees/Bohr)
 Number     Number              X              Y              Z
 -------------------------------------------------------------------
      1        6           0.018186282    0.014711446   -0.016019598
      2        6          -0.007205229    0.013683223    0.002332291
      3        6          -0.013123447    0.007079549    0.001752906
      4        8          -0.001551572   -0.026434864   -0.007677562
      5        6          -0.000467136    0.014797967    0.000642350
      6        6           0.008271733   -0.005918139    0.013933675
      7        1          -0.012269402   -0.008459111    0.012030058
      8        6           0.007551457   -0.000426026   -0.012391330
      9        6          -0.003958167    0.002882872    0.003669578
     10        6          -0.030036368   -0.005238053   -0.001907535
     11        6           0.009578228   -0.001831055   -0.002056021
     12        6           0.002314510   -0.008399504    0.009127921
     13        8           0.009369168    0.021302715   -0.011070822
     14        1           0.006710324   -0.005964176    0.007261806
     15        1          -0.002723023    0.001762259    0.001291967
     16        1           0.002888425   -0.006534876   -0.003385668
     17        1          -0.003188083   -0.001583491   -0.004937289
     18        1           0.005369947   -0.003870110    0.000430581
     19        1           0.000467232    0.004704119    0.000567940
     20        1           0.003134303   -0.002748539    0.001189114
     21        1          -0.003178071   -0.001290391   -0.002461152
     22        1           0.005046620    0.004116212    0.001567038
     23        1           0.003571053   -0.002129669    0.002850004
     24        1           0.006713182   -0.005363292   -0.002734509
     25        1          -0.003426571    0.003987765    0.003092271
     26        1          -0.003109875   -0.002157405    0.002651736
     27        1           0.002347069    0.004346791    0.000926044
     28        1          -0.002730395   -0.004052750   -0.002734475
     29        1           0.000091317   -0.002036470    0.004033163
     30        1          -0.004643509    0.001063005   -0.001974481
 -------------------------------------------------------------------
 Cartesian Forces:  Max     0.030036368 RMS     0.007947239

 GradGradGradGradGradGradGradGradGradGradGradGradGradGradGradGradGradGrad
 Berny optimization.
 Using GEDIIS/GDIIS optimizer.
 FormGI is forming the generalized inverse of G from B-inverse, IUseBI=4.
 Internal  Forces:  Max     0.021248024 RMS     0.005798537
 Search for a local minimum.
 Step number   3 out of a maximum of  178
 All quantities printed in internal units (Hartrees-Bohrs-Radians)
 Mixed Optimization -- RFO/linear search
 Update second derivatives using D2CorX and points    2    3
 DE= -2.83D-02 DEPred=-1.23D-01 R= 2.30D-01
 Trust test= 2.30D-01 RLast= 5.87D-01 DXMaxT set to 3.00D-01
 ITU=  0  0  0
 Use linear search instead of GDIIS.
     Eigenvalues ---    0.00462   0.00462   0.00462   0.00485   0.00519
     Eigenvalues ---    0.00834   0.01196   0.01666   0.01707   0.02929
     Eigenvalues ---    0.02958   0.03002   0.03398   0.04159   0.04432
     Eigenvalues ---    0.04563   0.05336   0.05367   0.05490   0.05548
     Eigenvalues ---    0.05745   0.05792   0.05804   0.05903   0.05946
     Eigenvalues ---    0.06299   0.06827   0.07009   0.07341   0.07649
     Eigenvalues ---    0.07979   0.08094   0.08509   0.10610   0.13800
     Eigenvalues ---    0.15757   0.15977   0.15986   0.16000   0.16000
     Eigenvalues ---    0.16000   0.16000   0.16000   0.16000   0.16000
     Eigenvalues ---    0.16000   0.16000   0.16044   0.16255   0.16882
     Eigenvalues ---    0.19178   0.19566   0.20721   0.27152   0.27448
     Eigenvalues ---    0.29324   0.29831   0.30046   0.30078   0.31504
     Eigenvalues ---    0.31600   0.32065   0.32278   0.32280   0.32281
     Eigenvalues ---    0.32283   0.32284   0.32284   0.32285   0.32286
     Eigenvalues ---    0.32288   0.32289   0.32291   0.32318   0.33269
     Eigenvalues ---    0.33629   0.33683   0.35344   0.38700   0.41709
     Eigenvalues ---    0.44120   0.48938   0.58203   0.61826
 RFO step:  Lambda=-2.40574345D-02 EMin= 4.61608484D-03
 Quartic linear search produced a step of -0.16688.
 Iteration  1 RMS(Cart)=  0.10668806 RMS(Int)=  0.00308081
 Iteration  2 RMS(Cart)=  0.00529509 RMS(Int)=  0.00069260
 Iteration  3 RMS(Cart)=  0.00002245 RMS(Int)=  0.00069252
 Iteration  4 RMS(Cart)=  0.00000001 RMS(Int)=  0.00069252
 Variable       Old X    -DE/DX   Delta X   Delta X   Delta X     New X
                                 (Linear)    (Quad)   (Total)
    R1        2.89112   0.00688  -0.00441   0.02598   0.02190   2.91302
    R2        2.91879   0.00090  -0.00658   0.00528  -0.00110   2.91769
    R3        2.07423  -0.00100   0.00412  -0.00415  -0.00003   2.07420
    R4        2.08181  -0.00460   0.00307  -0.01198  -0.00891   2.07290
    R5        2.92060   0.01319  -0.00653   0.03881   0.03220   2.95280
    R6        2.08296  -0.00394   0.00290  -0.01040  -0.00750   2.07546
    R7        2.08105  -0.00439   0.00310  -0.01136  -0.00826   2.07278
    R8        2.79702  -0.00857  -0.00402  -0.04785  -0.05226   2.74475
    R9        2.90663   0.00667  -0.00413   0.01850   0.01436   2.92099
   R10        2.89099  -0.00667  -0.00322  -0.02726  -0.03047   2.86051
   R11        2.78388  -0.00772  -0.00642  -0.04550  -0.05199   2.73189
   R12        2.08486  -0.00375   0.00260  -0.00981  -0.00720   2.07766
   R13        3.03026  -0.01096  -0.01870  -0.02464  -0.04334   2.98691
   R14        2.07996  -0.00448   0.00331  -0.01182  -0.00850   2.07146
   R15        2.07993  -0.00422   0.00334  -0.01127  -0.00793   2.07200
   R16        2.08370  -0.00403   0.00284  -0.01064  -0.00780   2.07590
   R17        2.52465   0.00226  -0.00302   0.01312   0.01009   2.53474
   R18        2.06733  -0.00147   0.00158  -0.00386  -0.00228   2.06505
   R19        2.06227  -0.00403   0.00255  -0.01054  -0.00800   2.05427
   R20        2.03140   0.00749   0.00183   0.02774   0.02957   2.06096
   R21        2.94101  -0.00391  -0.00879  -0.00565  -0.01445   2.92656
   R22        2.91541   0.01371  -0.01183   0.05471   0.04288   2.95829
   R23        2.72430   0.01830  -0.01048   0.03390   0.02341   2.74771
   R24        2.04968   0.00580   0.00728   0.01074   0.01801   2.06770
   R25        2.08139  -0.00460   0.00312  -0.01202  -0.00890   2.07249
   R26        2.07520  -0.00454   0.00399  -0.01224  -0.00825   2.06694
   R27        2.06764   0.00011   0.00347   0.00256   0.00603   2.07367
   R28        2.06844  -0.00270   0.00455  -0.00733  -0.00277   2.06566
   R29        2.08376  -0.00445   0.00312  -0.01247  -0.00935   2.07441
   R30        1.82722   0.01128  -0.00633   0.01541   0.00908   1.83630
    A1        1.88468  -0.01268  -0.00262  -0.05305  -0.05558   1.82911
    A2        1.98942   0.00109  -0.00627   0.01320   0.00759   1.99701
    A3        1.88291   0.00787   0.00579   0.02935   0.03367   1.91658
    A4        1.92241   0.00824  -0.00156   0.04612   0.04482   1.96723
    A5        1.93447  -0.00233   0.00336  -0.03225  -0.02826   1.90621
    A6        1.84994  -0.00194   0.00152  -0.00390  -0.00248   1.84746
    A7        1.84937  -0.00329  -0.00122  -0.00825  -0.01016   1.83921
    A8        1.86962   0.00490   0.00439   0.03268   0.03714   1.90676
    A9        2.01260  -0.00240  -0.00418  -0.02195  -0.02590   1.98669
   A10        1.90399   0.00125   0.00275   0.00249   0.00513   1.90912
   A11        1.96949   0.00064  -0.00135   0.00000  -0.00141   1.96808
   A12        1.85497  -0.00057   0.00019  -0.00184  -0.00150   1.85347
   A13        1.79685   0.01089   0.00294   0.05215   0.05432   1.85118
   A14        1.91956   0.00061   0.00163   0.01420   0.01540   1.93496
   A15        1.96194  -0.00681  -0.00120  -0.01737  -0.01975   1.94219
   A16        1.90667  -0.00857   0.00394  -0.05425  -0.04923   1.85744
   A17        2.08668  -0.01176  -0.01023  -0.07891  -0.08793   1.99874
   A18        1.79156   0.01529   0.00342   0.08397   0.08657   1.87814
   A19        1.96487  -0.01361  -0.00664  -0.03884  -0.04727   1.91760
   A20        1.73746   0.02125   0.00373   0.09728   0.10174   1.83920
   A21        1.87131  -0.00116   0.00938  -0.00459   0.00634   1.87765
   A22        2.09821  -0.01368  -0.01765  -0.02921  -0.04622   2.05199
   A23        1.94351  -0.00916   0.00144  -0.07480  -0.07339   1.87012
   A24        2.07202  -0.01205  -0.00467  -0.05926  -0.06305   2.00897
   A25        1.73895   0.01326   0.00898   0.05844   0.06635   1.80530
   A26        1.92407   0.00196  -0.00199   0.01064   0.00863   1.93270
   A27        1.91261   0.00066  -0.00034   0.00256   0.00222   1.91483
   A28        1.92141   0.00118  -0.00162   0.00651   0.00488   1.92629
   A29        1.90159  -0.00135   0.00129  -0.00711  -0.00583   1.89575
   A30        1.90022  -0.00141   0.00154  -0.00638  -0.00486   1.89536
   A31        1.90367  -0.00111   0.00116  -0.00659  -0.00543   1.89824
   A32        2.28091  -0.01159  -0.01095  -0.06345  -0.07441   2.20650
   A33        1.97620  -0.00022   0.00920   0.00187   0.01107   1.98727
   A34        2.02330   0.01183   0.00212   0.05980   0.06188   2.08519
   A35        2.08846   0.00269  -0.00028   0.01400   0.01361   2.10206
   A36        2.12715   0.00089  -0.00296   0.00357   0.00050   2.12765
   A37        2.06494  -0.00334   0.00358  -0.01588  -0.01241   2.05252
   A38        2.01677  -0.00298  -0.01780   0.00149  -0.01716   1.99960
   A39        1.91908  -0.00478   0.00099  -0.00704  -0.00552   1.91356
   A40        1.85308   0.00212   0.00890  -0.02128  -0.01357   1.83951
   A41        1.92313   0.00804   0.00220   0.04276   0.04567   1.96881
   A42        1.87022  -0.00694   0.00666  -0.05590  -0.05068   1.81954
   A43        1.87453   0.00484   0.00014   0.03921   0.04016   1.91469
   A44        1.98508  -0.00312  -0.01068  -0.00493  -0.01555   1.96954
   A45        1.90024  -0.00072   0.00131  -0.00572  -0.00445   1.89579
   A46        1.92461   0.00360  -0.00196   0.01861   0.01675   1.94136
   A47        1.88556   0.00120   0.00353  -0.00064   0.00282   1.88838
   A48        1.87169   0.00017   0.00562  -0.00068   0.00512   1.87681
   A49        1.89441  -0.00112   0.00254  -0.00716  -0.00462   1.88979
   A50        1.91111   0.00609  -0.00445   0.03899   0.03443   1.94554
   A51        1.95505   0.00229  -0.00559   0.01150   0.00595   1.96100
   A52        1.90021   0.00072   0.00095   0.00254   0.00334   1.90355
   A53        1.92255  -0.00555   0.00203  -0.03091  -0.02881   1.89374
   A54        1.88683  -0.00146   0.00359  -0.00669  -0.00341   1.88342
   A55        1.88657  -0.00227   0.00366  -0.01654  -0.01288   1.87369
   A56        1.90798   0.00341  -0.00623   0.01987   0.01364   1.92162
    D1        0.23639  -0.00455  -0.00057  -0.02179  -0.02214   0.21425
    D2        2.26731  -0.00241   0.00411  -0.00751  -0.00351   2.26380
    D3       -1.95552  -0.00114   0.00483  -0.00015   0.00440  -1.95112
    D4        2.37853  -0.00259  -0.00827   0.00719  -0.00080   2.37773
    D5       -1.87374  -0.00045  -0.00359   0.02147   0.01783  -1.85591
    D6        0.18661   0.00081  -0.00287   0.02883   0.02574   0.21236
    D7       -1.85536   0.00090  -0.00638   0.02980   0.02413  -1.83123
    D8        0.17556   0.00304  -0.00170   0.04407   0.04276   0.21832
    D9        2.23591   0.00431  -0.00099   0.05144   0.05068   2.28659
   D10       -0.48684   0.00117  -0.00425   0.04242   0.03864  -0.44820
   D11       -2.51181   0.00256  -0.01118   0.08474   0.07260  -2.43921
   D12        1.80725  -0.00581  -0.01873   0.02951   0.00987   1.81712
   D13       -2.66942   0.00299   0.00609   0.03161   0.03884  -2.63058
   D14        1.58879   0.00438  -0.00084   0.07393   0.07280   1.66159
   D15       -0.37533  -0.00399  -0.00840   0.01871   0.01007  -0.36526
   D16        1.57210   0.00173   0.00313   0.02762   0.03227   1.60437
   D17       -0.45287   0.00313  -0.00380   0.06994   0.06623  -0.38664
   D18       -2.41699  -0.00524  -0.01135   0.01472   0.00350  -2.41349
   D19        0.11772   0.00069   0.00384  -0.03049  -0.02746   0.09026
   D20        2.14801  -0.00325   0.01075  -0.05959  -0.04839   2.09961
   D21       -2.15068   0.01195   0.01526   0.04202   0.05678  -2.09391
   D22       -1.88985  -0.00390  -0.00198  -0.06536  -0.06784  -1.95769
   D23        0.14044  -0.00783   0.00494  -0.09446  -0.08877   0.05167
   D24        2.12494   0.00736   0.00945   0.00715   0.01639   2.14133
   D25        2.33582  -0.00440  -0.00319  -0.06471  -0.06849   2.26733
   D26       -1.91708  -0.00834   0.00372  -0.09381  -0.08942  -2.00649
   D27        0.06742   0.00686   0.00824   0.00780   0.01575   0.08317
   D28       -0.46865   0.00568  -0.00498   0.08256   0.07682  -0.39183
   D29       -2.50812   0.00318  -0.01026   0.06340   0.05474  -2.45338
   D30        1.72107  -0.00214  -0.01085   0.04999   0.03602   1.75709
   D31       -3.12256  -0.00251  -0.00177   0.00273   0.00231  -3.12025
   D32        1.06783  -0.00248  -0.00192   0.00327   0.00271   1.07054
   D33       -1.02588  -0.00226  -0.00213   0.00574   0.00497  -1.02091
   D34       -1.16245   0.00614   0.00487   0.04303   0.04765  -1.11480
   D35        3.02794   0.00617   0.00473   0.04357   0.04805   3.07599
   D36        0.93423   0.00639   0.00451   0.04604   0.05031   0.98454
   D37        1.06926  -0.00326  -0.00309  -0.02971  -0.03391   1.03535
   D38       -1.02353  -0.00323  -0.00323  -0.02917  -0.03351  -1.05705
   D39       -3.11724  -0.00301  -0.00345  -0.02670  -0.03125   3.13469
   D40        2.45543  -0.00325  -0.01702   0.04841   0.03181   2.48724
   D41       -0.77078  -0.00222  -0.00901   0.02478   0.01641  -0.75438
   D42        0.34643  -0.00281  -0.01211   0.05517   0.04172   0.38815
   D43       -2.87978  -0.00178  -0.00410   0.03154   0.02632  -2.85346
   D44       -1.76608   0.00323  -0.01364   0.10627   0.09322  -1.67286
   D45        1.29089   0.00426  -0.00564   0.08264   0.07782   1.36871
   D46        0.59939  -0.00296   0.00528  -0.07194  -0.06669   0.53270
   D47        2.56873   0.00307   0.01849  -0.05493  -0.03978   2.52894
   D48       -1.71118   0.00528   0.02831  -0.07639  -0.04637  -1.75755
   D49       -0.45816   0.00120   0.01582  -0.09171  -0.07617  -0.53434
   D50       -2.64833  -0.00335   0.02504  -0.14505  -0.11999  -2.76833
   D51        1.61224  -0.00780   0.01923  -0.17601  -0.15698   1.45526
   D52        1.68073   0.00749   0.00098  -0.03305  -0.03164   1.64909
   D53       -0.50944   0.00295   0.01020  -0.08639  -0.07546  -0.58490
   D54       -2.53206  -0.00151   0.00439  -0.11736  -0.11245  -2.64450
   D55       -2.49162  -0.00054   0.00688  -0.11491  -0.10856  -2.60019
   D56        1.60139  -0.00508   0.01610  -0.16825  -0.15238   1.44901
   D57       -0.42122  -0.00953   0.01030  -0.19922  -0.18937  -0.61059
   D58        3.09152  -0.00032   0.00496  -0.02449  -0.01969   3.07183
   D59        0.02930  -0.00378  -0.00167  -0.04924  -0.05107  -0.02177
   D60        0.03639  -0.00087  -0.00334   0.00211  -0.00107   0.03532
   D61       -3.02583  -0.00433  -0.00996  -0.02264  -0.03245  -3.05827
   D62       -0.04960  -0.00020   0.00600  -0.03211  -0.02569  -0.07529
   D63        2.05380  -0.00123   0.00451  -0.04023  -0.03523   2.01857
   D64       -2.15275  -0.00089   0.00723  -0.04139  -0.03364  -2.18639
   D65        2.13848  -0.00224  -0.00400  -0.00428  -0.00807   2.13042
   D66       -2.04130  -0.00327  -0.00550  -0.01241  -0.01761  -2.05891
   D67        0.03533  -0.00294  -0.00278  -0.01357  -0.01601   0.01932
   D68       -2.11050   0.00384   0.00138   0.03337   0.03392  -2.07658
   D69       -0.00710   0.00281  -0.00011   0.02524   0.02438   0.01728
   D70        2.06954   0.00314   0.00261   0.02408   0.02597   2.09551
   D71        0.03454  -0.00051  -0.00701  -0.00201  -0.00868   0.02587
   D72        2.17274  -0.00175  -0.01099  -0.00609  -0.01686   2.15588
   D73       -2.02497  -0.00267  -0.00931  -0.01786  -0.02701  -2.05199
   D74       -2.20808   0.00092   0.01355  -0.03096  -0.01704  -2.22512
   D75       -0.06988  -0.00031   0.00957  -0.03504  -0.02522  -0.09510
   D76        2.01559  -0.00124   0.01125  -0.04681  -0.03537   1.98022
   D77        2.04359   0.00217   0.00423  -0.00933  -0.00551   2.03808
   D78       -2.10140   0.00094   0.00025  -0.01342  -0.01369  -2.11509
   D79       -0.01593   0.00001   0.00193  -0.02519  -0.02385  -0.03977
   D80        1.01386   0.00232   0.00546   0.03412   0.03928   1.05315
   D81       -3.10468  -0.00388  -0.00685  -0.00742  -0.01367  -3.11835
   D82       -1.03864   0.00441  -0.00051   0.03377   0.03294  -1.00570
         Item               Value     Threshold  Converged?
 Maximum Force            0.021248     0.000450     NO 
 RMS     Force            0.005799     0.000300     NO 
 Maximum Displacement     0.453156     0.001800     NO 
 RMS     Displacement     0.105411     0.001200     NO 
 Predicted change in Energy=-2.049123D-02
 GradGradGradGradGradGradGradGradGradGradGradGradGradGradGradGradGradGrad

                          Input orientation:                          
 ---------------------------------------------------------------------
 Center     Atomic      Atomic             Coordinates (Angstroms)
 Number     Number       Type             X           Y           Z
 ---------------------------------------------------------------------
      1          6           0       -7.975880    1.717500    0.630744
      2          6           0       -9.515988    1.736392    0.693515
      3          6           0       -9.938050    0.255745    0.960211
      4          8           0       -8.704201   -0.484267    1.159319
      5          6           0       -7.603011    0.221748    0.543825
      6          6           0      -10.735081    0.139576    2.279493
      7          1           0       -6.719989    0.062148    1.179113
      8          6           0      -10.815802   -0.274360   -0.153289
      9          6           0      -10.798898   -1.517156   -0.657601
     10          6           0       -7.149560   -0.338618   -0.862835
     11          6           0       -7.794973    0.372579   -2.077749
     12          6           0       -7.341055   -1.891944   -0.896972
     13          8           0       -5.735646   -0.016530   -0.969127
     14          1           0       -5.240894   -0.443501   -0.249982
     15          1           0       -7.547819    2.309313   -0.188579
     16          1           0       -7.560939    2.139985    1.554100
     17          1           0       -9.836367    2.364137    1.535852
     18          1           0       -9.990801    2.158560   -0.200605
     19          1           0      -11.011400   -0.902933    2.475483
     20          1           0      -11.651454    0.737826    2.211846
     21          1           0      -10.134541    0.507257    3.122647
     22          1           0      -11.581378    0.430682   -0.486412
     23          1           0      -11.519062   -1.813593   -1.416029
     24          1           0      -10.102212   -2.275512   -0.298482
     25          1           0       -8.538049    1.121027   -1.786391
     26          1           0       -7.005748    0.877404   -2.647888
     27          1           0       -8.290774   -0.344057   -2.738785
     28          1           0       -7.770249   -2.264463    0.041735
     29          1           0       -7.980750   -2.213971   -1.722780
     30          1           0       -6.362928   -2.370876   -1.034479
 ---------------------------------------------------------------------
                    Distance matrix (angstroms):
                    1          2          3          4          5
     1  C    0.000000
     2  C    1.541503   0.000000
     3  C    2.468885   1.562556   0.000000
     4  O    2.378576   2.409833   1.452461   0.000000
     5  C    1.543976   2.444593   2.372118   1.445653   0.000000
     6  C    3.580700   2.559558   1.545723   2.401758   3.581782
     7  H    2.148991   3.294922   3.231303   2.058169   1.099450
     8  C    3.556314   2.539629   1.513718   2.495167   3.324773
     9  C    4.482439   3.749260   2.549814   2.959022   3.831567
    10  C    2.672303   3.511108   3.384145   2.554844   1.580607
    11  C    3.029435   3.535786   3.719628   3.469797   2.632916
    12  C    3.970518   4.519382   3.847867   2.840433   2.571422
    13  O    3.253474   4.486435   4.632136   3.682578   2.415129
    14  H    3.595240   4.890660   4.900693   3.739290   2.579202
    15  H    1.097619   2.231595   3.354112   3.310308   2.213004
    16  H    1.096930   2.173870   3.090909   2.889567   2.168423
    17  H    2.167665   1.098289   2.187927   3.088200   3.249897
    18  H    2.223866   1.096870   2.229571   3.238714   3.163378
    19  H    4.414082   3.518196   2.188759   2.689003   4.075945
    20  H    4.119404   2.804047   2.175947   3.359705   4.408914
    21  H    3.511992   2.791785   2.185863   2.623670   3.624981
    22  H    3.987926   2.713474   2.196326   3.438562   4.114905
    23  H    5.404816   4.589648   3.525375   4.040169   4.828985
    24  H    4.618322   4.174098   2.831698   2.699662   3.632051
    25  H    2.552323   2.735868   3.201959   3.358837   2.667003
    26  H    3.520845   4.266631   4.690761   4.385627   3.312648
    27  H    3.962689   4.196439   4.093391   3.922474   3.401276
    28  H    4.030539   4.413532   3.448826   2.300078   2.541910
    29  H    4.582091   4.878607   4.138714   3.438277   3.348568
    30  H    4.699936   5.458699   4.864095   3.722043   3.278802
                    6          7          8          9         10
     6  C    0.000000
     7  H    4.163868   0.000000
     8  C    2.469066   4.320210   0.000000
     9  C    3.372737   4.743966   1.341327   0.000000
    10  C    4.791540   2.124781   3.734825   3.840409   0.000000
    11  C    5.261567   3.443705   3.639709   3.822496   1.548669
    12  C    5.073108   2.917932   3.904294   3.486322   1.565458
    13  O    5.964248   2.364330   5.151704   5.290127   1.454026
    14  H    6.076538   2.117950   5.578311   5.675411   2.007385
    15  H    4.577966   2.757832   4.166092   5.042951   2.761299
    16  H    3.821388   2.272712   4.397541   5.361965   3.486299
    17  H    2.511844   3.890788   3.282401   4.560936   4.503057
    18  H    3.283465   4.122715   2.569429   3.791142   3.840195
    19  H    1.096171   4.585648   2.709946   3.199788   5.135818
    20  H    1.096457   5.083545   2.704940   3.747736   5.556928
    21  H    1.098520   3.954063   3.436103   4.339343   5.050711
    22  H    2.907093   5.151980   1.092777   2.106099   4.513815
    23  H    4.252808   5.769251   2.111474   1.087071   4.644795
    24  H    3.588750   4.368910   2.129531   1.090615   3.576060
    25  H    4.724575   3.636039   3.130860   3.653165   2.216173
    26  H    6.223456   3.923295   4.697457   4.907458   2.164673
    27  H    5.602826   4.240554   3.614611   3.463838   2.195812
    28  H    4.424612   2.794600   3.643341   3.196912   2.216389
    29  H    5.398491   3.897591   3.776627   3.092266   2.224259
    30  H    6.033283   3.308638   4.999996   4.533067   2.185937
                   11         12         13         14         15
    11  C    0.000000
    12  C    2.593904   0.000000
    13  O    2.370923   2.469761   0.000000
    14  H    3.245003   2.631969   0.971727   0.000000
    15  H    2.716797   4.265575   3.050045   3.592167   0.000000
    16  H    4.045840   4.723617   3.787998   3.913019   1.750935
    17  H    4.603445   5.500859   5.362687   5.673659   2.866028
    18  H    3.396330   4.890058   4.840247   5.416159   2.447658
    19  H    5.718763   5.081637   6.362753   6.398279   5.423296
    20  H    5.779833   5.929586   6.759026   6.967884   5.007138
    21  H    5.704019   5.451337   6.030526   6.018833   4.571953
    22  H    4.107626   4.852164   5.882652   6.404829   4.459546
    23  H    4.368759   4.210855   6.072648   6.530866   5.854549
    24  H    3.937198   2.851194   4.961821   5.195289   5.249535
    25  H    1.094178   3.361824   3.132957   3.959739   2.223866
    26  H    1.096715   3.293544   2.287033   3.257216   2.896965
    27  H    1.093780   2.586542   3.125323   3.937741   3.754451
    28  H    3.383314   1.097338   3.196037   3.130278   4.584969
    29  H    2.617394   1.093101   3.230670   3.579177   4.795966
    30  H    3.265839   1.097731   2.437354   2.364142   4.901395
                   16         17         18         19         20
    16  H    0.000000
    17  H    2.286515   0.000000
    18  H    2.997259   1.755390   0.000000
    19  H    4.691905   3.596854   4.192352   0.000000
    20  H    4.373899   2.529110   3.255177   1.780804   0.000000
    21  H    3.427763   2.460656   3.713687   1.782229   1.784306
    22  H    4.821756   3.297402   2.365837   3.297913   2.716587
    23  H    6.333970   5.385024   4.426154   4.028758   4.437200
    24  H    5.420953   4.996178   4.436552   3.225752   4.216883
    25  H    3.626554   3.777334   2.387819   5.327049   5.081932
    26  H    4.422562   5.265592   4.067075   6.742684   6.724514
    27  H    5.013181   5.291096   3.949119   5.907854   6.080575
    28  H    4.661568   5.284427   4.955069   4.275740   5.365339
    29  H    5.465447   5.917860   5.047410   5.341261   6.137463
    30  H    5.337025   6.410283   5.862815   6.006911   6.940544
                   21         22         23         24         25
    21  H    0.000000
    22  H    3.889024   0.000000
    23  H    5.282312   2.429988   0.000000
    24  H    4.410099   3.089779   1.862725   0.000000
    25  H    5.198476   3.380587   4.199476   4.024544   0.000000
    26  H    6.574605   5.080150   5.397124   5.004866   1.774677
    27  H    6.203273   4.062201   3.785638   3.600959   1.764843
    28  H    4.771197   4.697600   4.047463   2.356676   3.923405
    29  H    5.960038   4.635441   3.574080   2.555976   3.381840
    30  H    6.307964   5.948220   5.200178   3.812221   4.182094
                   26         27         28         29         30
    26  H    0.000000
    27  H    1.775253   0.000000
    28  H    4.205932   3.419093   0.000000
    29  H    3.370913   2.150572   1.777744   0.000000
    30  H    3.683426   3.275552   1.774856   1.765142   0.000000
 Stoichiometry    C10H18O2
 Framework group  C1[X(C10H18O2)]
 Deg. of freedom    84
 Full point group                 C1      NOp   1
 Largest Abelian subgroup         C1      NOp   1
 Largest concise Abelian subgroup C1      NOp   1
                         Standard orientation:                         
 ---------------------------------------------------------------------
 Center     Atomic      Atomic             Coordinates (Angstroms)
 Number     Number       Type             X           Y           Z
 ---------------------------------------------------------------------
      1          6           0        0.106024   -1.908727    0.375984
      2          6           0       -1.259275   -1.386989    0.865861
      3          6           0       -1.601311   -0.181370   -0.067453
      4          8           0       -0.554463   -0.142308   -1.073548
      5          6           0        0.626796   -0.813747   -0.579880
      6          6           0       -2.925924   -0.429640   -0.824435
      7          1           0        1.095813   -1.317141   -1.437440
      8          6           0       -1.759503    1.098875    0.724563
      9          6           0       -1.368302    2.324193    0.344144
     10          6           0        1.767333    0.141452   -0.045944
     11          6           0        1.730842    0.396969    1.481065
     12          6           0        1.779899    1.464638   -0.882410
     13          8           0        3.009337   -0.584297   -0.257856
     14          1           0        3.129082   -0.772268   -1.203679
     15          1           0        0.816719   -2.143507    1.178828
     16          1           0       -0.031770   -2.841553   -0.184466
     17          1           0       -2.014893   -2.173552    0.737026
     18          1           0       -1.275446   -1.118431    1.929223
     19          1           0       -3.152735    0.407601   -1.494638
     20          1           0       -3.747821   -0.535933   -0.106517
     21          1           0       -2.858096   -1.348621   -1.422448
     22          1           0       -2.331820    0.979680    1.647821
     23          1           0       -1.588596    3.189781    0.963782
     24          1           0       -0.862798    2.498684   -0.606361
     25          1           0        0.867186   -0.065221    1.968615
     26          1           0        2.640854   -0.021304    1.927957
     27          1           0        1.700597    1.467587    1.702914
     28          1           0        0.986866    1.467917   -1.640855
     29          1           0        1.664938    2.353359   -0.256447
     30          1           0        2.743444    1.551844   -1.401054
 ---------------------------------------------------------------------
 Rotational constants (GHZ):      1.3952266      0.7455728      0.6297254
 Standard basis: 6-31G (6D, 7F)
 There are   144 symmetry adapted cartesian basis functions of A   symmetry.
 There are   144 symmetry adapted basis functions of A   symmetry.
   144 basis functions,   336 primitive gaussians,   144 cartesian basis functions
    47 alpha electrons       47 beta electrons
       nuclear repulsion energy       793.9037754248 Hartrees.
 NAtoms=   30 NActive=   30 NUniq=   30 SFac= 1.00D+00 NAtFMM=   60 NAOKFM=F Big=F
 Integral buffers will be    262144 words long.
 Raffenetti 2 integral format.
 Two-electron integral symmetry is turned on.
 One-electron integrals computed using PRISM.
 NBasis=   144 RedAO= T EigKep=  2.88D-03  NBF=   144
 NBsUse=   144 1.00D-06 EigRej= -1.00D+00 NBFU=   144
 Initial guess from the checkpoint file:  "C:\Users\GHS Azim Shah\Desktop\comp3.chk"
 B after Tr=     0.000000    0.000000    0.000000
         Rot=    0.999729   -0.020714   -0.002111    0.010385 Ang=  -2.67 deg.
 ExpMin= 1.61D-01 ExpMax= 5.48D+03 ExpMxC= 8.25D+02 IAcc=1 IRadAn=         1 AccDes= 0.00D+00
 Harris functional with IExCor=  402 and IRadAn=       1 diagonalized for initial guess.
 HarFok:  IExCor=  402 AccDes= 0.00D+00 IRadAn=         1 IDoV= 1 UseB2=F ITyADJ=14
 ICtDFT=  3500011 ScaDFX=  1.000000  1.000000  1.000000  1.000000
 FoFCou: FMM=F IPFlag=           0 FMFlag=      100000 FMFlg1=           0
         NFxFlg=           0 DoJE=T BraDBF=F KetDBF=T FulRan=T
         wScrn=  0.000000 ICntrl=     500 IOpCl=  0 I1Cent=   200000004 NGrid=           0
         NMat0=    1 NMatS0=      1 NMatT0=    0 NMatD0=    1 NMtDS0=    0 NMtDT0=    0
 Petite list used in FoFCou.
 Requested convergence on RMS density matrix=1.00D-08 within 128 cycles.
 Requested convergence on MAX density matrix=1.00D-06.
 Requested convergence on             energy=1.00D-06.
 No special actions if energy rises.
 Integral accuracy reduced to 1.0D-05 until final iterations.
 Initial convergence to 1.0D-05 achieved.  Increase integral accuracy.
 SCF Done:  E(RB3LYP) =  -542.151554532     A.U. after   13 cycles
            NFock= 13  Conv=0.74D-08     -V/T= 2.0055
 Calling FoFJK, ICntrl=      2127 FMM=F ISym2X=0 I1Cent= 0 IOpClX= 0 NMat=1 NMatS=1 NMatT=0.
 ***** Axes restored to original set *****
 -------------------------------------------------------------------
 Center     Atomic                   Forces (Hartrees/Bohr)
 Number     Number              X              Y              Z
 -------------------------------------------------------------------
      1        6           0.004610428    0.002853035   -0.003582446
      2        6          -0.001129095    0.007324051    0.006197617
      3        6          -0.020661785    0.009827019    0.008129123
      4        8           0.000367512   -0.004981144   -0.003798444
      5        6           0.021651666    0.003665211   -0.003946659
      6        6           0.001222055   -0.000382382    0.002569650
      7        1          -0.004018870   -0.005979132    0.003469706
      8        6          -0.000127370   -0.009536760   -0.004923050
      9        6          -0.001082077    0.002788856    0.004563507
     10        6          -0.016842832   -0.006430887    0.002089858
     11        6           0.000205786   -0.000800488   -0.001389955
     12        6           0.005300054    0.000449138    0.004526132
     13        8           0.007315239    0.009604259   -0.007316155
     14        1           0.003921650   -0.003804701    0.004695098
     15        1          -0.002382197   -0.003239673    0.000574737
     16        1          -0.000600024   -0.001873199   -0.000211003
     17        1          -0.001032580   -0.000529784   -0.002137652
     18        1           0.002404803   -0.003858372   -0.000847287
     19        1           0.000918524    0.001387141   -0.000848987
     20        1          -0.000345944   -0.001064221    0.000983752
     21        1          -0.000544295   -0.000016351   -0.002197979
     22        1           0.002302092   -0.000379137   -0.000915453
     23        1           0.001416784   -0.001238043    0.000270630
     24        1          -0.001806292    0.003942627   -0.003121979
     25        1           0.000523076   -0.001435316   -0.000734319
     26        1          -0.001212724   -0.000941392    0.001636523
     27        1           0.000174465    0.001180408    0.000144746
     28        1           0.000294065    0.001674415   -0.003158704
     29        1          -0.000426749    0.000819077    0.000961737
     30        1          -0.000415364    0.000975745   -0.001682744
 -------------------------------------------------------------------
 Cartesian Forces:  Max     0.021651666 RMS     0.004984859

 GradGradGradGradGradGradGradGradGradGradGradGradGradGradGradGradGradGrad
 Berny optimization.
 Using GEDIIS/GDIIS optimizer.
 FormGI is forming the generalized inverse of G from B-inverse, IUseBI=4.
 Internal  Forces:  Max     0.013032746 RMS     0.002418213
 Search for a local minimum.
 Step number   4 out of a maximum of  178
 All quantities printed in internal units (Hartrees-Bohrs-Radians)
 Mixed Optimization -- RFO/linear search
 Update second derivatives using D2CorX and points    3    4
 DE= -1.67D-02 DEPred=-2.05D-02 R= 8.13D-01
 TightC=F SS=  1.41D+00  RLast= 5.92D-01 DXNew= 5.0454D-01 1.7763D+00
 Trust test= 8.13D-01 RLast= 5.92D-01 DXMaxT set to 5.05D-01
 ITU=  1  0  0  0
 Use linear search instead of GDIIS.
     Eigenvalues ---    0.00461   0.00462   0.00463   0.00513   0.00539
     Eigenvalues ---    0.00866   0.01452   0.01665   0.01868   0.02912
     Eigenvalues ---    0.02927   0.02990   0.03569   0.04063   0.04588
     Eigenvalues ---    0.04726   0.05249   0.05406   0.05418   0.05574
     Eigenvalues ---    0.05677   0.05712   0.05767   0.05778   0.05803
     Eigenvalues ---    0.06473   0.06790   0.07073   0.07244   0.07451
     Eigenvalues ---    0.08010   0.08156   0.08687   0.10454   0.14581
     Eigenvalues ---    0.15610   0.15972   0.16000   0.16000   0.16000
     Eigenvalues ---    0.16000   0.16000   0.16000   0.16000   0.16000
     Eigenvalues ---    0.16020   0.16038   0.16166   0.16743   0.17131
     Eigenvalues ---    0.18823   0.20106   0.20961   0.24759   0.27273
     Eigenvalues ---    0.28913   0.29713   0.30050   0.30077   0.30403
     Eigenvalues ---    0.31692   0.32058   0.32266   0.32279   0.32281
     Eigenvalues ---    0.32283   0.32283   0.32284   0.32284   0.32285
     Eigenvalues ---    0.32287   0.32289   0.32291   0.32331   0.33040
     Eigenvalues ---    0.33633   0.33680   0.34493   0.40193   0.41628
     Eigenvalues ---    0.42745   0.48661   0.58294   0.61611
 RFO step:  Lambda=-8.86687903D-03 EMin= 4.61475089D-03
 Quartic linear search produced a step of  0.11418.
 Iteration  1 RMS(Cart)=  0.09934650 RMS(Int)=  0.00282422
 Iteration  2 RMS(Cart)=  0.00483530 RMS(Int)=  0.00029533
 Iteration  3 RMS(Cart)=  0.00001080 RMS(Int)=  0.00029527
 Iteration  4 RMS(Cart)=  0.00000000 RMS(Int)=  0.00029527
 Variable       Old X    -DE/DX   Delta X   Delta X   Delta X     New X
                                 (Linear)    (Quad)   (Total)
    R1        2.91302   0.00621   0.00250   0.01910   0.02167   2.93469
    R2        2.91769   0.00113  -0.00013   0.00368   0.00370   2.92139
    R3        2.07420  -0.00311   0.00000  -0.01054  -0.01054   2.06366
    R4        2.07290  -0.00112  -0.00102  -0.00462  -0.00564   2.06726
    R5        2.95280   0.00238   0.00368   0.00924   0.01287   2.96567
    R6        2.07546  -0.00164  -0.00086  -0.00614  -0.00700   2.06847
    R7        2.07278  -0.00184  -0.00094  -0.00691  -0.00785   2.06494
    R8        2.74475   0.01303  -0.00597   0.03839   0.03234   2.77709
    R9        2.92099  -0.00020   0.00164   0.00080   0.00244   2.92343
   R10        2.86051   0.00419  -0.00348   0.01509   0.01161   2.87213
   R11        2.73189   0.00881  -0.00594   0.02917   0.02313   2.75502
   R12        2.07766  -0.00035  -0.00082  -0.00200  -0.00282   2.07484
   R13        2.98691  -0.00060  -0.00495  -0.00053  -0.00548   2.98143
   R14        2.07146  -0.00169  -0.00097  -0.00644  -0.00741   2.06405
   R15        2.07200  -0.00036  -0.00091  -0.00216  -0.00307   2.06894
   R16        2.07590  -0.00200  -0.00089  -0.00727  -0.00816   2.06774
   R17        2.53474  -0.00574   0.00115  -0.01133  -0.01017   2.52457
   R18        2.06505  -0.00158  -0.00026  -0.00525  -0.00551   2.05954
   R19        2.05427  -0.00079  -0.00091  -0.00320  -0.00412   2.05015
   R20        2.06096  -0.00492   0.00338  -0.01641  -0.01303   2.04793
   R21        2.92656  -0.00051  -0.00165  -0.00136  -0.00301   2.92355
   R22        2.95829  -0.00451   0.00490  -0.01474  -0.00984   2.94845
   R23        2.74771   0.01241   0.00267   0.03213   0.03481   2.78252
   R24        2.06770  -0.00153   0.00206  -0.00497  -0.00291   2.06478
   R25        2.07249  -0.00215  -0.00102  -0.00791  -0.00892   2.06357
   R26        2.06694  -0.00095  -0.00094  -0.00417  -0.00512   2.06183
   R27        2.07367  -0.00339   0.00069  -0.01192  -0.01123   2.06244
   R28        2.06566  -0.00072  -0.00032  -0.00340  -0.00372   2.06194
   R29        2.07441  -0.00058  -0.00107  -0.00274  -0.00381   2.07060
   R30        1.83630   0.00714   0.00104   0.01479   0.01583   1.85213
    A1        1.82911   0.00463  -0.00635   0.02502   0.01899   1.84810
    A2        1.99701  -0.00045   0.00087  -0.01091  -0.00998   1.98703
    A3        1.91658  -0.00241   0.00384  -0.00438  -0.00075   1.91583
    A4        1.96723  -0.00308   0.00512  -0.02242  -0.01743   1.94980
    A5        1.90621  -0.00082  -0.00323  -0.00538  -0.00859   1.89761
    A6        1.84746   0.00191  -0.00028   0.01732   0.01704   1.86450
    A7        1.83921   0.00047  -0.00116   0.00582   0.00429   1.84350
    A8        1.90676   0.00092   0.00424   0.02126   0.02548   1.93224
    A9        1.98669  -0.00092  -0.00296  -0.02162  -0.02505   1.96164
   A10        1.90912  -0.00034   0.00059   0.01148   0.01168   1.92080
   A11        1.96808  -0.00083  -0.00016  -0.02738  -0.02786   1.94022
   A12        1.85347   0.00073  -0.00017   0.01273   0.01294   1.86642
   A13        1.85118  -0.00268   0.00620  -0.02300  -0.01708   1.83410
   A14        1.93496   0.00115   0.00176   0.02584   0.02697   1.96193
   A15        1.94219   0.00167  -0.00226   0.01270   0.00846   1.95065
   A16        1.85744   0.00130  -0.00562   0.00307  -0.00192   1.85553
   A17        1.99874  -0.00207  -0.01004  -0.04319  -0.05289   1.94585
   A18        1.87814   0.00068   0.00989   0.02541   0.03457   1.91271
   A19        1.91760   0.00235  -0.00540   0.03416   0.02875   1.94635
   A20        1.83920  -0.00371   0.01162  -0.02831  -0.01739   1.82181
   A21        1.87765   0.00315   0.00072   0.04270   0.04378   1.92143
   A22        2.05199  -0.00243  -0.00528  -0.02551  -0.03117   2.02082
   A23        1.87012  -0.00068  -0.00838  -0.01433  -0.02236   1.84776
   A24        2.00897   0.00373  -0.00720   0.00078  -0.00742   2.00155
   A25        1.80530   0.00034   0.00758   0.03094   0.03868   1.84398
   A26        1.93270  -0.00126   0.00099  -0.00858  -0.00762   1.92508
   A27        1.91483   0.00237   0.00025   0.01669   0.01697   1.93180
   A28        1.92629  -0.00152   0.00056  -0.00980  -0.00926   1.91702
   A29        1.89575  -0.00046  -0.00067  -0.00212  -0.00277   1.89298
   A30        1.89536   0.00104  -0.00055   0.00290   0.00227   1.89763
   A31        1.89824  -0.00016  -0.00062   0.00101   0.00042   1.89866
   A32        2.20650   0.00012  -0.00850   0.00530  -0.00354   2.20296
   A33        1.98727  -0.00002   0.00126  -0.00217  -0.00125   1.98603
   A34        2.08519  -0.00004   0.00707   0.00117   0.00790   2.09309
   A35        2.10206   0.00227   0.00155   0.01540   0.01609   2.11815
   A36        2.12765  -0.00096   0.00006  -0.00462  -0.00542   2.12223
   A37        2.05252  -0.00122  -0.00142  -0.00781  -0.01009   2.04244
   A38        1.99960  -0.00024  -0.00196  -0.00525  -0.00745   1.99215
   A39        1.91356   0.00123  -0.00063   0.01241   0.01180   1.92536
   A40        1.83951  -0.00017  -0.00155   0.00026  -0.00159   1.83793
   A41        1.96881   0.00001   0.00522   0.00320   0.00849   1.97730
   A42        1.81954  -0.00070  -0.00579  -0.01395  -0.01993   1.79961
   A43        1.91469  -0.00028   0.00459   0.00189   0.00658   1.92127
   A44        1.96954   0.00035  -0.00178   0.00048  -0.00131   1.96823
   A45        1.89579  -0.00099  -0.00051  -0.00635  -0.00687   1.88893
   A46        1.94136   0.00113   0.00191   0.00861   0.01054   1.95189
   A47        1.88838   0.00026   0.00032   0.00079   0.00108   1.88947
   A48        1.87681  -0.00079   0.00058  -0.00481  -0.00422   1.87259
   A49        1.88979   0.00002  -0.00053   0.00123   0.00072   1.89051
   A50        1.94554  -0.00018   0.00393   0.00003   0.00389   1.94943
   A51        1.96100  -0.00094   0.00068  -0.01025  -0.00960   1.95140
   A52        1.90355  -0.00058   0.00038   0.00063   0.00095   1.90450
   A53        1.89374  -0.00001  -0.00329  -0.00792  -0.01125   1.88249
   A54        1.88342   0.00139  -0.00039   0.01840   0.01790   1.90132
   A55        1.87369   0.00045  -0.00147   0.00034  -0.00114   1.87255
   A56        1.92162   0.00034   0.00156   0.00288   0.00443   1.92605
    D1        0.21425   0.00056  -0.00253   0.00113  -0.00127   0.21298
    D2        2.26380   0.00087  -0.00040   0.02809   0.02793   2.29173
    D3       -1.95112   0.00185   0.00050   0.04514   0.04557  -1.90555
    D4        2.37773  -0.00025  -0.00009  -0.01585  -0.01586   2.36188
    D5       -1.85591   0.00006   0.00204   0.01111   0.01334  -1.84257
    D6        0.21236   0.00104   0.00294   0.02815   0.03099   0.24334
    D7       -1.83123   0.00018   0.00276  -0.00401  -0.00119  -1.83242
    D8        0.21832   0.00049   0.00488   0.02295   0.02801   0.24632
    D9        2.28659   0.00146   0.00579   0.03999   0.04565   2.33224
   D10       -0.44820   0.00135   0.00441   0.02059   0.02472  -0.42348
   D11       -2.43921   0.00247   0.00829   0.03131   0.03957  -2.39965
   D12        1.81712   0.00119   0.00113  -0.02429  -0.02305   1.79407
   D13       -2.63058   0.00058   0.00444   0.03058   0.03485  -2.59573
   D14        1.66159   0.00170   0.00831   0.04130   0.04969   1.71129
   D15       -0.36526   0.00042   0.00115  -0.01430  -0.01292  -0.37818
   D16        1.60437   0.00062   0.00368   0.02621   0.02975   1.63412
   D17       -0.38664   0.00174   0.00756   0.03693   0.04460  -0.34205
   D18       -2.41349   0.00046   0.00040  -0.01867  -0.01802  -2.43151
   D19        0.09026  -0.00106  -0.00314  -0.01326  -0.01633   0.07392
   D20        2.09961  -0.00045  -0.00553  -0.00959  -0.01499   2.08463
   D21       -2.09391   0.00228   0.00648   0.04806   0.05470  -2.03921
   D22       -1.95769  -0.00222  -0.00775  -0.04688  -0.05470  -2.01239
   D23        0.05167  -0.00161  -0.01014  -0.04321  -0.05336  -0.00169
   D24        2.14133   0.00112   0.00187   0.01444   0.01633   2.15766
   D25        2.26733  -0.00240  -0.00782  -0.05338  -0.06106   2.20627
   D26       -2.00649  -0.00179  -0.01021  -0.04971  -0.05972  -2.06621
   D27        0.08317   0.00094   0.00180   0.00795   0.00997   0.09314
   D28       -0.39183   0.00169   0.00877   0.01920   0.02780  -0.36404
   D29       -2.45338   0.00105   0.00625  -0.00076   0.00611  -2.44728
   D30        1.75709   0.00053   0.00411  -0.00918  -0.00484   1.75224
   D31       -3.12025   0.00220   0.00026   0.04525   0.04587  -3.07438
   D32        1.07054   0.00204   0.00031   0.04257   0.04327   1.11381
   D33       -1.02091   0.00168   0.00057   0.03688   0.03786  -0.98305
   D34       -1.11480   0.00033   0.00544   0.03274   0.03811  -1.07669
   D35        3.07599   0.00017   0.00549   0.03007   0.03550   3.11149
   D36        0.98454  -0.00018   0.00574   0.02437   0.03010   1.01463
   D37        1.03535  -0.00100  -0.00387  -0.00263  -0.00687   1.02848
   D38       -1.05705  -0.00116  -0.00383  -0.00531  -0.00948  -1.06652
   D39        3.13469  -0.00152  -0.00357  -0.01101  -0.01489   3.11981
   D40        2.48724  -0.00241   0.00363  -0.10482  -0.10111   2.38612
   D41       -0.75438  -0.00175   0.00187  -0.05414  -0.05225  -0.80663
   D42        0.38815   0.00133   0.00476  -0.05326  -0.04897   0.33918
   D43       -2.85346   0.00198   0.00301  -0.00258  -0.00011  -2.85357
   D44       -1.67286   0.00048   0.01064  -0.04850  -0.03736  -1.71022
   D45        1.36871   0.00113   0.00889   0.00219   0.01150   1.38021
   D46        0.53270  -0.00240  -0.00762  -0.02492  -0.03241   0.50028
   D47        2.52894  -0.00084  -0.00454   0.00412  -0.00054   2.52841
   D48       -1.75755   0.00119  -0.00529   0.03337   0.02841  -1.72915
   D49       -0.53434   0.00038  -0.00870  -0.08249  -0.09143  -0.62577
   D50       -2.76833  -0.00050  -0.01370  -0.09327  -0.10718  -2.87550
   D51        1.45526  -0.00070  -0.01792  -0.10186  -0.12005   1.33521
   D52        1.64909  -0.00375  -0.00361  -0.14728  -0.15067   1.49842
   D53       -0.58490  -0.00463  -0.00862  -0.15806  -0.16642  -0.75132
   D54       -2.64450  -0.00483  -0.01284  -0.16665  -0.17929  -2.82379
   D55       -2.60019  -0.00248  -0.01240  -0.14438  -0.15677  -2.75696
   D56        1.44901  -0.00336  -0.01740  -0.15515  -0.17252   1.27649
   D57       -0.61059  -0.00356  -0.02162  -0.16375  -0.18539  -0.79598
   D58        3.07183   0.00067  -0.00225   0.03628   0.03407   3.10590
   D59       -0.02177  -0.00150  -0.00583  -0.03849  -0.04427  -0.06603
   D60        0.03532  -0.00002  -0.00012  -0.01682  -0.01700   0.01832
   D61       -3.05827  -0.00219  -0.00370  -0.09159  -0.09534   3.12958
   D62       -0.07529  -0.00090  -0.00293  -0.01887  -0.02170  -0.09700
   D63        2.01857  -0.00102  -0.00402  -0.02190  -0.02581   1.99276
   D64       -2.18639  -0.00094  -0.00384  -0.01922  -0.02296  -2.20935
   D65        2.13042   0.00063  -0.00092  -0.00325  -0.00414   2.12627
   D66       -2.05891   0.00051  -0.00201  -0.00629  -0.00825  -2.06716
   D67        0.01932   0.00059  -0.00183  -0.00360  -0.00540   0.01392
   D68       -2.07658  -0.00014   0.00387  -0.00797  -0.00424  -2.08082
   D69        0.01728  -0.00026   0.00278  -0.01100  -0.00835   0.00893
   D70        2.09551  -0.00017   0.00297  -0.00832  -0.00550   2.09001
   D71        0.02587   0.00046  -0.00099  -0.00310  -0.00403   0.02184
   D72        2.15588  -0.00037  -0.00192  -0.02076  -0.02263   2.13325
   D73       -2.05199  -0.00077  -0.00308  -0.02629  -0.02935  -2.08134
   D74       -2.22512  -0.00025  -0.00195  -0.00887  -0.01080  -2.23591
   D75       -0.09510  -0.00108  -0.00288  -0.02654  -0.02940  -0.12450
   D76        1.98022  -0.00148  -0.00404  -0.03207  -0.03612   1.94410
   D77        2.03808   0.00079  -0.00063   0.00529   0.00462   2.04270
   D78       -2.11509  -0.00004  -0.00156  -0.01237  -0.01398  -2.12907
   D79       -0.03977  -0.00044  -0.00272  -0.01790  -0.02070  -0.06047
   D80        1.05315   0.00116   0.00449   0.03019   0.03460   1.08775
   D81       -3.11835   0.00047  -0.00156   0.01774   0.01629  -3.10206
   D82       -1.00570  -0.00006   0.00376   0.01452   0.01824  -0.98746
         Item               Value     Threshold  Converged?
 Maximum Force            0.013033     0.000450     NO 
 RMS     Force            0.002418     0.000300     NO 
 Maximum Displacement     0.394496     0.001800     NO 
 RMS     Displacement     0.099664     0.001200     NO 
 Predicted change in Energy=-5.882501D-03
 GradGradGradGradGradGradGradGradGradGradGradGradGradGradGradGradGradGrad

                          Input orientation:                          
 ---------------------------------------------------------------------
 Center     Atomic      Atomic             Coordinates (Angstroms)
 Number     Number       Type             X           Y           Z
 ---------------------------------------------------------------------
      1          6           0       -7.932409    1.673591    0.658939
      2          6           0       -9.481976    1.764651    0.706618
      3          6           0       -9.983418    0.301409    0.971929
      4          8           0       -8.761758   -0.493071    1.161661
      5          6           0       -7.599313    0.166097    0.578851
      6          6           0      -10.787537    0.183082    2.288230
      7          1           0       -6.756604   -0.069689    1.241994
      8          6           0      -10.817201   -0.226834   -0.183818
      9          6           0      -10.737456   -1.447106   -0.721707
     10          6           0       -7.183141   -0.370055   -0.845402
     11          6           0       -7.936461    0.300174   -2.018749
     12          6           0       -7.250970   -1.928476   -0.878618
     13          8           0       -5.794606    0.079797   -1.039559
     14          1           0       -5.209208   -0.318868   -0.362080
     15          1           0       -7.482506    2.231141   -0.165243
     16          1           0       -7.509383    2.078108    1.583131
     17          1           0       -9.806148    2.425228    1.516968
     18          1           0       -9.904133    2.164768   -0.218433
     19          1           0      -11.060588   -0.858192    2.473163
     20          1           0      -11.705124    0.778005    2.235652
     21          1           0      -10.182569    0.541796    3.126449
     22          1           0      -11.567313    0.477620   -0.542807
     23          1           0      -11.396504   -1.753212   -1.527278
     24          1           0       -9.995092   -2.165006   -0.393140
     25          1           0       -8.720455    0.983119   -1.682903
     26          1           0       -7.214506    0.870723   -2.606717
     27          1           0       -8.406041   -0.436061   -2.672883
     28          1           0       -7.591124   -2.337884    0.074182
     29          1           0       -7.925317   -2.288340   -1.657286
     30          1           0       -6.254639   -2.326415   -1.101245
 ---------------------------------------------------------------------
                    Distance matrix (angstroms):
                    1          2          3          4          5
     1  C    0.000000
     2  C    1.552972   0.000000
     3  C    2.487466   1.569366   0.000000
     4  O    2.373810   2.413107   1.469575   0.000000
     5  C    1.545932   2.473078   2.420078   1.457892   0.000000
     6  C    3.609427   2.589854   1.547015   2.414564   3.617601
     7  H    2.182085   3.328525   3.259291   2.050938   1.097958
     8  C    3.555824   2.557678   1.519864   2.471041   3.330295
     9  C    4.417377   3.732522   2.548387   2.891477   3.760561
    10  C    2.645928   3.500053   3.405159   2.556456   1.577705
    11  C    3.009370   3.458458   3.624113   3.380143   2.622818
    12  C    3.975340   4.596688   3.982862   2.916437   2.575421
    13  O    3.161531   4.414132   4.652026   3.738655   2.425627
    14  H    3.525365   4.872341   4.995739   3.869463   2.614028
    15  H    1.092040   2.230613   3.357319   3.289148   2.198119
    16  H    1.093945   2.181204   3.106618   2.890855   2.161585
    17  H    2.193643   1.094585   2.199795   3.119850   3.294519
    18  H    2.213308   1.092717   2.212545   3.205276   3.153180
    19  H    4.414390   3.534403   2.181438   2.671698   4.076520
    20  H    4.185866   2.872943   2.188243   3.381197   4.469575
    21  H    3.526015   2.800319   2.177017   2.636294   3.647549
    22  H    4.010869   2.750663   2.198681   3.423243   4.135238
    23  H    5.340644   4.585964   3.530484   3.969916   4.747440
    24  H    4.482897   4.112780   2.818999   2.594973   3.481173
    25  H    2.565540   2.626883   3.017936   3.205057   2.653303
    26  H    3.438676   4.113237   4.560450   4.295882   3.285182
    27  H    3.971901   4.173943   4.039386   3.851430   3.403995
    28  H    4.068212   4.561369   3.673539   2.440559   2.554345
    29  H    4.589319   4.943477   4.225560   3.445155   3.336293
    30  H    4.681155   5.515514   5.010719   3.842856   3.292945
                    6          7          8          9         10
     6  C    0.000000
     7  H    4.172160   0.000000
     8  C    2.505979   4.306516   0.000000
     9  C    3.423410   4.647642   1.335944   0.000000
    10  C    4.808043   2.151598   3.696566   3.715979   0.000000
    11  C    5.166470   3.487306   3.455919   3.546954   1.547075
    12  C    5.195663   2.862949   4.012024   3.523056   1.560250
    13  O    6.001184   2.480578   5.104192   5.183071   1.472444
    14  H    6.196277   2.242672   5.611580   5.653652   2.032887
    15  H    4.597532   2.793040   4.142726   4.943061   2.705265
    16  H    3.851568   2.301322   4.401878   5.306587   3.463770
    17  H    2.566161   3.949676   3.308827   4.568803   4.502728
    18  H    3.315243   4.127055   2.560206   3.740768   3.771236
    19  H    1.092250   4.545525   2.741787   3.264724   5.126963
    20  H    1.094835   5.117987   2.766214   3.825371   5.590998
    21  H    1.094200   3.957565   3.457082   4.367142   5.060004
    22  H    2.951199   5.160231   1.089862   2.103625   4.475610
    23  H    4.321826   5.659663   2.114310   1.084892   4.486704
    24  H    3.651197   4.189489   2.115701   1.083717   3.366520
    25  H    4.547833   3.676974   2.847383   3.301240   2.212651
    26  H    6.099173   3.988311   4.478223   4.619174   2.154703
    27  H    5.537825   4.263933   3.471731   3.203872   2.199893
    28  H    4.634041   2.684197   3.864022   3.365461   2.210076
    29  H    5.465101   3.833292   3.844985   3.080765   2.211290
    30  H    6.191388   3.291739   5.105574   4.583981   2.180577
                   11         12         13         14         15
    11  C    0.000000
    12  C    2.595511   0.000000
    13  O    2.365359   2.485972   0.000000
    14  H    3.250488   2.650743   0.980103   0.000000
    15  H    2.714810   4.226693   2.870840   3.421868   0.000000
    16  H    4.039429   4.709533   3.716478   3.849694   1.755264
    17  H    4.529115   5.587710   5.303711   5.673865   2.875207
    18  H    3.254165   4.922375   4.680766   5.313324   2.423120
    19  H    5.592786   5.185859   6.399188   6.524425   5.413671
    20  H    5.703602   6.071507   6.793285   7.081544   5.070148
    21  H    5.619292   5.544103   6.068219   6.135544   4.580334
    22  H    3.923390   4.953069   5.807683   6.410348   4.461282
    23  H    4.053374   4.199635   5.914309   6.457373   5.748877
    24  H    3.599678   2.796755   4.806358   5.129705   5.068643
    25  H    1.092636   3.359114   3.128974   3.970970   2.322363
    26  H    1.091994   3.289859   2.257802   3.236471   2.807732
    27  H    1.091072   2.604012   3.123051   3.946300   3.775598
    28  H    3.385109   1.091397   3.211397   3.152819   4.576583
    29  H    2.613654   1.091133   3.244933   3.596335   4.779957
    30  H    3.251047   1.095716   2.450570   2.381078   4.811973
                   16         17         18         19         20
    16  H    0.000000
    17  H    2.323790   0.000000
    18  H    2.997995   1.757571   0.000000
    19  H    4.693088   3.642633   4.209556   0.000000
    20  H    4.440754   2.614567   3.345027   1.774536   0.000000
    21  H    3.447898   2.505880   3.728243   1.776983   1.779744
    22  H    4.852625   3.337297   2.391204   3.337250   2.798045
    23  H    6.281987   5.408884   4.392131   4.113080   4.545541
    24  H    5.299850   4.975386   4.334253   3.325468   4.300706
    25  H    3.651394   3.673906   2.223075   5.112684   4.930050
    26  H    4.370305   5.112522   3.822637   6.602021   6.604754
    27  H    5.023813   5.263281   3.877231   5.805739   6.037518
    28  H    4.667397   5.447495   5.070455   4.470099   5.595151
    29  H    5.453364   5.985912   5.080963   5.379206   6.232526
    30  H    5.308491   6.484317   5.853964   6.166784   7.104934
                   21         22         23         24         25
    21  H    0.000000
    22  H    3.922381   0.000000
    23  H    5.328966   2.444375   0.000000
    24  H    4.444034   3.078597   1.849270   0.000000
    25  H    5.046029   3.108046   3.830531   3.633027   0.000000
    26  H    6.464270   4.833341   5.053645   4.674102   1.770296
    27  H    6.143656   3.919909   3.462682   3.272852   1.758690
    28  H    4.931985   4.910990   4.169824   2.455064   3.923238
    29  H    5.999082   4.707095   3.514599   2.428424   3.366801
    30  H    6.444274   6.033157   5.191228   3.810309   4.167924
                   26         27         28         29         30
    26  H    0.000000
    27  H    1.769694   0.000000
    28  H    4.198121   3.439096   0.000000
    29  H    3.374367   2.166441   1.764121   0.000000
    30  H    3.661896   3.266805   1.779874   1.761192   0.000000
 Stoichiometry    C10H18O2
 Framework group  C1[X(C10H18O2)]
 Deg. of freedom    84
 Full point group                 C1      NOp   1
 Largest Abelian subgroup         C1      NOp   1
 Largest concise Abelian subgroup C1      NOp   1
                         Standard orientation:                         
 ---------------------------------------------------------------------
 Center     Atomic      Atomic             Coordinates (Angstroms)
 Number     Number       Type             X           Y           Z
 ---------------------------------------------------------------------
      1          6           0        0.088618   -1.896507    0.359789
      2          6           0       -1.277329   -1.369543    0.877688
      3          6           0       -1.645438   -0.161889   -0.054503
      4          8           0       -0.585444   -0.126976   -1.071776
      5          6           0        0.613931   -0.820767   -0.618340
      6          6           0       -2.972250   -0.388494   -0.817048
      7          1           0        1.040047   -1.298126   -1.510564
      8          6           0       -1.718627    1.144736    0.718388
      9          6           0       -1.222033    2.321833    0.327769
     10          6           0        1.747877    0.121866   -0.057302
     11          6           0        1.593738    0.474482    1.441146
     12          6           0        1.912528    1.374964   -0.972188
     13          8           0        2.976508   -0.689180   -0.084881
     14          1           0        3.196201   -0.943984   -1.005431
     15          1           0        0.809343   -2.108448    1.152371
     16          1           0       -0.059704   -2.829814   -0.191260
     17          1           0       -2.044614   -2.146839    0.805573
     18          1           0       -1.234416   -1.060778    1.924996
     19          1           0       -3.160360    0.439210   -1.504456
     20          1           0       -3.812726   -0.457080   -0.118793
     21          1           0       -2.915716   -1.317301   -1.392717
     22          1           0       -2.278025    1.073152    1.650991
     23          1           0       -1.348137    3.215580    0.929686
     24          1           0       -0.652432    2.421766   -0.588752
     25          1           0        0.663841    0.094996    1.871420
     26          1           0        2.429257    0.028484    1.984694
     27          1           0        1.612230    1.552508    1.608350
     28          1           0        1.202672    1.365337   -1.801139
     29          1           0        1.767082    2.303478   -0.417862
     30          1           0        2.930864    1.393029   -1.376241
 ---------------------------------------------------------------------
 Rotational constants (GHZ):      1.4033317      0.7500933      0.6340895
 Standard basis: 6-31G (6D, 7F)
 There are   144 symmetry adapted cartesian basis functions of A   symmetry.
 There are   144 symmetry adapted basis functions of A   symmetry.
   144 basis functions,   336 primitive gaussians,   144 cartesian basis functions
    47 alpha electrons       47 beta electrons
       nuclear repulsion energy       794.6031810812 Hartrees.
 NAtoms=   30 NActive=   30 NUniq=   30 SFac= 1.00D+00 NAtFMM=   60 NAOKFM=F Big=F
 Integral buffers will be    262144 words long.
 Raffenetti 2 integral format.
 Two-electron integral symmetry is turned on.
 One-electron integrals computed using PRISM.
 NBasis=   144 RedAO= T EigKep=  2.93D-03  NBF=   144
 NBsUse=   144 1.00D-06 EigRej= -1.00D+00 NBFU=   144
 Initial guess from the checkpoint file:  "C:\Users\GHS Azim Shah\Desktop\comp3.chk"
 B after Tr=     0.000000    0.000000    0.000000
         Rot=    0.999822    0.012314    0.005748    0.013114 Ang=   2.16 deg.
 ExpMin= 1.61D-01 ExpMax= 5.48D+03 ExpMxC= 8.25D+02 IAcc=1 IRadAn=         1 AccDes= 0.00D+00
 Harris functional with IExCor=  402 and IRadAn=       1 diagonalized for initial guess.
 HarFok:  IExCor=  402 AccDes= 0.00D+00 IRadAn=         1 IDoV= 1 UseB2=F ITyADJ=14
 ICtDFT=  3500011 ScaDFX=  1.000000  1.000000  1.000000  1.000000
 FoFCou: FMM=F IPFlag=           0 FMFlag=      100000 FMFlg1=           0
         NFxFlg=           0 DoJE=T BraDBF=F KetDBF=T FulRan=T
         wScrn=  0.000000 ICntrl=     500 IOpCl=  0 I1Cent=   200000004 NGrid=           0
         NMat0=    1 NMatS0=      1 NMatT0=    0 NMatD0=    1 NMtDS0=    0 NMtDT0=    0
 Petite list used in FoFCou.
 Requested convergence on RMS density matrix=1.00D-08 within 128 cycles.
 Requested convergence on MAX density matrix=1.00D-06.
 Requested convergence on             energy=1.00D-06.
 No special actions if energy rises.
 Integral accuracy reduced to 1.0D-05 until final iterations.
 Initial convergence to 1.0D-05 achieved.  Increase integral accuracy.
 SCF Done:  E(RB3LYP) =  -542.156712694     A.U. after   12 cycles
            NFock= 12  Conv=0.97D-08     -V/T= 2.0057
 Calling FoFJK, ICntrl=      2127 FMM=F ISym2X=0 I1Cent= 0 IOpClX= 0 NMat=1 NMatS=1 NMatT=0.
 ***** Axes restored to original set *****
 -------------------------------------------------------------------
 Center     Atomic                   Forces (Hartrees/Bohr)
 Number     Number              X              Y              Z
 -------------------------------------------------------------------
      1        6           0.001897479    0.000246934    0.000849831
      2        6           0.001495983   -0.001707545    0.002823044
      3        6          -0.004938630    0.003855931    0.001526954
      4        8           0.000425295   -0.006714388   -0.001286148
      5        6           0.003531083    0.003105002   -0.005657463
      6        6           0.003377358    0.000749727   -0.002699762
      7        1          -0.001628753   -0.002901460    0.000914539
      8        6          -0.001184352   -0.000322536    0.001278154
      9        6           0.000604326    0.000904250   -0.000079365
     10        6          -0.007838625   -0.001668946    0.003917131
     11        6          -0.000562627   -0.000111204   -0.000027180
     12        6           0.004425330    0.003903706    0.000830095
     13        8           0.004005523    0.003053346    0.000357439
     14        1          -0.000581684   -0.000810861    0.000225354
     15        1          -0.000837821    0.000137569   -0.000917684
     16        1          -0.000115273    0.000524036    0.000857433
     17        1           0.000037368    0.000330531   -0.000044906
     18        1           0.000288278   -0.000268738   -0.001532537
     19        1           0.000369609   -0.000991862   -0.000317508
     20        1          -0.000679135    0.000264211   -0.000506412
     21        1           0.000499592    0.000596045    0.000207480
     22        1          -0.001331130   -0.000077194   -0.000181669
     23        1          -0.000693028   -0.000255211   -0.000367817
     24        1          -0.000997126   -0.000145722    0.001306120
     25        1           0.000725543   -0.001346818   -0.001300056
     26        1           0.000797260    0.000490412   -0.000282390
     27        1          -0.000311603   -0.000606528   -0.000298876
     28        1          -0.000135531    0.000009211    0.001459174
     29        1          -0.000769639   -0.000034273   -0.000547654
     30        1           0.000124934   -0.000207625   -0.000505321
 -------------------------------------------------------------------
 Cartesian Forces:  Max     0.007838625 RMS     0.001998750

 GradGradGradGradGradGradGradGradGradGradGradGradGradGradGradGradGradGrad
 Berny optimization.
 Using GEDIIS/GDIIS optimizer.
 FormGI is forming the generalized inverse of G from B-inverse, IUseBI=4.
 Internal  Forces:  Max     0.005314516 RMS     0.001384255
 Search for a local minimum.
 Step number   5 out of a maximum of  178
 All quantities printed in internal units (Hartrees-Bohrs-Radians)
 Mixed Optimization -- RFO/linear search
 Update second derivatives using D2CorX and points    4    5
 DE= -5.16D-03 DEPred=-5.88D-03 R= 8.77D-01
 TightC=F SS=  1.41D+00  RLast= 5.58D-01 DXNew= 8.4853D-01 1.6725D+00
 Trust test= 8.77D-01 RLast= 5.58D-01 DXMaxT set to 8.49D-01
 ITU=  1  1  0  0  0
 Use linear search instead of GDIIS.
     Eigenvalues ---    0.00460   0.00462   0.00463   0.00513   0.00660
     Eigenvalues ---    0.00856   0.01288   0.01662   0.01841   0.02925
     Eigenvalues ---    0.02998   0.03100   0.03574   0.03877   0.04491
     Eigenvalues ---    0.04717   0.05048   0.05380   0.05386   0.05480
     Eigenvalues ---    0.05645   0.05684   0.05757   0.05760   0.05807
     Eigenvalues ---    0.06444   0.06990   0.07267   0.07335   0.07670
     Eigenvalues ---    0.08202   0.08924   0.09823   0.10723   0.14606
     Eigenvalues ---    0.15496   0.15994   0.16000   0.16000   0.16000
     Eigenvalues ---    0.16000   0.16000   0.16000   0.16000   0.16002
     Eigenvalues ---    0.16020   0.16082   0.16131   0.16466   0.17163
     Eigenvalues ---    0.19006   0.20545   0.21017   0.24895   0.27195
     Eigenvalues ---    0.28788   0.29600   0.30072   0.30348   0.30458
     Eigenvalues ---    0.31388   0.32161   0.32266   0.32279   0.32281
     Eigenvalues ---    0.32283   0.32284   0.32284   0.32284   0.32286
     Eigenvalues ---    0.32288   0.32289   0.32297   0.32515   0.33012
     Eigenvalues ---    0.33628   0.33693   0.34514   0.37190   0.40272
     Eigenvalues ---    0.42439   0.48820   0.58059   0.61730
 RFO step:  Lambda=-3.19239035D-03 EMin= 4.60161092D-03
 Quartic linear search produced a step of  0.14735.
 Iteration  1 RMS(Cart)=  0.05853992 RMS(Int)=  0.00122445
 Iteration  2 RMS(Cart)=  0.00266701 RMS(Int)=  0.00014187
 Iteration  3 RMS(Cart)=  0.00000351 RMS(Int)=  0.00014187
 Iteration  4 RMS(Cart)=  0.00000000 RMS(Int)=  0.00014187
 Variable       Old X    -DE/DX   Delta X   Delta X   Delta X     New X
                                 (Linear)    (Quad)   (Total)
    R1        2.93469  -0.00113   0.00319   0.00052   0.00390   2.93859
    R2        2.92139  -0.00013   0.00054   0.00009   0.00083   2.92222
    R3        2.06366   0.00042  -0.00155   0.00044  -0.00112   2.06254
    R4        2.06726   0.00087  -0.00083   0.00338   0.00255   2.06980
    R5        2.96567  -0.00088   0.00190  -0.00467  -0.00288   2.96280
    R6        2.06847   0.00015  -0.00103   0.00058  -0.00045   2.06801
    R7        2.06494   0.00109  -0.00116   0.00383   0.00267   2.06761
    R8        2.77709   0.00531   0.00477  -0.00442   0.00011   2.77721
    R9        2.92343  -0.00472   0.00036  -0.01862  -0.01826   2.90518
   R10        2.87213   0.00045   0.00171  -0.00641  -0.00470   2.86742
   R11        2.75502   0.00444   0.00341  -0.00754  -0.00420   2.75082
   R12        2.07484  -0.00007  -0.00042   0.00038  -0.00003   2.07481
   R13        2.98143  -0.00439  -0.00081  -0.02190  -0.02271   2.95873
   R14        2.06405   0.00080  -0.00109   0.00283   0.00174   2.06579
   R15        2.06894   0.00074  -0.00045   0.00323   0.00278   2.07172
   R16        2.06774   0.00063  -0.00120   0.00196   0.00076   2.06850
   R17        2.52457  -0.00087  -0.00150   0.00274   0.00124   2.52581
   R18        2.05954   0.00093  -0.00081   0.00267   0.00186   2.06140
   R19        2.05015   0.00077  -0.00061   0.00250   0.00189   2.05204
   R20        2.04793  -0.00019  -0.00192   0.00545   0.00353   2.05146
   R21        2.92355   0.00045  -0.00044   0.00082   0.00038   2.92393
   R22        2.94845  -0.00385  -0.00145  -0.00722  -0.00867   2.93977
   R23        2.78252   0.00384   0.00513   0.01110   0.01623   2.79875
   R24        2.06478  -0.00176  -0.00043  -0.00636  -0.00679   2.05799
   R25        2.06357   0.00093  -0.00131   0.00308   0.00176   2.06533
   R26        2.06183   0.00072  -0.00075   0.00305   0.00230   2.06412
   R27        2.06244   0.00131  -0.00165   0.00615   0.00449   2.06693
   R28        2.06194   0.00088  -0.00055   0.00418   0.00364   2.06558
   R29        2.07060   0.00029  -0.00056   0.00101   0.00045   2.07105
   R30        1.85213   0.00014   0.00233   0.00078   0.00311   1.85524
    A1        1.84810   0.00121   0.00280  -0.00459  -0.00209   1.84601
    A2        1.98703   0.00017  -0.00147  -0.01434  -0.01585   1.97118
    A3        1.91583  -0.00167  -0.00011   0.00351   0.00348   1.91931
    A4        1.94980  -0.00060  -0.00257  -0.00559  -0.00824   1.94156
    A5        1.89761   0.00030  -0.00127   0.01385   0.01264   1.91026
    A6        1.86450   0.00054   0.00251   0.00846   0.01098   1.87548
    A7        1.84350   0.00170   0.00063   0.00301   0.00305   1.84655
    A8        1.93224  -0.00151   0.00375   0.00031   0.00421   1.93646
    A9        1.96164   0.00010  -0.00369  -0.00757  -0.01124   1.95040
   A10        1.92080  -0.00041   0.00172   0.00429   0.00608   1.92687
   A11        1.94022  -0.00050  -0.00410  -0.00441  -0.00843   1.93179
   A12        1.86642   0.00055   0.00191   0.00442   0.00633   1.87275
   A13        1.83410  -0.00099  -0.00252   0.00707   0.00418   1.83828
   A14        1.96193  -0.00039   0.00397  -0.00708  -0.00317   1.95877
   A15        1.95065   0.00190   0.00125   0.01596   0.01703   1.96769
   A16        1.85553   0.00005  -0.00028  -0.00614  -0.00622   1.84930
   A17        1.94585   0.00127  -0.00779  -0.01517  -0.02275   1.92311
   A18        1.91271  -0.00183   0.00509   0.00372   0.00844   1.92115
   A19        1.94635  -0.00073   0.00424   0.00713   0.01023   1.95658
   A20        1.82181  -0.00076  -0.00256   0.01249   0.00958   1.83138
   A21        1.92143   0.00078   0.00645   0.01722   0.02385   1.94528
   A22        2.02082   0.00066  -0.00459  -0.00197  -0.00660   2.01422
   A23        1.84776  -0.00082  -0.00329  -0.02148  -0.02477   1.82299
   A24        2.00155   0.00218  -0.00109  -0.00183  -0.00292   1.99863
   A25        1.84398  -0.00210   0.00570  -0.00548   0.00009   1.84406
   A26        1.92508  -0.00088  -0.00112  -0.00859  -0.00973   1.91535
   A27        1.93180  -0.00031   0.00250   0.00018   0.00269   1.93449
   A28        1.91702  -0.00027  -0.00137  -0.00394  -0.00533   1.91170
   A29        1.89298   0.00057  -0.00041   0.00386   0.00346   1.89645
   A30        1.89763   0.00057   0.00033   0.00481   0.00510   1.90272
   A31        1.89866   0.00037   0.00006   0.00403   0.00410   1.90276
   A32        2.20296  -0.00037  -0.00052  -0.03256  -0.03314   2.16982
   A33        1.98603   0.00081  -0.00018   0.02319   0.02295   2.00897
   A34        2.09309  -0.00048   0.00116   0.00941   0.01051   2.10360
   A35        2.11815   0.00020   0.00237   0.00497   0.00721   2.12535
   A36        2.12223  -0.00051  -0.00080  -0.00918  -0.01011   2.11212
   A37        2.04244   0.00034  -0.00149   0.00470   0.00308   2.04552
   A38        1.99215   0.00356  -0.00110   0.03035   0.02928   2.02143
   A39        1.92536  -0.00136   0.00174  -0.01333  -0.01164   1.91372
   A40        1.83793  -0.00173  -0.00023  -0.01640  -0.01677   1.82115
   A41        1.97730  -0.00069   0.00125  -0.00904  -0.00774   1.96956
   A42        1.79961  -0.00006  -0.00294   0.00726   0.00442   1.80403
   A43        1.92127   0.00021   0.00097   0.00126   0.00210   1.92337
   A44        1.96823   0.00129  -0.00019   0.00626   0.00607   1.97429
   A45        1.88893  -0.00047  -0.00101  -0.00233  -0.00334   1.88558
   A46        1.95189  -0.00048   0.00155  -0.00481  -0.00326   1.94863
   A47        1.88947  -0.00014   0.00016   0.00168   0.00184   1.89131
   A48        1.87259  -0.00051  -0.00062  -0.00376  -0.00438   1.86821
   A49        1.89051   0.00030   0.00011   0.00316   0.00326   1.89377
   A50        1.94943  -0.00076   0.00057  -0.00021   0.00030   1.94972
   A51        1.95140  -0.00029  -0.00141  -0.00912  -0.01056   1.94084
   A52        1.90450   0.00038   0.00014   0.00569   0.00581   1.91031
   A53        1.88249   0.00048  -0.00166  -0.00679  -0.00852   1.87397
   A54        1.90132   0.00025   0.00264   0.00765   0.01023   1.91155
   A55        1.87255  -0.00002  -0.00017   0.00323   0.00308   1.87563
   A56        1.92605  -0.00173   0.00065  -0.01409  -0.01344   1.91261
    D1        0.21298   0.00049  -0.00019   0.01705   0.01685   0.22984
    D2        2.29173   0.00021   0.00412   0.02411   0.02821   2.31993
    D3       -1.90555  -0.00007   0.00672   0.02489   0.03161  -1.87393
    D4        2.36188   0.00070  -0.00234  -0.00228  -0.00460   2.35728
    D5       -1.84257   0.00042   0.00197   0.00478   0.00676  -1.83581
    D6        0.24334   0.00014   0.00457   0.00556   0.01016   0.25351
    D7       -1.83242   0.00031  -0.00018   0.00151   0.00133  -1.83108
    D8        0.24632   0.00003   0.00413   0.00857   0.01269   0.25901
    D9        2.33224  -0.00025   0.00673   0.00935   0.01610   2.34833
   D10       -0.42348   0.00030   0.00364   0.01920   0.02276  -0.40072
   D11       -2.39965   0.00129   0.00583   0.03006   0.03587  -2.36377
   D12        1.79407   0.00299  -0.00340   0.02544   0.02203   1.81611
   D13       -2.59573  -0.00036   0.00513   0.04357   0.04866  -2.54708
   D14        1.71129   0.00063   0.00732   0.05442   0.06176   1.77305
   D15       -0.37818   0.00233  -0.00190   0.04981   0.04793  -0.33025
   D16        1.63412  -0.00085   0.00438   0.02779   0.03212   1.66624
   D17       -0.34205   0.00014   0.00657   0.03865   0.04523  -0.29682
   D18       -2.43151   0.00184  -0.00265   0.03404   0.03139  -2.40013
   D19        0.07392  -0.00064  -0.00241  -0.04849  -0.05079   0.02313
   D20        2.08463  -0.00135  -0.00221  -0.05515  -0.05731   2.02731
   D21       -2.03921  -0.00261   0.00806  -0.04343  -0.03530  -2.07451
   D22       -2.01239   0.00039  -0.00806  -0.05287  -0.06086  -2.07324
   D23       -0.00169  -0.00033  -0.00786  -0.05953  -0.06738  -0.06907
   D24        2.15766  -0.00159   0.00241  -0.04780  -0.04537   2.11230
   D25        2.20627   0.00028  -0.00900  -0.05833  -0.06729   2.13898
   D26       -2.06621  -0.00044  -0.00880  -0.06499  -0.07381  -2.14002
   D27        0.09314  -0.00170   0.00147  -0.05326  -0.05180   0.04134
   D28       -0.36404   0.00126   0.00410   0.06498   0.06910  -0.29494
   D29       -2.44728   0.00216   0.00090   0.07255   0.07365  -2.37363
   D30        1.75224   0.00365  -0.00071   0.08029   0.07961   1.83186
   D31       -3.07438   0.00091   0.00676   0.03369   0.04061  -3.03377
   D32        1.11381   0.00097   0.00638   0.03433   0.04088   1.15469
   D33       -0.98305   0.00089   0.00558   0.03175   0.03753  -0.94552
   D34       -1.07669  -0.00044   0.00562   0.03494   0.04038  -1.03632
   D35        3.11149  -0.00038   0.00523   0.03558   0.04065  -3.13104
   D36        1.01463  -0.00046   0.00443   0.03300   0.03730   1.05193
   D37        1.02848   0.00009  -0.00101   0.01524   0.01419   1.04267
   D38       -1.06652   0.00016  -0.00140   0.01589   0.01447  -1.05206
   D39        3.11981   0.00008  -0.00219   0.01331   0.01111   3.13092
   D40        2.38612   0.00148  -0.01490  -0.02355  -0.03874   2.34738
   D41       -0.80663   0.00064  -0.00770  -0.02228  -0.03028  -0.83690
   D42        0.33918   0.00066  -0.00722  -0.03291  -0.03995   0.29923
   D43       -2.85357  -0.00018  -0.00002  -0.03163  -0.03148  -2.88505
   D44       -1.71022   0.00099  -0.00550  -0.01849  -0.02386  -1.73408
   D45        1.38021   0.00015   0.00170  -0.01721  -0.01540   1.36482
   D46        0.50028  -0.00127  -0.00478  -0.05273  -0.05761   0.44267
   D47        2.52841  -0.00109  -0.00008  -0.03699  -0.03734   2.49107
   D48       -1.72915  -0.00301   0.00419  -0.05867  -0.05453  -1.78368
   D49       -0.62577  -0.00172  -0.01347  -0.06728  -0.08064  -0.70640
   D50       -2.87550  -0.00257  -0.01579  -0.06857  -0.08421  -2.95971
   D51        1.33521  -0.00112  -0.01769  -0.05381  -0.07155   1.26366
   D52        1.49842  -0.00037  -0.02220  -0.05311  -0.07534   1.42308
   D53       -0.75132  -0.00122  -0.02452  -0.05440  -0.07891  -0.83023
   D54       -2.82379   0.00023  -0.02642  -0.03964  -0.06626  -2.89004
   D55       -2.75696  -0.00157  -0.02310  -0.08397  -0.10702  -2.86398
   D56        1.27649  -0.00241  -0.02542  -0.08526  -0.11060   1.16590
   D57       -0.79598  -0.00096  -0.02732  -0.07050  -0.09794  -0.89392
   D58        3.10590  -0.00068   0.00502  -0.00426   0.00077   3.10667
   D59       -0.06603   0.00095  -0.00652   0.01575   0.00923  -0.05680
   D60        0.01832   0.00017  -0.00251  -0.00586  -0.00837   0.00995
   D61        3.12958   0.00181  -0.01405   0.01415   0.00010   3.12967
   D62       -0.09700  -0.00062  -0.00320  -0.01099  -0.01413  -0.11113
   D63        1.99276  -0.00031  -0.00380  -0.00657  -0.01032   1.98243
   D64       -2.20935  -0.00053  -0.00338  -0.00707  -0.01040  -2.21975
   D65        2.12627   0.00000  -0.00061  -0.01099  -0.01157   2.11470
   D66       -2.06716   0.00031  -0.00122  -0.00658  -0.00777  -2.07492
   D67        0.01392   0.00009  -0.00080  -0.00708  -0.00784   0.00608
   D68       -2.08082  -0.00014  -0.00063  -0.00953  -0.01024  -2.09106
   D69        0.00893   0.00017  -0.00123  -0.00512  -0.00644   0.00250
   D70        2.09001  -0.00005  -0.00081  -0.00562  -0.00651   2.08350
   D71        0.02184   0.00182  -0.00059   0.01108   0.01050   0.03234
   D72        2.13325   0.00170  -0.00333  -0.00423  -0.00751   2.12573
   D73       -2.08134   0.00174  -0.00433  -0.00214  -0.00646  -2.08780
   D74       -2.23591  -0.00132  -0.00159  -0.01152  -0.01310  -2.24902
   D75       -0.12450  -0.00144  -0.00433  -0.02682  -0.03112  -0.15562
   D76        1.94410  -0.00140  -0.00532  -0.02473  -0.03007   1.91403
   D77        2.04270  -0.00096   0.00068  -0.01592  -0.01528   2.02743
   D78       -2.12907  -0.00108  -0.00206  -0.03122  -0.03329  -2.16236
   D79       -0.06047  -0.00104  -0.00305  -0.02914  -0.03224  -0.09271
   D80        1.08775  -0.00167   0.00510  -0.00567  -0.00055   1.08720
   D81       -3.10206   0.00155   0.00240   0.02463   0.02701  -3.07505
   D82       -0.98746   0.00081   0.00269   0.01877   0.02147  -0.96599
         Item               Value     Threshold  Converged?
 Maximum Force            0.005315     0.000450     NO 
 RMS     Force            0.001384     0.000300     NO 
 Maximum Displacement     0.196439     0.001800     NO 
 RMS     Displacement     0.058416     0.001200     NO 
 Predicted change in Energy=-1.889878D-03
 GradGradGradGradGradGradGradGradGradGradGradGradGradGradGradGradGradGrad

                          Input orientation:                          
 ---------------------------------------------------------------------
 Center     Atomic      Atomic             Coordinates (Angstroms)
 Number     Number       Type             X           Y           Z
 ---------------------------------------------------------------------
      1          6           0       -7.926985    1.642946    0.678305
      2          6           0       -9.476669    1.768255    0.708426
      3          6           0      -10.017423    0.318039    0.958623
      4          8           0       -8.821075   -0.525601    1.088425
      5          6           0       -7.629832    0.129409    0.567960
      6          6           0      -10.765661    0.199053    2.296322
      7          1           0       -6.828441   -0.173640    1.254550
      8          6           0      -10.892583   -0.185192   -0.174196
      9          6           0      -10.794782   -1.401930   -0.718696
     10          6           0       -7.182551   -0.365818   -0.848399
     11          6           0       -7.935270    0.256321   -2.048574
     12          6           0       -7.175237   -1.921132   -0.880501
     13          8           0       -5.804679    0.155345   -1.001109
     14          1           0       -5.226388   -0.236207   -0.311109
     15          1           0       -7.471346    2.196440   -0.144675
     16          1           0       -7.502153    2.031030    1.610278
     17          1           0       -9.799467    2.439391    1.510280
     18          1           0       -9.869228    2.170473   -0.230319
     19          1           0      -11.028251   -0.845943    2.480856
     20          1           0      -11.685871    0.794800    2.282790
     21          1           0      -10.122808    0.553996    3.108056
     22          1           0      -11.663351    0.510869   -0.507901
     23          1           0      -11.464578   -1.730857   -1.507586
     24          1           0      -10.023947   -2.096893   -0.400371
     25          1           0       -8.768637    0.890020   -1.748678
     26          1           0       -7.225630    0.865456   -2.614131
     27          1           0       -8.339463   -0.511165   -2.712416
     28          1           0       -7.511043   -2.347020    0.069338
     29          1           0       -7.837190   -2.303518   -1.661765
     30          1           0       -6.162964   -2.276827   -1.103881
 ---------------------------------------------------------------------
                    Distance matrix (angstroms):
                    1          2          3          4          5
     1  C    0.000000
     2  C    1.555034   0.000000
     3  C    2.490760   1.567845   0.000000
     4  O    2.381217   2.415777   1.469634   0.000000
     5  C    1.546374   2.473126   2.426682   1.455672   0.000000
     6  C    3.572239   2.577849   1.537354   2.401157   3.581272
     7  H    2.199737   3.329012   3.240205   2.030287   1.097940
     8  C    3.586589   2.569005   1.517375   2.449742   3.360850
     9  C    4.409892   3.718086   2.525070   2.815876   3.743981
    10  C    2.630616   3.498707   3.430669   2.541964   1.565690
    11  C    3.059194   3.501843   3.658196   3.352135   2.637357
    12  C    3.962026   4.629562   4.058852   2.921122   2.551355
    13  O    3.088296   4.359759   4.649111   3.732089   2.407039
    14  H    3.435605   4.808556   4.987326   3.868361   2.585146
    15  H    1.091448   2.220911   3.350845   3.278996   2.192165
    16  H    1.095293   2.186574   3.112166   2.923739   2.172302
    17  H    2.198339   1.094346   2.202717   3.150617   3.306251
    18  H    2.208209   1.094131   2.206140   3.179076   3.133382
    19  H    4.365960   3.518941   2.166523   2.629279   4.019916
    20  H    4.174080   2.882153   2.182759   3.372984   4.453632
    21  H    3.451252   2.765889   2.164912   2.634188   3.584311
    22  H    4.080332   2.800365   2.212906   3.420680   4.191928
    23  H    5.354926   4.594156   3.517730   3.896155   4.740650
    24  H    4.421221   4.058117   2.771066   2.476363   3.409674
    25  H    2.676849   2.703694   3.035803   3.171101   2.691137
    26  H    3.454928   4.113588   4.567093   4.264904   3.291026
    27  H    4.038232   4.265108   4.120637   3.831259   3.416837
    28  H    4.057546   4.605171   3.765011   2.464201   2.528919
    29  H    4.588962   4.988490   4.300280   3.419439   3.306630
    30  H    4.653233   5.534237   5.083710   3.865042   3.276694
                    6          7          8          9         10
     6  C    0.000000
     7  H    4.089730   0.000000
     8  C    2.503441   4.307982   0.000000
     9  C    3.413844   4.597201   1.336599   0.000000
    10  C    4.800732   2.141196   3.775118   3.760128   0.000000
    11  C    5.185799   3.510066   3.529012   3.563030   1.547276
    12  C    5.241997   2.780726   4.163054   3.660172   1.555662
    13  O    5.957039   2.498863   5.165900   5.235074   1.481034
    14  H    6.137727   2.240932   5.668079   5.703687   2.032745
    15  H    4.560761   2.826382   4.168682   4.931835   2.672788
    16  H    3.804902   2.332596   4.426173   5.296295   3.448496
    17  H    2.563300   3.964886   3.304663   4.551344   4.503423
    18  H    3.327762   4.116562   2.568961   3.722529   3.746068
    19  H    1.093171   4.426536   2.739398   3.255881   5.109194
    20  H    1.096305   5.058634   2.761606   3.824733   5.606360
    21  H    1.094603   3.849389   3.451396   4.349853   5.014450
    22  H    2.960869   5.191449   1.090844   2.111314   4.578437
    23  H    4.322356   5.616769   2.119950   1.085895   4.542424
    24  H    3.618517   4.080310   2.111939   1.085583   3.357214
    25  H    4.563722   3.730296   2.854158   3.227872   2.214340
    26  H    6.090030   4.025441   4.528100   4.633849   2.153068
    27  H    5.610553   4.258395   3.614864   3.285875   2.198665
    28  H    4.694090   2.567928   4.020898   3.506727   2.208010
    29  H    5.523157   3.749513   4.004447   3.232583   2.201090
    30  H    6.235077   3.229311   5.254384   4.729435   2.181005
                   11         12         13         14         15
    11  C    0.000000
    12  C    2.585216   0.000000
    13  O    2.376299   2.490930   0.000000
    14  H    3.255673   2.638406   0.981749   0.000000
    15  H    2.757557   4.193270   2.770799   3.314409   0.000000
    16  H    4.089546   4.682995   3.635789   3.743154   1.763001
    17  H    4.572359   5.622861   5.242354   5.602618   2.866714
    18  H    3.272648   4.941816   4.601675   5.230162   2.399551
    19  H    5.594394   5.224984   6.357072   6.467492   5.366664
    20  H    5.754796   6.142354   6.766189   7.036775   5.061561
    21  H    5.609346   5.542834   5.974144   6.024121   4.506455
    22  H    4.041912   5.118264   5.890135   6.483158   4.532768
    23  H    4.086265   4.339112   5.987382   6.525378   5.764295
    24  H    3.552008   2.894230   4.820341   5.146523   5.001387
    25  H    1.089043   3.345928   3.143829   3.985288   2.441828
    26  H    1.092927   3.282238   2.263891   3.242613   2.816044
    27  H    1.092288   2.588308   3.130165   3.941206   3.831194
    28  H    3.382736   1.093774   3.212377   3.133675   4.548671
    29  H    2.590756   1.093057   3.257848   3.593651   4.762880
    30  H    3.232700   1.095954   2.460566   2.381132   4.758367
                   16         17         18         19         20
    16  H    0.000000
    17  H    2.335467   0.000000
    18  H    3.001714   1.762631   0.000000
    19  H    4.633384   3.639416   4.218124   0.000000
    20  H    4.414072   2.619154   3.392400   1.778689   0.000000
    21  H    3.360476   2.492419   3.717801   1.781302   1.783877
    22  H    4.910513   3.356533   2.459718   3.343196   2.805187
    23  H    6.290762   5.410276   4.404195   4.108664   4.560139
    24  H    5.238503   4.927358   4.273554   3.297722   4.280564
    25  H    3.766759   3.752860   2.270742   5.099840   4.977152
    26  H    4.390975   5.110056   3.791337   6.583897   6.624090
    27  H    5.084243   5.354302   3.961334   5.857621   6.152729
    28  H    4.641325   5.497538   5.104759   4.520995   5.674468
    29  H    5.441216   6.033870   5.118087   5.428508   6.322296
    30  H    5.264762   6.503899   5.854739   6.210377   7.169863
                   21         22         23         24         25
    21  H    0.000000
    22  H    3.930683   0.000000
    23  H    5.322128   2.462564   0.000000
    24  H    4.398414   3.082147   1.853463   0.000000
    25  H    5.053172   3.172168   3.767655   3.509328   0.000000
    26  H    6.421376   4.924967   5.092541   4.637546   1.769318
    27  H    6.180030   4.117362   3.564493   3.270714   1.753939
    28  H    4.946818   5.073696   4.300789   2.568633   3.919841
    29  H    6.011707   4.887912   3.675549   2.532926   3.327737
    30  H    6.436950   6.195216   5.344921   3.928676   4.151412
                   26         27         28         29         30
    26  H    0.000000
    27  H    1.773519   0.000000
    28  H    4.195530   3.434355   0.000000
    29  H    3.365027   2.137446   1.762096   0.000000
    30  H    3.644730   3.231423   1.788488   1.764931   0.000000
 Stoichiometry    C10H18O2
 Framework group  C1[X(C10H18O2)]
 Deg. of freedom    84
 Full point group                 C1      NOp   1
 Largest Abelian subgroup         C1      NOp   1
 Largest concise Abelian subgroup C1      NOp   1
                         Standard orientation:                         
 ---------------------------------------------------------------------
 Center     Atomic      Atomic             Coordinates (Angstroms)
 Number     Number       Type             X           Y           Z
 ---------------------------------------------------------------------
      1          6           0        0.108835   -1.877908    0.360382
      2          6           0       -1.261788   -1.368644    0.889695
      3          6           0       -1.661234   -0.172283   -0.041595
      4          8           0       -0.579839   -0.073002   -1.031823
      5          6           0        0.617015   -0.785662   -0.609167
      6          6           0       -2.941878   -0.460572   -0.841781
      7          1           0        1.016075   -1.223353   -1.533639
      8          6           0       -1.802109    1.136666    0.712882
      9          6           0       -1.294280    2.302388    0.300938
     10          6           0        1.755925    0.131762   -0.050060
     11          6           0        1.606566    0.566947    1.427224
     12          6           0        1.981027    1.332198   -1.013578
     13          8           0        2.953075   -0.739973   -0.030744
     14          1           0        3.169182   -1.022559   -0.945771
     15          1           0        0.829909   -2.065247    1.158013
     16          1           0       -0.027036   -2.816872   -0.186933
     17          1           0       -2.017765   -2.158440    0.841598
     18          1           0       -1.197982   -1.042353    1.932089
     19          1           0       -3.121929    0.348496   -1.554532
     20          1           0       -3.808620   -0.540138   -0.175215
     21          1           0       -2.826580   -1.400500   -1.390777
     22          1           0       -2.397347    1.083136    1.625443
     23          1           0       -1.447357    3.221656    0.858326
     24          1           0       -0.691662    2.362854   -0.599999
     25          1           0        0.657785    0.264673    1.868202
     26          1           0        2.414978    0.104911    1.999484
     27          1           0        1.679684    1.651216    1.537257
     28          1           0        1.285290    1.309837   -1.857255
     29          1           0        1.838013    2.285261   -0.497833
     30          1           0        3.010999    1.311877   -1.387558
 ---------------------------------------------------------------------
 Rotational constants (GHZ):      1.4116282      0.7436316      0.6303746
 Standard basis: 6-31G (6D, 7F)
 There are   144 symmetry adapted cartesian basis functions of A   symmetry.
 There are   144 symmetry adapted basis functions of A   symmetry.
   144 basis functions,   336 primitive gaussians,   144 cartesian basis functions
    47 alpha electrons       47 beta electrons
       nuclear repulsion energy       794.3084376456 Hartrees.
 NAtoms=   30 NActive=   30 NUniq=   30 SFac= 1.00D+00 NAtFMM=   60 NAOKFM=F Big=F
 Integral buffers will be    262144 words long.
 Raffenetti 2 integral format.
 Two-electron integral symmetry is turned on.
 One-electron integrals computed using PRISM.
 NBasis=   144 RedAO= T EigKep=  2.93D-03  NBF=   144
 NBsUse=   144 1.00D-06 EigRej= -1.00D+00 NBFU=   144
 Initial guess from the checkpoint file:  "C:\Users\GHS Azim Shah\Desktop\comp3.chk"
 B after Tr=     0.000000    0.000000    0.000000
         Rot=    0.999946    0.009169    0.003456   -0.003464 Ang=   1.19 deg.
 ExpMin= 1.61D-01 ExpMax= 5.48D+03 ExpMxC= 8.25D+02 IAcc=1 IRadAn=         1 AccDes= 0.00D+00
 Harris functional with IExCor=  402 and IRadAn=       1 diagonalized for initial guess.
 HarFok:  IExCor=  402 AccDes= 0.00D+00 IRadAn=         1 IDoV= 1 UseB2=F ITyADJ=14
 ICtDFT=  3500011 ScaDFX=  1.000000  1.000000  1.000000  1.000000
 FoFCou: FMM=F IPFlag=           0 FMFlag=      100000 FMFlg1=           0
         NFxFlg=           0 DoJE=T BraDBF=F KetDBF=T FulRan=T
         wScrn=  0.000000 ICntrl=     500 IOpCl=  0 I1Cent=   200000004 NGrid=           0
         NMat0=    1 NMatS0=      1 NMatT0=    0 NMatD0=    1 NMtDS0=    0 NMtDT0=    0
 Petite list used in FoFCou.
 Requested convergence on RMS density matrix=1.00D-08 within 128 cycles.
 Requested convergence on MAX density matrix=1.00D-06.
 Requested convergence on             energy=1.00D-06.
 No special actions if energy rises.
 Integral accuracy reduced to 1.0D-05 until final iterations.
 Initial convergence to 1.0D-05 achieved.  Increase integral accuracy.
 SCF Done:  E(RB3LYP) =  -542.158804388     A.U. after   13 cycles
            NFock= 13  Conv=0.22D-08     -V/T= 2.0056
 Calling FoFJK, ICntrl=      2127 FMM=F ISym2X=0 I1Cent= 0 IOpClX= 0 NMat=1 NMatS=1 NMatT=0.
 ***** Axes restored to original set *****
 -------------------------------------------------------------------
 Center     Atomic                   Forces (Hartrees/Bohr)
 Number     Number              X              Y              Z
 -------------------------------------------------------------------
      1        6           0.000140655   -0.000539212    0.001001441
      2        6           0.001574718   -0.002387133   -0.000273422
      3        6          -0.001840544    0.004420816    0.000064207
      4        8          -0.000282690   -0.005988836   -0.000451339
      5        6           0.000831475    0.004235172   -0.003208729
      6        6           0.000438097    0.000185419   -0.000224701
      7        1           0.000438619    0.000319281   -0.000099523
      8        6          -0.000787850   -0.001415212   -0.000267111
      9        6          -0.000645273    0.000127245   -0.001376099
     10        6          -0.002578071   -0.002278525    0.002371153
     11        6           0.001672730    0.000145236    0.000856445
     12        6           0.001191592    0.001499104   -0.000352851
     13        8           0.001972892    0.000238763    0.000452644
     14        1          -0.000674536    0.000262857   -0.000945882
     15        1           0.000508637    0.000665625   -0.000260124
     16        1          -0.000044411    0.000043895   -0.000307225
     17        1          -0.000199630    0.000177108   -0.000201281
     18        1           0.000374093    0.000212750   -0.000516638
     19        1          -0.000014336   -0.000080281    0.000604975
     20        1           0.000048245   -0.000228702    0.000084743
     21        1          -0.000453175    0.000124744    0.000763603
     22        1          -0.000545891   -0.000433816    0.000723594
     23        1          -0.000296365    0.000275467    0.000037242
     24        1          -0.001596042    0.000620697    0.000452274
     25        1          -0.001044750    0.000549505    0.000916679
     26        1           0.000086697    0.000091238   -0.000305882
     27        1           0.000373378    0.000071358   -0.000164176
     28        1           0.001346861    0.000258535    0.000457584
     29        1           0.000317180   -0.000726788    0.000238803
     30        1          -0.000312304   -0.000446311   -0.000070405
 -------------------------------------------------------------------
 Cartesian Forces:  Max     0.005988836 RMS     0.001274231

 GradGradGradGradGradGradGradGradGradGradGradGradGradGradGradGradGradGrad
 Berny optimization.
 Using GEDIIS/GDIIS optimizer.
 FormGI is forming the generalized inverse of G from B-inverse, IUseBI=4.
 Internal  Forces:  Max     0.005755638 RMS     0.001173883
 Search for a local minimum.
 Step number   6 out of a maximum of  178
 All quantities printed in internal units (Hartrees-Bohrs-Radians)
 Mixed Optimization -- RFO/linear search
 Update second derivatives using D2CorX and points    5    6
 DE= -2.09D-03 DEPred=-1.89D-03 R= 1.11D+00
 TightC=F SS=  1.41D+00  RLast= 4.14D-01 DXNew= 1.4270D+00 1.2420D+00
 Trust test= 1.11D+00 RLast= 4.14D-01 DXMaxT set to 1.24D+00
 ITU=  1  1  1  0  0  0
 Use linear search instead of GDIIS.
     Eigenvalues ---    0.00420   0.00462   0.00465   0.00495   0.00621
     Eigenvalues ---    0.00782   0.01339   0.01658   0.01850   0.02924
     Eigenvalues ---    0.03004   0.03121   0.03545   0.03843   0.04449
     Eigenvalues ---    0.04729   0.05038   0.05373   0.05380   0.05529
     Eigenvalues ---    0.05627   0.05700   0.05742   0.05820   0.05827
     Eigenvalues ---    0.06500   0.07040   0.07294   0.07316   0.07706
     Eigenvalues ---    0.08176   0.08935   0.09652   0.10591   0.14753
     Eigenvalues ---    0.15429   0.15953   0.15996   0.16000   0.16000
     Eigenvalues ---    0.16000   0.16000   0.16000   0.16000   0.16008
     Eigenvalues ---    0.16025   0.16065   0.16218   0.16795   0.17772
     Eigenvalues ---    0.18941   0.20574   0.22849   0.24959   0.26919
     Eigenvalues ---    0.28464   0.29140   0.30037   0.30144   0.31136
     Eigenvalues ---    0.31202   0.32236   0.32257   0.32278   0.32280
     Eigenvalues ---    0.32282   0.32283   0.32284   0.32284   0.32286
     Eigenvalues ---    0.32287   0.32290   0.32306   0.32801   0.33438
     Eigenvalues ---    0.33642   0.33809   0.34585   0.35249   0.40253
     Eigenvalues ---    0.42638   0.49103   0.58073   0.61837
 RFO step:  Lambda=-1.83786651D-03 EMin= 4.19866682D-03
 Quartic linear search produced a step of  0.35604.
 Iteration  1 RMS(Cart)=  0.07033922 RMS(Int)=  0.00142787
 Iteration  2 RMS(Cart)=  0.00269053 RMS(Int)=  0.00022174
 Iteration  3 RMS(Cart)=  0.00000407 RMS(Int)=  0.00022173
 Iteration  4 RMS(Cart)=  0.00000000 RMS(Int)=  0.00022173
 Variable       Old X    -DE/DX   Delta X   Delta X   Delta X     New X
                                 (Linear)    (Quad)   (Total)
    R1        2.93859  -0.00116   0.00139  -0.00198  -0.00039   2.93820
    R2        2.92222  -0.00126   0.00030  -0.00284  -0.00227   2.91996
    R3        2.06254   0.00075  -0.00040   0.00048   0.00008   2.06262
    R4        2.06980  -0.00026   0.00091  -0.00259  -0.00168   2.06812
    R5        2.96280  -0.00049  -0.00102   0.00203   0.00083   2.96363
    R6        2.06801   0.00002  -0.00016  -0.00198  -0.00215   2.06587
    R7        2.06761   0.00039   0.00095  -0.00007   0.00088   2.06849
    R8        2.77721   0.00564   0.00004   0.02005   0.01979   2.79699
    R9        2.90518   0.00105  -0.00650   0.00345  -0.00305   2.90212
   R10        2.86742   0.00283  -0.00167   0.01053   0.00886   2.87628
   R11        2.75082   0.00576  -0.00149   0.01917   0.01766   2.76849
   R12        2.07481   0.00017  -0.00001  -0.00095  -0.00096   2.07385
   R13        2.95873  -0.00236  -0.00808  -0.00969  -0.01777   2.94095
   R14        2.06579   0.00018   0.00062  -0.00117  -0.00055   2.06525
   R15        2.07172  -0.00016   0.00099  -0.00206  -0.00107   2.07064
   R16        2.06850   0.00034   0.00027  -0.00053  -0.00026   2.06824
   R17        2.52581  -0.00076   0.00044  -0.00042   0.00002   2.52582
   R18        2.06140  -0.00011   0.00066  -0.00113  -0.00047   2.06093
   R19        2.05204   0.00007   0.00067  -0.00107  -0.00039   2.05165
   R20        2.05146  -0.00140   0.00126  -0.00460  -0.00335   2.04811
   R21        2.92393  -0.00121   0.00014  -0.00247  -0.00234   2.92159
   R22        2.93977  -0.00057  -0.00309   0.00254  -0.00055   2.93923
   R23        2.79875   0.00143   0.00578   0.01532   0.02110   2.81985
   R24        2.05799   0.00137  -0.00242   0.00186  -0.00056   2.05744
   R25        2.06533   0.00026   0.00063  -0.00084  -0.00021   2.06512
   R26        2.06412  -0.00009   0.00082  -0.00226  -0.00144   2.06268
   R27        2.06693  -0.00011   0.00160  -0.00127   0.00033   2.06726
   R28        2.06558  -0.00011   0.00129  -0.00196  -0.00066   2.06492
   R29        2.07105  -0.00013   0.00016  -0.00242  -0.00226   2.06879
   R30        1.85524  -0.00116   0.00111   0.00271   0.00382   1.85906
    A1        1.84601   0.00097  -0.00074  -0.00113  -0.00240   1.84361
    A2        1.97118   0.00024  -0.00564  -0.00059  -0.00608   1.96510
    A3        1.91931  -0.00078   0.00124  -0.00086   0.00042   1.91973
    A4        1.94156  -0.00030  -0.00294  -0.00311  -0.00604   1.93552
    A5        1.91026  -0.00016   0.00450   0.00395   0.00864   1.91890
    A6        1.87548   0.00000   0.00391   0.00186   0.00572   1.88120
    A7        1.84655   0.00221   0.00108   0.01013   0.01018   1.85673
    A8        1.93646  -0.00137   0.00150  -0.00500  -0.00328   1.93318
    A9        1.95040  -0.00015  -0.00400  -0.00440  -0.00807   1.94233
   A10        1.92687  -0.00070   0.00216  -0.00284  -0.00042   1.92645
   A11        1.93179  -0.00039  -0.00300   0.00105  -0.00157   1.93022
   A12        1.87275   0.00036   0.00225   0.00093   0.00301   1.87575
   A13        1.83828  -0.00127   0.00149  -0.00290  -0.00209   1.83619
   A14        1.95877   0.00076  -0.00113   0.00144   0.00034   1.95911
   A15        1.96769  -0.00001   0.00606   0.00092   0.00729   1.97498
   A16        1.84930  -0.00016  -0.00222  -0.00695  -0.00887   1.84043
   A17        1.92311   0.00252  -0.00810   0.01124   0.00332   1.92643
   A18        1.92115  -0.00172   0.00301  -0.00374  -0.00102   1.92013
   A19        1.95658  -0.00136   0.00364   0.00077   0.00247   1.95905
   A20        1.83138  -0.00014   0.00341   0.00699   0.01008   1.84146
   A21        1.94528  -0.00036   0.00849   0.00284   0.01150   1.95678
   A22        2.01422   0.00026  -0.00235  -0.00262  -0.00492   2.00930
   A23        1.82299   0.00046  -0.00882   0.00188  -0.00691   1.81608
   A24        1.99863   0.00082  -0.00104  -0.00407  -0.00502   1.99360
   A25        1.84406  -0.00102   0.00003  -0.00447  -0.00458   1.83949
   A26        1.91535   0.00055  -0.00346   0.00326  -0.00021   1.91515
   A27        1.93449  -0.00013   0.00096   0.00005   0.00101   1.93550
   A28        1.91170   0.00105  -0.00190   0.00777   0.00586   1.91756
   A29        1.89645  -0.00028   0.00123  -0.00293  -0.00170   1.89475
   A30        1.90272  -0.00071   0.00181  -0.00421  -0.00241   1.90031
   A31        1.90276  -0.00051   0.00146  -0.00417  -0.00271   1.90005
   A32        2.16982   0.00478  -0.01180   0.01794   0.00614   2.17596
   A33        2.00897  -0.00240   0.00817  -0.01034  -0.00217   2.00680
   A34        2.10360  -0.00240   0.00374  -0.00757  -0.00383   2.09977
   A35        2.12535  -0.00040   0.00257   0.00027   0.00280   2.12815
   A36        2.11212   0.00003  -0.00360  -0.00192  -0.00555   2.10657
   A37        2.04552   0.00039   0.00110   0.00186   0.00293   2.04845
   A38        2.02143  -0.00173   0.01042  -0.00898   0.00145   2.02287
   A39        1.91372   0.00028  -0.00415  -0.00120  -0.00541   1.90831
   A40        1.82115   0.00069  -0.00597  -0.00119  -0.00721   1.81394
   A41        1.96956   0.00208  -0.00276   0.01558   0.01284   1.98240
   A42        1.80403  -0.00021   0.00157  -0.00579  -0.00419   1.79984
   A43        1.92337  -0.00134   0.00075   0.00022   0.00088   1.92425
   A44        1.97429  -0.00082   0.00216  -0.00469  -0.00253   1.97176
   A45        1.88558   0.00034  -0.00119   0.00164   0.00045   1.88603
   A46        1.94863   0.00009  -0.00116   0.00207   0.00091   1.94955
   A47        1.89131   0.00028   0.00066   0.00196   0.00261   1.89392
   A48        1.86821   0.00037  -0.00156   0.00027  -0.00129   1.86692
   A49        1.89377  -0.00025   0.00116  -0.00116   0.00000   1.89377
   A50        1.94972  -0.00069   0.00011  -0.00187  -0.00178   1.94795
   A51        1.94084   0.00137  -0.00376   0.01131   0.00752   1.94836
   A52        1.91031   0.00044   0.00207   0.00401   0.00605   1.91636
   A53        1.87397   0.00009  -0.00303  -0.00351  -0.00656   1.86741
   A54        1.91155  -0.00048   0.00364  -0.00542  -0.00179   1.90977
   A55        1.87563  -0.00076   0.00110  -0.00497  -0.00390   1.87173
   A56        1.91261  -0.00010  -0.00479  -0.00099  -0.00578   1.90683
    D1        0.22984   0.00030   0.00600   0.02671   0.03278   0.26261
    D2        2.31993   0.00003   0.01004   0.02668   0.03662   2.35656
    D3       -1.87393  -0.00054   0.01126   0.02153   0.03288  -1.84106
    D4        2.35728   0.00072  -0.00164   0.02174   0.02017   2.37745
    D5       -1.83581   0.00045   0.00241   0.02171   0.02401  -1.81180
    D6        0.25351  -0.00012   0.00362   0.01656   0.02027   0.27378
    D7       -1.83108   0.00034   0.00048   0.02311   0.02370  -1.80738
    D8        0.25901   0.00008   0.00452   0.02308   0.02755   0.28656
    D9        2.34833  -0.00050   0.00573   0.01793   0.02380   2.37213
   D10       -0.40072   0.00046   0.00810   0.00663   0.01497  -0.38575
   D11       -2.36377   0.00016   0.01277  -0.00058   0.01226  -2.35151
   D12        1.81611   0.00160   0.00784   0.00507   0.01300   1.82911
   D13       -2.54708  -0.00028   0.01732   0.00992   0.02740  -2.51967
   D14        1.77305  -0.00058   0.02199   0.00270   0.02470   1.79775
   D15       -0.33025   0.00086   0.01706   0.00835   0.02544  -0.30482
   D16        1.66624   0.00001   0.01143   0.00702   0.01856   1.68480
   D17       -0.29682  -0.00030   0.01610  -0.00019   0.01586  -0.28096
   D18       -2.40013   0.00114   0.01117   0.00545   0.01659  -2.38353
   D19        0.02313  -0.00037  -0.01808  -0.04892  -0.06710  -0.04397
   D20        2.02731  -0.00092  -0.02041  -0.05814  -0.07864   1.94867
   D21       -2.07451  -0.00263  -0.01257  -0.06128  -0.07392  -2.14843
   D22       -2.07324   0.00034  -0.02167  -0.04741  -0.06902  -2.14226
   D23       -0.06907  -0.00021  -0.02399  -0.05663  -0.08056  -0.14963
   D24        2.11230  -0.00191  -0.01615  -0.05978  -0.07584   2.03646
   D25        2.13898   0.00059  -0.02396  -0.04744  -0.07149   2.06750
   D26       -2.14002   0.00004  -0.02628  -0.05665  -0.08303  -2.22305
   D27        0.04134  -0.00167  -0.01844  -0.05980  -0.07831  -0.03697
   D28       -0.29494   0.00127   0.02460   0.05885   0.08318  -0.21175
   D29       -2.37363   0.00109   0.02622   0.06189   0.08793  -2.28570
   D30        1.83186   0.00189   0.02834   0.06439   0.09251   1.92437
   D31       -3.03377   0.00021   0.01446   0.02779   0.04253  -2.99124
   D32        1.15469   0.00029   0.01456   0.02929   0.04414   1.19883
   D33       -0.94552   0.00033   0.01336   0.02940   0.04306  -0.90247
   D34       -1.03632  -0.00101   0.01438   0.02103   0.03512  -1.00120
   D35       -3.13104  -0.00093   0.01447   0.02253   0.03672  -3.09432
   D36        1.05193  -0.00089   0.01328   0.02264   0.03564   1.08757
   D37        1.04267   0.00099   0.00505   0.02840   0.03344   1.07611
   D38       -1.05206   0.00106   0.00515   0.02990   0.03505  -1.01701
   D39        3.13092   0.00110   0.00396   0.03001   0.03396  -3.11831
   D40        2.34738   0.00075  -0.01379  -0.06797  -0.08204   2.26534
   D41       -0.83690   0.00009  -0.01078  -0.06737  -0.07842  -0.91532
   D42        0.29923   0.00067  -0.01422  -0.07235  -0.08628   0.21295
   D43       -2.88505   0.00001  -0.01121  -0.07175  -0.08265  -2.96771
   D44       -1.73408   0.00040  -0.00850  -0.06831  -0.07683  -1.81092
   D45        1.36482  -0.00026  -0.00548  -0.06771  -0.07321   1.29161
   D46        0.44267  -0.00123  -0.02051  -0.04120  -0.06195   0.38072
   D47        2.49107  -0.00149  -0.01329  -0.03421  -0.04776   2.44331
   D48       -1.78368  -0.00202  -0.01942  -0.04045  -0.05997  -1.84364
   D49       -0.70640  -0.00056  -0.02871  -0.01201  -0.04056  -0.74696
   D50       -2.95971  -0.00226  -0.02998  -0.02508  -0.05486  -3.01457
   D51        1.26366  -0.00121  -0.02548  -0.02410  -0.04948   1.21418
   D52        1.42308   0.00015  -0.02682  -0.00796  -0.03493   1.38815
   D53       -0.83023  -0.00155  -0.02810  -0.02102  -0.04923  -0.87946
   D54       -2.89004  -0.00050  -0.02359  -0.02005  -0.04385  -2.93390
   D55       -2.86398   0.00050  -0.03810  -0.01057  -0.04866  -2.91264
   D56        1.16590  -0.00121  -0.03938  -0.02363  -0.06296   1.10294
   D57       -0.89392  -0.00016  -0.03487  -0.02266  -0.05759  -0.95150
   D58        3.10667  -0.00044   0.00027  -0.00346  -0.00319   3.10347
   D59       -0.05680   0.00060   0.00329   0.00832   0.01161  -0.04519
   D60        0.00995   0.00024  -0.00298  -0.00408  -0.00706   0.00290
   D61        3.12967   0.00128   0.00004   0.00771   0.00775   3.13742
   D62       -0.11113  -0.00043  -0.00503  -0.01789  -0.02292  -0.13405
   D63        1.98243  -0.00036  -0.00368  -0.01724  -0.02092   1.96152
   D64       -2.21975  -0.00040  -0.00370  -0.01639  -0.02009  -2.23984
   D65        2.11470   0.00035  -0.00412  -0.01317  -0.01726   2.09744
   D66       -2.07492   0.00043  -0.00276  -0.01253  -0.01526  -2.09019
   D67        0.00608   0.00039  -0.00279  -0.01168  -0.01444  -0.00836
   D68       -2.09106  -0.00032  -0.00365  -0.00859  -0.01227  -2.10334
   D69        0.00250  -0.00025  -0.00229  -0.00795  -0.01027  -0.00778
   D70        2.08350  -0.00028  -0.00232  -0.00710  -0.00945   2.07405
   D71        0.03234  -0.00097   0.00374  -0.04195  -0.03821  -0.00587
   D72        2.12573  -0.00039  -0.00268  -0.03996  -0.04263   2.08310
   D73       -2.08780  -0.00021  -0.00230  -0.03663  -0.03892  -2.12672
   D74       -2.24902  -0.00058  -0.00467  -0.04162  -0.04626  -2.29528
   D75       -0.15562  -0.00001  -0.01108  -0.03962  -0.05069  -0.20631
   D76        1.91403   0.00018  -0.01070  -0.03629  -0.04697   1.86706
   D77        2.02743  -0.00073  -0.00544  -0.04395  -0.04941   1.97802
   D78       -2.16236  -0.00015  -0.01185  -0.04196  -0.05383  -2.21620
   D79       -0.09271   0.00003  -0.01148  -0.03862  -0.05012  -0.14283
   D80        1.08720   0.00074  -0.00020   0.01791   0.01770   1.10489
   D81       -3.07505  -0.00100   0.00962   0.00475   0.01437  -3.06068
   D82       -0.96599   0.00067   0.00764   0.01987   0.02752  -0.93847
         Item               Value     Threshold  Converged?
 Maximum Force            0.005756     0.000450     NO 
 RMS     Force            0.001174     0.000300     NO 
 Maximum Displacement     0.311572     0.001800     NO 
 RMS     Displacement     0.070714     0.001200     NO 
 Predicted change in Energy=-1.172946D-03
 GradGradGradGradGradGradGradGradGradGradGradGradGradGradGradGradGradGrad

                          Input orientation:                          
 ---------------------------------------------------------------------
 Center     Atomic      Atomic             Coordinates (Angstroms)
 Number     Number       Type             X           Y           Z
 ---------------------------------------------------------------------
      1          6           0       -7.932087    1.616650    0.675781
      2          6           0       -9.481002    1.752098    0.673627
      3          6           0      -10.050938    0.316563    0.945516
      4          8           0       -8.863741   -0.563676    1.025870
      5          6           0       -7.646374    0.102796    0.556707
      6          6           0      -10.731707    0.211573    2.318112
      7          1           0       -6.872863   -0.228335    1.261257
      8          6           0      -10.997187   -0.167991   -0.143744
      9          6           0      -10.908452   -1.352618   -0.756368
     10          6           0       -7.159061   -0.369519   -0.843816
     11          6           0       -7.901870    0.236051   -2.056973
     12          6           0       -7.090492   -1.923186   -0.868328
     13          8           0       -5.789006    0.209885   -0.961713
     14          1           0       -5.211519   -0.178728   -0.266518
     15          1           0       -7.461909    2.167023   -0.141148
     16          1           0       -7.524209    2.000722    1.615910
     17          1           0       -9.810424    2.446067    1.451442
     18          1           0       -9.845033    2.135719   -0.284739
     19          1           0      -10.975942   -0.832400    2.529915
     20          1           0      -11.657089    0.797893    2.341263
     21          1           0      -10.058056    0.582697    3.096778
     22          1           0      -11.810998    0.516781   -0.384984
     23          1           0      -11.629455   -1.667716   -1.504421
     24          1           0      -10.100195   -2.036366   -0.524290
     25          1           0       -8.771579    0.825630   -1.771704
     26          1           0       -7.203831    0.884151   -2.592654
     27          1           0       -8.252400   -0.537403   -2.742777
     28          1           0       -7.388843   -2.354812    0.091573
     29          1           0       -7.754163   -2.343775   -1.627706
     30          1           0       -6.073075   -2.245674   -1.111968
 ---------------------------------------------------------------------
                    Distance matrix (angstroms):
                    1          2          3          4          5
     1  C    0.000000
     2  C    1.554828   0.000000
     3  C    2.500503   1.568283   0.000000
     4  O    2.396741   2.422374   1.480106   0.000000
     5  C    1.545175   2.469763   2.445157   1.465020   0.000000
     6  C    3.536859   2.577171   1.535738   2.400041   3.554386
     7  H    2.206515   3.327134   3.239871   2.032599   1.097432
     8  C    3.640248   2.579468   1.522061   2.464986   3.433935
     9  C    4.441435   3.704289   2.533358   2.824825   3.805725
    10  C    2.617558   3.492178   3.469203   2.537589   1.556284
    11  C    3.061848   3.499748   3.693225   3.326963   2.629517
    12  C    3.952593   4.647567   4.131676   2.929277   2.538569
    13  O    3.041902   4.322452   4.670435   3.742042   2.401433
    14  H    3.393051   4.779168   5.013413   3.893222   2.585628
    15  H    1.091490   2.216475   3.362754   3.283867   2.186793
    16  H    1.094403   2.186036   3.109691   2.952733   2.176915
    17  H    2.194934   1.093210   2.201953   3.183689   3.312791
    18  H    2.202588   1.094599   2.205731   3.157113   3.110451
    19  H    4.324432   3.515719   2.164733   2.606867   3.981729
    20  H    4.161710   2.902907   2.181630   3.374451   4.444506
    21  H    3.383790   2.751754   2.167673   2.651268   3.535319
    22  H    4.169039   2.841750   2.215430   3.441543   4.289785
    23  H    5.404708   4.588559   3.525801   3.907742   4.821607
    24  H    4.414226   4.021302   2.774713   2.469945   3.430132
    25  H    2.705668   2.709477   3.046177   3.124914   2.685158
    26  H    3.427766   4.075222   4.576770   4.236180   3.274880
    27  H    4.053280   4.292213   4.191360   3.818000   3.415218
    28  H    4.050793   4.645711   3.866809   2.501280   2.514460
    29  H    4.585049   5.005425   4.355920   3.382511   3.281614
    30  H    4.644300   5.548378   5.159621   3.897087   3.282538
                    6          7          8          9         10
     6  C    0.000000
     7  H    4.025065   0.000000
     8  C    2.505052   4.357490   0.000000
     9  C    3.454035   4.649817   1.336608   0.000000
    10  C    4.806169   2.129125   3.906652   3.877120   0.000000
    11  C    5.210561   3.505020   3.661241   3.640738   1.546038
    12  C    5.288577   2.730387   4.343731   3.861981   1.555372
    13  O    5.931910   2.511648   5.285548   5.356519   1.492199
    14  H    6.107792   2.257569   5.786981   5.837209   2.040243
    15  H    4.534681   2.837509   4.236802   4.964375   2.649435
    16  H    3.739277   2.349197   4.456600   5.322188   3.435350
    17  H    2.567653   3.977168   3.284254   4.528807   4.497273
    18  H    3.356093   4.100323   2.579616   3.677198   3.715270
    19  H    1.092882   4.337009   2.755058   3.327887   5.115164
    20  H    1.095736   5.010826   2.746573   3.844537   5.633811
    21  H    1.094468   3.764621   3.456369   4.394923   4.983891
    22  H    2.926559   5.258373   1.090595   2.108831   4.757791
    23  H    4.353095   5.687351   2.121409   1.085687   4.701716
    24  H    3.678490   4.107655   2.107187   1.083813   3.395695
    25  H    4.576654   3.730257   2.931018   3.215882   2.211238
    26  H    6.083905   4.024897   4.636131   4.700989   2.152239
    27  H    5.685115   4.246284   3.798065   3.415408   2.197641
    28  H    4.766398   2.481189   4.225838   3.756466   2.206612
    29  H    5.564626   3.687530   4.177725   3.419234   2.205973
    30  H    6.285409   3.215822   5.431492   4.929996   2.184314
                   11         12         13         14         15
    11  C    0.000000
    12  C    2.594903   0.000000
    13  O    2.380016   2.500516   0.000000
    14  H    3.258184   2.633600   0.983772   0.000000
    15  H    2.755468   4.170917   2.702280   3.253078   0.000000
    16  H    4.092281   4.664398   3.586386   3.693518   1.766010
    17  H    4.564617   5.645329   5.195732   5.566944   2.851269
    18  H    3.244292   4.939917   4.540758   5.179425   2.387651
    19  H    5.624149   5.275850   6.338937   6.440178   5.336623
    20  H    5.810491   6.209634   6.759423   7.021373   5.063242
    21  H    5.597361   5.550491   5.902129   5.948147   4.442323
    22  H    4.260943   5.335751   6.057325   6.637084   4.658039
    23  H    4.221911   4.590432   6.158795   6.703685   5.825133
    24  H    3.513635   3.031416   4.880915   5.236069   4.977533
    25  H    1.088749   3.346361   3.151344   3.993538   2.484609
    26  H    1.092816   3.296557   2.261931   3.241902   2.778893
    27  H    1.091526   2.604608   3.130325   3.937951   3.835005
    28  H    3.404706   1.093948   3.201025   3.099082   4.528409
    29  H    2.619464   1.092708   3.290375   3.606286   4.758420
    30  H    3.224359   1.094758   2.476498   2.393602   4.726864
                   16         17         18         19         20
    16  H    0.000000
    17  H    2.334987   0.000000
    18  H    3.002818   1.764040   0.000000
    19  H    4.558119   3.642784   4.243932   0.000000
    20  H    4.365047   2.630290   3.459654   1.776909   0.000000
    21  H    3.259470   2.498119   3.727185   1.779423   1.781577
    22  H    4.958045   3.331200   2.548730   3.318771   2.745019
    23  H    6.328266   5.382305   4.374689   4.171415   4.568290
    24  H    5.245402   4.907106   4.186739   3.397740   4.320687
    25  H    3.796407   3.754156   2.253819   5.110010   5.024284
    26  H    4.365935   5.058520   3.724089   6.589088   6.646990
    27  H    5.096125   5.377732   3.965351   5.941884   6.262777
    28  H    4.616558   5.546327   5.132187   4.596796   5.763556
    29  H    5.426655   6.054085   5.122612   5.472653   6.391840
    30  H    5.251570   6.523135   5.840255   6.268872   7.236664
                   21         22         23         24         25
    21  H    0.000000
    22  H    3.898694   0.000000
    23  H    5.357676   2.461326   0.000000
    24  H    4.469162   3.076494   1.853428   0.000000
    25  H    5.041444   3.355063   3.802061   3.392975   0.000000
    26  H    6.372371   5.121987   5.223258   4.603963   1.770655
    27  H    6.214131   4.397058   3.770363   3.253140   1.752252
    28  H    4.978445   5.294205   4.582804   2.798593   3.936873
    29  H    6.016055   5.117133   3.935752   2.610727   3.331816
    30  H    6.449287   6.409635   5.600126   4.075152   4.141266
                   26         27         28         29         30
    26  H    0.000000
    27  H    1.772808   0.000000
    28  H    4.210723   3.475952   0.000000
    29  H    3.413721   2.180505   1.757698   0.000000
    30  H    3.642369   3.213593   1.786523   1.761155   0.000000
 Stoichiometry    C10H18O2
 Framework group  C1[X(C10H18O2)]
 Deg. of freedom    84
 Full point group                 C1      NOp   1
 Largest Abelian subgroup         C1      NOp   1
 Largest concise Abelian subgroup C1      NOp   1
                         Standard orientation:                         
 ---------------------------------------------------------------------
 Center     Atomic      Atomic             Coordinates (Angstroms)
 Number     Number       Type             X           Y           Z
 ---------------------------------------------------------------------
      1          6           0        0.153074   -1.845763    0.395197
      2          6           0       -1.221786   -1.345653    0.921638
      3          6           0       -1.674329   -0.196779   -0.045215
      4          8           0       -0.563058   -0.041401   -1.010433
      5          6           0        0.642290   -0.759467   -0.588771
      6          6           0       -2.895592   -0.593160   -0.887765
      7          1           0        1.034575   -1.190671   -1.518574
      8          6           0       -1.941106    1.118887    0.672086
      9          6           0       -1.435766    2.300792    0.305679
     10          6           0        1.776584    0.158968   -0.048516
     11          6           0        1.613867    0.646646    1.409540
     12          6           0        2.036186    1.308320   -1.063789
     13          8           0        2.963602   -0.742185    0.026123
     14          1           0        3.195133   -1.049362   -0.879329
     15          1           0        0.877933   -2.000167    1.196502
     16          1           0        0.028642   -2.797303   -0.130928
     17          1           0       -1.955583   -2.155990    0.919660
     18          1           0       -1.143334   -0.975818    1.948875
     19          1           0       -3.081804    0.168785   -1.648788
     20          1           0       -3.789490   -0.685759   -0.260861
     21          1           0       -2.710321   -1.551109   -1.383617
     22          1           0       -2.626400    1.051674    1.517812
     23          1           0       -1.683574    3.218687    0.829871
     24          1           0       -0.751223    2.374322   -0.531366
     25          1           0        0.646895    0.388946    1.838409
     26          1           0        2.396476    0.179410    2.012417
     27          1           0        1.717835    1.730474    1.486588
     28          1           0        1.381469    1.230306   -1.936705
     29          1           0        1.856719    2.289037   -0.616581
     30          1           0        3.081169    1.286481   -1.389411
 ---------------------------------------------------------------------
 Rotational constants (GHZ):      1.4105077      0.7277662      0.6205012
 Standard basis: 6-31G (6D, 7F)
 There are   144 symmetry adapted cartesian basis functions of A   symmetry.
 There are   144 symmetry adapted basis functions of A   symmetry.
   144 basis functions,   336 primitive gaussians,   144 cartesian basis functions
    47 alpha electrons       47 beta electrons
       nuclear repulsion energy       791.2757365685 Hartrees.
 NAtoms=   30 NActive=   30 NUniq=   30 SFac= 1.00D+00 NAtFMM=   60 NAOKFM=F Big=F
 Integral buffers will be    262144 words long.
 Raffenetti 2 integral format.
 Two-electron integral symmetry is turned on.
 One-electron integrals computed using PRISM.
 NBasis=   144 RedAO= T EigKep=  3.00D-03  NBF=   144
 NBsUse=   144 1.00D-06 EigRej= -1.00D+00 NBFU=   144
 Initial guess from the checkpoint file:  "C:\Users\GHS Azim Shah\Desktop\comp3.chk"
 B after Tr=     0.000000    0.000000    0.000000
         Rot=    0.999858    0.011840    0.005397   -0.010744 Ang=   1.93 deg.
 ExpMin= 1.61D-01 ExpMax= 5.48D+03 ExpMxC= 8.25D+02 IAcc=1 IRadAn=         1 AccDes= 0.00D+00
 Harris functional with IExCor=  402 and IRadAn=       1 diagonalized for initial guess.
 HarFok:  IExCor=  402 AccDes= 0.00D+00 IRadAn=         1 IDoV= 1 UseB2=F ITyADJ=14
 ICtDFT=  3500011 ScaDFX=  1.000000  1.000000  1.000000  1.000000
 FoFCou: FMM=F IPFlag=           0 FMFlag=      100000 FMFlg1=           0
         NFxFlg=           0 DoJE=T BraDBF=F KetDBF=T FulRan=T
         wScrn=  0.000000 ICntrl=     500 IOpCl=  0 I1Cent=   200000004 NGrid=           0
         NMat0=    1 NMatS0=      1 NMatT0=    0 NMatD0=    1 NMtDS0=    0 NMtDT0=    0
 Petite list used in FoFCou.
 Requested convergence on RMS density matrix=1.00D-08 within 128 cycles.
 Requested convergence on MAX density matrix=1.00D-06.
 Requested convergence on             energy=1.00D-06.
 No special actions if energy rises.
 Integral accuracy reduced to 1.0D-05 until final iterations.
 Initial convergence to 1.0D-05 achieved.  Increase integral accuracy.
 SCF Done:  E(RB3LYP) =  -542.160287746     A.U. after   13 cycles
            NFock= 13  Conv=0.20D-08     -V/T= 2.0057
 Calling FoFJK, ICntrl=      2127 FMM=F ISym2X=0 I1Cent= 0 IOpClX= 0 NMat=1 NMatS=1 NMatT=0.
 ***** Axes restored to original set *****
 -------------------------------------------------------------------
 Center     Atomic                   Forces (Hartrees/Bohr)
 Number     Number              X              Y              Z
 -------------------------------------------------------------------
      1        6          -0.002021347   -0.002470083    0.000899915
      2        6           0.000486818   -0.002119861   -0.001424074
      3        6           0.001951737    0.001249732   -0.000397611
      4        8          -0.000703298   -0.001609434   -0.004481589
      5        6          -0.002489189    0.002740833    0.000017714
      6        6          -0.000649885    0.000460437    0.000344111
      7        1           0.000849327    0.001665870    0.000788215
      8        6           0.001937134   -0.000194085    0.000620416
      9        6          -0.000413341    0.000892122   -0.000155497
     10        6           0.001966934   -0.001370077    0.000729597
     11        6           0.001509195   -0.000785989    0.001325921
     12        6          -0.000045825    0.001555708   -0.000855827
     13        8          -0.000450228   -0.003314220    0.001800254
     14        1          -0.001422670    0.001002756   -0.001988369
     15        1           0.000801701    0.000892006    0.000379759
     16        1           0.000506506   -0.000077407    0.000021035
     17        1          -0.000952447    0.000791804    0.000041932
     18        1           0.000049747    0.000094719   -0.000095606
     19        1           0.000002126   -0.000313895    0.000388947
     20        1          -0.000407203    0.000234753    0.000187177
     21        1          -0.000041320    0.000094198    0.000670613
     22        1          -0.000271435    0.000232084    0.000995486
     23        1          -0.000169543    0.000528004   -0.000146337
     24        1          -0.000318595   -0.000586399    0.000502415
     25        1          -0.001477291    0.000623070    0.001080085
     26        1          -0.000130327    0.000093793   -0.000325392
     27        1           0.000450629   -0.000697662   -0.000699294
     28        1           0.001416594    0.000413125    0.000620651
     29        1          -0.000541569    0.000052670   -0.000425916
     30        1           0.000577066   -0.000078572   -0.000418731
 -------------------------------------------------------------------
 Cartesian Forces:  Max     0.004481589 RMS     0.001158604

 GradGradGradGradGradGradGradGradGradGradGradGradGradGradGradGradGradGrad
 Berny optimization.
 Using GEDIIS/GDIIS optimizer.
 FormGI is forming the generalized inverse of G from B-inverse, IUseBI=4.
 Internal  Forces:  Max     0.002756625 RMS     0.000830989
 Search for a local minimum.
 Step number   7 out of a maximum of  178
 All quantities printed in internal units (Hartrees-Bohrs-Radians)
 Mixed Optimization -- En-DIIS/RFO-DIIS
 Update second derivatives using D2CorX and points    6    7
 DE= -1.48D-03 DEPred=-1.17D-03 R= 1.26D+00
 TightC=F SS=  1.41D+00  RLast= 4.41D-01 DXNew= 2.0888D+00 1.3240D+00
 Trust test= 1.26D+00 RLast= 4.41D-01 DXMaxT set to 1.32D+00
 ITU=  1  1  1  1  0  0  0
 Use linear search instead of GDIIS.
     Eigenvalues ---    0.00205   0.00463   0.00471   0.00492   0.00595
     Eigenvalues ---    0.00845   0.01298   0.01659   0.01839   0.02933
     Eigenvalues ---    0.02999   0.03084   0.03544   0.03871   0.04437
     Eigenvalues ---    0.04790   0.05152   0.05358   0.05386   0.05559
     Eigenvalues ---    0.05652   0.05681   0.05708   0.05801   0.05822
     Eigenvalues ---    0.06622   0.07211   0.07299   0.07419   0.07759
     Eigenvalues ---    0.08240   0.09073   0.09520   0.10615   0.14774
     Eigenvalues ---    0.15675   0.15860   0.15999   0.16000   0.16000
     Eigenvalues ---    0.16000   0.16000   0.16000   0.16009   0.16024
     Eigenvalues ---    0.16029   0.16119   0.16453   0.17393   0.18098
     Eigenvalues ---    0.19576   0.20356   0.22619   0.23957   0.27367
     Eigenvalues ---    0.28891   0.29658   0.30067   0.30766   0.31056
     Eigenvalues ---    0.31271   0.32249   0.32274   0.32278   0.32280
     Eigenvalues ---    0.32283   0.32284   0.32284   0.32286   0.32287
     Eigenvalues ---    0.32290   0.32292   0.32751   0.33055   0.33412
     Eigenvalues ---    0.33730   0.33807   0.34745   0.36707   0.40288
     Eigenvalues ---    0.42817   0.48460   0.58069   0.61249
 RFO step:  Lambda=-2.26794218D-03 EMin= 2.04717902D-03
 Quartic linear search produced a step of  0.78530.
 Iteration  1 RMS(Cart)=  0.11561991 RMS(Int)=  0.00423352
 Iteration  2 RMS(Cart)=  0.00684077 RMS(Int)=  0.00065036
 Iteration  3 RMS(Cart)=  0.00002767 RMS(Int)=  0.00065012
 Iteration  4 RMS(Cart)=  0.00000000 RMS(Int)=  0.00065012
 Variable       Old X    -DE/DX   Delta X   Delta X   Delta X     New X
                                 (Linear)    (Quad)   (Total)
    R1        2.93820  -0.00142  -0.00031  -0.00697  -0.00693   2.93127
    R2        2.91996  -0.00157  -0.00178  -0.00502  -0.00591   2.91404
    R3        2.06262   0.00051   0.00006   0.00222   0.00228   2.06490
    R4        2.06812   0.00018  -0.00132   0.00177   0.00045   2.06857
    R5        2.96363  -0.00180   0.00065  -0.01327  -0.01335   2.95027
    R6        2.06587   0.00082  -0.00169   0.00391   0.00222   2.06809
    R7        2.06849   0.00010   0.00069   0.00225   0.00295   2.07144
    R8        2.79699   0.00080   0.01554  -0.00821   0.00658   2.80357
    R9        2.90212   0.00187  -0.00240   0.00378   0.00139   2.90351
   R10        2.87628  -0.00205   0.00695  -0.01378  -0.00682   2.86946
   R11        2.76849   0.00024   0.01387  -0.00956   0.00455   2.77304
   R12        2.07385   0.00060  -0.00075   0.00311   0.00236   2.07621
   R13        2.94095   0.00057  -0.01396  -0.00346  -0.01741   2.92354
   R14        2.06525   0.00037  -0.00043   0.00280   0.00237   2.06761
   R15        2.07064   0.00048  -0.00084   0.00300   0.00216   2.07280
   R16        2.06824   0.00048  -0.00020   0.00316   0.00296   2.07120
   R17        2.52582  -0.00088   0.00001   0.00309   0.00311   2.52893
   R18        2.06093   0.00013  -0.00037   0.00117   0.00080   2.06173
   R19        2.05165   0.00006  -0.00031   0.00097   0.00066   2.05231
   R20        2.04811   0.00024  -0.00263   0.00611   0.00348   2.05159
   R21        2.92159  -0.00156  -0.00184  -0.00548  -0.00732   2.91427
   R22        2.93923  -0.00186  -0.00043  -0.00260  -0.00303   2.93620
   R23        2.81985  -0.00260   0.01657  -0.00344   0.01313   2.83298
   R24        2.05744   0.00180  -0.00044   0.00451   0.00407   2.06151
   R25        2.06512   0.00013  -0.00017   0.00195   0.00179   2.06691
   R26        2.06268   0.00079  -0.00113   0.00434   0.00321   2.06590
   R27        2.06726   0.00000   0.00026   0.00308   0.00334   2.07060
   R28        2.06492   0.00060  -0.00052   0.00382   0.00330   2.06822
   R29        2.06879   0.00065  -0.00177   0.00276   0.00099   2.06978
   R30        1.85906  -0.00264   0.00300  -0.00647  -0.00347   1.85559
    A1        1.84361   0.00073  -0.00188  -0.00206  -0.00532   1.83830
    A2        1.96510  -0.00012  -0.00477  -0.00206  -0.00618   1.95892
    A3        1.91973   0.00009   0.00033   0.00759   0.00795   1.92768
    A4        1.93552  -0.00004  -0.00474   0.00068  -0.00365   1.93187
    A5        1.91890  -0.00041   0.00678   0.00512   0.01219   1.93109
    A6        1.88120  -0.00025   0.00449  -0.00866  -0.00434   1.87686
    A7        1.85673   0.00002   0.00799  -0.00717  -0.00268   1.85405
    A8        1.93318   0.00006  -0.00257   0.00523   0.00340   1.93658
    A9        1.94233   0.00021  -0.00634   0.00130  -0.00372   1.93861
   A10        1.92645  -0.00023  -0.00033  -0.00080   0.00002   1.92648
   A11        1.93022   0.00018  -0.00124   0.00600   0.00574   1.93595
   A12        1.87575  -0.00023   0.00236  -0.00436  -0.00260   1.87315
   A13        1.83619   0.00026  -0.00164   0.01193   0.00821   1.84440
   A14        1.95911   0.00013   0.00027  -0.00474  -0.00412   1.95499
   A15        1.97498  -0.00087   0.00573  -0.01268  -0.00613   1.96885
   A16        1.84043   0.00013  -0.00696   0.01063   0.00468   1.84511
   A17        1.92643   0.00072   0.00261  -0.00162   0.00148   1.92790
   A18        1.92013  -0.00024  -0.00080  -0.00126  -0.00281   1.91732
   A19        1.95905  -0.00070   0.00194  -0.00242  -0.00582   1.95324
   A20        1.84146  -0.00010   0.00792   0.00682   0.01389   1.85536
   A21        1.95678  -0.00155   0.00903  -0.02041  -0.01129   1.94549
   A22        2.00930   0.00173  -0.00386   0.01549   0.01220   2.02150
   A23        1.81608   0.00105  -0.00543   0.01781   0.01279   1.82886
   A24        1.99360  -0.00126  -0.00395  -0.02634  -0.03016   1.96344
   A25        1.83949  -0.00001  -0.00360   0.00556   0.00173   1.84121
   A26        1.91515   0.00024  -0.00016   0.00021   0.00004   1.91519
   A27        1.93550   0.00009   0.00079   0.00062   0.00140   1.93690
   A28        1.91756   0.00058   0.00460   0.00568   0.01027   1.92783
   A29        1.89475  -0.00015  -0.00133  -0.00026  -0.00159   1.89316
   A30        1.90031  -0.00043  -0.00189  -0.00361  -0.00551   1.89480
   A31        1.90005  -0.00036  -0.00213  -0.00283  -0.00498   1.89507
   A32        2.17596   0.00276   0.00482  -0.00422   0.00060   2.17655
   A33        2.00680  -0.00212  -0.00171  -0.00060  -0.00231   2.00449
   A34        2.09977  -0.00065  -0.00301   0.00484   0.00183   2.10160
   A35        2.12815  -0.00082   0.00220  -0.00553  -0.00346   2.12469
   A36        2.10657   0.00059  -0.00436  -0.00071  -0.00519   2.10138
   A37        2.04845   0.00024   0.00230   0.00633   0.00851   2.05696
   A38        2.02287  -0.00193   0.00114  -0.00347  -0.00237   2.02050
   A39        1.90831   0.00179  -0.00425   0.00759   0.00331   1.91162
   A40        1.81394   0.00068  -0.00567   0.01128   0.00562   1.81956
   A41        1.98240   0.00005   0.01008  -0.01614  -0.00605   1.97635
   A42        1.79984   0.00090  -0.00329   0.01195   0.00863   1.80847
   A43        1.92425  -0.00161   0.00069  -0.00920  -0.00852   1.91573
   A44        1.97176  -0.00088  -0.00199  -0.00430  -0.00631   1.96545
   A45        1.88603   0.00066   0.00035   0.00677   0.00713   1.89316
   A46        1.94955  -0.00032   0.00072  -0.00640  -0.00570   1.94384
   A47        1.89392   0.00023   0.00205   0.00395   0.00601   1.89993
   A48        1.86692   0.00062  -0.00101   0.00289   0.00183   1.86875
   A49        1.89377  -0.00029   0.00000  -0.00275  -0.00274   1.89103
   A50        1.94795  -0.00044  -0.00140   0.00025  -0.00114   1.94681
   A51        1.94836  -0.00015   0.00591  -0.00072   0.00517   1.95353
   A52        1.91636  -0.00020   0.00475  -0.00102   0.00371   1.92007
   A53        1.86741   0.00075  -0.00515   0.00412  -0.00103   1.86638
   A54        1.90977  -0.00008  -0.00140  -0.00445  -0.00585   1.90391
   A55        1.87173   0.00017  -0.00307   0.00189  -0.00123   1.87050
   A56        1.90683   0.00022  -0.00454  -0.00284  -0.00738   1.89946
    D1        0.26261   0.00023   0.02574   0.04335   0.06884   0.33145
    D2        2.35656  -0.00001   0.02876   0.04096   0.06913   2.42568
    D3       -1.84106  -0.00012   0.02582   0.03980   0.06566  -1.77540
    D4        2.37745   0.00059   0.01584   0.04165   0.05743   2.43487
    D5       -1.81180   0.00035   0.01886   0.03925   0.05772  -1.75408
    D6        0.27378   0.00024   0.01592   0.03809   0.05425   0.32803
    D7       -1.80738   0.00026   0.01861   0.03454   0.05329  -1.75409
    D8        0.28656   0.00002   0.02163   0.03215   0.05358   0.34014
    D9        2.37213  -0.00010   0.01869   0.03099   0.05011   2.42225
   D10       -0.38575   0.00022   0.01175  -0.00232   0.01007  -0.37568
   D11       -2.35151  -0.00023   0.00963  -0.01749  -0.00732  -2.35883
   D12        1.82911  -0.00030   0.01021  -0.02050  -0.00981   1.81930
   D13       -2.51967  -0.00008   0.02152   0.00108   0.02288  -2.49679
   D14        1.79775  -0.00053   0.01940  -0.01409   0.00549   1.80325
   D15       -0.30482  -0.00059   0.01998  -0.01709   0.00300  -0.30181
   D16        1.68480   0.00052   0.01458   0.00813   0.02279   1.70759
   D17       -0.28096   0.00007   0.01245  -0.00704   0.00541  -0.27555
   D18       -2.38353   0.00001   0.01303  -0.01004   0.00292  -2.38061
   D19       -0.04397  -0.00046  -0.05269  -0.06970  -0.12294  -0.16691
   D20        1.94867  -0.00009  -0.06176  -0.05260  -0.11471   1.83396
   D21       -2.14843  -0.00102  -0.05805  -0.06835  -0.12664  -2.27507
   D22       -2.14226  -0.00040  -0.05420  -0.07124  -0.12543  -2.26769
   D23       -0.14963  -0.00004  -0.06326  -0.05415  -0.11720  -0.26683
   D24        2.03646  -0.00096  -0.05956  -0.06989  -0.12913   1.90733
   D25        2.06750  -0.00008  -0.05614  -0.06912  -0.12584   1.94166
   D26       -2.22305   0.00028  -0.06520  -0.05202  -0.11761  -2.34066
   D27       -0.03697  -0.00064  -0.06150  -0.06777  -0.12954  -0.16651
   D28       -0.21175   0.00083   0.06532   0.07376   0.13861  -0.07314
   D29       -2.28570   0.00051   0.06905   0.06868   0.13724  -2.14846
   D30        1.92437   0.00035   0.07265   0.06491   0.13710   2.06147
   D31       -2.99124  -0.00050   0.03340   0.00434   0.03860  -2.95264
   D32        1.19883  -0.00053   0.03466   0.00413   0.03966   1.23849
   D33       -0.90247  -0.00052   0.03381   0.00354   0.03821  -0.86425
   D34       -1.00120  -0.00006   0.02758   0.02224   0.04899  -0.95221
   D35       -3.09432  -0.00009   0.02884   0.02203   0.05005  -3.04427
   D36        1.08757  -0.00008   0.02799   0.02144   0.04861   1.13618
   D37        1.07611   0.00074   0.02626   0.02572   0.05195   1.12806
   D38       -1.01701   0.00071   0.02752   0.02552   0.05301  -0.96401
   D39       -3.11831   0.00072   0.02667   0.02493   0.05156  -3.06674
   D40        2.26534   0.00062  -0.06443  -0.04074  -0.10597   2.15936
   D41       -0.91532   0.00030  -0.06158  -0.03991  -0.10229  -1.01761
   D42        0.21295   0.00036  -0.06775  -0.04657  -0.11339   0.09956
   D43       -2.96771   0.00004  -0.06491  -0.04574  -0.10971  -3.07741
   D44       -1.81092  -0.00007  -0.06034  -0.05781  -0.11829  -1.92921
   D45        1.29161  -0.00040  -0.05749  -0.05698  -0.11461   1.17700
   D46        0.38072  -0.00086  -0.04865  -0.04709  -0.09572   0.28500
   D47        2.44331  -0.00218  -0.03750  -0.05908  -0.09643   2.34688
   D48       -1.84364  -0.00216  -0.04709  -0.05422  -0.10121  -1.94485
   D49       -0.74696  -0.00108  -0.03185  -0.08691  -0.11838  -0.86534
   D50       -3.01457  -0.00114  -0.04308  -0.06822  -0.11090  -3.12547
   D51        1.21418  -0.00047  -0.03886  -0.06704  -0.10554   1.10864
   D52        1.38815  -0.00083  -0.02743  -0.08676  -0.11465   1.27349
   D53       -0.87946  -0.00090  -0.03866  -0.06807  -0.10717  -0.98663
   D54       -2.93390  -0.00023  -0.03444  -0.06689  -0.10181  -3.03571
   D55       -2.91264  -0.00021  -0.03821  -0.07501  -0.11314  -3.02579
   D56        1.10294  -0.00027  -0.04944  -0.05632  -0.10566   0.99728
   D57       -0.95150   0.00040  -0.04522  -0.05514  -0.10030  -1.05181
   D58        3.10347   0.00002  -0.00251   0.00918   0.00667   3.11014
   D59       -0.04519   0.00051   0.00912   0.02375   0.03286  -0.01233
   D60        0.00290   0.00038  -0.00554   0.00843   0.00289   0.00578
   D61        3.13742   0.00087   0.00608   0.02299   0.02908  -3.11669
   D62       -0.13405  -0.00039  -0.01800  -0.03642  -0.05443  -0.18847
   D63        1.96152  -0.00020  -0.01643  -0.02956  -0.04601   1.91551
   D64       -2.23984  -0.00033  -0.01578  -0.03244  -0.04825  -2.28809
   D65        2.09744   0.00046  -0.01356  -0.04405  -0.05756   2.03988
   D66       -2.09019   0.00064  -0.01199  -0.03719  -0.04914  -2.13933
   D67       -0.00836   0.00052  -0.01134  -0.04007  -0.05138  -0.05974
   D68       -2.10334  -0.00089  -0.00964  -0.05587  -0.06551  -2.16885
   D69       -0.00778  -0.00070  -0.00807  -0.04901  -0.05709  -0.06486
   D70        2.07405  -0.00083  -0.00742  -0.05188  -0.05933   2.01472
   D71       -0.00587  -0.00143  -0.03001  -0.09431  -0.12432  -0.13019
   D72        2.08310  -0.00088  -0.03348  -0.08938  -0.12288   1.96022
   D73       -2.12672  -0.00090  -0.03056  -0.08814  -0.11869  -2.24541
   D74       -2.29528  -0.00040  -0.03633  -0.08256  -0.11886  -2.41414
   D75       -0.20631   0.00015  -0.03980  -0.07763  -0.11742  -0.32373
   D76        1.86706   0.00014  -0.03689  -0.07639  -0.11324   1.75382
   D77        1.97802  -0.00050  -0.03880  -0.08159  -0.12042   1.85760
   D78       -2.21620   0.00005  -0.04228  -0.07666  -0.11898  -2.33518
   D79       -0.14283   0.00004  -0.03936  -0.07543  -0.11480  -0.25763
   D80        1.10489   0.00114   0.01390   0.01212   0.02597   1.13086
   D81       -3.06068  -0.00034   0.01129   0.01820   0.02954  -3.03114
   D82       -0.93847  -0.00056   0.02161   0.00148   0.02309  -0.91539
         Item               Value     Threshold  Converged?
 Maximum Force            0.002757     0.000450     NO 
 RMS     Force            0.000831     0.000300     NO 
 Maximum Displacement     0.547610     0.001800     NO 
 RMS     Displacement     0.116055     0.001200     NO 
 Predicted change in Energy=-1.659446D-03
 GradGradGradGradGradGradGradGradGradGradGradGradGradGradGradGradGradGrad

                          Input orientation:                          
 ---------------------------------------------------------------------
 Center     Atomic      Atomic             Coordinates (Angstroms)
 Number     Number       Type             X           Y           Z
 ---------------------------------------------------------------------
      1          6           0       -7.939737    1.575852    0.711486
      2          6           0       -9.480837    1.732331    0.630066
      3          6           0      -10.078694    0.319002    0.917231
      4          8           0       -8.924558   -0.613183    0.911547
      5          6           0       -7.674375    0.065317    0.550959
      6          6           0      -10.682844    0.224823    2.326797
      7          1           0       -6.938918   -0.293864    1.283894
      8          6           0      -11.108680   -0.105157   -0.114714
      9          6           0      -11.043355   -1.228250   -0.839500
     10          6           0       -7.135067   -0.381291   -0.828574
     11          6           0       -7.912351    0.141711   -2.053554
     12          6           0       -6.943224   -1.923151   -0.836865
     13          8           0       -5.802330    0.295964   -0.940729
     14          1           0       -5.205310   -0.062675   -0.248526
     15          1           0       -7.424737    2.143192   -0.067542
     16          1           0       -7.569725    1.932086    1.678145
     17          1           0       -9.840425    2.455471    1.368607
     18          1           0       -9.788632    2.094206   -0.357796
     19          1           0      -10.914183   -0.818707    2.560586
     20          1           0      -11.607851    0.810068    2.397449
     21          1           0       -9.973868    0.600763    3.073330
     22          1           0      -11.961099    0.568325   -0.215350
     23          1           0      -11.823241   -1.498897   -1.545195
     24          1           0      -10.206416   -1.909771   -0.722401
     25          1           0       -8.858733    0.610808   -1.780819
     26          1           0       -7.289533    0.876952   -2.571082
     27          1           0       -8.144277   -0.665980   -2.752830
     28          1           0       -7.099060   -2.353368    0.158735
     29          1           0       -7.647374   -2.419025   -1.512230
     30          1           0       -5.934065   -2.173454   -1.181225
 ---------------------------------------------------------------------
                    Distance matrix (angstroms):
                    1          2          3          4          5
     1  C    0.000000
     2  C    1.551162   0.000000
     3  C    2.489406   1.561216   0.000000
     4  O    2.408686   2.426955   1.483587   0.000000
     5  C    1.542045   2.459370   2.445253   1.467427   0.000000
     6  C    3.458200   2.568326   1.536471   2.407646   3.497132
     7  H    2.196617   3.315766   3.219975   2.045329   1.098681
     8  C    3.681113   2.565332   1.518450   2.466108   3.502375
     9  C    4.461053   3.655971   2.531928   2.816696   3.867392
    10  C    2.617191   3.478170   3.493306   2.506805   1.547068
    11  C    3.114957   3.491709   3.681038   3.222770   2.616477
    12  C    3.953916   4.685500   4.235006   2.949347   2.532714
    13  O    2.989388   4.249937   4.662600   3.742430   2.404763
    14  H    3.329186   4.719544   5.025389   3.934670   2.598429
    15  H    1.092696   2.209754   3.367631   3.287200   2.182299
    16  H    1.094642   2.188772   3.078304   2.983561   2.183193
    17  H    2.195029   1.094385   2.196592   3.234866   3.327637
    18  H    2.197833   1.096159   2.204809   3.112525   3.067950
    19  H    4.242689   3.505593   2.166342   2.592331   3.913625
    20  H    4.109009   2.915201   2.184150   3.381362   4.408675
    21  H    3.266006   2.737346   2.176957   2.692215   3.454958
    22  H    4.247998   2.867288   2.210962   3.447672   4.383635
    23  H    5.443188   4.545267   3.523030   3.901594   4.904459
    24  H    4.398117   3.952283   2.769862   2.448283   3.454512
    25  H    2.826207   2.730786   2.975387   2.958262   2.671601
    26  H    3.418549   3.972510   4.501006   4.125834   3.248691
    27  H    4.131481   4.356866   4.263978   3.746903   3.416230
    28  H    4.055988   4.752678   4.073707   2.631997   2.516915
    29  H    4.581422   5.018443   4.394359   3.281304   3.229463
    30  H    4.654285   5.578129   5.271983   3.969533   3.322835
                    6          7          8          9         10
     6  C    0.000000
     7  H    3.920927   0.000000
     8  C    2.500240   4.402116   0.000000
     9  C    3.502403   4.714688   1.338252   0.000000
    10  C    4.786488   2.123355   4.046659   3.999022   0.000000
    11  C    5.183630   3.503691   3.746540   3.626832   1.542166
    12  C    5.348580   2.674362   4.601915   4.158602   1.553772
    13  O    5.873773   2.566842   5.385216   5.459105   1.499147
    14  H    6.059564   2.325328   5.905038   5.982523   2.040081
    15  H    4.475295   2.828717   4.316102   5.005691   2.652564
    16  H    3.609295   2.346957   4.459698   5.328449   3.438645
    17  H    2.569745   3.998095   3.219554   4.460110   4.493750
    18  H    3.391350   4.064344   2.576589   3.584004   3.659389
    19  H    1.094134   4.208103   2.775647   3.427097   5.095042
    20  H    1.096878   4.925201   2.719884   3.866682   5.642017
    21  H    1.096033   3.635019   3.456841   4.449644   4.924234
    22  H    2.866085   5.311629   1.091020   2.111752   4.956652
    23  H    4.389082   5.771694   2.121175   1.086037   4.872532
    24  H    3.752477   4.160879   2.107130   1.085657   3.432304
    25  H    4.510973   3.727812   2.889770   3.006791   2.205006
    26  H    5.994085   4.044079   4.645875   4.639120   2.154848
    27  H    5.748084   4.229244   4.007725   3.518755   2.191419
    28  H    4.918442   2.352272   4.605027   4.221353   2.205711
    29  H    5.562566   3.582810   4.391773   3.661038   2.209571
    30  H    6.372508   3.258742   5.673794   5.207210   2.186005
                   11         12         13         14         15
    11  C    0.000000
    12  C    2.585187   0.000000
    13  O    2.390473   2.497379   0.000000
    14  H    3.260056   2.613018   0.981937   0.000000
    15  H    2.861457   4.166397   2.609006   3.134399   0.000000
    16  H    4.153121   4.645496   3.557961   3.644391   1.764373
    17  H    4.558743   5.694754   5.128618   5.517288   2.827648
    18  H    3.195037   4.946212   4.411813   5.066647   2.382152
    19  H    5.587816   5.341440   6.295454   6.407333   5.277892
    20  H    5.823645   6.300001   6.716533   6.982506   5.035062
    21  H    5.544864   5.553789   5.797181   5.849275   4.329231
    22  H    4.466918   5.636737   6.207318   6.785274   4.804231
    23  H    4.271427   4.949372   6.311757   6.895004   5.898738
    24  H    3.353100   3.265226   4.930407   5.352325   4.959142
    25  H    1.090905   3.313784   3.185353   4.018581   2.709219
    26  H    1.093762   3.311799   2.281966   3.259011   2.808800
    27  H    1.093226   2.587263   3.113481   3.908074   3.952210
    28  H    3.432358   1.095715   3.147902   2.999904   4.514014
    29  H    2.630706   1.094456   3.331961   3.621189   4.790670
    30  H    3.167738   1.095280   2.484596   2.420000   4.700620
                   16         17         18         19         20
    16  H    0.000000
    17  H    2.350707   0.000000
    18  H    3.015773   1.764558   0.000000
    19  H    4.419385   3.646096   4.274212   0.000000
    20  H    4.252386   2.624817   3.542590   1.777835   0.000000
    21  H    3.082023   2.522664   3.746641   1.778199   1.780597
    22  H    4.972860   3.250769   2.658612   3.275014   2.647630
    23  H    6.344601   5.297058   4.296503   4.259869   4.574074
    24  H    5.241625   4.854030   4.042192   3.531198   4.369783
    25  H    3.920682   3.779601   2.256142   5.011605   5.005525
    26  H    4.387225   4.951759   3.553285   6.507485   6.583209
    27  H    5.168521   5.441197   4.007333   5.994005   6.379689
    28  H    4.571132   5.666022   5.223171   4.762272   5.945449
    29  H    5.395988   6.072019   5.127081   5.460850   6.434128
    30  H    5.263729   6.571777   5.809359   6.374800   7.341673
                   21         22         23         24         25
    21  H    0.000000
    22  H    3.842598   0.000000
    23  H    5.399956   2.461889   0.000000
    24  H    4.556801   3.078469   1.860088   0.000000
    25  H    4.980601   3.475223   3.646187   3.047920   0.000000
    26  H    6.256302   5.241016   5.220307   4.437527   1.777002
    27  H    6.236681   4.746624   3.960670   3.149932   1.756542
    28  H    5.048393   5.684685   5.094249   3.260190   3.955332
    29  H    5.963141   5.405033   4.276165   2.726145   3.274052
    30  H    6.489802   6.691443   5.938846   4.305001   4.082317
                   26         27         28         29         30
    26  H    0.000000
    27  H    1.773206   0.000000
    28  H    4.233573   3.523772   0.000000
    29  H    3.480328   2.204353   1.759852   0.000000
    30  H    3.615795   3.102815   1.784678   1.762186   0.000000
 Stoichiometry    C10H18O2
 Framework group  C1[X(C10H18O2)]
 Deg. of freedom    84
 Full point group                 C1      NOp   1
 Largest Abelian subgroup         C1      NOp   1
 Largest concise Abelian subgroup C1      NOp   1
                         Standard orientation:                         
 ---------------------------------------------------------------------
 Center     Atomic      Atomic             Coordinates (Angstroms)
 Number     Number       Type             X           Y           Z
 ---------------------------------------------------------------------
      1          6           0        0.163300   -1.811908    0.449507
      2          6           0       -1.194859   -1.278338    0.975636
      3          6           0       -1.675471   -0.212772   -0.059245
      4          8           0       -0.527044    0.005293   -0.972806
      5          6           0        0.659321   -0.748109   -0.550593
      6          6           0       -2.815725   -0.741572   -0.942950
      7          1           0        1.041113   -1.209306   -1.471805
      8          6           0       -2.091406    1.094399    0.591903
      9          6           0       -1.576785    2.292753    0.291848
     10          6           0        1.796565    0.171933   -0.046987
     11          6           0        1.571062    0.822637    1.332871
     12          6           0        2.164718    1.196836   -1.155249
     13          8           0        2.948569   -0.758760    0.185693
     14          1           0        3.224597   -1.142768   -0.674858
     15          1           0        0.890277   -1.955495    1.252546
     16          1           0        0.027778   -2.776909   -0.049140
     17          1           0       -1.927619   -2.086991    1.058226
     18          1           0       -1.084766   -0.834612    1.971904
     19          1           0       -2.992752   -0.048965   -1.771253
     20          1           0       -3.744605   -0.840358   -0.368003
     21          1           0       -2.555719   -1.722255   -1.357615
     22          1           0       -2.892100    1.005690    1.327663
     23          1           0       -1.930996    3.202128    0.768343
     24          1           0       -0.796047    2.383472   -0.457064
     25          1           0        0.549755    0.695630    1.694638
     26          1           0        2.259285    0.364240    2.048789
     27          1           0        1.769986    1.897223    1.303933
     28          1           0        1.646488    0.976576   -2.095203
     29          1           0        1.893095    2.218886   -0.873347
     30          1           0        3.245707    1.186404   -1.331299
 ---------------------------------------------------------------------
 Rotational constants (GHZ):      1.4191915      0.7149703      0.6130154
 Standard basis: 6-31G (6D, 7F)
 There are   144 symmetry adapted cartesian basis functions of A   symmetry.
 There are   144 symmetry adapted basis functions of A   symmetry.
   144 basis functions,   336 primitive gaussians,   144 cartesian basis functions
    47 alpha electrons       47 beta electrons
       nuclear repulsion energy       790.0144291200 Hartrees.
 NAtoms=   30 NActive=   30 NUniq=   30 SFac= 1.00D+00 NAtFMM=   60 NAOKFM=F Big=F
 Integral buffers will be    262144 words long.
 Raffenetti 2 integral format.
 Two-electron integral symmetry is turned on.
 One-electron integrals computed using PRISM.
 NBasis=   144 RedAO= T EigKep=  3.03D-03  NBF=   144
 NBsUse=   144 1.00D-06 EigRej= -1.00D+00 NBFU=   144
 Initial guess from the checkpoint file:  "C:\Users\GHS Azim Shah\Desktop\comp3.chk"
 B after Tr=     0.000000    0.000000    0.000000
         Rot=    0.999548    0.026658    0.011346   -0.008033 Ang=   3.45 deg.
 ExpMin= 1.61D-01 ExpMax= 5.48D+03 ExpMxC= 8.25D+02 IAcc=1 IRadAn=         1 AccDes= 0.00D+00
 Harris functional with IExCor=  402 and IRadAn=       1 diagonalized for initial guess.
 HarFok:  IExCor=  402 AccDes= 0.00D+00 IRadAn=         1 IDoV= 1 UseB2=F ITyADJ=14
 ICtDFT=  3500011 ScaDFX=  1.000000  1.000000  1.000000  1.000000
 FoFCou: FMM=F IPFlag=           0 FMFlag=      100000 FMFlg1=           0
         NFxFlg=           0 DoJE=T BraDBF=F KetDBF=T FulRan=T
         wScrn=  0.000000 ICntrl=     500 IOpCl=  0 I1Cent=   200000004 NGrid=           0
         NMat0=    1 NMatS0=      1 NMatT0=    0 NMatD0=    1 NMtDS0=    0 NMtDT0=    0
 Petite list used in FoFCou.
 Requested convergence on RMS density matrix=1.00D-08 within 128 cycles.
 Requested convergence on MAX density matrix=1.00D-06.
 Requested convergence on             energy=1.00D-06.
 No special actions if energy rises.
 Integral accuracy reduced to 1.0D-05 until final iterations.
 Initial convergence to 1.0D-05 achieved.  Increase integral accuracy.
 SCF Done:  E(RB3LYP) =  -542.162395601     A.U. after   13 cycles
            NFock= 13  Conv=0.25D-08     -V/T= 2.0057
 Calling FoFJK, ICntrl=      2127 FMM=F ISym2X=0 I1Cent= 0 IOpClX= 0 NMat=1 NMatS=1 NMatT=0.
 ***** Axes restored to original set *****
 -------------------------------------------------------------------
 Center     Atomic                   Forces (Hartrees/Bohr)
 Number     Number              X              Y              Z
 -------------------------------------------------------------------
      1        6          -0.002779888   -0.000870954   -0.002718088
      2        6           0.000413234    0.001529920   -0.000867545
      3        6          -0.000170048   -0.000443691    0.002201307
      4        8          -0.001103675    0.001952966   -0.005265083
      5        6          -0.000934756   -0.000041984    0.003238817
      6        6          -0.001184475   -0.000052732    0.002229787
      7        1           0.000410203    0.001549881    0.000871489
      8        6           0.002130112   -0.003414849   -0.001383873
      9        6          -0.000932404    0.001460921    0.002394196
     10        6           0.006550162   -0.000048159   -0.001839128
     11        6           0.000781025    0.000631527    0.000540521
     12        6          -0.001239038    0.000010001    0.000246868
     13        8          -0.003402317   -0.004741397    0.001114305
     14        1          -0.000005930    0.000583485   -0.000758849
     15        1           0.000688282    0.000284645    0.000792646
     16        1           0.000230234   -0.001179794    0.000391821
     17        1          -0.000778809    0.000688208   -0.000563746
     18        1           0.000267855   -0.000985185    0.000879231
     19        1           0.000098236    0.000346860   -0.000227724
     20        1           0.000227788    0.000087761    0.000091921
     21        1          -0.000019794   -0.000126447   -0.000388290
     22        1           0.000601358    0.000331348    0.000412162
     23        1           0.000436699    0.000173224   -0.000130479
     24        1          -0.000986028    0.000360518   -0.000753975
     25        1          -0.000408401   -0.000474759    0.000186192
     26        1          -0.000593415   -0.000056037    0.000307556
     27        1           0.000673634    0.000404335   -0.000593126
     28        1           0.001509559    0.000343807   -0.000283500
     29        1          -0.000698314    0.000905937    0.000857634
     30        1           0.000218909    0.000790643   -0.000983044
 -------------------------------------------------------------------
 Cartesian Forces:  Max     0.006550162 RMS     0.001517509

 GradGradGradGradGradGradGradGradGradGradGradGradGradGradGradGradGradGrad
 Berny optimization.
 Using GEDIIS/GDIIS optimizer.
 FormGI is forming the generalized inverse of G from B-inverse, IUseBI=4.
 Internal  Forces:  Max     0.004930800 RMS     0.000866165
 Search for a local minimum.
 Step number   8 out of a maximum of  178
 All quantities printed in internal units (Hartrees-Bohrs-Radians)
 Mixed Optimization -- En-DIIS/RFO-DIIS
 Swapping is turned off.
 Update second derivatives using D2CorX and points    7    8
 DE= -2.11D-03 DEPred=-1.66D-03 R= 1.27D+00
 TightC=F SS=  1.41D+00  RLast= 7.86D-01 DXNew= 2.2267D+00 2.3578D+00
 Trust test= 1.27D+00 RLast= 7.86D-01 DXMaxT set to 2.23D+00
 ITU=  1  1  1  1  1  0  0  0
     Eigenvalues ---    0.00043   0.00463   0.00471   0.00516   0.00753
     Eigenvalues ---    0.01228   0.01324   0.01661   0.01836   0.02929
     Eigenvalues ---    0.03024   0.03101   0.03471   0.03938   0.04439
     Eigenvalues ---    0.04807   0.05223   0.05388   0.05455   0.05522
     Eigenvalues ---    0.05631   0.05658   0.05721   0.05763   0.05801
     Eigenvalues ---    0.06601   0.07155   0.07279   0.07385   0.07834
     Eigenvalues ---    0.08225   0.09128   0.09524   0.10654   0.14963
     Eigenvalues ---    0.15731   0.15786   0.15999   0.16000   0.16000
     Eigenvalues ---    0.16000   0.16000   0.16005   0.16013   0.16037
     Eigenvalues ---    0.16059   0.16461   0.16605   0.17358   0.17997
     Eigenvalues ---    0.19205   0.20777   0.22774   0.24088   0.27635
     Eigenvalues ---    0.28951   0.29720   0.30061   0.30620   0.30900
     Eigenvalues ---    0.31351   0.32252   0.32273   0.32280   0.32282
     Eigenvalues ---    0.32283   0.32284   0.32285   0.32286   0.32289
     Eigenvalues ---    0.32290   0.32373   0.32669   0.32974   0.33426
     Eigenvalues ---    0.33695   0.33827   0.36103   0.36589   0.41664
     Eigenvalues ---    0.43368   0.47945   0.59061   0.60633
 En-DIIS/RFO-DIIS IScMMF=        0 using points:     8    7
 RFO step:  Lambda=-6.26688110D-04.
 DidBck=F Rises=F RFO-DIIS coefs:    2.78080   -1.78080
 Iteration  1 RMS(Cart)=  0.23515215 RMS(Int)=  0.37651445
 Iteration  2 RMS(Cart)=  0.22188122 RMS(Int)=  0.27179257
 Iteration  3 RMS(Cart)=  0.19088415 RMS(Int)=  0.18222944
 Iteration  4 RMS(Cart)=  0.17374127 RMS(Int)=  0.10941435
 Iteration  5 RMS(Cart)=  0.15414909 RMS(Int)=  0.05676812
 Iteration  6 RMS(Cart)=  0.05593226 RMS(Int)=  0.04085716
 Iteration  7 RMS(Cart)=  0.00322790 RMS(Int)=  0.04080797
 Iteration  8 RMS(Cart)=  0.00043048 RMS(Int)=  0.04081768
 Iteration  9 RMS(Cart)=  0.00011402 RMS(Int)=  0.04082078
 Iteration 10 RMS(Cart)=  0.00003722 RMS(Int)=  0.04082178
 Iteration 11 RMS(Cart)=  0.00001214 RMS(Int)=  0.04082210
 Iteration 12 RMS(Cart)=  0.00000399 RMS(Int)=  0.04082220
 Iteration 13 RMS(Cart)=  0.00000131 RMS(Int)=  0.04082224
 Iteration 14 RMS(Cart)=  0.00000043 RMS(Int)=  0.04082225
 Variable       Old X    -DE/DX   Delta X   Delta X   Delta X     New X
                                 (Linear)    (Quad)   (Total)
    R1        2.93127   0.00001  -0.01234  -0.02406  -0.02843   2.90284
    R2        2.91404  -0.00080  -0.01053  -0.02436   0.01726   2.93131
    R3        2.06490  -0.00009   0.00406   0.00466   0.00872   2.07362
    R4        2.06857   0.00004   0.00080  -0.00160  -0.00080   2.06777
    R5        2.95027   0.00065  -0.02378  -0.05442  -0.12656   2.82371
    R6        2.06809   0.00033   0.00395   0.00695   0.01091   2.07900
    R7        2.07144  -0.00119   0.00525   0.00165   0.00690   2.07834
    R8        2.80357  -0.00054   0.01172   0.04923   0.02688   2.83046
    R9        2.90351   0.00190   0.00247   0.01554   0.01801   2.92152
   R10        2.86946  -0.00091  -0.01215  -0.02965  -0.04180   2.82766
   R11        2.77304  -0.00018   0.00810   0.04541   0.07353   2.84656
   R12        2.07621   0.00035   0.00420   0.00984   0.01404   2.09025
   R13        2.92354   0.00273  -0.03101  -0.07100  -0.10201   2.82153
   R14        2.06761  -0.00040   0.00421   0.00373   0.00795   2.07556
   R15        2.07280  -0.00014   0.00384   0.00529   0.00913   2.08193
   R16        2.07120  -0.00032   0.00527   0.00727   0.01254   2.08374
   R17        2.52893  -0.00255   0.00553   0.00464   0.01017   2.53910
   R18        2.06173  -0.00031   0.00143  -0.00036   0.00107   2.06280
   R19        2.05231  -0.00027   0.00118  -0.00163  -0.00045   2.05186
   R20        2.05159  -0.00106   0.00620   0.00428   0.01049   2.06208
   R21        2.91427  -0.00041  -0.01303  -0.03243  -0.04546   2.86881
   R22        2.93620  -0.00207  -0.00539  -0.02559  -0.03098   2.90522
   R23        2.83298  -0.00493   0.02338   0.07298   0.09636   2.92933
   R24        2.06151   0.00020   0.00726   0.01022   0.01748   2.07899
   R25        2.06691  -0.00052   0.00318   0.00049   0.00367   2.07059
   R26        2.06590  -0.00006   0.00572   0.00935   0.01507   2.08097
   R27        2.07060  -0.00061   0.00594   0.00912   0.01507   2.08567
   R28        2.06822  -0.00049   0.00588   0.00744   0.01333   2.08155
   R29        2.06978   0.00033   0.00176   0.00165   0.00340   2.07318
   R30        1.85559  -0.00075  -0.00618  -0.00614  -0.01231   1.84328
    A1        1.83830   0.00135  -0.00947  -0.01118  -0.08538   1.75292
    A2        1.95892   0.00045  -0.01100  -0.01081   0.01008   1.96900
    A3        1.92768  -0.00056   0.01415   0.02658   0.04688   1.97456
    A4        1.93187  -0.00057  -0.00650  -0.01760   0.02928   1.96115
    A5        1.93109  -0.00088   0.02171   0.02651   0.03331   1.96439
    A6        1.87686   0.00017  -0.00774  -0.01219  -0.03112   1.84574
    A7        1.85405  -0.00085  -0.00477  -0.03246  -0.24205   1.61200
    A8        1.93658   0.00042   0.00605   0.03333   0.10555   2.04213
    A9        1.93861   0.00050  -0.00662  -0.01923   0.03168   1.97029
   A10        1.92648   0.00001   0.00004   0.01353   0.11627   2.04274
   A11        1.93595   0.00025   0.01022   0.01291   0.04121   1.97716
   A12        1.87315  -0.00030  -0.00463  -0.00713  -0.04938   1.82377
   A13        1.84440  -0.00042   0.01462   0.00809  -0.10119   1.74320
   A14        1.95499   0.00010  -0.00733  -0.00233  -0.00112   1.95386
   A15        1.96885  -0.00001  -0.01091  -0.01410   0.04547   2.01433
   A16        1.84511   0.00060   0.00834   0.02928   0.08248   1.92759
   A17        1.92790   0.00002   0.00263  -0.01986   0.02656   1.95447
   A18        1.91732  -0.00025  -0.00500   0.00138  -0.04772   1.86961
   A19        1.95324   0.00132  -0.01036  -0.00732  -0.30477   1.64846
   A20        1.85536  -0.00117   0.02474   0.05235   0.01146   1.86682
   A21        1.94549  -0.00015  -0.02011  -0.03327  -0.08120   1.86429
   A22        2.02150  -0.00001   0.02172   0.04726   0.13619   2.15769
   A23        1.82886   0.00058   0.02277   0.04886   0.09717   1.92603
   A24        1.96344   0.00074  -0.05372  -0.14614  -0.18336   1.78008
   A25        1.84121   0.00011   0.00308   0.02815   0.02162   1.86283
   A26        1.91519  -0.00015   0.00008  -0.00567  -0.00555   1.90964
   A27        1.93690   0.00017   0.00250   0.01420   0.01627   1.95317
   A28        1.92783  -0.00037   0.01829   0.04283   0.06068   1.98850
   A29        1.89316   0.00010  -0.00283  -0.00438  -0.00715   1.88601
   A30        1.89480   0.00019  -0.00982  -0.02443  -0.03422   1.86058
   A31        1.89507   0.00007  -0.00887  -0.02438  -0.03406   1.86101
   A32        2.17655   0.00309   0.00106   0.03237   0.03318   2.20973
   A33        2.00449  -0.00228  -0.00412  -0.03814  -0.04250   1.96199
   A34        2.10160  -0.00081   0.00327   0.00684   0.00985   2.11146
   A35        2.12469  -0.00032  -0.00615  -0.01192  -0.01983   2.10486
   A36        2.10138   0.00088  -0.00923  -0.01854  -0.02953   2.07185
   A37        2.05696  -0.00055   0.01516   0.02955   0.04294   2.09989
   A38        2.02050  -0.00197  -0.00422  -0.01999  -0.02485   1.99565
   A39        1.91162   0.00135   0.00590   0.02398   0.02981   1.94143
   A40        1.81956   0.00101   0.01000   0.03856   0.04916   1.86871
   A41        1.97635   0.00043  -0.01077  -0.02415  -0.03472   1.94163
   A42        1.80847   0.00044   0.01537   0.03220   0.04655   1.85502
   A43        1.91573  -0.00133  -0.01517  -0.04869  -0.06388   1.85185
   A44        1.96545  -0.00036  -0.01123  -0.02625  -0.03796   1.92749
   A45        1.89316   0.00025   0.01270   0.03238   0.04537   1.93854
   A46        1.94384   0.00045  -0.01015  -0.01508  -0.02563   1.91821
   A47        1.89993   0.00005   0.01071   0.02865   0.03955   1.93949
   A48        1.86875   0.00003   0.00326   0.00246   0.00455   1.87331
   A49        1.89103  -0.00043  -0.00487  -0.02194  -0.02643   1.86460
   A50        1.94681   0.00057  -0.00202   0.01301   0.01092   1.95773
   A51        1.95353  -0.00101   0.00921   0.01139   0.02038   1.97391
   A52        1.92007  -0.00124   0.00660   0.00209   0.00857   1.92864
   A53        1.86638   0.00051  -0.00183  -0.00950  -0.01149   1.85489
   A54        1.90391   0.00026  -0.01043  -0.01970  -0.03008   1.87383
   A55        1.87050   0.00100  -0.00218   0.00120  -0.00125   1.86926
   A56        1.89946   0.00110  -0.01314  -0.02132  -0.03446   1.86500
    D1        0.33145   0.00021   0.12258   0.41738   0.45338   0.78483
    D2        2.42568  -0.00007   0.12310   0.43248   0.49055   2.91624
    D3       -1.77540   0.00015   0.11692   0.43281   0.52621  -1.24919
    D4        2.43487   0.00063   0.10227   0.38282   0.44116   2.87603
    D5       -1.75408   0.00035   0.10279   0.39791   0.47833  -1.27575
    D6        0.32803   0.00057   0.09661   0.39824   0.51399   0.84201
    D7       -1.75409   0.00076   0.09490   0.37840   0.44136  -1.31274
    D8        0.34014   0.00048   0.09542   0.39349   0.47853   0.81867
    D9        2.42225   0.00070   0.08924   0.39382   0.51419   2.93643
   D10       -0.37568   0.00068   0.01793   0.12895   0.17008  -0.20560
   D11       -2.35883   0.00072  -0.01304   0.05840   0.09083  -2.26800
   D12        1.81930   0.00070  -0.01747   0.01210   0.02805   1.84735
   D13       -2.49679  -0.00037   0.04074   0.15853   0.19433  -2.30246
   D14        1.80325  -0.00033   0.00978   0.08798   0.11507   1.91832
   D15       -0.30181  -0.00035   0.00535   0.04168   0.05230  -0.24952
   D16        1.70759   0.00034   0.04059   0.16800   0.19167   1.89927
   D17       -0.27555   0.00038   0.00963   0.09745   0.11242  -0.16314
   D18       -2.38061   0.00036   0.00519   0.05116   0.04964  -2.33097
   D19       -0.16691  -0.00066  -0.21893  -0.80264  -0.99836  -1.16526
   D20        1.83396  -0.00013  -0.20427  -0.76441  -0.95897   0.87500
   D21       -2.27507  -0.00040  -0.22551  -0.77540  -0.98851   3.01960
   D22       -2.26769  -0.00065  -0.22337  -0.83072  -1.02848   2.98701
   D23       -0.26683  -0.00013  -0.20871  -0.79249  -0.98909  -1.25591
   D24        1.90733  -0.00039  -0.22995  -0.80349  -1.01863   0.88870
   D25        1.94166  -0.00044  -0.22409  -0.83870  -1.07881   0.86285
   D26       -2.34066   0.00009  -0.20944  -0.80048  -1.03942   2.90311
   D27       -0.16651  -0.00018  -0.23068  -0.81147  -1.06896  -1.23547
   D28       -0.07314   0.00120   0.24684   0.93574   1.09840   1.02526
   D29       -2.14846   0.00099   0.24440   0.92061   1.11385  -1.03460
   D30        2.06147   0.00094   0.24415   0.91242   1.10506  -3.11665
   D31       -2.95264   0.00000   0.06874   0.20534   0.33521  -2.61742
   D32        1.23849  -0.00014   0.07063   0.20547   0.33745   1.57594
   D33       -0.86425  -0.00009   0.06805   0.19831   0.32729  -0.53696
   D34       -0.95221  -0.00011   0.08724   0.23059   0.26059  -0.69162
   D35       -3.04427  -0.00024   0.08913   0.23071   0.26283  -2.78144
   D36        1.13618  -0.00019   0.08656   0.22355   0.25267   1.38885
   D37        1.12806   0.00012   0.09250   0.22448   0.31306   1.44112
   D38       -0.96401  -0.00001   0.09439   0.22461   0.31530  -0.64870
   D39       -3.06674   0.00004   0.09182   0.21745   0.30514  -2.76160
   D40        2.15936   0.00021  -0.18872  -0.58021  -0.80559   1.35378
   D41       -1.01761   0.00007  -0.18216  -0.54514  -0.76441  -1.78202
   D42        0.09956   0.00073  -0.20192  -0.56791  -0.72440  -0.62484
   D43       -3.07741   0.00060  -0.19536  -0.53284  -0.68322   2.52255
   D44       -1.92921   0.00014  -0.21065  -0.59274  -0.81149  -2.74069
   D45        1.17700   0.00000  -0.20409  -0.55767  -0.77031   0.40669
   D46        0.28500  -0.00130  -0.17047  -0.68223  -0.75255  -0.46755
   D47        2.34688  -0.00172  -0.17172  -0.67310  -0.79279   1.55409
   D48       -1.94485  -0.00091  -0.18023  -0.68124  -0.80986  -2.75471
   D49       -0.86534   0.00053  -0.21081  -0.33260  -0.52778  -1.39313
   D50       -3.12547   0.00037  -0.19749  -0.30359  -0.48512   2.67260
   D51        1.10864   0.00075  -0.18795  -0.27883  -0.45200   0.65664
   D52        1.27349  -0.00047  -0.20417  -0.34564  -0.57291   0.70059
   D53       -0.98663  -0.00063  -0.19084  -0.31663  -0.53025  -1.51687
   D54       -3.03571  -0.00025  -0.18130  -0.29188  -0.49712   2.75035
   D55       -3.02579   0.00064  -0.20149  -0.34232  -0.53582   2.72158
   D56        0.99728   0.00048  -0.18816  -0.31331  -0.49316   0.50412
   D57       -1.05181   0.00086  -0.17862  -0.28856  -0.46003  -1.51184
   D58        3.11014   0.00026   0.01188   0.06431   0.07660  -3.09644
   D59       -0.01233  -0.00028   0.05852   0.12138   0.18013   0.16780
   D60        0.00578   0.00042   0.00514   0.02820   0.03312   0.03890
   D61       -3.11669  -0.00012   0.05178   0.08528   0.13665  -2.98004
   D62       -0.18847  -0.00036  -0.09693  -0.48603  -0.58293  -0.77141
   D63        1.91551  -0.00036  -0.08193  -0.44467  -0.52689   1.38862
   D64       -2.28809  -0.00047  -0.08592  -0.46019  -0.54688  -2.83497
   D65        2.03988   0.00018  -0.10251  -0.49255  -0.59393   1.44595
   D66       -2.13933   0.00018  -0.08751  -0.45119  -0.53788  -2.67721
   D67       -0.05974   0.00008  -0.09150  -0.46671  -0.55787  -0.61761
   D68       -2.16885  -0.00093  -0.11666  -0.54344  -0.66015  -2.82900
   D69       -0.06486  -0.00093  -0.10166  -0.50209  -0.60411  -0.66897
   D70        2.01472  -0.00103  -0.10566  -0.51761  -0.62410   1.39063
   D71       -0.13019  -0.00166  -0.22139  -0.97206  -1.19342  -1.32361
   D72        1.96022  -0.00131  -0.21882  -0.96741  -1.18618   0.77404
   D73       -2.24541  -0.00153  -0.21137  -0.95724  -1.16846   2.86932
   D74       -2.41414  -0.00050  -0.21167  -0.94525  -1.15611   2.71293
   D75       -0.32373  -0.00015  -0.20911  -0.94061  -1.14887  -1.47261
   D76        1.75382  -0.00036  -0.20166  -0.93043  -1.13114   0.62268
   D77        1.85760  -0.00045  -0.21445  -0.93942  -1.15486   0.70273
   D78       -2.33518  -0.00010  -0.21188  -0.93477  -1.14762   2.80039
   D79       -0.25763  -0.00031  -0.20443  -0.92460  -1.12989  -1.38752
   D80        1.13086   0.00105   0.04624   0.16266   0.20707   1.33793
   D81       -3.03114  -0.00052   0.05260   0.17160   0.22582  -2.80533
   D82       -0.91539  -0.00043   0.04112   0.13709   0.17842  -0.73696
         Item               Value     Threshold  Converged?
 Maximum Force            0.004931     0.000450     NO 
 RMS     Force            0.000866     0.000300     NO 
 Maximum Displacement     2.660506     0.001800     NO 
 RMS     Displacement     0.818570     0.001200     NO 
 Predicted change in Energy=-1.422071D-02
 GradGradGradGradGradGradGradGradGradGradGradGradGradGradGradGradGradGrad

                          Input orientation:                          
 ---------------------------------------------------------------------
 Center     Atomic      Atomic             Coordinates (Angstroms)
 Number     Number       Type             X           Y           Z
 ---------------------------------------------------------------------
      1          6           0       -8.284037    1.407924    0.786469
      2          6           0       -9.632865    1.648044    0.091732
      3          6           0      -10.173395    0.332683    0.550442
      4          8           0       -9.288268   -0.593547   -0.225503
      5          6           0       -8.011235   -0.061254    0.370229
      6          6           0       -9.974047    0.124001    2.069267
      7          1           0       -7.758164   -0.613931    1.294344
      8          6           0      -11.622251    0.097298    0.259889
      9          6           0      -12.156277   -0.248297   -0.923637
     10          6           0       -7.001790   -0.455849   -0.656721
     11          6           0       -7.469586   -0.287289   -2.091090
     12          6           0       -6.478520   -1.879351   -0.405005
     13          8           0       -5.783649    0.486981   -0.483154
     14          1           0       -5.292380    0.173314    0.298968
     15          1           0       -7.499364    2.092508    0.440452
     16          1           0       -8.331175    1.534608    1.872306
     17          1           0      -10.192606    2.548565    0.385161
     18          1           0       -9.543318    1.723739   -1.001812
     19          1           0       -9.863095   -0.948407    2.278978
     20          1           0      -10.830727    0.499062    2.651667
     21          1           0       -9.075956    0.618901    2.474706
     22          1           0      -12.252135    0.242884    1.139440
     23          1           0      -13.231120   -0.354260   -1.035194
     24          1           0      -11.487347   -0.532966   -1.737411
     25          1           0       -8.496645   -0.664194   -2.207002
     26          1           0       -7.394380    0.758387   -2.409646
     27          1           0       -6.826868   -0.873400   -2.766394
     28          1           0       -5.761954   -1.917462    0.433569
     29          1           0       -7.277953   -2.596714   -0.160835
     30          1           0       -5.962393   -2.261880   -1.294315
 ---------------------------------------------------------------------
                    Distance matrix (angstroms):
                    1          2          3          4          5
     1  C    0.000000
     2  C    1.536116   0.000000
     3  C    2.186669   1.494243   0.000000
     4  O    2.457327   2.290004   1.497813   0.000000
     5  C    1.551180   2.372540   2.205130   1.506335   0.000000
     6  C    2.479952   2.519872   1.546000   2.500228   2.602629
     7  H    2.149972   3.174478   2.698668   2.156749   1.106113
     8  C    3.624734   2.527992   1.496333   2.482005   3.616179
     9  C    4.545522   3.315825   2.538163   2.971879   4.346314
    10  C    2.683394   3.450957   3.483978   2.330856   1.493088
    11  C    3.437648   3.631805   3.830488   2.623321   2.530329
    12  C    3.935185   4.758063   4.411131   3.095189   2.501136
    13  O    2.951613   4.061407   4.512427   3.676449   2.447644
    14  H    3.272909   4.588855   4.890087   4.102471   2.729886
    15  H    1.097313   2.207030   3.203049   3.295234   2.214867
    16  H    1.094219   2.208554   2.566266   3.137814   2.214807
    17  H    2.259368   1.100158   2.222120   3.326200   3.401434
    18  H    2.209859   1.099812   2.177504   2.457137   2.723228
    19  H    3.205199   3.402735   2.173779   2.593988   2.803524
    20  H    3.284909   3.050951   2.207921   3.442541   3.669939
    21  H    2.024806   2.654778   2.233626   2.967531   2.454601
    22  H    4.150627   3.151625   2.162439   3.368560   4.320812
    23  H    5.558541   4.269265   3.512238   4.032238   5.413711
    24  H    4.516438   3.397304   2.776705   2.669361   4.092434
    25  H    3.646881   3.452770   3.377685   2.134947   2.690963
    26  H    3.380613   3.472637   4.082434   3.191398   2.963111
    27  H    4.466611   4.732884   4.863669   3.548652   3.449741
    28  H    4.188512   5.273864   4.953547   3.823875   2.916983
    29  H    4.236356   4.860799   4.179816   2.838701   2.692264
    30  H    4.815304   5.539043   5.278960   3.871322   3.436745
                    6          7          8          9         10
     6  C    0.000000
     7  H    2.460729   0.000000
     8  C    2.447680   4.062895   0.000000
     9  C    3.722662   4.939284   1.343635   0.000000
    10  C    4.074500   2.098510   4.742868   5.165565   0.000000
    11  C    4.873403   3.413375   4.787446   4.830067   1.518110
    12  C    4.728018   2.475190   5.550423   5.930113   1.537378
    13  O    4.919964   2.875798   5.898579   6.430012   1.550136
    14  H    5.005437   2.773197   6.330448   6.984670   2.057005
    15  H    3.556982   2.849723   4.583848   5.387667   2.818775
    16  H    2.174313   2.297521   3.936615   5.062357   3.482120
    17  H    2.960151   4.093227   2.840473   3.659425   4.504811
    18  H    3.489443   3.731462   2.925604   3.274537   3.365866
    19  H    1.098339   2.347789   2.874865   4.000698   4.128923
    20  H    1.101709   3.538605   2.551182   3.885670   5.149568
    21  H    1.102667   2.156318   3.414836   4.667885   3.906800
    22  H    2.463411   4.577543   1.091586   2.122908   5.592901
    23  H    4.524923   5.953774   2.114144   1.085799   6.241643
    24  H    4.148792   4.806756   2.098723   1.091206   4.614549
    25  H    4.592434   3.578729   4.053990   3.900373   2.163647
    26  H    5.207475   3.966754   5.043645   5.088939   2.168235
    27  H    5.855183   4.174234   5.752942   5.673545   2.157700
    28  H    4.958307   2.534754   6.199396   6.746517   2.205049
    29  H    4.432219   2.505908   5.129096   5.467630   2.214830
    30  H    5.753215   3.555514   6.325762   6.523505   2.179133
                   11         12         13         14         15
    11  C    0.000000
    12  C    2.521855   0.000000
    13  O    2.455063   2.467485   0.000000
    14  H    3.265694   2.473043   0.975422   0.000000
    15  H    3.474626   4.187193   2.524766   2.928157   0.000000
    16  H    4.446364   4.502621   3.624307   3.682770   1.747389
    17  H    4.646367   5.833116   4.943987   5.446235   2.732142
    18  H    3.087253   4.767748   3.991702   4.708113   2.528609
    19  H    5.026276   4.418797   5.131431   5.105892   4.267853
    20  H    5.865950   5.825960   5.941401   6.026160   4.304245
    21  H    4.924236   4.613098   4.427824   4.387236   2.965696
    22  H    5.795704   6.342225   6.673358   7.010665   5.147672
    23  H    5.857873   6.951305   7.515135   8.067337   6.404470
    24  H    4.040774   5.355036   5.928374   6.559214   5.247877
    25  H    1.100156   2.965911   3.414264   4.153146   3.950062
    26  H    1.095706   3.437302   2.525765   3.478118   3.148644
    27  H    1.101203   2.590259   2.855193   3.584231   4.419584
    28  H    3.456497   1.103688   2.573363   2.147082   4.370183
    29  H    3.015966   1.101509   3.441803   3.439037   4.732797
    30  H    2.608733   1.097081   2.871614   2.986241   4.932787
                   16         17         18         19         20
    16  H    0.000000
    17  H    2.589332   0.000000
    18  H    3.124999   1.739427   0.000000
    19  H    2.945764   3.990480   4.243371   0.000000
    20  H    2.815586   3.121652   4.062655   1.780556   0.000000
    21  H    1.325181   3.055603   3.677672   1.764753   1.767738
    22  H    4.192800   3.182257   3.757070   2.902625   2.091138
    23  H    6.002570   4.435805   4.233093   4.762388   4.481405
    24  H    5.221719   3.959482   3.068072   4.352260   4.556341
    25  H    4.637118   4.462893   2.872322   4.698082   5.514325
    26  H    4.451429   4.341170   2.744420   5.566946   6.123123
    27  H    5.438657   5.741980   4.151865   5.888979   6.875313
    28  H    4.537361   6.291138   5.442185   4.600430   6.037550
    29  H    4.723426   5.938620   4.950296   3.918233   5.487823
    30  H    5.481965   6.622365   5.365980   5.450606   6.847938
                   21         22         23         24         25
    21  H    0.000000
    22  H    3.465896   0.000000
    23  H    5.525561   2.458460   0.000000
    24  H    4.988340   3.076218   1.888329   0.000000
    25  H    4.888796   5.111279   4.887172   3.030188   0.000000
    26  H    5.167597   6.038174   6.098741   4.344177   1.811018
    27  H    5.895294   6.777548   6.654397   4.784848   1.773370
    28  H    4.645642   6.876612   7.771056   6.277748   4.002729
    29  H    4.529798   5.873373   6.421315   4.946074   3.067025
    30  H    5.674389   7.194294   7.519345   5.806083   3.131778
                   26         27         28         29         30
    26  H    0.000000
    27  H    1.764105   0.000000
    28  H    4.231886   3.530421   0.000000
    29  H    4.040719   3.156300   1.764357   0.000000
    30  H    3.523714   2.200502   1.773241   1.768500   0.000000
 Stoichiometry    C10H18O2
 Framework group  C1[X(C10H18O2)]
 Deg. of freedom    84
 Full point group                 C1      NOp   1
 Largest Abelian subgroup         C1      NOp   1
 Largest concise Abelian subgroup C1      NOp   1
                         Standard orientation:                         
 ---------------------------------------------------------------------
 Center     Atomic      Atomic             Coordinates (Angstroms)
 Number     Number       Type             X           Y           Z
 ---------------------------------------------------------------------
      1          6           0        0.063925   -1.500524    0.751539
      2          6           0       -1.132109   -0.698522    1.286281
      3          6           0       -1.546736   -0.282801   -0.087772
      4          8           0       -0.388086    0.593903   -0.451587
      5          6           0        0.640110   -0.493119   -0.277687
      6          6           0       -1.636859   -1.486887   -1.053263
      7          1           0        0.778171   -1.047205   -1.225006
      8          6           0       -2.849933    0.447697   -0.171802
      9          6           0       -3.067246    1.736936    0.138027
     10          6           0        1.888987    0.294068   -0.054185
     11          6           0        1.708445    1.517314    0.826570
     12          6           0        2.561635    0.661484   -1.386883
     13          8           0        2.884555   -0.633284    0.688636
     14          1           0        3.245345   -1.250375    0.024952
     15          1           0        0.788232   -1.757548    1.534746
     16          1           0       -0.226228   -2.450232    0.291996
     17          1           0       -1.872426   -1.246753    1.887713
     18          1           0       -0.830567    0.145676    1.923454
     19          1           0       -1.407923   -1.153864   -2.074552
     20          1           0       -2.642989   -1.935712   -1.057840
     21          1           0       -0.929538   -2.300320   -0.821101
     22          1           0       -3.663208   -0.190864   -0.521635
     23          1           0       -4.066167    2.158539    0.079992
     24          1           0       -2.208458    2.380419    0.335874
     25          1           0        0.798332    2.065428    0.540896
     26          1           0        1.686033    1.239836    1.886323
     27          1           0        2.559647    2.203357    0.694479
     28          1           0        3.085919   -0.197761   -1.839598
     29          1           0        1.849231    1.022945   -2.145269
     30          1           0        3.303541    1.455604   -1.236764
 ---------------------------------------------------------------------
 Rotational constants (GHZ):      1.6226235      0.6362546      0.5773087
 Standard basis: 6-31G (6D, 7F)
 There are   144 symmetry adapted cartesian basis functions of A   symmetry.
 There are   144 symmetry adapted basis functions of A   symmetry.
   144 basis functions,   336 primitive gaussians,   144 cartesian basis functions
    47 alpha electrons       47 beta electrons
       nuclear repulsion energy       793.1545446805 Hartrees.
 NAtoms=   30 NActive=   30 NUniq=   30 SFac= 1.00D+00 NAtFMM=   60 NAOKFM=F Big=F
 Integral buffers will be    262144 words long.
 Raffenetti 2 integral format.
 Two-electron integral symmetry is turned on.
 One-electron integrals computed using PRISM.
 NBasis=   144 RedAO= T EigKep=  3.16D-03  NBF=   144
 NBsUse=   144 1.00D-06 EigRej= -1.00D+00 NBFU=   144
 Initial guess from the checkpoint file:  "C:\Users\GHS Azim Shah\Desktop\comp3.chk"
 B after Tr=     0.000000    0.000000    0.000000
         Rot=    0.985795    0.137620    0.053676   -0.079923 Ang=  19.34 deg.
 ExpMin= 1.61D-01 ExpMax= 5.48D+03 ExpMxC= 8.25D+02 IAcc=1 IRadAn=         1 AccDes= 0.00D+00
 Harris functional with IExCor=  402 and IRadAn=       1 diagonalized for initial guess.
 HarFok:  IExCor=  402 AccDes= 0.00D+00 IRadAn=         1 IDoV= 1 UseB2=F ITyADJ=14
 ICtDFT=  3500011 ScaDFX=  1.000000  1.000000  1.000000  1.000000
 FoFCou: FMM=F IPFlag=           0 FMFlag=      100000 FMFlg1=           0
         NFxFlg=           0 DoJE=T BraDBF=F KetDBF=T FulRan=T
         wScrn=  0.000000 ICntrl=     500 IOpCl=  0 I1Cent=   200000004 NGrid=           0
         NMat0=    1 NMatS0=      1 NMatT0=    0 NMatD0=    1 NMtDS0=    0 NMtDT0=    0
 Petite list used in FoFCou.
 Requested convergence on RMS density matrix=1.00D-08 within 128 cycles.
 Requested convergence on MAX density matrix=1.00D-06.
 Requested convergence on             energy=1.00D-06.
 No special actions if energy rises.
 Integral accuracy reduced to 1.0D-05 until final iterations.
 Initial convergence to 1.0D-05 achieved.  Increase integral accuracy.
 SCF Done:  E(RB3LYP) =  -542.087475252     A.U. after   16 cycles
            NFock= 16  Conv=0.23D-08     -V/T= 2.0050
 Calling FoFJK, ICntrl=      2127 FMM=F ISym2X=0 I1Cent= 0 IOpClX= 0 NMat=1 NMatS=1 NMatT=0.
 ***** Axes restored to original set *****
 -------------------------------------------------------------------
 Center     Atomic                   Forces (Hartrees/Bohr)
 Number     Number              X              Y              Z
 -------------------------------------------------------------------
      1        6           0.046389960    0.043888023   -0.047086261
      2        6           0.010153294    0.028995748    0.015358584
      3        6          -0.054044562   -0.026935263   -0.001886309
      4        8          -0.003599054    0.013924494    0.048203579
      5        6           0.008146817   -0.017367706    0.008513992
      6        6          -0.011109215   -0.015682704    0.026854488
      7        1          -0.005695154   -0.002262982   -0.004887753
      8        6          -0.012939659   -0.004650712   -0.010193645
      9        6           0.010654650   -0.005024245    0.011398727
     10        6           0.049868261    0.014422051   -0.006651645
     11        6           0.003814079   -0.002837252   -0.014751217
     12        6           0.001021906   -0.011866997    0.000548876
     13        8          -0.019168086   -0.012122017   -0.011960547
     14        1           0.003112303   -0.000479317    0.003459765
     15        1           0.001801619   -0.005448184   -0.004595406
     16        1           0.011389662    0.011904952   -0.018855954
     17        1           0.002803859   -0.004877301    0.008860170
     18        1          -0.000182960   -0.007554904    0.004473098
     19        1          -0.006064253    0.000481053   -0.001206000
     20        1           0.001375469   -0.001946868   -0.004514873
     21        1          -0.027174738   -0.020238640    0.007287562
     22        1          -0.004422124    0.003508353   -0.006348349
     23        1           0.001518224   -0.001304319   -0.003745024
     24        1          -0.006925259    0.004465723   -0.002444850
     25        1           0.007000383    0.005374203    0.000432515
     26        1          -0.003888795   -0.000004049    0.002378200
     27        1           0.000045875    0.004134554    0.002263879
     28        1          -0.003534199    0.002469457   -0.000908020
     29        1          -0.001098033    0.005143659   -0.002314930
     30        1           0.000749727    0.001891189    0.002317348
 -------------------------------------------------------------------
 Cartesian Forces:  Max     0.054044562 RMS     0.015667144

 GradGradGradGradGradGradGradGradGradGradGradGradGradGradGradGradGradGrad
 Berny optimization.
 Using GEDIIS/GDIIS optimizer.
 FormGI is forming the generalized inverse of G from B-inverse, IUseBI=4.
 Internal  Forces:  Max     0.081433379 RMS     0.017669021
 Search for a local minimum.
 Step number   9 out of a maximum of  178
 All quantities printed in internal units (Hartrees-Bohrs-Radians)
 Mixed Optimization -- RFO/linear search
 Update second derivatives using D2CorX and points    9    8
 DE=  7.49D-02 DEPred=-1.42D-02 R=-5.27D+00
 Trust test=-5.27D+00 RLast= 6.28D+00 DXMaxT set to 1.11D+00
 ITU= -1  1  1  1  1  1  0  0  0
 Use linear search instead of GDIIS.
 Energy rises -- skip Quadratic/GDIIS search.
 Quartic linear search produced a step of -0.56370.
 Iteration  1 RMS(Cart)=  0.22255486 RMS(Int)=  0.16339569
 Iteration  2 RMS(Cart)=  0.19139072 RMS(Int)=  0.07647396
 Iteration  3 RMS(Cart)=  0.11675477 RMS(Int)=  0.01679564
 Iteration  4 RMS(Cart)=  0.01621817 RMS(Int)=  0.00994320
 Iteration  5 RMS(Cart)=  0.00043614 RMS(Int)=  0.00993446
 Iteration  6 RMS(Cart)=  0.00000049 RMS(Int)=  0.00993446
 Variable       Old X    -DE/DX   Delta X   Delta X   Delta X     New X
                                 (Linear)    (Quad)   (Total)
    R1        2.90284   0.02065   0.01603   0.00000   0.01255   2.91539
    R2        2.93131   0.03024  -0.00973   0.00000  -0.02177   2.90954
    R3        2.07362  -0.00067  -0.00492   0.00000  -0.00492   2.06870
    R4        2.06777  -0.01782   0.00045   0.00000   0.00045   2.06822
    R5        2.82371   0.06140   0.07134   0.00000   0.08326   2.90697
    R6        2.07900  -0.00305  -0.00615   0.00000  -0.00615   2.07285
    R7        2.07834  -0.00499  -0.00389   0.00000  -0.00389   2.07445
    R8        2.83046  -0.00639  -0.01515   0.00000  -0.00656   2.82390
    R9        2.92152   0.02742  -0.01015   0.00000  -0.01015   2.91137
   R10        2.82766   0.01440   0.02356   0.00000   0.02356   2.85122
   R11        2.84656   0.03175  -0.04145   0.00000  -0.04636   2.80020
   R12        2.09025  -0.00425  -0.00792   0.00000  -0.00792   2.08233
   R13        2.82153   0.04134   0.05750   0.00000   0.05750   2.87903
   R14        2.07556  -0.00131  -0.00448   0.00000  -0.00448   2.07108
   R15        2.08193  -0.00412  -0.00515   0.00000  -0.00515   2.07678
   R16        2.08374  -0.02854  -0.00707   0.00000  -0.00707   2.07667
   R17        2.53910  -0.00618  -0.00573   0.00000  -0.00573   2.53337
   R18        2.06280  -0.00210  -0.00060   0.00000  -0.00060   2.06220
   R19        2.05186  -0.00099   0.00025   0.00000   0.00025   2.05212
   R20        2.06208  -0.00358  -0.00591   0.00000  -0.00591   2.05617
   R21        2.86881   0.00773   0.02563   0.00000   0.02563   2.89444
   R22        2.90522   0.00115   0.01746   0.00000   0.01746   2.92269
   R23        2.92933  -0.02123  -0.05432   0.00000  -0.05432   2.87502
   R24        2.07899  -0.00843  -0.00985   0.00000  -0.00985   2.06914
   R25        2.07059  -0.00096  -0.00207   0.00000  -0.00207   2.06851
   R26        2.08097  -0.00356  -0.00850   0.00000  -0.00850   2.07247
   R27        2.08567  -0.00307  -0.00849   0.00000  -0.00849   2.07717
   R28        2.08155  -0.00307  -0.00751   0.00000  -0.00751   2.07404
   R29        2.07318  -0.00218  -0.00192   0.00000  -0.00192   2.07126
   R30        1.84328   0.00450   0.00694   0.00000   0.00694   1.85022
    A1        1.75292  -0.01638   0.04813   0.00000   0.06496   1.81787
    A2        1.96900   0.01575  -0.00568   0.00000  -0.01435   1.95465
    A3        1.97456  -0.00332  -0.02643   0.00000  -0.02796   1.94660
    A4        1.96115   0.00131  -0.01651   0.00000  -0.02948   1.93168
    A5        1.96439   0.00968  -0.01878   0.00000  -0.01611   1.94828
    A6        1.84574  -0.00628   0.01754   0.00000   0.02073   1.86647
    A7        1.61200   0.05837   0.13644   0.00000   0.18945   1.80146
    A8        2.04213   0.00257  -0.05950   0.00000  -0.07260   1.96953
    A9        1.97029  -0.04128  -0.01786   0.00000  -0.03746   1.93283
   A10        2.04274  -0.01655  -0.06554   0.00000  -0.09161   1.95113
   A11        1.97716  -0.02434  -0.02323   0.00000  -0.02928   1.94788
   A12        1.82377   0.01748   0.02784   0.00000   0.03922   1.86299
   A13        1.74320  -0.04369   0.05704   0.00000   0.09064   1.83384
   A14        1.95386   0.05736   0.00063   0.00000  -0.00725   1.94661
   A15        2.01433   0.00644  -0.02563   0.00000  -0.03932   1.97501
   A16        1.92759   0.00524  -0.04649   0.00000  -0.06287   1.86473
   A17        1.95447   0.02543  -0.01497   0.00000  -0.02301   1.93146
   A18        1.86961  -0.04646   0.02690   0.00000   0.03854   1.90815
   A19        1.64846   0.05556   0.17180   0.00000   0.23961   1.88807
   A20        1.86682  -0.01069  -0.00646   0.00000   0.01052   1.87734
   A21        1.86429   0.01868   0.04577   0.00000   0.05061   1.91489
   A22        2.15769  -0.02815  -0.07677   0.00000  -0.09226   2.06543
   A23        1.92603  -0.00091  -0.05477   0.00000  -0.06150   1.86453
   A24        1.78008   0.02272   0.10336   0.00000   0.09837   1.87845
   A25        1.86283  -0.00078  -0.01218   0.00000  -0.00890   1.85393
   A26        1.90964  -0.00728   0.00313   0.00000   0.00312   1.91276
   A27        1.95317  -0.01004  -0.00917   0.00000  -0.00907   1.94410
   A28        1.98850   0.03192  -0.03420   0.00000  -0.03410   1.95440
   A29        1.88601   0.00121   0.00403   0.00000   0.00402   1.89003
   A30        1.86058  -0.00794   0.01929   0.00000   0.01928   1.87986
   A31        1.86101  -0.00890   0.01920   0.00000   0.01939   1.88040
   A32        2.20973  -0.00641  -0.01870   0.00000  -0.01864   2.19109
   A33        1.96199   0.00965   0.02396   0.00000   0.02402   1.98601
   A34        2.11146  -0.00325  -0.00555   0.00000  -0.00549   2.10596
   A35        2.10486   0.00153   0.01118   0.00000   0.01158   2.11644
   A36        2.07185   0.00598   0.01665   0.00000   0.01705   2.08890
   A37        2.09989  -0.00696  -0.02420   0.00000  -0.02380   2.07609
   A38        1.99565   0.00783   0.01401   0.00000   0.01417   2.00982
   A39        1.94143  -0.00724  -0.01680   0.00000  -0.01680   1.92463
   A40        1.86871   0.00121  -0.02771   0.00000  -0.02785   1.84086
   A41        1.94163   0.00183   0.01957   0.00000   0.01953   1.96116
   A42        1.85502  -0.00860  -0.02624   0.00000  -0.02600   1.82901
   A43        1.85185   0.00472   0.03601   0.00000   0.03602   1.88787
   A44        1.92749   0.00171   0.02140   0.00000   0.02152   1.94901
   A45        1.93854  -0.00212  -0.02558   0.00000  -0.02565   1.91289
   A46        1.91821   0.00012   0.01445   0.00000   0.01454   1.93276
   A47        1.93949  -0.00195  -0.02230   0.00000  -0.02234   1.91715
   A48        1.87331   0.00127  -0.00257   0.00000  -0.00230   1.87101
   A49        1.86460   0.00107   0.01490   0.00000   0.01480   1.87940
   A50        1.95773  -0.00271  -0.00616   0.00000  -0.00614   1.95159
   A51        1.97391  -0.00610  -0.01149   0.00000  -0.01144   1.96247
   A52        1.92864   0.00144  -0.00483   0.00000  -0.00481   1.92383
   A53        1.85489   0.00395   0.00648   0.00000   0.00651   1.86141
   A54        1.87383   0.00125   0.01696   0.00000   0.01695   1.89078
   A55        1.86926   0.00279   0.00070   0.00000   0.00076   1.87001
   A56        1.86500   0.00238   0.01942   0.00000   0.01942   1.88442
    D1        0.78483  -0.01240  -0.25557   0.00000  -0.23759   0.54724
    D2        2.91624   0.00563  -0.27653   0.00000  -0.25984   2.65639
    D3       -1.24919  -0.00340  -0.29663   0.00000  -0.29036  -1.53954
    D4        2.87603  -0.01339  -0.24868   0.00000  -0.24061   2.63542
    D5       -1.27575   0.00464  -0.26964   0.00000  -0.26286  -1.53861
    D6        0.84201  -0.00439  -0.28974   0.00000  -0.29337   0.54864
    D7       -1.31274  -0.01245  -0.24879   0.00000  -0.24388  -1.55661
    D8        0.81867   0.00558  -0.26975   0.00000  -0.26613   0.55254
    D9        2.93643  -0.00345  -0.28985   0.00000  -0.29664   2.63979
   D10       -0.20560   0.01557  -0.09588   0.00000  -0.10239  -0.30799
   D11       -2.26800   0.01255  -0.05120   0.00000  -0.06195  -2.32996
   D12        1.84735   0.01784  -0.01581   0.00000  -0.02405   1.82330
   D13       -2.30246   0.00606  -0.10954   0.00000  -0.10920  -2.41166
   D14        1.91832   0.00304  -0.06487   0.00000  -0.06876   1.84955
   D15       -0.24952   0.00833  -0.02948   0.00000  -0.03086  -0.28038
   D16        1.89927   0.00642  -0.10805   0.00000  -0.10453   1.79473
   D17       -0.16314   0.00340  -0.06337   0.00000  -0.06410  -0.22723
   D18       -2.33097   0.00870  -0.02798   0.00000  -0.02619  -2.35716
   D19       -1.16526   0.03709   0.56278   0.00000   0.57091  -0.59435
   D20        0.87500   0.04244   0.54057   0.00000   0.54461   1.41961
   D21        3.01960   0.03180   0.55723   0.00000   0.56012  -2.70346
   D22        2.98701   0.00348   0.57975   0.00000   0.58020  -2.71597
   D23       -1.25591   0.00883   0.55755   0.00000   0.55390  -0.70201
   D24        0.88870  -0.00182   0.57420   0.00000   0.56941   1.45810
   D25        0.86285   0.01382   0.60813   0.00000   0.61918   1.48203
   D26        2.90311   0.01917   0.58592   0.00000   0.59288  -2.78720
   D27       -1.23547   0.00852   0.60258   0.00000   0.60839  -0.62708
   D28        1.02526  -0.03656  -0.61917   0.00000  -0.61158   0.41368
   D29       -1.03460  -0.08143  -0.62788   0.00000  -0.62164  -1.65624
   D30       -3.11665  -0.04299  -0.62292   0.00000  -0.61533   2.55120
   D31       -2.61742   0.00452  -0.18896   0.00000  -0.20286  -2.82028
   D32        1.57594   0.01422  -0.19022   0.00000  -0.20418   1.37177
   D33       -0.53696   0.01007  -0.18450   0.00000  -0.19835  -0.73530
   D34       -0.69162  -0.01395  -0.14689   0.00000  -0.13378  -0.82539
   D35       -2.78144  -0.00424  -0.14816   0.00000  -0.13509  -2.91653
   D36        1.38885  -0.00839  -0.14243   0.00000  -0.12926   1.25959
   D37        1.44112  -0.00917  -0.17647   0.00000  -0.17569   1.26543
   D38       -0.64870   0.00054  -0.17774   0.00000  -0.17701  -0.82571
   D39       -2.76160  -0.00361  -0.17201   0.00000  -0.17118  -2.93277
   D40        1.35378  -0.02483   0.45411   0.00000   0.46720   1.82098
   D41       -1.78202  -0.02421   0.43090   0.00000   0.44410  -1.33792
   D42       -0.62484   0.00939   0.40835   0.00000   0.39297  -0.23187
   D43        2.52255   0.01002   0.38513   0.00000   0.36987   2.89242
   D44       -2.74069   0.01814   0.45744   0.00000   0.45956  -2.28114
   D45        0.40669   0.01877   0.43422   0.00000   0.43645   0.84315
   D46       -0.46755  -0.01733   0.42421   0.00000   0.40349  -0.06407
   D47        1.55409  -0.00163   0.44690   0.00000   0.43674   1.99083
   D48       -2.75471   0.00835   0.45652   0.00000   0.44725  -2.30746
   D49       -1.39313   0.01050   0.29751   0.00000   0.29247  -1.10066
   D50        2.67260   0.00772   0.27346   0.00000   0.26833   2.94093
   D51        0.65664   0.00518   0.25479   0.00000   0.24994   0.90657
   D52        0.70059  -0.00147   0.32295   0.00000   0.32948   1.03006
   D53       -1.51687  -0.00425   0.29890   0.00000   0.30534  -1.21153
   D54        2.75035  -0.00679   0.28023   0.00000   0.28695   3.03730
   D55        2.72158   0.00714   0.30204   0.00000   0.30046   3.02204
   D56        0.50412   0.00436   0.27799   0.00000   0.27632   0.78044
   D57       -1.51184   0.00183   0.25932   0.00000   0.25793  -1.25391
   D58       -3.09644   0.00032  -0.04318   0.00000  -0.04327  -3.13971
   D59        0.16780  -0.00430  -0.10154   0.00000  -0.10160   0.06620
   D60        0.03890  -0.00032  -0.01867   0.00000  -0.01860   0.02030
   D61       -2.98004  -0.00494  -0.07703   0.00000  -0.07694  -3.05698
   D62       -0.77141   0.00146   0.32860   0.00000   0.32860  -0.44281
   D63        1.38862  -0.00132   0.29701   0.00000   0.29708   1.68570
   D64       -2.83497  -0.00123   0.30828   0.00000   0.30846  -2.52651
   D65        1.44595  -0.00043   0.33480   0.00000   0.33453   1.78048
   D66       -2.67721  -0.00322   0.30321   0.00000   0.30301  -2.37420
   D67       -0.61761  -0.00312   0.31447   0.00000   0.31438  -0.30323
   D68       -2.82900   0.00123   0.37213   0.00000   0.37215  -2.45685
   D69       -0.66897  -0.00155   0.34054   0.00000   0.34062  -0.32835
   D70        1.39063  -0.00146   0.35180   0.00000   0.35200   1.74263
   D71       -1.32361   0.00366   0.67273   0.00000   0.67273  -0.65088
   D72        0.77404   0.00244   0.66865   0.00000   0.66865   1.44268
   D73        2.86932   0.00289   0.65866   0.00000   0.65863  -2.75524
   D74        2.71293  -0.00248   0.65170   0.00000   0.65150  -2.91875
   D75       -1.47261  -0.00371   0.64762   0.00000   0.64742  -0.82519
   D76        0.62268  -0.00325   0.63763   0.00000   0.63740   1.26008
   D77        0.70273   0.00411   0.65100   0.00000   0.65123   1.35396
   D78        2.80039   0.00288   0.64692   0.00000   0.64714  -2.83566
   D79       -1.38752   0.00334   0.63692   0.00000   0.63713  -0.75039
   D80        1.33793  -0.00353  -0.11673   0.00000  -0.11629   1.22163
   D81       -2.80533   0.00162  -0.12729   0.00000  -0.12768  -2.93301
   D82       -0.73696   0.00185  -0.10058   0.00000  -0.10062  -0.83758
         Item               Value     Threshold  Converged?
 Maximum Force            0.081433     0.000450     NO 
 RMS     Force            0.017669     0.000300     NO 
 Maximum Displacement     1.653537     0.001800     NO 
 RMS     Displacement     0.480361     0.001200     NO 
 Predicted change in Energy=-9.163203D-02
 GradGradGradGradGradGradGradGradGradGradGradGradGradGradGradGradGradGrad

                          Input orientation:                          
 ---------------------------------------------------------------------
 Center     Atomic      Atomic             Coordinates (Angstroms)
 Number     Number       Type             X           Y           Z
 ---------------------------------------------------------------------
      1          6           0       -8.021903    1.476967    0.742710
      2          6           0       -9.510115    1.694220    0.399017
      3          6           0      -10.159616    0.354501    0.785898
      4          8           0       -9.125976   -0.680772    0.481170
      5          6           0       -7.796220   -0.027375    0.504853
      6          6           0      -10.436707    0.276624    2.299401
      7          1           0       -7.243603   -0.459306    1.354727
      8          6           0      -11.434460    0.072807    0.029657
      9          6           0      -11.563526   -0.794486   -0.984422
     10          6           0       -7.048719   -0.456825   -0.751299
     11          6           0       -7.737844   -0.101887   -2.072336
     12          6           0       -6.674863   -1.955183   -0.666538
     13          8           0       -5.761301    0.353842   -0.754631
     14          1           0       -5.193765    0.022403   -0.028906
     15          1           0       -7.362336    2.072598    0.103503
     16          1           0       -7.803254    1.759050    1.777340
     17          1           0       -9.954946    2.535134    0.945083
     18          1           0       -9.634763    1.910046   -0.670068
     19          1           0      -10.582496   -0.769173    2.593003
     20          1           0      -11.340218    0.840265    2.570962
     21          1           0       -9.601866    0.676765    2.891491
     22          1           0      -12.294774    0.638692    0.390903
     23          1           0      -12.517421   -0.941811   -1.482046
     24          1           0      -10.714926   -1.407980   -1.280086
     25          1           0       -8.821505   -0.004343   -1.949615
     26          1           0       -7.322626    0.832246   -2.463697
     27          1           0       -7.565417   -0.883130   -2.822465
     28          1           0       -6.391579   -2.248442    0.354235
     29          1           0       -7.503102   -2.611118   -0.963772
     30          1           0       -5.833649   -2.174230   -1.334174
 ---------------------------------------------------------------------
                    Distance matrix (angstroms):
                    1          2          3          4          5
     1  C    0.000000
     2  C    1.542757   0.000000
     3  C    2.414873   1.538303   0.000000
     4  O    2.437872   2.407260   1.494343   0.000000
     5  C    1.539661   2.431569   2.410489   1.481803   0.000000
     6  C    3.113742   2.545508   1.540629   2.437331   3.207021
     7  H    2.174734   3.269271   3.080419   2.086978   1.101923
     8  C    3.758412   2.543327   1.508800   2.469988   3.670509
     9  C    4.548140   3.510564   2.534791   2.846496   4.122983
    10  C    2.630342   3.465356   3.563552   2.425723   1.523517
    11  C    3.240055   3.531931   3.773960   2.963514   2.578927
    12  C    3.947170   4.742595   4.425801   2.991541   2.519135
    13  O    2.934921   4.145012   4.660301   3.730774   2.423329
    14  H    3.272539   4.648545   5.043200   4.027023   2.657094
    15  H    1.094711   2.200785   3.352954   3.291520   2.181565
    16  H    1.094457   2.194847   2.916874   3.063067   2.193304
    17  H    2.212990   1.096904   2.195994   3.353275   3.379401
    18  H    2.187423   1.097753   2.194317   2.880374   2.917925
    19  H    3.876257   3.468700   2.169585   2.566925   3.560052
    20  H    3.841759   2.965782   2.194594   3.403476   4.193033
    21  H    2.784577   2.693708   2.201922   2.806960   3.074445
    22  H    4.368512   2.978008   2.189905   3.433717   4.549023
    23  H    5.568636   4.419383   3.518983   3.927373   5.203239
    24  H    4.434748   3.727546   2.771822   2.481051   3.689298
    25  H    3.175257   2.979157   3.066324   2.541452   2.660105
    26  H    3.344503   3.704489   4.340117   3.770084   3.126584
    27  H    4.299873   4.560979   4.613229   3.659276   3.443346
    28  H    4.085039   5.027112   4.599973   3.154462   2.632269
    29  H    4.460232   4.941784   4.348943   2.906512   2.986386
    30  H    4.736364   5.611173   5.440880   4.045406   3.441321
                    6          7          8          9         10
     6  C    0.000000
     7  H    3.410266   0.000000
     8  C    2.487728   4.427441   0.000000
     9  C    3.633248   4.923991   1.340601   0.000000
    10  C    4.617703   2.115025   4.486104   4.533414   0.000000
    11  C    5.151623   3.480918   4.256039   4.037213   1.531671
    12  C    5.284811   2.578105   5.220268   5.034610   1.546619
    13  O    5.585024   2.703299   5.734006   5.919229   1.521393
    14  H    5.742306   2.519588   6.241173   6.492624   2.047526
    15  H    4.183211   2.826694   4.537270   5.201322   2.688312
    16  H    3.066791   2.326566   4.368463   5.318601   3.445785
    17  H    2.677151   4.060278   3.014966   4.170957   4.502853
    18  H    3.482662   3.928266   2.665329   3.336681   3.506608
    19  H    1.095969   3.574570   2.829402   3.709586   4.875397
    20  H    1.098986   4.466583   2.656333   3.919570   5.580038
    21  H    1.098928   3.035408   3.451559   4.586435   4.590589
    22  H    2.688098   5.258220   1.091267   2.116657   5.479587
    23  H    4.484785   6.007766   2.118372   1.085933   5.538583
    24  H    3.965857   4.460078   2.103779   1.088078   3.824315
    25  H    4.554334   3.689912   3.278873   3.012408   2.187116
    26  H    5.717807   4.031713   4.868341   4.777001   2.160795
    27  H    5.985219   4.210953   4.900807   4.401265   2.176796
    28  H    5.150018   2.219896   5.560953   5.536698   2.205432
    29  H    5.252940   3.173810   4.862708   4.448327   2.211919
    30  H    6.355918   3.486994   6.186946   5.904024   2.183030
                   11         12         13         14         15
    11  C    0.000000
    12  C    2.557519   0.000000
    13  O    2.418834   2.484744   0.000000
    14  H    3.265485   2.551680   0.979094   0.000000
    15  H    3.098978   4.157956   2.500765   2.987227   0.000000
    16  H    4.276373   4.587083   3.543311   3.617720   1.759105
    17  H    4.579764   5.789578   5.023318   5.470952   2.764747
    18  H    3.100408   4.868369   4.175240   4.867931   2.405985
    19  H    5.504790   5.225019   5.975930   6.044785   4.964142
    20  H    5.951888   6.329413   6.513102   6.723622   4.840511
    21  H    5.359147   5.306041   5.305509   5.328064   3.838845
    22  H    5.232744   6.279312   6.639251   7.140054   5.144670
    23  H    4.888586   5.985605   6.917587   7.528430   6.178635
    24  H    3.346125   4.122861   5.283798   5.839063   5.026788
    25  H    1.094941   3.171772   3.304714   4.104916   3.264683
    26  H    1.094610   3.379221   2.363792   3.334082   2.851414
    27  H    1.096706   2.567178   3.010128   3.774744   4.163995
    28  H    3.508329   1.099193   2.898054   2.595822   4.435833
    29  H    2.753227   1.097533   3.445083   3.625251   4.805838
    30  H    2.909544   1.096066   2.594658   2.634079   4.737018
                   16         17         18         19         20
    16  H    0.000000
    17  H    2.434078   0.000000
    18  H    3.060561   1.761240   0.000000
    19  H    3.844659   3.745384   4.327129   0.000000
    20  H    3.739534   2.726727   3.815401   1.779022   0.000000
    21  H    2.376485   2.714167   3.769187   1.772418   1.775201
    22  H    4.832304   3.062418   3.133314   3.124616   2.388403
    23  H    6.335741   4.954430   4.135470   4.514395   4.581318
    24  H    5.277855   4.590979   3.542339   3.927649   4.502906
    25  H    4.246950   4.014089   2.442031   4.931677   5.243367
    26  H    4.367649   4.631276   3.118451   6.225874   6.441188
    27  H    5.309979   5.620391   4.088623   6.200245   6.805018
    28  H    4.480853   5.994104   5.372193   4.976355   6.240434
    29  H    5.167412   6.011586   5.007111   5.052334   6.255385
    30  H    5.388093   6.660196   5.618791   6.320479   7.393211
                   21         22         23         24         25
    21  H    0.000000
    22  H    3.675071   0.000000
    23  H    5.499825   2.460792   0.000000
    24  H    4.794488   3.078471   1.872723   0.000000
    25  H    4.950675   4.237347   3.841518   2.450205   0.000000
    26  H    5.822126   5.736589   5.576451   4.234057   1.791870
    27  H    6.263361   5.916797   5.130547   3.545956   1.764055
    28  H    5.029955   6.571498   6.527262   4.697734   4.030911
    29  H    5.484344   5.946135   5.310234   3.444329   3.083075
    30  H    6.339075   7.254967   6.798053   4.941348   3.743589
                   26         27         28         29         30
    26  H    0.000000
    27  H    1.769231   0.000000
    28  H    4.277642   3.651491   0.000000
    29  H    3.760199   2.538614   1.761862   0.000000
    30  H    3.540024   2.623159   1.779752   1.764977   0.000000
 Stoichiometry    C10H18O2
 Framework group  C1[X(C10H18O2)]
 Deg. of freedom    84
 Full point group                 C1      NOp   1
 Largest Abelian subgroup         C1      NOp   1
 Largest concise Abelian subgroup C1      NOp   1
                         Standard orientation:                         
 ---------------------------------------------------------------------
 Center     Atomic      Atomic             Coordinates (Angstroms)
 Number     Number       Type             X           Y           Z
 ---------------------------------------------------------------------
      1          6           0        0.180327   -1.671273    0.617008
      2          6           0       -1.128596   -1.042020    1.137451
      3          6           0       -1.660258   -0.274535   -0.085119
      4          8           0       -0.440955    0.214943   -0.796998
      5          6           0        0.694174   -0.662539   -0.426529
      6          6           0       -2.401790   -1.208536   -1.060471
      7          1           0        0.996825   -1.196227   -1.341852
      8          6           0       -2.560454    0.878763    0.283702
      9          6           0       -2.219444    2.174854    0.250982
     10          6           0        1.866602    0.234273   -0.049377
     11          6           0        1.602102    1.197880    1.111449
     12          6           0        2.412376    0.958138   -1.302446
     13          8           0        2.947477   -0.705208    0.464161
     14          1           0        3.289559   -1.216979   -0.297217
     15          1           0        0.915397   -1.808620    1.416507
     16          1           0        0.003924   -2.656100    0.173347
     17          1           0       -1.848207   -1.789353    1.493611
     18          1           0       -0.927860   -0.369077    1.981202
     19          1           0       -2.477007   -0.728946   -2.043060
     20          1           0       -3.418124   -1.431875   -0.706982
     21          1           0       -1.876279   -2.164333   -1.194382
     22          1           0       -3.566126    0.575182    0.579209
     23          1           0       -2.924821    2.950508    0.533924
     24          1           0       -1.238998    2.464850   -0.121230
     25          1           0        0.536185    1.427475    1.211470
     26          1           0        1.977417    0.762421    2.042945
     27          1           0        2.125275    2.148766    0.953742
     28          1           0        2.387065    0.311725   -2.191116
     29          1           0        1.835006    1.857726   -1.551373
     30          1           0        3.448366    1.274942   -1.135953
 ---------------------------------------------------------------------
 Rotational constants (GHZ):      1.4695816      0.6683438      0.5854510
 Standard basis: 6-31G (6D, 7F)
 There are   144 symmetry adapted cartesian basis functions of A   symmetry.
 There are   144 symmetry adapted basis functions of A   symmetry.
   144 basis functions,   336 primitive gaussians,   144 cartesian basis functions
    47 alpha electrons       47 beta electrons
       nuclear repulsion energy       786.1781364059 Hartrees.
 NAtoms=   30 NActive=   30 NUniq=   30 SFac= 1.00D+00 NAtFMM=   60 NAOKFM=F Big=F
 Integral buffers will be    262144 words long.
 Raffenetti 2 integral format.
 Two-electron integral symmetry is turned on.
 One-electron integrals computed using PRISM.
 NBasis=   144 RedAO= T EigKep=  3.45D-03  NBF=   144
 NBsUse=   144 1.00D-06 EigRej= -1.00D+00 NBFU=   144
 Lowest energy guess from the checkpoint file:  "C:\Users\GHS Azim Shah\Desktop\comp3.chk"
 B after Tr=     0.000000    0.000000    0.000000
         Rot=    0.996779    0.065415    0.026961   -0.037768 Ang=   9.20 deg.
 B after Tr=     0.000000    0.000000    0.000000
         Rot=    0.996282   -0.068240   -0.029217    0.043714 Ang=  -9.88 deg.
 Requested convergence on RMS density matrix=1.00D-08 within 128 cycles.
 Requested convergence on MAX density matrix=1.00D-06.
 Requested convergence on             energy=1.00D-06.
 No special actions if energy rises.
 Integral accuracy reduced to 1.0D-05 until final iterations.
 Initial convergence to 1.0D-05 achieved.  Increase integral accuracy.
 SCF Done:  E(RB3LYP) =  -542.167124509     A.U. after   13 cycles
            NFock= 13  Conv=0.89D-08     -V/T= 2.0058
 Calling FoFJK, ICntrl=      2127 FMM=F ISym2X=0 I1Cent= 0 IOpClX= 0 NMat=1 NMatS=1 NMatT=0.
 ***** Axes restored to original set *****
 -------------------------------------------------------------------
 Center     Atomic                   Forces (Hartrees/Bohr)
 Number     Number              X              Y              Z
 -------------------------------------------------------------------
      1        6           0.000664807    0.006127988   -0.011245803
      2        6           0.003015167    0.006447851   -0.000254971
      3        6          -0.007956798   -0.008169124    0.007458986
      4        8          -0.003055764    0.014235347   -0.001165931
      5        6          -0.002479892   -0.008453147    0.012977696
      6        6          -0.000564931   -0.000080395    0.006532804
      7        1          -0.001264807    0.001282611    0.000148044
      8        6           0.000124455   -0.005557813   -0.006034228
      9        6           0.002227026    0.000635982    0.007581782
     10        6           0.021393042    0.002514370   -0.006643244
     11        6          -0.000283058    0.000168251   -0.002985546
     12        6          -0.001110384   -0.002334095   -0.001640848
     13        8          -0.011866942   -0.009589447   -0.001868706
     14        1           0.001951528   -0.000221259    0.001200015
     15        1           0.000091046   -0.001142303    0.000979062
     16        1          -0.000666023   -0.002432588    0.000627334
     17        1           0.000579215   -0.001446880    0.000722563
     18        1          -0.000479158   -0.003500358    0.001564511
     19        1          -0.000727186    0.001182766   -0.001471567
     20        1           0.001512069   -0.000048569   -0.000657982
     21        1          -0.000943392   -0.000866811   -0.002068605
     22        1           0.000801397    0.001045626   -0.002566893
     23        1           0.001276013   -0.000827413   -0.000934392
     24        1          -0.003254169    0.001390624   -0.002108511
     25        1           0.002261931   -0.000502282    0.000528494
     26        1          -0.001426968    0.000199530    0.001324538
     27        1           0.001269636    0.001542157    0.000198084
     28        1           0.000885580    0.001950677   -0.000873854
     29        1          -0.001537374    0.003966422    0.001661535
     30        1          -0.000436066    0.002482280   -0.000984366
 -------------------------------------------------------------------
 Cartesian Forces:  Max     0.021393042 RMS     0.004618708

 GradGradGradGradGradGradGradGradGradGradGradGradGradGradGradGradGradGrad
 Berny optimization.
 Using GEDIIS/GDIIS optimizer.
 FormGI is forming the generalized inverse of G from B-inverse, IUseBI=4.
 Internal  Forces:  Max     0.013713551 RMS     0.002479141
 Search for a local minimum.
 Step number  10 out of a maximum of  178
 All quantities printed in internal units (Hartrees-Bohrs-Radians)
 Mixed Optimization -- RFO/linear search
 Update second derivatives using D2CorX and points    8   10
 ITU=  0 -1  1  1  1  1  1  0  0  0
 Use linear search instead of GDIIS.
     Eigenvalues ---    0.00117   0.00464   0.00472   0.00589   0.00771
     Eigenvalues ---    0.01209   0.01336   0.01661   0.01843   0.02934
     Eigenvalues ---    0.03061   0.03100   0.03513   0.03940   0.04395
     Eigenvalues ---    0.04941   0.05237   0.05411   0.05473   0.05502
     Eigenvalues ---    0.05557   0.05616   0.05704   0.05758   0.05912
     Eigenvalues ---    0.06716   0.06898   0.07026   0.07104   0.07790
     Eigenvalues ---    0.08349   0.08807   0.09372   0.10584   0.14835
     Eigenvalues ---    0.15720   0.15808   0.16000   0.16000   0.16000
     Eigenvalues ---    0.16000   0.16006   0.16010   0.16030   0.16059
     Eigenvalues ---    0.16111   0.16471   0.16623   0.17621   0.17873
     Eigenvalues ---    0.19131   0.21042   0.22655   0.24370   0.27352
     Eigenvalues ---    0.28846   0.29576   0.30024   0.30455   0.30889
     Eigenvalues ---    0.31776   0.32256   0.32275   0.32282   0.32282
     Eigenvalues ---    0.32284   0.32285   0.32286   0.32289   0.32290
     Eigenvalues ---    0.32302   0.32372   0.32657   0.33064   0.33412
     Eigenvalues ---    0.33694   0.33839   0.36317   0.36822   0.41603
     Eigenvalues ---    0.44540   0.47974   0.59370   0.60593
 RFO step:  Lambda=-3.69380293D-03 EMin= 1.16757623D-03
 Quartic linear search produced a step of -0.14085.
 Iteration  1 RMS(Cart)=  0.05699778 RMS(Int)=  0.00132551
 Iteration  2 RMS(Cart)=  0.00154242 RMS(Int)=  0.00091603
 Iteration  3 RMS(Cart)=  0.00000118 RMS(Int)=  0.00091603
 Iteration  4 RMS(Cart)=  0.00000000 RMS(Int)=  0.00091603
 Variable       Old X    -DE/DX   Delta X   Delta X   Delta X     New X
                                 (Linear)    (Quad)   (Total)
    R1        2.91539   0.00244   0.00224   0.00102   0.00271   2.91810
    R2        2.90954   0.00210   0.00063   0.00140   0.00074   2.91027
    R3        2.06870  -0.00114  -0.00054  -0.00050  -0.00103   2.06767
    R4        2.06822  -0.00017   0.00005  -0.00036  -0.00031   2.06791
    R5        2.90697   0.00524   0.00610   0.00322   0.01035   2.91732
    R6        2.07285  -0.00099  -0.00067  -0.00077  -0.00144   2.07141
    R7        2.07445  -0.00216  -0.00042  -0.00115  -0.00157   2.07288
    R8        2.82390  -0.00561  -0.00286  -0.00443  -0.00620   2.81770
    R9        2.91137   0.00241  -0.00111   0.00653   0.00542   2.91679
   R10        2.85122   0.00166   0.00257  -0.00080   0.00177   2.85299
   R11        2.80020   0.00116  -0.00383   0.00459   0.00050   2.80070
   R12        2.08233  -0.00102  -0.00086  -0.00155  -0.00241   2.07992
   R13        2.87903   0.01371   0.00627   0.02385   0.03012   2.90915
   R14        2.07108  -0.00143  -0.00049  -0.00107  -0.00156   2.06952
   R15        2.07678  -0.00143  -0.00056  -0.00176  -0.00232   2.07446
   R16        2.07667  -0.00214  -0.00077  -0.00206  -0.00283   2.07384
   R17        2.53337  -0.00425  -0.00063  -0.00136  -0.00199   2.53138
   R18        2.06220  -0.00093  -0.00007  -0.00073  -0.00079   2.06140
   R19        2.05212  -0.00058   0.00003  -0.00070  -0.00067   2.05144
   R20        2.05617  -0.00276  -0.00064  -0.00137  -0.00201   2.05416
   R21        2.89444   0.00031   0.00279  -0.00257   0.00023   2.89467
   R22        2.92269  -0.00648   0.00190  -0.01190  -0.00999   2.91269
   R23        2.87502  -0.01363  -0.00592  -0.01250  -0.01842   2.85659
   R24        2.06914  -0.00222  -0.00107  -0.00076  -0.00183   2.06731
   R25        2.06851  -0.00085  -0.00023  -0.00011  -0.00034   2.06818
   R26        2.07247  -0.00103  -0.00093  -0.00012  -0.00105   2.07143
   R27        2.07717  -0.00110  -0.00093  -0.00004  -0.00096   2.07621
   R28        2.07404  -0.00165  -0.00082  -0.00095  -0.00177   2.07227
   R29        2.07126  -0.00024  -0.00021  -0.00014  -0.00035   2.07091
   R30        1.85022   0.00210   0.00076  -0.00022   0.00054   1.85076
    A1        1.81787  -0.00033   0.00288  -0.00200   0.00232   1.82020
    A2        1.95465   0.00228   0.00060   0.01135   0.01107   1.96572
    A3        1.94660  -0.00120  -0.00267  -0.00474  -0.00748   1.93912
    A4        1.93168  -0.00078   0.00003   0.00609   0.00520   1.93688
    A5        1.94828  -0.00045  -0.00242  -0.01055  -0.01305   1.93523
    A6        1.86647   0.00046   0.00146  -0.00013   0.00164   1.86811
    A7        1.80146   0.00142   0.00741   0.00871   0.02108   1.82254
    A8        1.96953   0.00069  -0.00464   0.00229  -0.00357   1.96595
    A9        1.93283  -0.00098   0.00081  -0.00306  -0.00384   1.92899
   A10        1.95113  -0.00119  -0.00347  -0.00258  -0.00812   1.94301
   A11        1.94788  -0.00138  -0.00168  -0.01373  -0.01632   1.93157
   A12        1.86299   0.00132   0.00143   0.00755   0.00982   1.87281
   A13        1.83384  -0.00424   0.00149  -0.02015  -0.01570   1.81814
   A14        1.94661   0.00061   0.00118   0.00493   0.00557   1.95218
   A15        1.97501   0.00171  -0.00087  -0.00071  -0.00310   1.97190
   A16        1.86473   0.00277  -0.00276   0.01498   0.01089   1.87562
   A17        1.93146  -0.00099  -0.00050  -0.00994  -0.01139   1.92006
   A18        1.90815   0.00007   0.00129   0.01047   0.01280   1.92095
   A19        1.88807   0.00659   0.00918   0.01089   0.02701   1.91509
   A20        1.87734  -0.00349  -0.00310  -0.00683  -0.00836   1.86898
   A21        1.91489   0.00321   0.00431  -0.00201   0.00257   1.91747
   A22        2.06543  -0.00627  -0.00619  -0.00968  -0.01702   2.04841
   A23        1.86453  -0.00079  -0.00502   0.00354  -0.00230   1.86223
   A24        1.87845   0.00664   0.01197   0.00680   0.01833   1.89679
   A25        1.85393   0.00120  -0.00179   0.00966   0.00813   1.86206
   A26        1.91276  -0.00098   0.00034  -0.00094  -0.00060   1.91216
   A27        1.94410  -0.00020  -0.00101  -0.00242  -0.00343   1.94067
   A28        1.95440  -0.00125  -0.00374   0.00290  -0.00083   1.95357
   A29        1.89003   0.00059   0.00044   0.00007   0.00051   1.89054
   A30        1.87986   0.00127   0.00210   0.00154   0.00364   1.88351
   A31        1.88040   0.00070   0.00207  -0.00111   0.00098   1.88138
   A32        2.19109   0.00033  -0.00205   0.00218   0.00014   2.19123
   A33        1.98601   0.00071   0.00260   0.00075   0.00336   1.98936
   A34        2.10596  -0.00104  -0.00061  -0.00289  -0.00350   2.10246
   A35        2.11644   0.00042   0.00116  -0.00204  -0.00085   2.11560
   A36        2.08890   0.00264   0.00176   0.00937   0.01116   2.10005
   A37        2.07609  -0.00297  -0.00270  -0.00722  -0.00988   2.06621
   A38        2.00982  -0.00170   0.00151  -0.00416  -0.00262   2.00720
   A39        1.92463   0.00172  -0.00183   0.01136   0.00952   1.93415
   A40        1.84086   0.00148  -0.00300   0.01063   0.00760   1.84846
   A41        1.96116  -0.00028   0.00214  -0.00775  -0.00563   1.95553
   A42        1.82901  -0.00037  -0.00289  -0.00409  -0.00697   1.82204
   A43        1.88787  -0.00084   0.00392  -0.00597  -0.00213   1.88574
   A44        1.94901  -0.00120   0.00232  -0.00775  -0.00544   1.94357
   A45        1.91289  -0.00027  -0.00278   0.00146  -0.00133   1.91155
   A46        1.93276   0.00047   0.00156  -0.00122   0.00036   1.93312
   A47        1.91715   0.00011  -0.00242  -0.00072  -0.00317   1.91397
   A48        1.87101   0.00087  -0.00032   0.00809   0.00781   1.87882
   A49        1.87940   0.00010   0.00164   0.00050   0.00213   1.88153
   A50        1.95159  -0.00058  -0.00067  -0.00642  -0.00713   1.94447
   A51        1.96247  -0.00449  -0.00126  -0.01121  -0.01250   1.94998
   A52        1.92383  -0.00250  -0.00053  -0.00460  -0.00515   1.91868
   A53        1.86141   0.00259   0.00070   0.01049   0.01116   1.87257
   A54        1.89078   0.00176   0.00185   0.00160   0.00342   1.89420
   A55        1.87001   0.00374   0.00007   0.01166   0.01171   1.88172
   A56        1.88442   0.00170   0.00212   0.00249   0.00460   1.88902
    D1        0.54724  -0.00017  -0.03039  -0.00196  -0.03136   0.51587
    D2        2.65639  -0.00035  -0.03250   0.00164  -0.02971   2.62668
    D3       -1.53954   0.00112  -0.03322   0.01070  -0.02227  -1.56182
    D4        2.63542  -0.00012  -0.02825   0.01003  -0.01779   2.61763
    D5       -1.53861  -0.00030  -0.03035   0.01362  -0.01614  -1.55475
    D6        0.54864   0.00117  -0.03107   0.02268  -0.00871   0.53993
    D7       -1.55661   0.00121  -0.02782   0.01438  -0.01331  -1.56993
    D8        0.55254   0.00102  -0.02992   0.01797  -0.01166   0.54088
    D9        2.63979   0.00250  -0.03064   0.02703  -0.00423   2.63557
   D10       -0.30799   0.00134  -0.00954   0.03105   0.02071  -0.28728
   D11       -2.32996   0.00251  -0.00407   0.03168   0.02668  -2.30328
   D12        1.82330   0.00287  -0.00056   0.02757   0.02629   1.84959
   D13       -2.41166  -0.00077  -0.01199   0.01561   0.00341  -2.40825
   D14        1.84955   0.00040  -0.00652   0.01624   0.00938   1.85893
   D15       -0.28038   0.00075  -0.00302   0.01213   0.00899  -0.27138
   D16        1.79473  -0.00054  -0.01227   0.01861   0.00642   1.80115
   D17       -0.22723   0.00063  -0.00681   0.01924   0.01239  -0.21484
   D18       -2.35716   0.00099  -0.00330   0.01513   0.01200  -2.34516
   D19       -0.59435   0.00028   0.06021  -0.02036   0.04033  -0.55402
   D20        1.41961   0.00145   0.05836  -0.01168   0.04696   1.46657
   D21       -2.70346   0.00331   0.06034   0.00552   0.06602  -2.63744
   D22       -2.71597  -0.00080   0.06314  -0.02711   0.03596  -2.68001
   D23       -0.70201   0.00037   0.06130  -0.01842   0.04259  -0.65943
   D24        1.45810   0.00223   0.06327  -0.00123   0.06164   1.51975
   D25        1.48203  -0.00073   0.06474  -0.02560   0.03990   1.52193
   D26       -2.78720   0.00044   0.06290  -0.01691   0.04653  -2.74067
   D27       -0.62708   0.00230   0.06487   0.00028   0.06558  -0.56150
   D28        0.41368   0.00109  -0.06857   0.03945  -0.02821   0.38546
   D29       -1.65624   0.00117  -0.06933   0.03664  -0.03191  -1.68815
   D30        2.55120  -0.00002  -0.06898   0.02058  -0.04746   2.50374
   D31       -2.82028   0.00143  -0.01864  -0.00802  -0.02796  -2.84825
   D32        1.37177   0.00147  -0.01877  -0.00596  -0.02604   1.34572
   D33       -0.73530   0.00158  -0.01816  -0.00486  -0.02432  -0.75963
   D34       -0.82539  -0.00172  -0.01786  -0.02095  -0.03758  -0.86298
   D35       -2.91653  -0.00169  -0.01799  -0.01889  -0.03566  -2.95219
   D36        1.25959  -0.00157  -0.01738  -0.01779  -0.03394   1.22564
   D37        1.26543  -0.00127  -0.01935  -0.01841  -0.03767   1.22776
   D38       -0.82571  -0.00123  -0.01948  -0.01635  -0.03575  -0.86146
   D39       -2.93277  -0.00112  -0.01887  -0.01525  -0.03403  -2.96681
   D40        1.82098  -0.00146   0.04766  -0.00148   0.04732   1.86830
   D41       -1.33792  -0.00117   0.04512   0.00082   0.04709  -1.29084
   D42       -0.23187   0.00347   0.04668   0.03127   0.07657  -0.15530
   D43        2.89242   0.00376   0.04414   0.03357   0.07634   2.96875
   D44       -2.28114   0.00063   0.04957   0.01249   0.06229  -2.21885
   D45        0.84315   0.00092   0.04702   0.01480   0.06206   0.90521
   D46       -0.06407  -0.00217   0.04917  -0.04564   0.00221  -0.06186
   D47        1.99083  -0.00060   0.05015  -0.04964  -0.00018   1.99065
   D48       -2.30746   0.00352   0.05107  -0.03364   0.01684  -2.29062
   D49       -1.10066   0.00284   0.03314   0.02688   0.05954  -1.04112
   D50        2.94093   0.00313   0.03054   0.03103   0.06109   3.00202
   D51        0.90657   0.00245   0.02846   0.02657   0.05455   0.96112
   D52        1.03006  -0.00076   0.03429   0.01650   0.05134   1.08141
   D53       -1.21153  -0.00047   0.03168   0.02065   0.05289  -1.15865
   D54        3.03730  -0.00115   0.02960   0.01619   0.04635   3.08364
   D55        3.02204   0.00197   0.03315   0.02831   0.06139   3.08343
   D56        0.78044   0.00226   0.03054   0.03246   0.06293   0.84338
   D57       -1.25391   0.00158   0.02847   0.02801   0.05639  -1.19752
   D58       -3.13971   0.00051  -0.00470   0.00480   0.00009  -3.13962
   D59        0.06620  -0.00117  -0.01106   0.00301  -0.00806   0.05814
   D60        0.02030   0.00018  -0.00204   0.00231   0.00027   0.02057
   D61       -3.05698  -0.00150  -0.00841   0.00052  -0.00788  -3.06486
   D62       -0.44281  -0.00028   0.03582  -0.06141  -0.02559  -0.46840
   D63        1.68570  -0.00114   0.03237  -0.06648  -0.03410   1.65160
   D64       -2.52651  -0.00090   0.03358  -0.06570  -0.03209  -2.55860
   D65        1.78048   0.00040   0.03654  -0.05605  -0.01955   1.76093
   D66       -2.37420  -0.00046   0.03308  -0.06113  -0.02806  -2.40226
   D67       -0.30323  -0.00022   0.03430  -0.06034  -0.02606  -0.32928
   D68       -2.45685  -0.00097   0.04057  -0.06958  -0.02902  -2.48587
   D69       -0.32835  -0.00182   0.03711  -0.07466  -0.03752  -0.36587
   D70        1.74263  -0.00159   0.03832  -0.07387  -0.03552   1.70711
   D71       -0.65088  -0.00183   0.07334  -0.09009  -0.01675  -0.66763
   D72        1.44268  -0.00204   0.07290  -0.08895  -0.01605   1.42663
   D73       -2.75524  -0.00196   0.07181  -0.08470  -0.01290  -2.76813
   D74       -2.91875  -0.00073   0.07108  -0.08763  -0.01657  -2.93532
   D75       -0.82519  -0.00095   0.07063  -0.08650  -0.01587  -0.84106
   D76        1.26008  -0.00086   0.06954  -0.08224  -0.01272   1.24736
   D77        1.35396   0.00039   0.07094  -0.07471  -0.00375   1.35021
   D78       -2.83566   0.00017   0.07049  -0.07357  -0.00306  -2.83872
   D79       -0.75039   0.00026   0.06941  -0.06932   0.00010  -0.75030
   D80        1.22163   0.00138  -0.01279   0.01920   0.00646   1.22810
   D81       -2.93301  -0.00003  -0.01382   0.01757   0.00369  -2.92931
   D82       -0.83758  -0.00098  -0.01096   0.00342  -0.00753  -0.84511
         Item               Value     Threshold  Converged?
 Maximum Force            0.013714     0.000450     NO 
 RMS     Force            0.002479     0.000300     NO 
 Maximum Displacement     0.211495     0.001800     NO 
 RMS     Displacement     0.056700     0.001200     NO 
 Predicted change in Energy=-2.348557D-03
 GradGradGradGradGradGradGradGradGradGradGradGradGradGradGradGradGradGrad

                          Input orientation:                          
 ---------------------------------------------------------------------
 Center     Atomic      Atomic             Coordinates (Angstroms)
 Number     Number       Type             X           Y           Z
 ---------------------------------------------------------------------
      1          6           0       -8.013102    1.494330    0.714681
      2          6           0       -9.514498    1.697072    0.415952
      3          6           0      -10.170156    0.357402    0.814266
      4          8           0       -9.119999   -0.661999    0.529211
      5          6           0       -7.786314   -0.015772    0.514902
      6          6           0      -10.477943    0.295326    2.325491
      7          1           0       -7.226858   -0.426170    1.369308
      8          6           0      -11.416435    0.051612    0.018912
      9          6           0      -11.518273   -0.874144   -0.943892
     10          6           0       -7.038336   -0.456931   -0.756251
     11          6           0       -7.705711   -0.051078   -2.073930
     12          6           0       -6.720039   -1.964307   -0.709254
     13          8           0       -5.729027    0.298539   -0.749818
     14          1           0       -5.169533   -0.064081   -0.032419
     15          1           0       -7.369090    2.078371    0.050346
     16          1           0       -7.771438    1.792822    1.739365
     17          1           0       -9.946796    2.534475    0.975777
     18          1           0       -9.670147    1.902439   -0.650273
     19          1           0      -10.654272   -0.744252    2.621332
     20          1           0      -11.372972    0.880941    2.572567
     21          1           0       -9.647018    0.681857    2.929237
     22          1           0      -12.281835    0.652140    0.302452
     23          1           0      -12.452073   -1.034347   -1.473827
     24          1           0      -10.675155   -1.519898   -1.175740
     25          1           0       -8.787563    0.059580   -1.955082
     26          1           0       -7.275661    0.891499   -2.426616
     27          1           0       -7.532064   -0.808672   -2.846877
     28          1           0       -6.438649   -2.283399    0.303715
     29          1           0       -7.581186   -2.570725   -1.014563
     30          1           0       -5.891357   -2.192530   -1.389074
 ---------------------------------------------------------------------
                    Distance matrix (angstroms):
                    1          2          3          4          5
     1  C    0.000000
     2  C    1.544193   0.000000
     3  C    2.440369   1.543780   0.000000
     4  O    2.430920   2.394508   1.491061   0.000000
     5  C    1.540050   2.435209   2.431374   1.482069   0.000000
     6  C    3.179270   2.557236   1.543499   2.446856   3.258816
     7  H    2.176014   3.263486   3.095975   2.084553   1.100649
     8  C    3.761410   2.546084   1.509737   2.458305   3.664468
     9  C    4.543870   3.532059   2.534807   2.822544   4.097852
    10  C    2.630823   3.484992   3.596938   2.455156   1.539455
    11  C    3.202988   3.539386   3.818642   3.024861   2.590327
    12  C    3.957496   4.741390   4.428855   2.998268   2.536196
    13  O    2.965076   4.200560   4.708870   3.749299   2.435311
    14  H    3.327565   4.709715   5.089278   4.034739   2.673843
    15  H    1.094165   2.209487   3.375097   3.287038   2.185251
    16  H    1.094293   2.190627   2.944501   3.051104   2.184158
    17  H    2.211164   1.096144   2.194453   3.331735   3.373996
    18  H    2.185280   1.096922   2.186784   2.875793   2.930186
    19  H    3.952511   3.481787   2.171059   2.595713   3.632204
    20  H    3.888022   2.961585   2.193737   3.410550   4.231099
    21  H    2.869504   2.713821   2.202737   2.800682   3.126967
    22  H    4.370503   2.960223   2.192718   3.431557   4.549829
    23  H    5.557718   4.434101   3.518448   3.905575   5.173184
    24  H    4.443623   3.772201   2.781978   2.461983   3.669614
    25  H    3.128248   2.971804   3.109590   2.608238   2.666271
    26  H    3.282525   3.706957   4.377976   3.814689   3.120326
    27  H    4.268479   4.566711   4.660818   3.733768   3.463364
    28  H    4.113275   5.031659   4.599852   3.141564   2.646305
    29  H    4.438637   4.898791   4.315241   2.897312   2.984815
    30  H    4.745580   5.613757   5.446557   4.055425   3.457494
                    6          7          8          9         10
     6  C    0.000000
     7  H    3.464737   0.000000
     8  C    2.502093   4.427686   0.000000
     9  C    3.624751   4.895694   1.339548   0.000000
    10  C    4.679094   2.134125   4.475181   4.503233   0.000000
    11  C    5.211543   3.496553   4.261456   4.060794   1.531791
    12  C    5.332679   2.634986   5.162392   4.926109   1.541332
    13  O    5.657715   2.694326   5.744435   5.910010   1.511644
    14  H    5.819633   2.515657   6.248184   6.464788   2.042226
    15  H    4.245056   2.834187   4.526560   5.188600   2.680998
    16  H    3.148207   2.314614   4.390646   5.324599   3.439031
    17  H    2.667889   4.039598   3.039743   4.215846   4.517475
    18  H    3.477142   3.933293   2.631139   3.348313   3.536141
    19  H    1.095142   3.662773   2.826107   3.670721   4.956371
    20  H    1.097756   4.510725   2.685299   3.932801   5.626723
    21  H    1.097429   3.085171   3.463818   4.574261   4.656704
    22  H    2.733867   5.277663   1.090846   2.113278   5.463074
    23  H    4.483306   5.979646   2.116630   1.085577   5.491527
    24  H    3.948741   4.423151   2.108633   1.087013   3.812129
    25  H    4.608283   3.704501   3.287505   3.057961   2.182608
    26  H    5.761298   4.018417   4.881806   4.828635   2.159793
    27  H    6.053958   4.244488   4.903180   4.417635   2.176743
    28  H    5.201279   2.281679   5.505610   5.417112   2.195253
    29  H    5.268910   3.226066   4.759607   4.287660   2.197620
    30  H    6.405013   3.537267   6.127405   5.796422   2.174472
                   11         12         13         14         15
    11  C    0.000000
    12  C    2.548398   0.000000
    13  O    2.404743   2.470672   0.000000
    14  H    3.255785   2.544216   0.979380   0.000000
    15  H    3.026618   4.164313   2.549092   3.071644   0.000000
    16  H    4.236215   4.606213   3.549699   3.654753   1.759605
    17  H    4.583478   5.787083   5.076088   5.530931   2.776513
    18  H    3.114810   4.863984   4.256153   4.950199   2.411780
    19  H    5.587485   5.297124   6.058886   6.130855   5.036823
    20  H    5.992279   6.365185   6.575071   6.794239   4.881241
    21  H    5.416415   5.367310   5.388231   5.419936   3.927750
    22  H    5.204097   6.229199   6.646172   7.156113   5.121792
    23  H    4.884147   5.857099   6.892033   7.486952   6.152140
    24  H    3.432459   4.007250   5.286994   5.808482   5.037945
    25  H    1.093972   3.150057   3.296120   4.099032   3.179516
    26  H    1.094432   3.378413   2.356976   3.328827   2.748224
    27  H    1.096152   2.562091   2.979013   3.749286   4.093346
    28  H    3.498842   1.098684   2.877481   2.578568   4.467096
    29  H    2.736126   1.096599   3.425384   3.614407   4.774212
    30  H    2.889070   1.095881   2.576902   2.625231   4.743018
                   16         17         18         19         20
    16  H    0.000000
    17  H    2.421838   0.000000
    18  H    3.054092   1.766364   0.000000
    19  H    3.940221   3.736097   4.321675   0.000000
    20  H    3.807467   2.705160   3.785469   1.777684   0.000000
    21  H    2.483514   2.708886   3.781964   1.772894   1.773631
    22  H    4.869246   3.073916   3.048254   3.158492   2.455973
    23  H    6.342383   5.001346   4.128204   4.481804   4.605007
    24  H    5.282379   4.647308   3.605350   3.875541   4.505639
    25  H    4.205423   4.007352   2.424379   5.007426   5.278123
    26  H    4.291105   4.627160   3.148167   6.290665   6.463738
    27  H    5.278134   5.623189   4.092260   6.297114   6.854031
    28  H    4.522499   5.997556   5.373445   5.050921   6.285562
    29  H    5.163415   5.968302   4.950319   5.098979   6.257726
    30  H    5.404154   6.662109   5.620841   6.392670   7.428925
                   21         22         23         24         25
    21  H    0.000000
    22  H    3.720637   0.000000
    23  H    5.495513   2.455277   0.000000
    24  H    4.770286   3.079646   1.866026   0.000000
    25  H    4.998247   4.202086   3.854467   2.581691   0.000000
    26  H    5.861096   5.706740   5.604634   4.351561   1.788933
    27  H    6.329156   5.883245   5.112991   3.630091   1.767890
    28  H    5.097033   6.539129   6.393829   4.551890   4.013616
    29  H    5.513666   5.849571   5.128052   3.271523   3.042766
    30  H    6.404288   7.196639   6.662699   4.835563   3.712192
                   26         27         28         29         30
    26  H    0.000000
    27  H    1.770012   0.000000
    28  H    4.270278   3.646451   0.000000
    29  H    3.751564   2.542562   1.767994   0.000000
    30  H    3.536103   2.594643   1.781382   1.771669   0.000000
 Stoichiometry    C10H18O2
 Framework group  C1[X(C10H18O2)]
 Deg. of freedom    84
 Full point group                 C1      NOp   1
 Largest Abelian subgroup         C1      NOp   1
 Largest concise Abelian subgroup C1      NOp   1
                         Standard orientation:                         
 ---------------------------------------------------------------------
 Center     Atomic      Atomic             Coordinates (Angstroms)
 Number     Number       Type             X           Y           Z
 ---------------------------------------------------------------------
      1          6           0        0.181729   -1.680679    0.605253
      2          6           0       -1.140138   -1.069639    1.118896
      3          6           0       -1.686104   -0.268841   -0.082728
      4          8           0       -0.462972    0.197883   -0.796438
      5          6           0        0.684176   -0.671986   -0.444432
      6          6           0       -2.478070   -1.165166   -1.058320
      7          1           0        0.972902   -1.202408   -1.364605
      8          6           0       -2.526402    0.915271    0.330894
      9          6           0       -2.155351    2.199850    0.249860
     10          6           0        1.877453    0.219276   -0.054991
     11          6           0        1.647236    1.111022    1.169009
     12          6           0        2.380270    1.023246   -1.270108
     13          8           0        2.978709   -0.725087    0.369839
     14          1           0        3.307120   -1.190914   -0.426615
     15          1           0        0.919596   -1.817614    1.401492
     16          1           0        0.012325   -2.662570    0.152847
     17          1           0       -1.856474   -1.830695    1.449332
     18          1           0       -0.951386   -0.406842    1.972307
     19          1           0       -2.588603   -0.652449   -2.019694
     20          1           0       -3.479963   -1.387451   -0.668617
     21          1           0       -1.969947   -2.120448   -1.241621
     22          1           0       -3.515438    0.647888    0.705407
     23          1           0       -2.817686    2.998051    0.570275
     24          1           0       -1.197929    2.467885   -0.189569
     25          1           0        0.586040    1.342704    1.299240
     26          1           0        2.027056    0.608739    2.064123
     27          1           0        2.184336    2.060814    1.064281
     28          1           0        2.343258    0.424302   -2.190436
     29          1           0        1.774886    1.921444   -1.441222
     30          1           0        3.415213    1.343083   -1.104123
 ---------------------------------------------------------------------
 Rotational constants (GHZ):      1.4667170      0.6652013      0.5817637
 Standard basis: 6-31G (6D, 7F)
 There are   144 symmetry adapted cartesian basis functions of A   symmetry.
 There are   144 symmetry adapted basis functions of A   symmetry.
   144 basis functions,   336 primitive gaussians,   144 cartesian basis functions
    47 alpha electrons       47 beta electrons
       nuclear repulsion energy       784.8191286441 Hartrees.
 NAtoms=   30 NActive=   30 NUniq=   30 SFac= 1.00D+00 NAtFMM=   60 NAOKFM=F Big=F
 Integral buffers will be    262144 words long.
 Raffenetti 2 integral format.
 Two-electron integral symmetry is turned on.
 One-electron integrals computed using PRISM.
 NBasis=   144 RedAO= T EigKep=  3.40D-03  NBF=   144
 NBsUse=   144 1.00D-06 EigRej= -1.00D+00 NBFU=   144
 Initial guess from the checkpoint file:  "C:\Users\GHS Azim Shah\Desktop\comp3.chk"
 B after Tr=     0.000000    0.000000    0.000000
         Rot=    0.999896   -0.012493   -0.005227    0.004970 Ang=  -1.65 deg.
 ExpMin= 1.61D-01 ExpMax= 5.48D+03 ExpMxC= 8.25D+02 IAcc=1 IRadAn=         1 AccDes= 0.00D+00
 Harris functional with IExCor=  402 and IRadAn=       1 diagonalized for initial guess.
 HarFok:  IExCor=  402 AccDes= 0.00D+00 IRadAn=         1 IDoV= 1 UseB2=F ITyADJ=14
 ICtDFT=  3500011 ScaDFX=  1.000000  1.000000  1.000000  1.000000
 FoFCou: FMM=F IPFlag=           0 FMFlag=      100000 FMFlg1=           0
         NFxFlg=           0 DoJE=T BraDBF=F KetDBF=T FulRan=T
         wScrn=  0.000000 ICntrl=     500 IOpCl=  0 I1Cent=   200000004 NGrid=           0
         NMat0=    1 NMatS0=      1 NMatT0=    0 NMatD0=    1 NMtDS0=    0 NMtDT0=    0
 Petite list used in FoFCou.
 Requested convergence on RMS density matrix=1.00D-08 within 128 cycles.
 Requested convergence on MAX density matrix=1.00D-06.
 Requested convergence on             energy=1.00D-06.
 No special actions if energy rises.
 Integral accuracy reduced to 1.0D-05 until final iterations.
 Initial convergence to 1.0D-05 achieved.  Increase integral accuracy.
 SCF Done:  E(RB3LYP) =  -542.170407111     A.U. after   12 cycles
            NFock= 12  Conv=0.76D-08     -V/T= 2.0058
 Calling FoFJK, ICntrl=      2127 FMM=F ISym2X=0 I1Cent= 0 IOpClX= 0 NMat=1 NMatS=1 NMatT=0.
 ***** Axes restored to original set *****
 -------------------------------------------------------------------
 Center     Atomic                   Forces (Hartrees/Bohr)
 Number     Number              X              Y              Z
 -------------------------------------------------------------------
      1        6          -0.001286166    0.003107880   -0.006563544
      2        6           0.000823388    0.006437792   -0.001001778
      3        6          -0.000736424   -0.005449084    0.005763234
      4        8          -0.000319862    0.008209864   -0.002193351
      5        6          -0.002022336   -0.006840939    0.006225866
      6        6          -0.000687289   -0.000652128    0.002667994
      7        1          -0.000060400    0.000128013   -0.000384400
      8        6           0.000458696   -0.004468473   -0.003520848
      9        6           0.001181573    0.000388738    0.005788630
     10        6           0.015330326    0.002726529   -0.003354995
     11        6          -0.001017596    0.001044014   -0.001225089
     12        6          -0.002148239   -0.001648295    0.000230110
     13        8          -0.010189739   -0.006451601    0.000270949
     14        1           0.001734157   -0.000039478    0.001013040
     15        1          -0.000561322   -0.000688867    0.000491280
     16        1          -0.000292794   -0.001264833    0.000834925
     17        1           0.000598655   -0.000285593   -0.000105495
     18        1          -0.000405330   -0.001877271    0.001298984
     19        1          -0.000453738    0.000670439   -0.001093656
     20        1           0.000700163    0.000174249   -0.000540706
     21        1           0.000159000   -0.000405933   -0.001894604
     22        1           0.000705494    0.001047795   -0.001840682
     23        1           0.000617094   -0.000618355   -0.000686186
     24        1          -0.001967585    0.001613248   -0.001563816
     25        1           0.000879066   -0.001051090   -0.000173969
     26        1          -0.001371474    0.000166618    0.001070769
     27        1           0.000986766    0.001389032    0.000124175
     28        1           0.000687328    0.000596615   -0.000791781
     29        1          -0.000586731    0.002302846    0.002035716
     30        1          -0.000754681    0.001738269   -0.000880772
 -------------------------------------------------------------------
 Cartesian Forces:  Max     0.015330326 RMS     0.003104382

 GradGradGradGradGradGradGradGradGradGradGradGradGradGradGradGradGradGrad
 Berny optimization.
 Using GEDIIS/GDIIS optimizer.
 FormGI is forming the generalized inverse of G from B-inverse, IUseBI=4.
 Internal  Forces:  Max     0.010570972 RMS     0.001466301
 Search for a local minimum.
 Step number  11 out of a maximum of  178
 All quantities printed in internal units (Hartrees-Bohrs-Radians)
 Mixed Optimization -- RFO/linear search
 Update second derivatives using D2CorX and points   10   11
 DE= -3.28D-03 DEPred=-2.35D-03 R= 1.40D+00
 TightC=F SS=  1.41D+00  RLast= 3.34D-01 DXNew= 1.8725D+00 1.0024D+00
 Trust test= 1.40D+00 RLast= 3.34D-01 DXMaxT set to 1.11D+00
 ITU=  1  0 -1  1  1  1  1  1  0  0  0
 Use linear search instead of GDIIS.
     Eigenvalues ---    0.00130   0.00428   0.00467   0.00549   0.00684
     Eigenvalues ---    0.01063   0.01345   0.01662   0.01843   0.02932
     Eigenvalues ---    0.03030   0.03136   0.03325   0.03926   0.04411
     Eigenvalues ---    0.04919   0.05231   0.05398   0.05493   0.05546
     Eigenvalues ---    0.05585   0.05678   0.05722   0.05764   0.05858
     Eigenvalues ---    0.06772   0.07013   0.07132   0.07202   0.07679
     Eigenvalues ---    0.08273   0.08908   0.09347   0.10609   0.14741
     Eigenvalues ---    0.15472   0.15756   0.15856   0.16000   0.16000
     Eigenvalues ---    0.16000   0.16003   0.16009   0.16030   0.16045
     Eigenvalues ---    0.16124   0.16338   0.16527   0.17132   0.17876
     Eigenvalues ---    0.19501   0.20237   0.22431   0.23916   0.27259
     Eigenvalues ---    0.28961   0.29238   0.29956   0.30352   0.30963
     Eigenvalues ---    0.31557   0.32252   0.32272   0.32279   0.32282
     Eigenvalues ---    0.32284   0.32285   0.32286   0.32289   0.32290
     Eigenvalues ---    0.32344   0.32444   0.32700   0.33013   0.33569
     Eigenvalues ---    0.33664   0.33778   0.34713   0.36394   0.40594
     Eigenvalues ---    0.43216   0.48117   0.58039   0.60661
 RFO step:  Lambda=-3.88308965D-03 EMin= 1.30041117D-03
 Quartic linear search produced a step of  1.11437.
 Iteration  1 RMS(Cart)=  0.08952940 RMS(Int)=  0.00435150
 Iteration  2 RMS(Cart)=  0.00529786 RMS(Int)=  0.00019778
 Iteration  3 RMS(Cart)=  0.00002294 RMS(Int)=  0.00019701
 Iteration  4 RMS(Cart)=  0.00000000 RMS(Int)=  0.00019701
 Variable       Old X    -DE/DX   Delta X   Delta X   Delta X     New X
                                 (Linear)    (Quad)   (Total)
    R1        2.91810   0.00028   0.00302  -0.00321  -0.00038   2.91772
    R2        2.91027   0.00208   0.00082   0.01225   0.01294   2.92321
    R3        2.06767  -0.00099  -0.00115  -0.00361  -0.00476   2.06292
    R4        2.06791   0.00037  -0.00035   0.00201   0.00167   2.06958
    R5        2.91732   0.00388   0.01153   0.00666   0.01815   2.93547
    R6        2.07141  -0.00051  -0.00160  -0.00099  -0.00259   2.06882
    R7        2.07288  -0.00155  -0.00175  -0.00233  -0.00408   2.06880
    R8        2.81770  -0.00377  -0.00691  -0.01203  -0.01871   2.79899
    R9        2.91679  -0.00078   0.00604  -0.00718  -0.00113   2.91566
   R10        2.85299   0.00055   0.00197  -0.00170   0.00027   2.85326
   R11        2.80070  -0.00274   0.00056  -0.01244  -0.01172   2.78898
   R12        2.07992  -0.00038  -0.00268  -0.00038  -0.00307   2.07686
   R13        2.90915   0.00288   0.03356  -0.00504   0.02853   2.93768
   R14        2.06952  -0.00087  -0.00174  -0.00138  -0.00312   2.06640
   R15        2.07446  -0.00059  -0.00259  -0.00067  -0.00326   2.07120
   R16        2.07384  -0.00106  -0.00316  -0.00120  -0.00436   2.06948
   R17        2.53138  -0.00350  -0.00222  -0.00221  -0.00442   2.52696
   R18        2.06140  -0.00046  -0.00089  -0.00081  -0.00169   2.05971
   R19        2.05144  -0.00010  -0.00075   0.00059  -0.00016   2.05129
   R20        2.05416  -0.00216  -0.00224  -0.00437  -0.00661   2.04754
   R21        2.89467   0.00080   0.00025   0.00339   0.00365   2.89831
   R22        2.91269  -0.00346  -0.01113  -0.00533  -0.01647   2.89623
   R23        2.85659  -0.01057  -0.02053  -0.02141  -0.04194   2.81465
   R24        2.06731  -0.00100  -0.00204  -0.00097  -0.00301   2.06430
   R25        2.06818  -0.00075  -0.00038  -0.00154  -0.00192   2.06626
   R26        2.07143  -0.00089  -0.00117  -0.00227  -0.00343   2.06799
   R27        2.07621  -0.00072  -0.00107  -0.00091  -0.00198   2.07423
   R28        2.07227  -0.00137  -0.00197  -0.00387  -0.00583   2.06644
   R29        2.07091  -0.00039  -0.00039  -0.00231  -0.00270   2.06821
   R30        1.85076   0.00175   0.00060   0.00197   0.00258   1.85334
    A1        1.82020   0.00052   0.00259   0.00491   0.00658   1.82678
    A2        1.96572   0.00044   0.01233  -0.00220   0.00997   1.97569
    A3        1.93912  -0.00052  -0.00833  -0.00257  -0.01055   1.92857
    A4        1.93688  -0.00033   0.00580   0.00427   0.01035   1.94722
    A5        1.93523  -0.00064  -0.01455  -0.00380  -0.01842   1.91681
    A6        1.86811   0.00049   0.00183  -0.00065   0.00120   1.86931
    A7        1.82254  -0.00135   0.02349  -0.01612   0.00710   1.82964
    A8        1.96595   0.00060  -0.00398  -0.00107  -0.00489   1.96106
    A9        1.92899   0.00043  -0.00428   0.00918   0.00506   1.93405
   A10        1.94301   0.00066  -0.00905   0.01115   0.00240   1.94541
   A11        1.93157  -0.00051  -0.01818  -0.00680  -0.02513   1.90643
   A12        1.87281   0.00014   0.01094   0.00337   0.01415   1.88696
   A13        1.81814  -0.00091  -0.01749   0.00027  -0.01778   1.80037
   A14        1.95218   0.00013   0.00621  -0.00189   0.00469   1.95687
   A15        1.97190   0.00043  -0.00346  -0.00191  -0.00607   1.96584
   A16        1.87562   0.00104   0.01214   0.01090   0.02328   1.89890
   A17        1.92006  -0.00113  -0.01270  -0.01030  -0.02342   1.89664
   A18        1.92095   0.00039   0.01427   0.00312   0.01741   1.93836
   A19        1.91509   0.00301   0.03010  -0.00315   0.02655   1.94164
   A20        1.86898  -0.00148  -0.00932  -0.00403  -0.01380   1.85518
   A21        1.91747   0.00240   0.00287   0.01086   0.01383   1.93130
   A22        2.04841  -0.00383  -0.01897  -0.00870  -0.02744   2.02097
   A23        1.86223  -0.00038  -0.00256   0.01750   0.01470   1.87693
   A24        1.89679   0.00309   0.02043  -0.01183   0.00839   1.90517
   A25        1.86206   0.00049   0.00906  -0.00121   0.00774   1.86980
   A26        1.91216  -0.00059  -0.00066  -0.00020  -0.00087   1.91130
   A27        1.94067  -0.00017  -0.00382  -0.00200  -0.00586   1.93481
   A28        1.95357  -0.00204  -0.00092  -0.01241  -0.01337   1.94020
   A29        1.89054   0.00053   0.00057   0.00384   0.00441   1.89495
   A30        1.88351   0.00133   0.00406   0.00639   0.01045   1.89395
   A31        1.88138   0.00108   0.00109   0.00516   0.00618   1.88756
   A32        2.19123   0.00023   0.00016  -0.00215  -0.00202   2.18921
   A33        1.98936   0.00028   0.00374   0.00426   0.00798   1.99734
   A34        2.10246  -0.00050  -0.00390  -0.00193  -0.00585   2.09662
   A35        2.11560   0.00052  -0.00094   0.00245   0.00122   2.11682
   A36        2.10005   0.00126   0.01243   0.00486   0.01701   2.11706
   A37        2.06621  -0.00170  -0.01101  -0.00569  -0.01698   2.04924
   A38        2.00720  -0.00185  -0.00291  -0.01466  -0.01753   1.98967
   A39        1.93415   0.00068   0.01061  -0.00015   0.01029   1.94445
   A40        1.84846   0.00037   0.00846  -0.00657   0.00180   1.85025
   A41        1.95553   0.00050  -0.00627  -0.00156  -0.00784   1.94769
   A42        1.82204   0.00037  -0.00777   0.01251   0.00476   1.82680
   A43        1.88574   0.00001  -0.00238   0.01294   0.01043   1.89617
   A44        1.94357  -0.00030  -0.00606   0.00042  -0.00566   1.93792
   A45        1.91155  -0.00012  -0.00149   0.00301   0.00151   1.91306
   A46        1.93312   0.00037   0.00040  -0.00222  -0.00182   1.93130
   A47        1.91397  -0.00006  -0.00354  -0.00105  -0.00462   1.90935
   A48        1.87882   0.00014   0.00870   0.00085   0.00956   1.88838
   A49        1.88153  -0.00002   0.00237  -0.00112   0.00125   1.88278
   A50        1.94447   0.00052  -0.00794   0.00474  -0.00330   1.94117
   A51        1.94998  -0.00239  -0.01393  -0.00738  -0.02143   1.92854
   A52        1.91868  -0.00206  -0.00574  -0.00999  -0.01585   1.90283
   A53        1.87257   0.00081   0.01244  -0.00064   0.01169   1.88426
   A54        1.89420   0.00102   0.00381   0.00207   0.00579   1.89999
   A55        1.88172   0.00232   0.01305   0.01193   0.02484   1.90656
   A56        1.88902   0.00182   0.00513   0.01272   0.01785   1.90688
    D1        0.51587  -0.00050  -0.03495   0.00172  -0.03378   0.48210
    D2        2.62668  -0.00023  -0.03311   0.00435  -0.02902   2.59766
    D3       -1.56182   0.00065  -0.02482   0.01433  -0.01070  -1.57251
    D4        2.61763  -0.00034  -0.01983   0.00881  -0.01134   2.60628
    D5       -1.55475  -0.00007  -0.01799   0.01145  -0.00659  -1.56134
    D6        0.53993   0.00081  -0.00970   0.02143   0.01174   0.55167
    D7       -1.56993   0.00022  -0.01484   0.00466  -0.01046  -1.58039
    D8        0.54088   0.00050  -0.01300   0.00729  -0.00571   0.53517
    D9        2.63557   0.00138  -0.00471   0.01727   0.01262   2.64818
   D10       -0.28728   0.00067   0.02308   0.02953   0.05198  -0.23530
   D11       -2.30328   0.00070   0.02973   0.00550   0.03517  -2.26811
   D12        1.84959   0.00090   0.02930   0.00459   0.03394   1.88353
   D13       -2.40825   0.00001   0.00380   0.02690   0.03018  -2.37808
   D14        1.85893   0.00003   0.01045   0.00287   0.01337   1.87230
   D15       -0.27138   0.00024   0.01002   0.00196   0.01214  -0.25925
   D16        1.80115   0.00003   0.00715   0.02741   0.03402   1.83517
   D17       -0.21484   0.00005   0.01381   0.00339   0.01721  -0.19763
   D18       -2.34516   0.00026   0.01337   0.00247   0.01598  -2.32918
   D19       -0.55402  -0.00018   0.04495  -0.03691   0.00826  -0.54576
   D20        1.46657   0.00059   0.05233  -0.02482   0.02772   1.49429
   D21       -2.63744   0.00154   0.07357  -0.02364   0.05009  -2.58735
   D22       -2.68001  -0.00043   0.04008  -0.03172   0.00842  -2.67159
   D23       -0.65943   0.00033   0.04746  -0.01962   0.02788  -0.63154
   D24        1.51975   0.00129   0.06869  -0.01845   0.05025   1.57000
   D25        1.52193  -0.00069   0.04447  -0.03873   0.00565   1.52758
   D26       -2.74067   0.00007   0.05185  -0.02663   0.02511  -2.71556
   D27       -0.56150   0.00103   0.07308  -0.02546   0.04748  -0.51402
   D28        0.38546   0.00144  -0.03144   0.06062   0.02936   0.41483
   D29       -1.68815   0.00128  -0.03556   0.05761   0.02233  -1.66581
   D30        2.50374   0.00083  -0.05289   0.05319   0.00102   2.50475
   D31       -2.84825   0.00019  -0.03116  -0.03359  -0.06470  -2.91295
   D32        1.34572   0.00002  -0.02902  -0.03698  -0.06594   1.27978
   D33       -0.75963   0.00017  -0.02711  -0.03364  -0.06072  -0.82034
   D34       -0.86298  -0.00023  -0.04188  -0.02795  -0.07001  -0.93298
   D35       -2.95219  -0.00041  -0.03974  -0.03134  -0.07124  -3.02343
   D36        1.22564  -0.00026  -0.03783  -0.02800  -0.06602   1.15963
   D37        1.22776  -0.00076  -0.04198  -0.03206  -0.07392   1.15384
   D38       -0.86146  -0.00093  -0.03984  -0.03545  -0.07515  -0.93661
   D39       -2.96681  -0.00079  -0.03793  -0.03211  -0.06993  -3.03674
   D40        1.86830  -0.00022   0.05273   0.03618   0.08883   1.95712
   D41       -1.29084   0.00005   0.05247   0.04785   0.10027  -1.19056
   D42       -0.15530   0.00139   0.08533   0.04368   0.12888  -0.02642
   D43        2.96875   0.00166   0.08507   0.05535   0.14033   3.10908
   D44       -2.21885   0.00057   0.06941   0.03469   0.10425  -2.11459
   D45        0.90521   0.00085   0.06916   0.04636   0.11570   1.02091
   D46       -0.06186  -0.00171   0.00246  -0.05740  -0.05473  -0.11659
   D47        1.99065   0.00014  -0.00020  -0.03801  -0.03828   1.95237
   D48       -2.29062   0.00202   0.01877  -0.03624  -0.01729  -2.30791
   D49       -1.04112   0.00183   0.06635   0.00984   0.07627  -0.96484
   D50        3.00202   0.00210   0.06807   0.02467   0.09289   3.09491
   D51        0.96112   0.00154   0.06079   0.01315   0.07402   1.03514
   D52        1.08141  -0.00037   0.05722  -0.01142   0.04558   1.12699
   D53       -1.15865  -0.00010   0.05894   0.00341   0.06220  -1.09644
   D54        3.08364  -0.00066   0.05165  -0.00811   0.04333   3.12697
   D55        3.08343   0.00094   0.06841   0.00255   0.07102  -3.12874
   D56        0.84338   0.00121   0.07013   0.01738   0.08764   0.93102
   D57       -1.19752   0.00065   0.06284   0.00586   0.06877  -1.12875
   D58       -3.13962   0.00038   0.00010   0.01082   0.01090  -3.12872
   D59        0.05814  -0.00121  -0.00898  -0.02330  -0.03231   0.02583
   D60        0.02057   0.00008   0.00030  -0.00161  -0.00128   0.01929
   D61       -3.06486  -0.00151  -0.00878  -0.03573  -0.04449  -3.10934
   D62       -0.46840  -0.00068  -0.02852  -0.14117  -0.16976  -0.63816
   D63        1.65160  -0.00103  -0.03800  -0.14018  -0.17823   1.47336
   D64       -2.55860  -0.00090  -0.03576  -0.14103  -0.17686  -2.73547
   D65        1.76093  -0.00089  -0.02179  -0.15559  -0.17733   1.58360
   D66       -2.40226  -0.00124  -0.03127  -0.15460  -0.18580  -2.58807
   D67       -0.32928  -0.00111  -0.02904  -0.15545  -0.18443  -0.51371
   D68       -2.48587  -0.00042  -0.03233  -0.13374  -0.16608  -2.65195
   D69       -0.36587  -0.00077  -0.04182  -0.13275  -0.17455  -0.54042
   D70        1.70711  -0.00065  -0.03958  -0.13361  -0.17318   1.53393
   D71       -0.66763  -0.00144  -0.01867  -0.12699  -0.14571  -0.81334
   D72        1.42663  -0.00169  -0.01789  -0.12959  -0.14754   1.27909
   D73       -2.76813  -0.00169  -0.01437  -0.12601  -0.14043  -2.90856
   D74       -2.93532   0.00009  -0.01847  -0.10555  -0.12400  -3.05932
   D75       -0.84106  -0.00016  -0.01769  -0.10815  -0.12583  -0.96689
   D76        1.24736  -0.00016  -0.01417  -0.10458  -0.11871   1.12864
   D77        1.35021  -0.00063  -0.00418  -0.12748  -0.13163   1.21858
   D78       -2.83872  -0.00087  -0.00341  -0.13008  -0.13346  -2.97218
   D79       -0.75030  -0.00087   0.00011  -0.12650  -0.12635  -0.87664
   D80        1.22810   0.00095   0.00720   0.01405   0.02124   1.24934
   D81       -2.92931  -0.00081   0.00411   0.00030   0.00437  -2.92494
   D82       -0.84511  -0.00004  -0.00839   0.01117   0.00284  -0.84227
         Item               Value     Threshold  Converged?
 Maximum Force            0.010571     0.000450     NO 
 RMS     Force            0.001466     0.000300     NO 
 Maximum Displacement     0.356129     0.001800     NO 
 RMS     Displacement     0.089240     0.001200     NO 
 Predicted change in Energy=-3.650770D-03
 GradGradGradGradGradGradGradGradGradGradGradGradGradGradGradGradGradGrad

                          Input orientation:                          
 ---------------------------------------------------------------------
 Center     Atomic      Atomic             Coordinates (Angstroms)
 Number     Number       Type             X           Y           Z
 ---------------------------------------------------------------------
      1          6           0       -8.015332    1.511574    0.672652
      2          6           0       -9.524008    1.704979    0.407315
      3          6           0      -10.177403    0.360093    0.828453
      4          8           0       -9.121451   -0.635214    0.531514
      5          6           0       -7.784095   -0.011004    0.527147
      6          6           0      -10.492804    0.314998    2.338098
      7          1           0       -7.232404   -0.403801    1.392713
      8          6           0      -11.400489    0.026378    0.008434
      9          6           0      -11.497226   -0.982159   -0.864273
     10          6           0       -7.015806   -0.459724   -0.747612
     11          6           0       -7.647067    0.023939   -2.059054
     12          6           0       -6.785431   -1.974895   -0.757635
     13          8           0       -5.693038    0.222628   -0.691591
     14          1           0       -5.148248   -0.185429    0.014491
     15          1           0       -7.382119    2.080734   -0.010572
     16          1           0       -7.760694    1.830482    1.688952
     17          1           0       -9.941272    2.546494    0.969695
     18          1           0       -9.712536    1.879833   -0.656821
     19          1           0      -10.728225   -0.711763    2.631466
     20          1           0      -11.352355    0.951932    2.576356
     21          1           0       -9.638662    0.658914    2.930936
     22          1           0      -12.251566    0.685523    0.179289
     23          1           0      -12.408553   -1.153968   -1.428421
     24          1           0      -10.673239   -1.666669   -1.027041
     25          1           0       -8.737574    0.015950   -1.995628
     26          1           0       -7.303545    1.038319   -2.279478
     27          1           0       -7.348462   -0.620217   -2.891800
     28          1           0       -6.411616   -2.326355    0.212697
     29          1           0       -7.719123   -2.502767   -0.970561
     30          1           0       -6.049155   -2.218703   -1.529823
 ---------------------------------------------------------------------
                    Distance matrix (angstroms):
                    1          2          3          4          5
     1  C    0.000000
     2  C    1.543993   0.000000
     3  C    2.454534   1.553383   0.000000
     4  O    2.419115   2.377810   1.481162   0.000000
     5  C    1.546896   2.446682   2.440578   1.475865   0.000000
     6  C    3.216111   2.568761   1.542899   2.459117   3.274587
     7  H    2.190919   3.266407   3.094341   2.088951   1.099026
     8  C    3.755833   2.549115   1.509879   2.430089   3.653596
     9  C    4.550212   3.568086   2.531579   2.777210   4.082466
    10  C    2.627208   3.508686   3.626538   2.469959   1.554551
    11  C    3.132235   3.525873   3.853997   3.052757   2.590064
    12  C    3.964069   4.732693   4.412857   2.985571   2.550463
    13  O    2.985898   4.252210   4.736977   3.739771   2.431548
    14  H    3.396051   4.782806   5.123722   4.031868   2.690898
    15  H    1.091648   2.214387   3.387946   3.270398   2.196838
    16  H    1.095175   2.183488   2.956854   3.044828   2.177478
    17  H    2.206477   1.094773   2.203646   3.314720   3.374916
    18  H    2.187148   1.094762   2.175259   2.843762   2.948886
    19  H    4.017458   3.498232   2.168671   2.645257   3.686071
    20  H    3.882398   2.935075   2.187681   3.417213   4.225989
    21  H    2.908965   2.734238   2.190883   2.774797   3.109085
    22  H    4.344128   2.920763   2.197605   3.415556   4.534804
    23  H    5.551578   4.456916   3.516233   3.862058   5.149391
    24  H    4.478242   3.840067   2.792216   2.429205   3.674762
    25  H    3.142967   3.040630   3.188569   2.637768   2.697080
    26  H    3.073383   3.548768   4.286990   3.742615   3.034658
    27  H    4.206491   4.585161   4.775374   3.855229   3.500016
    28  H    4.184873   5.096716   4.666616   3.210110   2.709876
    29  H    4.347738   4.781347   4.180378   2.776780   2.907960
    30  H    4.757280   5.587700   5.408705   4.024370   3.480672
                    6          7          8          9         10
     6  C    0.000000
     7  H    3.469961   0.000000
     8  C    2.516848   4.412960   0.000000
     9  C    3.598146   4.859752   1.337207   0.000000
    10  C    4.712888   2.151984   4.475863   4.513277   0.000000
    11  C    5.245748   3.502799   4.285171   4.154931   1.533721
    12  C    5.345257   2.700392   5.088292   4.816420   1.532617
    13  O    5.676732   2.665780   5.753568   5.930423   1.489448
    14  H    5.849260   2.508164   6.255831   6.458833   2.035635
    15  H    4.279069   2.857366   4.513096   5.200406   2.670458
    16  H    3.191003   2.314923   4.396253   5.328374   3.425894
    17  H    2.675124   4.027549   3.066646   4.270342   4.532642
    18  H    3.468006   3.945457   2.593655   3.379223   3.571292
    19  H    1.093492   3.721574   2.806615   3.589522   5.026305
    20  H    1.096030   4.495889   2.730053   3.949636   5.643332
    21  H    1.095122   3.047224   3.470612   4.533320   4.654293
    22  H    2.809090   5.277406   1.089952   2.106944   5.439110
    23  H    4.473770   5.942565   2.115175   1.085495   5.479708
    24  H    3.909439   4.391969   2.113648   1.083513   3.861555
    25  H    4.685236   3.731298   3.332791   3.145134   2.179058
    26  H    5.658319   3.945854   4.800366   4.865398   2.161838
    27  H    6.173600   4.291545   5.024775   4.631858   2.175767
    28  H    5.305672   2.400489   5.519595   5.369371   2.184388
    29  H    5.155611   3.198065   4.572468   4.074016   2.172185
    30  H    6.412992   3.638017   6.003616   5.626142   2.154130
                   11         12         13         14         15
    11  C    0.000000
    12  C    2.536029   0.000000
    13  O    2.393253   2.454952   0.000000
    14  H    3.253847   2.545336   0.980744   0.000000
    15  H    2.914941   4.166805   2.601796   3.182186   0.000000
    16  H    4.162218   4.627939   3.539404   3.700350   1.759070
    17  H    4.560699   5.778058   5.119347   5.599009   2.779770
    18  H    3.110749   4.841180   4.347861   5.054571   2.426694
    19  H    5.660014   5.350432   6.104826   6.185606   5.096551
    20  H    6.006442   6.366993   6.575654   6.807913   4.871259
    21  H    5.410142   5.355691   5.374104   5.420552   3.970646
    22  H    5.162294   6.150957   6.632268   7.158410   5.068942
    23  H    4.945393   5.722183   6.894641   7.465393   6.143178
    24  H    3.616755   3.909300   5.337074   5.814153   5.089961
    25  H    1.092378   3.050729   3.318497   4.118785   3.168759
    26  H    1.093417   3.415246   2.404261   3.377153   2.498148
    27  H    1.094334   2.589752   2.879537   3.671037   3.949398
    28  H    3.494434   1.097637   2.798465   2.493782   4.518204
    29  H    2.752136   1.093512   3.407436   3.598581   4.695065
    30  H    2.804077   1.094450   2.605676   2.707534   4.750798
                   16         17         18         19         20
    16  H    0.000000
    17  H    2.405187   0.000000
    18  H    3.052012   1.772656   0.000000
    19  H    4.019649   3.741258   4.308228   0.000000
    20  H    3.802547   2.667422   3.742117   1.777767   0.000000
    21  H    2.538082   2.738795   3.790528   1.776396   1.774353
    22  H    4.874211   3.070083   2.927820   3.207202   2.574001
    23  H    6.342519   5.052905   4.131322   4.416076   4.646355
    24  H    5.299962   4.719477   3.692923   3.781473   4.505856
    25  H    4.221723   4.079911   2.493394   5.089426   5.349409
    26  H    4.072462   4.448519   3.023971   6.237675   6.322930
    27  H    5.211444   5.626887   4.102953   6.475928   6.957265
    28  H    4.612877   6.064336   5.417024   5.204850   6.383177
    29  H    5.084465   5.847869   4.824864   5.023643   6.141330
    30  H    5.448466   6.641029   5.566012   6.440566   7.418731
                   21         22         23         24         25
    21  H    0.000000
    22  H    3.794671   0.000000
    23  H    5.473831   2.448082   0.000000
    24  H    4.705769   3.078823   1.853452   0.000000
    25  H    5.049395   4.186494   3.894422   2.741563   0.000000
    26  H    5.722337   5.536507   5.620634   4.498932   1.783885
    27  H    6.386348   5.931018   5.294421   3.953040   1.771289
    28  H    5.168605   6.570961   6.327007   4.487044   3.971545
    29  H    5.376108   5.659539   4.900984   3.070675   2.903780
    30  H    6.408090   7.058717   6.448712   4.683981   3.526789
                   26         27         28         29         30
    26  H    0.000000
    27  H    1.768529   0.000000
    28  H    4.281064   3.664218   0.000000
    29  H    3.798060   2.715243   1.772229   0.000000
    30  H    3.569828   2.469481   1.783072   1.783889   0.000000
 Stoichiometry    C10H18O2
 Framework group  C1[X(C10H18O2)]
 Deg. of freedom    84
 Full point group                 C1      NOp   1
 Largest Abelian subgroup         C1      NOp   1
 Largest concise Abelian subgroup C1      NOp   1
                         Standard orientation:                         
 ---------------------------------------------------------------------
 Center     Atomic      Atomic             Coordinates (Angstroms)
 Number     Number       Type             X           Y           Z
 ---------------------------------------------------------------------
      1          6           0        0.192851   -1.688283    0.572441
      2          6           0       -1.142344   -1.115453    1.094968
      3          6           0       -1.700681   -0.270645   -0.082979
      4          8           0       -0.475921    0.219114   -0.756731
      5          6           0        0.676183   -0.659916   -0.477197
      6          6           0       -2.508283   -1.126970   -1.080488
      7          1           0        0.945149   -1.162344   -1.416922
      8          6           0       -2.503698    0.919341    0.384817
      9          6           0       -2.147077    2.200090    0.241200
     10          6           0        1.893530    0.211916   -0.059345
     11          6           0        1.691778    0.975930    1.255144
     12          6           0        2.328190    1.146236   -1.193819
     13          8           0        3.002893   -0.740565    0.224472
     14          1           0        3.322752   -1.125171   -0.619108
     15          1           0        0.934405   -1.836960    1.359644
     16          1           0        0.032070   -2.660068    0.093701
     17          1           0       -1.844432   -1.900923    1.392686
     18          1           0       -0.974624   -0.463674    1.958425
     19          1           0       -2.680538   -0.555323   -1.996607
     20          1           0       -3.479176   -1.408089   -0.656673
     21          1           0       -1.970387   -2.045076   -1.339411
     22          1           0       -3.446633    0.664973    0.868723
     23          1           0       -2.772630    3.004706    0.614799
     24          1           0       -1.228416    2.475447   -0.263024
     25          1           0        0.659710    1.319866    1.354313
     26          1           0        1.940857    0.326661    2.098927
     27          1           0        2.348900    1.849935    1.298408
     28          1           0        2.390067    0.609223   -2.149117
     29          1           0        1.611674    1.963745   -1.312356
     30          1           0        3.312789    1.561206   -0.956784
 ---------------------------------------------------------------------
 Rotational constants (GHZ):      1.4710578      0.6646055      0.5801877
 Standard basis: 6-31G (6D, 7F)
 There are   144 symmetry adapted cartesian basis functions of A   symmetry.
 There are   144 symmetry adapted basis functions of A   symmetry.
   144 basis functions,   336 primitive gaussians,   144 cartesian basis functions
    47 alpha electrons       47 beta electrons
       nuclear repulsion energy       785.1193846682 Hartrees.
 NAtoms=   30 NActive=   30 NUniq=   30 SFac= 1.00D+00 NAtFMM=   60 NAOKFM=F Big=F
 Integral buffers will be    262144 words long.
 Raffenetti 2 integral format.
 Two-electron integral symmetry is turned on.
 One-electron integrals computed using PRISM.
 NBasis=   144 RedAO= T EigKep=  3.29D-03  NBF=   144
 NBsUse=   144 1.00D-06 EigRej= -1.00D+00 NBFU=   144
 Initial guess from the checkpoint file:  "C:\Users\GHS Azim Shah\Desktop\comp3.chk"
 B after Tr=     0.000000    0.000000    0.000000
         Rot=    0.999738   -0.022507   -0.004060    0.000431 Ang=  -2.62 deg.
 ExpMin= 1.61D-01 ExpMax= 5.48D+03 ExpMxC= 8.25D+02 IAcc=1 IRadAn=         1 AccDes= 0.00D+00
 Harris functional with IExCor=  402 and IRadAn=       1 diagonalized for initial guess.
 HarFok:  IExCor=  402 AccDes= 0.00D+00 IRadAn=         1 IDoV= 1 UseB2=F ITyADJ=14
 ICtDFT=  3500011 ScaDFX=  1.000000  1.000000  1.000000  1.000000
 FoFCou: FMM=F IPFlag=           0 FMFlag=      100000 FMFlg1=           0
         NFxFlg=           0 DoJE=T BraDBF=F KetDBF=T FulRan=T
         wScrn=  0.000000 ICntrl=     500 IOpCl=  0 I1Cent=   200000004 NGrid=           0
         NMat0=    1 NMatS0=      1 NMatT0=    0 NMatD0=    1 NMtDS0=    0 NMtDT0=    0
 Petite list used in FoFCou.
 Requested convergence on RMS density matrix=1.00D-08 within 128 cycles.
 Requested convergence on MAX density matrix=1.00D-06.
 Requested convergence on             energy=1.00D-06.
 No special actions if energy rises.
 Integral accuracy reduced to 1.0D-05 until final iterations.
 Initial convergence to 1.0D-05 achieved.  Increase integral accuracy.
 SCF Done:  E(RB3LYP) =  -542.174415503     A.U. after   13 cycles
            NFock= 13  Conv=0.25D-08     -V/T= 2.0058
[truncated: 409,610 more chars]
