# Supplementary material for: Phytochemical profiling of Vitex negundo seeds via UHPLC-QTOF-MS/MS analyses with antimicrobial evaluation and in silico targeting of DNA Gyrase B and Secreted Aspartic Proteinase 2 (SAP2)
Source: PLoS One. 2026 Mar 13;21(3):e0343965. doi: 10.1371/journal.pone.0343965 (PMC12987476; doi:10.1371/journal.pone.0343965)
Supplement: S5 Data — (ZIP) [file pone.0343965.s006.zip › PONE-D-25-51583/Vitex Raw material/DFT Vitex all data/comp3/comp3.sdf]

Fragment
  Chem3D Core 12.0.203202405453D

 30 30  0  0  0  0  0  0  0  0999 V2000
   -7.9015    1.6950    0.6257 C   0  0  0  0  0  0  0  0  0  0  0  0
   -9.4244    1.6766    0.6257 C   0  0  0  0  0  0  0  0  0  0  0  0
   -9.7754    0.2307    0.9508 C   0  0  1  0  0  0  0  0  0  0  0  0
   -8.5629   -0.4035    1.3163 O   0  0  0  0  0  0  0  0  0  0  0  0
   -7.5152    0.2218    0.6257 C   0  0  2  0  0  0  0  0  0  0  0  0
  -10.7662    0.1770    2.1062 C   0  0  0  0  0  0  0  0  0  0  0  0
   -6.5470    0.0672    1.1523 H   0  0  0  0  0  0  0  0  0  0  0  0
  -10.4115   -0.4497   -0.2212 C   0  0  0  0  0  0  0  0  0  0  0  0
   -9.9641   -1.6430   -0.6252 C   0  0  0  0  0  0  0  0  0  0  0  0
   -7.3247   -0.3344   -0.7793 C   0  0  0  0  0  0  0  0  0  0  0  0
   -8.0138    0.5791   -1.7844 C   0  0  0  0  0  0  0  0  0  0  0  0
   -7.9321   -1.7287   -0.8597 C   0  0  0  0  0  0  0  0  0  0  0  0
   -5.9558   -0.4040   -1.0739 O   0  0  0  0  0  0  0  0  0  0  0  0
   -5.5666   -0.9751   -0.4338 H   0  0  0  0  0  0  0  0  0  0  0  0
   -7.5125    2.2056   -0.2836 H   0  0  0  0  0  0  0  0  0  0  0  0
   -7.4797    2.2486    1.4943 H   0  0  0  0  0  0  0  0  0  0  0  0
   -9.8280    2.3652    1.4014 H   0  0  0  0  0  0  0  0  0  0  0  0
   -9.8570    2.0153   -0.3422 H   0  0  0  0  0  0  0  0  0  0  0  0
  -11.0143   -0.8838    2.3338 H   0  0  0  0  0  0  0  0  0  0  0  0
  -11.6945    0.7223    1.8239 H   0  0  0  0  0  0  0  0  0  0  0  0
  -10.3139    0.6531    3.0049 H   0  0  0  0  0  0  0  0  0  0  0  0
  -11.2471    0.0322   -0.7499 H   0  0  0  0  0  0  0  0  0  0  0  0
  -10.4315   -2.1430   -1.4863 H   0  0  0  0  0  0  0  0  0  0  0  0
   -9.1285   -2.1249   -0.0964 H   0  0  0  0  0  0  0  0  0  0  0  0
   -8.4888    1.4307   -1.2478 H   0  0  0  0  0  0  0  0  0  0  0  0
   -7.2621    0.9693   -2.5065 H   0  0  0  0  0  0  0  0  0  0  0  0
   -8.7937    0.0052   -2.3332 H   0  0  0  0  0  0  0  0  0  0  0  0
   -8.3674   -2.0019    0.1276 H   0  0  0  0  0  0  0  0  0  0  0  0
   -8.7323   -1.7401   -1.6332 H   0  0  0  0  0  0  0  0  0  0  0  0
   -7.1410   -2.4627   -1.1321 H   0  0  0  0  0  0  0  0  0  0  0  0
  1  2  1  0      
  5  1  1  0      
  1 15  1  0      
  1 16  1  0      
  2  3  1  0      
  2 17  1  0      
  2 18  1  0      
  3  4  1  0      
  3  6  1  0      
  3  8  1  0      
  4  5  1  0      
  5  7  1  0      
  5 10  1  0      
  6 19  1  0      
  6 20  1  0      
  6 21  1  0      
  8  9  2  0      
  8 22  1  0      
  9 23  1  0      
  9 24  1  0      
 10 11  1  0      
 10 12  1  0      
 10 13  1  0      
 11 25  1  0      
 11 26  1  0      
 11 27  1  0      
 12 28  1  0      
 12 29  1  0      
 12 30  1  0      
 13 14  1  0      
M  END
$$$$
