# Supplementary material for: Phytochemical profiling of Vitex negundo seeds via UHPLC-QTOF-MS/MS analyses with antimicrobial evaluation and in silico targeting of DNA Gyrase B and Secreted Aspartic Proteinase 2 (SAP2)
Source: PLoS One. 2026 Mar 13;21(3):e0343965. doi: 10.1371/journal.pone.0343965 (PMC12987476; doi:10.1371/journal.pone.0343965)
Supplement: S6 Data — (ZIP) [file pone.0343965.s007.zip]

Archive with 47 entries (41 files):
- PONE-D-25-51583/
- PONE-D-25-51583/Vitex Raw material/
- PONE-D-25-51583/Vitex Raw material/DFT Vitex all data/
- PONE-D-25-51583/Vitex Raw material/DFT Vitex all data/comp17/
- PONE-D-25-51583/Vitex Raw material/DFT Vitex all data/comp17/C17.ams
- PONE-D-25-51583/Vitex Raw material/DFT Vitex all data/comp17/C17.err
- PONE-D-25-51583/Vitex Raw material/DFT Vitex all data/comp17/C17.logfile
- PONE-D-25-51583/Vitex Raw material/DFT Vitex all data/comp17/C17.out
- PONE-D-25-51583/Vitex Raw material/DFT Vitex all data/comp17/C17.out~
- PONE-D-25-51583/Vitex Raw material/DFT Vitex all data/comp17/C17.pid
- PONE-D-25-51583/Vitex Raw material/DFT Vitex all data/comp17/C17.results/
- PONE-D-25-51583/Vitex Raw material/DFT Vitex all data/comp17/C17.results/adf.rkf
- PONE-D-25-51583/Vitex Raw material/DFT Vitex all data/comp17/C17.results/ams.rkf
- PONE-D-25-51583/Vitex Raw material/DFT Vitex all data/comp17/C17.results/CreateAtoms.out
- PONE-D-25-51583/Vitex Raw material/DFT Vitex all data/comp17/C17.results/t12.rel
- PONE-D-25-51583/Vitex Raw material/DFT Vitex all data/comp17/C17.results/t21.1F2E5C55.H
- PONE-D-25-51583/Vitex Raw material/DFT Vitex all data/comp17/C17.results/t21.3574D364.O
- PONE-D-25-51583/Vitex Raw material/DFT Vitex all data/comp17/C17.results/t21.55866EBF.C
- PONE-D-25-51583/Vitex Raw material/DFT Vitex all data/comp17/C17.run
- PONE-D-25-51583/Vitex Raw material/DFT Vitex all data/comp17/c17.tif
- PONE-D-25-51583/Vitex Raw material/DFT Vitex all data/comp17/cc17.ams
- PONE-D-25-51583/Vitex Raw material/DFT Vitex all data/comp17/cc17.err
- PONE-D-25-51583/Vitex Raw material/DFT Vitex all data/comp17/cc17.logfile
- PONE-D-25-51583/Vitex Raw material/DFT Vitex all data/comp17/cc17.out
- PONE-D-25-51583/Vitex Raw material/DFT Vitex all data/comp17/cc17.pid
- PONE-D-25-51583/Vitex Raw material/DFT Vitex all data/comp17/cc17.results/
- PONE-D-25-51583/Vitex Raw material/DFT Vitex all data/comp17/cc17.results/adf.rkf
- PONE-D-25-51583/Vitex Raw material/DFT Vitex all data/comp17/cc17.results/ams.rkf
- PONE-D-25-51583/Vitex Raw material/DFT Vitex all data/comp17/cc17.results/CreateAtoms.out
- PONE-D-25-51583/Vitex Raw material/DFT Vitex all data/comp17/cc17.results/t12.rel
- PONE-D-25-51583/Vitex Raw material/DFT Vitex all data/comp17/cc17.results/t21.3F8F8881.C
- PONE-D-25-51583/Vitex Raw material/DFT Vitex all data/comp17/cc17.results/t21.5A6F9A78.O
- PONE-D-25-51583/Vitex Raw material/DFT Vitex all data/comp17/cc17.results/t21.EBA8F53.H
- PONE-D-25-51583/Vitex Raw material/DFT Vitex all data/comp17/cc17.run
- PONE-D-25-51583/Vitex Raw material/DFT Vitex all data/comp17/comp17.chk
- PONE-D-25-51583/Vitex Raw material/DFT Vitex all data/comp17/comp17.gjf
- PONE-D-25-51583/Vitex Raw material/DFT Vitex all data/comp17/COMP17.LOG
- PONE-D-25-51583/Vitex Raw material/DFT Vitex all data/comp17/comp17.sdf
- PONE-D-25-51583/Vitex Raw material/DFT Vitex all data/comp17/comp17.tif
- PONE-D-25-51583/Vitex Raw material/DFT Vitex all data/comp17/H.png
- PONE-D-25-51583/Vitex Raw material/DFT Vitex all data/comp17/H1.png
- PONE-D-25-51583/Vitex Raw material/DFT Vitex all data/comp17/homo-1.tif
- PONE-D-25-51583/Vitex Raw material/DFT Vitex all data/comp17/homo.tif
- PONE-D-25-51583/Vitex Raw material/DFT Vitex all data/comp17/L.png
- PONE-D-25-51583/Vitex Raw material/DFT Vitex all data/comp17/L1.png
- PONE-D-25-51583/Vitex Raw material/DFT Vitex all data/comp17/lomo+1.tif
- PONE-D-25-51583/Vitex Raw material/DFT Vitex all data/comp17/lomo.tif
