# Supplementary material for: Phytochemical profiling of Vitex negundo seeds via UHPLC-QTOF-MS/MS analyses with antimicrobial evaluation and in silico targeting of DNA Gyrase B and Secreted Aspartic Proteinase 2 (SAP2)
Source: PLoS One. 2026 Mar 13;21(3):e0343965. doi: 10.1371/journal.pone.0343965 (PMC12987476; doi:10.1371/journal.pone.0343965)
Supplement: S6 Data — (ZIP) [file pone.0343965.s007.zip › PONE-D-25-51583/Vitex Raw material/DFT Vitex all data/comp17/C17.ams]

AMSinput version
2025.104250815

Number of atoms
0 52

Number of bonds
0 55

Atom data
0,0,1 -9.024100000000001
0,0,2 4.5473
0,0,3 -0.7215
0,0,bondlist {0 1 2}
0,0,conns 4
0,0,element C
0,0,imagebondlist {}
0,0,no 0
0,0,property,AtomType C
0,0,property,SurfaceRadius 1.700
0,0,property,hidden 0
0,0,property,showatom 1
0,0,property,style {Balls And Sticks}
0,1,1 -9.111499999999999
0,1,2 3.7491
0,1,3 0.419
0,1,bondlist {0 3 4}
0,1,conns 4
0,1,element C
0,1,imagebondlist {}
0,1,no 1
0,1,property,AtomType C
0,1,property,SurfaceRadius 1.700
0,1,property,hidden 0
0,1,property,showatom 1
0,1,property,style {Balls And Sticks}
0,10,1 -9.3567
0,10,2 1.5101
0,10,3 1.5162
0,10,bondlist {6 18 19 20}
0,10,conns 4
0,10,element C
0,10,imagebondlist {}
0,10,no 10
0,10,property,AtomType C
0,10,property,SurfaceRadius 1.700
0,10,property,hidden 0
0,10,property,showatom 1
0,10,property,style {Balls And Sticks}
0,11,1 -9.6874
0,11,2 -1.5079
0,11,3 -2.2929
0,11,bondlist {14 21 22}
0,11,conns 4
0,11,element C
0,11,imagebondlist {}
0,11,no 11
0,11,property,AtomType C
0,11,property,SurfaceRadius 1.700
0,11,property,hidden 0
0,11,property,showatom 1
0,11,property,style {Balls And Sticks}
0,12,1 -9.4979
0,12,2 -2.199
0,12,3 -3.4895
0,12,bondlist {21 23 24}
0,12,conns 4
0,12,element C
0,12,imagebondlist {}
0,12,no 12
0,12,property,AtomType C
0,12,property,SurfaceRadius 1.700
0,12,property,hidden 0
0,12,property,showatom 1
0,12,property,style {Balls And Sticks}
0,13,1 -9.65
0,13,2 -3.5851
0,13,3 -3.5259
0,13,bondlist {23 25 26}
0,13,conns 4
0,13,element C
0,13,imagebondlist {}
0,13,no 13
0,13,property,AtomType C
0,13,property,SurfaceRadius 1.700
0,13,property,hidden 0
0,13,property,showatom 1
0,13,property,style {Balls And Sticks}
0,14,1 -9.991400000000001
0,14,2 -4.2799
0,14,3 -2.3656
0,14,bondlist {25 27 28}
0,14,conns 4
0,14,element C
0,14,imagebondlist {}
0,14,no 14
0,14,property,AtomType C
0,14,property,SurfaceRadius 1.700
0,14,property,hidden 0
0,14,property,showatom 1
0,14,property,style {Balls And Sticks}
0,15,1 -10.1808
0,15,2 -3.5888
0,15,3 -1.169
0,15,bondlist {27 29 30}
0,15,conns 4
0,15,element C
0,15,imagebondlist {}
0,15,no 15
0,15,property,AtomType C
0,15,property,SurfaceRadius 1.700
0,15,property,hidden 0
0,15,property,showatom 1
0,15,property,style {Balls And Sticks}
0,16,1 -10.0288
0,16,2 -2.2027
0,16,3 -1.1326
0,16,bondlist {22 29 31}
0,16,conns 4
0,16,element C
0,16,imagebondlist {}
0,16,no 16
0,16,property,AtomType C
0,16,property,SurfaceRadius 1.700
0,16,property,hidden 0
0,16,property,showatom 1
0,16,property,style {Balls And Sticks}
0,17,1 -10.6757
0,17,2 0.7486
0,17,3 1.5162
0,17,bondlist {18 32 33 34}
0,17,conns 4
0,17,element C
0,17,imagebondlist {}
0,17,no 17
0,17,property,AtomType C
0,17,property,SurfaceRadius 1.700
0,17,property,hidden 0
0,17,property,showatom 1
0,17,property,style {Balls And Sticks}
0,18,1 -10.7691
0,18,2 -0.1048
0,18,3 2.7741
0,18,bondlist {32 35 36 37}
0,18,conns 4
0,18,element C
0,18,imagebondlist {}
0,18,no 18
0,18,property,AtomType C
0,18,property,SurfaceRadius 1.700
0,18,property,hidden 0
0,18,property,showatom 1
0,18,property,style {Balls And Sticks}
0,19,1 -9.492900000000001
0,19,2 -0.9214
0,19,3 2.9294
0,19,bondlist {35 38 39 40}
0,19,conns 4
0,19,element C
0,19,imagebondlist {}
0,19,no 19
0,19,property,AtomType C
0,19,property,SurfaceRadius 1.700
0,19,property,hidden 0
0,19,property,showatom 1
0,19,property,style {Balls And Sticks}
0,2,1 -9.262700000000001
0,2,2 2.3684
0,2,3 0.2933
0,2,bondlist {3 5 6}
0,2,conns 4
0,2,element C
0,2,imagebondlist {}
0,2,no 2
0,2,property,AtomType C
0,2,property,SurfaceRadius 1.700
0,2,property,hidden 0
0,2,property,showatom 1
0,2,property,style {Balls And Sticks}
0,20,1 -8.2895
0,20,2 -0.0002
0,20,3 2.7997
0,20,bondlist {38 41 42 43}
0,20,conns 4
0,20,element C
0,20,imagebondlist {}
0,20,no 20
0,20,property,AtomType C
0,20,property,SurfaceRadius 1.700
0,20,property,hidden 0
0,20,property,showatom 1
0,20,property,style {Balls And Sticks}
0,21,1 -8.3231
0,21,2 0.5629999999999999
0,21,3 1.5162
0,21,bondlist {19 41}
0,21,conns 4
0,21,element O
0,21,imagebondlist {}
0,21,no 21
0,21,property,AtomType O
0,21,property,SurfaceRadius 1.517
0,21,property,hidden 0
0,21,property,showatom 1
0,21,property,style {Balls And Sticks}
0,22,1 -9.001899999999999
0,22,2 4.7478
0,22,3 -3.0941
0,22,bondlist {11 44}
0,22,conns 4
0,22,element O
0,22,imagebondlist {}
0,22,no 22
0,22,property,AtomType O
0,22,property,SurfaceRadius 1.517
0,22,property,hidden 0
0,22,property,showatom 1
0,22,property,style {Balls And Sticks}
0,23,1 -9.0496
0,23,2 4.3149
0,23,3 1.6487
0,23,bondlist {4 45}
0,23,conns 4
0,23,element O
0,23,imagebondlist {}
0,23,no 23
0,23,property,AtomType O
0,23,property,SurfaceRadius 1.517
0,23,property,hidden 0
0,23,property,showatom 1
0,23,property,style {Balls And Sticks}
0,24,1 -10.1391
0,24,2 -5.6264
0,24,3 -2.401
0,24,bondlist {28 46}
0,24,conns 4
0,24,element O
0,24,imagebondlist {}
0,24,no 24
0,24,property,AtomType O
0,24,property,SurfaceRadius 1.517
0,24,property,hidden 0
0,24,property,showatom 1
0,24,property,style {Balls And Sticks}
0,25,1 -9.466100000000001
0,25,2 -4.2565
0,25,3 -4.6883
0,25,bondlist {26 47}
0,25,conns 4
0,25,element O
0,25,imagebondlist {}
0,25,no 25
0,25,property,AtomType O
0,25,property,SurfaceRadius 1.517
0,25,property,hidden 0
0,25,property,showatom 1
0,25,property,style {Balls And Sticks}
0,26,1 -9.2399
0,26,2 2.5739
0,26,3 -4.5216
0,26,bondlist 17
0,26,conns 4
0,26,element O
0,26,imagebondlist {}
0,26,no 26
0,26,property,AtomType O
0,26,property,SurfaceRadius 1.517
0,26,property,hidden 0
0,26,property,showatom 1
0,26,property,style {Balls And Sticks}
0,27,1 -9.2845
0,27,2 2.1692
0,27,3 2.4102
0,27,bondlist 20
0,27,conns 1
0,27,element H
0,27,imagebondlist {}
0,27,no 27
0,27,property,AtomType H
0,27,property,SurfaceRadius 1.350
0,27,property,hidden 0
0,27,property,showatom 1
0,27,property,style {Balls And Sticks}
0,28,1 -11.7408
0,28,2 1.6599
0,28,3 1.4902
0,28,bondlist {33 48}
0,28,conns 4
0,28,element O
0,28,imagebondlist {}
0,28,no 28
0,28,property,AtomType O
0,28,property,SurfaceRadius 1.517
0,28,property,hidden 0
0,28,property,showatom 1
0,28,property,style {Balls And Sticks}
0,29,1 -9.479699999999999
0,29,2 -1.5341
0,29,3 4.1904
0,29,bondlist {39 49}
0,29,conns 4
0,29,element O
0,29,imagebondlist {}
0,29,no 29
0,29,property,AtomType O
0,29,property,SurfaceRadius 1.517
0,29,property,hidden 0
0,29,property,showatom 1
0,29,property,style {Balls And Sticks}
0,3,1 -9.3263
0,3,2 1.7881
0,3,3 -0.9739
0,3,bondlist {5 7 8}
0,3,conns 4
0,3,element C
0,3,imagebondlist {}
0,3,no 3
0,3,property,AtomType C
0,3,property,SurfaceRadius 1.700
0,3,property,hidden 0
0,3,property,showatom 1
0,3,property,style {Balls And Sticks}
0,30,1 -11.8673
0,30,2 -0.9702
0,30,3 2.6707
0,30,bondlist {36 50}
0,30,conns 4
0,30,element O
0,30,imagebondlist {}
0,30,no 30
0,30,property,AtomType O
0,30,property,SurfaceRadius 1.517
0,30,property,hidden 0
0,30,property,showatom 1
0,30,property,style {Balls And Sticks}
0,31,1 -7.0044
0,31,2 -0.7966
0,31,3 2.9833
0,31,bondlist {42 51 52 53}
0,31,conns 4
0,31,element C
0,31,imagebondlist {}
0,31,no 31
0,31,property,AtomType C
0,31,property,SurfaceRadius 1.700
0,31,property,hidden 0
0,31,property,showatom 1
0,31,property,style {Balls And Sticks}
0,32,1 -6.2804
0,32,2 -0.2741
0,32,3 4.0642
0,32,bondlist {51 54}
0,32,conns 4
0,32,element O
0,32,imagebondlist {}
0,32,no 32
0,32,property,AtomType O
0,32,property,SurfaceRadius 1.517
0,32,property,hidden 0
0,32,property,showatom 1
0,32,property,style {Balls And Sticks}
0,33,1 -9.135
0,33,2 5.2772
0,33,3 1.5412
0,33,bondlist 45
0,33,conns 1
0,33,element H
0,33,imagebondlist {}
0,33,no 33
0,33,property,AtomType H
0,33,property,SurfaceRadius 1.350
0,33,property,hidden 0
0,33,property,showatom 1
0,33,property,style {Balls And Sticks}
0,34,1 -8.9048
0,34,2 5.6362
0,34,3 -0.6214
0,34,bondlist 2
0,34,conns 1
0,34,element H
0,34,imagebondlist {}
0,34,no 34
0,34,property,AtomType H
0,34,property,SurfaceRadius 1.350
0,34,property,hidden 0
0,34,property,showatom 1
0,34,property,style {Balls And Sticks}
0,35,1 -9.5341
0,35,2 -0.1102
0,35,3 -4.3639
0,35,bondlist 16
0,35,conns 1
0,35,element H
0,35,imagebondlist {}
0,35,no 35
0,35,property,AtomType H
0,35,property,SurfaceRadius 1.350
0,35,property,hidden 0
0,35,property,showatom 1
0,35,property,style {Balls And Sticks}
0,36,1 -9.2286
0,36,2 -1.651
0,36,3 -4.4045
0,36,bondlist 24
0,36,conns 1
0,36,element H
0,36,imagebondlist {}
0,36,no 36
0,36,property,AtomType H
0,36,property,SurfaceRadius 1.350
0,36,property,hidden 0
0,36,property,showatom 1
0,36,property,style {Balls And Sticks}
0,37,1 -10.45
0,37,2 -4.1368
0,37,3 -0.254
0,37,bondlist 30
0,37,conns 1
0,37,element H
0,37,imagebondlist {}
0,37,no 37
0,37,property,AtomType H
0,37,property,SurfaceRadius 1.350
0,37,property,hidden 0
0,37,property,showatom 1
0,37,property,style {Balls And Sticks}
0,38,1 -10.1782
0,38,2 -1.6576
0,38,3 -0.1889
0,38,bondlist 31
0,38,conns 1
0,38,element H
0,38,imagebondlist {}
0,38,no 38
0,38,property,AtomType H
0,38,property,SurfaceRadius 1.350
0,38,property,hidden 0
0,38,property,showatom 1
0,38,property,style {Balls And Sticks}
0,39,1 -10.7257
0,39,2 0.093
0,39,3 0.6183
0,39,bondlist 34
0,39,conns 1
0,39,element H
0,39,imagebondlist {}
0,39,no 39
0,39,property,AtomType H
0,39,property,SurfaceRadius 1.350
0,39,property,hidden 0
0,39,property,showatom 1
0,39,property,style {Balls And Sticks}
0,4,1 -9.2394
0,4,2 2.5806
0,4,3 -2.126
0,4,bondlist {7 9 10}
0,4,conns 4
0,4,element C
0,4,imagebondlist {}
0,4,no 4
0,4,property,AtomType C
0,4,property,SurfaceRadius 1.700
0,4,property,hidden 0
0,4,property,showatom 1
0,4,property,style {Balls And Sticks}
0,40,1 -10.898
0,40,2 0.5546
0,40,3 3.6614
0,40,bondlist 37
0,40,conns 1
0,40,element H
0,40,imagebondlist {}
0,40,no 40
0,40,property,AtomType H
0,40,property,SurfaceRadius 1.350
0,40,property,hidden 0
0,40,property,showatom 1
0,40,property,style {Balls And Sticks}
0,41,1 -9.451499999999999
0,41,2 -1.7038
0,41,3 2.1389
0,41,bondlist 40
0,41,conns 1
0,41,element H
0,41,imagebondlist {}
0,41,no 41
0,41,property,AtomType H
0,41,property,SurfaceRadius 1.350
0,41,property,hidden 0
0,41,property,showatom 1
0,41,property,style {Balls And Sticks}
0,42,1 -8.3209
0,42,2 0.7959000000000001
0,42,3 3.5769
0,42,bondlist 43
0,42,conns 1
0,42,element H
0,42,imagebondlist {}
0,42,no 42
0,42,property,AtomType H
0,42,property,SurfaceRadius 1.350
0,42,property,hidden 0
0,42,property,showatom 1
0,42,property,style {Balls And Sticks}
0,43,1 -8.9009
0,43,2 5.6697
0,43,3 -2.8029
0,43,bondlist 44
0,43,conns 1
0,43,element H
0,43,imagebondlist {}
0,43,no 43
0,43,property,AtomType H
0,43,property,SurfaceRadius 1.350
0,43,property,hidden 0
0,43,property,showatom 1
0,43,property,style {Balls And Sticks}
0,44,1 -10.375
0,44,2 -5.9263
0,44,3 -1.507
0,44,bondlist 46
0,44,conns 1
0,44,element H
0,44,imagebondlist {}
0,44,no 44
0,44,property,AtomType H
0,44,property,SurfaceRadius 1.350
0,44,property,hidden 0
0,44,property,showatom 1
0,44,property,style {Balls And Sticks}
0,45,1 -9.6142
0,45,2 -5.2016
0,45,3 -4.516
0,45,bondlist 47
0,45,conns 1
0,45,element H
0,45,imagebondlist {}
0,45,no 45
0,45,property,AtomType H
0,45,property,SurfaceRadius 1.350
0,45,property,hidden 0
0,45,property,showatom 1
0,45,property,style {Balls And Sticks}
0,46,1 -12.5349
0,46,2 1.1531
0,46,3 1.491
0,46,bondlist 48
0,46,conns 1
0,46,element H
0,46,imagebondlist {}
0,46,no 46
0,46,property,AtomType H
0,46,property,SurfaceRadius 1.350
0,46,property,hidden 0
0,46,property,showatom 1
0,46,property,style {Balls And Sticks}
0,47,1 -8.678900000000001
0,47,2 -2.0269
0,47,3 4.2471
0,47,bondlist 49
0,47,conns 1
0,47,element H
0,47,imagebondlist {}
0,47,no 47
0,47,property,AtomType H
0,47,property,SurfaceRadius 1.350
0,47,property,hidden 0
0,47,property,showatom 1
0,47,property,style {Balls And Sticks}
0,48,1 -11.8911
0,48,2 -1.4784
0,48,3 3.4634
0,48,bondlist 50
0,48,conns 1
0,48,element H
0,48,imagebondlist {}
0,48,no 48
0,48,property,AtomType H
0,48,property,SurfaceRadius 1.350
0,48,property,hidden 0
0,48,property,showatom 1
0,48,property,style {Balls And Sticks}
0,49,1 -7.2545
0,49,2 -1.8621
0,49,3 3.1853
0,49,bondlist 52
0,49,conns 1
0,49,element H
0,49,imagebondlist {}
0,49,no 49
0,49,property,AtomType H
0,49,property,SurfaceRadius 1.350
0,49,property,hidden 0
0,49,property,showatom 1
0,49,property,style {Balls And Sticks}
0,5,1 -9.0875
0,5,2 3.967
0,5,3 -1.99
0,5,bondlist {1 9 11}
0,5,conns 4
0,5,element C
0,5,imagebondlist {}
0,5,no 5
0,5,property,AtomType C
0,5,property,SurfaceRadius 1.700
0,5,property,hidden 0
0,5,property,showatom 1
0,5,property,style {Balls And Sticks}
0,50,1 -6.3901
0,50,2 -0.7279
0,50,3 2.0577
0,50,bondlist 53
0,50,conns 1
0,50,element H
0,50,imagebondlist {}
0,50,no 50
0,50,property,AtomType H
0,50,property,SurfaceRadius 1.350
0,50,property,hidden 0
0,50,property,showatom 1
0,50,property,style {Balls And Sticks}
0,51,1 -5.4969
0,51,2 -0.791
0,51,3 4.1445
0,51,bondlist 54
0,51,conns 1
0,51,element H
0,51,imagebondlist {}
0,51,no 51
0,51,property,AtomType H
0,51,property,SurfaceRadius 1.350
0,51,property,hidden 0
0,51,property,showatom 1
0,51,property,style {Balls And Sticks}
0,6,1 -9.476100000000001
0,6,2 0.4195
0,6,3 -1.0215
0,6,bondlist {8 12}
0,6,conns 4
0,6,element O
0,6,imagebondlist {}
0,6,no 6
0,6,property,AtomType O
0,6,property,SurfaceRadius 1.517
0,6,property,hidden 0
0,6,property,showatom 1
0,6,property,style {Balls And Sticks}
0,7,1 -9.541700000000001
0,7,2 -0.1793
0,7,3 -2.258
0,7,bondlist {12 13 14}
0,7,conns 4
0,7,element C
0,7,imagebondlist {}
0,7,no 7
0,7,property,AtomType C
0,7,property,SurfaceRadius 1.700
0,7,property,hidden 0
0,7,property,showatom 1
0,7,property,style {Balls And Sticks}
0,8,1 -9.4712
0,8,2 0.4644
0,8,3 -3.428
0,8,bondlist {13 15 16}
0,8,conns 4
0,8,element C
0,8,imagebondlist {}
0,8,no 8
0,8,property,AtomType C
0,8,property,SurfaceRadius 1.700
0,8,property,hidden 0
0,8,property,showatom 1
0,8,property,style {Balls And Sticks}
0,9,1 -9.3085
0,9,2 1.9494
0,9,3 -3.4898
0,9,bondlist {10 15 17}
0,9,conns 4
0,9,element C
0,9,imagebondlist {}
0,9,no 9
0,9,property,AtomType C
0,9,property,SurfaceRadius 1.700
0,9,property,hidden 0
0,9,property,showatom 1
0,9,property,style {Balls And Sticks}
0,atom-properties {SurfaceRadius conns showatom}
DUMMYELEMENT {}

Bond data
0,0,1 0
0,0,2 1
0,0,no 0
0,0,order 1.0
0,0,property,bondstyle 2
0,1,1 5
0,1,2 0
0,1,no 1
0,1,order 2.0
0,1,property,bondstyle 2
0,10,1 9
0,10,2 4
0,10,no 10
0,10,order 1.0
0,10,property,bondstyle 2
0,11,1 5
0,11,2 22
0,11,no 11
0,11,order 1.0
0,11,property,bondstyle 2
0,12,1 7
0,12,2 6
0,12,no 12
0,12,order 1.0
0,12,property,bondstyle 2
0,13,1 8
0,13,2 7
0,13,no 13
0,13,order 2.0
0,13,property,bondstyle 2
0,14,1 7
0,14,2 11
0,14,no 14
0,14,order 1.0
0,14,property,bondstyle 2
0,15,1 9
0,15,2 8
0,15,no 15
0,15,order 1.0
0,15,property,bondstyle 2
0,16,1 8
0,16,2 35
0,16,no 16
0,16,order 1.0
0,16,property,bondstyle 2
0,17,1 9
0,17,2 26
0,17,no 17
0,17,order 2.0
0,17,property,bondstyle 2
0,18,1 10
0,18,2 17
0,18,no 18
0,18,order 1.0
0,18,property,bondstyle 2
0,19,1 21
0,19,2 10
0,19,no 19
0,19,order 1.0
0,19,property,bondstyle 2
0,2,1 0
0,2,2 34
0,2,no 2
0,2,order 1.0
0,2,property,bondstyle 2
0,20,1 10
0,20,2 27
0,20,no 20
0,20,order 1.0
0,20,property,bondstyle 2
0,21,1 11
0,21,2 12
0,21,no 21
0,21,order 1.0
0,21,property,bondstyle 2
0,22,1 11
0,22,2 16
0,22,no 22
0,22,order 2.0
0,22,property,bondstyle 2
0,23,1 12
0,23,2 13
0,23,no 23
0,23,order 2.0
0,23,property,bondstyle 2
0,24,1 12
0,24,2 36
0,24,no 24
0,24,order 1.0
0,24,property,bondstyle 2
0,25,1 13
0,25,2 14
0,25,no 25
0,25,order 1.0
0,25,property,bondstyle 2
0,26,1 13
0,26,2 25
0,26,no 26
0,26,order 1.0
0,26,property,bondstyle 2
0,27,1 14
0,27,2 15
0,27,no 27
0,27,order 2.0
0,27,property,bondstyle 2
0,28,1 14
0,28,2 24
0,28,no 28
0,28,order 1.0
0,28,property,bondstyle 2
0,29,1 15
0,29,2 16
0,29,no 29
0,29,order 1.0
0,29,property,bondstyle 2
0,3,1 1
0,3,2 2
0,3,no 3
0,3,order 2.0
0,3,property,bondstyle 2
0,30,1 15
0,30,2 37
0,30,no 30
0,30,order 1.0
0,30,property,bondstyle 2
0,31,1 16
0,31,2 38
0,31,no 31
0,31,order 1.0
0,31,property,bondstyle 2
0,32,1 17
0,32,2 18
0,32,no 32
0,32,order 1.0
0,32,property,bondstyle 2
0,33,1 17
0,33,2 28
0,33,no 33
0,33,order 1.0
0,33,property,bondstyle 2
0,34,1 17
0,34,2 39
0,34,no 34
0,34,order 1.0
0,34,property,bondstyle 2
0,35,1 18
0,35,2 19
0,35,no 35
0,35,order 1.0
0,35,property,bondstyle 2
0,36,1 18
0,36,2 30
0,36,no 36
0,36,order 1.0
0,36,property,bondstyle 2
0,37,1 18
0,37,2 40
0,37,no 37
0,37,order 1.0
0,37,property,bondstyle 2
0,38,1 19
0,38,2 20
0,38,no 38
0,38,order 1.0
0,38,property,bondstyle 2
0,39,1 19
0,39,2 29
0,39,no 39
0,39,order 1.0
0,39,property,bondstyle 2
0,4,1 1
0,4,2 23
0,4,no 4
0,4,order 1.0
0,4,property,bondstyle 2
0,40,1 19
0,40,2 41
0,40,no 40
0,40,order 1.0
0,40,property,bondstyle 2
0,41,1 20
0,41,2 21
0,41,no 41
0,41,order 1.0
0,41,property,bondstyle 2
0,42,1 20
0,42,2 31
0,42,no 42
0,42,order 1.0
0,42,property,bondstyle 2
0,43,1 20
0,43,2 42
0,43,no 43
0,43,order 1.0
0,43,property,bondstyle 2
0,44,1 22
0,44,2 43
0,44,no 44
0,44,order 1.0
0,44,property,bondstyle 2
0,45,1 23
0,45,2 33
0,45,no 45
0,45,order 1.0
0,45,property,bondstyle 2
0,46,1 24
0,46,2 44
0,46,no 46
0,46,order 1.0
0,46,property,bondstyle 2
0,47,1 25
0,47,2 45
0,47,no 47
0,47,order 1.0
0,47,property,bondstyle 2
0,48,1 28
0,48,2 46
0,48,no 48
0,48,order 1.0
0,48,property,bondstyle 2
0,49,1 29
0,49,2 47
0,49,no 49
0,49,order 1.0
0,49,property,bondstyle 2
0,5,1 3
0,5,2 2
0,5,no 5
0,5,order 1.0
0,5,property,bondstyle 2
0,50,1 30
0,50,2 48
0,50,no 50
0,50,order 1.0
0,50,property,bondstyle 2
0,51,1 31
0,51,2 32
0,51,no 51
0,51,order 1.0
0,51,property,bondstyle 2
0,52,1 31
0,52,2 49
0,52,no 52
0,52,order 1.0
0,52,property,bondstyle 2
0,53,1 31
0,53,2 50
0,53,no 53
0,53,order 1.0
0,53,property,bondstyle 2
0,54,1 32
0,54,2 51
0,54,no 54
0,54,order 1.0
0,54,property,bondstyle 2
0,6,1 2
0,6,2 10
0,6,no 6
0,6,order 1.0
0,6,property,bondstyle 2
0,7,1 3
0,7,2 4
0,7,no 7
0,7,order 2.0
0,7,property,bondstyle 2
0,8,1 6
0,8,2 3
0,8,no 8
0,8,order 1.0
0,8,property,bondstyle 2
0,9,1 4
0,9,2 5
0,9,no 9
0,9,order 1.0
0,9,property,bondstyle 2
DUMMYELEMENT {}

Number of atomIDs
0 52

Number of bondIDs
0 55

Atom IDs
0,0 0
0,1 1
0,10 10
0,11 11
0,12 12
0,13 13
0,14 14
0,15 15
0,16 16
0,17 17
0,18 18
0,19 19
0,2 2
0,20 20
0,21 21
0,22 22
0,23 23
0,24 24
0,25 25
0,26 26
0,27 27
0,28 28
0,29 29
0,3 3
0,30 30
0,31 31
0,32 32
0,33 33
0,34 34
0,35 35
0,36 36
0,37 37
0,38 38
0,39 39
0,4 4
0,40 40
0,41 41
0,42 42
0,43 43
0,44 44
0,45 45
0,46 46
0,47 47
0,48 48
0,49 49
0,5 5
0,50 50
0,51 51
0,6 6
0,7 7
0,8 8
0,9 9
DUMMYELEMENT {}

Bond IDs
0,0 0
0,1 1
0,10 10
0,11 11
0,12 12
0,13 13
0,14 14
0,15 15
0,16 16
0,17 17
0,18 18
0,19 19
0,2 2
0,20 20
0,21 21
0,22 22
0,23 23
0,24 24
0,25 25
0,26 26
0,27 27
0,28 28
0,29 29
0,3 3
0,30 30
0,31 31
0,32 32
0,33 33
0,34 34
0,35 35
0,36 36
0,37 37
0,38 38
0,39 39
0,4 4
0,40 40
0,41 41
0,42 42
0,43 43
0,44 44
0,45 45
0,46 46
0,47 47
0,48 48
0,49 49
0,5 5
0,50 50
0,51 51
0,52 52
0,53 53
0,54 54
0,6 6
0,7 7
0,8 8
0,9 9
DUMMYELEMENT {}

Solvent method
0 Allinger
1 Allinger

Lattice data
0,1,1 10.0
0,1,2 0.0
0,1,3 0.0
0,2,1 0.0
0,2,2 10.0
0,2,3 0.0
0,3,1 0.0
0,3,2 0.0
0,3,3 10.0
0,n 0

UserLattice
0 0
1 0

Me
0

Dialog values
0,ams.system.charge 0.0
Pdb::pdbfile {}
Pdb::solvent None
Pdb::solventbox Sphere
Pdb::solventsize +6.0
Untitled,charge 0.0
acerxn.activeatomscomment {0 atoms}
acerxn.engine ForceField
acerxn.fragments {}
acerxn.frozenbondscomment {0 bonds}
acerxn.intermediategeneration.amsoptions.keepamsfiles 0
acerxn.intermediategeneration.amsoptions.keepamsrunning 1
acerxn.intermediategeneration.formbondswithinfragment 0
acerxn.product {}
acerxn.reactant {}
acerxn.reactionfragments {}
acerxn.reactiveatoms {}
acerxn.runinfo.minnumberofshortestpathswritten 5
acerxn.runinfo.restartdir {}
acerxn.runinfo.steps All
adf.a1fit 10.0
adf.adddiffusefit 0
adf.allpoints 0
adf.aomat2file 0
adf.aoresponse.frequencies.max 0.0
adf.aoresponse.frequencies.min 0.0
adf.aoresponse.frequencies.nvals 1
adf.aromaticity 0
adf.aromaticity.maxring {}
adf.atomicchargestypeforams Mulliken
adf.basis.core Large
adf.basis.createoutput 0
adf.basis.fittype Auto
adf.basis.type DZ
adf.bondorders.calculate 0
adf.bondorders.printall 0
adf.bondorders.printtolerance 0.2
adf.bondorders.typeforams Nalewajski-Mrozek-3
adf.cdft.constraints {}
adf.cdft.constraintsframe {}
adf.cdft.constraintype Charge
adf.cdft.gst21 {}
adf.cdft.initialmultipliers {}
adf.cdft.maxiter 200
adf.cdft.metric 0
adf.cdft.poptype YukawaLike
adf.cdft.stepsize 0.5
adf.cdft.threshold 1e-10
adf.cm5 0
adf.conceptualdft.analysislevel Normal
adf.conceptualdft.atomstodo {}
adf.conceptualdft.domains.border 7.0
adf.conceptualdft.domains.display 0.005
adf.conceptualdft.domains.enabled 0
adf.conceptualdft.domains.ensemble Canonical
adf.conceptualdft.domains.radius 0.0
adf.conceptualdft.domains.spacing 0.1
adf.conceptualdft.domains.threshold 0.001
adf.conceptualdft.electronegativity 0
adf.conceptualdft.enabled 0
adf.dependency.bas 0.0001
adf.dependency.enabled 0
adf.dependency.fit 1e-10
adf.esr.enabled 0
adf.etsnocv.ekmin 2.0
adf.etsnocv.enabled 0
adf.etsnocv.enocv 0.05
adf.etsnocv.rhokmin 0.01
adf.etsnocv.tvanalysis 0
adf.etsnocv.type None
adf.excitations.aas 0
adf.excitations.allxasmoments 0
adf.excitations.allxasquadrupole 0
adf.excitations.analytical 0
adf.excitations.bse 0
adf.excitations.cdspectrum 0
adf.excitations.descriptors 0
adf.excitations.esestdm 0
adf.excitations.fullkernel 0
adf.excitations.hda 0
adf.excitations.hda_cutoff 10000000.0
adf.excitations.lowest 10
adf.excitations.nto 0
adf.excitations.rokstddft 0
adf.excitations.rokstddfttype S-TDA
adf.excitations.select {}
adf.excitations.sfoanalysis 0
adf.excitations.singleorbtrans 0
adf.excitations.stda 0
adf.excitations.stddft 0
adf.excitations.td-dftb 0
adf.excitations.tda-dftb 0
adf.excitations.velocity 0
adf.excitations.xas 0
adf.excitontransfer.blockkey 0
adf.excitontransfer.filteredcouplings.maxenergy 10.0
adf.excitontransfer.filteredcouplings.maxenergydiff 0.5
adf.excitontransfer.filteredcouplings.mincoupling 0.1
adf.excitontransfer.filteredcouplings.minenergy 0.0
adf.excitontransfer.fullrun 0
adf.excitontransfer.localcouplingsonly 0
adf.excitontransfer.localize {Occupied Only}
adf.excitontransfer.output {All Couplings}
adf.excitontransfer.secondorder 0
adf.extendedpopan 0
adf.focdft.blockkey 0
adf.focdft.electrontransfer.blockkey 0
adf.focdft.electrontransfer.frame {}
adf.focdft.electrontransfer.offdiagonalhf 0
adf.focdft.electrontransfer.offdiagonalhfvalue 1.0
adf.focdft.frame {}
adf.forcealda 0
adf.fragments.frame {}
adf.fragmetaggatoten 0
adf.fragoccupations {}
adf.frame.modstartpot {}
adf.frame.spinocc {}
adf.fullfock 0
adf.gpu.enabled 0
adf.gpu.usedevices {}
adf.gui.integration Auto
adf.gw.converge.density {1e-08 1e-05}
adf.gw.converge.density-0 1e-08
adf.gw.converge.density-1 1e-05
adf.gw.converge.homo 0.003
adf.gw.diis 10
adf.gw.enabled 0
adf.gw.linearmixing {{}}
adf.gw.linearmixing-0 {}
adf.gw.niterations 10
adf.gw.niterations-0 10
adf.gw.nstates 5
adf.gw.printallsolutions 0
adf.gw.qphamiltonian KSF2
adf.gw.selfconsistency G0W0
adf.gw.selfenergy GW
adf.hartreefock 0
adf.hyperpol None
adf.hyperpol.2np1 Yes
adf.hyperpol.freq1 0.0
adf.hyperpol.freq2 0.0
adf.hyperpol.freq3 0.0
adf.hyperpol.freqev1 {}
adf.hyperpol.freqev2 {}
adf.hyperpol.freqev3 {}
adf.hyperpol.lifetime {}
adf.iqa.atomstodo {}
adf.iqa.enabled 0
adf.iqa.print verbose
adf.mbpt.fitsetquality Auto
adf.mbpt.formalism Auto
adf.mbpt.ntime {}
adf.mbpt.sigmafunctionalparametrization S1re
adf.metagga 0
adf.modifystartpotential.ids {}
adf.nobeckegrid 0
adf.nuclearmodel {Point Charge}
adf.occinfofile {}
adf.occupations.integeraufbau 0
adf.occupations.optimizespin {}
adf.occupations.optimizespinrounded 1
adf.poltddft.analysis 0
adf.poltddft.cutoff 4.0
adf.poltddft.enabled 0
adf.poltddft.frqbeg {}
adf.poltddft.frqend {}
adf.poltddft.hda_fitted 0
adf.poltddft.irrep {}
adf.poltddft.kgrid 9.0
adf.poltddft.lambda 1.0
adf.poltddft.lifetime 0.1
adf.poltddft.nfreq 100
adf.poltddft.ngrid 180
adf.poltddft.regionanalysis 0
adf.poltddft.velocity 0
adf.print.etslowdin 0
adf.print.etsnocv 0
adf.print.nocvhirshfeld 0
adf.print.somatrix 0
adf.propertiesonlyjob {}
adf.qmfq.fderesp 0
adf.qmfq.forcefield FQ
adf.qmfq.molcharge 0.0
adf.qtaim.analysislevel Normal
adf.qtaim.atomstodo {}
adf.qtaim.enabled 0
adf.qtaim.source 0
adf.qtaim.spacing 0.5
adf.qtens 0
adf.quality Normal
adf.relativity.formalism ZORA
adf.relativity.level Scalar
adf.relativity.spinorbitmagnetization {Collinear Z}
adf.response.frequencies.max 0.0
adf.response.frequencies.min 0.0
adf.response.frequencies.nvals 1
adf.restart.noorb 0
adf.restart.noscf 0
adf.restart.nosmear 0
adf.restart.spinflip {}
adf.rihartreefock.dependencythreshold 0.001
adf.rihartreefock.fitsetquality Auto
adf.rihartreefock.quality Auto
adf.rism.3dclosure KH
adf.rism.outlistf 0
adf.rism.solute.boxgridx {}
adf.rism.solute.boxgridy {}
adf.rism.solute.boxgridz {}
adf.rism.solute.boxsizex {}
adf.rism.solute.boxsizey {}
adf.rism.solute.boxsizez {}
adf.rism.solvent None
adf.rism.uca {}
adf.rism.ucb {}
adf.rose.additional_virtuals_cutoff 2.0
adf.rose.exponent {}
adf.rose.frag_threshold 10.0
adf.rose.fragmentfile {}
adf.rose.mode None
adf.rose.version {Not Set}
adf.scf.accelerationmethod ADIIS
adf.scf.converge.scfcnv {}
adf.scf.converge.sconv2 {}
adf.scf.diis.bfac 0.0
adf.scf.diis.cx 5.0
adf.scf.diis.cxx 25.0
adf.scf.diis.cyc 5
adf.scf.diis.n 10
adf.scf.diis.ok 0.5
adf.scf.iterations 300
adf.scf.lshift 0.0
adf.scf.mixing 0.2
adf.scf.oldscf 0
adf.scf.roscf.alpha {0.5 0.5 0.5}
adf.scf.roscf.alpha-0 0.5
adf.scf.roscf.alpha-1 0.5
adf.scf.roscf.alpha-2 0.5
adf.scf.roscf.blockkey 0
adf.sftddft 0
adf.somcd 0
adf.sopert.gscorr 1
adf.spinorbitmagnetization.strength 0.2
adf.spinpolarization 0.0
adf.symmetry AUTO
adf.symmetrytolerance 1e-07
adf.tda 0
adf.title {*** (NO TITLE) ***}
adf.totalenergy 0
adf.transferintegrals 0
adf.unrestricted 0
adf.usespcode 0
adf.vectorlength {}
adf.xc.rpa None
adf.xes.allxesmoments 0
adf.xes.allxesquadrupole 0
adf.xes.corehole {}
adf.xes.enabled 0
adf.zlmfit.quality Auto
allow.0_badscf 0
allow.1_closeatoms 0
allow.2_relgeo 0
allow.3_smallblocks 0
allow.4_xc 0
allow.fractional 0
ams.elastictensor.convergencequality Good
ams.elastictensor.strainstepsize 0.001
ams.engineaddons.d3dispersion.a1 {}
ams.engineaddons.d3dispersion.a2 {}
ams.engineaddons.d3dispersion.damping BJ
ams.engineaddons.d3dispersion.enabled 0
ams.engineaddons.d3dispersion.functional PBE
ams.engineaddons.d3dispersion.s6 {}
ams.engineaddons.d3dispersion.s8 {}
ams.engineaddons.d3dispersion.sr6 {}
ams.engineaddons.d4dispersion.a1 {}
ams.engineaddons.d4dispersion.a2 {}
ams.engineaddons.d4dispersion.enabled 0
ams.engineaddons.d4dispersion.functional PBE
ams.engineaddons.d4dispersion.s6 {}
ams.engineaddons.d4dispersion.s8 {}
ams.engineaddons.d4dispersion.s9 {}
ams.engineaddons.d4dispersion.verbosity Silent
ams.engineaddons.externalstress.stresstensorvoigt {}
ams.engineaddons.pressure 0.0
ams.engineaddons.repulsion.enabled 0
ams.engineaddons.repulsion.epsilon 0.01
ams.engineaddons.repulsion.sigma 0.55
ams.engineaddons.repulsion.skinlength 2.0
ams.engineaddons.wallpotential.enabled 0
ams.engineaddons.wallpotential.gradient 10.0
ams.engineaddons.wallpotential.prefactor 0.01
ams.engineaddons.wallpotential.radius 30.0
ams.enginerestart {}
ams.eon.energylandscape {}
ams.gcmc.accessiblevolume 0.0
ams.gcmc.ensemble Mu-VT
ams.gcmc.iterations {}
ams.gcmc.maxdistance 3.0
ams.gcmc.mindistance 0.3
ams.gcmc.nonaccessiblevolume 0.0
ams.gcmc.numattempts 1000
ams.gcmc.pressure 0.0
ams.gcmc.temperature 300.0
ams.gcmc.usegcprefactor 1
ams.gcmc.volumeoption Free
ams.geometryoptimization.convergence.energy 1e-05
ams.geometryoptimization.convergence.gradients 0.001
ams.geometryoptimization.convergence.quality Custom
ams.geometryoptimization.convergence.step 0.01
ams.geometryoptimization.convergence.stressenergyperatom 0.0005
ams.geometryoptimization.coordinatetype Auto
ams.geometryoptimization.initialhessian.file {}
ams.geometryoptimization.initialhessian.type Auto
ams.geometryoptimization.maxiterations {}
ams.geometryoptimization.maxrestarts 0
ams.geometryoptimization.method Auto
ams.geometryoptimization.optimizelattice 0
ams.geometryoptimization.restartdisplacement 0.05
ams.irc.convergence.gradients 0.001
ams.irc.convergence.step 0.001
ams.irc.coordinatetype Cartesian
ams.irc.direction Both
ams.irc.initialhessian.file {}
ams.irc.initialhessian.type Calculate
ams.irc.keepconvergedresults 1
ams.irc.maxircsteps {}
ams.irc.maxiterations 300
ams.irc.maxpoints 100
ams.irc.minenergyprofile 0
ams.irc.restart.file {}
ams.irc.restart.redobackward 0
ams.irc.restart.redoforward 0
ams.irc.step 0.2
ams.loadengine {}
ams.loadsystem.file {}
ams.loadsystem.section Molecule
ams.moleculardynamics.barostat.constantvolume 0
ams.moleculardynamics.barostat.duration {}
ams.moleculardynamics.barostat.equal None
ams.moleculardynamics.barostat.pressure {}
ams.moleculardynamics.barostat.scale XYZ
ams.moleculardynamics.barostat.tau {}
ams.moleculardynamics.barostat.type None
ams.moleculardynamics.binlog.dipolemoment 0
ams.moleculardynamics.binlog.pressuretensor 0
ams.moleculardynamics.binlog.time 0
ams.moleculardynamics.calcpressure 0
ams.moleculardynamics.checkpoint.frequency 1000
ams.moleculardynamics.cosineshear.acceleration 5e-06
ams.moleculardynamics.cosineshear.enabled 0
ams.moleculardynamics.cosineshear.flowdirection {1.0 0.0 0.0}
ams.moleculardynamics.cosineshear.flowdirection-0 1.0
ams.moleculardynamics.cosineshear.flowdirection-1 0.0
ams.moleculardynamics.cosineshear.flowdirection-2 0.0
ams.moleculardynamics.cosineshear.profileaxis Z
ams.moleculardynamics.crestmtd.addenergy 0
ams.moleculardynamics.crestmtd.blockkey 0
ams.moleculardynamics.crestmtd.gaussianscaling.scalegaussians 1
ams.moleculardynamics.crestmtd.gaussianscaling.scalingslope 0.03
ams.moleculardynamics.crestmtd.height {}
ams.moleculardynamics.crestmtd.ngaussiansmax {}
ams.moleculardynamics.crestmtd.nsteps {}
ams.moleculardynamics.crestmtd.region {}
ams.moleculardynamics.crestmtd.restartfile {}
ams.moleculardynamics.crestmtd.width {}
ams.moleculardynamics.initialvelocities.file {}
ams.moleculardynamics.initialvelocities.temperature {}
ams.moleculardynamics.initialvelocities.type Random
ams.moleculardynamics.nsteps 1000
ams.moleculardynamics.plumed.input {}
ams.moleculardynamics.preserve.angularmomentum 1
ams.moleculardynamics.preserve.centerofmass 0
ams.moleculardynamics.preserve.momentum 1
ams.moleculardynamics.reactionboost.bondbreakingrestraints.erf.forceconstant 0.5
ams.moleculardynamics.reactionboost.bondbreakingrestraints.erf.maxforce 0.05
ams.moleculardynamics.reactionboost.bondbreakingrestraints.gaussianwell.sigma 1.0
ams.moleculardynamics.reactionboost.bondbreakingrestraints.gaussianwell.welldepth 1.0
ams.moleculardynamics.reactionboost.bondbreakingrestraints.harmonic.forceconstant 0.5
ams.moleculardynamics.reactionboost.bondbreakingrestraints.hyperbolic.forceconstant 0.5
ams.moleculardynamics.reactionboost.bondbreakingrestraints.hyperbolic.maxforce 0.05
ams.moleculardynamics.reactionboost.bondbreakingrestraints.taper.enabled 0
ams.moleculardynamics.reactionboost.bondbreakingrestraints.taper.maxdistance 0.0
ams.moleculardynamics.reactionboost.bondbreakingrestraints.taper.mindistance 0.0
ams.moleculardynamics.reactionboost.bondbreakingrestraints.type Erf
ams.moleculardynamics.reactionboost.bondedrestraints.harmonic.forceconstant 0.5
ams.moleculardynamics.reactionboost.bondedrestraints.type None
ams.moleculardynamics.reactionboost.bondmakingrestraints.erf.forceconstant 0.5
ams.moleculardynamics.reactionboost.bondmakingrestraints.erf.maxforce 0.05
ams.moleculardynamics.reactionboost.bondmakingrestraints.gaussianwell.sigma 1.0
ams.moleculardynamics.reactionboost.bondmakingrestraints.gaussianwell.welldepth 1.0
ams.moleculardynamics.reactionboost.bondmakingrestraints.harmonic.forceconstant 0.5
ams.moleculardynamics.reactionboost.bondmakingrestraints.hyperbolic.forceconstant 0.5
ams.moleculardynamics.reactionboost.bondmakingrestraints.hyperbolic.maxforce 0.05
ams.moleculardynamics.reactionboost.bondmakingrestraints.type Erf
ams.moleculardynamics.reactionboost.change {Target Coordinate}
ams.moleculardynamics.reactionboost.initialfraction 0.0
ams.moleculardynamics.reactionboost.interequilibrationsteps 0
ams.moleculardynamics.reactionboost.minbondchange 1.0
ams.moleculardynamics.reactionboost.minbondstrength 0.5
ams.moleculardynamics.reactionboost.nonbondedrestraints.exponential.epsilon 1.0
ams.moleculardynamics.reactionboost.nonbondedrestraints.exponential.sigma 1.0
ams.moleculardynamics.reactionboost.nonbondedrestraints.type None
ams.moleculardynamics.reactionboost.nsteps 500
ams.moleculardynamics.reactionboost.preequilibrationsteps 0
ams.moleculardynamics.reactionboost.region {}
ams.moleculardynamics.reactionboost.rmsdrestraint {}
ams.moleculardynamics.reactionboost.rmsdrestraint.erf.forceconstant 0.5
ams.moleculardynamics.reactionboost.rmsdrestraint.erf.maxforce 0.05
ams.moleculardynamics.reactionboost.rmsdrestraint.gaussianwell.sigma 1.0
ams.moleculardynamics.reactionboost.rmsdrestraint.gaussianwell.welldepth 1.0
ams.moleculardynamics.reactionboost.rmsdrestraint.harmonic.forceconstant 0.5
ams.moleculardynamics.reactionboost.rmsdrestraint.hyperbolic.forceconstant 0.5
ams.moleculardynamics.reactionboost.rmsdrestraint.hyperbolic.maxforce 0.05
ams.moleculardynamics.reactionboost.rmsdrestraint.type None
ams.moleculardynamics.reactionboost.targetsystem {}
ams.moleculardynamics.reactionboost.type None
ams.moleculardynamics.replicaexchange.nreplicas 1
ams.moleculardynamics.replicaexchange.swapfrequency 100
ams.moleculardynamics.replicaexchange.temperaturefactors {}
ams.moleculardynamics.replicaexchange.temperatures {}
ams.moleculardynamics.restart {}
ams.moleculardynamics.shake.all {}
ams.moleculardynamics.shake.converger2 1e-08
ams.moleculardynamics.shake.convergerv 1e-08
ams.moleculardynamics.shake.iterations 100
ams.moleculardynamics.shake.shakeinitialcoordinates 1
ams.moleculardynamics.timestep 0.25
ams.moleculardynamics.trajectory.engineresultsfreq {}
ams.moleculardynamics.trajectory.samplingfreq 100
ams.moleculardynamics.trajectory.tprofilegridpoints 0
ams.moleculardynamics.trajectory.writebonds 1
ams.moleculardynamics.trajectory.writecharges 1
ams.moleculardynamics.trajectory.writeenginegradients 0
ams.moleculardynamics.trajectory.writemolecules 1
ams.moleculardynamics.trajectory.writevelocities 1
ams.molecules.adsorptionsupportregion {}
ams.neb.climbing 1
ams.neb.climbingthreshold 0.0
ams.neb.images 8
ams.neb.intermediates {}
ams.neb.interpolateinternal 1
ams.neb.interpolateshortest 1
ams.neb.iterations {}
ams.neb.jacobian {}
ams.neb.loadpath.file {}
ams.neb.loadpath.geometries {}
ams.neb.loadpath.points {}
ams.neb.mapatomstocell 1
ams.neb.mol.final -1
ams.neb.mol.initial -1
ams.neb.oldtangent 0
ams.neb.optimizeends 1
ams.neb.optimizelattice 0
ams.neb.preoptimizewithidpp 0
ams.neb.reoptimizeends 0
ams.neb.restart {}
ams.neb.skewness 1.0
ams.neb.spring 1.0
ams.normalmodes.blockdisplacements.angulardisplacement 0.5
ams.normalmodes.blockdisplacements.blockregion {}
ams.normalmodes.blockdisplacements.radialdisplacement 0.005
ams.normalmodes.displacements Cartesian
ams.normalmodes.hessian Auto
ams.normalmodes.rescanfreqrange {-10000000.0 10.0}
ams.normalmodes.rescanfreqrange-0 -10000000.0
ams.normalmodes.rescanfreqrange-1 10.0
ams.normalmodes.rescanmodes 1
ams.normalmodes.symmetricdisplacements.type All
ams.numericaldifferentiation.nuclearstepsize 0.005
ams.numericaldifferentiation.strainstepsize 0.001
ams.numericalphonons.automaticbzpath 1
ams.numericalphonons.bzpath.path {}
ams.numericalphonons.interpolation 100
ams.numericalphonons.stepsize 0.04
ams.pesexploration.basinhopping.displaceatomsinregion {}
ams.pesexploration.basinhopping.displacement 0.5
ams.pesexploration.basinhopping.pushapartdistance 0.4
ams.pesexploration.basinhopping.steps 20
ams.pesexploration.bindingsites.calculate 0
ams.pesexploration.bindingsites.distancedifference -1.0
ams.pesexploration.calculatefragments 0
ams.pesexploration.dynamicseedstates 1
ams.pesexploration.job {Not Set}
ams.pesexploration.loadenergylandscape.path {}
ams.pesexploration.numexpeditions 1
ams.pesexploration.numexplorers 1
ams.pesexploration.optimizer.convergedforce 0.005
ams.pesexploration.optimizer.maxiterations 400
ams.pesexploration.optimizer.method CG
ams.pesexploration.saddlesearch.displaceatomsinregion {}
ams.pesexploration.saddlesearch.displacemagnitude 0.1
ams.pesexploration.saddlesearch.maxenergy 20.0
ams.pesexploration.saddlesearch.maxiterations 400
ams.pesexploration.saddlesearch.minmodemethod dimer
ams.pesexploration.statesalignment.distancedifference -1.0
ams.pesexploration.statesalignment.referenceregion {}
ams.pesexploration.structurecomparison.distancedifference 0.1
ams.pesexploration.structurecomparison.energydifference 0.01
ams.pesexploration.structurecomparison.indistinguishableatoms 1
ams.pesexploration.structurecomparison.neighborcutoff 3.3
ams.pesexploration.structurecomparison.removetranslation Auto
ams.pesexploration.temperature 300.0
ams.pesexploration.writehistory Converged
ams.pesscan.calcpropertiesatpespoints 0
ams.phonons.bandstructure 1
ams.phonons.dos 1
ams.phonons.method Auto
ams.pregime {}
ams.properties.bondorders 0
ams.properties.elastictensor 0
ams.properties.gradients 0
ams.properties.normalmodes 0
ams.properties.pespointcharacter 0
ams.properties.phonons 0
ams.properties.raman 0
ams.properties.selectedregionforhessian {}
ams.properties.stresstensor 0
ams.properties.vcd 0
ams.properties.vroa 0
ams.raman.freqrange {{} {}}
ams.raman.freqrange-0 {}
ams.raman.freqrange-1 {}
ams.raman.incidentfrequency 0.0
ams.raman.lifetime 0.0
ams.replay.file {}
ams.replay.frames {}
ams.replay.storeallresultfiles 0
ams.restraints.finfinity 1.0
ams.restraints.profile Harmonic
ams.restraints.units Default
ams.system.bondorders 1
ams.system.charge 0.0
ams.system.electrostaticembedding.efield1 0.0
ams.system.electrostaticembedding.efield2 0.0
ams.system.electrostaticembedding.efield3 0.0
ams.system.electrostaticembedding.multipolepotential.chargemodel Point
ams.system.electrostaticembedding.multipolepotential.chargewidth -1.0
ams.system.electrostaticembedding.multipolepotential.coordinates {}
ams.task {Single Point}
ams.thermo.lowfrequencycorrector.alpha 4.0
ams.thermo.lowfrequencycorrector.frequency 100.0
ams.thermo.lowfrequencycorrector.momentofinertia 1e-44
ams.thermo.pressure 1.0
ams.thermo.temperatures 298.15
ams.transitionstatesearch.final -1
ams.transitionstatesearch.initial -1
ams.transitionstatesearch.modetofollow 1
ams.tregime {}
ams.tsrc {}
ams.tsrc.n 0
ams.usesymmetry 1
ams.vibrationalanalysis.absorptionspectrum.absorptionrange.max 4000.0
ams.vibrationalanalysis.absorptionspectrum.absorptionrange.min -200.0
ams.vibrationalanalysis.absorptionspectrum.frequencygridpoints 400
ams.vibrationalanalysis.absorptionspectrum.linewidth 200.0
ams.vibrationalanalysis.absorptionspectrum.spectrumoffset relative
ams.vibrationalanalysis.displacement {}
ams.vibrationalanalysis.excitationsettings.excitationfile {}
ams.vibrationalanalysis.excitationsettings.singlet {}
ams.vibrationalanalysis.excitationsettings.triplet {}
ams.vibrationalanalysis.modetracking.hessianguess {Calculate With Fast Engine}
ams.vibrationalanalysis.modetracking.hessianpath {}
ams.vibrationalanalysis.modetracking.toleranceforbasis 0.0001
ams.vibrationalanalysis.modetracking.tolerancefornorm 0.0005
ams.vibrationalanalysis.modetracking.toleranceforresidual 0.0005
ams.vibrationalanalysis.modetracking.toleranceforspectrum 0.01
ams.vibrationalanalysis.modetracking.trackingmethod {Overlap Initial}
ams.vibrationalanalysis.modetracking.updatemethod {Not Set}
ams.vibrationalanalysis.normalmodes.modefile {}
ams.vibrationalanalysis.normalmodes.modeinputformat File
ams.vibrationalanalysis.normalmodes.modeselect.andor {Freq OR IR range}
ams.vibrationalanalysis.normalmodes.modeselect.displacementbound {}
ams.vibrationalanalysis.normalmodes.modeselect.freqrange.max {}
ams.vibrationalanalysis.normalmodes.modeselect.freqrange.min {}
ams.vibrationalanalysis.normalmodes.modeselect.full 0
ams.vibrationalanalysis.normalmodes.modeselect.highfreq {}
ams.vibrationalanalysis.normalmodes.modeselect.highir {}
ams.vibrationalanalysis.normalmodes.modeselect.imfreq 0
ams.vibrationalanalysis.normalmodes.modeselect.irrange.max {}
ams.vibrationalanalysis.normalmodes.modeselect.irrange.min {}
ams.vibrationalanalysis.normalmodes.modeselect.largestdisplacement {}
ams.vibrationalanalysis.normalmodes.modeselect.lowfreq {}
ams.vibrationalanalysis.normalmodes.modeselect.lowfreqnoim {}
ams.vibrationalanalysis.normalmodes.modeselect.lowir {}
ams.vibrationalanalysis.normalmodes.modeselect.modenumber {}
ams.vibrationalanalysis.normalmodes.scanmodes 0
ams.vibrationalanalysis.resonanceraman.incidentfrequency {}
ams.vibrationalanalysis.resonanceraman.lifetime 0.00045
ams.vibrationalanalysis.resonanceraman.ramanorder 2
ams.vibrationalanalysis.resonanceraman.ramanrange.max 2000.0
ams.vibrationalanalysis.resonanceraman.ramanrange.min 0.0
ams.vibrationalanalysis.type {Not Set}
ams.vibrationalanalysis.vstrestartfile {}
amsbatch.systemsfromtrajectory.frames {}
aoresponse.vroa 0
ase.arguments {}
ase.file {}
ase.import {}
ase.python.conda {}
ase.python.type amspython
ase.runtype {Geometry Optimization}
ase.type File
band.aimcriticalpoints.enabled 0
band.atensor.enabled 0
band.bader.savebasins 0
band.bandstructure.automatic 1
band.bandstructure.deltak 0.1
band.bandstructure.enabled 0
band.bandstructure.energyabovefermi 0.75
band.bandstructure.energybelowfermi 10.0
band.bandstructure.fatbands 1
band.bandstructure.usesymmetry 1
band.basis.core Large
band.basis.type DZ
band.bfield.bx 0.0
band.bfield.by 0.0
band.bfield.bz 0.0
band.bfield.dipole 0
band.bfield.dipoleatom 1
band.bfield.method NR_SDOTB
band.bzpath.path {}
band.convergence.criterion {}
band.convergence.electronictemperature 0.0
band.convergence.spinflipregion {}
band.cpvector 128
band.dependency.basis 1e-08
band.dfthalf.atoms {}
band.diis.chuge 20.0
band.diis.clarge 20.0
band.diis.dimix 0.2
band.diis.ncycledamp 1
band.diis.nvctrx 20
band.dos.calcdos 1
band.dos.calcpdos 0
band.dos.deltae 0.005
band.dos.file {}
band.dos.max {}
band.dos.min {}
band.dos.storecoopperbaspair 0
band.effectivemass.enabled 0
band.effectivemass.kpointcoord {}
band.effectivemass.numabove 1
band.effectivemass.numbelow 1
band.effectivemass.stepsize 0.001
band.efg.enabled 0
band.electronhole.bandindex {}
band.electronhole.spinindex {}
band.enforcedspinpolarization {}
band.esr.enabled 0
band.fermisurface.enabled 0
band.fragments.frame {}
band.fuzzypotential {}
band.gridbasedaim.enabled 0
band.gui.integration Auto
band.gw.converge.density {1e-08 1e-05}
band.gw.converge.density-0 1e-08
band.gw.converge.density-1 1e-05
band.gw.converge.homo 0.003
band.gw.diis 10
band.gw.enabled 0
band.gw.linearmixing {{}}
band.gw.linearmixing-0 {}
band.gw.niterations 10
band.gw.niterations-0 10
band.gw.nstates 5
band.gw.printallsolutions 0
band.gw.qphamiltonian KSF2
band.gw.selfconsistency G0W0
band.gw.selfenergy GW
band.hubbardu.printoccupations 1
band.kgrpx 5
band.kspace.analytical 1
band.kspace.quality Auto
band.kspace.regular.numberofpoints {}
band.kspace.symmetric.kinteg {}
band.kspace.type Regular
band.mbpt.sigmafunctionalparametrization S1re
band.multisecantconfig.cmax 20.0
band.multisecantconfig.initialsigman 0.1
band.multisecantconfig.maxsigman 0.3
band.multisecantconfig.maxvectors 20
band.multisecantconfig.minsigman 0.01
band.negf.alpha 1e-05
band.negf.sc {Not self consistent}
band.newresponse.activeespace 5.0
band.newresponse.components {}
band.newresponse.components.x 1
band.newresponse.components.y 1
band.newresponse.components.z 1
band.newresponse.densitycutoff 0.001
band.newresponse.eshift 0.0
band.newresponse.freqhigh 3.0
band.newresponse.freqlow 1.0
band.newresponse.nfreq 5
band.newresponsekspace.eta 1e-05
band.newresponsescf.coapproachboost 0
band.newresponsescf.criterion 0.001
band.newresponsescf.diis.mixingfactor 0.2
band.newresponsescf.lowfreqalgo 1
band.newresponsescf.ncycle 20
band.nmr.enabled 0
band.nuclearmodel {Point Charge}
band.oldresponse.berger2015 0
band.oldresponse.enabled 1
band.oldresponse.isz 0
band.pedanocv.eigvalthresh 0.001
band.pedanocv.enabled 0
band.periodicsolvation.nstar 4
band.periodicsolvation.removepointswithnegativez 0
band.programmer.usesharedmemory 1
band.propertiesatnuclei.rhodeffit 0
band.propertiesatnuclei.rhodefscf 0
band.propertiesatnuclei.rhofit 0
band.propertiesatnuclei.rhoscf 0
band.propertiesatnuclei.v 0
band.propertiesatnuclei.vxc 0
band.quality Normal
band.relativity.level Scalar
band.response.kernel ALDA
band.response.method None
band.restart.bandstructure 0
band.restart.dos 0
band.restart.file {}
band.restart.scf 0
band.rihartreefock.quality Auto
band.scf.iterations 300
band.scf.method {Multi Stepper}
band.scf.mixing 0.075
band.scf.multistepperpresetpath DFTB/default2023.inc
band.selectedatoms {}
band.softconfinement.delta {}
band.softconfinement.quality Auto
band.softconfinement.radius {}
band.solvation.charge.corr 1
band.solvation.charge.method CONJ
band.solvation.cvec EXACT
band.solvation.enabled 0
band.solvation.scf VAR
band.solvation.solvent.name Water
band.solvation.surf Delley
band.solvationsm12.enabled 0
band.solvationsm12.solv WATER
band.tails.bas 1e-06
band.unrestricted 0
band.usesymmetry 1
band.xc.dfthalf.enabled 0
band.xc.dfthalf.prepare 0
band.xc.dfthalf.selfconsistent 1
band.xc.rpa None
band.zlmfit.quality Auto
basis,C {}
basis,H {}
basis,O {}
basisdoc {}
bzpath.band {}
bzpath.dftb {}
chain.file {}
chain.sdf.align 0
chain.sdf.emax {}
chain.sdf.n {}
chain.sdf.noresultfiles 0
chain.sdf.postjobrms {}
chain.sdf.sort 0
chain.systemsfrom Trajectory
chain.type {Current Molecule}
conformers.engine ForceField
conformers.equivalence.ams.dihedralthreshold 30.0
conformers.equivalence.ams.distancethreshold 0.1
conformers.equivalence.ams.energythreshold 0.2
conformers.equivalence.crest.energythreshold 0.05
conformers.equivalence.crest.rmsdthreshold 0.125
conformers.equivalence.method CREST
conformers.equivalence.rmsd.energythreshold 0.05
conformers.equivalence.rmsd.rmsdthreshold 0.125
conformers.equivalence.tfd.energythreshold 0.05
conformers.equivalence.tfd.tfdthreshold 0.05
conformers.filter.maxenergy {}
conformers.filter.removenonminima 0
conformers.generator.method RDKit
conformers.generator.rdkit.initialnconformers {}
conformers.inputconformersset {}
conformers.inputmaxenergy {}
conformers.output.rkf 1
conformers.output.sdf 1
conformers.output.xyz 1
conformers.task Generate
constraints,all,n 0
constraints,angle,n 0
constraints,atoms {}
constraints,atomsx {}
constraints,atomsy {}
constraints,atomsz {}
constraints,blocks {}
constraints,coordsx {}
constraints,coordsy {}
constraints,coordsz {}
constraints,dihedral,n 0
constraints,distance,n 0
constraints,equalstrain {}
constraints,freezestrain {}
constraints,latticescan,a,n 0
constraints,latticescan,b,n 0
constraints,latticescan,c,n 0
constraints,latticescan,v,n 0
constraints,latticescan,v,scale 1
constraints,regions {}
constraints,seldistance,n 0
constraints,sumdifdist,+,n 0
constraints,sumdifdist,-,n 0
coords.natural 0
coords.periodicity None
cosmors.boilingpoint 0
cosmors.logp.benzene.water 0
cosmors.logp.dichloromethane.water 0
cosmors.logp.ethoxyethane.water 0
cosmors.logp.hexane.water 0
cosmors.logp.octanol.water 0
cosmors.logp.t 298.15
cosmors.np 10
cosmors.nt 10
cosmors.p1 1.0
cosmors.p2 1.0
cosmors.solubility.benzene 0
cosmors.solubility.cpfusion {}
cosmors.solubility.ethoxyethane 0
cosmors.solubility.file {}
cosmors.solubility.file.nring {}
cosmors.solubility.hexane 0
cosmors.solubility.hfusion {}
cosmors.solubility.meltingpoint {}
cosmors.solubility.nt 10
cosmors.solubility.octanol 0
cosmors.solubility.pressure 1.0
cosmors.solubility.t1 298.15
cosmors.solubility.t2 298.15
cosmors.solubility.type Solid
cosmors.solubility.water 0
cosmors.t1 298.15
cosmors.t2 298.15
cosmors.vaporpressure 0
cpl.allc 0
cpl.allh 0
cpl.allp 0
cpl.dso 0
cpl.fc 1
cpl.gamma.iatom {}
cpl.gamma.value {}
cpl.hyperfine.enabled 0
cpl.hyperfineatoms {}
cpl.orbital 0
cpl.orbitalcrit 1e19
cpl.perturbing {}
cpl.pso 0
cpl.responding {}
cpl.scf.1iter {}
cpl.scf.3conv {}
cpl.sd 0
cpl.xalpha 0
cvndft.iteration {}
cvndft.rcvdft.damporbrelax {}
cvndft.rcvdft.relaxalpha {}
cvndft.rcvdft.relaxbeta {}
cvndft.tolerance {}
description 1
dftb.bader 0
dftb.dispersioncorrection None
dftb.fragments.frame {}
dftb.kspace.analytical 1
dftb.kspace.quality Auto
dftb.kspace.regular.numberofpoints {}
dftb.kspace.symmetric.kinteg {}
dftb.kspace.type Regular
dftb.link 1
dftb.model GFN1-xTB
dftb.occupation.strategy Auto
dftb.occupation.temperature 300.0
dftb.periodic.bandstructure.automatic 1
dftb.periodic.bandstructure.deltak 0.1
dftb.periodic.bandstructure.enabled 1
dftb.periodic.bandstructure.fatbands 1
dftb.periodic.bandstructure.usesymmetry 1
dftb.periodic.bzpath.path {}
dftb.periodic.dos.emax 0.75
dftb.periodic.dos.emin -0.75
dftb.periodic.dos.enabled 1
dftb.periodic.dos.nsteps 300
dftb.periodic.effectivemass.enabled 0
dftb.periodic.effectivemass.kpointcoord {}
dftb.periodic.effectivemass.numabove 1
dftb.periodic.effectivemass.numbelow 1
dftb.periodic.effectivemass.stepsize 0.001
dftb.properties.excitations.singleorbtrans.enabled 0
dftb.properties.excitations.singleorbtrans.filter.osmin {}
dftb.properties.excitations.singleorbtrans.printlowest 10
dftb.properties.excitations.tddftb.calc None
dftb.properties.excitations.tddftb.davidsonconfig.atcharges Precalc
dftb.properties.excitations.tddftb.diagonalization Auto
dftb.properties.excitations.tddftb.lowest 10
dftb.properties.excitations.tddftb.upto {}
dftb.properties.excitations.tddftbgradients.eigenfollow 0
dftb.properties.excitations.tddftbgradients.excitation {}
dftb.properties.fragments.transferintegrals 0
dftb.resourcesdir {}
dftb.runtype {Geometry Optimization}
dftb.scc.adaptivemixing 1
dftb.scc.converge.charge 1e-08
dftb.scc.diis.maximumcoefficient 10.0
dftb.scc.diis.maxsamples 20
dftb.scc.diis.minsamples -1
dftb.scc.diis.mixingfactor 0.15
dftb.scc.iterations 500
dftb.scc.method {Multi Stepper}
dftb.scc.multistepperpresetpath DFTB/default2023.inc
dftb.scc.orbitaldependent Auto
dftb.scc.unrestricted 0
dftb.solvation.solvent None
dftb.solvation.surfacegrid 230
dftb.solvation.usegsasa 1
dftb.unlocked 1
dftb.unpairedelectrons 0
dhyperpol.label1 {}
dimqm.calccharges MDC-Q
dimqm.dimregion {}
dimqm.dimtypes {}
dimqm.forcefield 0
dimqm.fragmentsframe {}
dimqm.frequency 0
dimqm.localfield 0
dimqm.method None
dimqm.qmregion {}
dimqm.qmtypes {}
disk.0_fit 0
disk.1_basis 0
disk.basis 1
disk.fit 1
efg.atom {}
esrga None
exactdensity.xcpot Fitted
excitation.diagmethod Davidson
excitation.ehighocc {}
excitation.ehighoccvirt {}
excitation.ehighvirt {}
excitation.elowocc {}
excitation.elowoccvirt {}
excitation.elowvirt {}
excitation.oscstrength {}
excitation.type SingletAndTriplet
excitedgo.allgradients 0
excitedgo.dipole 0
excitedgo.excitation {}
excitedgo.sing_grads {}
excitedgo.trip_grads {}
excitedgo.type Singlet
external.task {Single Point}
fcf.lambda 0.0
fcf.modes {0 0}
fcf.modes-0 0
fcf.modes-1 0
fcf.numericalquality Normal
fcf.printing.fcfthresh 0.01
fcf.printing.verbose 0
fcf.rotate 1
fcf.spectrum.hwhm 100.0
fcf.spectrum.lineshape Stick
fcf.spectrum.spclen 2001
fcf.spectrum.spcmax 9500.0
fcf.spectrum.spcmin -500.0
fcf.spectrum.type Absorption
fcf.state {}
fcf.translate 1
fcf.yes 0
fde.approximant PW91K
fde.cjcorr {}
fde.details 0
fde.energy 0
fde.fullgrid 0
fde.ggapotcfd implicit
fde.ggapotxfd implicit
fde.regions {}
fde.relax {}
fde.relaxpostscf 0
forcefield.antechamberintegration 0
forcefield.guibonds 1
forcefield.runtype {Geometry Optimization}
forcefield.type UFF
forcefield.uff.library UFF
forcefield.unlocked 1
fragments 0
fragments.checkcharges 1
fukui.charge 1.0
fukui.minus 0
fukui.plus 0
geometry.0runtype {Single Point}
geometry.frequencies.ramanrange 0
geometry.frequencies.ramanrangeHigh 10000
geometry.frequencies.ramanrangeLow 0
gfnff.runtype {Geometry Optimization}
gzip.tape21 0
hybrid.actionframe {}
hybrid.capping.distance -1.0
hybrid.capping.option Fixed
hybrid.energy.dynamicfactors Default
hybrid.method {Energy Terms}
hybrid.task {Geometry Optimization}
hyperpol.calculate 0
integration.0_acc1 {}
integration.1_acc2 {}
integration.2_acc3 {}
integration.accout {}
integration.accpyr {}
integration.accsph {}
integration.dishul {}
integration.muasph {}
integration.mulout {}
integration.multiply 1.0
integration.mursph {}
integration.muvpyr {}
integration.muwpyr {}
integration.nouter {}
lennardjones.cutoff 15.0
lennardjones.eps 1.0
lennardjones.rmin 1.0
lennardjones.runtype {Single Point}
lfdft.bfield {0.0 0.0 0.0}
lfdft.bfield-0 0.0
lfdft.bfield-1 0.0
lfdft.bfield-2 0.0
lfdft.degeneracythreshold 0.001
lfdft.gs {}
lfdft.l1 {}
lfdft.l2 {}
lfdft.mo1 {}
lfdft.mo2 {}
lfdft.n1 {}
lfdft.n2 {}
lfdft.so1 0.0
lfdft.so2 0.0
lfdft.soctype.shell1 ZORA
lfdft.soctype.shell2 ZORA
linearscaling.2_epsfit {}
linearscaling.3_ovint {}
linearscaling.4_epsvc {}
linearscaling.5_epsmp {}
linearscaling.6_progconv {}
linearscaling.hf_fit {}
loadengine.task {}
locorb None
magnetic.accel 1
magnetic.calculate None
magnetic.conv {}
magnetic.cyc 1
magnetic.fitaoderiv 0
magnetic.giao 0
magnetic.lifetime {}
magnetic.niter {}
magnetic.old 0
magnetic.xc ALDA
main.0_template AMS_Defaults
mcd.ab 0
mcd.b1 {}
mcd.b2 {}
mcd.direct 1
mcd.mcdout Minimal
mcd.nb {}
mcd.nmcdterm {}
mcd.nt {}
mcd.t1 {}
mcd.t2 {}
mecp.calculate 0
memory.shared 1
mkm.settings.type Default
mlpotential.backend {Not Set}
mlpotential.device {Not Set}
mlpotential.mldistanceunit Auto
mlpotential.mlenergyunit Auto
mlpotential.model ANI-2x
mlpotential.numthreads {}
mlpotential.parameterdir {}
mlpotential.parameterfile {}
mlpotential.runtype {Geometry Optimization}
mlpotential.showoutput 0
moleculetab.0 comp17
mopac.model PM7
mopac.properties.pka 0
mopac.properties.staticpolarizability 0
mopac.runtype {Geometry Optimization}
mopac.scf.campkingconverger 0
mopac.scf.convergencethreshold 0.0001
mopac.scf.maxiterations 2000
mopac.solvation.enabled 0
mopac.solvation.nspa 42
mopac.solvation.solvent.eps {}
mopac.solvation.solvent.name Water
mopac.solvation.solvent.rad {}
mopac.unpairedelectrons {}
multiplesystems 1
nbo 0
nbo.property None
neb.buttons {}
neb.climb 1
neb.econo 1
neb.images 8
neb.initialpath Auto
neb.k 0.1
neb.k2 0.0
neb.kpower 0.0
neb.maxforce {}
neb.molecule.0 Initial
neb.molecule.1 Final
neb.nspring constant
neb.opti 1
neb.optmethod Local
neb.steps {}
negf 0
negf.biasend {}
negf.biasstart {}
negf.biasvoltage {}
negf.bulk 2
negf.energygridmax 5
negf.energygridmin -5
negf.energygridnum 200
negf.eta {}
negf.gatevoltage 0.0
negf.lead {}
negf.leadbonds {}
negf.leadlattice {}
negf.leadleft.x -8.0
negf.leadright.x 8.0
negf.repetitions 2
nmr.allc 0
nmr.allh 0
nmr.allp 0
nmr.atoms {}
nmr.fxc 0
nmr.gfactors 0
nmr.ghosts {}
nmr.nmr.analysis {}
nmr.out.1_iso 0
nmr.out.2_tens 0
nmr.scf.conv {}
nmr.temperature 298.15
nosymfit 0
notebook.mainpage ADF
occupation 0
oled-deposition.box.size {60.0 60.0 120.0}
oled-deposition.box.size-0 60.0
oled-deposition.box.size-1 60.0
oled-deposition.box.size-2 120.0
oled-deposition.box.substrate Graphene
oled-deposition.box.substratesystem -1
oled-deposition.deposition.constrainhxbonds 1
oled-deposition.deposition.frequency 10000
oled-deposition.deposition.nummolecules {}
oled-deposition.deposition.temperature 600.0
oled-deposition.deposition.timestep 1.0
oled-deposition.lammpsoffload.enabled 0
oled-deposition.lammpsoffload.usegpu 0
oled-deposition.lammpsoffload.useopenmp 0
oled-deposition.molecule.systemname 0
oled-deposition.system.electrostaticembedding.efield1 0.0
oled-deposition.system.electrostaticembedding.efield2 0.0
oled-deposition.system.electrostaticembedding.efield3 0.0
oled-properties.coresperjob 8
oled-properties.embedding.charges DFT
oled-properties.embedding.cutoff 15.0
oled-properties.embedding.metric Atoms
oled-properties.embedding.type DRF
oled-properties.numadditionalorbitalenergies 1
oled-properties.numexcitations 1
oled-properties.numselectedmoleculesperspecies {}
oled-properties.occupationsmearing Ions
oled-properties.relax All
oled-properties.restart {}
oled-properties.selectedmolecules {}
oled-properties.storeresultfiles Failed
oled-properties.system.electrostaticembedding.efield1 0.0
oled-properties.system.electrostaticembedding.efield2 0.0
oled-properties.system.electrostaticembedding.efield3 0.0
oled-properties.transferintegrals.exclude.cutoff 4.0
oled-properties.transferintegrals.exclude.metric Atoms
oled-properties.transferintegrals.include.cutoff 4.0
oled-properties.transferintegrals.include.metric Atoms
oled-properties.transferintegrals.type Fast
openbabel.forcefield UFF
openbabel.task Minimize
openbabel.unlocked 1
ord.accel 1
ord.aoresponse 0
ord.calculate 0
ord.conv {}
ord.cyc 1
ord.fitaoderiv 0
ord.giao 0
ord.lifetime {}
ord.niter {}
ord.xc ALDA
packmol.ncycles 1
packmol.nloop 50
packmol.seed 0
packmol.tolerance 2.5
pointcharges {}
polar.accel 1
polar.aoresponse 0
polar.calculate 0
polar.conv {}
polar.cyc 1
polar.fitaoderiv 0
polar.lifetime {}
polar.niter {}
polar.xc ALDA
print.alleps 0
print.fmat 0
print.fmatsfo 0
print.fragrot 0
print.fragsfo 0
print.functions 1
print.low 0
print.ovlbas 0
print.scf.eigval 1
print.scf.eigvec 1
print.scf.fmat 0
print.scf.pmat 0
print.scf.pop 1
print.sfo 1
print.sfo.eig 0
print.sfo.orbpop 1
print.sfo.ovl 0
print.sfositeenergies 0
qe.bandstructure.k_pointslabels {}
qe.bandstructure.k_pointsstep 0.05
qe.bandstructure.kpointsfield {}
qe.bandstructure.kpointstype AMS
qe.bandstructure.nbnd {}
qe.bandstructure.nk1 1
qe.bandstructure.nk2 1
qe.bandstructure.nk3 1
qe.bandstructure.sk1 0
qe.bandstructure.sk2 0
qe.bandstructure.sk3 0
qe.control.dipfield 0
qe.control.lelfield 0
qe.control.tefield 0
qe.dos.broadeningtype Default
qe.dos.broadeningwidth 0.01
qe.dos.degauss {}
qe.dos.deltae 0.1
qe.dos.emax {}
qe.dos.emin {}
qe.dos.enabled 0
qe.dos.k_pointsstep 0.05
qe.dos.kpoints {}
qe.dos.kpointsfield {}
qe.dos.kpointstype {As Main Calculation}
qe.dos.nbnd {}
qe.dos.ngauss Default
qe.dos.nk1 1
qe.dos.nk2 1
qe.dos.nk3 1
qe.dos.pdos 0
qe.dos.sk1 0
qe.dos.sk2 0
qe.dos.sk3 0
qe.electrons.conv_thr 1e-06
qe.electrons.diagonalization Davidson
qe.electrons.electron_maxstep 100
qe.electrons.mixing_beta 0.3
qe.electrons.mixing_mode Plain
qe.electrons.mixing_ndim 8
qe.hubbardinput {}
qe.hubbardprojector ortho-atomic
qe.hubbardu.projector ortho-atomic
qe.kpoints {}
qe.kpointsfield {}
qe.kpointstype Automatic
qe.magnetization {}
qe.nk1 1
qe.nk2 1
qe.nk3 1
qe.pdos.enabled 1
qe.phonons.asr simple
qe.phonons.bandstructure.kpathfinderconvention Setyawan-Curtarolo
qe.phonons.bandstructure.q_pointslabels {}
qe.phonons.bandstructure.q_pointsstep 0.05
qe.phonons.bandstructure.qpointsfield {}
qe.phonons.bandstructure.qpointstype AMS
qe.phonons.bandstructure.usesymmetry 1
qe.phonons.dos.degauss 0.0
qe.phonons.dos.deltae 1.0
qe.phonons.dos.nq1 6
qe.phonons.dos.nq2 6
qe.phonons.dos.nq3 6
qe.phonons.dos.qpointstype Automatic
qe.phonons.nq1 1
qe.phonons.nq2 1
qe.phonons.nq3 1
qe.phonons.qpointstype Automatic
qe.properties.bandstructure 0
qe.properties.dos 0
qe.properties.workfunction 0
qe.pseudopotentials.directory {}
qe.pseudopotentials.family SSSP-Efficiency
qe.pseudopotentials.fullyrelativistic No
qe.pseudopotentials.functional PBE
qe.pseudopotentialsframe {}
qe.recommended.ecutrho {}
qe.recommended.ecutwfc {}
qe.sk1 0
qe.sk2 0
qe.sk3 0
qe.system.assume_isolated Auto
qe.system.degauss 0.0
qe.system.dftd3_threebody 1
qe.system.dftd3_version 3
qe.system.eamp 0.001
qe.system.ecutfock {}
qe.system.ecutrho {}
qe.system.ecutvcut 0.0
qe.system.ecutwfc 40.0
qe.system.edir {Not Set}
qe.system.emaxpos 0.5
qe.system.eopreg 0.1
qe.system.exx_fraction {}
qe.system.exxdiv_treatment gygi-baldereschi
qe.system.input_dft {}
qe.system.nbnd {}
qe.system.nqx1 {}
qe.system.nqx2 {}
qe.system.nqx3 {}
qe.system.nspin None
qe.system.occupations Fixed
qe.system.screening_parameter 0.106
qe.system.smearing Gaussian
qe.system.tot_magnetization {}
qe.system.vdw_corr None
qe.system.x_gamma_extrapolation 1
qe.system.xdm_a1 0.6836
qe.system.xdm_a2 1.5045
qe.task {Single Point}
qe.useregionsfortypes 0
qe.workfunction.centralize 1
qe.workfunction.idir 3
qe.workfunction.npt {}
qmfq.enable 0
qmfq.fqregion {}
qmfq.fqtypes {}
qmfq.fragmentsframe {}
qmfq.qmregion {}
qmfq.qmtypes {}
qmfq.repulsion 0
raman.calculate 0
raman.lifetime {}
raman.xc ALDA
reactions_discovery.engine ReaxAms
reactions_discovery.moleculardynamics.buildsystem.density 1.0
reactions_discovery.moleculardynamics.buildsystem.enabled 1
reactions_discovery.moleculardynamics.buildsystem.equilibration 0
reactions_discovery.moleculardynamics.buildsystem.numatoms 200
reactions_discovery.moleculardynamics.enabled 1
reactions_discovery.moleculardynamics.latticedeformation.minvolumefraction 0.3
reactions_discovery.moleculardynamics.latticedeformation.numcycles 10
reactions_discovery.moleculardynamics.latticedeformation.period 100.0
reactions_discovery.moleculardynamics.latticedeformation.temperature 500.0
reactions_discovery.moleculardynamics.nanoreactor.diffusiontime 250.0
reactions_discovery.moleculardynamics.nanoreactor.initialradius {}
reactions_discovery.moleculardynamics.nanoreactor.minvolumefraction 0.6
reactions_discovery.moleculardynamics.nanoreactor.numcycles 10
reactions_discovery.moleculardynamics.nanoreactor.temperature 500.0
reactions_discovery.moleculardynamics.numsimulations 4
reactions_discovery.moleculardynamics.restart.directory {}
reactions_discovery.moleculardynamics.restart.nsteps {}
reactions_discovery.moleculardynamics.timestep 0.5
reactions_discovery.moleculardynamics.type {Nano Reactor}
reactions_discovery.networkextraction.enabled 1
reactions_discovery.networkextraction.extractfromfailedmdjobs 0
reactions_discovery.networkextraction.mdtrajectories {}
reactions_discovery.networkextraction.print.filterfluctuations 1
reactions_discovery.networkextraction.print.maxreactionorder 4
reactions_discovery.networkextraction.print.minreactionsthreshold 3
reactions_discovery.productranking.enabled 1
reactions_discovery.productranking.reactionnetwork {}
reactions_discovery.productranking.temperature 298.0
reactions_discovery.productranking.writepaths 1
reaxams.forcefield {}
reaxams.nonreactive 0
reaxams.taperbo 0
reaxams.task {Molecular Dynamics}
reaxams.torsions Original
response._AllComponents 1
response._AllTensor Dipole
response.ebndtl 0.001
response.higherdisp 0
response.hypfreq 0.0656
response.vanderwaals 10
restart.fullpathrestart 0
restart.selectfile { }
restraints,angle,n 0
restraints,dihedral,n 0
restraints,distance,n 0
restraints,seldistance,n 0
restraints,sumdifdist,+,n 0
restraints,sumdifdist,-,n 0
restraints,wall 0
restraints,wall,axisindex 3
restraints,wall,coord 0.0
restraints,wall,halfwidth 1.0
restraints,wall,height 100.0
restraints,wall,show 1
restraints.yes 0
runscript {}
runscript.prolog {}
runscript.unlocked 1
save.0_tape41 1
save.1_tape10 0
save.3_tape13 0
save.4_tape15 0
save.coskf 0
scf.electronictemperature {}
scf.freeze {previous cycle}
scf.keeporbitals {}
scf.nsmear 0
scf.smear1 0.5
scf.smear2 0.0001
selectexcitation None
selectexcitation.scaledzora 0
selectexcitation.useoccupied {}
selectexcitation.usevirtual {}
showoutput 0
simple_active_learning.activelearning.atend.rerunsimulation 1
simple_active_learning.activelearning.atend.retrainmodel 0
simple_active_learning.activelearning.fromscratchtraining.enabled 0
simple_active_learning.activelearning.fromscratchtraining.epochmultiplier 5.0
simple_active_learning.activelearning.fromscratchtraining.probability 0.1
simple_active_learning.activelearning.initialreferencedata.generate.m3gnetshortmd.enabled 0
simple_active_learning.activelearning.initialreferencedata.generate.referencemd.enabled 0
simple_active_learning.activelearning.initialreferencedata.load.directory {}
simple_active_learning.activelearning.initialreferencedata.load.frompreviousmodel 1
simple_active_learning.activelearning.jobprefix {}
simple_active_learning.activelearning.maxattemptsperstep 15
simple_active_learning.activelearning.maxreferencecalculationsperattempt 4
simple_active_learning.activelearning.reasonablesimulationcriteria.distance.enabled 1
simple_active_learning.activelearning.reasonablesimulationcriteria.distance.minvalue 0.6
simple_active_learning.activelearning.reasonablesimulationcriteria.energyuncertainty.enabled 0
simple_active_learning.activelearning.reasonablesimulationcriteria.energyuncertainty.maxvalue 0.015
simple_active_learning.activelearning.reasonablesimulationcriteria.energyuncertainty.normalization {}
simple_active_learning.activelearning.reasonablesimulationcriteria.gradientsuncertainty.enabled 0
simple_active_learning.activelearning.reasonablesimulationcriteria.gradientsuncertainty.maxvalue 0.5
simple_active_learning.activelearning.reasonablesimulationcriteria.temperature.enabled 1
simple_active_learning.activelearning.reasonablesimulationcriteria.temperature.maxvalue 5000.0
simple_active_learning.activelearning.save.referencecalculations None
simple_active_learning.activelearning.save.referencedata Latest
simple_active_learning.activelearning.save.trainingdirectories Latest
simple_active_learning.activelearning.save.trajectories Latest
simple_active_learning.activelearning.steps.geometric.numsteps 10
simple_active_learning.activelearning.steps.geometric.start 10
simple_active_learning.activelearning.steps.linear.start 10
simple_active_learning.activelearning.steps.linear.stepsize 1000
simple_active_learning.activelearning.steps.list {}
simple_active_learning.activelearning.steps.type Geometric
simple_active_learning.activelearning.successcriteria.energy.enabled 1
simple_active_learning.activelearning.successcriteria.energy.normalization {}
simple_active_learning.activelearning.successcriteria.energy.relative 0.005
simple_active_learning.activelearning.successcriteria.energy.total 0.2
simple_active_learning.activelearning.successcriteria.forces.enabled 1
simple_active_learning.activelearning.successcriteria.forces.maxdeviationforzeroforce 0.5
simple_active_learning.activelearning.successcriteria.forces.maxmae 0.3
simple_active_learning.activelearning.successcriteria.forces.minr2 0.2
simple_active_learning.engine {}
simple_active_learning.machinelearning.backend M3GNet
simple_active_learning.machinelearning.committeesize 1
simple_active_learning.machinelearning.loadmodel {}
simple_active_learning.machinelearning.m3gnet.custom.cutoff 5.0
simple_active_learning.machinelearning.m3gnet.custom.maxl 3
simple_active_learning.machinelearning.m3gnet.custom.maxn 3
simple_active_learning.machinelearning.m3gnet.custom.numblocks 3
simple_active_learning.machinelearning.m3gnet.custom.numneurons 64
simple_active_learning.machinelearning.m3gnet.custom.threebodycutoff 4.0
simple_active_learning.machinelearning.m3gnet.learningrate 0.001
simple_active_learning.machinelearning.m3gnet.model {Universal Potential}
simple_active_learning.machinelearning.m3gnet.modeldir {}
simple_active_learning.machinelearning.m3gnet.universalpotential.featurizer 0
simple_active_learning.machinelearning.m3gnet.universalpotential.final 1
simple_active_learning.machinelearning.m3gnet.universalpotential.graphlayer1 0
simple_active_learning.machinelearning.m3gnet.universalpotential.graphlayer2 0
simple_active_learning.machinelearning.m3gnet.universalpotential.graphlayer3 1
simple_active_learning.machinelearning.m3gnet.universalpotential.threedinteractions1 0
simple_active_learning.machinelearning.m3gnet.universalpotential.threedinteractions2 0
simple_active_learning.machinelearning.m3gnet.universalpotential.threedinteractions3 1
simple_active_learning.machinelearning.maxepochs 1000
simple_active_learning.machinelearning.nequip.custom.lmax 1
simple_active_learning.machinelearning.nequip.custom.metricskey validation_loss
simple_active_learning.machinelearning.nequip.custom.numlayers 4
simple_active_learning.machinelearning.nequip.custom.rmax 3.5
simple_active_learning.machinelearning.nequip.learningrate 0.005
simple_active_learning.machinelearning.nequip.model Custom
simple_active_learning.machinelearning.nequip.modelfile {}
simple_active_learning.machinelearning.nequip.userescalingfromloadedmodel 1
simple_active_learning.parallellevels.committeemembers 1
simple_active_learning.parallellevels.cores 0
simple_active_learning.task {Molecular Dynamics}
solvation._noass 0
solvation.atomicradii Allinger
solvation.c-mat.1_how POT
solvation.charged.1method CONJ
solvation.charged.2conv {}
solvation.charged.3iter {}
solvation.charged.4omega {}
solvation.charged.5_corr 0
solvation.charged.locosmodist 5.0
solvation.coskfatoms {}
solvation.csmrsp 1
solvation.disc.1sc {}
solvation.disc.2leg {}
solvation.disc.3tol {}
solvation.div.1ndiv {}
solvation.div.2min {}
solvation.div.3ofac {}
solvation.method None
solvation.scf.1_when VAR
solvation.scf.2_how ALL
solvation.scf.3_howto 0.1
solvation.sm12solvent None
solvation.solv.1eps {}
solvation.solv.2rad {}
solvation.solv.4emp {}
solvation.solv.5cav0 0.0
solvation.solv.6cav1 0.0067639
solvation.solv.neql {}
solvation.solv.nonelst 1
solvation.solvent None
solvation.surf.1_surf Delley
solvation.template.densf 0
solvation.template.maxiter {}
solvation.template.singlepoint 0
spinorbit.0_level Collinear
spinorbit.1_axis Z
stdatddft.grimmeaex {}
stdatddft.grimmealpha {}
stdatddft.grimmebeta {}
stdatddft.grimmedemax {}
stdatddft.grimmepertc 1
stdatddft.grimmetpmin {}
supercell,1,1 2
supercell,1,2 0
supercell,1,3 0
supercell,2,1 0
supercell,2,2 2
supercell,2,3 0
supercell,3,1 0
supercell,3,2 0
supercell,3,3 2
symfit 1
tails.0_bas 0
tails.1_fit 0
task {Single Point}
title.title Untitled
units.angle Degree
units.length Angstrom
vanderwaals.calculate 0
vasp.energycutoff 400.0
vasp.kpointsorigin Monkhorst-Pack
vasp.ldau 0
vasp.ldautype 2
vasp.lmaxmix 2
vasp.nk1 1
vasp.nk2 1
vasp.nk3 1
vasp.occupation Gaussian
vasp.potcarlibrary {}
vasp.precision Normal
vasp.sk1 0.0
vasp.sk2 0.0
vasp.sk3 0.0
vasp.smearing 0.2
vasp.spinpolarization 0
vasp.vaspexec {}
vasp.vdw Disable
vasp.xc Auto
warnScalableSCF 1
workflows.task {OLED Deposition}
xc.dispersion {}
xc.energy Default
xc.experts 0
xc.gga.1_gga None
xc.gga.2_ggax implicit
xc.gga.3_ggac implicit
xc.gga.postscf BP
xc.hfxc {}
xc.ip {}
xc.ipb {}
xc.lda.1_lda VWN
xc.lda.2_alpha 0.7
xc.lda.3_stoll 0
xc.libxc {}
xc.model.tb-mbjafactor {}
xc.model.tb-mbjbfactor {}
xc.model.tb-mbjcfactor {}
xc.model.tb-mbjefactor {}
xc.modelpot None
xc.omegafactor {}
xc.potential LDA
xc.rangesep.alpha {}
xc.rangesep.beta {}
xc.rangesep.gamma {}
xlsx.dipoleunit Debye
xlsx.energyunit Hartree
xlsx.gradientsunit Ha/Bohr
xlsx.hessianunit Ha/Bohr^2
xlsx.lengthunit Angstrom
xlsx.output None
xlsx.pressureunit GPa
zfs 0
zfs.spinspin 0

Protein
{init 0}

Regions
{1,atomnos {} 1,bondstyle {Balls And Sticks} 1,label All 1,me All 1,molvis {Balls And Sticks} 1,show 0 1,show,prev 0 1,showatoms 1 All,show 0 regions 1}

Descriptions
{4,label A-ML 2,type HYBRID 5,label Mlpotential previousdescription 1 6,label ACE 4,type SIMPLEACTIVELEARNING 7,label Workflows 1,gin {restraints,sumdifdist,+,n 0 qe.system.assume_isolated Auto adf.poltddft.kgrid 9.0 ams.properties.pespointcharacter 0 band.response.method None ams.irc.convergence.gradients 0.001 adf.response.frequencies.nvals 1 simple_active_learning.activelearning.successcriteria.energy.relative 0.005 qe.properties.bandstructure 0 constraints,freezestrain {} forcefield.unlocked 1 adf.poltddft.frqbeg {} ase.python.type amspython mlpotential.mlenergyunit Auto reactions_discovery.moleculardynamics.nanoreactor.initialradius {} ams.vibrationalanalysis.modetracking.hessianguess {Calculate With Fast Engine} lfdft.soctype.shell1 ZORA xc.experts 0 simple_active_learning.activelearning.reasonablesimulationcriteria.temperature.enabled 1 lfdft.soctype.shell2 ZORA conformers.task Generate ams.moleculardynamics.shake.converger2 1e-08 band.multisecantconfig.initialsigman 0.1 esrga None xc.ip {} adf.xes.allxesmoments 0 cosmors.logp.dichloromethane.water 0 ams.moleculardynamics.reactionboost.bondbreakingrestraints.gaussianwell.sigma 1.0 print.scf.fmat 0 allow.0_badscf 0 ams.irc.step 0.2 fcf.spectrum.type Absorption adf.sftddft 0 cosmors.solubility.benzene 0 band.convergence.spinflipregion {} qe.dos.nk1 1 cpl.orbital 0 qe.dos.nk2 1 qe.dos.broadeningtype Default magnetic.fitaoderiv 0 qe.dos.nk3 1 nmr.out.1_iso 0 band.dos.max {} band.restart.file {} simple_active_learning.machinelearning.committeesize 1 reactions_discovery.productranking.enabled 1 band.solvation.charge.method CONJ ord.lifetime {} ams.irc.maxiterations 300 qe.system.edir {Not Set} adf.title {*** (NO TITLE) ***} print.scf.pop 1 cpl.scf.1iter {} ams.restraints.finfinity 1.0 ams.moleculardynamics.reactionboost.nonbondedrestraints.exponential.sigma 1.0 aoresponse.vroa 0 ams.pesexploration.saddlesearch.minmodemethod dimer selectexcitation.useoccupied {} fde.energy 0 band.kgrpx 5 ams.moleculardynamics.barostat.tau {} nmr.temperature 298.15 oled-properties.transferintegrals.include.cutoff 4.0 excitation.elowocc {} qe.system.ecutvcut 0.0 reactions_discovery.moleculardynamics.nanoreactor.minvolumefraction 0.6 simple_active_learning.machinelearning.m3gnet.custom.maxl 3 band.relativity.level Scalar simple_active_learning.machinelearning.m3gnet.custom.maxn 3 band.newresponse.nfreq 5 adf.rose.version {Not Set} dftb.solvation.usegsasa 1 ams.vibrationalanalysis.normalmodes.scanmodes 0 band.bfield.method NR_SDOTB qe.electrons.mixing_beta 0.3 band.scf.mixing 0.075 ams.replay.file {} adf.xes.allxesquadrupole 0 band.solvation.enabled 0 dftb.kspace.quality Auto negf.lead {} gfnff.runtype {Geometry Optimization} ams.elastictensor.convergencequality Good band.bader.savebasins 0 simple_active_learning.activelearning.reasonablesimulationcriteria.energyuncertainty.maxvalue 0.015 adf.etsnocv.tvanalysis 0 negf.gatevoltage 0.0 dftb.properties.excitations.tddftbgradients.excitation {} conformers.equivalence.crest.energythreshold 0.05 runscript {} dftb.periodic.dos.emax 0.75 qe.system.degauss 0.0 oled-deposition.deposition.timestep 1.0 adf.scf.roscf.alpha {0.5 0.5 0.5} band.bfield.dipoleatom 1 selectexcitation None ams.vibrationalanalysis.modetracking.toleranceforbasis 0.0001 simple_active_learning.activelearning.save.trainingdirectories Latest solvation.charged.1method CONJ openbabel.unlocked 1 cpl.xalpha 0 qe.workfunction.idir 3 dftb.periodic.bandstructure.usesymmetry 1 simple_active_learning.activelearning.steps.linear.start 10 adf.scf.diis.cyc 5 xc.hfxc {} excitation.elowvirt {} band.bandstructure.fatbands 1 ams.pesexploration.saddlesearch.maxiterations 400 qe.phonons.bandstructure.qpointstype AMS band.rihartreefock.quality Auto integration.2_acc3 {} ams.restraints.profile Harmonic band.newresponse.activeespace 5.0 band.newresponse.components {} supercell,1,1 2 adf.hyperpol.freq1 0.0 band.kspace.quality Auto supercell,1,2 0 adf.hyperpol.freq2 0.0 dftb.periodic.bandstructure.fatbands 1 adf.xes.enabled 0 band.kspace.type Regular supercell,1,3 0 adf.hyperpol.freq3 0.0 cosmors.solubility.pressure 1.0 chain.sdf.sort 0 cpl.sd 0 ams.moleculardynamics.shake.convergerv 1e-08 ams.engineaddons.d3dispersion.sr6 {} adf.scf.diis.cxx 25.0 adf.gpu.enabled 0 ams.loadsystem.section Molecule dftb.periodic.effectivemass.enabled 0 reactions_discovery.networkextraction.extractfromfailedmdjobs 0 adf.fragoccupations {} ams.geometryoptimization.coordinatetype Auto band.dos.min {} adf.excitations.nto 0 print.alleps 0 xc.gga.1_gga None spinorbit.1_axis Z mcd.direct 1 adf.qtaim.enabled 0 conformers.output.rkf 1 nmr.allc 0 reactions_discovery.moleculardynamics.numsimulations 4 band.diis.clarge 20.0 qe.system.x_gamma_extrapolation 1 negf.biasstart {} nmr.allh 0 constraints,latticescan,v,scale 1 ams.thermo.temperatures 298.15 adf.etsnocv.ekmin 2.0 ams.moleculardynamics.reactionboost.targetsystem {} oled-deposition.molecule.systemname 0 ams.moleculardynamics.initialvelocities.file {} ams.properties.stresstensor 0 reactions_discovery.productranking.writepaths 1 print.ovlbas 0 qe.pseudopotentialsframe {} qe.kpoints {} nmr.allp 0 excitation.diagmethod Davidson adf.qmfq.fderesp 0 adf.restart.noscf 0 fukui.plus 0 ams.system.electrostaticembedding.efield1 0.0 ams.system.electrostaticembedding.efield2 0.0 conformers.output.sdf 1 excitedgo.trip_grads {} ams.system.electrostaticembedding.efield3 0.0 ams.neb.optimizelattice 0 adf.fragmetaggatoten 0 qe.sk1 0 neb.kpower 0.0 adf.bondorders.printtolerance 0.2 ams.vibrationalanalysis.absorptionspectrum.frequencygridpoints 400 fukui.charge 1.0 ams.moleculardynamics.reactionboost.bondmakingrestraints.type Erf adf.relativity.level Scalar qe.sk2 0 ams.engineaddons.wallpotential.enabled 0 ord.niter {} qe.sk3 0 ams.moleculardynamics.binlog.pressuretensor 0 qe.recommended.ecutwfc {} oled-properties.occupationsmearing Ions dftb.periodic.dos.emin -0.75 solvation.solv.6cav1 0.0067639 xlsx.hessianunit Ha/Bohr^2 ams.irc.minenergyprofile 0 ams.phonons.method Auto cvndft.rcvdft.damporbrelax {} cpl.orbitalcrit 1e19 ams.neb.spring 1.0 dftb.solvation.solvent None Untitled,charge 0.0 adf.aromaticity 0 neb.optmethod Local xc.lda.3_stoll 0 mecp.calculate 0 ams.vibrationalanalysis.normalmodes.modeselect.imfreq 0 fcf.translate 1 cosmors.p1 1.0 cosmors.p2 1.0 band.xc.rpa None band.selectedatoms {} vasp.xc Auto dftb.periodic.dos.nsteps 300 qe.control.lelfield 0 negf.energygridmax 5 ams.moleculardynamics.timestep 0.25 adf.excitontransfer.output {All Couplings} print.scf.pmat 0 conformers.equivalence.rmsd.energythreshold 0.05 ams.moleculardynamics.reactionboost.bondmakingrestraints.gaussianwell.welldepth 1.0 restraints,wall,halfwidth 1.0 dftb.periodic.effectivemass.kpointcoord {} constraints,latticescan,v,n 0 conformers.equivalence.ams.distancethreshold 0.1 band.solvation.scf VAR nmr.gfactors 0 simple_active_learning.activelearning.steps.geometric.start 10 coords.periodicity None vasp.potcarlibrary {} dftb.scc.iterations 500 adf.conceptualdft.domains.ensemble Canonical fragments 0 xc.lda.2_alpha 0.7 pointcharges {} qe.kpointsfield {} ams.vibrationalanalysis.normalmodes.modeselect.lowfreqnoim {} qe.dos.nbnd {} oled-properties.coresperjob 8 adf.rose.mode None ams.vibrationalanalysis.normalmodes.modeselect.freqrange.max {} stdatddft.grimmebeta {} ams.vibrationalanalysis.absorptionspectrum.linewidth 200.0 band.electronhole.spinindex {} excitedgo.dipole 0 integration.nouter {} oled-properties.relax All simple_active_learning.machinelearning.m3gnet.modeldir {} restraints,sumdifdist,-,n 0 band.solvation.solvent.name Water cvndft.iteration {} supercell,2,1 0 supercell,2,2 2 supercell,2,3 0 dftb.scc.converge.charge 1e-08 ams.vibrationalanalysis.modetracking.updatemethod {Not Set} adf.excitontransfer.fullrun 0 band.dos.storecoopperbaspair 0 solvation.coskfatoms {} adf.symmetrytolerance 1e-07 acerxn.intermediategeneration.amsoptions.keepamsfiles 0 ams.pesexploration.basinhopping.steps 20 cosmors.t1 298.15 stdatddft.grimmetpmin {} band.programmer.usesharedmemory 1 cosmors.t2 298.15 negf.leadlattice {} forcefield.type UFF qe.dos.degauss {} qe.useregionsfortypes 0 ams.thermo.lowfrequencycorrector.alpha 4.0 ams.phonons.bandstructure 1 solvation.charged.locosmodist 5.0 cosmors.np 10 cosmors.boilingpoint 0 polar.lifetime {} qe.hubbardinput {} qe.phonons.bandstructure.kpathfinderconvention Setyawan-Curtarolo cosmors.nt 10 band.diis.nvctrx 20 solvation.solv.1eps {} band.cpvector 128 ams.molecules.adsorptionsupportregion {} ams.vibrationalanalysis.excitationsettings.excitationfile {} ams.pesexploration.basinhopping.displacement 0.5 adf.nuclearmodel {Point Charge} disk.fit 1 fukui.minus 0 stdatddft.grimmepertc 1 solvation.disc.2leg {} vasp.vdw Disable ams.normalmodes.blockdisplacements.blockregion {} cosmors.solubility.meltingpoint {} ams.system.bondorders 1 neb.nspring constant constraints,seldistance,n 0 ams.task {Single Point} adf.conceptualdft.domains.border 7.0 cosmors.solubility.file {} nbo.property None negf.energygridmin -5 ord.accel 1 solvation.sm12solvent None adf.mbpt.formalism Auto adf.excitontransfer.filteredcouplings.mincoupling 0.1 simple_active_learning.machinelearning.m3gnet.custom.numneurons 64 cosmors.logp.benzene.water 0 adf.unrestricted 0 simple_active_learning.machinelearning.nequip.custom.metricskey validation_loss ams.moleculardynamics.trajectory.tprofilegridpoints 0 fcf.yes 0 cpl.responding {} adf.excitations.fullkernel 0 neb.maxforce {} conformers.filter.maxenergy {} negf.leadbonds {} ams.moleculardynamics.replicaexchange.nreplicas 1 chain.type {Current Molecule} band.multisecantconfig.maxvectors 20 band.pedanocv.enabled 0 oled-properties.numadditionalorbitalenergies 1 adf.scf.accelerationmethod ADIIS ams.pesexploration.basinhopping.displaceatomsinregion {} adf.cm5 0 ams.moleculardynamics.preserve.angularmomentum 1 simple_active_learning.machinelearning.m3gnet.universalpotential.graphlayer1 0 ams.vibrationalanalysis.modetracking.toleranceforspectrum 0.01 adf.poltddft.lambda 1.0 ams.normalmodes.hessian Auto simple_active_learning.machinelearning.m3gnet.universalpotential.graphlayer2 0 ams.vibrationalanalysis.normalmodes.modeinputformat File simple_active_learning.machinelearning.m3gnet.universalpotential.graphlayer3 1 ams.vibrationalanalysis.normalmodes.modeselect.freqrange.min {} nmr.scf.conv {} adf.response.frequencies.max 0.0 lfdft.bfield {0.0 0.0 0.0} adf.scf.converge.scfcnv {} packmol.nloop 50 ams.gcmc.accessiblevolume 0.0 integration.muwpyr {} qe.kpointstype Automatic ams.neb.restart {} fcf.spectrum.lineshape Stick adf.bondorders.printall 0 adf.dependency.enabled 0 qe.system.eopreg 0.1 showoutput 0 simple_active_learning.parallellevels.cores 0 adf.poltddft.ngrid 180 fde.regions {} response.hypfreq 0.0656 dftb.kspace.analytical 1 qe.system.smearing Gaussian fcf.state {} acerxn.fragments {} geometry.frequencies.ramanrangeHigh 10000 ord.xc ALDA qe.system.tot_magnetization {} chain.sdf.postjobrms {} adf.cdft.stepsize 0.5 0,ams.system.charge 0.0 simple_active_learning.activelearning.save.trajectories Latest adf.excitations.lowest 10 ams.moleculardynamics.reactionboost.bondbreakingrestraints.taper.maxdistance 0.0 fde.ggapotxfd implicit adf.conceptualdft.domains.display 0.005 dftb.solvation.surfacegrid 230 linearscaling.5_epsmp {} runscript.prolog {} oled-properties.system.electrostaticembedding.efield1 0.0 reaxams.taperbo 0 ams.engineaddons.d4dispersion.functional PBE oled-properties.system.electrostaticembedding.efield2 0.0 polar.niter {} oled-properties.system.electrostaticembedding.efield3 0.0 qe.system.nspin None reactions_discovery.networkextraction.print.maxreactionorder 4 vasp.kpointsorigin Monkhorst-Pack ams.moleculardynamics.reactionboost.bondmakingrestraints.harmonic.forceconstant 0.5 neb.buttons {} supercell,3,1 0 supercell,3,2 0 supercell,3,3 2 restraints.yes 0 oled-deposition.deposition.constrainhxbonds 1 ams.moleculardynamics.reactionboost.bondmakingrestraints.gaussianwell.sigma 1.0 cpl.hyperfine.enabled 0 constraints,blocks {} ams.pesexploration.structurecomparison.distancedifference 0.1 xc.gga.3_ggac implicit forcefield.guibonds 1 adf.relativity.formalism ZORA ams.geometryoptimization.convergence.gradients 0.001 band.scf.iterations 300 band.effectivemass.numbelow 1 ams.neb.intermediates {} solvation.div.1ndiv {} dftb.resourcesdir {} ams.pesexploration.structurecomparison.neighborcutoff 3.3 band.newresponsescf.ncycle 20 ams.pesexploration.dynamicseedstates 1 xc.ipb {} mopac.solvation.nspa 42 simple_active_learning.activelearning.initialreferencedata.load.frompreviousmodel 1 ase.arguments {} ams.moleculardynamics.crestmtd.width {} ams.geometryoptimization.convergence.quality Custom ams.gcmc.mindistance 0.3 dftb.periodic.effectivemass.numbelow 1 adf.conceptualdft.domains.enabled 0 fragments.checkcharges 1 fcf.spectrum.hwhm 100.0 restraints,angle,n 0 qmfq.repulsion 0 band.kspace.symmetric.kinteg {} ams.engineaddons.d4dispersion.enabled 0 adf.conceptualdft.enabled 0 ams.vibrationalanalysis.type {Not Set} main.0_template AMS_Defaults memory.shared 1 adf.somcd 0 stdatddft.grimmeaex {} cpl.scf.3conv {} ams.vibrationalanalysis.normalmodes.modeselect.modenumber {} nmr.fxc 0 mopac.properties.pka 0 ams.moleculardynamics.reactionboost.rmsdrestraint.type None adf.rism.solvent None xlsx.pressureunit GPa mopac.properties.staticpolarizability 0 band.newresponsescf.diis.mixingfactor 0.2 integration.mulout {} adf.excitontransfer.localize {Occupied Only} ord.conv {} adf.response.frequencies.min 0.0 qe.dos.kpointstype {As Main Calculation} conformers.equivalence.ams.energythreshold 0.2 ams.geometryoptimization.initialhessian.file {} raman.calculate 0 adf.dependency.bas 0.0001 response.higherdisp 0 ams.engineaddons.repulsion.epsilon 0.01 adf.conceptualdft.electronegativity 0 xlsx.energyunit Hartree dftb.model GFN1-xTB adf.focdft.electrontransfer.blockkey 0 adf.scf.diis.n 10 solvation._noass 0 reactions_discovery.moleculardynamics.type {Nano Reactor} restraints,dihedral,n 0 ams.pesexploration.loadenergylandscape.path {} solvation.solv.4emp {} xc.rangesep.gamma {} fde.approximant PW91K magnetic.niter {} adf.rose.exponent {} band.usesymmetry 1 band.gw.selfenergy GW adf.frame.modstartpot {} simple_active_learning.activelearning.atend.retrainmodel 0 ams.moleculardynamics.reactionboost.bondbreakingrestraints.gaussianwell.welldepth 1.0 adf.excitations.rokstddfttype S-TDA reactions_discovery.moleculardynamics.latticedeformation.temperature 500.0 adf.adddiffusefit 0 reactions_discovery.productranking.temperature 298.0 multiplesystems 1 negf.bulk 2 adf.qtaim.analysislevel Normal negf 0 ams.vibrationalanalysis.modetracking.tolerancefornorm 0.0005 band.softconfinement.quality Auto adf.rihartreefock.dependencythreshold 0.001 chain.systemsfrom Trajectory adf.a1fit 10.0 linearscaling.4_epsvc {} selectexcitation.scaledzora 0 qe.system.nbnd {} ams.moleculardynamics.barostat.type None ams.transitionstatesearch.modetofollow 1 polar.accel 1 print.low 0 ams.geometryoptimization.maxrestarts 0 ams.moleculardynamics.cosineshear.enabled 0 adf.iqa.print verbose ams.normalmodes.symmetricdisplacements.type All adf.poltddft.frqend {} save.4_tape15 0 adf.cdft.metric 0 ams.irc.direction Both qmfq.qmregion {} Pdb::solvent None mopac.runtype {Geometry Optimization} response.vanderwaals 10 band.oldresponse.berger2015 0 band.pedanocv.eigvalthresh 0.001 oled-properties.transferintegrals.exclude.cutoff 4.0 ams.vibrationalanalysis.normalmodes.modefile {} simple_active_learning.activelearning.successcriteria.forces.enabled 1 adf.restart.spinflip {} oled-properties.restart {} neb.images 8 nosymfit 0 magnetic.xc ALDA ams.moleculardynamics.reactionboost.nonbondedrestraints.type None chain.sdf.n {} excitation.oscstrength {} ams.neb.preoptimizewithidpp 0 ams.moleculardynamics.reactionboost.rmsdrestraint.erf.maxforce 0.05 fde.relaxpostscf 0 magnetic.calculate None band.newresponsescf.coapproachboost 0 ams.moleculardynamics.crestmtd.height {} qe.hubbardu.projector ortho-atomic simple_active_learning.activelearning.reasonablesimulationcriteria.distance.minvalue 0.6 ams.neb.jacobian {} cosmors.solubility.cpfusion {} band.xc.dfthalf.prepare 0 oled-properties.transferintegrals.type Fast conformers.equivalence.rmsd.rmsdthreshold 0.125 fcf.modes {0 0} reactions_discovery.moleculardynamics.latticedeformation.minvolumefraction 0.3 fcf.numericalquality Normal band.bzpath.path {} simple_active_learning.activelearning.initialreferencedata.load.directory {} adf.rism.solute.boxsizex {} qe.system.exx_fraction {} adf.rism.solute.boxsizey {} adf.rism.solute.boxsizez {} simple_active_learning.activelearning.fromscratchtraining.probability 0.1 print.fmat 0 adf.etsnocv.enocv 0.05 adf.scf.iterations 300 adf.excitations.sfoanalysis 0 hybrid.energy.dynamicfactors Default qe.dos.broadeningwidth 0.01 ams.moleculardynamics.checkpoint.frequency 1000 cpl.hyperfineatoms {} polar.aoresponse 0 ams.properties.bondorders 0 adf.xc.rpa None adf.excitations.hda_cutoff 10000000.0 adf.qmfq.molcharge 0.0 adf.print.etsnocv 0 band.xc.dfthalf.selfconsistent 1 reactions_discovery.moleculardynamics.restart.nsteps {} dftb.occupation.temperature 300.0 dftb.scc.orbitaldependent Auto simple_active_learning.machinelearning.m3gnet.custom.cutoff 5.0 ams.vibrationalanalysis.normalmodes.modeselect.full 0 mlpotential.numthreads {} ams.moleculardynamics.reactionboost.bondmakingrestraints.erf.maxforce 0.05 hybrid.task {Geometry Optimization} response._AllComponents 1 ams.engineaddons.repulsion.sigma 0.55 solvation.div.2min {} ams.vibrationalanalysis.vstrestartfile {} tails.1_fit 0 band.negf.sc {Not self consistent} qe.bandstructure.sk1 0 adf.gui.integration Auto qe.bandstructure.sk2 0 qe.bandstructure.sk3 0 ams.moleculardynamics.initialvelocities.type Random mopac.solvation.solvent.rad {} ams.vibrationalanalysis.normalmodes.modeselect.lowir {} task {Single Point} band.bandstructure.deltak 0.1 band.bfield.dipole 0 dftb.link 1 ams.engineaddons.pressure 0.0 vasp.occupation Gaussian band.bandstructure.usesymmetry 1 ams.moleculardynamics.reactionboost.bondmakingrestraints.erf.forceconstant 0.5 magnetic.accel 1 adf.cdft.gst21 {} dftb.periodic.bandstructure.enabled 1 band.diis.dimix 0.2 negf.energygridnum 200 ams.neb.climbing 1 ams.gcmc.pressure 0.0 oled-deposition.lammpsoffload.usegpu 0 locorb None band.gw.selfconsistency G0W0 print.functions 1 ams.pesexploration.job {Not Set} ams.moleculardynamics.calcpressure 0 occupation 0 acerxn.runinfo.steps All mlpotential.runtype {Geometry Optimization} ams.moleculardynamics.reactionboost.bondbreakingrestraints.harmonic.forceconstant 0.5 simple_active_learning.activelearning.reasonablesimulationcriteria.energyuncertainty.enabled 0 xc.dispersion {} band.mbpt.sigmafunctionalparametrization S1re integration.multiply 1.0 adf.rose.fragmentfile {} qe.workfunction.npt {} dftb.unpairedelectrons 0 qe.magnetization {} ase.file {} constraints,atoms {} band.gw.diis 10 geometry.frequencies.ramanrangeLow 0 band.newresponse.densitycutoff 0.001 ams.moleculardynamics.cosineshear.profileaxis Z band.propertiesatnuclei.vxc 0 band.solvation.charge.corr 1 adf.poltddft.cutoff 4.0 response._AllTensor Dipole xc.omegafactor {} dftb.properties.excitations.tddftb.calc None integration.1_acc2 {} lfdft.mo1 {} nmr.ghosts {} lfdft.mo2 {} cosmors.logp.octanol.water 0 simple_active_learning.task {Molecular Dynamics} qe.pseudopotentials.functional PBE ams.moleculardynamics.reactionboost.nsteps 500 packmol.tolerance 2.5 reaxams.forcefield {} print.sfo.orbpop 1 ams.moleculardynamics.reactionboost.rmsdrestraint {} constraints,coordsx {} adf.gw.diis 10 simple_active_learning.machinelearning.nequip.custom.numlayers 4 constraints,coordsy {} band.periodicsolvation.nstar 4 qe.dos.sk1 0 qe.system.occupations Fixed ams.moleculardynamics.reactionboost.region {} constraints,coordsz {} ams.replay.frames {} qe.dos.sk2 0 band.propertiesatnuclei.v 0 qe.dos.sk3 0 ams.numericalphonons.automaticbzpath 1 reactions_discovery.moleculardynamics.buildsystem.equilibration 0 ams.thermo.lowfrequencycorrector.frequency 100.0 solvation.surf.1_surf Delley qe.electrons.mixing_ndim 8 ams.engineaddons.d4dispersion.a1 {} ams.engineaddons.d4dispersion.a2 {} magnetic.old 0 ams.irc.maxpoints 100 ams.raman.freqrange {{} {}} oled-deposition.deposition.temperature 600.0 loadengine.task {} adf.relativity.spinorbitmagnetization {Collinear Z} allow.fractional 0 ams.pesexploration.bindingsites.distancedifference -1.0 qe.dos.ngauss Default band.bfield.bx 0.0 band.dependency.basis 1e-08 band.bfield.by 0.0 qe.system.ecutfock {} adf.gw.printallsolutions 0 band.bfield.bz 0.0 reactions_discovery.moleculardynamics.buildsystem.enabled 1 solvation.disc.1sc {} simple_active_learning.activelearning.reasonablesimulationcriteria.gradientsuncertainty.enabled 0 oled-properties.transferintegrals.include.metric Atoms oled-deposition.box.size {60.0 60.0 120.0} ams.moleculardynamics.trajectory.writeenginegradients 0 ord.calculate 0 adf.basis.type DZ simple_active_learning.activelearning.fromscratchtraining.epochmultiplier 5.0 simple_active_learning.machinelearning.nequip.custom.lmax 1 adf.conceptualdft.domains.threshold 0.001 notebook.mainpage ADF band.effectivemass.kpointcoord {} ams.enginerestart {} ams.engineaddons.d3dispersion.a1 {} ams.properties.gradients 0 band.restart.dos 0 ams.engineaddons.d3dispersion.a2 {} save.3_tape13 0 ams.irc.restart.file {} cosmors.logp.t 298.15 ams.vibrationalanalysis.excitationsettings.singlet {} polar.fitaoderiv 0 symfit 1 qmfq.fragmentsframe {} adf.vectorlength {} ams.vibrationalanalysis.resonanceraman.lifetime 0.00045 band.dfthalf.atoms {} adf.excitations.hda 0 ams.pesexploration.writehistory Converged dimqm.method None amsbatch.systemsfromtrajectory.frames {} acerxn.product {} ams.gcmc.volumeoption Free ams.moleculardynamics.crestmtd.addenergy 0 adf.cdft.constraintsframe {} cosmors.solubility.type Solid adf.rism.outlistf 0 magnetic.lifetime {} forcefield.uff.library UFF ams.numericalphonons.bzpath.path {} simple_active_learning.activelearning.reasonablesimulationcriteria.gradientsuncertainty.maxvalue 0.5 geometry.frequencies.ramanrange 0 adf.gw.nstates 5 adf.excitations.rokstddft 0 bzpath.dftb {} qmfq.fqtypes {} adf.occupations.integeraufbau 0 qe.system.dftd3_version 3 adf.scf.roscf.blockkey 0 band.gui.integration Auto ams.neb.climbingthreshold 0.0 ams.normalmodes.rescanfreqrange {-10000000.0 10.0} ams.normalmodes.blockdisplacements.angulardisplacement 0.5 packmol.seed 0 adf.poltddft.velocity 0 ams.tsrc.n 0 adf.cdft.maxiter 200 band.hubbardu.printoccupations 1 adf.hyperpol.2np1 Yes ams.eon.energylandscape {} adf.poltddft.hda_fitted 0 oled-deposition.lammpsoffload.useopenmp 0 mopac.scf.campkingconverger 0 dftb.runtype {Geometry Optimization} simple_active_learning.activelearning.steps.geometric.numsteps 10 constraints,latticescan,a,n 0 reactions_discovery.networkextraction.mdtrajectories {} ams.pesexploration.saddlesearch.displacemagnitude 0.1 reactions_discovery.moleculardynamics.latticedeformation.numcycles 10 adf.excitations.esestdm 0 ams.moleculardynamics.barostat.equal None ams.gcmc.iterations {} simple_active_learning.activelearning.save.referencedata Latest ams.moleculardynamics.reactionboost.bondmakingrestraints.hyperbolic.forceconstant 0.5 ams.loadsystem.file {} hybrid.capping.distance -1.0 adf.poltddft.nfreq 100 adf.qtens 0 mopac.solvation.solvent.eps {} band.quality Normal vanderwaals.calculate 0 band.oldresponse.isz 0 dftb.fragments.frame {} dhyperpol.label1 {} dftb.properties.excitations.tddftb.upto {} lennardjones.runtype {Single Point} simple_active_learning.activelearning.save.referencecalculations None adf.mbpt.fitsetquality Auto acerxn.activeatomscomment {0 atoms} band.softconfinement.delta {} adf.cdft.threshold 1e-10 adf.scf.converge.sconv2 {} band.scf.method {Multi Stepper} band.bandstructure.automatic 1 vasp.ldau 0 ams.vibrationalanalysis.resonanceraman.incidentfrequency {} ams.moleculardynamics.trajectory.samplingfreq 100 band.newresponsescf.lowfreqalgo 1 band.solvation.cvec EXACT reactions_discovery.networkextraction.enabled 1 ams.moleculardynamics.reactionboost.rmsdrestraint.gaussianwell.welldepth 1.0 band.scf.multistepperpresetpath DFTB/default2023.inc disk.basis 1 solvation.template.singlepoint 0 adf.excitations.cdspectrum 0 band.newresponsescf.criterion 0.001 integration.muvpyr {} negf.leadleft.x -8.0 adf.scf.diis.bfac 0.0 conformers.inputconformersset {} adf.rose.additional_virtuals_cutoff 2.0 ams.phonons.dos 1 fde.cjcorr {} constraints,distance,n 0 cpl.allc 0 adf.quality Normal reactions_discovery.networkextraction.print.minreactionsthreshold 3 polar.conv {} band.periodicsolvation.removepointswithnegativez 0 simple_active_learning.activelearning.reasonablesimulationcriteria.energyuncertainty.normalization {} adf.rism.solute.boxgridx {} qe.pdos.enabled 1 adf.rism.solute.boxgridy {} acerxn.engine ForceField adf.rism.solute.boxgridz {} cpl.allh 0 cosmors.solubility.t1 298.15 cosmors.solubility.t2 298.15 qe.properties.workfunction 0 adf.focdft.electrontransfer.offdiagonalhfvalue 1.0 adf.tda 0 band.restart.scf 0 qe.dos.emax {} cpl.allp 0 ams.pesexploration.numexplorers 1 ams.irc.keepconvergedresults 1 solvation.template.densf 0 ams.pesexploration.saddlesearch.displaceatomsinregion {} oled-properties.embedding.cutoff 15.0 ams.properties.elastictensor 0 ord.giao 0 lfdft.l1 {} lfdft.l2 {} cosmors.solubility.nt 10 vasp.spinpolarization 0 fde.fullgrid 0 band.enforcedspinpolarization {} excitation.elowoccvirt {} ams.moleculardynamics.replicaexchange.swapfrequency 100 qe.phonons.dos.degauss 0.0 ams.moleculardynamics.crestmtd.blockkey 0 oled-properties.numselectedmoleculesperspecies {} qe.electrons.mixing_mode Plain fde.details 0 adf.poltddft.enabled 0 adf.gpu.usedevices {} ams.gcmc.usegcprefactor 1 ams.elastictensor.strainstepsize 0.001 ams.engineaddons.repulsion.enabled 0 neb.molecule.0 Initial coords.natural 0 qe.system.nqx1 {} neb.molecule.1 Final qe.control.tefield 0 qe.system.nqx2 {} oled-deposition.box.substrate Graphene qe.system.nqx3 {} adf.occinfofile {} disk.1_basis 0 negf.repetitions 2 ams.system.charge 0.0 mcd.b1 {} lfdft.n1 {} ams.geometryoptimization.initialhessian.type Auto ams.irc.initialhessian.file {} mcd.b2 {} lfdft.n2 {} allow.3_smallblocks 0 qe.dos.deltae 0.1 lfdft.gs {} cosmors.solubility.ethoxyethane 0 band.dos.calcdos 1 acerxn.reactant {} adf.frame.spinocc {} ams.properties.selectedregionforhessian {} vasp.nk1 1 vasp.nk2 1 acerxn.reactionfragments {} vasp.nk3 1 ams.moleculardynamics.shake.shakeinitialcoordinates 1 fcf.printing.verbose 0 adf.modifystartpotential.ids {} adf.scf.diis.cx 5.0 band.nuclearmodel {Point Charge} chain.sdf.align 0 integration.accout {} ams.moleculardynamics.trajectory.writemolecules 1 conformers.generator.rdkit.initialnconformers {} qe.dos.enabled 0 adf.aromaticity.maxring {} fcf.printing.fcfthresh 0.01 negf.biasend {} ams.engineaddons.d3dispersion.enabled 0 ams.moleculardynamics.barostat.duration {} ams.irc.maxircsteps {} adf.excitontransfer.secondorder 0 constraints,latticescan,b,n 0 ams.pesexploration.optimizer.convergedforce 0.005 ams.system.electrostaticembedding.multipolepotential.chargewidth -1.0 excitation.ehighvirt {} ams.numericalphonons.stepsize 0.04 xc.potential LDA conformers.generator.method RDKit lfdft.degeneracythreshold 0.001 simple_active_learning.parallellevels.committeemembers 1 adf.basis.core Large polar.cyc 1 vasp.precision Normal fde.ggapotcfd implicit ams.moleculardynamics.preserve.momentum 1 dimqm.localfield 0 dftb.periodic.bandstructure.automatic 1 band.unrestricted 0 tails.0_bas 0 ams.transitionstatesearch.final -1 ase.import {} acerxn.runinfo.restartdir {} simple_active_learning.machinelearning.m3gnet.universalpotential.final 1 adf.spinorbitmagnetization.strength 0.2 cpl.gamma.value {} ams.moleculardynamics.reactionboost.bondedrestraints.harmonic.forceconstant 0.5 fcf.rotate 1 reaxams.nonreactive 0 dftb.properties.excitations.tddftb.diagonalization Auto solvation.scf.2_how ALL ams.moleculardynamics.reactionboost.bondbreakingrestraints.erf.maxforce 0.05 ams.geometryoptimization.restartdisplacement 0.05 ams.vibrationalanalysis.modetracking.trackingmethod {Overlap Initial} dftb.kspace.regular.numberofpoints {} adf.transferintegrals 0 ams.moleculardynamics.reactionboost.bondbreakingrestraints.type Erf dftb.properties.excitations.singleorbtrans.enabled 0 ams.vibrationalanalysis.absorptionspectrum.spectrumoffset relative qe.dos.emin {} openbabel.task Minimize band.electronhole.bandindex {} ams.engineaddons.wallpotential.radius 30.0 solvation.atomicradii Allinger conformers.filter.removenonminima 0 mcd.ab 0 mlpotential.parameterdir {} ams.engineaddons.wallpotential.gradient 10.0 solvation.template.maxiter {} qe.bandstructure.k_pointslabels {} solvation.c-mat.1_how POT chain.sdf.noresultfiles 0 ams.engineaddons.d4dispersion.s6 {} qe.phonons.bandstructure.q_pointslabels {} ams.moleculardynamics.trajectory.engineresultsfreq {} magnetic.cyc 1 adf.atomicchargestypeforams Mulliken ams.engineaddons.d4dispersion.s8 {} adf.rism.3dclosure KH acerxn.intermediategeneration.amsoptions.keepamsrunning 1 ams.engineaddons.d4dispersion.s9 {} ams.neb.mapatomstocell 1 solvation.solvent None adf.rihartreefock.fitsetquality Auto solvation.scf.1_when VAR print.sfositeenergies 0 moleculetab.0 Mol-1 ams.moleculardynamics.reactionboost.rmsdrestraint.harmonic.forceconstant 0.5 bzpath.band {} ams.neb.interpolateshortest 1 xc.gga.2_ggax implicit adf.basis.fittype Auto ams.properties.phonons 0 adf.gw.enabled 0 qe.system.ecutrho {} ams.tsrc {} band.gw.qphamiltonian KSF2 adf.hyperpol.freqev1 {} adf.hyperpol.freqev2 {} adf.hyperpol.freqev3 {} qe.pseudopotentials.family SSSP-Efficiency solvation.solv.neql {} band.gw.niterations 10 xc.gga.postscf BP adf.xes.corehole {} ams.pesexploration.temperature 300.0 adf.focdft.frame {} title.title Untitled ams.thermo.lowfrequencycorrector.momentofinertia 1e-44 ams.engineaddons.d3dispersion.s6 {} ams.engineaddons.d3dispersion.s8 {} dftb.scc.diis.minsamples -1 mcd.mcdout Minimal qe.electrons.diagonalization Davidson qe.task {Single Point} ams.vibrationalanalysis.absorptionspectrum.absorptionrange.max 4000.0 band.diis.ncycledamp 1 conformers.equivalence.tfd.tfdthreshold 0.05 conformers.inputmaxenergy {} mcd.nmcdterm {} ams.moleculardynamics.restart {} ams.moleculardynamics.initialvelocities.temperature {} mopac.model PM7 reaxams.torsions Original solvation.disc.3tol {} forcefield.runtype {Geometry Optimization} ams.engineaddons.d3dispersion.damping BJ adf.restart.nosmear 0 adf.rihartreefock.quality Auto ams.properties.vroa 0 ams.moleculardynamics.plumed.input {} simple_active_learning.machinelearning.loadmodel {} hyperpol.calculate 0 simple_active_learning.activelearning.atend.rerunsimulation 1 restart.fullpathrestart 0 ams.system.electrostaticembedding.multipolepotential.chargemodel Point solvation.solv.nonelst 1 qe.electrons.electron_maxstep 100 ams.vibrationalanalysis.resonanceraman.ramanrange.max 2000.0 constraints,latticescan,c,n 0 restraints,wall,height 100.0 raman.xc ALDA band.response.kernel ALDA band.effectivemass.enabled 0 adf.fragments.frame {} geometry.0runtype {Single Point} ams.irc.convergence.step 0.001 adf.scf.diis.ok 0.5 linearscaling.6_progconv {} simple_active_learning.activelearning.jobprefix {} conformers.equivalence.crest.rmsdthreshold 0.125 qmfq.qmtypes {} oled-properties.embedding.charges DFT dftb.scc.method {Multi Stepper} solvation.charged.3iter {} ams.vibrationalanalysis.normalmodes.modeselect.largestdisplacement {} qe.system.xdm_a1 0.6836 ams.normalmodes.blockdisplacements.radialdisplacement 0.005 ord.cyc 1 qe.system.xdm_a2 1.5045 ams.neb.oldtangent 0 restraints,wall 0 dftb.scc.multistepperpresetpath DFTB/default2023.inc ams.moleculardynamics.shake.iterations 100 simple_active_learning.activelearning.successcriteria.forces.minr2 0.2 reactions_discovery.moleculardynamics.nanoreactor.diffusiontime 250.0 band.convergence.criterion {} ams.moleculardynamics.reactionboost.minbondchange 1.0 lennardjones.cutoff 15.0 solvation.charged.2conv {} qe.bandstructure.nbnd {} zfs 0 adf.cdft.constraintype Charge excitedgo.type Singlet simple_active_learning.activelearning.reasonablesimulationcriteria.temperature.maxvalue 5000.0 mopac.solvation.solvent.name Water dftb.properties.excitations.tddftb.davidsonconfig.atcharges Precalc ams.moleculardynamics.reactionboost.bondbreakingrestraints.taper.mindistance 0.0 dftb.periodic.bzpath.path {} ase.type File adf.dependency.fit 1e-10 xlsx.dipoleunit Debye nmr.nmr.analysis {} ams.vibrationalanalysis.resonanceraman.ramanorder 2 integration.accpyr {} dimqm.dimregion {} adf.scf.lshift 0.0 ams.moleculardynamics.reactionboost.bondedrestraints.type None xlsx.gradientsunit Ha/Bohr nbo 0 adf.totalenergy 0 band.dos.calcpdos 0 ams.moleculardynamics.barostat.constantvolume 0 ams.gcmc.ensemble Mu-VT print.sfo.ovl 0 adf.gw.qphamiltonian KSF2 ams.moleculardynamics.reactionboost.rmsdrestraint.hyperbolic.forceconstant 0.5 qe.dos.kpointsfield {} band.restart.bandstructure 0 ams.neb.optimizeends 1 simple_active_learning.activelearning.successcriteria.energy.normalization {} vasp.smearing 0.2 ams.vibrationalanalysis.absorptionspectrum.absorptionrange.min -200.0 ams.irc.restart.redobackward 0 neb.k2 0.0 dimqm.fragmentsframe {} ams.moleculardynamics.reactionboost.bondbreakingrestraints.erf.forceconstant 0.5 oled-deposition.deposition.nummolecules {} ams.normalmodes.rescanmodes 1 band.newresponse.freqlow 1.0 scf.freeze {previous cycle} qe.dos.k_pointsstep 0.05 qe.bandstructure.kpointsfield {} ams.gcmc.temperature 300.0 dimqm.dimtypes {} qe.system.screening_parameter 0.106 ams.restraints.units Default restraints,wall,show 1 scf.electronictemperature {} ams.system.electrostaticembedding.multipolepotential.coordinates {} ams.neb.mol.initial -1 ams.moleculardynamics.reactionboost.bondbreakingrestraints.hyperbolic.maxforce 0.05 disk.0_fit 0 qe.bandstructure.k_pointsstep 0.05 adf.bondorders.typeforams Nalewajski-Mrozek-3 xc.modelpot None simple_active_learning.machinelearning.m3gnet.learningrate 0.001 ams.moleculardynamics.reactionboost.bondmakingrestraints.hyperbolic.maxforce 0.05 oled-deposition.box.substratesystem -1 ams.properties.vcd 0 adf.poltddft.lifetime 0.1 qe.phonons.nq1 1 units.angle Degree cvndft.tolerance {} qe.phonons.nq2 1 ams.moleculardynamics.reactionboost.rmsdrestraint.gaussianwell.sigma 1.0 ams.geometryoptimization.convergence.step 0.01 ams.pesexploration.bindingsites.calculate 0 qe.phonons.nq3 1 mcd.nb {} qe.phonons.dos.deltae 1.0 constraints,angle,n 0 ams.vibrationalanalysis.resonanceraman.ramanrange.min 0.0 acerxn.intermediategeneration.formbondswithinfragment 0 band.multisecantconfig.maxsigman 0.3 ase.runtype {Geometry Optimization} mcd.t1 {} constraints,atomsx {} mcd.t2 {} integration.muasph {} constraints,atomsy {} dimqm.qmtypes {} simple_active_learning.machinelearning.m3gnet.universalpotential.featurizer 0 constraints,atomsz {} cvndft.rcvdft.relaxbeta {} constraints,regions {} ams.pesexploration.optimizer.maxiterations 400 qe.phonons.dos.qpointstype Automatic adf.conceptualdft.domains.radius 0.0 adf.gw.niterations 10 reactions_discovery.productranking.reactionnetwork {} restraints,wall,coord 0.0 solvation.solv.5cav0 0.0 packmol.ncycles 1 ams.pesexploration.statesalignment.referenceregion {} adf.basis.createoutput 0 conformers.output.xyz 1 adf.scf.mixing 0.2 save.1_tape10 0 ams.moleculardynamics.reactionboost.change {Target Coordinate} simple_active_learning.activelearning.successcriteria.energy.enabled 1 ams.numericaldifferentiation.nuclearstepsize 0.005 polar.calculate 0 neb.initialpath Auto adf.excitontransfer.blockkey 0 ams.vibrationalanalysis.modetracking.hessianpath {} allow.4_xc 0 dftb.unlocked 1 oled-properties.embedding.type DRF mcd.nt {} qe.nk1 1 qmfq.fqregion {} simple_active_learning.machinelearning.nequip.custom.rmax 3.5 adf.excitations.xas 0 adf.scf.oldscf 0 qe.nk2 1 reactions_discovery.moleculardynamics.nanoreactor.temperature 500.0 qe.nk3 1 ams.geometryoptimization.maxiterations {} band.zlmfit.quality Auto ams.pesexploration.structurecomparison.removetranslation Auto selectexcitation.usevirtual {} qe.bandstructure.kpointstype AMS qe.phonons.dos.nq1 6 oled-properties.transferintegrals.exclude.metric Atoms qe.phonons.dos.nq2 6 qe.phonons.dos.nq3 6 ams.moleculardynamics.barostat.scale XYZ vasp.vaspexec {} adf.conceptualdft.analysislevel Normal adf.excitontransfer.localcouplingsonly 0 ams.engineaddons.wallpotential.prefactor 0.01 band.bandstructure.energyabovefermi 0.75 ams.vibrationalanalysis.normalmodes.modeselect.andor {Freq OR IR range} simple_active_learning.activelearning.reasonablesimulationcriteria.distance.enabled 1 units.length Angstrom ams.moleculardynamics.preserve.centerofmass 0 workflows.task {OLED Deposition} simple_active_learning.machinelearning.m3gnet.custom.threebodycutoff 4.0 adf.fullfock 0 mlpotential.parameterfile {} ams.moleculardynamics.trajectory.writevelocities 1 efg.atom {} exactdensity.xcpot Fitted ams.moleculardynamics.binlog.time 0 ams.pesexploration.statesalignment.distancedifference -1.0 dftb.scc.diis.maximumcoefficient 10.0 excitedgo.excitation {} band.fuzzypotential {} magnetic.conv {} nmr.out.2_tens 0 external.task {Single Point} adf.excitations.descriptors 0 mopac.unpairedelectrons {} band.efg.enabled 0 cpl.pso 0 ams.vibrationalanalysis.normalmodes.modeselect.displacementbound {} band.propertiesatnuclei.rhoscf 0 integration.0_acc1 {} fde.relax {} band.fragments.frame {} excitedgo.allgradients 0 ams.raman.incidentfrequency 0.0 adf.gw.converge.density {1e-08 1e-05} cosmors.solubility.water 0 qe.phonons.asr simple mopac.solvation.enabled 0 scf.keeporbitals {} qe.recommended.ecutrho {} simple_active_learning.activelearning.initialreferencedata.generate.referencemd.enabled 0 basisdoc {} lennardjones.eps 1.0 ams.neb.loadpath.geometries {} ams.vibrationalanalysis.normalmodes.modeselect.irrange.max {} dftb.periodic.bandstructure.deltak 0.1 print.scf.eigval 1 ams.moleculardynamics.nsteps 1000 qe.dos.pdos 0 ams.moleculardynamics.reactionboost.rmsdrestraint.erf.forceconstant 0.5 stdatddft.grimmedemax {} ams.moleculardynamics.crestmtd.restartfile {} ams.moleculardynamics.reactionboost.bondbreakingrestraints.taper.enabled 0 cvndft.rcvdft.relaxalpha {} ams.moleculardynamics.cosineshear.acceleration 5e-06 ams.pesexploration.basinhopping.pushapartdistance 0.4 print.sfo.eig 0 ams.transitionstatesearch.initial -1 ams.engineaddons.d4dispersion.verbosity Silent ams.moleculardynamics.crestmtd.nsteps {} ams.replay.storeallresultfiles 0 ams.engineaddons.repulsion.skinlength 2.0 restraints,seldistance,n 0 qe.pseudopotentials.fullyrelativistic No mopac.scf.convergencethreshold 0.0001 constraints,equalstrain {} oled-deposition.system.electrostaticembedding.efield1 0.0 oled-deposition.system.electrostaticembedding.efield2 0.0 band.solvationsm12.enabled 0 oled-deposition.system.electrostaticembedding.efield3 0.0 solvation.solv.2rad {} band.newresponse.freqhigh 3.0 adf.qtaim.spacing 0.5 reactions_discovery.networkextraction.print.filterfluctuations 1 ams.moleculardynamics.reactionboost.minbondstrength 0.5 ams.moleculardynamics.crestmtd.region {} reactions_discovery.moleculardynamics.buildsystem.density 1.0 ams.numericalphonons.interpolation 100 mkm.settings.type Default band.basis.type DZ ams.neb.loadpath.file {} ams.moleculardynamics.reactionboost.nonbondedrestraints.exponential.epsilon 1.0 forcefield.antechamberintegration 0 band.propertiesatnuclei.rhofit 0 ams.moleculardynamics.reactionboost.rmsdrestraint.hyperbolic.maxforce 0.05 print.scf.eigvec 1 simple_active_learning.activelearning.maxreferencecalculationsperattempt 4 solvation.scf.3_howto 0.1 qe.pseudopotentials.directory {} print.sfo 1 adf.propertiesonlyjob {} ams.neb.iterations {} cosmors.vaporpressure 0 neb.econo 1 dftb.scc.diis.maxsamples 20 qe.dos.kpoints {} ams.vibrationalanalysis.normalmodes.modeselect.highir {} cpl.dso 0 ams.geometryoptimization.convergence.stressenergyperatom 0.0005 band.multisecantconfig.minsigman 0.01 raman.lifetime {} qe.control.dipfield 0 simple_active_learning.machinelearning.maxepochs 1000 band.effectivemass.stepsize 0.001 xlsx.output None lennardjones.rmin 1.0 stdatddft.grimmealpha {} spinorbit.0_level Collinear ams.vibrationalanalysis.excitationsettings.triplet {} adf.cdft.poptype YukawaLike ams.moleculardynamics.replicaexchange.temperaturefactors {} qe.system.exxdiv_treatment gygi-baldereschi xc.energy Default ams.moleculardynamics.reactionboost.interequilibrationsteps 0 qe.hubbardprojector ortho-atomic allow.2_relgeo 0 adf.gw.linearmixing {{}} dftb.periodic.effectivemass.stepsize 0.001 simple_active_learning.activelearning.fromscratchtraining.enabled 0 cosmors.solubility.hfusion {} ams.pesexploration.numexpeditions 1 simple_active_learning.machinelearning.nequip.modelfile {} reactions_discovery.moleculardynamics.restart.directory {} adf.bondorders.calculate 0 constraints,sumdifdist,+,n 0 integration.mursph {} band.gw.nstates 5 ams.moleculardynamics.reactionboost.initialfraction 0.0 adf.etsnocv.type None reactions_discovery.engine ReaxAms reactions_discovery.moleculardynamics.nanoreactor.numcycles 10 adf.qtaim.source 0 adf.conceptualdft.atomstodo {} dftb.dispersioncorrection None chain.sdf.emax {} adf.qmfq.forcefield FQ ams.pesexploration.calculatefragments 0 ams.irc.initialhessian.type Calculate excitation.type None ams.vibrationalanalysis.normalmodes.modeselect.irrange.min {} adf.excitations.velocity 0 band.multisecantconfig.cmax 20.0 reaxams.task {Molecular Dynamics} ams.moleculardynamics.crestmtd.gaussianscaling.scalingslope 0.03 oled-deposition.lammpsoffload.enabled 0 band.kspace.regular.numberofpoints {} integration.accsph {} adf.zlmfit.quality Auto dftb.scc.diis.mixingfactor 0.15 ams.gcmc.maxdistance 3.0 hybrid.actionframe {} neb.steps {} dftb.periodic.dos.enabled 1 integration.dishul {} linearscaling.3_ovint {} dimqm.calccharges MDC-Q ams.moleculardynamics.reactionboost.bondbreakingrestraints.hyperbolic.forceconstant 0.5 conformers.equivalence.tfd.energythreshold 0.05 cpl.perturbing {} ams.geometryoptimization.convergence.energy 1e-05 mlpotential.device {Not Set} adf.spinpolarization 0.0 xc.rangesep.beta {} adf.focdft.blockkey 0 qe.system.eamp 0.001 print.fmatsfo 0 fcf.lambda 0.0 mlpotential.backend {Not Set} adf.allpoints 0 adf.focdft.electrontransfer.frame {} simple_active_learning.machinelearning.m3gnet.custom.numblocks 3 adf.poltddft.regionanalysis 0 adf.excitations.select {} warnScalableSCF 1 ams.moleculardynamics.cosineshear.flowdirection {1.0 0.0 0.0} dftb.bader 0 ams.vibrationalanalysis.normalmodes.modeselect.lowfreq {} dimqm.qmregion {} ams.gcmc.numattempts 1000 adf.hyperpol.lifetime {} band.gw.converge.homo 0.003 solvation.div.3ofac {} ams.neb.loadpath.points {} adf.occupations.optimizespinrounded 1 band.aimcriticalpoints.enabled 0 ams.properties.normalmodes 0 description 1 restraints,wall,axisindex 3 band.newresponse.components.x 1 cosmors.logp.hexane.water 0 band.newresponse.components.y 1 band.newresponse.components.z 1 simple_active_learning.machinelearning.m3gnet.model {Universal Potential} qe.phonons.bandstructure.usesymmetry 1 mlpotential.mldistanceunit Auto scf.smear1 0.5 adf.print.nocvhirshfeld 0 ams.pesexploration.saddlesearch.maxenergy 20.0 scf.smear2 0.0001 ams.vibrationalanalysis.normalmodes.modeselect.highfreq {} qe.phonons.bandstructure.qpointsfield {} dftb.kspace.type Regular band.diis.chuge 20.0 restraints,distance,n 0 mlpotential.model ANI-2x vasp.lmaxmix 2 ams.properties.raman 0 ams.engineaddons.externalstress.stresstensorvoigt {} fcf.spectrum.spclen 2001 adf.symmetry AUTO qe.system.emaxpos 0.5 dftb.properties.excitations.tddftbgradients.eigenfollow 0 qe.phonons.bandstructure.q_pointsstep 0.05 simple_active_learning.machinelearning.backend M3GNet gzip.tape21 0 oled-properties.selectedmolecules {} band.esr.enabled 0 negf.biasvoltage {} simple_active_learning.activelearning.successcriteria.forces.maxmae 0.3 cpl.gamma.iatom {} simple_active_learning.activelearning.steps.linear.stepsize 1000 hybrid.method {Energy Terms} conformers.engine ForceField xc.rangesep.alpha {} band.oldresponse.enabled 1 band.kspace.analytical 1 save.0_tape41 1 oled-properties.storeresultfiles Failed qe.electrons.conv_thr 1e-06 zfs.spinspin 0 ams.vibrationalanalysis.displacement {} acerxn.reactiveatoms {} reactions_discovery.moleculardynamics.buildsystem.numatoms 200 band.dos.deltae 0.005 Pdb::pdbfile {} ams.numericaldifferentiation.strainstepsize 0.001 mopac.scf.maxiterations 2000 cosmors.solubility.octanol 0 band.softconfinement.radius {} adf.rose.frag_threshold 10.0 polar.xc ALDA lfdft.so1 0.0 ord.aoresponse 0 neb.climb 1 lfdft.so2 0.0 save.coskf 0 adf.iqa.atomstodo {} ams.pesexploration.optimizer.method CG ams.moleculardynamics.reactionboost.type None qe.properties.dos 0 adf.qtaim.atomstodo {} constraints,all,n 0 band.fermisurface.enabled 0 acerxn.runinfo.minnumberofshortestpathswritten 5 dftb.scc.unrestricted 0 simple_active_learning.machinelearning.nequip.learningrate 0.005 solvation.charged.5_corr 0 dftb.occupation.strategy Auto qe.system.input_dft {} adf.sopert.gscorr 1 qe.workfunction.centralize 1 band.tails.bas 1e-06 ams.moleculardynamics.crestmtd.gaussianscaling.scalegaussians 1 solvation.csmrsp 1 simple_active_learning.machinelearning.nequip.model Custom simple_active_learning.activelearning.initialreferencedata.generate.m3gnetshortmd.enabled 0 ams.moleculardynamics.binlog.dipolemoment 0 band.dos.file {} scf.nsmear 0 simple_active_learning.activelearning.steps.type Geometric print.fragsfo 0 oled-deposition.deposition.frequency 10000 band.basis.core Large reactions_discovery.moleculardynamics.latticedeformation.period 100.0 band.gw.linearmixing {{}} ams.usesymmetry 1 xlsx.lengthunit Angstrom adf.excitontransfer.filteredcouplings.maxenergy 10.0 ams.geometryoptimization.optimizelattice 0 adf.mbpt.ntime {} print.fragrot 0 negf.eta {} adf.extendedpopan 0 qe.system.dftd3_threebody 1 adf.print.somatrix 0 ams.pesscan.calcpropertiesatpespoints 0 excitation.ehighoccvirt {} Pdb::solventbox Sphere band.gw.converge.density {1e-08 1e-05} band.negf.alpha 1e-05 adf.gw.converge.homo 0.003 ams.gcmc.nonaccessiblevolume 0.0 hybrid.capping.option Fixed ams.neb.mol.final -1 simple_active_learning.activelearning.successcriteria.energy.total 0.2 fcf.spectrum.spcmax 9500.0 adf.restart.noorb 0 ams.irc.restart.redoforward 0 oled-properties.embedding.metric Atoms adf.iqa.enabled 0 ams.neb.images 8 vasp.ldautype 2 ams.moleculardynamics.reactionboost.preequilibrationsteps 0 xc.lda.1_lda VWN adf.gw.selfconsistency G0W0 ams.tregime {} adf.poltddft.analysis 0 ams.irc.coordinatetype Cartesian conformers.equivalence.ams.dihedralthreshold 30.0 ams.thermo.pressure 1.0 band.newresponse.eshift 0.0 band.gw.printallsolutions 0 neb.opti 1 ams.vibrationalanalysis.modetracking.toleranceforresidual 0.0005 qe.phonons.qpointstype Automatic dftb.scc.adaptivemixing 1 band.solvation.surf Delley band.bandstructure.enabled 0 reactions_discovery.moleculardynamics.enabled 1 constraints,dihedral,n 0 ams.moleculardynamics.shake.all {} allow.1_closeatoms 0 simple_active_learning.activelearning.maxattemptsperstep 15 xc.model.tb-mbjefactor {} chain.file {} adf.conceptualdft.domains.spacing 0.1 ams.geometryoptimization.method Auto band.gw.enabled 0 excitedgo.sing_grads {} cosmors.logp.ethoxyethane.water 0 ams.engineaddons.d3dispersion.functional PBE dftb.properties.excitations.tddftb.lowest 10 vasp.sk1 0.0 band.solvationsm12.solv WATER vasp.sk2 0.0 band.atensor.enabled 0 dftb.properties.excitations.singleorbtrans.printlowest 10 dftb.kspace.symmetric.kinteg {} vasp.sk3 0.0 openbabel.forcefield UFF adf.hyperpol None simple_active_learning.activelearning.successcriteria.forces.maxdeviationforzeroforce 0.5 ams.moleculardynamics.crestmtd.ngaussiansmax {} oled-properties.numexcitations 1 Pdb::solventsize +6.0 dimqm.frequency 0 vasp.energycutoff 400.0 xc.libxc {} restart.selectfile { } adf.focdft.electrontransfer.offdiagonalhf 0 qe.system.vdw_corr None band.bandstructure.energybelowfermi 10.0 solvation.charged.4omega {} neb.k 0.1 linearscaling.2_epsfit {} cosmors.solubility.file.nring {} band.convergence.electronictemperature 0.0 band.propertiesatnuclei.rhodefscf 0 ams.moleculardynamics.barostat.pressure {} band.nmr.enabled 0 constraints,sumdifdist,-,n 0 band.newresponsekspace.eta 1e-05 ase.python.conda {} ams.neb.reoptimizeends 0 xc.model.tb-mbjcfactor {} cpl.fc 1 nmr.atoms {} qe.system.ecutwfc 40.0 simple_active_learning.machinelearning.nequip.userescalingfromloadedmodel 1 adf.gw.selfenergy GW qe.bandstructure.nk1 1 linearscaling.hf_fit {} reactions_discovery.moleculardynamics.timestep 0.5 ams.normalmodes.displacements Cartesian qe.bandstructure.nk2 1 cosmors.solubility.hexane 0 qe.bandstructure.nk3 1 adf.cdft.initialmultipliers {} runscript.unlocked 1 ams.moleculardynamics.trajectory.writecharges 1 ams.pesexploration.structurecomparison.indistinguishableatoms 1 adf.cdft.constraints {} simple_active_learning.machinelearning.m3gnet.universalpotential.threedinteractions1 0 fcf.spectrum.spcmin -500.0 adf.mbpt.sigmafunctionalparametrization S1re mlpotential.showoutput 0 dimqm.forcefield 0 simple_active_learning.machinelearning.m3gnet.universalpotential.threedinteractions2 0 ams.pesexploration.structurecomparison.energydifference 0.01 simple_active_learning.machinelearning.m3gnet.universalpotential.threedinteractions3 1 ams.moleculardynamics.replicaexchange.temperatures {} ams.raman.lifetime 0.0 dftb.properties.fragments.transferintegrals 0 simple_active_learning.activelearning.steps.list {} conformers.equivalence.method CREST xc.model.tb-mbjbfactor {} ams.neb.skewness 1.0 response.ebndtl 0.001 ams.neb.interpolateinternal 1 simple_active_learning.engine {} ord.fitaoderiv 0 negf.leadright.x 8.0 excitation.ehighocc {} ams.pregime {} adf.occupations.optimizespin {} adf.rism.uca {} band.effectivemass.numabove 1 adf.rism.ucb {} solvation.method None magnetic.giao 0 dftb.properties.excitations.singleorbtrans.filter.osmin {} band.gridbasedaim.enabled 0 adf.excitontransfer.filteredcouplings.maxenergydiff 0.5 adf.etsnocv.rhokmin 0.01 qmfq.enable 0 adf.poltddft.irrep {} dftb.periodic.effectivemass.numabove 1 xc.model.tb-mbjafactor {} acerxn.frozenbondscomment {0 bonds} ams.loadengine {} adf.excitontransfer.filteredcouplings.minenergy 0.0 band.propertiesatnuclei.rhodeffit 0 band.xc.dfthalf.enabled 0 ams.moleculardynamics.trajectory.writebonds 1} 6,type ACEREACTIONNETWORK descriptions {1 2 3 4 5 6 7} 1,type MAIN 1,owner NONE activedescription 1 3,type CONFORMERS 2,owner Hybrid 3,owner Conformers 5,type MLPOTENTIAL 4,owner SimpleActiveLearning 5,owner MLPotential 7,type WORKFLOWS 6,owner ACEReactionNetwork 1,label {MAIN 1} 7,owner Workflows 2,label Hybrid 3,label Conformers}

Hybrid
{1,capping 1 1,charge 0.0 1,desc {} 1,desclabel None 1,factor 1.0 1,region 1 1,regionlabel All autoadded {} mm,desclabel None qm,desclabel None qm,region {} terms 1}

Fde
{fderegs {} freezelabel Nothing}

AtomDetails::Show
{radius 1 type 1 anacharge 0 mass 1 lonepairs 0 conn 0 x 0 znuc 0 z 1 rxcharge 0 epsu 0 qelabel 0 sigmau 0 fftype 0 ffcharge 0 color 1 pdbname 0}

VTKShowBondsToHidden
0
