# Supplementary material for: Phytochemical profiling of Vitex negundo seeds via UHPLC-QTOF-MS/MS analyses with antimicrobial evaluation and in silico targeting of DNA Gyrase B and Secreted Aspartic Proteinase 2 (SAP2)
Source: PLoS One. 2026 Mar 13;21(3):e0343965. doi: 10.1371/journal.pone.0343965 (PMC12987476; doi:10.1371/journal.pone.0343965)
Supplement: S6 Data — (ZIP) [file pone.0343965.s007.zip › PONE-D-25-51583/Vitex Raw material/DFT Vitex all data/comp17/C17.logfile]

<Sep02-2025> <18:45:00>  AMS 2025.104  RunTime: Sep02-2025 18:45:00  ShM Nodes: 1  Procs: 2
<Sep02-2025> <18:45:01>  ADF 2025.104  RunTime: Sep02-2025 18:45:01  ShM Nodes: 1  Procs: 2
<Sep02-2025> <18:45:01>  *** (NO TITLE) ***
<Sep02-2025> <18:45:01>  DIRAC 2025.104  RunTime: Sep02-2025 18:45:01  ShM Nodes: 1  Procs: 1
<Sep02-2025> <18:45:01>  Carbon (DZ, 1s frozen)
<Sep02-2025> <18:45:01>  Net Charge: 0 (Nuclei minus Electrons)
<Sep02-2025> <18:45:01>  Symmetry  : ATOM
<Sep02-2025> <18:45:01>  Coordinates
<Sep02-2025> <18:45:01>     Atom         X           Y           Z   (Angstrom)
<Sep02-2025> <18:45:01>     1.C         0.000000    0.000000    0.000000
<Sep02-2025> <18:45:01>  >>>> CORORT
<Sep02-2025> <18:45:01>  >>>> CLSMAT
<Sep02-2025> <18:45:01>  >>>> ORTHON
<Sep02-2025> <18:45:01>  >>>> GENPT
<Sep02-2025> <18:45:01>  Block Length=  68
<Sep02-2025> <18:45:01>  >>>> PTBAS
<Sep02-2025> <18:45:01>  >>>> CYCLE
<Sep02-2025> <18:45:01>              |Error|         MaxErr       Wt(A-DIIS)
<Sep02-2025> <18:45:01>      1      0.00000000      0.00000000
<Sep02-2025> <18:45:01>      2      0.96064530      0.85132506
<Sep02-2025> <18:45:01>      3      0.70148959      0.61101908    100.0
<Sep02-2025> <18:45:01>      4      0.24621428      0.20460562    100.0
<Sep02-2025> <18:45:01>      5      0.19759987      0.16578230    100.0
<Sep02-2025> <18:45:01>      6      0.02764157      0.02297971     22.2
<Sep02-2025> <18:45:01>      7      0.00500151      0.00417208      3.2
<Sep02-2025> <18:45:01>      8      0.00011217      0.00009337      0.0
<Sep02-2025> <18:45:01>      9      0.00000016      0.00000013      0.0
<Sep02-2025> <18:45:01>     10      0.00000000      0.00000000      0.0
<Sep02-2025> <18:45:01>  SCF converged
<Sep02-2025> <18:45:01>     11      0.00000000      0.00000000      0.0
<Sep02-2025> <18:45:01>  >>>> POPAN
<Sep02-2025> <18:45:01>  >>>> DEBYE
<Sep02-2025> <18:45:01>  DIRAC 2025.104  RunTime: Sep02-2025 18:45:01  ShM Nodes: 1  Procs: 1
<Sep02-2025> <18:45:01>  Oxygen (DZ, 1s frozen)
<Sep02-2025> <18:45:01>  Net Charge: 0 (Nuclei minus Electrons)
<Sep02-2025> <18:45:01>  Symmetry  : ATOM
<Sep02-2025> <18:45:01>  Coordinates
<Sep02-2025> <18:45:01>     Atom         X           Y           Z   (Angstrom)
<Sep02-2025> <18:45:01>     1.O         0.000000    0.000000    0.000000
<Sep02-2025> <18:45:01>  >>>> CORORT
<Sep02-2025> <18:45:01>  >>>> CLSMAT
<Sep02-2025> <18:45:01>  >>>> ORTHON
<Sep02-2025> <18:45:01>  >>>> GENPT
<Sep02-2025> <18:45:01>  Block Length=  68
<Sep02-2025> <18:45:01>  >>>> PTBAS
<Sep02-2025> <18:45:01>  >>>> CYCLE
<Sep02-2025> <18:45:02>              |Error|         MaxErr       Wt(A-DIIS)
<Sep02-2025> <18:45:02>      1      0.00000000      0.00000000
<Sep02-2025> <18:45:02>      2      2.51396012      1.84561276
<Sep02-2025> <18:45:02>      3      2.39439105      1.62820035    100.0
<Sep02-2025> <18:45:02>      4      0.45589988      0.27619637    100.0
<Sep02-2025> <18:45:02>      5      0.50298044      0.30702678    100.0
<Sep02-2025> <18:45:02>      6      0.01864829      0.01143228     10.5
<Sep02-2025> <18:45:02>      7      0.00209905      0.00128080      0.3
<Sep02-2025> <18:45:02>      8      0.00000953      0.00000579      0.0
<Sep02-2025> <18:45:02>      9      0.00000001      0.00000001      0.0
<Sep02-2025> <18:45:02>  SCF converged
<Sep02-2025> <18:45:02>     10      0.00000000      0.00000000      0.0
<Sep02-2025> <18:45:02>  >>>> POPAN
<Sep02-2025> <18:45:02>  >>>> DEBYE
<Sep02-2025> <18:45:02>  DIRAC 2025.104  RunTime: Sep02-2025 18:45:02  ShM Nodes: 1  Procs: 1
<Sep02-2025> <18:45:02>  Hydrogen (DZ)
<Sep02-2025> <18:45:02>  Net Charge: 0 (Nuclei minus Electrons)
<Sep02-2025> <18:45:02>  Symmetry  : ATOM
<Sep02-2025> <18:45:02>  Coordinates
<Sep02-2025> <18:45:02>     Atom         X           Y           Z   (Angstrom)
<Sep02-2025> <18:45:02>     1.H         0.000000    0.000000    0.000000
<Sep02-2025> <18:45:02>  >>>> CORORT
<Sep02-2025> <18:45:02>  >>>> CLSMAT
<Sep02-2025> <18:45:02>  >>>> ORTHON
<Sep02-2025> <18:45:02>  >>>> GENPT
<Sep02-2025> <18:45:02>  Block Length=  64
<Sep02-2025> <18:45:02>  >>>> PTBAS
<Sep02-2025> <18:45:02>  >>>> CYCLE
<Sep02-2025> <18:45:02>              |Error|         MaxErr       Wt(A-DIIS)
<Sep02-2025> <18:45:02>      1      0.00000000      0.00000000
<Sep02-2025> <18:45:02>      2      0.04821251      0.04821251
<Sep02-2025> <18:45:02>      3      0.00844499      0.00844499    100.0
<Sep02-2025> <18:45:02>      4      0.00142361      0.00142361      0.4
<Sep02-2025> <18:45:02>      5      0.00000254      0.00000254      0.0
<Sep02-2025> <18:45:02>      6      0.00000000      0.00000000      0.0
<Sep02-2025> <18:45:02>  SCF converged
<Sep02-2025> <18:45:02>      7      0.00000000      0.00000000      0.0
<Sep02-2025> <18:45:02>  >>>> POPAN
<Sep02-2025> <18:45:02>  >>>> DEBYE
<Sep02-2025> <18:45:02>  *** adf ***
<Sep02-2025> <18:45:02>  Net Charge: 0 (Nuclei minus Electrons)
<Sep02-2025> <18:45:02>  Symmetry  : NOSYM
<Sep02-2025> <18:45:02>  >>>> FRAGM
<Sep02-2025> <18:45:02>  Coordinates
<Sep02-2025> <18:45:02>     Atom         X           Y           Z   (Angstrom)
<Sep02-2025> <18:45:02>     1.C        -9.024100    4.547300   -0.721500
<Sep02-2025> <18:45:02>     2.C        -9.111500    3.749100    0.419000
<Sep02-2025> <18:45:02>     3.C        -9.262700    2.368400    0.293300
<Sep02-2025> <18:45:02>     4.C        -9.326300    1.788100   -0.973900
<Sep02-2025> <18:45:02>     5.C        -9.239400    2.580600   -2.126000
<Sep02-2025> <18:45:02>     6.C        -9.087500    3.967000   -1.990000
<Sep02-2025> <18:45:02>     7.O        -9.476100    0.419500   -1.021500
<Sep02-2025> <18:45:02>     8.C        -9.541700   -0.179300   -2.258000
<Sep02-2025> <18:45:02>     9.C        -9.471200    0.464400   -3.428000
<Sep02-2025> <18:45:02>    10.C        -9.308500    1.949400   -3.489800
<Sep02-2025> <18:45:02>    11.C        -9.356700    1.510100    1.516200
<Sep02-2025> <18:45:02>    12.C        -9.687400   -1.507900   -2.292900
<Sep02-2025> <18:45:02>    13.C        -9.497900   -2.199000   -3.489500
<Sep02-2025> <18:45:02>    14.C        -9.650000   -3.585100   -3.525900
<Sep02-2025> <18:45:02>    15.C        -9.991400   -4.279900   -2.365600
<Sep02-2025> <18:45:02>    16.C       -10.180800   -3.588800   -1.169000
<Sep02-2025> <18:45:02>    17.C       -10.028800   -2.202700   -1.132600
<Sep02-2025> <18:45:02>    18.C       -10.675700    0.748600    1.516200
<Sep02-2025> <18:45:02>    19.C       -10.769100   -0.104800    2.774100
<Sep02-2025> <18:45:02>    20.C        -9.492900   -0.921400    2.929400
<Sep02-2025> <18:45:02>    21.C        -8.289500   -0.000200    2.799700
<Sep02-2025> <18:45:02>    22.O        -8.323100    0.563000    1.516200
<Sep02-2025> <18:45:02>    23.O        -9.001900    4.747800   -3.094100
<Sep02-2025> <18:45:02>    24.O        -9.049600    4.314900    1.648700
<Sep02-2025> <18:45:02>    25.O       -10.139100   -5.626400   -2.401000
<Sep02-2025> <18:45:02>    26.O        -9.466100   -4.256500   -4.688300
<Sep02-2025> <18:45:02>    27.O        -9.239900    2.573900   -4.521600
<Sep02-2025> <18:45:02>    28.H        -9.284500    2.169200    2.410200
<Sep02-2025> <18:45:02>    29.O       -11.740800    1.659900    1.490200
<Sep02-2025> <18:45:02>    30.O        -9.479700   -1.534100    4.190400
<Sep02-2025> <18:45:02>    31.O       -11.867300   -0.970200    2.670700
<Sep02-2025> <18:45:02>    32.C        -7.004400   -0.796600    2.983300
<Sep02-2025> <18:45:02>    33.O        -6.280400   -0.274100    4.064200
<Sep02-2025> <18:45:02>    34.H        -9.135000    5.277200    1.541200
<Sep02-2025> <18:45:02>    35.H        -8.904800    5.636200   -0.621400
<Sep02-2025> <18:45:02>    36.H        -9.534100   -0.110200   -4.363900
<Sep02-2025> <18:45:02>    37.H        -9.228600   -1.651000   -4.404500
<Sep02-2025> <18:45:02>    38.H       -10.450000   -4.136800   -0.254000
<Sep02-2025> <18:45:02>    39.H       -10.178200   -1.657600   -0.188900
<Sep02-2025> <18:45:02>    40.H       -10.725700    0.093000    0.618300
<Sep02-2025> <18:45:02>    41.H       -10.898000    0.554600    3.661400
<Sep02-2025> <18:45:02>    42.H        -9.451500   -1.703800    2.138900
<Sep02-2025> <18:45:02>    43.H        -8.320900    0.795900    3.576900
<Sep02-2025> <18:45:02>    44.H        -8.900900    5.669700   -2.802900
<Sep02-2025> <18:45:02>    45.H       -10.375000   -5.926300   -1.507000
<Sep02-2025> <18:45:02>    46.H        -9.614200   -5.201600   -4.516000
<Sep02-2025> <18:45:02>    47.H       -12.534900    1.153100    1.491000
<Sep02-2025> <18:45:02>    48.H        -8.678900   -2.026900    4.247100
<Sep02-2025> <18:45:02>    49.H       -11.891100   -1.478400    3.463400
<Sep02-2025> <18:45:02>    50.H        -7.254500   -1.862100    3.185300
<Sep02-2025> <18:45:02>    51.H        -6.390100   -0.727900    2.057700
<Sep02-2025> <18:45:02>    52.H        -5.496900   -0.791000    4.144500
<Sep02-2025> <18:45:02>  >>>> CORORT
<Sep02-2025> <18:45:02>  >>>> CLSMAT
<Sep02-2025> <18:45:02>  >>>> ORTHON
<Sep02-2025> <18:45:02>  >>>> GENPT
<Sep02-2025> <18:45:03>  Block Length= 128
<Sep02-2025> <18:45:04>  >>>> PTBAS
<Sep02-2025> <18:45:07>  >>>> CYCLE
<Sep02-2025> <18:45:08>              |Error|         MaxErr       Wt(A-DIIS)
<Sep02-2025> <18:45:08>      1      3.71714014      0.37585033
<Sep02-2025> <18:45:09>      2      2.20725810      0.31230064    100.0
<Sep02-2025> <18:45:11>      3      4.10968999      0.97538195    100.0
<Sep02-2025> <18:45:12>      4      2.05540608      0.30437673    100.0
<Sep02-2025> <18:45:14>      5      2.58460012      0.76346122    100.0
<Sep02-2025> <18:45:15>      6      0.67614812      0.20558052    100.0
<Sep02-2025> <18:45:17>      7      2.43230221      0.57583922    100.0
<Sep02-2025> <18:45:18>      8      0.84040891      0.20157299    100.0
<Sep02-2025> <18:45:20>      9      0.17768131      0.04610478     45.6
<Sep02-2025> <18:45:21>     10      0.25097348      0.06323213    100.0
<Sep02-2025> <18:45:23>     11      0.08679119      0.02774161     27.0
<Sep02-2025> <18:45:25>     12      0.05071432      0.01232010     11.4
<Sep02-2025> <18:45:27>     13      0.00915447      0.00255650      1.6
<Sep02-2025> <18:45:29>     14      0.00223519      0.00072165      0.0
<Sep02-2025> <18:45:30>     15      0.00064282      0.00012286      0.0
<Sep02-2025> <18:45:33>     16      0.00025206      0.00005306      0.0
<Sep02-2025> <18:45:35>     17      0.00010380      0.00001836      0.0
<Sep02-2025> <18:45:37>     18      0.00002759      0.00000572      0.0
<Sep02-2025> <18:45:39>     19      0.00002968      0.00000435      0.0
<Sep02-2025> <18:45:41>     20      0.00000324      0.00000100      0.0
<Sep02-2025> <18:45:41>  SCF converged
<Sep02-2025> <18:45:43>     21      0.00000285      0.00000058      0.0
<Sep02-2025> <18:45:46>  >>>> TOTEN
<Sep02-2025> <18:46:02>  >>>> POPAN
<Sep02-2025> <18:46:02>  >>>> DEBYE
<Sep02-2025> <18:46:02>  >>>> AMETS
<Sep02-2025> <18:46:02>   Bond Energy         -12.44210129 a.u.
<Sep02-2025> <18:46:02>   Bond Energy        -338.56680240 eV
<Sep02-2025> <18:46:02>   Bond Energy       -7807.54       kcal/mol
<Sep02-2025> <18:46:02>  >>>> POPUL
<Sep02-2025> <18:46:03>  >>>> EXCITATIONS
<Sep02-2025> <18:46:05>    SS   A
<Sep02-2025> <18:47:15>      Cycle:   2, MaxErr:  0.0050704
<Sep02-2025> <18:47:49>      Cycle:   3, MaxErr:  0.0042985
<Sep02-2025> <18:48:25>      Cycle:   4, MaxErr:  0.0018657
<Sep02-2025> <18:48:57>      Cycle:   5, MaxErr:  0.0002912
<Sep02-2025> <18:49:29>      Cycle:   6, MaxErr:  0.0001632
<Sep02-2025> <18:50:01>      Cycle:   7, MaxErr:  0.0001637
<Sep02-2025> <18:50:33>      Cycle:   8, MaxErr:  0.0000630
<Sep02-2025> <18:51:04>      Cycle:   9, MaxErr:  0.0000631
<Sep02-2025> <18:51:38>      Cycle:  10, MaxErr:  0.0000572
<Sep02-2025> <18:52:08>      Cycle:  11, MaxErr:  0.0000133
<Sep02-2025> <18:52:37>      Cycle:  12, MaxErr:  0.0000398
<Sep02-2025> <18:53:07>      Cycle:  13, MaxErr:  0.0001209
<Sep02-2025> <18:53:38>      Cycle:  14, MaxErr:  0.0000040
<Sep02-2025> <18:54:18>      Cycle:  15, MaxErr:  0.0000357
<Sep02-2025> <18:54:55>      Cycle:  16, MaxErr:  0.0000241
<Sep02-2025> <18:55:30>      Cycle:  17, MaxErr:  0.0000008
<Sep02-2025> <18:55:30>  Converged.
<Sep02-2025> <18:55:33>    ST   A
<Sep02-2025> <18:56:48>      Cycle:   2, MaxErr:  0.0003465
<Sep02-2025> <18:57:25>      Cycle:   3, MaxErr:  0.0000129
<Sep02-2025> <18:58:01>      Cycle:   4, MaxErr:  0.0000004
<Sep02-2025> <18:58:01>  Converged.
<Sep02-2025> <18:58:05>  NORMAL TERMINATION
Job C17 has finished
