# Supplementary material for: Phytochemical profiling of Vitex negundo seeds via UHPLC-QTOF-MS/MS analyses with antimicrobial evaluation and in silico targeting of DNA Gyrase B and Secreted Aspartic Proteinase 2 (SAP2)
Source: PLoS One. 2026 Mar 13;21(3):e0343965. doi: 10.1371/journal.pone.0343965 (PMC12987476; doi:10.1371/journal.pone.0343965)
Supplement: S6 Data — (ZIP) [file pone.0343965.s007.zip › PONE-D-25-51583/Vitex Raw material/DFT Vitex all data/comp17/C17.out]

 Parallel Execution: Process Information
 ==============================================================================
 Rank   Node Name                              NodeID   MyNodeRank  NodeMaster
    0   DESKTOP-MPR8V3N                           0          0          0
    1   DESKTOP-MPR8V3N                           0          1         -1
 ==============================================================================


May use up to 3774MB of RAM as shared memory on node 0

 *******************************************************************************
 *                                                                             *
 *  --------------------------------                                           *
 *   Amsterdam Modeling Suite (AMS)              2025.104                      *
 *  --------------------------------                                           *
 *                                               r250815 2025-08-15 94ea0506   *
 *                                                                             *
 *                                                                             *
 *                              =================                              *
 *                              |               |                              *
 *                              |     A M S     |                              *
 *                              |               |                              *
 *                              =================                              *
 *                                                                             *
 *                                                                             *
 *   Online information and documentation:  https://www.scm.com/support/       *
 *   E-mail:  support@scm.com   info@scm.com                                   *
 *                                                                             *
 *   Scientific publications using AMS results must be properly referenced     *
 *   See the User Manuals (or the web site) for recommended citations          *
 *   The terms and conditions of the End User License Agreement apply to       *
 *   the use of AMS, https://www.scm.com/license-terms/                        *
 *                                                                             *
 ***********************  x86_64_windows_intel / msmpi  ************************
 
 Licensed to: Kfueit 2025-08-31 17:26:18
 SCM User ID: u30078
  
 AMS 2025.104  RunTime: Sep02-2025 18:45:00  ShM Nodes: 1  Procs: 2

 AMS jobname: ams
 AMS jobid  : 1119473129

 Start   directory: C:/Users/LENOVO/Desktop/DFT3 all data/comp17/tmp..10592.0.noindex/
 Results directory: C:/Users/LENOVO/Desktop/DFT3 all data/comp17/C17.results/
 Scratch directory: C:/SCMTMP/amstmp_ams_kid0.1119473129/


 Communication costs MPI_COMM_WORLD:      0.389 usec per message,   0.0042 usec per 8-byte item
 Communication costs for intra-node:      0.361 usec per message,   0.0040 usec per 8-byte item

 RNG seed: -159009274 1635703970 1185393967 259811174 -940502011 -1804012146 1793741448 -724112390


                      ************************************************************************
                      *  ADF 2025.104  RunTime: Sep02-2025 18:45:01  ShM Nodes: 1  Procs: 2  *
                      ************************************************************************
  

       ****************************
       * SINGLE POINT CALCULATION *
       ****************************
 
--------
Geometry
--------
Formula: C21H20O11
Atoms
  Index Symbol   x (angstrom)   y (angstrom)   z (angstrom)
      1      C    -9.02410000     4.54730000    -0.72150000
      2      C    -9.11150000     3.74910000     0.41900000
      3      C    -9.26270000     2.36840000     0.29330000
      4      C    -9.32630000     1.78810000    -0.97390000
      5      C    -9.23940000     2.58060000    -2.12600000
      6      C    -9.08750000     3.96700000    -1.99000000
      7      O    -9.47610000     0.41950000    -1.02150000
      8      C    -9.54170000    -0.17930000    -2.25800000
      9      C    -9.47120000     0.46440000    -3.42800000
     10      C    -9.30850000     1.94940000    -3.48980000
     11      C    -9.35670000     1.51010000     1.51620000
     12      C    -9.68740000    -1.50790000    -2.29290000
     13      C    -9.49790000    -2.19900000    -3.48950000
     14      C    -9.65000000    -3.58510000    -3.52590000
     15      C    -9.99140000    -4.27990000    -2.36560000
     16      C   -10.18080000    -3.58880000    -1.16900000
     17      C   -10.02880000    -2.20270000    -1.13260000
     18      C   -10.67570000     0.74860000     1.51620000
     19      C   -10.76910000    -0.10480000     2.77410000
     20      C    -9.49290000    -0.92140000     2.92940000
     21      C    -8.28950000    -0.00020000     2.79970000
     22      O    -8.32310000     0.56300000     1.51620000
     23      O    -9.00190000     4.74780000    -3.09410000
     24      O    -9.04960000     4.31490000     1.64870000
     25      O   -10.13910000    -5.62640000    -2.40100000
     26      O    -9.46610000    -4.25650000    -4.68830000
     27      O    -9.23990000     2.57390000    -4.52160000
     28      H    -9.28450000     2.16920000     2.41020000
     29      O   -11.74080000     1.65990000     1.49020000
     30      O    -9.47970000    -1.53410000     4.19040000
     31      O   -11.86730000    -0.97020000     2.67070000
     32      C    -7.00440000    -0.79660000     2.98330000
     33      O    -6.28040000    -0.27410000     4.06420000
     34      H    -9.13500000     5.27720000     1.54120000
     35      H    -8.90480000     5.63620000    -0.62140000
     36      H    -9.53410000    -0.11020000    -4.36390000
     37      H    -9.22860000    -1.65100000    -4.40450000
     38      H   -10.45000000    -4.13680000    -0.25400000
     39      H   -10.17820000    -1.65760000    -0.18890000
     40      H   -10.72570000     0.09300000     0.61830000
     41      H   -10.89800000     0.55460000     3.66140000
     42      H    -9.45150000    -1.70380000     2.13890000
     43      H    -8.32090000     0.79590000     3.57690000
     44      H    -8.90090000     5.66970000    -2.80290000
     45      H   -10.37500000    -5.92630000    -1.50700000
     46      H    -9.61420000    -5.20160000    -4.51600000
     47      H   -12.53490000     1.15310000     1.49100000
     48      H    -8.67890000    -2.02690000     4.24710000
     49      H   -11.89110000    -1.47840000     3.46340000
     50      H    -7.25450000    -1.86210000     3.18530000
     51      H    -6.39010000    -0.72790000     2.05770000
     52      H    -5.49690000    -0.79100000     4.14450000
 
Total System Charge             0.00000
Bonding info available!
 
 
----------------
ADF Engine Input
----------------
 
 Excitations
 Davidson
 End
 End
 

 Title: *** (NO TITLE) ***

 *** adf ***


 ===========================
 A T T A C H E D   F I L E S
 ===========================
  


 ===============================
 M O D E L   P A R A M E T E R S
 ===============================
  
 DENSITY FUNCTIONAL POTENTIAL (scf)
    LDA:                               VWN                                      
    Gradient Corrections:              ---                                      

 SPIN  (restricted / unrestr.)
    Molecule:                          Restricted                               
    Fragments:                         Restricted                               

 OTHER ASPECTS
    Relativistic Corrections:          scalar (ZORA,MAPA)                       

    Nuclear Charge Density Model:      Point Charge Nuclei                      
    Core Treatment:                    Frozen Orbital(s)                        

    Hyperfine or Zeeman Interaction:   ---                                      


 Fragment File(s)
 ----------------
 C:
         file : C:/Users/LENOVO/Desktop/DFT3 all data/comp17/C17.results/t21.55866EBF.C
         jobid: 0
         title: Carbon (DZ, 1s frozen)
 O:
         file : C:/Users/LENOVO/Desktop/DFT3 all data/comp17/C17.results/t21.3574D364.O
         jobid: 0
         title: Oxygen (DZ, 1s frozen)
 H:
         file : C:/Users/LENOVO/Desktop/DFT3 all data/comp17/C17.results/t21.1F2E5C55.H
         jobid: 0
         title: Hydrogen (DZ)


 ===============
 G E O M E T R Y  ***  3D  Molecule  ***
 ===============
  

 ATOMS
 =====                            X Y Z                    CHARGE
                                (Angstrom)             Nucl     +Core       At.Mass
                       --------------------------    ----------------       -------
    1  C              -9.0241    4.5473   -0.7215      6.00      4.00       12.0000
    2  C              -9.1115    3.7491    0.4190      6.00      4.00       12.0000
    3  C              -9.2627    2.3684    0.2933      6.00      4.00       12.0000
    4  C              -9.3263    1.7881   -0.9739      6.00      4.00       12.0000
    5  C              -9.2394    2.5806   -2.1260      6.00      4.00       12.0000
    6  C              -9.0875    3.9670   -1.9900      6.00      4.00       12.0000
    7  O              -9.4761    0.4195   -1.0215      8.00      6.00       15.9949
    8  C              -9.5417   -0.1793   -2.2580      6.00      4.00       12.0000
    9  C              -9.4712    0.4644   -3.4280      6.00      4.00       12.0000
   10  C              -9.3085    1.9494   -3.4898      6.00      4.00       12.0000
   11  C              -9.3567    1.5101    1.5162      6.00      4.00       12.0000
   12  C              -9.6874   -1.5079   -2.2929      6.00      4.00       12.0000
   13  C              -9.4979   -2.1990   -3.4895      6.00      4.00       12.0000
   14  C              -9.6500   -3.5851   -3.5259      6.00      4.00       12.0000
   15  C              -9.9914   -4.2799   -2.3656      6.00      4.00       12.0000
   16  C             -10.1808   -3.5888   -1.1690      6.00      4.00       12.0000
   17  C             -10.0288   -2.2027   -1.1326      6.00      4.00       12.0000
   18  C             -10.6757    0.7486    1.5162      6.00      4.00       12.0000
   19  C             -10.7691   -0.1048    2.7741      6.00      4.00       12.0000
   20  C              -9.4929   -0.9214    2.9294      6.00      4.00       12.0000
   21  C              -8.2895   -0.0002    2.7997      6.00      4.00       12.0000
   22  O              -8.3231    0.5630    1.5162      8.00      6.00       15.9949
   23  O              -9.0019    4.7478   -3.0941      8.00      6.00       15.9949
   24  O              -9.0496    4.3149    1.6487      8.00      6.00       15.9949
   25  O             -10.1391   -5.6264   -2.4010      8.00      6.00       15.9949
   26  O              -9.4661   -4.2565   -4.6883      8.00      6.00       15.9949
   27  O              -9.2399    2.5739   -4.5216      8.00      6.00       15.9949
   28  H              -9.2845    2.1692    2.4102      1.00      1.00        1.0078
   29  O             -11.7408    1.6599    1.4902      8.00      6.00       15.9949
   30  O              -9.4797   -1.5341    4.1904      8.00      6.00       15.9949
   31  O             -11.8673   -0.9702    2.6707      8.00      6.00       15.9949
   32  C              -7.0044   -0.7966    2.9833      6.00      4.00       12.0000
   33  O              -6.2804   -0.2741    4.0642      8.00      6.00       15.9949
   34  H              -9.1350    5.2772    1.5412      1.00      1.00        1.0078
   35  H              -8.9048    5.6362   -0.6214      1.00      1.00        1.0078
   36  H              -9.5341   -0.1102   -4.3639      1.00      1.00        1.0078
   37  H              -9.2286   -1.6510   -4.4045      1.00      1.00        1.0078
   38  H             -10.4500   -4.1368   -0.2540      1.00      1.00        1.0078
   39  H             -10.1782   -1.6576   -0.1889      1.00      1.00        1.0078
   40  H             -10.7257    0.0930    0.6183      1.00      1.00        1.0078
   41  H             -10.8980    0.5546    3.6614      1.00      1.00        1.0078
   42  H              -9.4515   -1.7038    2.1389      1.00      1.00        1.0078
   43  H              -8.3209    0.7959    3.5769      1.00      1.00        1.0078
   44  H              -8.9009    5.6697   -2.8029      1.00      1.00        1.0078
   45  H             -10.3750   -5.9263   -1.5070      1.00      1.00        1.0078
   46  H              -9.6142   -5.2016   -4.5160      1.00      1.00        1.0078
   47  H             -12.5349    1.1531    1.4910      1.00      1.00        1.0078
   48  H              -8.6789   -2.0269    4.2471      1.00      1.00        1.0078
   49  H             -11.8911   -1.4784    3.4634      1.00      1.00        1.0078
   50  H              -7.2545   -1.8621    3.1853      1.00      1.00        1.0078
   51  H              -6.3901   -0.7279    2.0577      1.00      1.00        1.0078
   52  H              -5.4969   -0.7910    4.1445      1.00      1.00        1.0078


 FRAGMENTS
 =========                                     Atoms in this Fragment     Cart. coord.s (Angstrom)
                                               -------------------------------------------------------
    1  C                                                 1  C           -9.0241    4.5473   -0.7215
    2  C                                                 2  C           -9.1115    3.7491    0.4190
    3  C                                                 3  C           -9.2627    2.3684    0.2933
    4  C                                                 4  C           -9.3263    1.7881   -0.9739
    5  C                                                 5  C           -9.2394    2.5806   -2.1260
    6  C                                                 6  C           -9.0875    3.9670   -1.9900
    7  C                                                 8  C           -9.5417   -0.1793   -2.2580
    8  C                                                 9  C           -9.4712    0.4644   -3.4280
    9  C                                                10  C           -9.3085    1.9494   -3.4898
   10  C                                                11  C           -9.3567    1.5101    1.5162
   11  C                                                12  C           -9.6874   -1.5079   -2.2929
   12  C                                                13  C           -9.4979   -2.1990   -3.4895
   13  C                                                14  C           -9.6500   -3.5851   -3.5259
   14  C                                                15  C           -9.9914   -4.2799   -2.3656
   15  C                                                16  C          -10.1808   -3.5888   -1.1690
   16  C                                                17  C          -10.0288   -2.2027   -1.1326
   17  C                                                18  C          -10.6757    0.7486    1.5162
   18  C                                                19  C          -10.7691   -0.1048    2.7741
   19  C                                                20  C           -9.4929   -0.9214    2.9294
   20  C                                                21  C           -8.2895   -0.0002    2.7997
   21  C                                                32  C           -7.0044   -0.7966    2.9833
   22  O                                                 7  O           -9.4761    0.4195   -1.0215
   23  O                                                22  O           -8.3231    0.5630    1.5162
   24  O                                                23  O           -9.0019    4.7478   -3.0941
   25  O                                                24  O           -9.0496    4.3149    1.6487
   26  O                                                25  O          -10.1391   -5.6264   -2.4010
   27  O                                                26  O           -9.4661   -4.2565   -4.6883
   28  O                                                27  O           -9.2399    2.5739   -4.5216
   29  O                                                29  O          -11.7408    1.6599    1.4902
   30  O                                                30  O           -9.4797   -1.5341    4.1904
   31  O                                                31  O          -11.8673   -0.9702    2.6707
   32  O                                                33  O           -6.2804   -0.2741    4.0642
   33  H                                                28  H           -9.2845    2.1692    2.4102
   34  H                                                34  H           -9.1350    5.2772    1.5412
   35  H                                                35  H           -8.9048    5.6362   -0.6214
   36  H                                                36  H           -9.5341   -0.1102   -4.3639
   37  H                                                37  H           -9.2286   -1.6510   -4.4045
   38  H                                                38  H          -10.4500   -4.1368   -0.2540
   39  H                                                39  H          -10.1782   -1.6576   -0.1889
   40  H                                                40  H          -10.7257    0.0930    0.6183
   41  H                                                41  H          -10.8980    0.5546    3.6614
   42  H                                                42  H           -9.4515   -1.7038    2.1389
   43  H                                                43  H           -8.3209    0.7959    3.5769
   44  H                                                44  H           -8.9009    5.6697   -2.8029
   45  H                                                45  H          -10.3750   -5.9263   -1.5070
   46  H                                                46  H           -9.6142   -5.2016   -4.5160
   47  H                                                47  H          -12.5349    1.1531    1.4910
   48  H                                                48  H           -8.6789   -2.0269    4.2471
   49  H                                                49  H          -11.8911   -1.4784    3.4634
   50  H                                                50  H           -7.2545   -1.8621    3.1853
   51  H                                                51  H           -6.3901   -0.7279    2.0577
   52  H                                                52  H           -5.4969   -0.7910    4.1445


 =====================================
 S Y M M E T R Y ,   E L E C T R O N S
 =====================================
  
 Symmetry: NOSYM

 Irreducible Representations, including subspecies
 -------------------------------------------------
 A


 Configuration of Valence Electrons
 ==================================
 ( determined in the SCF procedure )

 Total:   170

 Net Charge: 0 (Nuclei minus Electrons)

 Aufbau principle for MO occupations will be applied through SCF cycle no.     150
 Thereafter, the program will assign electrons to MOs that are spatially
 similar to the occupied MOs in a "reference" cycle ("KeepOrbitals").
 The reference cycle is always the PREVIOUS cycle: it will evolve with
 the SCF procedure.
 ***************************************************************************************************


                                      ****************************************
                                      *  B U I L D : (Fragments, Functions)  *
                                      ****************************************
  


 =======
 S F O s  ***  (Symmetrized Fragment Orbitals)  ***
 =======
  
 SFOs are linear combinations of (valence) Fragment Orbitals (FOs), such that the SFOs transform as the
 irreducible representations of the (molecular) symmetry group. Each SFO is therefore characterized by
 an irrep of the molecule and by a few (or only one) generating FOs.
 The SFOs constitute a symmetry-adapted basis for the Fock matrix. The MO eigenvector coefficients in
 this basis provide a direct interpretation of the MOs in terms of Frontier Orbital Theory.

 The SFOs are combined with auxiliary Core Functions (CFs) to ensure orthogonalization on the (frozen)
 Core Orbitals (COs). The Core-orthogonalized SFOs (CSFOs) constitute the true Fock basis.

 The FOs, and hence also the (C)SFOs are combinations of the elementary basis functions (BAS). The basis
 functions that participate in the description of the SFOs depend on the irrep. The indices of the
 involved functions are printed below for each irrep.
 (The complete list of primitive basis functions is printed in another section)

 Total nr. of (C)SFOs (summation over all irreps) :   296

 NOTE: a (C)SFO that is defined as a combination of more than one FO is usually NOT normalized.


                                       === A ===
 Nr. of SFOs :  296
 Cartesian basis functions that participate in this irrep (total number =   328) :
      1    10    19    28    37    46    55    64    73    82
     91   100   109   118   127   136   145   154   163   172
    181   190   199   208   217   226   235   244   253   262
    271   280     2     3     4     7     5     8     6     9
     11    12    13    16    14    17    15    18    20    21
     22    25    23    26    24    27    29    30    31    34
     32    35    33    36    38    39    40    43    41    44
     42    45    47    48    49    52    50    53    51    54
     56    57    58    61    59    62    60    63    65    66
     67    70    68    71    69    72    74    75    76    79
     77    80    78    81    83    84    85    88    86    89
     87    90    92    93    94    97    95    98    96    99
    101   102   103   106   104   107   105   108   110   111
    112   115   113   116   114   117   119   120   121   124
    122   125   123   126   128   129   130   133   131   134
    132   135   137   138   139   142   140   143   141   144
    146   147   148   151   149   152   150   153   155   156
    157   160   158   161   159   162   164   165   166   169
    167   170   168   171   173   174   175   178   176   179
    177   180   182   183   184   187   185   188   186   189
    191   192   193   196   194   197   195   198   200   201
    202   205   203   206   204   207   209   210   211   214
    212   215   213   216   218   219   220   223   221   224
    222   225   227   228   229   232   230   233   231   234
    236   237   238   241   239   242   240   243   245   246
    247   250   248   251   249   252   254   255   256   259
    257   260   258   261   263   264   265   268   266   269
    267   270   272   273   274   277   275   278   276   279
    281   282   283   286   284   287   285   288   289   290
    291   292   293   294   295   296   297   298   299   300
    301   302   303   304   305   306   307   308   309   310
    311   312   313   314   315   316   317   318   319   320
    321   322   323   324   325   326   327   328

    SFO  (index         Fragment          Generating    Expansion in Fragment Orbitals
  indx  incl.CFs)   Occup   Orb.Energy   FragmentType  Coeff.   Orbital     on Fragment
 --------------------------------------------------------------------------------------
     1      33      2.000      -0.508 au  C             1.00      1 S               1
                        (     -13.825 eV)
     2      34       --         0.468 au  C             1.00      2 S               1
                        (      12.744 eV)
     3      35      0.667      -0.206 au  C             1.00      1 P:x             1
                        (      -5.593 eV)
     4      36       --         0.432 au  C             1.00      2 P:x             1
                        (      11.759 eV)
     5      37      0.667      -0.206 au  C             1.00      1 P:y             1
                        (      -5.593 eV)
     6      38       --         0.432 au  C             1.00      2 P:y             1
                        (      11.759 eV)
     7      39      0.667      -0.206 au  C             1.00      1 P:z             1
                        (      -5.593 eV)
     8      40       --         0.432 au  C             1.00      2 P:z             1
                        (      11.759 eV)
     9      41      2.000      -0.508 au  C             1.00      1 S               2
                        (     -13.825 eV)
    10      42       --         0.468 au  C             1.00      2 S               2
                        (      12.744 eV)
    11      43      0.667      -0.206 au  C             1.00      1 P:x             2
                        (      -5.593 eV)
    12      44       --         0.432 au  C             1.00      2 P:x             2
                        (      11.759 eV)
    13      45      0.667      -0.206 au  C             1.00      1 P:y             2
                        (      -5.593 eV)
    14      46       --         0.432 au  C             1.00      2 P:y             2
                        (      11.759 eV)
    15      47      0.667      -0.206 au  C             1.00      1 P:z             2
                        (      -5.593 eV)
    16      48       --         0.432 au  C             1.00      2 P:z             2
                        (      11.759 eV)
    17      49      2.000      -0.508 au  C             1.00      1 S               3
                        (     -13.825 eV)
    18      50       --         0.468 au  C             1.00      2 S               3
                        (      12.744 eV)
    19      51      0.667      -0.206 au  C             1.00      1 P:x             3
                        (      -5.593 eV)
    20      52       --         0.432 au  C             1.00      2 P:x             3
                        (      11.759 eV)
    21      53      0.667      -0.206 au  C             1.00      1 P:y             3
                        (      -5.593 eV)
    22      54       --         0.432 au  C             1.00      2 P:y             3
                        (      11.759 eV)
    23      55      0.667      -0.206 au  C             1.00      1 P:z             3
                        (      -5.593 eV)
    24      56       --         0.432 au  C             1.00      2 P:z             3
                        (      11.759 eV)
    25      57      2.000      -0.508 au  C             1.00      1 S               4
                        (     -13.825 eV)
    26      58       --         0.468 au  C             1.00      2 S               4
                        (      12.744 eV)
    27      59      0.667      -0.206 au  C             1.00      1 P:x             4
                        (      -5.593 eV)
    28      60       --         0.432 au  C             1.00      2 P:x             4
                        (      11.759 eV)
    29      61      0.667      -0.206 au  C             1.00      1 P:y             4
                        (      -5.593 eV)
    30      62       --         0.432 au  C             1.00      2 P:y             4
                        (      11.759 eV)
    31      63      0.667      -0.206 au  C             1.00      1 P:z             4
                        (      -5.593 eV)
    32      64       --         0.432 au  C             1.00      2 P:z             4
                        (      11.759 eV)
    33      65      2.000      -0.508 au  C             1.00      1 S               5
                        (     -13.825 eV)
    34      66       --         0.468 au  C             1.00      2 S               5
                        (      12.744 eV)
    35      67      0.667      -0.206 au  C             1.00      1 P:x             5
                        (      -5.593 eV)
    36      68       --         0.432 au  C             1.00      2 P:x             5
                        (      11.759 eV)
    37      69      0.667      -0.206 au  C             1.00      1 P:y             5
                        (      -5.593 eV)
    38      70       --         0.432 au  C             1.00      2 P:y             5
                        (      11.759 eV)
    39      71      0.667      -0.206 au  C             1.00      1 P:z             5
                        (      -5.593 eV)
    40      72       --         0.432 au  C             1.00      2 P:z             5
                        (      11.759 eV)
    41      73      2.000      -0.508 au  C             1.00      1 S               6
                        (     -13.825 eV)
    42      74       --         0.468 au  C             1.00      2 S               6
                        (      12.744 eV)
    43      75      0.667      -0.206 au  C             1.00      1 P:x             6
                        (      -5.593 eV)
    44      76       --         0.432 au  C             1.00      2 P:x             6
                        (      11.759 eV)
    45      77      0.667      -0.206 au  C             1.00      1 P:y             6
                        (      -5.593 eV)
    46      78       --         0.432 au  C             1.00      2 P:y             6
                        (      11.759 eV)
    47      79      0.667      -0.206 au  C             1.00      1 P:z             6
                        (      -5.593 eV)
    48      80       --         0.432 au  C             1.00      2 P:z             6
                        (      11.759 eV)
    49      81      2.000      -0.508 au  C             1.00      1 S               7
                        (     -13.825 eV)
    50      82       --         0.468 au  C             1.00      2 S               7
                        (      12.744 eV)
    51      83      0.667      -0.206 au  C             1.00      1 P:x             7
                        (      -5.593 eV)
    52      84       --         0.432 au  C             1.00      2 P:x             7
                        (      11.759 eV)
    53      85      0.667      -0.206 au  C             1.00      1 P:y             7
                        (      -5.593 eV)
    54      86       --         0.432 au  C             1.00      2 P:y             7
                        (      11.759 eV)
    55      87      0.667      -0.206 au  C             1.00      1 P:z             7
                        (      -5.593 eV)
    56      88       --         0.432 au  C             1.00      2 P:z             7
                        (      11.759 eV)
    57      89      2.000      -0.508 au  C             1.00      1 S               8
                        (     -13.825 eV)
    58      90       --         0.468 au  C             1.00      2 S               8
                        (      12.744 eV)
    59      91      0.667      -0.206 au  C             1.00      1 P:x             8
                        (      -5.593 eV)
    60      92       --         0.432 au  C             1.00      2 P:x             8
                        (      11.759 eV)
    61      93      0.667      -0.206 au  C             1.00      1 P:y             8
                        (      -5.593 eV)
    62      94       --         0.432 au  C             1.00      2 P:y             8
                        (      11.759 eV)
    63      95      0.667      -0.206 au  C             1.00      1 P:z             8
                        (      -5.593 eV)
    64      96       --         0.432 au  C             1.00      2 P:z             8
                        (      11.759 eV)
    65      97      2.000      -0.508 au  C             1.00      1 S               9
                        (     -13.825 eV)
    66      98       --         0.468 au  C             1.00      2 S               9
                        (      12.744 eV)
    67      99      0.667      -0.206 au  C             1.00      1 P:x             9
                        (      -5.593 eV)
    68     100       --         0.432 au  C             1.00      2 P:x             9
                        (      11.759 eV)
    69     101      0.667      -0.206 au  C             1.00      1 P:y             9
                        (      -5.593 eV)
    70     102       --         0.432 au  C             1.00      2 P:y             9
                        (      11.759 eV)
    71     103      0.667      -0.206 au  C             1.00      1 P:z             9
                        (      -5.593 eV)
    72     104       --         0.432 au  C             1.00      2 P:z             9
                        (      11.759 eV)
    73     105      2.000      -0.508 au  C             1.00      1 S              10
                        (     -13.825 eV)
    74     106       --         0.468 au  C             1.00      2 S              10
                        (      12.744 eV)
    75     107      0.667      -0.206 au  C             1.00      1 P:x            10
                        (      -5.593 eV)
    76     108       --         0.432 au  C             1.00      2 P:x            10
                        (      11.759 eV)
    77     109      0.667      -0.206 au  C             1.00      1 P:y            10
                        (      -5.593 eV)
    78     110       --         0.432 au  C             1.00      2 P:y            10
                        (      11.759 eV)
    79     111      0.667      -0.206 au  C             1.00      1 P:z            10
                        (      -5.593 eV)
    80     112       --         0.432 au  C             1.00      2 P:z            10
                        (      11.759 eV)
    81     113      2.000      -0.508 au  C             1.00      1 S              11
                        (     -13.825 eV)
    82     114       --         0.468 au  C             1.00      2 S              11
                        (      12.744 eV)
    83     115      0.667      -0.206 au  C             1.00      1 P:x            11
                        (      -5.593 eV)
    84     116       --         0.432 au  C             1.00      2 P:x            11
                        (      11.759 eV)
    85     117      0.667      -0.206 au  C             1.00      1 P:y            11
                        (      -5.593 eV)
    86     118       --         0.432 au  C             1.00      2 P:y            11
                        (      11.759 eV)
    87     119      0.667      -0.206 au  C             1.00      1 P:z            11
                        (      -5.593 eV)
    88     120       --         0.432 au  C             1.00      2 P:z            11
                        (      11.759 eV)
    89     121      2.000      -0.508 au  C             1.00      1 S              12
                        (     -13.825 eV)
    90     122       --         0.468 au  C             1.00      2 S              12
                        (      12.744 eV)
    91     123      0.667      -0.206 au  C             1.00      1 P:x            12
                        (      -5.593 eV)
    92     124       --         0.432 au  C             1.00      2 P:x            12
                        (      11.759 eV)
    93     125      0.667      -0.206 au  C             1.00      1 P:y            12
                        (      -5.593 eV)
    94     126       --         0.432 au  C             1.00      2 P:y            12
                        (      11.759 eV)
    95     127      0.667      -0.206 au  C             1.00      1 P:z            12
                        (      -5.593 eV)
    96     128       --         0.432 au  C             1.00      2 P:z            12
                        (      11.759 eV)
    97     129      2.000      -0.508 au  C             1.00      1 S              13
                        (     -13.825 eV)
    98     130       --         0.468 au  C             1.00      2 S              13
                        (      12.744 eV)
    99     131      0.667      -0.206 au  C             1.00      1 P:x            13
                        (      -5.593 eV)
   100     132       --         0.432 au  C             1.00      2 P:x            13
                        (      11.759 eV)
   101     133      0.667      -0.206 au  C             1.00      1 P:y            13
                        (      -5.593 eV)
   102     134       --         0.432 au  C             1.00      2 P:y            13
                        (      11.759 eV)
   103     135      0.667      -0.206 au  C             1.00      1 P:z            13
                        (      -5.593 eV)
   104     136       --         0.432 au  C             1.00      2 P:z            13
                        (      11.759 eV)
   105     137      2.000      -0.508 au  C             1.00      1 S              14
                        (     -13.825 eV)
   106     138       --         0.468 au  C             1.00      2 S              14
                        (      12.744 eV)
   107     139      0.667      -0.206 au  C             1.00      1 P:x            14
                        (      -5.593 eV)
   108     140       --         0.432 au  C             1.00      2 P:x            14
                        (      11.759 eV)
   109     141      0.667      -0.206 au  C             1.00      1 P:y            14
                        (      -5.593 eV)
   110     142       --         0.432 au  C             1.00      2 P:y            14
                        (      11.759 eV)
   111     143      0.667      -0.206 au  C             1.00      1 P:z            14
                        (      -5.593 eV)
   112     144       --         0.432 au  C             1.00      2 P:z            14
                        (      11.759 eV)
   113     145      2.000      -0.508 au  C             1.00      1 S              15
                        (     -13.825 eV)
   114     146       --         0.468 au  C             1.00      2 S              15
                        (      12.744 eV)
   115     147      0.667      -0.206 au  C             1.00      1 P:x            15
                        (      -5.593 eV)
   116     148       --         0.432 au  C             1.00      2 P:x            15
                        (      11.759 eV)
   117     149      0.667      -0.206 au  C             1.00      1 P:y            15
                        (      -5.593 eV)
   118     150       --         0.432 au  C             1.00      2 P:y            15
                        (      11.759 eV)
   119     151      0.667      -0.206 au  C             1.00      1 P:z            15
                        (      -5.593 eV)
   120     152       --         0.432 au  C             1.00      2 P:z            15
                        (      11.759 eV)
   121     153      2.000      -0.508 au  C             1.00      1 S              16
                        (     -13.825 eV)
   122     154       --         0.468 au  C             1.00      2 S              16
                        (      12.744 eV)
   123     155      0.667      -0.206 au  C             1.00      1 P:x            16
                        (      -5.593 eV)
   124     156       --         0.432 au  C             1.00      2 P:x            16
                        (      11.759 eV)
   125     157      0.667      -0.206 au  C             1.00      1 P:y            16
                        (      -5.593 eV)
   126     158       --         0.432 au  C             1.00      2 P:y            16
                        (      11.759 eV)
   127     159      0.667      -0.206 au  C             1.00      1 P:z            16
                        (      -5.593 eV)
   128     160       --         0.432 au  C             1.00      2 P:z            16
                        (      11.759 eV)
   129     161      2.000      -0.508 au  C             1.00      1 S              17
                        (     -13.825 eV)
   130     162       --         0.468 au  C             1.00      2 S              17
                        (      12.744 eV)
   131     163      0.667      -0.206 au  C             1.00      1 P:x            17
                        (      -5.593 eV)
   132     164       --         0.432 au  C             1.00      2 P:x            17
                        (      11.759 eV)
   133     165      0.667      -0.206 au  C             1.00      1 P:y            17
                        (      -5.593 eV)
   134     166       --         0.432 au  C             1.00      2 P:y            17
                        (      11.759 eV)
   135     167      0.667      -0.206 au  C             1.00      1 P:z            17
                        (      -5.593 eV)
   136     168       --         0.432 au  C             1.00      2 P:z            17
                        (      11.759 eV)
   137     169      2.000      -0.508 au  C             1.00      1 S              18
                        (     -13.825 eV)
   138     170       --         0.468 au  C             1.00      2 S              18
                        (      12.744 eV)
   139     171      0.667      -0.206 au  C             1.00      1 P:x            18
                        (      -5.593 eV)
   140     172       --         0.432 au  C             1.00      2 P:x            18
                        (      11.759 eV)
   141     173      0.667      -0.206 au  C             1.00      1 P:y            18
                        (      -5.593 eV)
   142     174       --         0.432 au  C             1.00      2 P:y            18
                        (      11.759 eV)
   143     175      0.667      -0.206 au  C             1.00      1 P:z            18
                        (      -5.593 eV)
   144     176       --         0.432 au  C             1.00      2 P:z            18
                        (      11.759 eV)
   145     177      2.000      -0.508 au  C             1.00      1 S              19
                        (     -13.825 eV)
   146     178       --         0.468 au  C             1.00      2 S              19
                        (      12.744 eV)
   147     179      0.667      -0.206 au  C             1.00      1 P:x            19
                        (      -5.593 eV)
   148     180       --         0.432 au  C             1.00      2 P:x            19
                        (      11.759 eV)
   149     181      0.667      -0.206 au  C             1.00      1 P:y            19
                        (      -5.593 eV)
   150     182       --         0.432 au  C             1.00      2 P:y            19
                        (      11.759 eV)
   151     183      0.667      -0.206 au  C             1.00      1 P:z            19
                        (      -5.593 eV)
   152     184       --         0.432 au  C             1.00      2 P:z            19
                        (      11.759 eV)
   153     185      2.000      -0.508 au  C             1.00      1 S              20
                        (     -13.825 eV)
   154     186       --         0.468 au  C             1.00      2 S              20
                        (      12.744 eV)
   155     187      0.667      -0.206 au  C             1.00      1 P:x            20
                        (      -5.593 eV)
   156     188       --         0.432 au  C             1.00      2 P:x            20
                        (      11.759 eV)
   157     189      0.667      -0.206 au  C             1.00      1 P:y            20
                        (      -5.593 eV)
   158     190       --         0.432 au  C             1.00      2 P:y            20
                        (      11.759 eV)
   159     191      0.667      -0.206 au  C             1.00      1 P:z            20
                        (      -5.593 eV)
   160     192       --         0.432 au  C             1.00      2 P:z            20
                        (      11.759 eV)
   161     193      2.000      -0.508 au  C             1.00      1 S              21
                        (     -13.825 eV)
   162     194       --         0.468 au  C             1.00      2 S              21
                        (      12.744 eV)
   163     195      0.667      -0.206 au  C             1.00      1 P:x            21
                        (      -5.593 eV)
   164     196       --         0.432 au  C             1.00      2 P:x            21
                        (      11.759 eV)
   165     197      0.667      -0.206 au  C             1.00      1 P:y            21
                        (      -5.593 eV)
   166     198       --         0.432 au  C             1.00      2 P:y            21
                        (      11.759 eV)
   167     199      0.667      -0.206 au  C             1.00      1 P:z            21
                        (      -5.593 eV)
   168     200       --         0.432 au  C             1.00      2 P:z            21
                        (      11.759 eV)
   169     201      2.000      -0.881 au  O             1.00      1 S              22
                        (     -23.977 eV)
   170     202       --         1.010 au  O             1.00      2 S              22
                        (      27.493 eV)
   171     203      1.333      -0.347 au  O             1.00      1 P:x            22
                        (      -9.443 eV)
   172     204       --         0.803 au  O             1.00      2 P:x            22
                        (      21.860 eV)
   173     205      1.333      -0.347 au  O             1.00      1 P:y            22
                        (      -9.443 eV)
   174     206       --         0.803 au  O             1.00      2 P:y            22
                        (      21.860 eV)
   175     207      1.333      -0.347 au  O             1.00      1 P:z            22
                        (      -9.443 eV)
   176     208       --         0.803 au  O             1.00      2 P:z            22
                        (      21.860 eV)
   177     209      2.000      -0.881 au  O             1.00      1 S              23
                        (     -23.977 eV)
   178     210       --         1.010 au  O             1.00      2 S              23
                        (      27.493 eV)
   179     211      1.333      -0.347 au  O             1.00      1 P:x            23
                        (      -9.443 eV)
   180     212       --         0.803 au  O             1.00      2 P:x            23
                        (      21.860 eV)
   181     213      1.333      -0.347 au  O             1.00      1 P:y            23
                        (      -9.443 eV)
   182     214       --         0.803 au  O             1.00      2 P:y            23
                        (      21.860 eV)
   183     215      1.333      -0.347 au  O             1.00      1 P:z            23
                        (      -9.443 eV)
   184     216       --         0.803 au  O             1.00      2 P:z            23
                        (      21.860 eV)
   185     217      2.000      -0.881 au  O             1.00      1 S              24
                        (     -23.977 eV)
   186     218       --         1.010 au  O             1.00      2 S              24
                        (      27.493 eV)
   187     219      1.333      -0.347 au  O             1.00      1 P:x            24
                        (      -9.443 eV)
   188     220       --         0.803 au  O             1.00      2 P:x            24
                        (      21.860 eV)
   189     221      1.333      -0.347 au  O             1.00      1 P:y            24
                        (      -9.443 eV)
   190     222       --         0.803 au  O             1.00      2 P:y            24
                        (      21.860 eV)
   191     223      1.333      -0.347 au  O             1.00      1 P:z            24
                        (      -9.443 eV)
   192     224       --         0.803 au  O             1.00      2 P:z            24
                        (      21.860 eV)
   193     225      2.000      -0.881 au  O             1.00      1 S              25
                        (     -23.977 eV)
   194     226       --         1.010 au  O             1.00      2 S              25
                        (      27.493 eV)
   195     227      1.333      -0.347 au  O             1.00      1 P:x            25
                        (      -9.443 eV)
   196     228       --         0.803 au  O             1.00      2 P:x            25
                        (      21.860 eV)
   197     229      1.333      -0.347 au  O             1.00      1 P:y            25
                        (      -9.443 eV)
   198     230       --         0.803 au  O             1.00      2 P:y            25
                        (      21.860 eV)
   199     231      1.333      -0.347 au  O             1.00      1 P:z            25
                        (      -9.443 eV)
   200     232       --         0.803 au  O             1.00      2 P:z            25
                        (      21.860 eV)
   201     233      2.000      -0.881 au  O             1.00      1 S              26
                        (     -23.977 eV)
   202     234       --         1.010 au  O             1.00      2 S              26
                        (      27.493 eV)
   203     235      1.333      -0.347 au  O             1.00      1 P:x            26
                        (      -9.443 eV)
   204     236       --         0.803 au  O             1.00      2 P:x            26
                        (      21.860 eV)
   205     237      1.333      -0.347 au  O             1.00      1 P:y            26
                        (      -9.443 eV)
   206     238       --         0.803 au  O             1.00      2 P:y            26
                        (      21.860 eV)
   207     239      1.333      -0.347 au  O             1.00      1 P:z            26
                        (      -9.443 eV)
   208     240       --         0.803 au  O             1.00      2 P:z            26
                        (      21.860 eV)
   209     241      2.000      -0.881 au  O             1.00      1 S              27
                        (     -23.977 eV)
   210     242       --         1.010 au  O             1.00      2 S              27
                        (      27.493 eV)
   211     243      1.333      -0.347 au  O             1.00      1 P:x            27
                        (      -9.443 eV)
   212     244       --         0.803 au  O             1.00      2 P:x            27
                        (      21.860 eV)
   213     245      1.333      -0.347 au  O             1.00      1 P:y            27
                        (      -9.443 eV)
   214     246       --         0.803 au  O             1.00      2 P:y            27
                        (      21.860 eV)
   215     247      1.333      -0.347 au  O             1.00      1 P:z            27
                        (      -9.443 eV)
   216     248       --         0.803 au  O             1.00      2 P:z            27
                        (      21.860 eV)
   217     249      2.000      -0.881 au  O             1.00      1 S              28
                        (     -23.977 eV)
   218     250       --         1.010 au  O             1.00      2 S              28
                        (      27.493 eV)
   219     251      1.333      -0.347 au  O             1.00      1 P:x            28
                        (      -9.443 eV)
   220     252       --         0.803 au  O             1.00      2 P:x            28
                        (      21.860 eV)
   221     253      1.333      -0.347 au  O             1.00      1 P:y            28
                        (      -9.443 eV)
   222     254       --         0.803 au  O             1.00      2 P:y            28
                        (      21.860 eV)
   223     255      1.333      -0.347 au  O             1.00      1 P:z            28
                        (      -9.443 eV)
   224     256       --         0.803 au  O             1.00      2 P:z            28
                        (      21.860 eV)
   225     257      2.000      -0.881 au  O             1.00      1 S              29
                        (     -23.977 eV)
   226     258       --         1.010 au  O             1.00      2 S              29
                        (      27.493 eV)
   227     259      1.333      -0.347 au  O             1.00      1 P:x            29
                        (      -9.443 eV)
   228     260       --         0.803 au  O             1.00      2 P:x            29
                        (      21.860 eV)
   229     261      1.333      -0.347 au  O             1.00      1 P:y            29
                        (      -9.443 eV)
   230     262       --         0.803 au  O             1.00      2 P:y            29
                        (      21.860 eV)
   231     263      1.333      -0.347 au  O             1.00      1 P:z            29
                        (      -9.443 eV)
   232     264       --         0.803 au  O             1.00      2 P:z            29
                        (      21.860 eV)
   233     265      2.000      -0.881 au  O             1.00      1 S              30
                        (     -23.977 eV)
   234     266       --         1.010 au  O             1.00      2 S              30
                        (      27.493 eV)
   235     267      1.333      -0.347 au  O             1.00      1 P:x            30
                        (      -9.443 eV)
   236     268       --         0.803 au  O             1.00      2 P:x            30
                        (      21.860 eV)
   237     269      1.333      -0.347 au  O             1.00      1 P:y            30
                        (      -9.443 eV)
   238     270       --         0.803 au  O             1.00      2 P:y            30
                        (      21.860 eV)
   239     271      1.333      -0.347 au  O             1.00      1 P:z            30
                        (      -9.443 eV)
   240     272       --         0.803 au  O             1.00      2 P:z            30
                        (      21.860 eV)
   241     273      2.000      -0.881 au  O             1.00      1 S              31
                        (     -23.977 eV)
   242     274       --         1.010 au  O             1.00      2 S              31
                        (      27.493 eV)
   243     275      1.333      -0.347 au  O             1.00      1 P:x            31
                        (      -9.443 eV)
   244     276       --         0.803 au  O             1.00      2 P:x            31
                        (      21.860 eV)
   245     277      1.333      -0.347 au  O             1.00      1 P:y            31
                        (      -9.443 eV)
   246     278       --         0.803 au  O             1.00      2 P:y            31
                        (      21.860 eV)
   247     279      1.333      -0.347 au  O             1.00      1 P:z            31
                        (      -9.443 eV)
   248     280       --         0.803 au  O             1.00      2 P:z            31
                        (      21.860 eV)
   249     281      2.000      -0.881 au  O             1.00      1 S              32
                        (     -23.977 eV)
   250     282       --         1.010 au  O             1.00      2 S              32
                        (      27.493 eV)
   251     283      1.333      -0.347 au  O             1.00      1 P:x            32
                        (      -9.443 eV)
   252     284       --         0.803 au  O             1.00      2 P:x            32
                        (      21.860 eV)
   253     285      1.333      -0.347 au  O             1.00      1 P:y            32
                        (      -9.443 eV)
   254     286       --         0.803 au  O             1.00      2 P:y            32
                        (      21.860 eV)
   255     287      1.333      -0.347 au  O             1.00      1 P:z            32
                        (      -9.443 eV)
   256     288       --         0.803 au  O             1.00      2 P:z            32
                        (      21.860 eV)
   257     289      1.000      -0.234 au  H             1.00      1 S              33
                        (      -6.379 eV)
   258     290       --         0.403 au  H             1.00      2 S              33
                        (      10.963 eV)
   259     291      1.000      -0.234 au  H             1.00      1 S              34
                        (      -6.379 eV)
   260     292       --         0.403 au  H             1.00      2 S              34
                        (      10.963 eV)
   261     293      1.000      -0.234 au  H             1.00      1 S              35
                        (      -6.379 eV)
   262     294       --         0.403 au  H             1.00      2 S              35
                        (      10.963 eV)
   263     295      1.000      -0.234 au  H             1.00      1 S              36
                        (      -6.379 eV)
   264     296       --         0.403 au  H             1.00      2 S              36
                        (      10.963 eV)
   265     297      1.000      -0.234 au  H             1.00      1 S              37
                        (      -6.379 eV)
   266     298       --         0.403 au  H             1.00      2 S              37
                        (      10.963 eV)
   267     299      1.000      -0.234 au  H             1.00      1 S              38
                        (      -6.379 eV)
   268     300       --         0.403 au  H             1.00      2 S              38
                        (      10.963 eV)
   269     301      1.000      -0.234 au  H             1.00      1 S              39
                        (      -6.379 eV)
   270     302       --         0.403 au  H             1.00      2 S              39
                        (      10.963 eV)
   271     303      1.000      -0.234 au  H             1.00      1 S              40
                        (      -6.379 eV)
   272     304       --         0.403 au  H             1.00      2 S              40
                        (      10.963 eV)
   273     305      1.000      -0.234 au  H             1.00      1 S              41
                        (      -6.379 eV)
   274     306       --         0.403 au  H             1.00      2 S              41
                        (      10.963 eV)
   275     307      1.000      -0.234 au  H             1.00      1 S              42
                        (      -6.379 eV)
   276     308       --         0.403 au  H             1.00      2 S              42
                        (      10.963 eV)
   277     309      1.000      -0.234 au  H             1.00      1 S              43
                        (      -6.379 eV)
   278     310       --         0.403 au  H             1.00      2 S              43
                        (      10.963 eV)
   279     311      1.000      -0.234 au  H             1.00      1 S              44
                        (      -6.379 eV)
   280     312       --         0.403 au  H             1.00      2 S              44
                        (      10.963 eV)
   281     313      1.000      -0.234 au  H             1.00      1 S              45
                        (      -6.379 eV)
   282     314       --         0.403 au  H             1.00      2 S              45
                        (      10.963 eV)
   283     315      1.000      -0.234 au  H             1.00      1 S              46
                        (      -6.379 eV)
   284     316       --         0.403 au  H             1.00      2 S              46
                        (      10.963 eV)
   285     317      1.000      -0.234 au  H             1.00      1 S              47
                        (      -6.379 eV)
   286     318       --         0.403 au  H             1.00      2 S              47
                        (      10.963 eV)
   287     319      1.000      -0.234 au  H             1.00      1 S              48
                        (      -6.379 eV)
   288     320       --         0.403 au  H             1.00      2 S              48
                        (      10.963 eV)
   289     321      1.000      -0.234 au  H             1.00      1 S              49
                        (      -6.379 eV)
   290     322       --         0.403 au  H             1.00      2 S              49
                        (      10.963 eV)
   291     323      1.000      -0.234 au  H             1.00      1 S              50
                        (      -6.379 eV)
   292     324       --         0.403 au  H             1.00      2 S              50
                        (      10.963 eV)
   293     325      1.000      -0.234 au  H             1.00      1 S              51
                        (      -6.379 eV)
   294     326       --         0.403 au  H             1.00      2 S              51
                        (      10.963 eV)
   295     327      1.000      -0.234 au  H             1.00      1 S              52
                        (      -6.379 eV)
   296     328       --         0.403 au  H             1.00      2 S              52
                        (      10.963 eV)


 ================================
 (Slater-type)  F U N C T I O N S  ***  (Basis and Fit)  ***
 ================================
  

 Atom Type    1  (C)
 ==============

 Valence Basis Sets:   5
 -----------------------
   1 S    5.400000
   2 S    1.240000
   2 S    1.980000
   2 P    0.960000
   2 P    2.200000

 Frozen Core Shells
 ------------------
    S:  1

 Atom Type    2  (O)
 ==============

 Valence Basis Sets:   5
 -----------------------
   1 S    7.360000
   2 S    1.700000
   2 S    2.820000
   2 P    1.300000
   2 P    3.060000

 Frozen Core Shells
 ------------------
    S:  1

 Atom Type    3  (H)
 ==============

 Valence Basis Sets:   2
 -----------------------
   1 S    0.760000
   1 S    1.280000


 BAS: List of all Elementary Cartesian Basis Functions
 =====================================================

 The numbering in the list below (to the right of the function characteristics) is referred
 to in print-outs of MO eigenvectors and Mulliken populations in the BAS representation
 (as contrasted to the SFO representation).

 Notes:
 1. The functions are characterized by a polynomial prefactor (powers of x,y,z and r) and
    an exponential decay factor alpha.
 2. Since the basis sets are specific for an atom TYPE, the individual functions occur on
    all atoms of that type.
 3. The word 'Core' in the left margin signals that it is a Core Function (CF) : not a
    degree of freedom in the valence set, but only used to ensure orthogonalization of
    the other valence basis functions on the frozen Core Orbitals.


 (power of) X  Y  Z  R     Alpha  on Atom
            ==========     =====     ==========

 C                                    1    2    3    4    5    6    7    8    9   10   11   12   13   14   15
                                     16   17   18   19   20   21
                                  ---------------------------------------------------------------------------
    Core    0  0  0  0     5.400      1   10   19   28   37   46   55   64   73   82   91  100  109  118  127
                                    136  145  154  163  172  181
            0  0  0  1     1.240      2   11   20   29   38   47   56   65   74   83   92  101  110  119  128
                                    137  146  155  164  173  182
            0  0  0  1     1.980      3   12   21   30   39   48   57   66   75   84   93  102  111  120  129
                                    138  147  156  165  174  183
            1  0  0  0     0.960      4   13   22   31   40   49   58   67   76   85   94  103  112  121  130
                                    139  148  157  166  175  184
            0  1  0  0     0.960      5   14   23   32   41   50   59   68   77   86   95  104  113  122  131
                                    140  149  158  167  176  185
            0  0  1  0     0.960      6   15   24   33   42   51   60   69   78   87   96  105  114  123  132
                                    141  150  159  168  177  186
            1  0  0  0     2.200      7   16   25   34   43   52   61   70   79   88   97  106  115  124  133
                                    142  151  160  169  178  187
            0  1  0  0     2.200      8   17   26   35   44   53   62   71   80   89   98  107  116  125  134
                                    143  152  161  170  179  188
            0  0  1  0     2.200      9   18   27   36   45   54   63   72   81   90   99  108  117  126  135
                                    144  153  162  171  180  189

 O                                   22   23   24   25   26   27   28   29   30   31   32
                                  ---------------------------------------------------------------------------
    Core    0  0  0  0     7.360    190  199  208  217  226  235  244  253  262  271  280
            0  0  0  1     1.700    191  200  209  218  227  236  245  254  263  272  281
            0  0  0  1     2.820    192  201  210  219  228  237  246  255  264  273  282
            1  0  0  0     1.300    193  202  211  220  229  238  247  256  265  274  283
            0  1  0  0     1.300    194  203  212  221  230  239  248  257  266  275  284
            0  0  1  0     1.300    195  204  213  222  231  240  249  258  267  276  285
            1  0  0  0     3.060    196  205  214  223  232  241  250  259  268  277  286
            0  1  0  0     3.060    197  206  215  224  233  242  251  260  269  278  287
            0  0  1  0     3.060    198  207  216  225  234  243  252  261  270  279  288

 H                                   33   34   35   36   37   38   39   40   41   42   43   44   45   46   47
                                     48   49   50   51   52
                                  ---------------------------------------------------------------------------
            0  0  0  0     0.760    289  291  293  295  297  299  301  303  305  307  309  311  313  315  317
                                    319  321  323  325  327
            0  0  0  0     1.280    290  292  294  296  298  300  302  304  306  308  310  312  314  316  318
                                    320  322  324  326  328

 Total number of charge fitting functions (nprimf)      3624
 Total number of Cartesian basis functions (naos)        328
 Total number of Cartesian core functions  (ncos)         32

 ***************************************************************************************************


                                              ***********************
                                              *  T E C H N I C A L  *
                                              ***********************
  


 =============================================================
 P A R A L L E L I Z A T I O N  and  V E C T O R I Z A T I O N
 =============================================================
  
 Nr of parallel processes:                                2
 Maximum vector length in NumInt loops:                 128


 =====================
 S C F   U P D A T E S
 =====================
  
 Max. nr. of cycles:                               300
 Convergence criterion:                              0.0000010000
   secondary criterion:                              0.0010000000

 Mix parameter (when DIIS does not apply):           0.2000000000
 Mixed ADIIS+SDIIS will be used                  
    Max number of expansion vectors:                10
    Pure ADIIS when Max([F,P]) is above              0.1000000000
    Pure SDIIS when Max([F,P]) is below              0.0010000000
 Automatic ElectronSmearing (in case of problematic SCF convergence) disabled


 =================
 P R E C I S I O N  ***  (General: NumInt, NeglectFunctionTails, ...)  ***
 =================
  

 NumInt:           Target precision:                 4.0000000000
 -------           Initial precision:                4.0000000000
                   Min. precision (optimization):    4.0000000000

 Neglect Functions:          Basis functions:        0.1000000000E-13
 ------------------          Fit functions:          0.1000000000E-13


 ===========================
 L I N E A R   S C A L I N G
 ===========================
  

 Cut-off radii density fit:                        0.1000000000E-07
 Overlap cut-off criterion AO matrix elements:     0.1000000000E-05
 Cut-offs for Coulomb potential and fitted density:0.1000000000E-07
 Cut-off criterion for Coulomb multipole terms:    0.1000000000E-07
 Progressive Convergence parameter:                 0.000000000    
 ***************************************************************************************************


                                            ***************************
                                            *  C O M P U T A T I O N  *
                                            ***************************
  

 Number of elements of the density matrix on this node (used, total):     26998     53956


 ===========================================
 Numerical Integration : Fuzzy Cells (Becke)
 ===========================================
  
 Becke grid quality: NORMAL         
  
 Lebedev angular grid order:             min:  11 max:  23
 Nr. of radial points:                   min:  46 max:  49

 Total nr. of points:     316218
 Nr. of blocks:             2471
 Block length:               128
 Nr. of dummy points:         70


 Test of Precision of the Numerical Integration Grid
 ===================================================

 Integral of the Total Core Density:                  63.99992542042444
 Relative Error:                                      -1.165E-06


 ========================
 Density Fitting (zlmFit)
 ========================
  
 ZlmFit Fit Quality: NORMAL         
  
 Max L-expansion:                        min:   4 max:   5
 Nr. of radial interpolation points:     min:  36 max:  42


 =====
 S C F  ***  ScaSCF  ***
 =====
  
 Initial density matrix is calculated as sum of fragments

 CYCLE    1
 SCF Error: norm([F,P])=      3.717140135536, max([F,P])=      0.375850329015
 orbitals (Q,E):
 ---------------
 A :76...95          ( 2.00    -0.4342)  ( 2.00    -0.4325)  ( 2.00    -0.4280)  ( 2.00    -0.4245)
                     ( 2.00    -0.4167)  ( 2.00    -0.4135)  ( 2.00    -0.4011)  ( 2.00    -0.3916)
                     ( 2.00    -0.3801)  ( 2.00    -0.3695)  ( 0.00    -0.2641)  ( 0.00    -0.2237)
                     ( 0.00    -0.2138)  ( 0.00    -0.2035)  ( 0.00    -0.1659)  ( 0.00    -0.1259)
                     ( 0.00    -0.1190)  ( 0.00    -0.1097)  ( 0.00    -0.0965)  ( 0.00    -0.0929)

 CYCLE    2
  SDIIS (wt  0.000):  0.3088  0.6912
 A-DIIS (wt  1.000):  0.0000  1.0000
  DIIS coefficients:  0.0000  1.0000
 SCF Error: norm([F,P])=      2.207258104213, max([F,P])=      0.312300638030
 orbitals (Q,E):
 ---------------
 A :76...86          ( 2.00    -0.1328)  ( 2.00    -0.1299)  ( 2.00    -0.1264)  ( 2.00    -0.1109)
                     ( 2.00    -0.1031)  ( 2.00    -0.1007)  ( 2.00    -0.0975)  ( 2.00    -0.0856)
                     ( 2.00    -0.0661)  ( 2.00    -0.0418)  ( 0.00    -0.0005)

 CYCLE    3
  SDIIS (wt  0.000):  0.0957  0.6121  0.2922
 A-DIIS (wt  1.000):  0.0000  0.8099  0.1901
  DIIS coefficients:  0.0000  0.8099  0.1901
 SCF Error: norm([F,P])=      4.109689988936, max([F,P])=      0.975381946096
 orbitals (Q,E):
 ---------------
 A :76...86          ( 2.00    -0.2205)  ( 2.00    -0.2165)  ( 2.00    -0.1963)  ( 2.00    -0.1932)
                     ( 2.00    -0.1817)  ( 2.00    -0.1801)  ( 2.00    -0.1618)  ( 2.00    -0.1576)
                     ( 2.00    -0.1545)  ( 2.00    -0.1354)  ( 0.00    -0.0990)

 CYCLE    4
  SDIIS (wt  0.000):  0.5256  0.1911  0.2833
 A-DIIS (wt  1.000):  0.5063  0.0827  0.4110
  DIIS coefficients:  0.5063  0.0827  0.4110
 SCF Error: norm([F,P])=      2.055406080253, max([F,P])=      0.304376731929
 orbitals (Q,E):
 ---------------
 A :76...86          ( 2.00    -0.2638)  ( 2.00    -0.2575)  ( 2.00    -0.2560)  ( 2.00    -0.2375)
                     ( 2.00    -0.2328)  ( 2.00    -0.2288)  ( 2.00    -0.1925)  ( 2.00    -0.1904)
                     ( 2.00    -0.1599)  ( 2.00    -0.1135)  ( 0.00    -0.0990)

 CYCLE    5
  SDIIS (wt  0.000):  0.4616  0.1240  0.3275  0.0869
 A-DIIS (wt  1.000):  0.3227  0.0000  0.4621  0.2151
  DIIS coefficients:  0.3227  0.0000  0.4621  0.2151
 SCF Error: norm([F,P])=      2.584600116755, max([F,P])=      0.763461217118
 orbitals (Q,E):
 ---------------
 A :76...86          ( 2.00    -0.2745)  ( 2.00    -0.2667)  ( 2.00    -0.2616)  ( 2.00    -0.2447)
                     ( 2.00    -0.2400)  ( 2.00    -0.2369)  ( 2.00    -0.2308)  ( 2.00    -0.2284)
                     ( 2.00    -0.2252)  ( 2.00    -0.2130)  ( 0.00    -0.0999)

 CYCLE    6
  SDIIS (wt  0.000):  0.2343  0.0620  0.2241  0.0723  0.4074
 A-DIIS (wt  1.000):  0.0000  0.0000  0.0000  0.0000  1.0000
  DIIS coefficients:  0.0000  0.0000  0.0000  0.0000  1.0000
 SCF Error: norm([F,P])=      0.676148116524, max([F,P])=      0.205580520396
 orbitals (Q,E):
 ---------------
 A :76...86          ( 2.00    -0.2650)  ( 2.00    -0.2573)  ( 2.00    -0.2547)  ( 2.00    -0.2480)
                     ( 2.00    -0.2436)  ( 2.00    -0.2397)  ( 2.00    -0.2381)  ( 2.00    -0.2362)
                     ( 2.00    -0.2019)  ( 2.00    -0.1735)  ( 0.00    -0.1343)

 CYCLE    7
  SDIIS (wt  0.000):  0.0890  0.0345  0.0776  0.0083  0.6391  0.1515
 A-DIIS (wt  1.000):  0.0000  0.0000  0.0000  0.0000  0.8787  0.1213
  DIIS coefficients:  0.0000  0.0000  0.0000  0.0000  0.8787  0.1213
 SCF Error: norm([F,P])=      2.432302205135, max([F,P])=      0.575839219502
 orbitals (Q,E):
 ---------------
 A :76...86          ( 2.00    -0.2682)  ( 2.00    -0.2654)  ( 2.00    -0.2553)  ( 2.00    -0.2485)
                     ( 2.00    -0.2448)  ( 2.00    -0.2386)  ( 2.00    -0.2333)  ( 2.00    -0.2296)
                     ( 2.00    -0.2201)  ( 2.00    -0.1936)  ( 0.00    -0.1302)

 CYCLE    8
  SDIIS (wt  0.000):  0.0211 -0.0024  0.0275 -0.0031  0.4919 -0.0405  0.5054
 A-DIIS (wt  1.000):  0.0000  0.0000  0.0000  0.0000  0.5691  0.0000  0.4309
  DIIS coefficients:  0.0000  0.0000  0.0000  0.0000  0.5691  0.0000  0.4309
 SCF Error: norm([F,P])=      0.840408905778, max([F,P])=      0.201572993859
 orbitals (Q,E):
 ---------------
 A :76...86          ( 2.00    -0.2730)  ( 2.00    -0.2604)  ( 2.00    -0.2553)  ( 2.00    -0.2542)
                     ( 2.00    -0.2462)  ( 2.00    -0.2424)  ( 2.00    -0.2353)  ( 2.00    -0.2313)
                     ( 2.00    -0.2256)  ( 2.00    -0.2236)  ( 0.00    -0.1233)

 CYCLE    9
  SDIIS (wt  0.544):  0.0017  0.0042 -0.0107 -0.0018  0.3301 -0.0289  0.3282  0.3771
 A-DIIS (wt  0.456):  0.0000  0.0000  0.0000  0.0000  0.0000  0.0000  0.0000  1.0000
  DIIS coefficients:  0.0009  0.0023 -0.0058 -0.0010  0.1797 -0.0157  0.1787  0.6609
 SCF Error: norm([F,P])=      0.177681314450, max([F,P])=      0.046104784149
 orbitals (Q,E):
 ---------------
 A :76...86          ( 2.00    -0.2779)  ( 2.00    -0.2651)  ( 2.00    -0.2586)  ( 2.00    -0.2537)
                     ( 2.00    -0.2462)  ( 2.00    -0.2410)  ( 2.00    -0.2391)  ( 2.00    -0.2338)
                     ( 2.00    -0.2230)  ( 2.00    -0.1941)  ( 0.00    -0.1169)

 CYCLE   10
  SDIIS (wt  0.000): -0.0032 -0.0005 -0.0048 -0.0011  0.1206 -0.0138  0.1094  0.5110  0.2824
 A-DIIS (wt  1.000):  0.0000  0.0000  0.0000  0.0000  0.0000  0.0000  0.0000  0.6193  0.3807
  DIIS coefficients:  0.0000  0.0000  0.0000  0.0000  0.0000  0.0000  0.0000  0.6193  0.3807
 SCF Error: norm([F,P])=      0.250973477490, max([F,P])=      0.063232128741
 orbitals (Q,E):
 ---------------
 A :76...86          ( 2.00    -0.2753)  ( 2.00    -0.2627)  ( 2.00    -0.2569)  ( 2.00    -0.2520)
                     ( 2.00    -0.2431)  ( 2.00    -0.2403)  ( 2.00    -0.2367)  ( 2.00    -0.2317)
                     ( 2.00    -0.2218)  ( 2.00    -0.2091)  ( 0.00    -0.1165)

 CYCLE   11
  SDIIS (wt  0.730): -0.0029 -0.0009 -0.0028 -0.0006  0.0136 -0.0019  0.0228  0.4137  0.2511  0.3081
 A-DIIS (wt  0.270):  0.0000  0.0000  0.0000  0.0000  0.0000  0.0000  0.0000  0.2082  0.0601  0.7317
  DIIS coefficients: -0.0021 -0.0007 -0.0020 -0.0004  0.0099 -0.0014  0.0166  0.3582  0.1995  0.4225
 SCF Error: norm([F,P])=      0.086791188339, max([F,P])=      0.027741610403
 orbitals (Q,E):
 ---------------
 A :76...86          ( 2.00    -0.2756)  ( 2.00    -0.2629)  ( 2.00    -0.2571)  ( 2.00    -0.2532)
                     ( 2.00    -0.2443)  ( 2.00    -0.2421)  ( 2.00    -0.2378)  ( 2.00    -0.2321)
                     ( 2.00    -0.2236)  ( 2.00    -0.2097)  ( 0.00    -0.1200)

 CYCLE   12
  SDIIS (wt  0.886):  0.0003 -0.0006 -0.0004 -0.0021 -0.0010  0.0017  0.2429  0.1219  0.3216  0.3157
 A-DIIS (wt  0.114):  0.0000  0.0000  0.0000  0.0000  0.0000  0.0000  0.0000  0.0000  0.3162  0.6838
  DIIS coefficients:  0.0003 -0.0005 -0.0004 -0.0019 -0.0009  0.0015  0.2151  0.1080  0.3210  0.3578
 SCF Error: norm([F,P])=      0.050714323578, max([F,P])=      0.012320104223
 orbitals (Q,E):
 ---------------
 A :76...86          ( 2.00    -0.2750)  ( 2.00    -0.2624)  ( 2.00    -0.2568)  ( 2.00    -0.2530)
                     ( 2.00    -0.2437)  ( 2.00    -0.2420)  ( 2.00    -0.2370)  ( 2.00    -0.2320)
                     ( 2.00    -0.2233)  ( 2.00    -0.2118)  ( 0.00    -0.1194)

 CYCLE   13
  SDIIS (wt  0.984):  0.0000 -0.0000 -0.0035 -0.0002 -0.0017  0.0900  0.0463  0.1818  0.2492  0.4381
 A-DIIS (wt  0.016):  0.0000  0.0000  0.0000  0.0000  0.0000  0.0000  0.0000  0.0000  0.0142  0.9858
  DIIS coefficients:  0.0000 -0.0000 -0.0035 -0.0002 -0.0016  0.0886  0.0456  0.1789  0.2455  0.4467
 SCF Error: norm([F,P])=      0.009154471339, max([F,P])=      0.002556502238
 orbitals (Q,E):
 ---------------
 A :76...86          ( 2.00    -0.2751)  ( 2.00    -0.2624)  ( 2.00    -0.2567)  ( 2.00    -0.2531)
                     ( 2.00    -0.2437)  ( 2.00    -0.2420)  ( 2.00    -0.2371)  ( 2.00    -0.2321)
                     ( 2.00    -0.2234)  ( 2.00    -0.2113)  ( 0.00    -0.1194)

 CYCLE   14
  SDIIS (wt  1.000): -0.0001 -0.0020 -0.0001 -0.0011  0.0347  0.0179  0.0926  0.1430  0.3435  0.3715
  DIIS coefficients: -0.0001 -0.0020 -0.0001 -0.0011  0.0347  0.0179  0.0926  0.1430  0.3435  0.3715
 SCF Error: norm([F,P])=      0.002235185527, max([F,P])=      0.000721652785
 orbitals (Q,E):
 ---------------
 A :76...86          ( 2.00    -0.2751)  ( 2.00    -0.2625)  ( 2.00    -0.2568)  ( 2.00    -0.2531)
                     ( 2.00    -0.2438)  ( 2.00    -0.2420)  ( 2.00    -0.2372)  ( 2.00    -0.2321)
                     ( 2.00    -0.2234)  ( 2.00    -0.2113)  ( 0.00    -0.1194)

 CYCLE   15
  SDIIS (wt  1.000): -0.0008  0.0000 -0.0006  0.0085  0.0041  0.0331  0.0553  0.1710  0.2297  0.4996
  DIIS coefficients: -0.0008  0.0000 -0.0006  0.0085  0.0041  0.0331  0.0553  0.1710  0.2297  0.4996
 SCF Error: norm([F,P])=      0.000642821450, max([F,P])=      0.000122857476
 orbitals (Q,E):
 ---------------
 A :76...86          ( 2.00    -0.2751)  ( 2.00    -0.2625)  ( 2.00    -0.2568)  ( 2.00    -0.2530)
                     ( 2.00    -0.2438)  ( 2.00    -0.2420)  ( 2.00    -0.2372)  ( 2.00    -0.2321)
                     ( 2.00    -0.2233)  ( 2.00    -0.2113)  ( 0.00    -0.1193)

 CYCLE   16
  SDIIS (wt  1.000): -0.0000 -0.0000  0.0019  0.0009  0.0116  0.0219  0.0828  0.1197  0.3469  0.4145
  DIIS coefficients: -0.0000 -0.0000  0.0019  0.0009  0.0116  0.0219  0.0828  0.1197  0.3469  0.4145
 SCF Error: norm([F,P])=      0.000252055189, max([F,P])=      0.000053060149
 orbitals (Q,E):
 ---------------
 A :76...86          ( 2.00    -0.2751)  ( 2.00    -0.2625)  ( 2.00    -0.2568)  ( 2.00    -0.2530)
                     ( 2.00    -0.2438)  ( 2.00    -0.2419)  ( 2.00    -0.2372)  ( 2.00    -0.2321)
                     ( 2.00    -0.2233)  ( 2.00    -0.2113)  ( 0.00    -0.1193)

 CYCLE   17
  SDIIS (wt  1.000): -0.0001  0.0001  0.0000  0.0039  0.0081  0.0360  0.0553  0.1994  0.2952  0.4021
  DIIS coefficients: -0.0001  0.0001  0.0000  0.0039  0.0081  0.0360  0.0553  0.1994  0.2952  0.4021
 SCF Error: norm([F,P])=      0.000103798539, max([F,P])=      0.000018362456
 orbitals (Q,E):
 ---------------
 A :76...86          ( 2.00    -0.2751)  ( 2.00    -0.2625)  ( 2.00    -0.2568)  ( 2.00    -0.2530)
                     ( 2.00    -0.2438)  ( 2.00    -0.2419)  ( 2.00    -0.2372)  ( 2.00    -0.2321)
                     ( 2.00    -0.2233)  ( 2.00    -0.2113)  ( 0.00    -0.1193)

 CYCLE   18
  SDIIS (wt  1.000):  0.0002  0.0001  0.0014  0.0025  0.0110  0.0171  0.0677  0.1132  0.2214  0.5656
  DIIS coefficients:  0.0002  0.0001  0.0014  0.0025  0.0110  0.0171  0.0677  0.1132  0.2214  0.5656
 SCF Error: norm([F,P])=      0.000027587392, max([F,P])=      0.000005716738
 orbitals (Q,E):
 ---------------
 A :76...86          ( 2.00    -0.2751)  ( 2.00    -0.2625)  ( 2.00    -0.2568)  ( 2.00    -0.2530)
                     ( 2.00    -0.2438)  ( 2.00    -0.2420)  ( 2.00    -0.2372)  ( 2.00    -0.2321)
                     ( 2.00    -0.2233)  ( 2.00    -0.2113)  ( 0.00    -0.1193)

 CYCLE   19
  SDIIS (wt  1.000): -0.0000  0.0009  0.0016  0.0079  0.0122  0.0474  0.0807  0.1484  0.3804  0.3205
  DIIS coefficients: -0.0000  0.0009  0.0016  0.0079  0.0122  0.0474  0.0807  0.1484  0.3804  0.3205
 SCF Error: norm([F,P])=      0.000029680240, max([F,P])=      0.000004345284
 orbitals (Q,E):
 ---------------
 A :76...86          ( 2.00    -0.2751)  ( 2.00    -0.2625)  ( 2.00    -0.2568)  ( 2.00    -0.2530)
                     ( 2.00    -0.2438)  ( 2.00    -0.2420)  ( 2.00    -0.2372)  ( 2.00    -0.2321)
                     ( 2.00    -0.2233)  ( 2.00    -0.2113)  ( 0.00    -0.1193)

 CYCLE   20
  SDIIS (wt  1.000):  0.0003  0.0005  0.0028  0.0044  0.0183  0.0322  0.0649  0.1716  0.1579  0.5471
  DIIS coefficients:  0.0003  0.0005  0.0028  0.0044  0.0183  0.0322  0.0649  0.1716  0.1579  0.5471
 SCF Error: norm([F,P])=      0.000003241628, max([F,P])=      0.000000995532
 orbitals (Q,E):
 ---------------
 A :76...86          ( 2.00    -0.2751)  ( 2.00    -0.2625)  ( 2.00    -0.2568)  ( 2.00    -0.2530)
                     ( 2.00    -0.2438)  ( 2.00    -0.2420)  ( 2.00    -0.2372)  ( 2.00    -0.2321)
                     ( 2.00    -0.2233)  ( 2.00    -0.2113)  ( 0.00    -0.1193)

 SCF CONVERGED

 CYCLE   21
 ***************************************************************************************************


                                                *******************
                                                *  R E S U L T S  *
                                                *******************
  
 *** Using FIT density in Focky
  SDIIS (wt  1.000):  0.0000  0.0001  0.0000  0.0012  0.0037  0.0155  0.0569  0.0490  0.4480  0.4256
  DIIS coefficients:  0.0000  0.0001  0.0000  0.0012  0.0037  0.0155  0.0569  0.0490  0.4480  0.4256
 SCF Error: norm([F,P])=      0.000002849858, max([F,P])=      0.000000579325

 Scaled ZORA Orbital Energies, per Irrep and Spin:
 =================================================
                        Occup              E (au)              E (eV)       Diff (eV) with prev. cycle
                        -----      --------------------        ------       --------------------------
 A
              76        2.000     -0.27514154128696E+00        -7.487               1.39E-07
              77        2.000     -0.26246796347221E+00        -7.142               6.38E-08
              78        2.000     -0.25678520761564E+00        -6.987              -1.29E-07
              79        2.000     -0.25304492312380E+00        -6.886              -8.42E-07
              80        2.000     -0.24375814634495E+00        -6.633              -9.28E-08
              81        2.000     -0.24195057319751E+00        -6.584              -1.63E-07
              82        2.000     -0.23715740151512E+00        -6.453               2.23E-07
              83        2.000     -0.23206561173939E+00        -6.315              -1.51E-06
              84        2.000     -0.22334456539493E+00        -6.078              -1.23E-06
              85        2.000     -0.21126607529275E+00        -5.749               3.34E-06
              86        0.000     -0.11933771255714E+00        -3.247
              87        0.000     -0.85224105087069E-01        -2.319
              88        0.000     -0.71426973953725E-01        -1.944
              89        0.000     -0.67168487648584E-01        -1.828
              90        0.000     -0.50870468595428E-01        -1.384
              91        0.000     -0.38486525967526E-01        -1.047
              92        0.000     -0.33569177140987E-01        -0.913
              93        0.000     -0.25417009505221E-01        -0.692
              94        0.000     -0.22930267079180E-01        -0.624
              95        0.000     -0.15554903690988E-01        -0.423
  
 HOMO :       85 A                -0.21126607529275E+00
 LUMO :       86 A                -0.11933771255714E+00
  


 Scaled ZORA Orbital Energies of the Core Orbitals:
 ==================================================

 (Note that the atoms are grouped by atomtype, see the labels, and may hence NOT be in input order)

 AtomType  Orbital  Atom                   E (au)                        E (eV)
 --------  -------  ----           --------------------        ----------------
 C           1S        1          -0.98408826242063E+01                -267.784
                       2          -0.99030681547513E+01                -269.476
                       3          -0.98371395881616E+01                -267.682
                       4          -0.99084513084655E+01                -269.623
                       5          -0.98404888324886E+01                -267.773
                       6          -0.99030985939272E+01                -269.477
                       8          -0.98939128669062E+01                -269.227
                       9          -0.98227845713558E+01                -267.292
                      10          -0.98885778780680E+01                -269.082
                      11          -0.98787132345176E+01                -268.813
                      12          -0.98371561339711E+01                -267.683
                      13          -0.98373159860423E+01                -267.687
                      14          -0.98972337057315E+01                -269.317
                      15          -0.99028265431413E+01                -269.470
                      16          -0.98455303477788E+01                -267.911
                      17          -0.98360032665114E+01                -267.651
                      18          -0.98668197519230E+01                -268.490
                      19          -0.98728879599377E+01                -268.655
                      20          -0.98784212519765E+01                -268.806
                      21          -0.98771871528414E+01                -268.772
                      32          -0.98781487677441E+01                -268.798
 O           1S        7          -0.18758212345490E+02                -510.437
                      22          -0.18687969671790E+02                -508.526
                      23          -0.18712121309004E+02                -509.183
                      24          -0.18723318162840E+02                -509.487
                      25          -0.18737580769294E+02                -509.876
                      26          -0.18712428065000E+02                -509.191
                      27          -0.18631031972267E+02                -506.976
                      29          -0.18659708792258E+02                -507.757
                      30          -0.18684732959766E+02                -508.437
                      31          -0.18675425930157E+02                -508.184
                      33          -0.18676721195665E+02                -508.219


 Fit test: (difference of exact and fit density, squared integrated, result summed over spins)
         Sum-of-Fragments:                             0.00000000017692
         Orthogonalized Fragments:                     0.00202541764936
         SCF:                                          0.00995848602174


 ==========================
 Electron Density at Nuclei
 ==========================
  
 The electron density is calculated at points on a small sphere around the center of a nucleus.
 The printed electron density is the average electron density on these points.
 The radius of the sphere is the printed approximate finite nuclear radius.
 Note: ZORA-4 density is used, which includes small component density

         Atom        Nuclear Radius (Angstrom)             Electron Density (a.u.)
         ----        -------------------------             -----------------------
     1)   C                 0.0000320678                              127.07199
     2)   C                 0.0000320678                              127.21798
     3)   C                 0.0000320678                              127.05179
     4)   C                 0.0000320678                              127.15832
     5)   C                 0.0000320678                              127.04151
     6)   C                 0.0000320678                              127.21607
     7)   O                 0.0000345546                              317.44911
     8)   C                 0.0000320678                              127.25839
     9)   C                 0.0000320678                              127.11894
    10)   C                 0.0000320678                              127.35036
    11)   C                 0.0000320678                              126.84702
    12)   C                 0.0000320678                              127.16081
    13)   C                 0.0000320678                              127.10715
    14)   C                 0.0000320678                              127.20708
    15)   C                 0.0000320678                              127.20396
    16)   C                 0.0000320678                              127.11208
    17)   C                 0.0000320678                              127.10369
    18)   C                 0.0000320678                              126.87190
    19)   C                 0.0000320678                              126.91105
    20)   C                 0.0000320678                              126.91841
    21)   C                 0.0000320678                              126.91885
    22)   O                 0.0000345546                              317.58491
    23)   O                 0.0000345546                              317.74948
    24)   O                 0.0000345546                              317.58696
    25)   O                 0.0000345546                              317.47640
    26)   O                 0.0000345546                              317.61353
    27)   O                 0.0000345546                              318.00806
    28)   H                 0.0000181514                                0.47153
    29)   O                 0.0000345546                              317.55401
    30)   O                 0.0000345546                              317.52638
    31)   O                 0.0000345546                              317.50887
    32)   C                 0.0000320678                              126.96740
    33)   O                 0.0000345546                              317.62279
    34)   H                 0.0000181514                                0.45801
    35)   H                 0.0000181514                                0.47455
    36)   H                 0.0000181514                                0.47659
    37)   H                 0.0000181514                                0.47824
    38)   H                 0.0000181514                                0.47481
    39)   H                 0.0000181514                                0.47360
    40)   H                 0.0000181514                                0.47663
    41)   H                 0.0000181514                                0.47330
    42)   H                 0.0000181514                                0.47557
    43)   H                 0.0000181514                                0.46797
    44)   H                 0.0000181514                                0.46338
    45)   H                 0.0000181514                                0.45144
    46)   H                 0.0000181514                                0.45246
    47)   H                 0.0000181514                                0.48298
    48)   H                 0.0000181514                                0.49292
    49)   H                 0.0000181514                                0.48129
    50)   H                 0.0000181514                                0.49358
    51)   H                 0.0000181514                                0.47567
    52)   H                 0.0000181514                                0.49113


 =======================================
 M U L L I K E N   P O P U L A T I O N S
 =======================================
  
 The survey below gives for each atom:
 a) the total charge (Z minus electrons)
 b) the net spin polarization (nr of electrons spin-A minus spin-B)
 c) for each spin the atomic electron valence density (integrated) per L-value.

 Atom              Charge    Spin density          S         P         D         F
 ----              ------    ------------       ------    ------    ------    ------
 1 C              -0.3464                       1.3223    3.0241    0.0000    0.0000
 2 C               0.2476                       1.2103    2.5421    0.0000    0.0000
 3 C               0.0649                       1.2851    2.6500    0.0000    0.0000
 4 C               0.3083                       1.2230    2.4687    0.0000    0.0000
 5 C              -0.0987                       1.3458    2.7529    0.0000    0.0000
 6 C               0.2624                       1.2204    2.5172    0.0000    0.0000
 7 O              -0.6123                       2.0050    4.6073    0.0000    0.0000
 8 C               0.2919                       1.2370    2.4711    0.0000    0.0000
 9 C              -0.3233                       1.3963    2.9270    0.0000    0.0000
 10 C              0.3529                       1.1547    2.4925    0.0000    0.0000
 11 C             -0.1835                       1.4427    2.7409    0.0000    0.0000
 12 C             -0.0620                       1.3566    2.7055    0.0000    0.0000
 13 C             -0.2457                       1.3814    2.8643    0.0000    0.0000
 14 C              0.2417                       1.1868    2.5716    0.0000    0.0000
 15 C              0.1905                       1.1829    2.6266    0.0000    0.0000
 16 C             -0.3302                       1.3554    2.9749    0.0000    0.0000
 17 C             -0.2671                       1.4065    2.8606    0.0000    0.0000
 18 C             -0.0921                       1.3864    2.7056    0.0000    0.0000
 19 C             -0.1110                       1.3647    2.7463    0.0000    0.0000
 20 C             -0.1541                       1.3748    2.7794    0.0000    0.0000
 21 C             -0.1127                       1.3925    2.7202    0.0000    0.0000
 22 O             -0.4652                       1.9705    4.4947    0.0000    0.0000
 23 O             -0.6103                       1.9754    4.6349    0.0000    0.0000
 24 O             -0.6608                       1.9665    4.6943    0.0000    0.0000
 25 O             -0.6832                       1.9517    4.7315    0.0000    0.0000
 26 O             -0.6436                       1.9656    4.6780    0.0000    0.0000
 27 O             -0.4832                       2.0350    4.4482    0.0000    0.0000
 28 H              0.3621                       0.6379    0.0000    0.0000    0.0000
 29 O             -0.6365                       1.9324    4.7041    0.0000    0.0000
 30 O             -0.6469                       1.9309    4.7160    0.0000    0.0000
 31 O             -0.6653                       1.9296    4.7357    0.0000    0.0000
 32 C             -0.3275                       1.3919    2.9356    0.0000    0.0000
 33 O             -0.6539                       1.9335    4.7205    0.0000    0.0000
 34 H              0.4440                       0.5560    0.0000    0.0000    0.0000
 35 H              0.3096                       0.6904    0.0000    0.0000    0.0000
 36 H              0.3321                       0.6679    0.0000    0.0000    0.0000
 37 H              0.3428                       0.6572    0.0000    0.0000    0.0000
 38 H              0.3115                       0.6885    0.0000    0.0000    0.0000
 39 H              0.3543                       0.6457    0.0000    0.0000    0.0000
 40 H              0.3758                       0.6242    0.0000    0.0000    0.0000
 41 H              0.3291                       0.6709    0.0000    0.0000    0.0000
 42 H              0.3237                       0.6763    0.0000    0.0000    0.0000
 43 H              0.3448                       0.6552    0.0000    0.0000    0.0000
 44 H              0.4293                       0.5707    0.0000    0.0000    0.0000
 45 H              0.4517                       0.5483    0.0000    0.0000    0.0000
 46 H              0.4566                       0.5434    0.0000    0.0000    0.0000
 47 H              0.4329                       0.5671    0.0000    0.0000    0.0000
 48 H              0.4340                       0.5660    0.0000    0.0000    0.0000
 49 H              0.4376                       0.5624    0.0000    0.0000    0.0000
 50 H              0.2287                       0.7713    0.0000    0.0000    0.0000
 51 H              0.3402                       0.6598    0.0000    0.0000    0.0000
 52 H              0.4148                       0.5852    0.0000    0.0000    0.0000

 Populations of individual BAS functions
 ----------------------------------------
 1 C            0.0006  0.5602  0.7616  0.6302  0.4479  0.1441  0.5350  0.6065  0.6604
 2 C            0.0005  0.4091  0.8007  0.4702  0.2028  0.0562  0.5223  0.6757  0.6148
 3 C            0.0005  0.5310  0.7536  0.5756  0.1216  0.1312  0.5287  0.6515  0.6415
 4 C            0.0005  0.4351  0.7874  0.4731  0.0482  0.1553  0.5314  0.5553  0.7054
 5 C            0.0006  0.5904  0.7549  0.5974  0.1614  0.1903  0.5224  0.6449  0.6366
 6 C            0.0005  0.4187  0.8012  0.4623  0.1606  0.0819  0.5193  0.6541  0.6390
 8 C            0.0005  0.4473  0.7892  0.4815  0.0788  0.0540  0.5322  0.7057  0.6188
 9 C            0.0006  0.6369  0.7588  0.5537  0.2943  0.3044  0.4940  0.6243  0.6563
 10 C           0.0005  0.3448  0.8093  0.3969  0.2234  0.0590  0.4807  0.6557  0.6769
 11 C           0.0005  0.7536  0.6886  0.1704  0.3189  0.5137  0.5651  0.5623  0.6105
 12 C           0.0006  0.5915  0.7645  0.5430  0.0430  0.2394  0.5184  0.7038  0.6578
 13 C           0.0006  0.6151  0.7658  0.5140  0.1999  0.3540  0.5057  0.6539  0.6368
 14 C           0.0005  0.3879  0.7983  0.4864  0.1949  0.0601  0.5471  0.6685  0.6145
 15 C           0.0005  0.3876  0.7949  0.5146  0.0361  0.2561  0.5485  0.5800  0.6913
 16 C           0.0006  0.5852  0.7696  0.5624  0.2908  0.3344  0.5070  0.6554  0.6249
 17 C           0.0006  0.6438  0.7621  0.4893  0.2193  0.3638  0.4912  0.6595  0.6375
 18 C           0.0005  0.6953  0.6906  0.2015  0.3050  0.4646  0.5497  0.5770  0.6078
 19 C           0.0005  0.6619  0.7023  0.1845  0.3075  0.5134  0.5514  0.5784  0.6111
 20 C           0.0005  0.6766  0.6976  0.3436  0.4448  0.2648  0.6144  0.5793  0.5325
 21 C           0.0005  0.6955  0.6965  0.3007  0.4175  0.2723  0.6086  0.5899  0.5312
 32 C           0.0005  0.6558  0.7355  0.3782  0.4233  0.3822  0.5834  0.6013  0.5672
 7 O            0.0004  1.1622  0.8424  0.9078  0.6356  0.7402  0.8360  0.7175  0.7701
 22 O           0.0004  1.1235  0.8466  0.7833  0.7224  0.6730  0.7959  0.7847  0.7354
 23 O           0.0004  1.1033  0.8717  0.9444  0.5936  0.7465  0.8556  0.7101  0.7846
 24 O           0.0004  1.1023  0.8637  0.9636  0.6473  0.7313  0.8648  0.7268  0.7605
 25 O           0.0004  1.0926  0.8587  0.9580  0.6442  0.7764  0.8597  0.7185  0.7747
 26 O           0.0004  1.0992  0.8660  0.9541  0.6279  0.7401  0.8608  0.7300  0.7651
 27 O           0.0004  1.1546  0.8801  0.6859  0.7889  0.6383  0.6617  0.8701  0.8033
 29 O           0.0004  1.0697  0.8622  0.5495  0.7866  1.0202  0.6888  0.7671  0.8919
 30 O           0.0004  1.0712  0.8593  0.7943  0.8558  0.7201  0.7842  0.8214  0.7403
 31 O           0.0004  1.0698  0.8593  0.8069  0.7783  0.8037  0.7786  0.7756  0.7927
 33 O           0.0004  1.0666  0.8665  0.6826  0.8865  0.8101  0.7465  0.8167  0.7780
 28 H          -0.2603  0.8982
 34 H          -0.2535  0.8095
 35 H          -0.2233  0.9137
 36 H          -0.2579  0.9258
 37 H          -0.2757  0.9328
 38 H          -0.2232  0.9117
 39 H          -0.2819  0.9275
 40 H          -0.2784  0.9026
 41 H          -0.2164  0.8873
 42 H          -0.2079  0.8843
 43 H          -0.2337  0.8889
 44 H          -0.2405  0.8112
 45 H          -0.2557  0.8040
 46 H          -0.2594  0.8028
 47 H          -0.2633  0.8304
 48 H          -0.2925  0.8584
 49 H          -0.2668  0.8292
 50 H          -0.1032  0.8745
 51 H          -0.2390  0.8988
 52 H          -0.2520  0.8372

 Gross Charges per Atom (Z minus electrons)
 ==========================================
            -0.3464    0.2476    0.0649    0.3083   -0.0987    0.2624   -0.6123    0.2919   -0.3233    0.3529
            -0.1835   -0.0620   -0.2457    0.2417    0.1905   -0.3302   -0.2671   -0.0921   -0.1110   -0.1541
            -0.1127   -0.4652   -0.6103   -0.6608   -0.6832   -0.6436   -0.4832    0.3621   -0.6365   -0.6469
            -0.6653   -0.3275   -0.6539    0.4440    0.3096    0.3321    0.3428    0.3115    0.3543    0.3758
             0.3291    0.3237    0.3448    0.4293    0.4517    0.4566    0.4329    0.4340    0.4376    0.2287
             0.3402    0.4148
 Net Total: -0.00000000


 Atom-Atom Population Matrix (off-diagonal elements not doubled)
 ===============================================================

     1 :     4.0178
     2 :     0.3192    3.2943
     3 :    -0.2077    0.4148    3.8139
     4 :    -0.0515   -0.1548    0.4386    3.3800
     5 :    -0.2122   -0.0419   -0.1962    0.3345    4.3397
     6 :     0.3388   -0.1114   -0.0466   -0.1450    0.3766    3.2769
     7 :    -0.0008    0.0126   -0.1305    0.2354   -0.0979    0.0131    6.6439
     8 :    -0.0005   -0.0020    0.0257   -0.1139   -0.0150    0.0025    0.2417    3.5512
     9 :    -0.0048   -0.0007   -0.0113   -0.0389   -0.3057    0.0127   -0.1036    0.3145    4.2756
    10 :     0.0146   -0.0001    0.0125   -0.1012    0.1757   -0.1254   -0.0136   -0.1390    0.2318    3.1757
    11 :     0.0253   -0.1193    0.2548   -0.1214    0.0241    0.0001   -0.0122   -0.0021    0.0001   -0.0021
             4.0394
    12 :    -0.0002    0.0003   -0.0026    0.0325   -0.0149    0.0004   -0.1411    0.2393   -0.2257    0.0225
            -0.0005    3.7716
    13 :    -0.0000   -0.0001    0.0004   -0.0014   -0.0020    0.0000    0.0116   -0.1878   -0.0789    0.0039
             0.0001    0.4549    3.7302
    14 :     0.0000    0.0000   -0.0000    0.0004    0.0001   -0.0000   -0.0008    0.0369    0.0049   -0.0012
            -0.0000   -0.1696    0.4194    3.4257
    15 :    -0.0000    0.0000    0.0000   -0.0000   -0.0001    0.0000   -0.0001   -0.0043   -0.0007    0.0001
             0.0000   -0.0524   -0.1941    0.2654    3.6539
    16 :     0.0000    0.0000   -0.0001    0.0000    0.0001   -0.0000    0.0023    0.0356   -0.0034    0.0003
            -0.0000   -0.1696   -0.0659   -0.1590    0.3285    3.7134
    17 :    -0.0000    0.0000    0.0001    0.0000    0.0006    0.0001   -0.0084   -0.1710    0.0244   -0.0038
             0.0005    0.4179   -0.1142   -0.0557   -0.1479    0.4299    3.5673
    18 :    -0.0035    0.0198   -0.1556   -0.0310   -0.0043   -0.0006   -0.0313    0.0027   -0.0015    0.0000
             0.1119    0.0027   -0.0002   -0.0000   -0.0001    0.0004   -0.0134    4.1701
    19 :     0.0004   -0.0020    0.0317    0.0025    0.0007   -0.0000    0.0030    0.0001    0.0002   -0.0000
            -0.1275   -0.0003    0.0000    0.0000    0.0000    0.0002    0.0025    0.1161    4.0806
    20 :    -0.0000   -0.0001   -0.0062   -0.0012   -0.0001   -0.0000   -0.0001   -0.0000   -0.0000    0.0000
            -0.0138    0.0004   -0.0000    0.0000   -0.0000    0.0000   -0.0041   -0.0997    0.0795    4.2990
    21 :     0.0003   -0.0005    0.0383   -0.0003    0.0005   -0.0000    0.0003   -0.0001    0.0000   -0.0000
            -0.1817   -0.0000    0.0000   -0.0000    0.0000    0.0000    0.0003   -0.0135   -0.1048    0.0312
             4.2297
    22 :    -0.0011    0.0086   -0.1173   -0.0053   -0.0007   -0.0001   -0.0093    0.0010   -0.0004    0.0000
             0.1503    0.0003    0.0000    0.0000   -0.0000    0.0000   -0.0011   -0.1188   -0.0026   -0.1102
             0.1269    6.6897
    23 :    -0.1228    0.0140   -0.0001    0.0103   -0.1399    0.2479   -0.0003   -0.0004   -0.0005   -0.0163
             0.0001   -0.0000    0.0000   -0.0000    0.0000    0.0000   -0.0000    0.0000    0.0000    0.0000
             0.0000   -0.0000    6.3795
    24 :    -0.1249    0.2314   -0.1452    0.0117   -0.0009    0.0139   -0.0002    0.0000    0.0000    0.0001
            -0.0211   -0.0000    0.0000   -0.0000   -0.0000   -0.0000    0.0000    0.0021   -0.0001    0.0000
            -0.0001    0.0012   -0.0005    6.4277
    25 :    -0.0000   -0.0000   -0.0000   -0.0000    0.0000   -0.0000    0.0000    0.0001   -0.0000   -0.0000
             0.0000    0.0003    0.0072   -0.1449    0.1976   -0.1220    0.0162    0.0000   -0.0000    0.0000
             0.0000    0.0000   -0.0000    0.0000    6.4531
    26 :    -0.0000   -0.0000    0.0000   -0.0000    0.0000   -0.0000    0.0000   -0.0008   -0.0000   -0.0000
             0.0000    0.0129   -0.1382    0.2175   -0.1206    0.0120    0.0010   -0.0000    0.0000   -0.0000
             0.0000    0.0000   -0.0000    0.0000   -0.0050    6.4004
    27 :    -0.0023   -0.0001   -0.0012    0.0103   -0.1554   -0.0176    0.0010    0.0138   -0.1511    0.4629
             0.0001   -0.0014   -0.0004   -0.0000   -0.0000   -0.0000    0.0002    0.0000    0.0000    0.0000
             0.0000    0.0000   -0.0166   -0.0000    0.0000    0.0000    6.3410
    28 :     0.0023   -0.0291   -0.0558    0.0190   -0.0026   -0.0003   -0.0022    0.0007   -0.0002    0.0001
             0.3166   -0.0000   -0.0000   -0.0000   -0.0000    0.0000   -0.0004   -0.0832   -0.0236   -0.0046
            -0.0195   -0.0450    0.0000    0.0034    0.0000    0.0000   -0.0000    0.5097
    29 :     0.0002   -0.0033   -0.0066   -0.0009    0.0002    0.0003    0.0020    0.0002    0.0001    0.0000
            -0.1046   -0.0001    0.0000    0.0000    0.0000    0.0000    0.0006    0.1489   -0.1184    0.0220
             0.0003    0.0091   -0.0000   -0.0003   -0.0000    0.0000    0.0000    0.0057    6.4792
    30 :     0.0000   -0.0000    0.0004    0.0001    0.0000    0.0000    0.0000    0.0000    0.0000   -0.0000
             0.0006   -0.0000    0.0000   -0.0000    0.0000    0.0000    0.0002    0.0132   -0.1123    0.1267
            -0.1050    0.0124   -0.0000   -0.0000   -0.0000    0.0000    0.0000    0.0001   -0.0006    6.5157
    31 :    -0.0000    0.0000   -0.0018   -0.0003   -0.0000    0.0000    0.0001   -0.0000   -0.0000    0.0000
             0.0142    0.0001   -0.0000   -0.0000   -0.0000   -0.0001   -0.0008   -0.1164    0.1670   -0.1260
             0.0197   -0.0014   -0.0000    0.0000    0.0000    0.0000   -0.0000   -0.0003   -0.0047   -0.0039
             6.4976
    32 :    -0.0000   -0.0000   -0.0054    0.0002   -0.0001   -0.0000    0.0001   -0.0000    0.0000    0.0000
             0.0388    0.0000   -0.0000   -0.0000    0.0000    0.0000    0.0001   -0.0065    0.0253   -0.1258
             0.1369   -0.0900   -0.0000    0.0000    0.0000    0.0000   -0.0000    0.0036    0.0003   -0.0179
            -0.0022    3.7036
    33 :     0.0000    0.0000    0.0001    0.0000    0.0000   -0.0000   -0.0000    0.0000    0.0000   -0.0000
            -0.0018   -0.0000    0.0000   -0.0000   -0.0000    0.0000   -0.0000    0.0000   -0.0017    0.0086
            -0.1107    0.0054    0.0000   -0.0000    0.0000    0.0000   -0.0000   -0.0009   -0.0000   -0.0002
             0.0000    0.1335    6.4951
    34 :    -0.0101   -0.0380    0.0175   -0.0016   -0.0005    0.0011    0.0001   -0.0000   -0.0000    0.0000
            -0.0016    0.0000   -0.0000    0.0000   -0.0000    0.0000    0.0000    0.0003   -0.0001   -0.0000
             0.0000   -0.0000   -0.0004    0.2687    0.0000   -0.0000   -0.0000   -0.0011    0.0000    0.0000
             0.0000    0.0000   -0.0000    0.3159
    35 :     0.3841   -0.0614    0.0094   -0.0010    0.0094   -0.0615    0.0002   -0.0000    0.0003   -0.0008
            -0.0011    0.0000    0.0000   -0.0000    0.0000    0.0000   -0.0000    0.0002   -0.0000    0.0000
            -0.0000    0.0001   -0.0041   -0.0048   -0.0000   -0.0000    0.0001   -0.0002   -0.0001   -0.0000
             0.0000    0.0000   -0.0000    0.0057    0.4102
    36 :     0.0002   -0.0000    0.0003   -0.0014    0.0123   -0.0019    0.0021   -0.0575    0.3797   -0.0485
            -0.0001   -0.0302    0.0084    0.0026   -0.0009   -0.0006    0.0037   -0.0000    0.0000   -0.0000
             0.0000    0.0000   -0.0002    0.0000    0.0000   -0.0006   -0.0030    0.0000    0.0000    0.0000
            -0.0000    0.0000    0.0000    0.0000   -0.0000    0.3917
    37 :    -0.0000   -0.0000    0.0001    0.0000   -0.0014    0.0001    0.0005   -0.0309    0.0056    0.0017
             0.0000   -0.0332    0.3676   -0.0534    0.0118   -0.0058    0.0109    0.0000   -0.0000   -0.0000
             0.0000    0.0000    0.0000    0.0000   -0.0009   -0.0069   -0.0006    0.0000   -0.0000    0.0000
            -0.0000   -0.0000    0.0000   -0.0000    0.0000    0.0119    0.3814
    38 :     0.0000    0.0000   -0.0000   -0.0000    0.0000   -0.0000    0.0002   -0.0008    0.0003   -0.0000
             0.0000    0.0148   -0.0037    0.0038   -0.0764    0.3843   -0.0312   -0.0000    0.0000    0.0005
             0.0002   -0.0000    0.0000    0.0000   -0.0040   -0.0006    0.0000    0.0000   -0.0000    0.0000
             0.0004   -0.0000    0.0000    0.0000   -0.0000    0.0001    0.0003    0.4022
    39 :    -0.0000    0.0000   -0.0004    0.0007   -0.0006    0.0000   -0.0069   -0.0282    0.0009   -0.0006
            -0.0004   -0.0611    0.0160   -0.0047    0.0138   -0.0497    0.3376    0.0143   -0.0041    0.0044
            -0.0014    0.0013   -0.0000   -0.0000   -0.0006    0.0002    0.0000    0.0004    0.0000   -0.0000
             0.0020   -0.0001   -0.0000   -0.0000   -0.0000   -0.0001    0.0001   -0.0075    0.4100
    40 :    -0.0009    0.0011   -0.0317   -0.0094   -0.0005   -0.0001    0.0025   -0.0039   -0.0010   -0.0007
            -0.0743   -0.0037    0.0002   -0.0000   -0.0002    0.0004    0.0033    0.2801   -0.0914   -0.0054
             0.0003   -0.0039    0.0000   -0.0004    0.0000    0.0000    0.0000    0.0118   -0.0578   -0.0011
            -0.0042   -0.0004    0.0000    0.0001   -0.0000    0.0000   -0.0001   -0.0000    0.0068    0.5959
    41 :    -0.0000   -0.0000    0.0005   -0.0005   -0.0001    0.0000   -0.0005   -0.0000   -0.0000    0.0000
            -0.0043    0.0001   -0.0000   -0.0000   -0.0000   -0.0000   -0.0006   -0.0657    0.3365   -0.0844
            -0.0025    0.0018   -0.0000   -0.0001    0.0000   -0.0000    0.0000    0.0057   -0.0018   -0.0061
            -0.0578   -0.0003   -0.0002    0.0000   -0.0000   -0.0000    0.0000    0.0000    0.0008    0.0145
             0.5298
    42 :    -0.0000    0.0001    0.0002   -0.0005   -0.0000   -0.0000   -0.0005    0.0000   -0.0000   -0.0000
            -0.0002    0.0003   -0.0001   -0.0001    0.0000   -0.0003    0.0021   -0.0073   -0.0809    0.3132
            -0.0905    0.0029    0.0000   -0.0000   -0.0000    0.0000    0.0000    0.0004   -0.0006   -0.0617
            -0.0003   -0.0181    0.0005    0.0000   -0.0000   -0.0000    0.0000   -0.0008    0.0036    0.0050
             0.0136    0.5940
    43 :     0.0001   -0.0006    0.0054    0.0001    0.0001    0.0000   -0.0004    0.0000   -0.0000   -0.0000
            -0.0176    0.0000   -0.0000    0.0000   -0.0000   -0.0000   -0.0002   -0.0053   -0.0189   -0.0839
             0.3171   -0.0443   -0.0000   -0.0005    0.0000   -0.0000    0.0000    0.0299   -0.0002    0.0077
             0.0005   -0.0679   -0.0020    0.0000   -0.0000   -0.0000    0.0000    0.0000    0.0001   -0.0001
             0.0046    0.0141    0.5051
    44 :    -0.0134    0.0015   -0.0008   -0.0012    0.0171   -0.0366    0.0001   -0.0000    0.0010   -0.0015
             0.0001    0.0000    0.0000   -0.0000    0.0000    0.0000   -0.0000   -0.0000    0.0000    0.0000
             0.0000   -0.0000    0.2604   -0.0005   -0.0000   -0.0000    0.0034   -0.0000   -0.0000    0.0000
            -0.0000   -0.0000    0.0000   -0.0001    0.0057   -0.0000    0.0000   -0.0000   -0.0000   -0.0000
             0.0000   -0.0000    0.0000    0.3355
    45 :    -0.0000    0.0000   -0.0000   -0.0000    0.0000    0.0000    0.0000    0.0000   -0.0000    0.0000
            -0.0000   -0.0002   -0.0024    0.0132   -0.0372   -0.0054    0.0019    0.0000    0.0000   -0.0000
            -0.0000    0.0000    0.0000   -0.0000    0.2744   -0.0018    0.0000    0.0000   -0.0000   -0.0000
            -0.0000    0.0000   -0.0000    0.0000    0.0000   -0.0000    0.0002    0.0068   -0.0003    0.0000
            -0.0000    0.0000    0.0000    0.0000    0.3007
    46 :     0.0000    0.0000    0.0000    0.0000    0.0000   -0.0000   -0.0000    0.0004    0.0001   -0.0000
            -0.0000   -0.0021    0.0153   -0.0422   -0.0265    0.0045   -0.0015   -0.0000    0.0000   -0.0000
             0.0000   -0.0000   -0.0000   -0.0000    0.0114    0.2739   -0.0000   -0.0000    0.0000    0.0000
            -0.0000    0.0000   -0.0000    0.0000   -0.0000    0.0001   -0.0018   -0.0002    0.0000   -0.0000
            -0.0000    0.0000   -0.0000   -0.0000   -0.0016    0.3137
    47 :    -0.0002    0.0002   -0.0052   -0.0014   -0.0001    0.0000    0.0001    0.0000   -0.0001    0.0000
             0.0177    0.0000   -0.0000    0.0000    0.0000   -0.0000    0.0001   -0.0491   -0.0130    0.0047
            -0.0014   -0.0014   -0.0000    0.0002   -0.0000   -0.0000   -0.0000   -0.0013    0.2702   -0.0003
             0.0110    0.0001   -0.0000    0.0000    0.0000   -0.0000    0.0000    0.0000   -0.0003   -0.0031
            -0.0036   -0.0004   -0.0004   -0.0000   -0.0000    0.0000    0.3446
    48 :     0.0000   -0.0000    0.0001   -0.0000    0.0000    0.0000   -0.0000    0.0000   -0.0000   -0.0000
            -0.0006   -0.0000    0.0000    0.0000    0.0000    0.0000    0.0000   -0.0010    0.0139   -0.0521
            -0.0140    0.0004    0.0000   -0.0000    0.0000   -0.0000    0.0000    0.0002    0.0002    0.2634
            -0.0025    0.0077   -0.0008   -0.0000   -0.0000    0.0000    0.0000   -0.0000   -0.0001   -0.0000
            -0.0025   -0.0051    0.0002    0.0000    0.0000    0.0000    0.0001    0.3429
    49 :     0.0000   -0.0000    0.0003    0.0001    0.0000   -0.0000    0.0001    0.0000    0.0000   -0.0000
            -0.0024   -0.0000    0.0000   -0.0000    0.0000    0.0000    0.0002    0.0183   -0.0528   -0.0199
             0.0046   -0.0007    0.0000   -0.0000   -0.0000    0.0000    0.0000   -0.0007   -0.0032    0.0120
             0.2759   -0.0007    0.0000   -0.0000    0.0000    0.0000   -0.0000   -0.0000   -0.0005   -0.0031
            -0.0051   -0.0022   -0.0001    0.0000    0.0000    0.0000   -0.0008   -0.0012    0.3444
    50 :     0.0000    0.0000    0.0006    0.0000    0.0000   -0.0000    0.0000    0.0000    0.0000   -0.0000
            -0.0030   -0.0000   -0.0000   -0.0000   -0.0000    0.0000   -0.0000   -0.0003    0.0070   -0.0035
            -0.1054    0.0092    0.0000    0.0000    0.0000    0.0000    0.0000   -0.0003    0.0001    0.0024
            -0.0007    0.3120   -0.0750    0.0000   -0.0000   -0.0000   -0.0000   -0.0000   -0.0001   -0.0003
            -0.0007   -0.0063    0.0066    0.0000    0.0000   -0.0000    0.0001    0.0167   -0.0001    0.6636
    51 :    -0.0000    0.0000   -0.0022   -0.0003   -0.0000    0.0000   -0.0001   -0.0000   -0.0000    0.0000
             0.0020   -0.0001    0.0000    0.0000   -0.0000   -0.0000   -0.0001   -0.0005   -0.0019    0.0091
            -0.0647   -0.0003   -0.0000    0.0000    0.0000    0.0000    0.0000   -0.0003   -0.0000    0.0006
             0.0002    0.3371   -0.0570    0.0000    0.0000   -0.0000    0.0000   -0.0000    0.0000   -0.0001
            -0.0001    0.0023    0.0067   -0.0000    0.0000   -0.0000   -0.0000   -0.0001    0.0000   -0.0438
             0.4791
    52 :    -0.0000   -0.0000   -0.0001    0.0000   -0.0000    0.0000    0.0000    0.0000    0.0000    0.0000
             0.0006    0.0000    0.0000    0.0000    0.0000    0.0000    0.0000   -0.0001    0.0003   -0.0040
             0.0222   -0.0016   -0.0000   -0.0000    0.0000   -0.0000   -0.0000    0.0002    0.0000    0.0003
            -0.0000   -0.0367    0.2610   -0.0000    0.0000    0.0000    0.0000   -0.0000    0.0000   -0.0000
             0.0000   -0.0002   -0.0010   -0.0000    0.0000   -0.0000    0.0000    0.0002   -0.0000   -0.0074
            -0.0058    0.3573


 =================================================
 H I R S H F E L D   C H A R G E   A N A L Y S I S
 =================================================
  
 For each fragment: the (numerical) integral of rho(scf) * rho(fragment)/rho(sum-of-fragments)
 (nuclear charges are included, electrons are counted negative)

 The fragments and their ordering are defined in the early G E O M E T R Y output section.
 If you use single-atom fragments, this usually implies that all atoms of the same
 chemical type are grouped together. This may not be the order in which you listed them
 in the input file!

  Fragment                       Charge
 ------------------------------------------
    1  C                        -0.1181
    2  C                         0.0730
    3  C                        -0.0435
    4  C                         0.0763
    5  C                        -0.0644
    6  C                         0.0719
    7  C                         0.0656
    8  C                        -0.0872
    9  C                         0.0925
   10  C                         0.0240
   11  C                        -0.0347
   12  C                        -0.0537
   13  C                         0.0532
   14  C                         0.0390
   15  C                        -0.0831
   16  C                        -0.0567
   17  C                         0.0103
   18  C                         0.0126
   19  C                         0.0045
   20  C                         0.0181
   21  C                        -0.0044
   22  O                        -0.0285
   23  O                        -0.1337
   24  O                        -0.1512
   25  O                        -0.1548
   26  O                        -0.1763
   27  O                        -0.1776
   28  O                        -0.2423
   29  O                        -0.2276
   30  O                        -0.2262
   31  O                        -0.2292
   32  O                        -0.2312
   33  H                         0.0426
   34  H                         0.1925
   35  H                         0.0558
   36  H                         0.0654
   37  H                         0.0697
   38  H                         0.0607
   39  H                         0.0483
   40  H                         0.0251
   41  H                         0.0438
   42  H                         0.0341
   43  H                         0.0493
   44  H                         0.1864
   45  H                         0.1955
   46  H                         0.1738
   47  H                         0.1639
   48  H                         0.1519
   49  H                         0.1657
   50  H                         0.0316
   51  H                         0.0533
   52  H                         0.1739

 Sum of these charges =         -0.00000499
 (accuracy NumInt/Tails)


 =============================
 V O R O N O I   C H A R G E S
 =============================
  
 For each atom: the (numerical) integral of the total electronic charge density in its Voronoi cell,
 i.e. the region of space that is closer to that atom than to any other atom.
 (cf. Wigner-Seitz cells in crystals)

 Within the Voronoi cell the subintegrals over the atomic sphere and the remaining part are evaluated
 separately to give the numbers of electrons (negative charge) in these regions.
 The net total charge in the cell (including the nuclear charge) is also given.

 Values are provided for
    a) the Initial (sum-of-fragments) density
    b) the Orthogonalized-Fragments density
    c) the SCF density
    d) the Voronoi Deformation Density (VDD): the difference SCF-Initial for the complete atomic cell

  Atom                Initial                    OrthFrag                   SCF
             Sphere RestCell NetTotal   Sphere RestCell NetTotal   Sphere RestCell NetTotal      VDD
 -------     ------------------------   ------------------------   ------------------------    -----
    1 C      -2.137   -3.327    0.536   -2.285   -3.346    0.369   -2.168   -3.462    0.369   -0.166
    2 C      -2.139   -3.712    0.149   -2.288   -3.602    0.110   -2.168   -3.615    0.217    0.068
    3 C      -2.138   -3.797    0.065   -2.298   -3.688    0.014   -2.169   -3.840   -0.009   -0.074
    4 C      -2.139   -3.747    0.115   -2.286   -3.621    0.093   -2.165   -3.639    0.196    0.081
    5 C      -2.137   -3.829    0.034   -2.296   -3.708   -0.004   -2.168   -3.899   -0.067   -0.101
    6 C      -2.139   -3.705    0.156   -2.287   -3.596    0.118   -2.168   -3.605    0.227    0.071
    7 O      -2.451   -5.754   -0.205   -2.597   -5.530   -0.127   -2.459   -5.776   -0.236   -0.030
    8 C      -2.143   -3.724    0.133   -2.304   -3.602    0.095   -2.175   -3.628    0.197    0.064
    9 C      -2.137   -3.343    0.520   -2.282   -3.364    0.354   -2.167   -3.449    0.384   -0.136
   10 C      -2.140   -3.703    0.157   -2.272   -3.575    0.153   -2.169   -3.567    0.264    0.106
   11 C      -2.138   -3.165    0.697   -2.291   -3.267    0.441   -2.159   -3.152    0.690   -0.008
   12 C      -2.143   -3.796    0.061   -2.317   -3.665    0.018   -2.176   -3.815    0.009   -0.052
   13 C      -2.138   -3.337    0.525   -2.286   -3.347    0.367   -2.167   -3.395    0.439   -0.086
   14 C      -2.139   -3.704    0.157   -2.288   -3.600    0.113   -2.170   -3.640    0.191    0.034
   15 C      -2.139   -3.700    0.160   -2.288   -3.598    0.114   -2.171   -3.658    0.172    0.011
   16 C      -2.137   -3.319    0.543   -2.284   -3.335    0.381   -2.166   -3.409    0.425   -0.118
   17 C      -2.138   -3.317    0.545   -2.285   -3.333    0.382   -2.165   -3.366    0.469   -0.076
   18 C      -2.137   -3.162    0.701   -2.289   -3.264    0.448   -2.159   -3.164    0.677   -0.024
   19 C      -2.137   -3.146    0.716   -2.287   -3.251    0.462   -2.160   -3.156    0.684   -0.032
   20 C      -2.137   -3.162    0.700   -2.288   -3.257    0.455   -2.160   -3.175    0.665   -0.035
   21 C      -2.137   -3.170    0.693   -2.287   -3.261    0.452   -2.160   -3.170    0.670   -0.023
   22 O      -2.450   -5.813   -0.263   -2.578   -5.557   -0.135   -2.459   -5.935   -0.393   -0.130
   23 O      -2.450   -5.144    0.406   -2.570   -5.120    0.310   -2.463   -5.332    0.206   -0.200
   24 O      -2.451   -5.101    0.448   -2.571   -5.090    0.339   -2.463   -5.310    0.228   -0.221
   25 O      -2.451   -5.099    0.450   -2.571   -5.099    0.329   -2.463   -5.340    0.197   -0.253
   26 O      -2.450   -5.131    0.418   -2.569   -5.122    0.309   -2.463   -5.352    0.184   -0.234
   27 O      -2.450   -5.710   -0.160   -2.552   -5.594   -0.146   -2.462   -5.939   -0.401   -0.242
   28 H      -0.070   -1.516   -0.587   -0.099   -1.292   -0.391   -0.102   -1.389   -0.491    0.096
   29 O      -2.450   -5.147    0.403   -2.564   -5.097    0.339   -2.462   -5.414    0.124   -0.279
   30 O      -2.450   -5.089    0.461   -2.567   -5.073    0.359   -2.462   -5.369    0.169   -0.292
   31 O      -2.450   -5.100    0.449   -2.565   -5.075    0.361   -2.462   -5.385    0.153   -0.296
   32 C      -2.137   -2.725    1.139   -2.277   -2.938    0.784   -2.161   -2.745    1.095   -0.044
   33 O      -2.450   -5.079    0.471   -2.563   -5.059    0.378   -2.462   -5.361    0.177   -0.294
   34 H      -0.077   -1.512   -0.589   -0.083   -1.339   -0.422   -0.100   -1.212   -0.312    0.277
   35 H      -0.070   -1.432   -0.502   -0.095   -1.281   -0.376   -0.103   -1.348   -0.450    0.052
   36 H      -0.071   -1.483   -0.554   -0.106   -1.272   -0.377   -0.103   -1.340   -0.443    0.112
   37 H      -0.071   -1.474   -0.545   -0.104   -1.279   -0.384   -0.103   -1.332   -0.435    0.110
   38 H      -0.070   -1.455   -0.526   -0.093   -1.294   -0.387   -0.103   -1.349   -0.452    0.074
   39 H      -0.071   -1.510   -0.580   -0.104   -1.300   -0.404   -0.102   -1.392   -0.494    0.086
   40 H      -0.070   -1.526   -0.596   -0.106   -1.288   -0.394   -0.103   -1.424   -0.527    0.069
   41 H      -0.070   -1.485   -0.555   -0.094   -1.291   -0.385   -0.103   -1.378   -0.481    0.074
   42 H      -0.070   -1.492   -0.562   -0.097   -1.283   -0.380   -0.103   -1.397   -0.500    0.062
   43 H      -0.070   -1.500   -0.570   -0.097   -1.294   -0.390   -0.102   -1.376   -0.478    0.092
   44 H      -0.077   -1.520   -0.597   -0.083   -1.339   -0.423   -0.100   -1.220   -0.321    0.277
   45 H      -0.077   -1.507   -0.584   -0.084   -1.330   -0.414   -0.099   -1.199   -0.298    0.287
   46 H      -0.077   -1.535   -0.613   -0.084   -1.351   -0.434   -0.099   -1.239   -0.338    0.275
   47 H      -0.080   -1.530   -0.610   -0.084   -1.356   -0.440   -0.107   -1.257   -0.364    0.246
   48 H      -0.080   -1.526   -0.606   -0.091   -1.332   -0.423   -0.108   -1.267   -0.375    0.231
   49 H      -0.080   -1.524   -0.604   -0.084   -1.354   -0.438   -0.106   -1.252   -0.359    0.245
   50 H      -0.070   -1.418   -0.489   -0.101   -1.252   -0.353   -0.107   -1.354   -0.461    0.028
   51 H      -0.070   -1.453   -0.524   -0.092   -1.286   -0.378   -0.103   -1.343   -0.445    0.078
   52 H      -0.080   -1.509   -0.589   -0.082   -1.356   -0.438   -0.108   -1.241   -0.349    0.239
 ---------------------------------------------------------------------------------------------------
 Total NetCharge:              -0.000                      0.000                     -0.000    0.000
 (accuracy NumInt/Tails)

 Remark: the 'NetTotal' Voronoi charges often do not match the Mulliken and/or Hirshfeld charges very
 well. This is caused by the fact that chemically different atoms are not treated in accordance with
 their relative sizes. (Voronoi cells are defined by boundary planes halfway between the atoms.)
 However, the CHANGES in charge, comparing 'Initial' to 'SCF' for instance, do give a fair indication
 of the flow of charge caused by the relaxation from sum-of-fragments to self-consistency.

 Warning: the absolute accuracy of the VDD charges obtained using the Fuzzy Cells (Becke) integration
 scheme is much poorer than the one obtained with an 'equivalent' Voronoi integration grid. 


 =================================================================
 M U L T I P O L E   D E R I V E D   C H A R G E   A N A L Y S I S
 =================================================================

 This charge analysis uses the atomic multipoles (obtained from the fitted density) up to some level X,
 and reconstructs these multipoles exactly (up to level X) by distributing charges over all atoms.
 This is achieved by using Lagrange multipliers and a weight function to keep the multipoles local.

 Dummy atoms can be included (by setting INCDUM in MDC-block to 1) to obtain a fractional charge.
 This is generally useful and necessary only for small symmetrical molecules, when there are not
 enough degrees of freedom to reconstruct the multipoles.

 Since the atomic multipoles are reconstructed up to level X,
 the molecular multipoles are represented also up to level X.
 The recommended level is to reconstruct up to quadrupole : -> MDC-q charges.

 See: M. Swart, P.Th. van Duijnen, J.G. Snijders, J.Comput.Chem., (2001), p. 79-88.

 ------------------------------------------------------------- 
 Atomic electronic multipole moments from SCF equations (a.u.)
 ------------------------------------------------------------- 

   atom        charge        dip-x     dip-y     dip-z      quad-xx   quad-xy   quad-xz   quad-yy   quad-yz   quad-zz
 --------------------------------------------------------------------------------------------------------------------
    1 C     -0.020608    -0.002607  0.014847  0.004783    -1.588424  0.171847 -0.010778  0.734573 -0.008017  0.853851
    2 C      0.163105    -0.007444  0.048910  0.144990    -1.185077  0.130987 -0.000949  0.565177  0.034090  0.619899
    3 C      0.004614    -0.028188 -0.015448  0.017495    -1.161883  0.120234 -0.009082  0.599677  0.020410  0.562206
    4 C      0.154559    -0.021759 -0.156650  0.022687    -1.179663  0.132609 -0.014017  0.617570 -0.014116  0.562094
    5 C     -0.042470     0.003235  0.036669  0.017120    -1.470575  0.163709 -0.009422  0.729937 -0.034603  0.740639
    6 C      0.165632     0.008076  0.068455 -0.135263    -1.228842  0.137234 -0.004419  0.599154 -0.033927  0.629688
    7 O     -0.259522    -0.021744  0.231056 -0.328267    -0.881878  0.161457 -0.038762  0.568902  0.277082  0.312976
    8 C      0.150460    -0.000361 -0.004703  0.131556    -1.198163  0.131023 -0.034531  0.546765  0.030742  0.651399
    9 C      0.007272     0.008790 -0.055718 -0.014401    -1.420566  0.128854 -0.012899  0.699917 -0.024733  0.720649
   10 C      0.189226     0.007614  0.077583 -0.098287    -0.959056  0.101890 -0.008409  0.451815 -0.070789  0.507241
   11 C      0.235103     0.066386 -0.042562  0.013118    -0.078234 -0.053682  0.028976  0.073337 -0.001349  0.004896
   12 C     -0.003217     0.008746  0.068713  0.002765    -1.308190  0.159195 -0.258934  0.722610  0.042208  0.585580
   13 C      0.041463    -0.006545  0.013971 -0.032508    -1.323070  0.129291 -0.288415  0.737968  0.030912  0.585103
   14 C      0.146835     0.013307 -0.094773 -0.108255    -1.174321  0.134632 -0.266137  0.640747  0.055109  0.533574
   15 C      0.124762    -0.009235 -0.145108 -0.039062    -1.200416  0.148054 -0.277866  0.666341  0.020833  0.534076
   16 C      0.016292    -0.006761 -0.030672  0.005667    -1.372393  0.167973 -0.315526  0.750379  0.032386  0.622015
   17 C      0.043980     0.008389  0.035677  0.010586    -1.283616  0.163646 -0.284220  0.711913  0.052815  0.571702
   18 C      0.224231    -0.087853  0.043584 -0.026126     0.127932 -0.018060 -0.008459 -0.046730 -0.004126 -0.081202
   19 C      0.225471    -0.107001 -0.060989  0.027718     0.044039  0.031126  0.004429 -0.016960 -0.042671 -0.027079
   20 C      0.213038    -0.009104 -0.083201  0.080895     0.002057 -0.013807  0.005335 -0.036005 -0.071665  0.033947
   21 C      0.224489     0.018195  0.065600 -0.067928    -0.014233 -0.034463  0.041607 -0.042508 -0.054493  0.056741
   22 O     -0.367023    -0.363955  0.087478  0.428582    -0.119917 -0.437296  0.110436 -0.078744 -0.293946  0.198661
   23 O     -0.201065     0.025319  0.238806  0.513584    -0.969692  0.139660 -0.015836  0.897934 -0.143911  0.071758
   24 O     -0.223227    -0.081725  0.323191 -0.465475    -0.975104 -0.022149  0.030861  0.828636  0.234177  0.146468
   25 O     -0.239681    -0.073802  0.292172  0.476488    -0.926029  0.187071 -0.254709  0.501603 -0.297152  0.424427
   26 O     -0.232842    -0.149600 -0.318711  0.502444    -0.917909  0.079998 -0.130600  0.817980  0.253943  0.099929
   27 O     -0.360341    -0.025623 -0.226223  0.475732    -0.384477  0.024598 -0.039345 -0.051887 -0.352158  0.436365
   28 H     -0.034362     0.004648 -0.003753 -0.014990    -0.095790 -0.002959  0.020947  0.029862  0.046962  0.065928
   29 O     -0.304920    -0.142638 -0.648947  0.031256     0.985643 -0.024022  0.026770 -0.076295  0.015680 -0.909348
   30 O     -0.297519     0.473185 -0.099615 -0.405662     0.177914 -0.410422  0.122757 -0.264513 -0.400474  0.086599
   31 O     -0.297680     0.354692 -0.000630  0.530777    -0.109030  0.405006 -0.015565  0.076120 -0.436783  0.032911
   32 C      0.291473     0.058436  0.020213  0.070845     0.044692  0.016488  0.042159 -0.069408 -0.021624  0.024716
   33 O     -0.285408     0.239800 -0.503463 -0.323067     0.506187 -0.257424  0.442254 -0.361945  0.163887 -0.144242
   34 H      0.137159    -0.005014  0.069503  0.010239    -0.124336 -0.012063 -0.005043  0.156650  0.017735 -0.032314
   35 H     -0.038188    -0.000080  0.010754  0.000947    -0.288761  0.037590 -0.004975  0.218909  0.010035  0.069852
   36 H     -0.017785     0.016663 -0.031269 -0.016081    -0.246475 -0.007391  0.005697  0.096763  0.077465  0.149712
   37 H     -0.012598    -0.011598  0.033093 -0.018095    -0.220615  0.008617 -0.063008  0.095245 -0.069799  0.125369
   38 H     -0.035203    -0.003714 -0.010433  0.007016    -0.235763  0.040605 -0.069422  0.081462 -0.056708  0.154301
   39 H     -0.032577     0.003750  0.017188  0.003526    -0.209931 -0.002941 -0.043300  0.060245  0.072555  0.149687
   40 H     -0.047300     0.009226  0.007779  0.005642    -0.075752 -0.008709 -0.017975  0.011617  0.078741  0.064135
   41 H     -0.046190    -0.003235 -0.017451 -0.016340    -0.066968  0.001365 -0.018147  0.007127  0.067294  0.059841
   42 H     -0.061070    -0.005384  0.022021  0.020010    -0.087598 -0.005630  0.014561  0.021906  0.066383  0.065693
   43 H     -0.033156     0.008717 -0.007964 -0.016584    -0.070049 -0.020263  0.013557  0.046446  0.058268  0.023604
   44 H      0.130903     0.007300  0.064670 -0.000517    -0.124920  0.020643  0.000803  0.153123  0.007713 -0.028203
   45 H      0.142279    -0.018538 -0.038108  0.061004    -0.111008  0.023826 -0.039211  0.019190 -0.054860  0.091818
   46 H      0.137175    -0.004800 -0.057762 -0.008815    -0.107869  0.013766 -0.010200  0.132544  0.024686 -0.024676
   47 H      0.109416    -0.051148 -0.020299 -0.007278     0.143229  0.031657  0.011435 -0.030281  0.007704 -0.112948
   48 H      0.092156     0.030526 -0.028330  0.008979     0.044693 -0.067602  0.008141 -0.018406 -0.040631 -0.026286
   49 H      0.111059    -0.014074 -0.028788  0.046411    -0.054296  0.045601 -0.020336 -0.001830 -0.069739  0.056127
   50 H     -0.066284    -0.020684  0.039547  0.023983    -0.017691  0.054819 -0.018476  0.083379 -0.049881 -0.065689
   51 H     -0.030330    -0.003548  0.015833  0.009591     0.027830  0.004383 -0.065625 -0.121813 -0.014004  0.093983
   52 H      0.108416     0.053744 -0.031280  0.008150     0.096949 -0.062450  0.037496 -0.035580 -0.001589 -0.061369

 --------------------------------------- 
 Multipole derived atomic charges (a.u.)
 --------------------------------------- 

 The MDC-m charges are just the Monopole terms in the multipole expansion, while for the MDC-d charges
 also the Dipoles are reconstructed. The usually preferred charges are the MDC-q charges.
 These reconstruct the Monopoles, Dipoles and Quadrupoles (both atomic AND molecular).

        Atom    Level:     MDC-m        MDC-d        MDC-q
 ---------------------------------------------------------
     1     C           -0.020608    -0.024930    -0.395537
     2     C            0.163105     0.260621     0.237943
     3     C            0.004614     0.005251    -0.098319
     4     C            0.154559     0.159982     0.116865
     5     C           -0.042470    -0.015961    -0.137334
     6     C            0.165632     0.267212     0.407708
     7     O           -0.259522    -0.276657    -0.211095
     8     C            0.150460     0.170644     0.123106
     9     C            0.007272     0.004780    -0.271904
    10     C            0.189226     0.332470     0.421731
    11     C            0.235103     0.262423     0.332062
    12     C           -0.003217    -0.011281    -0.069049
    13     C            0.041463     0.014902    -0.076925
    14     C            0.146835     0.275459     0.265920
    15     C            0.124762     0.245130     0.402958
    16     C            0.016292     0.003574    -0.273414
    17     C            0.043980     0.015660    -0.074591
    18     C            0.224231     0.332517     0.312419
    19     C            0.225471     0.342866     0.267931
    20     C            0.213038     0.319872     0.298488
    21     C            0.224489     0.260684     0.167862
    22     O           -0.367023    -0.511083    -0.575255
    23     O           -0.201065    -0.558644    -0.669833
    24     O           -0.223227    -0.698170    -0.756565
    25     O           -0.239681    -0.593250    -0.678519
    26     O           -0.232842    -0.655177    -0.690386
    27     O           -0.360341    -0.531993    -0.453246
    28     H           -0.034362    -0.004467     0.068136
    29     O           -0.304920    -0.768658    -0.840024
    30     O           -0.297519    -0.705033    -0.824392
    31     O           -0.297680    -0.731836    -0.871028
    32     C            0.291473     0.384695     0.680358
    33     O           -0.285408    -0.730956    -0.901294
    34     H            0.137159     0.493857     0.662289
    35     H           -0.038188    -0.029084     0.050623
    36     H           -0.017785    -0.011448     0.260915
    37     H           -0.012598    -0.006961    -0.013136
    38     H           -0.035203    -0.019152     0.120364
    39     H           -0.032577    -0.038559     0.014394
    40     H           -0.047300    -0.013297     0.047567
    41     H           -0.046190    -0.012409     0.032919
    42     H           -0.061070    -0.034642     0.077692
    43     H           -0.033156    -0.013625     0.059729
    44     H            0.130903     0.398860     0.586311
    45     H            0.142279     0.401518     0.452223
    46     H            0.137175     0.433284     0.556135
    47     H            0.109416     0.445327     0.551467
    48     H            0.092156     0.382374     0.519207
    49     H            0.111059     0.428235     0.535119
    50     H           -0.066284    -0.057938    -0.228590
    51     H           -0.030330    -0.023941    -0.043897
    52     H            0.108416     0.436954     0.523896

 ------------------------------------------------ 
 Average absolute deviations in atomic multipoles
 ------------------------------------------------ 

 Stated here are the average differences between the atomic multipoles
 and the reconstructed atomic multipoles (from the distributed charges).
 If these values are not zero, this means there are not enough degrees of freedom,
 to be able to reconstruct the atomic multipoles. (This usually happens only
 for small and/or highly symmetric molecules). If this is the case, one could add
 dummy atoms as extra point charges (and setting INCDUM in MDC-block to 1).

 Level:                                 MDC-d        MDC-q
 ---------------------------------------------------------
 Charge   (a.u.)                       0.0000       0.0000
 Dipole   (Debye)                      0.0000       0.0004
 Quad.    (a.u.)                       0.2210       0.0000

 --------------------------------------- 
 Represented molecular multipole moments
 --------------------------------------- 

 Given here are the Molecular multipole moments from the atomic charges, and from the Fit Density.
 Note that the atomic charges represent the latter, NOT the ones from the Exact density.

            Q (a.u.)             Dipole moment (Debye)                                          Quadrupole moment (a.u.)
                                 x         y         z              xx        xy        xz        yy        yz        zz
------------------------------------------------------------------------------------------------------------------------
MDC-m         0.0000        0.8288   -1.5028    2.2327         -4.6933   15.2110  -19.1581   26.8538   15.0287  -22.1605
MDC-d         0.0000        1.1871   -3.5757    6.2272         -5.9104   36.5698  -56.7876   58.1064    1.4809  -52.1961
MDC-q        -0.0000        1.1498   -3.5714    6.2178        -24.6882   37.3667  -56.4283   68.0899    1.1997  -43.4017
 
Fit.Dens.     0.0000        1.1871   -3.5757    6.2272        -25.2110   38.1716  -57.5703   68.4244    0.7420  -43.2134


 =============
 Dipole Moment  ***  (Debye)  ***
 =============
  
 Vector   :         1.16559938     -3.60931887      6.20003184
 Magnitude:         7.26816341

 This molecular dipole moment is calculated with analytic integration


 =========================================
 Quadrupole Moment (Buckingham convention)  ***  (a.u.)  ***
 =========================================
  
      quad-xx        quad-xy        quad-xz        quad-yy        quad-yz        quad-zz
    -24.93441576    39.57774960   -58.21364698    68.46318653     0.55011752   -43.52877077

 This molecular quadrupole moment is calculated with analytic integration


 ===========================
 B O N D I N G   E N E R G Y  ***  (decomposition)  ***
 ===========================
  
*** IMPORTANT NOTE ***

The bond energy is computed as an energy difference between molecule and
fragments. In particular when the fragments are single atoms, they are usually
computed as SPHERICALLY SYMMETRIC and SPIN-RESTRICTED. Obviously, this usually
does NOT represent the true atomic groundstate.

To obtain the 'real' bond energy, (atomic) correction terms must be applied
for the true (multiplet) fragment ground state. See ref: E.J.Baerends,
V.Branchadell, M.Sodupe, Chem.Phys.Lett.265 (1997) 481

General theoretical background on the bond energy decomposition scheme used
here (Morokuma-Ziegler) can be found in the review paper:
F.M. Bickelhaupt and E.J. Baerends,
"Kohn-Sham Density Functional Theory: Predicting and Understanding Chemistry"
In: Rev. Comput. Chem.; Lipkowitz, K. B. and Boyd, D. B., Eds.;
Wiley-VCH: New York, 2000, Vol. 15, 1-86.

Symbols used in the Bickelhaupt-Baerends (BB) paper are given below to make
the direct connection to that paper, where detailed explanations can be found
on the meaning of the various terms.


                                                   hartree              eV         kcal/mol           kJ/mol
                                      --------------------     -----------       ----------      -----------

Pauli Repulsion
  Kinetic (Delta T^0):                 163.383523046108280       4445.8919        102524.72        428963.38
  Delta V^Pauli Coulomb:               -92.140247746726246      -2507.2637        -57818.88       -241914.19
  Delta V^Pauli LDA-XC:                -20.090219936848076       -546.6827        -12606.80        -52746.86
                                      --------------------     -----------       ----------      -----------
  Total Pauli Repulsion:                51.153055362533962       1391.9455         32099.03        134302.33
 (Total Pauli Repulsion =
  Delta E^Pauli in BB paper)

Steric Interaction
  Pauli Repulsion (Delta E^Pauli):      51.153055362533962       1391.9455         32099.03        134302.33
  Electrostatic Interaction:           -11.450514021703611       -311.5843         -7185.31        -30063.32
 (Electrostatic Interaction =
  Delta V_elstat in the BB paper)
                                      --------------------     -----------       ----------      -----------
  Total Steric Interaction:             39.702541340830351       1080.3611         24913.72        104239.01
 (Total Steric Interaction =
  Delta E^0 in the BB paper)

Orbital Interactions
  A:                                   -52.143877887782381      -1418.9071        -32720.78       -136903.73
                                      --------------------     -----------       ----------      -----------
  Total Orbital Interactions:          -52.143877887782388      -1418.9071        -32720.78       -136903.73

Alternative Decomposition Orb.Int.
  Kinetic:                            -150.259157619430312      -4088.7597        -94289.05       -394505.36
  Coulomb:                              91.157269288505930       2480.5155         57202.06        239333.38
  XC:                                    6.958010443141998        189.3371          4366.22         18268.25
                                      --------------------     -----------       ----------      -----------
  Total Orbital Interactions:          -52.143877887782381      -1418.9071        -32720.78       -136903.73

  Residu (E=Steric+OrbInt+Res):         -0.000764739363308         -0.0208            -0.48            -2.01

Total Bonding Energy:                  -12.442101286315346       -338.5668         -7807.54        -32666.73


Summary of Bonding Energy (energy terms are taken from the energy decomposition above)
======================================================================================

  Electrostatic Energy:                -11.450514021703611       -311.5843         -7185.31        -30063.32
  Kinetic Energy:                       13.124365426677969        357.1322          8235.66         34458.02
  Coulomb (Steric+OrbInt) Energy:       -0.983743197583635        -26.7690          -617.31         -2582.82
  XC Energy:                           -13.132209493706078       -357.3456         -8240.59        -34478.61
                                      --------------------     -----------       ----------      -----------
  Total Bonding Energy:                -12.442101286315356       -338.5668         -7807.54        -32666.73


Correction terms (incorporated in energies above; only for test purposes):

1. Indication of fit-quality: 1st-order fit-correction used in the energy (hartree):  -0.0017525801
2. Electrostatic (Fit correction):   0.0000000000

Scaled ZORA energy correction, not included in bonding energy (hartree):           -0.0004806111
 NOTE: This scaled ZORA energy correction should only be used to compare two calculations
 in which the only difference in the calculation is the electron configuration.
 Then the difference in energy of this term should be added to the difference in energy of
 the two electron configurations.
 This term should not be used otherwise.
 In practice it is useful only for core excitation energy calculations.


 =========================================
 F R A G M E N T   E N E R G Y   T E R M S  ***  (summed over all fragments)  ***
 =========================================
  

The energy terms below are (parts of) the Total Energy of the fragments from which the molecule
 is built.

Exchange and Correlation
  Exchange LDA:                       -174.655133618669538      -4752.6080       -109597.76       -458556.99
  Exchange GGA:                          0.000000000000000          0.0000             0.00             0.00
  Correlation LDA:                     -14.614801526532030       -397.6890         -9170.93        -38371.16
  Correlation GGA:                       0.000000000000000          0.0000             0.00             0.00
                                      --------------------     -----------       ----------      -----------
  Total XC:                           -189.269935145201572      -5150.2970       -118768.69       -496928.14


 =======================================================
 S F O   P O P U L A T I O N S ,   M O   A N A L Y S I S
 =======================================================
  
 A Mulliken population analysis is performed on (input-)selected MOs. All populations refer to SFOs.
 BAS populations may have been printed directly after the SCF part.


                                       === A ===


 SFO contributions (%) per orbital
 (multiplication by the orbital occupation yields the SFO Gross Populations)

 Orb.:       76     77     78     79     80     81     82     83     84     85     86     87     88     89
 occup:     2.00   2.00   2.00   2.00   2.00   2.00   2.00   2.00   2.00   2.00   0.00   0.00   0.00   0.00
 CF+SFO     ----   ----   ----   ----   ----   ----   ----   ----   ----   ----   ----   ----   ----   ----
 ------
     35:    0.07   0.01   0.44  21.52   1.41   6.24   0.00   4.94   1.32   0.00   1.61   6.19  10.72   4.27
     43:    0.00   0.00   0.01   3.05   0.00   4.96   0.71   1.50   1.60   0.01   0.90  16.00   2.59   5.67
     44:    0.01  -0.00   0.00   0.00   0.00   0.04  -0.00   0.02   0.01   0.00  -0.03  -1.12  -0.22  -0.47
     51:    0.01   0.03   0.19   0.95   1.03   2.39   1.96  16.85   8.09   0.03   1.83   0.01   3.63  15.59
     59:    0.02   0.00   0.04   6.89   0.16   1.67  -0.00   2.03   0.18   0.00  -0.02  16.19  14.94   5.61
     60:   -0.00  -0.00   0.00   0.01  -0.00  -0.01   0.00   0.02  -0.01  -0.00  -0.02  -1.27  -1.24  -0.58
     65:    0.01  -0.00   0.00   0.00   0.02   0.00   0.00   0.00   0.02   2.79  -0.00   0.00   0.00   0.00
     67:    0.12   0.01   0.04   2.74   0.00  18.81   2.58   3.07   1.96   0.00   0.44  10.85   2.50   3.18
     69:    0.01   0.00   0.00   0.02   0.02   0.23   0.08   0.03  -0.00   2.18   0.01   0.14   0.05   0.04
     71:    0.02   0.00   0.00   0.00   0.05   0.00   0.00   0.00   0.02   6.77   0.00   0.00   0.00   0.00
     75:    0.03   0.00   0.11   1.40   0.36   0.77   0.65   4.65   2.77   0.02   3.24   1.79   4.66  23.94
     76:   -0.00   0.00  -0.00  -0.01   0.00   0.03   0.01   0.04   0.01   0.00  -0.19  -0.14  -0.40  -1.99
     83:    0.01  -0.00   0.01   2.00   0.92   1.50   0.01  -0.02   3.03   0.00  15.50  -0.03   0.32   0.21
     89:   -0.00   0.00  -0.00   0.02   0.01   0.00   0.00   0.00   0.05   3.28  -0.00   0.00   0.01   0.01
     90:   -0.00  -0.00  -0.00  -0.00  -0.01   0.00   0.00  -0.00  -0.01  -1.15  -0.00  -0.00  -0.00  -0.00
     91:    0.01   0.00   0.01   1.37   1.80   6.09   0.01   0.11  20.88   0.42  13.93   5.42   1.83   3.58
     93:    0.01  -0.00   0.00   0.02  -0.00   0.08   0.00  -0.00   0.48   7.89   0.18   0.07   0.01   0.04
     99:    0.00   0.00  -0.00   0.00  -0.01  -0.17  -0.00   0.03   0.05   0.00   7.61   8.66   0.04   0.46
    102:   -0.00   0.00   0.00  -0.00   0.00  -0.00  -0.00  -0.00   0.01   1.34  -0.00  -0.01  -0.00  -0.00
    107:    0.22  -0.00   0.22   0.00   0.06   0.02   0.32  -0.11  -0.04  -0.00   0.02   0.07   0.43   2.06
    115:    0.00   0.02   0.02   2.35   0.09   0.05   0.02   3.60   6.81   0.04   5.73   0.55   0.21   3.58
    123:    0.00   0.02   0.10  17.61   4.11   5.66   0.01   2.00   0.27   0.03  12.70   6.46  12.88   0.58
    124:   -0.00  -0.00  -0.00  -0.02  -0.01  -0.01  -0.00  -0.01   0.02  -0.00  -0.43  -0.32  -1.01  -0.07
    127:    0.01   0.02   0.00   0.98   0.25   0.28   0.00   0.10   0.00   0.01   1.16   0.45   0.59   0.01
    131:    0.00   0.00   0.01   2.75   1.27   2.13   0.00   6.01   3.10   0.00  -0.01   3.83  10.06   6.81
    139:    0.00   0.00   0.00   0.13   0.02   0.11   0.04   6.09   9.24   0.09  11.62   1.06   0.81   1.67
    147:    0.00   0.02   0.05   7.07   1.22   1.56   0.04   0.13   2.15   0.06   1.69   8.47  17.73   2.27
    148:   -0.00   0.00  -0.00  -0.01  -0.01  -0.01  -0.00  -0.00  -0.02  -0.00  -0.04  -0.68  -1.54  -0.28
    155:    0.00   0.01   0.01   2.62   0.78   1.20   0.02   5.92   6.74   0.10   5.90   3.62  14.35   9.97
    156:    0.00   0.00   0.00  -0.00   0.00   0.00   0.00  -0.01  -0.04  -0.00  -0.22  -0.29  -1.16  -0.67
    161:    0.12  -0.04   0.05   0.01  -0.02  -0.00   1.11  -0.01   0.00  -0.00   0.00   0.02   0.02   0.10
    163:    0.76   0.21   0.17   0.07   0.05   0.02   2.16   0.39   0.13   0.00   0.05   0.02   0.26   1.54
    165:    0.90   0.10   0.20   0.02   0.48   0.25   1.80   0.20   0.11  -0.00   0.04  -0.00   0.03  -0.01
    167:    0.03   0.04   0.04   0.03   2.00   0.16   0.56   0.31   0.21   0.00   0.03   0.06  -0.00   0.01
    173:    0.31   0.85   0.17   0.10   2.28   0.20  -0.01   0.11   0.03   0.00   0.00   0.00   0.00  -0.01
    175:    0.02   1.36   0.13   0.14   2.14   0.10   1.52   0.08   0.05   0.00   0.00   0.00   0.01   0.22
    177:    1.27   0.72   0.08   0.02   0.19   0.00   0.50   0.11   0.03   0.00  -0.00   0.00   0.00   0.11
    179:    0.03   1.16   0.00   0.05   3.24   0.85   3.66   0.01   0.00   0.00   0.00   0.00   0.00   0.06
    181:    0.07   3.13   0.09   0.01   0.48   0.01   0.94   0.16   0.10   0.00   0.01   0.00  -0.00   0.05
    183:    1.16  -0.02  -0.01  -0.00  -0.00   0.02   0.20   0.01   0.01   0.00   0.01   0.00   0.01   0.02
    187:    2.82   0.07   0.02   0.00   0.27   0.28   2.19   0.02   0.02   0.00   0.00   0.00   0.00   0.01
    189:    0.66  -0.00  -0.01   0.01   0.03   0.18   1.00   0.14   0.08   0.01   0.00  -0.00  -0.00   0.07
    197:    0.00   0.25   1.08   0.01   0.06   0.01   0.15   0.03   0.01   0.00   0.00  -0.00   0.00   0.01
    199:   -0.00   0.11   1.92   0.03   0.02   0.02   0.04   0.01   0.00  -0.00   0.00  -0.00   0.00   0.07
    203:    0.01   0.01   0.01   1.08   0.65   5.48   0.13   2.67   2.65   0.00   3.50   2.22   1.86   0.99
    211:    2.34   1.61   2.12   0.07   1.59   1.45  19.86   0.00   0.01   0.01   0.01   0.00   0.07   0.42
    213:    7.14   1.37   1.09  -0.00   2.09   2.04  17.40   0.73   0.66   0.00   0.05   0.00   0.14   0.38
    215:    6.68   0.04   0.12   0.01   0.15   0.03   1.48  -0.01   0.02   0.01   0.00  -0.00   0.01   0.02
    219:    0.19   0.00   0.38   4.98   1.03   1.05   1.21   8.28   4.52   0.02   1.10   0.51   0.99   5.30
    223:    0.00   0.00   0.00  -0.00   0.00   0.00   0.00   0.00   0.01   1.78   0.00   0.00   0.00   0.00
    227:    0.05   0.03   0.04   6.97   0.04   8.18   1.19   1.89   1.72   0.01   0.32   3.57   0.48   1.17
    235:    0.01   0.01   0.01   0.49   0.00   0.04   0.05   5.23   7.59   0.07   3.18   0.19   0.11   0.35
    243:    0.01   0.01   0.04   7.97   2.74   4.32   0.01   9.19   3.88   0.00   0.00   0.98   2.36   1.54
    251:    0.08   0.01   0.02   0.08   0.58  15.37   0.90   1.41   3.63   0.44   9.84   7.61   0.06   0.25
    253:    0.01   0.00   0.00   0.06   0.03   0.11   0.01   0.03   0.13  54.13   0.16   0.08   0.00   0.00
    255:   -0.00   0.00   0.00   0.01   0.00   0.00   0.00   0.00   0.12  17.95   0.00   0.00   0.00   0.00
    261:    1.10   0.09   0.10   0.01   0.08   0.07   0.10   0.01   0.01   0.00   0.01   0.00   0.01   0.08
    263:    1.37   1.54   0.29   1.10  49.05   1.63   7.39   8.03   2.76   0.02   0.04   0.03   0.00   0.00
    267:    8.40   0.42   0.59   0.00   0.67   0.63   3.75   0.04   0.04   0.00   0.00   0.00   0.00   0.00
    269:   32.22   6.75   0.00   0.00   0.02   0.69   7.15   0.44   0.26   0.00   0.01   0.00   0.00   0.01
    271:   12.87   2.37   0.19   0.01   0.15  -0.00  -0.01   0.00   0.00   0.00   0.00   0.00   0.00   0.07
    275:    1.30  16.18   1.26   0.08   3.17   0.78   3.18   0.04   0.00   0.00   0.00   0.00   0.01   0.04
    277:    1.68  27.46   1.99   0.10   1.53   0.34   1.11  -0.00   0.02   0.00   0.00   0.00   0.00   0.01
    279:    1.03  11.66   0.69   0.00  -0.00   0.05   1.88   0.00   0.01   0.00   0.00  -0.00   0.00   0.00
    283:    0.22   1.21  15.45   0.16   0.24   0.15   0.56   0.02   0.01   0.00  -0.00   0.00   0.00   0.01
    285:    0.73   2.56  25.83   0.28   0.04   0.05   0.00   0.05   0.01   0.00   0.00   0.00   0.00   0.02
    287:    0.65   2.72  26.83   0.28   0.18   0.13   0.17   0.06   0.01   0.00   0.00   0.00   0.00   0.03
    289:    2.37   0.22   0.18  -0.00   1.33   0.32   1.50   0.06   0.00   0.06   0.00   0.02   0.01   0.04
    303:    0.32   1.26   0.28   0.13   4.96   0.19   0.48   0.73   0.16   0.02   0.01   0.10   0.00   0.21
    305:    0.04   8.25   0.77  -0.00  -0.03   0.00   0.23   0.02   0.02  -0.00   0.00   0.00   0.00  -0.00
    307:    4.84   2.98   0.09   0.00   0.06   0.04   0.54   0.09   0.02   0.00   0.03   0.00   0.02   0.07
    309:    0.37   0.68   0.17   0.00   0.03   0.15   2.08   0.09   0.10   0.00   0.01   0.01   0.06   0.19
    323:    0.01   0.49   6.78   0.10   0.06   0.06   0.05   0.07   0.02   0.00  -0.00   0.00   0.00   0.06
    325:    0.04   0.29   6.33   0.09   0.13   0.08   0.14   0.02   0.01   0.00   0.00   0.00   0.02   0.03


 Summation over all MOs, multiplied by occupation: Total SFO Gross Populations in this Irrep
 ===========================================================================================

     0.00    0.00    0.00    0.00    0.00    0.00    0.00    0.00    0.00    0.00    0.00    0.00
     0.00    0.00    0.00    0.00    0.00    0.00    0.00    0.00    0.00   -0.00    0.00    0.00
     0.00    0.00    0.00   -0.00    0.00    0.00    0.00    0.00    1.37   -0.05    1.19   -0.02
     1.08   -0.02    0.82   -0.01    1.25   -0.04    1.01   -0.02    0.89   -0.01    0.63    0.04
     1.34   -0.06    1.13   -0.03    0.80   -0.03    0.80   -0.03    1.27   -0.05    1.03   -0.02
     0.59    0.01    0.88   -0.02    1.42   -0.07    1.15   -0.03    0.83   -0.03    0.88   -0.05
     1.26   -0.04    1.01   -0.02    0.83   -0.01    0.67    0.05    1.29   -0.06    1.04   -0.03
     0.81   -0.03    0.65    0.02    1.45   -0.06    1.07   -0.02    0.94   -0.02    0.97   -0.01
     1.19   -0.03    0.90   -0.03    0.85    0.03    0.67    0.06    1.50   -0.05    0.74   -0.00
     0.89   -0.01    1.14   -0.01    1.41   -0.05    1.09   -0.02    0.76   -0.01    0.92   -0.02
     1.42   -0.04    1.04   -0.03    0.85    0.00    1.01   -0.02    1.24   -0.05    1.05   -0.02
     0.87   -0.01    0.63    0.04    1.24   -0.06    1.09   -0.02    0.60    0.02    0.94    0.00
     1.39   -0.03    1.09   -0.02    0.95   -0.00    0.98   -0.02    1.43   -0.03    1.00   -0.02
     0.87    0.01    1.02   -0.02    1.46   -0.07    0.78   -0.03    0.88    0.00    1.08   -0.00
     1.43   -0.07    0.72    0.01    0.90   -0.02    1.13   -0.00    1.45   -0.08    0.97   -0.01
     1.03   -0.01    0.79    0.00    1.47   -0.07    0.93   -0.02    1.03   -0.02    0.80    0.00
     1.42   -0.03    0.97   -0.00    1.03   -0.00    0.94    0.01    2.02   -0.01    1.76   -0.01
     1.36   -0.01    1.52   -0.01    2.00   -0.03    1.60   -0.02    1.53   -0.03    1.44   -0.03
     1.99   -0.01    1.81   -0.01    1.32   -0.01    1.54   -0.01    1.98   -0.01    1.84   -0.01
     1.38   -0.01    1.50   -0.01    1.96   -0.01    1.83   -0.01    1.38   -0.01    1.56   -0.01
     1.97   -0.01    1.83   -0.01    1.37   -0.01    1.52   -0.01    2.04   -0.01    1.36   -0.01
     1.67   -0.02    1.45   -0.01    1.95   -0.02    1.26   -0.02    1.57   -0.01    1.92   -0.01
     1.95   -0.02    1.59   -0.01    1.69   -0.02    1.48   -0.02    1.95   -0.02    1.60   -0.02
     1.57   -0.01    1.61   -0.01    1.95   -0.02    1.45   -0.02    1.71   -0.01    1.60   -0.02
     0.55    0.09    0.42    0.14    0.63    0.06    0.59    0.08    0.58    0.08    0.62    0.07
     0.57    0.07    0.55    0.07    0.59    0.08    0.61    0.07    0.57    0.08    0.43    0.14
     0.41    0.14    0.40    0.14    0.42    0.15    0.42    0.15    0.42    0.15    0.70    0.07
     0.58    0.08    0.44    0.15


 List of selected MOs, ordered by energy, with the most significant SFO gross populations
 ========================================================================================

 Each percentage contribution in the table below corres ponds to the indicated SFO.
 In general, a SFO may be a linear combination of several Fragment Orbitals on the same,
 or on symmetry-related Fragments. Only the first 'member' of such a combination is
 specified here. A full definition of all SFOs is given in an earlier part of the output.
 The numbering of the SFOs in this table does NOT include the Core Orbitals, and starts
 from one for each symmetry representation, as in the SFO definition list earlier.

       E(eV)  Occ       MO           %     SFO (first member)   E(eV)  Occ   Fragment
 -------------------------------------------------------------------------------------

     -23.216  2.00    12 A         28.16%     1 S             -13.825  2.00    11 C
                                   14.09%     1 S             -13.825  2.00     7 C
                                    9.80%     1 S             -13.825  2.00    12 C
                                    9.55%     1 S             -13.825  2.00    16 C
                                    7.14%     1 S             -13.825  2.00     4 C
                                    4.67%     1 S             -13.825  2.00     3 C
                                    4.55%     1 S             -13.825  2.00    15 C
                                    3.95%     1 P:y            -9.443  1.33    22 O
                                    3.85%     1 S             -13.825  2.00    13 C
                                    2.73%     1 S             -13.825  2.00    14 C
                                    2.38%     1 S             -13.825  2.00     5 C
                                    2.36%     1 S             -13.825  2.00     8 C
                                    1.94%     1 P:y            -5.593  0.67    14 C
                                   -1.57%     2 P:y            11.759  0.00     7 C
                                    1.45%     1 P:z            -5.593  0.67    13 C
                                    1.33%     1 S             -13.825  2.00     2 C
                                    1.02%     1 P:z            -5.593  0.67    12 C
     -22.687  2.00    13 A         14.33%     1 S             -13.825  2.00     3 C
                                   11.28%     1 S             -13.825  2.00     5 C
                                    9.92%     1 S             -13.825  2.00     4 C
                                    8.28%     1 S             -13.825  2.00     2 C
                                    7.85%     1 S             -13.825  2.00     1 C
                                    7.10%     1 S             -13.825  2.00     6 C
                                    4.72%     1 S             -13.825  2.00    11 C
                                    3.81%     1 S             -13.825  2.00    12 C
                                    3.51%     1 P:y            -5.593  0.67     4 C
                                    2.93%     1 P:z            -5.593  0.67     2 C
                                    2.86%     1 S             -13.825  2.00    16 C
                                    2.79%     1 S             -13.825  2.00    15 C
                                    2.63%     1 P:z            -5.593  0.67     6 C
                                    2.38%     1 S             -13.825  2.00    13 C
                                    2.20%     1 S             -13.825  2.00    14 C
                                    1.85%     1 S             -13.825  2.00    10 C
                                    1.78%     1 S             -23.977  2.00    22 O
                                    1.62%     1 P:y            -5.593  0.67     1 C
                                    1.55%     1 S             -23.977  2.00    25 O
                                    1.38%     1 S             -23.977  2.00    24 O
                                    1.28%     1 P:y            -5.593  0.67     6 C
                                    1.21%     1 P:z            -5.593  0.67     5 C
                                    1.14%     1 P:y            -5.593  0.67    14 C
     -21.631  2.00    14 A         18.04%     1 S             -13.825  2.00     7 C
                                   11.57%     1 S             -13.825  2.00     8 C
                                   11.47%     1 S             -13.825  2.00    14 C
                                   10.41%     1 S             -13.825  2.00    15 C
                                    5.84%     1 S             -13.825  2.00    13 C
                                    3.14%     1 P:y            -5.593  0.67    11 C
                                    3.12%     1 S             -13.825  2.00     5 C
                                    3.00%     1 P:y            -5.593  0.67    14 C
                                    2.75%     1 S             -13.825  2.00    11 C
                                    2.67%     1 S             -13.825  2.00     6 C
                                    2.47%     1 P:y            -9.443  1.33    22 O
                                   -2.33%     2 P:y            11.759  0.00    11 C
                                    2.33%     1 S             -13.825  2.00     1 C
                                    2.28%     1 S             -13.825  2.00    16 C
                                    2.14%     1 P:y            -5.593  0.67    12 C
                                    1.82%     1 P:z            -5.593  0.67    13 C
                                    1.78%     1 P:z            -9.443  1.33    22 O
                                    1.68%     1 S             -23.977  2.00    22 O
                                    1.67%     1 P:z            -5.593  0.67     7 C
                                    1.58%     1 S             -23.977  2.00    26 O
                                    1.53%     1 P:y            -5.593  0.67    16 C
                                    1.36%     1 S             -13.825  2.00     9 C
                                    1.21%     1 P:y            -5.593  0.67     4 C
                                    1.02%     1 S             -23.977  2.00    27 O
                                    1.00%     1 P:z            -5.593  0.67     8 C
     -20.976  2.00    15 A         20.90%     1 S             -13.825  2.00    10 C
                                   15.47%     1 S             -13.825  2.00    20 C
                                   11.20%     1 S             -13.825  2.00     3 C
                                    7.30%     1 S             -13.825  2.00     5 C
                                    5.11%     1 S             -13.825  2.00     6 C
                                    4.95%     1 S             -13.825  2.00    21 C
                                    3.15%     1 S             -13.825  2.00    17 C
                                    3.14%     1 P:y            -9.443  1.33    23 O
                                    2.37%     1 P:z            -9.443  1.33    23 O
                                    2.34%     1 S             -13.825  2.00    19 C
                                    1.94%     1 S             -13.825  2.00    14 C
                                    1.78%     1 S             -13.825  2.00    11 C
                                    1.76%     1 P:z            -5.593  0.67     4 C
                                    1.69%     1 S             -13.825  2.00     1 C
                                    1.51%     1 P:x            -9.443  1.33    23 O
                                    1.41%     1 S             -13.825  2.00     7 C
                                   -1.39%     2 P:z            11.759  0.00     4 C
                                    1.36%     1 S             -13.825  2.00    15 C
                                    1.06%     1 S             -23.977  2.00    30 O
                                    1.01%     1 P:x            -5.593  0.67    21 C
     -20.488  2.00    16 A         20.74%     1 S             -13.825  2.00    18 C
                                   19.85%     1 S             -13.825  2.00    19 C
                                   11.26%     1 S             -13.825  2.00    17 C
                                    5.87%     1 S             -23.977  2.00    23 O
                                    5.85%     1 S             -13.825  2.00    20 C
                                    3.54%     1 S             -23.977  2.00    31 O
                                    3.51%     1 S             -23.977  2.00    30 O
                                    3.28%     1 P:x            -5.593  0.67    18 C
                                    2.41%     1 S             -23.977  2.00    29 O
                                    2.20%     1 P:y            -5.593  0.67    19 C
                                    1.88%     1 P:x            -5.593  0.67    10 C
                                    1.56%     1 S             -13.825  2.00    21 C
                                    1.48%     1 P:y            -9.443  1.33    30 O
                                    1.40%     1 S             -13.825  2.00     5 C
                                    1.27%     1 P:x            -9.443  1.33    29 O
                                    1.19%     1 P:x            -5.593  0.67    20 C
                                    1.16%     1 P:x            -5.593  0.67    17 C
     -20.345  2.00    17 A         17.33%     1 S             -13.825  2.00     1 C
                                   12.23%     1 S             -13.825  2.00     5 C
                                   10.64%     1 S             -13.825  2.00     2 C
                                    8.63%     1 S             -13.825  2.00     8 C
                                    7.31%     1 S             -13.825  2.00     4 C
                                    4.61%     1 S             -13.825  2.00     9 C
                                    4.24%     1 P:z            -5.593  0.67     7 C
                                    3.75%     1 P:y            -9.443  1.33    22 O
                                    3.06%     1 P:z            -5.593  0.67     9 C
                                    2.82%     1 S             -13.825  2.00    16 C
                                    2.02%     1 P:z            -5.593  0.67     6 C
                                    2.02%     1 P:z            -5.593  0.67     2 C
                                    1.78%     1 S             -13.825  2.00    13 C
                                    1.77%     1 S             -23.977  2.00    22 O
                                    1.69%     1 S             -23.977  2.00    25 O
                                    1.61%     1 S             -23.977  2.00    28 O
                                    1.53%     1 P:z            -5.593  0.67    11 C
                                    1.51%     1 S             -13.825  2.00    12 C
                                    1.50%     1 S             -13.825  2.00    17 C
                                    1.37%     1 S             -13.825  2.00    18 C
                                    1.22%     1 P:y            -5.593  0.67     5 C
                                    1.04%     1 P:y            -5.593  0.67     7 C
                                    1.03%     1 P:z            -5.593  0.67     4 C
                                   -1.02%     2 P:y            11.759  0.00     3 C
     -19.859  2.00    18 A         15.77%     1 S             -13.825  2.00    12 C
                                   14.08%     1 S             -13.825  2.00    15 C
                                   10.19%     1 S             -13.825  2.00    16 C
                                    7.99%     1 S             -13.825  2.00    13 C
                                    4.94%     1 S             -13.825  2.00     5 C
                                    4.69%     1 S             -13.825  2.00    20 C
                                    4.46%     1 S             -13.825  2.00    21 C
                                    3.75%     1 S             -13.825  2.00     3 C
                                    3.36%     1 S             -13.825  2.00     6 C
                                    2.17%     1 S             -13.825  2.00    17 C
                                    2.14%     1 P:z            -5.593  0.67    11 C
                                    2.08%     1 S             -13.825  2.00     2 C
                                    2.07%     1 P:y            -9.443  1.33    27 O
                                    1.64%     1 S             -13.825  2.00    18 C
                                    1.62%     1 P:z            -5.593  0.67    14 C
                                   -1.54%     2 P:z            11.759  0.00    11 C
                                    1.31%     1 P:y            -5.593  0.67    13 C
                                    1.23%     1 P:y            -9.443  1.33    22 O
     -19.663  2.00    19 A         11.42%     1 S             -13.825  2.00    16 C
                                    9.92%     1 S             -13.825  2.00    13 C
                                    9.69%     1 S             -13.825  2.00     1 C
                                    6.69%     1 S             -13.825  2.00     4 C
                                    6.46%     1 S             -13.825  2.00     3 C
                                    5.79%     1 S             -13.825  2.00    21 C
                                    4.84%     1 S             -13.825  2.00    20 C
                                    4.45%     1 S             -13.825  2.00     6 C
                                    3.99%     1 S             -13.825  2.00    15 C
                                    3.66%     1 S             -13.825  2.00    11 C
                                    2.92%     1 S             -13.825  2.00    14 C
                                    2.24%     1 S             -13.825  2.00    12 C
                                    2.18%     1 S             -13.825  2.00    18 C
                                    1.91%     1 S             -13.825  2.00    17 C
                                    1.64%     1 S             -23.977  2.00    27 O
                                    1.50%     1 P:y            -9.443  1.33    27 O
                                    1.48%     1 P:z            -5.593  0.67    14 C
                                    1.36%     1 P:y            -5.593  0.67     2 C
                                    1.04%     1 P:x            -9.443  1.33    32 O
     -19.399  2.00    20 A         14.51%     1 S             -13.825  2.00     8 C
                                   11.09%     1 S             -13.825  2.00    14 C
                                    9.95%     1 S             -13.825  2.00    11 C
                                    8.96%     1 S             -13.825  2.00    12 C
                                    5.75%     1 S             -13.825  2.00     2 C
                                    5.32%     1 S             -13.825  2.00    15 C
                                    4.00%     1 S             -13.825  2.00     7 C
                                    3.43%     1 S             -13.825  2.00     5 C
                                    3.40%     1 S             -13.825  2.00     6 C
                                    2.92%     1 S             -13.825  2.00     3 C
                                    2.43%     1 P:y            -9.443  1.33    26 O
                                    2.36%     1 P:y            -5.593  0.67     7 C
                                    2.16%     1 P:y            -5.593  0.67     9 C
                                    1.76%     1 P:y            -9.443  1.33    25 O
                                    1.74%     1 S             -13.825  2.00    16 C
                                    1.67%     1 S             -23.977  2.00    26 O
                                    1.57%     1 P:y            -5.593  0.67    13 C
                                    1.32%     1 S             -13.825  2.00     4 C
                                    1.28%     1 P:z            -5.593  0.67     7 C
                                    1.21%     1 P:y            -9.443  1.33    24 O
                                    1.20%     1 S             -13.825  2.00     9 C
                                    1.08%     1 S             -13.825  2.00    21 C
                                    1.03%     1 P:z            -9.443  1.33    22 O
     -18.431  2.00    21 A          9.81%     1 S             -13.825  2.00    21 C
                                    6.77%     1 S             -13.825  2.00    10 C
                                    6.50%     1 P:y            -9.443  1.33    22 O
                                    4.31%     1 S             -13.825  2.00     8 C
                                    3.86%     1 S             -13.825  2.00     1 C
                                    3.47%     1 S             -13.825  2.00     5 C
                                    3.40%     1 S             -13.825  2.00     6 C
                                    3.25%     1 P:y            -9.443  1.33    24 O
                                    3.21%     1 P:z            -5.593  0.67     7 C
                                    2.38%     1 S             -13.825  2.00    19 C
                                    2.28%     1 P:x            -9.443  1.33    32 O
                                    2.11%     1 S             -13.825  2.00     4 C
                                    2.08%     1 S             -13.825  2.00    15 C
                                    2.06%     1 S             -13.825  2.00    17 C
                                    1.91%     1 P:y            -5.593  0.67     6 C
                                    1.74%     1 S             -13.825  2.00    14 C
                                    1.49%     1 P:z            -5.593  0.67    14 C
                                    1.42%     1 P:y            -5.593  0.67     9 C
                                    1.40%     1 P:y            -5.593  0.67     2 C
                                    1.39%     1 S             -13.825  2.00    18 C
                                    1.38%     1 P:y            -5.593  0.67     5 C
                                    1.31%     1 P:z            -5.593  0.67     3 C
                                    1.29%     1 P:y            -9.443  1.33    26 O
                                    1.28%     1 P:z            -9.443  1.33    26 O
                                    1.25%     1 P:z            -5.593  0.67     2 C
                                    1.17%     1 P:x            -9.443  1.33    29 O
                                    1.15%     1 P:z            -9.443  1.33    22 O
                                    1.15%     1 S             -13.825  2.00    12 C
                                    1.05%     1 S             -23.977  2.00    23 O
     -18.146  2.00    22 A         10.45%     1 S             -13.825  2.00    21 C
                                    7.42%     1 S             -13.825  2.00     1 C
                                    7.35%     1 S             -13.825  2.00    17 C
                                    6.03%     1 S             -13.825  2.00    19 C
                                    3.58%     1 S             -13.825  2.00     8 C
                                    3.30%     1 S             -13.825  2.00    10 C
                                    2.62%     1 P:y            -9.443  1.33    22 O
                                    2.58%     1 P:y            -5.593  0.67     4 C
                                    2.53%     1 P:y            -5.593  0.67     2 C
                                    2.52%     1 P:x            -9.443  1.33    32 O
                                    2.33%     1 P:x            -9.443  1.33    29 O
                                    2.04%     1 S             -13.825  2.00     3 C
                                    1.97%     1 S             -13.825  2.00    15 C
                                    1.79%     1 P:y            -9.443  1.33    25 O
                                    1.74%     1 P:z            -5.593  0.67     7 C
                                    1.49%     1 P:y            -5.593  0.67     6 C
                                    1.46%     1 P:z            -5.593  0.67    14 C
                                    1.44%     1 S             -13.825  2.00     2 C
                                    1.41%     1 P:z            -9.443  1.33    26 O
                                    1.35%     1 P:y            -9.443  1.33    26 O
                                    1.31%     1 S             -13.825  2.00    14 C
                                    1.31%     1 P:x            -5.593  0.67    20 C
                                    1.30%     1 S             -13.825  2.00    12 C
                                    1.30%     1 P:y            -5.593  0.67     3 C
                                    1.28%     1 P:x            -9.443  1.33    30 O
                                    1.14%     1 S             -13.825  2.00     5 C
                                    1.07%     1 S              -6.379  1.00    35 H
                                    1.03%     1 S             -23.977  2.00    32 O
                                    1.03%     1 P:z            -9.443  1.33    22 O
     -17.781  2.00    23 A          6.59%     1 P:y            -9.443  1.33    25 O
                                    6.35%     1 P:y            -9.443  1.33    26 O
                                    5.42%     1 S             -13.825  2.00    14 C
                                    4.87%     1 S             -13.825  2.00     2 C
                                    4.80%     1 S             -13.825  2.00     4 C
                                    4.72%     1 P:z            -9.443  1.33    26 O
                                    4.39%     1 P:y            -5.593  0.67    13 C
                                    4.07%     1 P:y            -9.443  1.33    27 O
                                    3.48%     1 P:y            -5.593  0.67     7 C
                                    2.87%     1 S             -13.825  2.00    12 C
                                    2.81%     1 S             -13.825  2.00     9 C
                                    2.67%     1 P:z            -9.443  1.33    22 O
                                    2.57%     1 S             -13.825  2.00    11 C
                                    2.45%     1 P:y            -5.593  0.67    12 C
                                    2.23%     1 P:z            -5.593  0.67     3 C
                                    2.21%     1 S              -6.379  1.00    45 H
                                    1.95%     1 P:z            -5.593  0.67     4 C
                                    1.89%     1 P:y            -9.443  1.33    22 O
                                    1.86%     1 P:y            -5.593  0.67     3 C
                                    1.86%     1 P:y            -5.593  0.67    11 C
                                    1.74%     1 P:z            -5.593  0.67     7 C
                                    1.71%     1 S             -13.825  2.00    13 C
                                    1.70%     1 P:y            -5.593  0.67     8 C
                                    1.56%     1 P:z            -5.593  0.67     9 C
                                    1.50%     1 S              -6.379  1.00    34 H
                                    1.40%     1 P:z            -5.593  0.67    14 C
                                    1.39%     1 S             -13.825  2.00     5 C
                                    1.26%     1 P:z            -5.593  0.67     5 C
                                    1.22%     1 P:z            -5.593  0.67    13 C
                                    1.11%     1 P:z            -9.443  1.33    25 O
                                    1.09%     1 S             -13.825  2.00     1 C
                                    1.05%     1 P:z            -5.593  0.67     6 C
                                    1.03%     1 P:z            -5.593  0.67     2 C
                                    1.00%     2 S              10.963  0.00    45 H
     -17.257  2.00    24 A          9.26%     1 S             -13.825  2.00    19 C
                                    7.66%     1 S             -13.825  2.00     6 C
                                    6.92%     1 P:y            -9.443  1.33    24 O
                                    5.29%     1 S             -13.825  2.00    17 C
                                    3.65%     1 S             -13.825  2.00    10 C
                                    3.22%     1 S             -13.825  2.00    18 C
                                    2.76%     1 S             -13.825  2.00    15 C
                                    2.62%     1 P:y            -5.593  0.67     5 C
                                    2.36%     1 P:z            -5.593  0.67    14 C
                                    2.29%     1 P:y            -9.443  1.33    31 O
                                    2.24%     1 S             -13.825  2.00     2 C
                                    2.18%     1 P:z            -9.443  1.33    30 O
                                    2.18%     1 P:z            -5.593  0.67     4 C
                                    2.05%     1 P:y            -9.443  1.33    30 O
                                    1.88%     1 S             -13.825  2.00    16 C
                                    1.63%     1 S              -6.379  1.00    44 H
                                    1.49%     1 P:z            -5.593  0.67     1 C
                                    1.46%     1 P:z            -5.593  0.67    11 C
                                    1.41%     1 P:x            -9.443  1.33    30 O
                                    1.26%     1 S              -6.379  1.00    48 H
                                    1.22%     1 P:z            -5.593  0.67    18 C
                                    1.16%     1 S             -13.825  2.00     4 C
                                    1.11%     1 P:z            -9.443  1.33    31 O
     -16.872  2.00    25 A          8.40%     1 S             -13.825  2.00    16 C
                                    6.71%     1 P:z            -5.593  0.67    14 C
                                    5.87%     1 S             -13.825  2.00    15 C
                                    4.55%     1 S             -13.825  2.00    18 C
                                    4.33%     1 S             -13.825  2.00    19 C
                                    4.31%     1 S             -13.825  2.00    10 C
                                    4.17%     1 S             -13.825  2.00     9 C
                                    3.92%     1 P:y            -5.593  0.67    15 C
                                    3.67%     1 P:z            -5.593  0.67    11 C
                                    3.16%     1 S             -13.825  2.00     1 C
                                    2.95%     1 P:y            -9.443  1.33    31 O
                                    2.74%     1 P:y            -5.593  0.67     8 C
                                    2.05%     1 P:z            -9.443  1.33    26 O
                                    1.41%     1 P:y            -5.593  0.67     5 C
                                    1.34%     1 S             -13.825  2.00     7 C
                                    1.27%     1 P:y            -5.593  0.67    11 C
                                    1.22%     1 P:z            -9.443  1.33    30 O
                                    1.20%     1 P:y            -5.593  0.67     9 C
                                    1.18%     1 P:y            -9.443  1.33    24 O
                                    1.17%     1 P:y            -5.593  0.67     2 C
                                    1.16%     1 P:z            -9.443  1.33    31 O
                                    1.11%     1 S             -13.825  2.00    12 C
                                    1.11%     1 S              -6.379  1.00    38 H
                                    1.01%     1 P:y            -9.443  1.33    30 O
     -16.674  2.00    26 A         11.73%     1 P:y            -9.443  1.33    25 O
                                    8.67%     1 P:y            -9.443  1.33    27 O
                                    5.82%     1 P:y            -5.593  0.67     4 C
                                    5.78%     1 P:y            -9.443  1.33    24 O
                                    5.59%     1 P:y            -9.443  1.33    22 O
                                    3.67%     1 S             -13.825  2.00    13 C
                                    3.47%     1 S             -13.825  2.00     2 C
                                    3.40%     1 P:z            -9.443  1.33    25 O
                                    3.05%     1 S              -6.379  1.00    34 H
                                    2.99%     1 P:z            -5.593  0.67     5 C
                                    2.98%     1 S             -13.825  2.00     7 C
                                    2.48%     1 P:z            -5.593  0.67     2 C
                                    2.29%     1 P:z            -5.593  0.67     6 C
                                    2.21%     1 S             -13.825  2.00    11 C
                                    2.15%     1 P:z            -9.443  1.33    22 O
                                    2.15%     1 P:z            -5.593  0.67     3 C
                                    1.80%     1 S              -6.379  1.00    46 H
                                    1.78%     1 P:z            -9.443  1.33    26 O
                                    1.76%     1 S             -13.825  2.00     3 C
                                    1.51%     1 P:z            -5.593  0.67    12 C
                                    1.49%     1 P:z            -5.593  0.67    11 C
                                    1.40%     1 P:y            -9.443  1.33    26 O
                                    1.34%     1 S             -13.825  2.00     4 C
                                    1.27%     1 S              -6.379  1.00    44 H
                                    1.22%     2 S              10.963  0.00    34 H
                                    1.21%     1 P:y            -5.593  0.67    12 C
                                    1.21%     1 P:z            -5.593  0.67     7 C
                                    1.20%     1 P:z            -5.593  0.67    13 C
                                    1.09%     1 P:z            -9.443  1.33    27 O
     -16.333  2.00    27 A          6.36%     1 S             -13.825  2.00    18 C
                                    4.98%     1 P:y            -9.443  1.33    24 O
                                    4.91%     1 S             -13.825  2.00    16 C
                                    4.29%     1 S             -13.825  2.00    20 C
                                    4.05%     1 P:y            -9.443  1.33    31 O
                                    3.98%     1 S             -13.825  2.00    21 C
                                    3.56%     1 S             -13.825  2.00     8 C
                                    3.56%     1 P:x            -9.443  1.33    29 O
                                    2.76%     1 P:y            -9.443  1.33    27 O
                                    2.75%     1 P:z            -5.593  0.67     4 C
                                    2.63%     1 S             -13.825  2.00    17 C
                                    2.24%     1 P:x            -5.593  0.67    10 C
                                    2.18%     1 P:x            -9.443  1.33    31 O
                                    2.08%     1 P:y            -5.593  0.67    15 C
                                    1.98%     1 S             -13.825  2.00     5 C
                                    1.98%     1 S             -13.825  2.00     6 C
                                    1.94%     1 P:z            -5.593  0.67    14 C
                                    1.85%     1 P:y            -5.593  0.67    17 C
                                    1.62%     1 S             -23.977  2.00    23 O
                                    1.60%     1 P:z            -5.593  0.67    10 C
                                    1.56%     1 P:z            -5.593  0.67    11 C
                                    1.56%     1 S              -6.379  1.00    49 H
                                    1.52%     1 P:x            -5.593  0.67    19 C
                                    1.52%     1 P:z            -9.443  1.33    31 O
                                    1.40%     1 S             -13.825  2.00    12 C
                                    1.39%     1 S             -13.825  2.00    13 C
                                    1.35%     1 P:z            -9.443  1.33    23 O
                                    1.31%     1 P:x            -5.593  0.67    20 C
                                    1.26%     1 S              -6.379  1.00    44 H
                                    1.22%     1 S             -13.825  2.00     3 C
                                    1.02%     1 S             -13.825  2.00    10 C
     -16.170  2.00    28 A          8.07%     1 S             -13.825  2.00    21 C
                                    6.38%     1 S             -13.825  2.00    20 C
                                    5.11%     1 P:y            -9.443  1.33    23 O
                                    4.60%     1 S             -13.825  2.00    17 C
                                    4.07%     1 P:y            -9.443  1.33    24 O
                                    3.51%     1 P:x            -9.443  1.33    32 O
                                    3.41%     1 P:y            -9.443  1.33    27 O
                                    3.23%     1 P:z            -9.443  1.33    23 O
                                    3.21%     1 P:x            -9.443  1.33    29 O
                                    2.94%     1 S             -13.825  2.00    16 C
                                    2.76%     1 P:x            -5.593  0.67    10 C
                                    2.48%     1 S             -13.825  2.00     8 C
                                    2.41%     1 S             -13.825  2.00    10 C
                                    2.17%     1 P:z            -9.443  1.33    32 O
                                    2.06%     1 S             -13.825  2.00    18 C
                                    1.85%     1 P:z            -5.593  0.67     4 C
                                    1.64%     1 S             -13.825  2.00     5 C
                                    1.56%     1 P:x            -5.593  0.67    19 C
                                    1.42%     1 P:x            -9.443  1.33    30 O
                                    1.16%     1 S             -13.825  2.00     6 C
                                    1.11%     1 P:z            -9.443  1.33    22 O
                                    1.10%     1 P:y            -5.593  0.67    15 C
                                    1.07%     1 S              -6.379  1.00    52 H
                                    1.06%     1 S             -13.825  2.00    12 C
                                    1.04%     1 S              -6.379  1.00    44 H
                                    1.03%     1 S             -13.825  2.00    13 C
                                    1.00%     1 P:z            -9.443  1.33    27 O
     -15.659  2.00    29 A          8.22%     1 P:y            -9.443  1.33    27 O
                                    4.53%     1 P:z            -5.593  0.67    13 C
                                    3.71%     1 S             -13.825  2.00    20 C
                                    3.38%     1 P:y            -9.443  1.33    26 O
                                    2.83%     1 P:y            -5.593  0.67     2 C
                                    2.70%     1 S             -13.825  2.00    19 C
                                    2.70%     1 P:z            -9.443  1.33    25 O
                                    2.65%     1 P:y            -5.593  0.67    20 C
                                    2.65%     1 P:y            -5.593  0.67    11 C
                                    2.26%     1 S             -13.825  2.00    18 C
                                    2.20%     1 P:y            -5.593  0.67    14 C
                                    2.19%     1 S             -13.825  2.00     3 C
                                    2.07%     1 P:y            -5.593  0.67     7 C
                                    2.06%     1 P:y            -5.593  0.67    10 C
                                    2.03%     1 P:y            -5.593  0.67    19 C
                                    1.96%     1 S              -6.379  1.00    46 H
                                    1.96%     1 P:z            -5.593  0.67     1 C
                                    1.72%     1 P:z            -5.593  0.67    17 C
                                    1.71%     1 P:y            -9.443  1.33    25 O
                                    1.65%     1 S             -13.825  2.00    17 C
                                    1.54%     1 P:z            -9.443  1.33    23 O
                                    1.50%     1 P:z            -5.593  0.67    12 C
                                    1.39%     1 S             -13.825  2.00    21 C
                                    1.37%     1 P:y            -5.593  0.67    21 C
                                    1.32%     1 P:z            -5.593  0.67    15 C
                                    1.27%     1 P:z            -9.443  1.33    22 O
                                    1.25%     1 P:y            -9.443  1.33    31 O
                                    1.25%     1 P:z            -5.593  0.67    16 C
                                    1.19%     1 S             -13.825  2.00    15 C
                                    1.18%     1 S             -13.825  2.00     5 C
                                    1.16%     1 S             -13.825  2.00     2 C
                                    1.15%     1 P:z            -5.593  0.67    10 C
                                    1.13%     1 S              -6.379  1.00    43 H
                                    1.11%     1 P:y            -5.593  0.67     9 C
                                    1.04%     1 P:y            -5.593  0.67    18 C
                                    1.04%     1 P:z            -9.443  1.33    30 O
                                    1.04%     1 P:z            -9.443  1.33    27 O
     -15.545  2.00    30 A          7.36%     1 P:y            -9.443  1.33    27 O
                                    4.25%     1 P:z            -5.593  0.67    13 C
                                    3.98%     1 P:y            -5.593  0.67    20 C
                                    3.96%     1 P:z            -5.593  0.67    10 C
                                    3.61%     1 P:y            -9.443  1.33    26 O
                                    3.47%     1 P:z            -5.593  0.67    20 C
                                    2.83%     1 P:y            -5.593  0.67    14 C
                                    2.75%     1 S             -13.825  2.00    17 C
                                    2.63%     1 P:y            -5.593  0.67    19 C
                                    2.50%     1 S             -13.825  2.00    10 C
                                    2.46%     1 P:z            -5.593  0.67    17 C
                                    2.40%     1 P:z            -5.593  0.67    19 C
                                    2.34%     1 S             -13.825  2.00    19 C
                                    2.24%     1 S             -13.825  2.00    20 C
                                    2.07%     1 P:z            -5.593  0.67    18 C
                                    2.03%     1 P:y            -9.443  1.33    23 O
                                    1.90%     1 S             -13.825  2.00    18 C
                                    1.89%     1 P:y            -9.443  1.33    22 O
                                    1.80%     1 S              -6.379  1.00    46 H
                                    1.72%     1 P:y            -9.443  1.33    25 O
                                    1.56%     1 S              -6.379  1.00    43 H
                                    1.52%     1 P:z            -5.593  0.67     4 C
                                    1.51%     1 P:z            -5.593  0.67    15 C
                                    1.49%     1 P:y            -5.593  0.67    21 C
                                    1.33%     1 P:y            -5.593  0.67    18 C
                                    1.28%     1 S              -6.379  1.00    33 H
                                    1.20%     1 S             -23.977  2.00    23 O
                                    1.15%     1 P:x            -9.443  1.33    32 O
                                    1.14%     1 P:z            -9.443  1.33    27 O
                                    1.06%     1 P:z            -9.443  1.33    26 O
     -15.236  2.00    31 A         12.30%     1 P:y            -9.443  1.33    26 O
                                   11.37%     1 S             -13.825  2.00    12 C
                                    7.29%     1 P:y            -5.593  0.67    14 C
                                    6.69%     1 P:z            -9.443  1.33    26 O
                                    4.00%     1 S              -6.379  1.00    45 H
                                    3.51%     1 S              -6.379  1.00    37 H
                                    3.03%     1 P:y            -9.443  1.33    22 O
                                    2.91%     1 S             -13.825  2.00    13 C
                                    2.82%     1 P:y            -9.443  1.33    25 O
                                    2.75%     1 P:y            -5.593  0.67    13 C
                                    2.27%     1 S             -13.825  2.00     7 C
                                    2.22%     1 P:z            -5.593  0.67    15 C
                                    1.94%     1 P:z            -5.593  0.67    13 C
                                    1.76%     1 P:z            -9.443  1.33    25 O
                                    1.68%     1 P:y            -5.593  0.67     2 C
                                    1.61%     1 P:y            -5.593  0.67    11 C
                                    1.53%     1 P:z            -5.593  0.67     7 C
                                    1.44%     2 S              10.963  0.00    45 H
                                    1.38%     1 S             -13.825  2.00     4 C
                                    1.37%     2 P:y            11.759  0.00    14 C
                                    1.27%     1 S             -13.825  2.00     3 C
                                    1.27%     1 P:y            -5.593  0.67     7 C
                                    1.20%     1 S             -13.825  2.00     9 C
                                    1.13%     1 P:z            -9.443  1.33    27 O
     -15.073  2.00    32 A         11.31%     1 P:z            -5.593  0.67     1 C
                                   10.27%     1 P:y            -9.443  1.33    25 O
                                    7.78%     1 P:z            -5.593  0.67     6 C
                                    6.78%     1 P:z            -5.593  0.67     5 C
                                    5.97%     1 P:z            -5.593  0.67     2 C
                                    5.90%     1 P:y            -9.443  1.33    24 O
                                    4.38%     1 S             -13.825  2.00     9 C
                                    2.77%     1 P:z            -5.593  0.67     4 C
                                    2.69%     1 P:z            -5.593  0.67     9 C
                                    2.61%     1 P:y            -5.593  0.67     2 C
                                    2.29%     1 S             -13.825  2.00     6 C
                                    1.88%     1 S              -6.379  1.00    34 H
                                    1.37%     1 S             -13.825  2.00     2 C
                                    1.36%     1 S             -13.825  2.00     3 C
                                    1.35%     1 P:y            -5.593  0.67    15 C
                                    1.35%     1 P:z            -5.593  0.67    20 C
                                    1.33%     1 S             -13.825  2.00    20 C
                                    1.30%     1 S             -23.977  2.00    28 O
                                    1.26%     1 S             -23.977  2.00    25 O
                                    1.15%     1 P:z            -5.593  0.67    14 C
                                    1.07%     1 P:y            -5.593  0.67    21 C
                                    1.06%     1 P:y            -5.593  0.67     7 C
                                    1.03%     1 P:y            -5.593  0.67    19 C
                                    1.01%     1 S              -6.379  1.00    44 H
     -14.857  2.00    33 A          8.72%     1 P:x            -9.443  1.33    30 O
                                    7.66%     1 P:x            -9.443  1.33    29 O
                                    5.67%     1 P:z            -5.593  0.67    19 C
                                    5.08%     1 P:x            -5.593  0.67    19 C
                                    4.44%     1 P:y            -9.443  1.33    30 O
                                    3.26%     1 S              -6.379  1.00    48 H
                                    3.24%     1 P:z            -5.593  0.67    18 C
                                    2.40%     1 P:z            -9.443  1.33    31 O
                                    2.39%     1 P:x            -9.443  1.33    32 O
                                    2.36%     1 P:y            -5.593  0.67    17 C
                                    2.33%     1 P:y            -5.593  0.67    20 C
                                    2.15%     1 P:z            -9.443  1.33    32 O
                                    2.08%     1 P:z            -9.443  1.33    30 O
                                    2.01%     1 P:y            -9.443  1.33    31 O
                                    1.85%     1 P:y            -5.593  0.67    21 C
                                    1.74%     1 S             -13.825  2.00     9 C
                                    1.71%     1 P:x            -5.593  0.67    21 C
                                    1.55%     1 S              -6.379  1.00    47 H
                                    1.48%     1 P:x            -5.593  0.67    20 C
                                    1.42%     1 P:z            -5.593  0.67     1 C
                                    1.42%     1 P:y            -5.593  0.67    15 C
                                    1.40%     1 S             -13.825  2.00    17 C
                                    1.27%     1 P:y            -5.593  0.67     6 C
                                    1.19%     1 P:z            -5.593  0.67    14 C
                                    1.18%     1 S             -13.825  2.00    20 C
                                    1.11%     1 P:y            -5.593  0.67     1 C
     -14.726  2.00    34 A          4.86%     1 P:x            -9.443  1.33    29 O
                                    4.66%     1 P:x            -9.443  1.33    23 O
                                    4.47%     1 P:z            -5.593  0.67     1 C
                                    4.29%     1 S             -13.825  2.00     9 C
                                    3.36%     1 P:x            -9.443  1.33    30 O
                                    3.36%     1 P:y            -5.593  0.67     6 C
                                    3.20%     1 P:y            -5.593  0.67    15 C
                                    3.02%     1 P:z            -5.593  0.67    14 C
                                    2.68%     1 P:y            -5.593  0.67    10 C
                                    2.60%     1 P:x            -5.593  0.67    20 C
                                    2.47%     1 P:y            -5.593  0.67     8 C
                                    1.94%     1 P:z            -5.593  0.67    20 C
                                    1.87%     1 P:y            -9.443  1.33    23 O
                                    1.81%     1 S             -13.825  2.00    11 C
                                    1.67%     1 P:z            -5.593  0.67     2 C
                                    1.63%     1 P:z            -5.593  0.67    21 C
                                    1.61%     1 P:x            -5.593  0.67    19 C
                                    1.50%     1 P:y            -5.593  0.67     1 C
                                    1.49%     1 P:y            -5.593  0.67    16 C
                                    1.39%     1 P:y            -9.443  1.33    27 O
                                    1.35%     1 P:z            -5.593  0.67    19 C
                                    1.35%     1 P:z            -5.593  0.67     6 C
                                    1.30%     1 P:y            -5.593  0.67     7 C
                                    1.29%     1 S              -6.379  1.00    48 H
                                    1.21%     1 S             -13.825  2.00    16 C
                                    1.17%     1 P:y            -5.593  0.67     2 C
                                    1.13%     1 P:y            -9.443  1.33    30 O
                                    1.11%     1 P:z            -5.593  0.67     7 C
                                    1.09%     1 P:y            -5.593  0.67    17 C
                                    1.05%     1 S             -13.825  2.00     2 C
                                    1.02%     1 P:z            -5.593  0.67    16 C
                                    1.02%     1 P:z            -9.443  1.33    30 O
                                    1.02%     1 S              -6.379  1.00    47 H
     -14.391  2.00    35 A          8.66%     1 P:x            -9.443  1.33    32 O
                                    4.92%     1 P:y            -5.593  0.67    21 C
                                    4.60%     1 P:z            -5.593  0.67    21 C
                                    3.88%     1 P:z            -5.593  0.67    20 C
                                    3.72%     1 P:y            -5.593  0.67    17 C
                                    3.39%     1 P:z            -9.443  1.33    22 O
                                    3.31%     1 P:y            -9.443  1.33    24 O
                                    3.07%     1 P:y            -5.593  0.67    10 C
                                    2.75%     1 P:z            -5.593  0.67    17 C
                                    2.58%     1 P:z            -5.593  0.67     8 C
                                    2.29%     1 S             -13.825  2.00     8 C
                                    2.28%     1 S              -6.379  1.00    52 H
                                    2.01%     1 P:y            -9.443  1.33    25 O
                                    1.76%     1 S              -6.379  1.00    50 H
                                    1.65%     1 P:y            -9.443  1.33    22 O
                                    1.49%     1 S             -13.825  2.00    21 C
                                    1.45%     1 P:y            -5.593  0.67     5 C
                                    1.43%     1 P:z            -5.593  0.67     4 C
                                    1.42%     1 S              -6.379  1.00    51 H
                                    1.41%     1 S              -6.379  1.00    40 H
                                    1.40%     1 P:y            -5.593  0.67     9 C
                                    1.38%     1 P:x            -9.443  1.33    29 O
                                    1.32%     1 P:z            -5.593  0.67    18 C
                                    1.26%     1 S              -6.379  1.00    36 H
                                    1.21%     1 P:y            -9.443  1.33    32 O
                                    1.16%     1 P:y            -5.593  0.67     6 C
                                    1.12%     1 P:z            -5.593  0.67     6 C
                                    1.11%     1 S             -23.977  2.00    22 O
                                    1.05%     1 S             -13.825  2.00    17 C
                                    1.01%     1 P:x            -9.443  1.33    23 O
                                    1.01%     1 P:y            -5.593  0.67     1 C
                                    1.01%     1 P:y            -5.593  0.67     7 C
     -14.163  2.00    36 A          5.30%     1 P:z            -9.443  1.33    31 O
                                    4.74%     1 P:y            -9.443  1.33    31 O
                                    3.93%     1 P:y            -5.593  0.67     9 C
                                    3.74%     1 P:y            -5.593  0.67    21 C
                                    3.46%     1 P:x            -5.593  0.67    18 C
                                    2.99%     1 P:y            -5.593  0.67    18 C
                                    2.84%     1 P:z            -5.593  0.67    17 C
                                    2.80%     1 P:z            -5.593  0.67     8 C
                                    2.65%     1 S              -6.379  1.00    49 H
                                    2.54%     1 P:z            -5.593  0.67    18 C
                                    2.38%     1 P:x            -9.443  1.33    31 O
                                    2.32%     1 P:y            -5.593  0.67    19 C
                                    2.30%     1 S             -13.825  2.00     8 C
                                    2.06%     1 P:z            -5.593  0.67    16 C
                                    2.03%     1 P:z            -5.593  0.67    10 C
                                    1.99%     1 P:z            -5.593  0.67    14 C
                                    1.92%     1 P:z            -5.593  0.67    15 C
                                    1.91%     1 S             -13.825  2.00    21 C
                                    1.85%     1 P:y            -5.593  0.67     1 C
                                    1.70%     1 S              -6.379  1.00    50 H
                                    1.67%     1 P:y            -5.593  0.67    10 C
                                    1.63%     1 P:x            -5.593  0.67    20 C
                                    1.43%     1 P:y            -5.593  0.67    16 C
                                    1.34%     1 S             -13.825  2.00     7 C
                                    1.31%     1 P:y            -5.593  0.67    15 C
                                    1.30%     1 S             -13.825  2.00    20 C
                                    1.21%     1 P:z            -9.443  1.33    30 O
                                    1.19%     1 P:z            -5.593  0.67     9 C
                                    1.18%     1 P:x            -5.593  0.67    17 C
                                    1.18%     1 P:z            -5.593  0.67    11 C
                                    1.17%     1 P:z            -5.593  0.67     3 C
                                    1.03%     1 S              -6.379  1.00    35 H
                                    1.00%     1 P:y            -5.593  0.67     8 C
     -14.085  2.00    37 A         10.54%     1 P:y            -9.443  1.33    24 O
                                    8.87%     1 P:y            -5.593  0.67     6 C
                                    6.10%     1 P:y            -5.593  0.67     5 C
                                    5.20%     1 P:z            -9.443  1.33    22 O
                                    4.92%     1 S             -13.825  2.00     4 C
                                    3.85%     1 P:y            -5.593  0.67     1 C
                                    3.65%     1 P:z            -9.443  1.33    24 O
                                    3.06%     1 P:x            -9.443  1.33    32 O
                                    2.87%     1 S              -6.379  1.00    44 H
                                    2.55%     1 P:y            -5.593  0.67     4 C
                                    2.24%     1 P:z            -5.593  0.67     5 C
                                    2.12%     1 S             -23.977  2.00    22 O
                                    1.91%     1 P:z            -5.593  0.67     3 C
                                    1.91%     1 P:y            -5.593  0.67     7 C
                                    1.75%     1 P:y            -5.593  0.67    13 C
                                    1.69%     1 S             -13.825  2.00     5 C
                                    1.56%     1 P:z            -5.593  0.67    21 C
                                    1.52%     1 P:y            -5.593  0.67    10 C
                                    1.34%     1 P:y            -9.443  1.33    26 O
                                    1.09%     1 P:z            -5.593  0.67     6 C
     -13.752  2.00    38 A          5.50%     1 P:y            -5.593  0.67     1 C
                                    5.25%     1 P:y            -9.443  1.33    22 O
                                    5.17%     1 P:y            -5.593  0.67     3 C
                                    4.63%     1 P:z            -5.593  0.67    16 C
                                    3.74%     1 P:y            -9.443  1.33    27 O
                                    3.40%     1 P:z            -5.593  0.67    18 C
                                    3.13%     1 P:y            -5.593  0.67     2 C
                                    2.69%     1 P:x            -9.443  1.33    32 O
                                    2.60%     1 P:z            -9.443  1.33    25 O
                                    2.56%     1 P:z            -5.593  0.67     4 C
                                    2.49%     1 P:y            -5.593  0.67    19 C
                                    2.21%     1 P:y            -9.443  1.33    25 O
                                    2.16%     1 P:z            -5.593  0.67    15 C
                                    2.12%     1 P:y            -5.593  0.67    11 C
                                    1.94%     1 S              -6.379  1.00    35 H
                                    1.89%     1 P:z            -5.593  0.67    12 C
                                    1.81%     1 S             -13.825  2.00    11 C
                                    1.66%     1 P:z            -5.593  0.67     2 C
                                    1.57%     1 P:z            -5.593  0.67    14 C
                                    1.52%     1 P:z            -5.593  0.67    10 C
                                    1.45%     1 P:z            -5.593  0.67    19 C
                                    1.45%     1 P:y            -5.593  0.67    18 C
                                    1.36%     1 P:y            -5.593  0.67     4 C
                                    1.27%     1 P:z            -9.443  1.33    31 O
                                    1.26%     1 S             -13.825  2.00    12 C
                                    1.21%     1 P:z            -5.593  0.67     7 C
                                    1.18%     1 S              -6.379  1.00    37 H
                                    1.16%     1 P:y            -5.593  0.67     7 C
                                    1.12%     1 S              -6.379  1.00    41 H
                                    1.11%     1 S             -13.825  2.00    18 C
                                    1.04%     1 P:z            -5.593  0.67    13 C
                                    1.04%     1 P:z            -5.593  0.67     3 C
     -13.637  2.00    39 A          6.09%     1 P:x            -5.593  0.67    18 C
                                    6.01%     1 P:y            -9.443  1.33    31 O
                                    4.82%     1 P:x            -5.593  0.67    19 C
                                    3.92%     1 P:z            -5.593  0.67    19 C
                                    3.77%     1 P:x            -9.443  1.33    29 O
                                    3.32%     1 P:y            -9.443  1.33    30 O
                                    3.02%     1 P:x            -9.443  1.33    32 O
                                    2.80%     1 P:z            -9.443  1.33    32 O
                                    2.66%     1 P:z            -9.443  1.33    30 O
                                    2.66%     1 P:z            -5.593  0.67     5 C
                                    2.65%     1 P:z            -5.593  0.67    20 C
                                    2.61%     1 P:y            -9.443  1.33    23 O
                                    2.54%     1 P:x            -5.593  0.67    21 C
                                    2.38%     1 P:y            -5.593  0.67     2 C
                                    2.13%     1 P:z            -5.593  0.67     9 C
                                    2.01%     1 P:y            -5.593  0.67    21 C
                                    1.90%     1 P:x            -5.593  0.67    17 C
                                    1.74%     1 P:z            -5.593  0.67    16 C
                                    1.72%     1 S             -13.825  2.00     8 C
                                    1.71%     1 P:z            -5.593  0.67    15 C
                                    1.69%     1 P:z            -9.443  1.33    31 O
                                    1.67%     1 S              -6.379  1.00    49 H
                                    1.53%     1 P:y            -5.593  0.67     9 C
                                    1.33%     1 S              -6.379  1.00    52 H
                                    1.29%     1 P:y            -5.593  0.67     6 C
                                    1.18%     1 P:z            -5.593  0.67     1 C
                                    1.10%     1 P:z            -9.443  1.33    25 O
                                    1.08%     1 P:y            -5.593  0.67    17 C
                                    1.08%     1 P:z            -9.443  1.33    23 O
                                    1.08%     1 P:x            -5.593  0.67    10 C
                                    1.07%     1 P:z            -5.593  0.67     8 C
                                    1.05%     1 S             -13.825  2.00     9 C
     -13.365  2.00    40 A          8.45%     1 P:z            -5.593  0.67     8 C
                                    4.97%     1 P:z            -5.593  0.67    10 C
                                    3.85%     1 S              -6.379  1.00    36 H
                                    3.67%     1 S             -13.825  2.00    10 C
                                    3.54%     1 P:z            -9.443  1.33    23 O
                                    3.20%     1 P:y            -5.593  0.67    19 C
                                    2.70%     1 P:y            -5.593  0.67    10 C
                                    2.50%     1 P:y            -5.593  0.67    18 C
                                    2.46%     1 P:z            -5.593  0.67     5 C
                                    2.34%     1 S              -6.379  1.00    33 H
                                    2.30%     1 P:z            -5.593  0.67    19 C
                                    2.28%     1 P:y            -5.593  0.67     7 C
                                    2.01%     1 P:y            -5.593  0.67     9 C
                                    2.00%     1 S              -6.379  1.00    37 H
                                    1.89%     1 P:z            -5.593  0.67    12 C
                                    1.87%     1 P:z            -5.593  0.67     1 C
                                    1.71%     1 P:z            -5.593  0.67     9 C
                                    1.63%     1 P:y            -9.443  1.33    24 O
                                    1.52%     1 P:y            -9.443  1.33    30 O
                                    1.52%     1 P:y            -5.593  0.67    20 C
                                    1.46%     1 P:z            -5.593  0.67     4 C
                                    1.45%     1 S             -13.825  2.00     8 C
                                    1.42%     1 P:z            -5.593  0.67    18 C
                                    1.39%     1 P:z            -5.593  0.67    20 C
                                    1.36%     1 P:y            -5.593  0.67    11 C
                                    1.28%     1 S              -6.379  1.00    42 H
                                    1.25%     1 P:x            -9.443  1.33    31 O
                                    1.25%     1 P:x            -5.593  0.67    19 C
                                    1.25%     1 P:z            -9.443  1.33    31 O
                                    1.14%     1 S             -13.825  2.00     7 C
                                    1.13%     1 P:y            -5.593  0.67     2 C
                                    1.09%     1 P:y            -5.593  0.67    16 C
                                    1.08%     2 S              10.963  0.00    33 H
                                    1.04%     1 S             -13.825  2.00     4 C
     -13.220  2.00    41 A          9.59%     1 P:x            -9.443  1.33    29 O
                                    4.43%     1 P:z            -5.593  0.67    21 C
                                    3.97%     1 P:y            -5.593  0.67    13 C
                                    3.32%     1 P:y            -5.593  0.67     7 C
                                    2.71%     1 P:x            -9.443  1.33    32 O
                                    2.55%     1 P:y            -5.593  0.67    12 C
                                    2.54%     1 P:x            -9.443  1.33    22 O
                                    2.53%     1 P:z            -5.593  0.67     8 C
                                    2.36%     1 P:z            -5.593  0.67    15 C
                                    2.31%     1 P:y            -5.593  0.67     3 C
                                    2.27%     1 P:x            -5.593  0.67    17 C
                                    2.24%     1 S              -6.379  1.00    47 H
                                    2.07%     1 P:y            -5.593  0.67     6 C
                                    2.06%     1 P:y            -5.593  0.67     2 C
                                    1.91%     1 P:y            -5.593  0.67     5 C
                                    1.78%     1 P:z            -5.593  0.67    17 C
                                    1.77%     1 P:y            -9.443  1.33    26 O
                                    1.71%     1 P:x            -5.593  0.67    19 C
                                    1.69%     1 P:y            -5.593  0.67    17 C
                                    1.55%     1 P:z            -9.443  1.33    27 O
                                    1.52%     1 S             -13.825  2.00     9 C
                                    1.47%     1 P:z            -5.593  0.67    14 C
                                    1.41%     1 P:x            -5.593  0.67    10 C
                                    1.39%     1 S              -6.379  1.00    38 H
                                    1.26%     1 S             -13.825  2.00    10 C
                                    1.20%     1 P:y            -5.593  0.67    11 C
                                    1.09%     1 S              -6.379  1.00    51 H
                                    1.06%     1 P:z            -5.593  0.67    16 C
                                    1.02%     1 P:z            -9.443  1.33    23 O
                                    1.00%     1 P:x            -5.593  0.67     4 C
     -13.125  2.00    42 A          6.79%     1 P:y            -5.593  0.67    17 C
                                    5.54%     1 P:x            -9.443  1.33    29 O
                                    5.47%     1 P:z            -5.593  0.67    19 C
                                    5.10%     1 P:y            -9.443  1.33    30 O
                                    4.25%     1 P:x            -9.443  1.33    32 O
                                    3.59%     1 P:y            -5.593  0.67     3 C
                                    2.82%     1 P:y            -5.593  0.67     2 C
                                    2.82%     1 P:y            -5.593  0.67     5 C
                                    2.68%     1 S             -13.825  2.00    17 C
                                    2.60%     1 P:y            -5.593  0.67     6 C
                                    2.31%     1 P:z            -5.593  0.67    18 C
                                    2.22%     1 S              -6.379  1.00    40 H
                                    2.10%     1 P:x            -9.443  1.33    30 O
                                    2.02%     1 P:z            -5.593  0.67     4 C
                                    1.97%     1 P:z            -5.593  0.67    21 C
                                    1.61%     1 S              -6.379  1.00    48 H
                                    1.49%     1 S              -6.379  1.00    42 H
                                    1.39%     1 P:z            -9.443  1.33    25 O
                                    1.36%     1 S              -6.379  1.00    47 H
                                    1.35%     1 P:y            -5.593  0.67    21 C
                                    1.26%     1 S              -6.379  1.00    52 H
                                    1.21%     1 P:z            -5.593  0.67    10 C
                                    1.15%     1 S             -13.825  2.00    19 C
                                    1.15%     1 S             -13.825  2.00    18 C
                                    1.13%     1 P:z            -5.593  0.67    17 C
                                    1.12%     1 S             -13.825  2.00    21 C
                                    1.10%     1 P:z            -9.443  1.33    30 O
                                    1.00%     1 S              -6.379  1.00    51 H
     -12.783  2.00    43 A          7.28%     1 P:y            -5.593  0.67    16 C
                                    7.08%     1 P:y            -5.593  0.67    13 C
                                    5.87%     1 P:y            -5.593  0.67    12 C
                                    4.66%     1 P:x            -9.443  1.33    22 O
                                    4.29%     1 P:z            -5.593  0.67    11 C
                                    4.18%     1 P:z            -5.593  0.67    12 C
                                    4.10%     1 P:z            -9.443  1.33    27 O
                                    3.84%     1 P:x            -5.593  0.67     7 C
                                    3.77%     1 S              -6.379  1.00    39 H
                                    3.53%     1 P:y            -5.593  0.67    11 C
                                    3.30%     1 P:z            -5.593  0.67    16 C
                                    2.88%     1 P:y            -9.443  1.33    27 O
                                    2.40%     1 P:y            -9.443  1.33    22 O
                                    1.89%     1 P:x            -5.593  0.67    11 C
                                    1.71%     1 P:x            -9.443  1.33    29 O
                                    1.71%     1 P:x            -5.593  0.67     4 C
                                    1.54%     1 P:y            -5.593  0.67    15 C
                                    1.34%     1 P:z            -5.593  0.67    21 C
                                    1.26%     1 S              -6.379  1.00    46 H
                                    1.26%     1 P:y            -5.593  0.67     3 C
                                    1.22%     1 S             -13.825  2.00    16 C
                                    1.15%     1 P:z            -5.593  0.67     8 C
                                    1.10%     1 P:z            -9.443  1.33    22 O
     -12.549  2.00    44 A         25.41%     1 P:x            -9.443  1.33    22 O
                                   10.87%     1 P:x            -5.593  0.67     4 C
                                    9.23%     1 P:x            -5.593  0.67     7 C
                                    4.25%     1 P:x            -5.593  0.67     5 C
                                    3.20%     1 P:x            -5.593  0.67     3 C
                                    2.44%     1 P:z            -5.593  0.67    11 C
                                    2.27%     1 P:y            -5.593  0.67    12 C
                                    2.22%     1 P:x            -5.593  0.67     8 C
                                    2.20%     1 P:x            -5.593  0.67     9 C
                                    2.10%     1 P:x            -5.593  0.67     2 C
                                    2.06%     1 P:x            -5.593  0.67     6 C
                                    2.02%     1 P:y            -5.593  0.67    13 C
                                    1.97%     1 P:x            -5.593  0.67    11 C
                                    1.82%     1 P:z            -5.593  0.67    18 C
                                    1.40%     1 P:z            -5.593  0.67    17 C
                                    1.31%     1 P:z            -5.593  0.67    21 C
                                    1.16%     1 P:y            -5.593  0.67    16 C
                                    1.09%     1 P:z            -9.443  1.33    27 O
                                    1.07%     1 P:z            -5.593  0.67    16 C
                                    1.02%     1 P:x            -5.593  0.67     1 C
     -12.469  2.00    45 A         10.81%     1 P:z            -5.593  0.67    15 C
                                    6.85%     1 S              -6.379  1.00    38 H
                                    5.90%     1 P:y            -5.593  0.67     8 C
                                    5.55%     1 P:z            -5.593  0.67    12 C
                                    4.95%     1 S              -6.379  1.00    37 H
                                    4.55%     1 P:y            -5.593  0.67    12 C
                                    4.42%     1 P:y            -5.593  0.67     1 C
                                    4.29%     1 S              -6.379  1.00    36 H
                                    2.82%     1 P:y            -5.593  0.67     9 C
                                    2.53%     1 S              -6.379  1.00    35 H
                                    2.40%     1 P:y            -5.593  0.67    15 C
                                    2.17%     1 P:z            -5.593  0.67     4 C
                                    1.86%     1 P:y            -5.593  0.67     2 C
                                    1.77%     1 P:z            -5.593  0.67     3 C
                                    1.57%     1 P:z            -5.593  0.67     8 C
                                    1.44%     1 P:z            -5.593  0.67    10 C
                                    1.33%     2 S              10.963  0.00    38 H
                                    1.33%     1 S             -13.825  2.00    14 C
                                    1.32%     1 S             -13.825  2.00    15 C
                                    1.29%     1 S             -13.825  2.00    16 C
                                    1.17%     1 P:y            -5.593  0.67     3 C
                                    1.06%     1 S             -13.825  2.00     5 C
                                    1.05%     1 P:y            -5.593  0.67    17 C
     -12.198  2.00    46 A          8.42%     1 P:y            -5.593  0.67    20 C
                                    6.15%     1 P:y            -5.593  0.67    21 C
                                    4.74%     1 P:x            -9.443  1.33    29 O
                                    4.67%     1 P:z            -5.593  0.67    10 C
                                    4.44%     1 P:z            -5.593  0.67     4 C
                                    3.85%     1 P:z            -9.443  1.33    23 O
                                    3.71%     1 P:x            -5.593  0.67    21 C
                                    3.51%     1 P:z            -5.593  0.67     3 C
                                    3.44%     1 P:x            -5.593  0.67    20 C
                                    3.19%     1 P:y            -9.443  1.33    23 O
                                    3.14%     1 P:y            -5.593  0.67    18 C
                                    2.68%     1 P:y            -9.443  1.33    32 O
                                    2.37%     1 P:x            -5.593  0.67    17 C
                                    2.18%     1 P:y            -5.593  0.67     1 C
                                    2.14%     1 S              -6.379  1.00    50 H
                                    2.07%     1 P:x            -5.593  0.67    10 C
                                    1.68%     1 P:z            -5.593  0.67    18 C
                                    1.52%     1 S              -6.379  1.00    41 H
                                    1.49%     1 P:z            -5.593  0.67     5 C
                                    1.47%     1 P:z            -5.593  0.67    15 C
                                    1.40%     1 P:y            -5.593  0.67    15 C
                                    1.39%     1 S              -6.379  1.00    43 H
                                    1.22%     1 P:z            -9.443  1.33    31 O
                                    1.22%     1 S             -23.977  2.00    32 O
                                    1.17%     1 S              -6.379  1.00    35 H
                                    1.17%     1 P:y            -5.593  0.67     9 C
                                    1.12%     1 S              -6.379  1.00    47 H
                                    1.02%     1 S             -13.825  2.00    10 C
     -12.094  2.00    47 A         11.47%     1 P:y            -5.593  0.67    18 C
                                   11.11%     1 P:z            -5.593  0.67    17 C
                                    7.08%     1 P:z            -9.443  1.33    30 O
                                    5.76%     1 P:y            -5.593  0.67    19 C
                                    5.73%     1 P:x            -9.443  1.33    31 O
                                    4.15%     1 P:z            -5.593  0.67    10 C
                                    3.90%     1 P:x            -5.593  0.67    19 C
                                    3.69%     1 P:z            -9.443  1.33    29 O
                                    3.11%     1 P:z            -5.593  0.67     4 C
                                    2.33%     1 P:x            -5.593  0.67    18 C
                                    2.21%     1 P:z            -5.593  0.67    18 C
                                    2.20%     1 P:x            -9.443  1.33    29 O
                                    1.82%     1 P:z            -5.593  0.67     3 C
                                    1.81%     1 P:z            -5.593  0.67    20 C
                                    1.55%     1 P:x            -5.593  0.67    14 C
                                    1.45%     1 P:y            -5.593  0.67     1 C
                                    1.15%     1 S              -6.379  1.00    48 H
                                    1.08%     1 P:x            -5.593  0.67    13 C
                                    1.00%     1 P:x            -9.443  1.33    26 O
     -12.019  2.00    48 A         15.58%     1 P:x            -5.593  0.67    14 C
                                   13.19%     1 P:x            -9.443  1.33    26 O
                                   11.75%     1 P:x            -5.593  0.67    13 C
                                    6.68%     1 P:x            -9.443  1.33    27 O
                                    4.76%     1 P:x            -5.593  0.67    15 C
                                    3.64%     1 P:x            -5.593  0.67    12 C
                                    3.35%     1 P:x            -5.593  0.67    10 C
                                    2.60%     1 P:y            -9.443  1.33    23 O
                                    2.33%     1 P:x            -5.593  0.67    11 C
                                    1.96%     1 P:y            -9.443  1.33    31 O
                                    1.80%     1 P:x            -5.593  0.67    17 C
                                    1.77%     1 P:x            -5.593  0.67     2 C
                                    1.66%     1 P:x            -5.593  0.67     3 C
                                    1.56%     1 P:z            -5.593  0.67    21 C
                                    1.39%     1 P:x            -5.593  0.67    16 C
                                    1.32%     1 P:x            -5.593  0.67    20 C
                                    1.13%     1 P:x            -5.593  0.67    18 C
                                    1.10%     1 P:x            -9.443  1.33    32 O
                                    1.09%     1 P:x            -9.443  1.33    25 O
                                    1.04%     1 P:z            -5.593  0.67    20 C
     -11.899  2.00    49 A          8.82%     1 P:x            -5.593  0.67    14 C
                                    8.30%     1 P:x            -9.443  1.33    26 O
                                    5.74%     1 P:x            -5.593  0.67    10 C
                                    5.62%     1 P:x            -5.593  0.67    13 C
                                    5.15%     1 P:x            -9.443  1.33    22 O
                                    4.40%     1 P:x            -5.593  0.67    17 C
                                    4.31%     1 P:y            -9.443  1.33    23 O
                                    3.36%     1 P:x            -9.443  1.33    27 O
                                    2.88%     1 P:y            -9.443  1.33    31 O
                                    2.10%     1 P:y            -5.593  0.67    17 C
                                    2.08%     1 P:y            -9.443  1.33    29 O
                                    1.93%     1 P:z            -5.593  0.67    12 C
                                    1.74%     1 P:x            -5.593  0.67     7 C
                                    1.73%     1 P:y            -5.593  0.67     1 C
                                    1.71%     1 P:x            -5.593  0.67    20 C
                                    1.66%     1 P:x            -9.443  1.33    23 O
                                    1.49%     1 P:y            -5.593  0.67    18 C
                                    1.47%     1 P:y            -5.593  0.67    10 C
                                    1.44%     1 P:y            -5.593  0.67    19 C
                                    1.43%     1 P:z            -5.593  0.67    15 C
                                    1.32%     1 P:x            -9.443  1.33    31 O
                                    1.31%     1 S              -6.379  1.00    49 H
                                    1.11%     1 S              -6.379  1.00    35 H
                                    1.04%     1 S              -6.379  1.00    42 H
                                    1.03%     1 P:y            -9.443  1.33    30 O
                                    1.03%     1 P:x            -5.593  0.67    15 C
                                    1.03%     1 P:z            -9.443  1.33    31 O
     -11.709  2.00    50 A          8.80%     1 P:y            -5.593  0.67     1 C
                                    5.76%     1 S              -6.379  1.00    35 H
                                    5.66%     1 P:z            -5.593  0.67    21 C
                                    4.67%     1 P:y            -5.593  0.67    21 C
                                    4.06%     1 P:z            -5.593  0.67    12 C
                                    3.79%     1 P:z            -5.593  0.67    15 C
                                    3.25%     1 P:y            -5.593  0.67    15 C
                                    2.47%     1 P:y            -9.443  1.33    23 O
                                    2.44%     1 S              -6.379  1.00    38 H
                                    2.42%     1 P:x            -9.443  1.33    32 O
                                    2.28%     1 P:y            -5.593  0.67     6 C
                                    2.27%     1 P:y            -9.443  1.33    32 O
                                    1.78%     1 P:y            -5.593  0.67    16 C
                                    1.69%     1 P:x            -5.593  0.67    20 C
                                    1.66%     1 P:y            -5.593  0.67    11 C
                                    1.60%     1 P:z            -5.593  0.67     3 C
                                    1.56%     1 P:y            -5.593  0.67     5 C
                                    1.39%     1 P:y            -5.593  0.67    10 C
                                    1.33%     1 P:z            -5.593  0.67    20 C
                                    1.30%     1 S              -6.379  1.00    37 H
                                    1.24%     1 P:y            -9.443  1.33    30 O
                                    1.23%     1 S              -6.379  1.00    50 H
                                    1.22%     1 S             -13.825  2.00     8 C
                                    1.18%     1 P:y            -5.593  0.67    19 C
                                    1.17%     1 S              -6.379  1.00    51 H
                                    1.16%     1 S             -13.825  2.00     9 C
                                    1.01%     1 P:x            -9.443  1.33    22 O
                                    1.01%     1 P:z            -9.443  1.33    24 O
     -11.508  2.00    51 A         16.02%     1 P:x            -5.593  0.67    21 C
                                    9.72%     1 P:z            -9.443  1.33    32 O
                                    6.90%     1 P:z            -5.593  0.67    21 C
                                    6.18%     1 P:x            -5.593  0.67    20 C
                                    5.18%     1 P:y            -5.593  0.67    19 C
                                    4.58%     1 S              -6.379  1.00    51 H
                                    4.18%     1 P:y            -5.593  0.67    21 C
                                    4.14%     1 S              -6.379  1.00    50 H
                                    3.50%     1 P:x            -5.593  0.67    19 C
                                    1.99%     1 P:z            -9.443  1.33    31 O
                                    1.97%     1 P:x            -9.443  1.33    23 O
                                    1.82%     2 S              10.963  0.00    51 H
                                    1.73%     1 P:x            -9.443  1.33    30 O
                                    1.45%     1 P:x            -9.443  1.33    29 O
                                    1.34%     1 S             -23.977  2.00    31 O
                                    1.13%     1 P:z            -9.443  1.33    23 O
                                    1.06%     1 P:z            -9.443  1.33    26 O
                                    1.03%     1 P:y            -5.593  0.67    15 C
                                    1.00%     1 P:y            -5.593  0.67    16 C
     -11.462  2.00    52 A         12.49%     1 P:z            -9.443  1.33    26 O
                                    7.09%     1 P:y            -5.593  0.67    12 C
                                    6.92%     1 P:y            -5.593  0.67    13 C
                                    5.85%     1 S              -6.379  1.00    39 H
                                    5.78%     1 P:y            -5.593  0.67     7 C
                                    4.58%     1 P:y            -5.593  0.67    16 C
                                    4.24%     1 S             -23.977  2.00    26 O
                                    3.22%     1 P:z            -5.593  0.67     8 C
                                    3.09%     1 P:y            -5.593  0.67    11 C
                                    3.09%     1 P:z            -9.443  1.33    27 O
                                    2.93%     1 P:z            -5.593  0.67    16 C
                                    2.38%     1 S             -13.825  2.00    16 C
                                    2.30%     1 S             -13.825  2.00    15 C
                                    2.12%     1 P:z            -5.593  0.67     3 C
                                    1.68%     1 P:z            -5.593  0.67     4 C
                                    1.65%     1 P:y            -9.443  1.33    26 O
                                    1.55%     1 S             -13.825  2.00    12 C
                                    1.46%     1 P:y            -5.593  0.67    19 C
                                    1.36%     1 P:z            -5.593  0.67    11 C
                                    1.27%     1 S              -6.379  1.00    37 H
                                    1.20%     1 P:y            -5.593  0.67    15 C
                                    1.09%     1 S              -6.379  1.00    45 H
                                    1.09%     1 S             -13.825  2.00    14 C
     -11.425  2.00    53 A         15.76%     1 P:x            -5.593  0.67     6 C
                                   15.27%     1 P:x            -5.593  0.67     2 C
                                   14.35%     1 P:x            -9.443  1.33    25 O
                                   11.47%     1 P:x            -9.443  1.33    24 O
                                   10.15%     1 P:x            -5.593  0.67     1 C
                                    6.59%     1 P:x            -9.443  1.33    22 O
                                    4.41%     1 P:x            -5.593  0.67     7 C
                                    3.36%     1 P:x            -5.593  0.67     5 C
                                    1.75%     1 P:x            -5.593  0.67     3 C
                                    1.41%     1 P:x            -9.443  1.33    26 O
                                    1.37%     1 P:x            -5.593  0.67    11 C
                                    1.05%     1 P:y            -9.443  1.33    23 O
     -11.045  2.00    54 A          7.90%     1 P:z            -9.443  1.33    22 O
                                    5.14%     1 P:z            -5.593  0.67    12 C
                                    4.55%     1 P:z            -5.593  0.67    18 C
                                    4.30%     1 P:y            -5.593  0.67     3 C
                                    3.89%     1 P:y            -5.593  0.67    10 C
                                    3.79%     1 P:y            -9.443  1.33    22 O
                                    3.17%     1 S              -6.379  1.00    37 H
                                    2.85%     1 P:z            -9.443  1.33    25 O
                                    2.72%     1 S             -23.977  2.00    22 O
                                    2.68%     1 P:x            -9.443  1.33    23 O
                                    2.36%     1 P:y            -5.593  0.67     2 C
                                    2.16%     1 P:y            -5.593  0.67     1 C
                                    1.87%     1 P:y            -5.593  0.67    19 C
                                    1.87%     1 P:y            -9.443  1.33    31 O
                                    1.82%     1 P:z            -5.593  0.67    21 C
                                    1.67%     1 P:z            -5.593  0.67    11 C
                                    1.67%     1 S              -6.379  1.00    35 H
                                    1.61%     1 P:z            -9.443  1.33    31 O
                                    1.60%     1 P:y            -5.593  0.67    21 C
                                    1.52%     1 P:x            -5.593  0.67    17 C
                                    1.48%     1 P:z            -5.593  0.67    10 C
                                    1.42%     1 P:z            -5.593  0.67    17 C
                                    1.36%     1 P:x            -5.593  0.67    18 C
                                    1.36%     1 P:y            -9.443  1.33    32 O
                                    1.08%     1 P:z            -5.593  0.67     3 C
                                    1.04%     1 P:z            -9.443  1.33    27 O
     -10.978  2.00    55 A          5.41%     1 P:y            -5.593  0.67    10 C
                                    4.44%     1 P:x            -5.593  0.67    21 C
                                    3.52%     1 P:x            -5.593  0.67    17 C
                                    3.37%     1 P:x            -5.593  0.67    20 C
                                    3.31%     1 P:z            -5.593  0.67    17 C
                                    3.25%     1 P:z            -5.593  0.67    16 C
                                    3.08%     1 P:y            -9.443  1.33    29 O
                                    2.97%     1 P:z            -9.443  1.33    32 O
                                    2.65%     1 P:y            -5.593  0.67     9 C
                                    2.47%     1 S              -6.379  1.00    38 H
                                    2.44%     1 P:y            -5.593  0.67    15 C
                                    2.43%     1 P:y            -5.593  0.67     8 C
                                    2.43%     1 S              -6.379  1.00    36 H
                                    2.40%     1 S              -6.379  1.00    40 H
                                    2.37%     1 P:z            -5.593  0.67    11 C
                                    2.15%     1 P:z            -5.593  0.67    18 C
                                    1.89%     1 P:z            -5.593  0.67     3 C
                                    1.67%     1 P:z            -5.593  0.67    15 C
                                    1.65%     1 P:x            -5.593  0.67    19 C
                                    1.55%     1 S              -6.379  1.00    41 H
                                    1.51%     1 P:y            -5.593  0.67    18 C
                                    1.45%     1 P:z            -5.593  0.67     5 C
                                    1.37%     1 P:x            -5.593  0.67    11 C
                                    1.34%     1 P:x            -9.443  1.33    31 O
                                    1.34%     1 P:y            -5.593  0.67     2 C
                                    1.32%     1 S              -6.379  1.00    39 H
                                    1.22%     1 P:y            -5.593  0.67     3 C
                                    1.15%     1 P:z            -5.593  0.67     8 C
                                    1.14%     1 P:y            -5.593  0.67    17 C
                                    1.14%     1 P:z            -9.443  1.33    23 O
                                    1.12%     1 P:z            -5.593  0.67    20 C
                                    1.10%     1 S             -23.977  2.00    29 O
                                    1.09%     1 P:z            -9.443  1.33    22 O
     -10.774  2.00    56 A         18.64%     1 P:x            -9.443  1.33    25 O
                                   11.97%     1 P:x            -9.443  1.33    24 O
                                    9.29%     1 P:x            -5.593  0.67     2 C
                                    8.32%     1 P:x            -5.593  0.67     6 C
                                    7.85%     1 P:x            -5.593  0.67     9 C
                                    5.78%     1 P:x            -9.443  1.33    28 O
                                    4.44%     1 P:x            -5.593  0.67     5 C
                                    3.56%     1 P:z            -9.443  1.33    25 O
                                    1.72%     1 P:y            -5.593  0.67    19 C
                                    1.50%     1 P:x            -5.593  0.67     3 C
                                    1.38%     1 P:y            -5.593  0.67    20 C
                                    1.35%     1 P:z            -5.593  0.67    16 C
                                    1.27%     1 S             -23.977  2.00    25 O
                                    1.12%     1 P:z            -9.443  1.33    30 O
     -10.692  2.00    57 A          5.01%     1 P:z            -5.593  0.67    17 C
                                    4.89%     1 P:z            -5.593  0.67    18 C
                                    4.69%     1 P:z            -5.593  0.67    16 C
                                    4.40%     1 P:x            -9.443  1.33    24 O
                                    4.38%     1 P:z            -5.593  0.67    11 C
                                    3.90%     1 P:x            -9.443  1.33    25 O
                                    3.24%     1 P:z            -9.443  1.33    26 O
                                    3.19%     1 P:z            -9.443  1.33    31 O
                                    3.11%     1 P:y            -5.593  0.67    15 C
                                    2.83%     1 P:x            -5.593  0.67     6 C
                                    2.10%     1 S              -6.379  1.00    38 H
                                    1.95%     1 P:y            -5.593  0.67    19 C
                                    1.93%     1 P:y            -9.443  1.33    28 O
                                    1.72%     1 P:x            -5.593  0.67    18 C
                                    1.70%     1 P:y            -9.443  1.33    26 O
                                    1.63%     1 P:y            -9.443  1.33    31 O
                                    1.62%     1 S              -6.379  1.00    41 H
                                    1.60%     1 P:z            -9.443  1.33    23 O
                                    1.57%     1 P:z            -9.443  1.33    29 O
                                    1.55%     1 P:x            -5.593  0.67     2 C
                                    1.46%     1 P:z            -9.443  1.33    27 O
                                    1.37%     1 P:z            -5.593  0.67    12 C
                                    1.29%     1 P:x            -9.443  1.33    22 O
                                    1.27%     1 P:z            -9.443  1.33    30 O
                                    1.24%     1 P:x            -5.593  0.67    21 C
                                    1.19%     1 P:y            -9.443  1.33    29 O
                                    1.10%     1 S              -6.379  1.00    36 H
                                    1.08%     1 P:z            -9.443  1.33    25 O
                                    1.05%     1 P:y            -5.593  0.67     9 C
                                    1.02%     1 P:x            -5.593  0.67     7 C
                                    1.00%     1 P:y            -5.593  0.67    20 C
     -10.480  2.00    58 A          8.15%     1 P:z            -9.443  1.33    25 O
                                    7.78%     1 P:z            -9.443  1.33    24 O
                                    7.68%     1 P:y            -5.593  0.67     8 C
                                    5.89%     1 P:y            -5.593  0.67     9 C
                                    4.23%     1 S              -6.379  1.00    36 H
                                    4.14%     1 P:y            -5.593  0.67     6 C
                                    3.84%     1 P:z            -5.593  0.67     8 C
                                    3.63%     1 P:z            -5.593  0.67    12 C
                                    3.28%     1 S              -6.379  1.00    35 H
                                    2.76%     1 P:y            -9.443  1.33    25 O
                                    2.51%     1 P:y            -9.443  1.33    22 O
                                    2.37%     1 P:y            -5.593  0.67     5 C
                                    2.01%     1 P:z            -9.443  1.33    28 O
                                    1.87%     1 P:z            -9.443  1.33    26 O
                                    1.84%     1 S             -23.977  2.00    25 O
                                    1.83%     1 P:y            -5.593  0.67     1 C
                                    1.69%     1 S             -23.977  2.00    24 O
                                    1.64%     1 S              -6.379  1.00    37 H
                                    1.50%     1 P:y            -9.443  1.33    26 O
                                    1.48%     2 S              10.963  0.00    36 H
                                    1.35%     1 P:x            -5.593  0.67    12 C
                                    1.34%     1 S             -13.825  2.00     1 C
     -10.358  2.00    59 A          6.92%     1 P:y            -9.443  1.33    28 O
                                    6.17%     1 P:z            -9.443  1.33    22 O
                                    5.79%     1 P:y            -9.443  1.33    22 O
                                    5.65%     1 S             -23.977  2.00    28 O
                                    5.25%     1 P:z            -9.443  1.33    28 O
                                    4.30%     1 P:y            -5.593  0.67     5 C
                                    3.36%     1 P:y            -5.593  0.67     1 C
                                    3.18%     1 P:z            -5.593  0.67     9 C
                                    3.01%     1 P:y            -5.593  0.67    10 C
                                    2.41%     1 P:x            -9.443  1.33    25 O
                                    2.23%     1 P:y            -5.593  0.67    19 C
                                    2.14%     1 P:z            -9.443  1.33    25 O
                                    2.07%     1 P:y            -9.443  1.33    25 O
                                    1.92%     1 S              -6.379  1.00    33 H
                                    1.71%     1 P:x            -9.443  1.33    23 O
                                    1.68%     1 P:z            -9.443  1.33    24 O
                                    1.64%     1 P:y            -5.593  0.67     3 C
                                    1.44%     1 P:x            -9.443  1.33    28 O
                                    1.30%     1 S             -23.977  2.00    22 O
                                    1.21%     1 P:z            -9.443  1.33    26 O
                                    1.19%     1 P:y            -5.593  0.67    20 C
                                    1.19%     1 P:z            -9.443  1.33    31 O
                                    1.18%     1 P:x            -5.593  0.67     2 C
                                    1.17%     2 P:z            11.759  0.00     9 C
                                    1.14%     1 S              -6.379  1.00    35 H
                                    1.10%     1 P:y            -9.443  1.33    24 O
                                    1.06%     1 P:y            -5.593  0.67     2 C
     -10.205  2.00    60 A         11.86%     1 P:z            -9.443  1.33    28 O
                                    8.29%     1 P:z            -9.443  1.33    25 O
                                    6.41%     1 S             -23.977  2.00    28 O
                                    4.41%     1 P:y            -9.443  1.33    25 O
                                    4.01%     1 P:z            -9.443  1.33    22 O
                                    3.81%     1 P:z            -9.443  1.33    26 O
                                    3.79%     1 P:x            -5.593  0.67     9 C
                                    3.69%     1 P:y            -9.443  1.33    26 O
                                    2.65%     1 P:x            -9.443  1.33    28 O
                                    2.64%     1 S             -23.977  2.00    25 O
                                    2.17%     1 P:z            -5.593  0.67     8 C
                                    1.68%     1 P:y            -5.593  0.67     8 C
                                    1.54%     1 P:y            -9.443  1.33    28 O
                                    1.40%     1 P:x            -9.443  1.33    26 O
                                    1.34%     1 P:z            -9.443  1.33    24 O
                                    1.31%     1 P:y            -5.593  0.67     9 C
                                    1.27%     1 P:y            -5.593  0.67    16 C
                                    1.17%     1 P:y            -5.593  0.67     1 C
                                    1.15%     1 P:y            -5.593  0.67    20 C
                                    1.08%     1 S             -23.977  2.00    26 O
                                    1.07%     1 S             -13.825  2.00     1 C
                                    1.04%     1 P:y            -5.593  0.67    15 C
     -10.183  2.00    61 A         31.56%     1 P:x            -9.443  1.33    26 O
                                   23.69%     1 P:x            -9.443  1.33    27 O
                                   11.62%     1 P:x            -5.593  0.67    13 C
                                    6.29%     1 P:x            -5.593  0.67    12 C
                                    4.38%     1 P:x            -5.593  0.67    14 C
                                    4.12%     1 P:x            -5.593  0.67    11 C
                                    2.08%     1 P:z            -9.443  1.33    26 O
                                    2.02%     1 P:x            -9.443  1.33    22 O
                                    1.40%     1 P:x            -5.593  0.67     4 C
     -10.044  2.00    62 A          8.89%     1 P:z            -9.443  1.33    26 O
                                    6.85%     1 P:z            -9.443  1.33    28 O
                                    5.98%     1 P:y            -9.443  1.33    26 O
                                    5.15%     1 P:x            -5.593  0.67     9 C
                                    4.79%     1 P:z            -9.443  1.33    24 O
                                    4.30%     1 P:y            -5.593  0.67    16 C
                                    3.95%     1 P:x            -9.443  1.33    28 O
                                    3.79%     1 P:y            -5.593  0.67    15 C
                                    3.79%     1 S             -23.977  2.00    28 O
                                    3.64%     1 P:y            -9.443  1.33    28 O
                                    3.14%     1 P:x            -9.443  1.33    24 O
                                    2.46%     1 P:y            -5.593  0.67    20 C
                                    2.23%     1 P:z            -5.593  0.67    10 C
                                    2.00%     1 S             -23.977  2.00    26 O
                                    1.85%     1 S              -6.379  1.00    39 H
                                    1.37%     1 P:x            -5.593  0.67     6 C
                                    1.29%     1 P:z            -5.593  0.67     8 C
                                    1.23%     1 P:y            -5.593  0.67     7 C
                                    1.08%     1 P:z            -9.443  1.33    30 O
     -10.008  2.00    63 A         23.07%     1 P:x            -9.443  1.33    28 O
                                   20.98%     1 P:x            -5.593  0.67     9 C
                                    9.66%     1 P:x            -9.443  1.33    24 O
                                    6.10%     1 P:x            -9.443  1.33    25 O
                                    4.30%     1 P:x            -5.593  0.67     6 C
                                    4.20%     1 P:x            -5.593  0.67     8 C
                                    3.83%     1 P:x            -9.443  1.33    22 O
                                    3.61%     1 P:z            -9.443  1.33    28 O
                                    1.86%     1 S             -23.977  2.00    28 O
                                    1.29%     1 P:x            -5.593  0.67     2 C
                                    1.21%     1 P:z            -9.443  1.33    26 O
                                    1.10%     1 P:z            -5.593  0.67    10 C
                                    1.10%     1 P:y            -5.593  0.67     9 C
      -9.899  2.00    64 A         11.69%     1 P:z            -9.443  1.33    27 O
                                    6.58%     1 P:y            -9.443  1.33    27 O
                                    5.29%     1 P:z            -9.443  1.33    22 O
                                    5.18%     1 P:z            -9.443  1.33    26 O
                                    4.39%     1 S             -23.977  2.00    27 O
                                    4.39%     1 P:z            -5.593  0.67    16 C
                                    3.86%     1 P:y            -9.443  1.33    26 O
                                    3.50%     1 P:z            -9.443  1.33    24 O
                                    3.18%     1 S              -6.379  1.00    39 H
                                    3.08%     1 P:z            -5.593  0.67    10 C
                                    2.90%     1 P:z            -5.593  0.67    12 C
                                    2.51%     1 P:y            -5.593  0.67    16 C
                                    2.09%     1 P:z            -5.593  0.67     8 C
                                    2.03%     1 P:y            -5.593  0.67    15 C
                                    1.98%     1 P:y            -5.593  0.67    20 C
                                    1.66%     1 P:z            -9.443  1.33    25 O
                                    1.51%     1 P:y            -5.593  0.67    14 C
                                    1.45%     1 S             -23.977  2.00    26 O
                                    1.14%     2 S              10.963  0.00    46 H
                                    1.06%     1 P:y            -9.443  1.33    32 O
                                    1.06%     1 P:y            -5.593  0.67    12 C
                                    1.03%     1 S             -13.825  2.00    14 C
                                    1.00%     1 S              -6.379  1.00    33 H
      -9.725  2.00    65 A         19.71%     1 P:x            -9.443  1.33    27 O
                                   18.41%     1 P:x            -5.593  0.67    11 C
                                   11.63%     1 P:x            -5.593  0.67    16 C
                                    8.67%     1 P:x            -5.593  0.67     4 C
                                    6.73%     1 P:x            -5.593  0.67     7 C
                                    4.62%     1 P:x            -9.443  1.33    24 O
                                    4.48%     1 P:x            -5.593  0.67    15 C
                                    3.70%     1 P:x            -9.443  1.33    22 O
                                    3.09%     1 P:x            -5.593  0.67    13 C
                                    2.40%     1 P:x            -5.593  0.67    12 C
                                    1.86%     1 P:x            -5.593  0.67     5 C
                                    1.65%     1 P:z            -5.593  0.67    11 C
                                    1.39%     1 P:x            -5.593  0.67     3 C
                                    1.31%     1 P:x            -5.593  0.67     8 C
                                    1.14%     1 P:x            -9.443  1.33    25 O
      -9.673  2.00    66 A          8.87%     1 P:x            -9.443  1.33    30 O
                                    8.38%     1 P:x            -9.443  1.33    23 O
                                    7.50%     1 P:z            -9.443  1.33    27 O
                                    6.33%     1 P:z            -9.443  1.33    30 O
                                    4.87%     1 P:y            -9.443  1.33    29 O
                                    3.93%     1 P:y            -5.593  0.67    20 C
                                    3.52%     1 P:z            -9.443  1.33    28 O
                                    3.18%     1 S             -23.977  2.00    30 O
                                    2.44%     1 P:z            -9.443  1.33    23 O
                                    2.43%     1 S             -23.977  2.00    23 O
                                    2.42%     1 P:z            -9.443  1.33    22 O
                                    2.16%     1 P:x            -5.593  0.67    17 C
                                    2.06%     1 P:y            -9.443  1.33    32 O
                                    1.88%     1 S             -23.977  2.00    28 O
                                    1.86%     1 P:y            -9.443  1.33    27 O
                                    1.86%     1 S             -23.977  2.00    27 O
                                    1.75%     1 P:y            -9.443  1.33    28 O
                                    1.64%     1 P:z            -5.593  0.67     5 C
                                    1.53%     1 P:z            -5.593  0.67    10 C
                                    1.48%     1 P:z            -5.593  0.67    20 C
                                    1.46%     1 S              -6.379  1.00    43 H
                                    1.34%     1 P:z            -9.443  1.33    31 O
                                    1.30%     1 P:x            -5.593  0.67    10 C
                                    1.27%     1 P:x            -5.593  0.67    21 C
                                    1.06%     1 P:z            -9.443  1.33    25 O
      -9.485  2.00    67 A         19.37%     1 P:x            -9.443  1.33    30 O
                                    9.85%     1 P:z            -9.443  1.33    27 O
                                    7.36%     1 P:z            -9.443  1.33    30 O
                                    5.08%     1 S             -23.977  2.00    30 O
                                    2.89%     1 P:x            -9.443  1.33    23 O
                                    2.84%     1 P:z            -5.593  0.67    19 C
                                    2.54%     1 P:z            -9.443  1.33    24 O
                                    2.35%     1 P:z            -5.593  0.67    14 C
                                    2.34%     1 P:z            -5.593  0.67    10 C
                                    2.27%     1 S             -23.977  2.00    27 O
                                    2.25%     1 S              -6.379  1.00    42 H
                                    1.96%     1 P:y            -9.443  1.33    27 O
                                    1.69%     1 P:z            -9.443  1.33    28 O
                                    1.67%     1 P:x            -9.443  1.33    31 O
                                    1.39%     1 S             -13.825  2.00    20 C
                                    1.34%     1 P:x            -9.443  1.33    27 O
                                    1.24%     1 P:z            -9.443  1.33    29 O
                                    1.23%     1 P:y            -9.443  1.33    32 O
                                    1.23%     1 P:y            -9.443  1.33    30 O
                                    1.13%     1 P:z            -5.593  0.67    15 C
                                    1.03%     2 S              10.963  0.00    48 H
                                    1.02%     1 P:z            -5.593  0.67     3 C
                                    1.01%     1 P:x            -5.593  0.67    18 C
      -9.262  2.00    68 A         22.47%     1 P:z            -9.443  1.33    24 O
                                    9.83%     1 P:z            -9.443  1.33    25 O
                                    6.29%     1 P:z            -5.593  0.67     1 C
                                    4.30%     1 S             -23.977  2.00    24 O
                                    4.22%     1 P:x            -9.443  1.33    30 O
                                    3.22%     1 P:z            -9.443  1.33    27 O
                                    2.33%     1 P:y            -9.443  1.33    32 O
                                    2.25%     1 P:y            -9.443  1.33    25 O
                                    2.06%     1 P:z            -9.443  1.33    30 O
                                    2.00%     1 P:y            -9.443  1.33    24 O
                                    1.58%     1 S             -23.977  2.00    25 O
                                    1.56%     1 P:z            -5.593  0.67     6 C
                                    1.46%     1 P:x            -9.443  1.33    31 O
                                    1.45%     2 P:z            11.759  0.00     6 C
                                    1.41%     1 P:z            -9.443  1.33    23 O
                                    1.27%     1 P:z            -5.593  0.67    14 C
                                    1.27%     1 P:z            -5.593  0.67    16 C
                                    1.15%     1 P:z            -5.593  0.67     2 C
                                    1.11%     1 P:y            -9.443  1.33    28 O
                                    1.08%     1 S              -6.379  1.00    42 H
                                    1.03%     1 P:z            -5.593  0.67     8 C
                                    1.02%     1 S             -23.977  2.00    30 O
      -9.219  2.00    69 A          9.90%     1 P:z            -9.443  1.33    24 O
                                    8.86%     1 P:z            -9.443  1.33    27 O
                                    7.41%     1 P:z            -9.443  1.33    22 O
                                    4.95%     1 P:z            -9.443  1.33    28 O
                                    4.54%     1 P:z            -5.593  0.67     8 C
                                    4.08%     1 P:z            -5.593  0.67    16 C
                                    3.61%     1 P:z            -5.593  0.67    14 C
                                    3.19%     1 P:z            -9.443  1.33    25 O
                                    3.02%     1 P:z            -5.593  0.67    12 C
                                    2.81%     1 S             -23.977  2.00    24 O
                                    2.53%     1 P:z            -5.593  0.67     5 C
                                    2.28%     1 P:z            -5.593  0.67    15 C
                                    2.03%     1 S              -6.379  1.00    37 H
                                    1.77%     1 P:y            -9.443  1.33    24 O
                                    1.76%     1 P:z            -5.593  0.67     1 C
                                    1.75%     1 S             -23.977  2.00    28 O
                                    1.70%     1 P:y            -9.443  1.33    22 O
                                    1.69%     1 S              -6.379  1.00    39 H
                                    1.63%     1 S              -6.379  1.00    38 H
                                    1.53%     1 P:z            -5.593  0.67    11 C
                                    1.45%     1 S             -23.977  2.00    27 O
                                    1.22%     1 P:y            -9.443  1.33    27 O
                                    1.08%     1 S             -23.977  2.00    22 O
      -8.968  2.00    70 A         18.85%     1 P:x            -9.443  1.33    31 O
                                   15.12%     1 P:z            -9.443  1.33    31 O
                                   11.74%     1 P:y            -9.443  1.33    32 O
                                    7.66%     1 P:z            -9.443  1.33    32 O
                                    5.97%     1 S             -23.977  2.00    31 O
                                    4.02%     1 S             -23.977  2.00    32 O
                                    3.99%     1 P:z            -9.443  1.33    29 O
                                    3.29%     1 S              -6.379  1.00    41 H
                                    3.25%     1 P:z            -5.593  0.67    17 C
                                    2.11%     1 S              -6.379  1.00    50 H
                                    1.79%     1 P:y            -9.443  1.33    29 O
                                    1.66%     1 P:y            -5.593  0.67    18 C
                                    1.63%     1 P:z            -5.593  0.67    18 C
                                    1.46%     1 P:x            -9.443  1.33    32 O
                                    1.32%     2 S              10.963  0.00    49 H
                                    1.30%     1 P:z            -5.593  0.67    21 C
                                    1.22%     1 P:y            -5.593  0.67    20 C
                                    1.04%     1 S              -6.379  1.00    51 H
                                    1.02%     1 P:y            -5.593  0.67    21 C
      -8.673  2.00    71 A         14.02%     1 P:y            -9.443  1.33    32 O
                                    6.95%     1 P:y            -9.443  1.33    29 O
                                    5.69%     1 P:z            -9.443  1.33    32 O
                                    4.86%     1 P:z            -5.593  0.67    10 C
                                    4.25%     1 P:z            -9.443  1.33    29 O
                                    4.08%     1 S             -23.977  2.00    32 O
                                    2.98%     1 P:x            -9.443  1.33    31 O
                                    2.63%     1 P:x            -9.443  1.33    23 O
                                    2.56%     1 P:z            -9.443  1.33    30 O
                                    2.54%     1 S              -6.379  1.00    50 H
                                    2.46%     1 P:z            -5.593  0.67     3 C
                                    2.41%     1 P:y            -5.593  0.67    20 C
                                    2.29%     1 P:z            -5.593  0.67    17 C
                                    2.15%     1 P:z            -9.443  1.33    23 O
                                    1.99%     1 P:y            -5.593  0.67    21 C
                                    1.88%     1 P:z            -9.443  1.33    31 O
                                    1.87%     1 P:z            -9.443  1.33    22 O
                                    1.85%     1 S              -6.379  1.00    33 H
                                    1.82%     1 S              -6.379  1.00    41 H
                                    1.80%     1 P:z            -9.443  1.33    25 O
                                    1.80%     1 S              -6.379  1.00    40 H
                                    1.73%     1 P:x            -5.593  0.67    20 C
                                    1.54%     1 S              -6.379  1.00    51 H
                                    1.33%     1 P:x            -9.443  1.33    32 O
                                    1.27%     1 P:z            -5.593  0.67    21 C
                                    1.03%     1 S             -23.977  2.00    29 O
                                    1.01%     1 P:y            -9.443  1.33    22 O
      -8.456  2.00    72 A         11.27%     1 P:x            -5.593  0.67     4 C
                                   10.77%     1 P:x            -5.593  0.67    15 C
                                    9.52%     1 P:x            -9.443  1.33    24 O
                                    8.69%     1 P:x            -5.593  0.67    16 C
                                    8.49%     1 P:x            -9.443  1.33    25 O
                                    7.40%     1 P:x            -5.593  0.67     3 C
                                    7.21%     1 P:x            -5.593  0.67     5 C
                                    6.58%     1 P:x            -9.443  1.33    26 O
                                    6.56%     1 P:x            -5.593  0.67     7 C
                                    3.54%     1 P:y            -9.443  1.33    29 O
                                    3.18%     1 P:x            -5.593  0.67     8 C
                                    2.77%     1 P:x            -9.443  1.33    27 O
                                    2.74%     1 P:x            -9.443  1.33    22 O
                                    1.09%     1 P:x            -5.593  0.67    11 C
      -8.326  2.00    73 A         19.53%     1 P:z            -9.443  1.33    23 O
                                    7.81%     1 P:y            -9.443  1.33    29 O
                                    6.73%     1 S              -6.379  1.00    43 H
                                    6.29%     1 P:x            -9.443  1.33    23 O
                                    5.14%     1 S             -23.977  2.00    23 O
                                    4.67%     1 P:y            -9.443  1.33    23 O
                                    3.42%     1 P:z            -5.593  0.67    20 C
                                    3.02%     1 P:x            -5.593  0.67    10 C
                                    2.87%     1 S              -6.379  1.00    33 H
                                    2.79%     1 P:z            -9.443  1.33    30 O
                                    2.33%     1 P:z            -5.593  0.67    10 C
                                    2.15%     1 S             -23.977  2.00    29 O
                                    2.12%     1 S              -6.379  1.00    42 H
                                    1.55%     1 S              -6.379  1.00    51 H
                                    1.39%     1 P:z            -5.593  0.67     3 C
                                    1.31%     1 P:x            -5.593  0.67    21 C
                                    1.26%     1 P:y            -5.593  0.67    21 C
                                    1.14%     1 P:x            -5.593  0.67    20 C
                                    1.08%     1 P:z            -9.443  1.33    32 O
                                    1.08%     1 P:y            -5.593  0.67    17 C
      -8.234  2.00    74 A         30.57%     1 P:y            -9.443  1.33    29 O
                                    9.77%     1 P:z            -9.443  1.33    31 O
                                    5.09%     1 S             -23.977  2.00    29 O
                                    4.45%     1 P:y            -5.593  0.67    17 C
                                    3.51%     1 P:x            -5.593  0.67    19 C
                                    3.16%     1 P:z            -5.593  0.67    18 C
                                    2.43%     1 S              -6.379  1.00    40 H
                                    2.40%     1 P:y            -9.443  1.33    32 O
                                    1.91%     1 P:x            -5.593  0.67    18 C
                                    1.88%     1 S             -23.977  2.00    31 O
                                    1.86%     1 P:y            -5.593  0.67    10 C
                                    1.73%     1 P:x            -5.593  0.67    20 C
                                    1.56%     1 P:y            -9.443  1.33    30 O
                                    1.49%     1 P:z            -9.443  1.33    30 O
                                    1.35%     1 P:y            -9.443  1.33    31 O
                                    1.33%     1 P:y            -5.593  0.67    21 C
                                    1.30%     1 P:x            -9.443  1.33    23 O
                                    1.27%     2 P:y            11.759  0.00    17 C
                                    1.13%     1 P:x            -9.443  1.33    30 O
                                    1.10%     1 P:x            -5.593  0.67    10 C
      -7.680  2.00    75 A         14.90%     1 P:x            -5.593  0.67    15 C
                                   10.24%     1 P:x            -9.443  1.33    25 O
                                    9.43%     1 P:x            -9.443  1.33    24 O
                                    9.12%     1 P:x            -9.443  1.33    22 O
                                    7.73%     1 P:x            -5.593  0.67     1 C
                                    7.46%     1 P:x            -9.443  1.33    26 O
                                    5.29%     1 P:x            -5.593  0.67     8 C
                                    4.64%     1 P:x            -5.593  0.67    16 C
                                    4.56%     1 P:x            -5.593  0.67     7 C
                                    4.56%     1 P:x            -9.443  1.33    28 O
                                    3.39%     1 P:x            -5.593  0.67    11 C
                                    3.06%     1 P:x            -5.593  0.67    12 C
                                    2.57%     1 P:x            -5.593  0.67     3 C
                                    2.31%     1 P:x            -5.593  0.67    14 C
                                    2.01%     1 P:x            -5.593  0.67     5 C
                                    1.93%     1 P:x            -5.593  0.67     2 C
                                    1.10%     1 P:x            -5.593  0.67     6 C
      -7.487  2.00    76 A         32.22%     1 P:y            -9.443  1.33    30 O
                                   12.87%     1 P:z            -9.443  1.33    30 O
                                    8.40%     1 P:x            -9.443  1.33    30 O
                                    7.14%     1 P:y            -9.443  1.33    23 O
                                    6.68%     1 P:z            -9.443  1.33    23 O
                                    4.84%     1 S              -6.379  1.00    42 H
                                    2.82%     1 P:x            -5.593  0.67    20 C
                                    2.37%     1 S              -6.379  1.00    33 H
                                    2.34%     1 P:x            -9.443  1.33    23 O
                                    1.68%     1 P:y            -9.443  1.33    31 O
                                    1.37%     1 P:z            -9.443  1.33    29 O
                                    1.30%     1 P:x            -9.443  1.33    31 O
                                    1.27%     1 S             -13.825  2.00    19 C
                                    1.16%     1 P:z            -5.593  0.67    19 C
                                    1.10%     1 P:y            -9.443  1.33    29 O
                                    1.03%     1 P:z            -9.443  1.33    31 O
      -7.142  2.00    77 A         27.46%     1 P:y            -9.443  1.33    31 O
                                   16.18%     1 P:x            -9.443  1.33    31 O
                                   11.66%     1 P:z            -9.443  1.33    31 O
                                    8.25%     1 S              -6.379  1.00    41 H
                                    6.75%     1 P:y            -9.443  1.33    30 O
                                    3.13%     1 P:y            -5.593  0.67    19 C
                                    2.98%     1 S              -6.379  1.00    42 H
                                    2.72%     1 P:z            -9.443  1.33    32 O
                                    2.56%     1 P:y            -9.443  1.33    32 O
                                    2.37%     1 P:z            -9.443  1.33    30 O
                                    1.61%     1 P:x            -9.443  1.33    23 O
                                    1.54%     1 P:z            -9.443  1.33    29 O
                                    1.37%     1 P:y            -9.443  1.33    23 O
                                    1.36%     1 P:z            -5.593  0.67    18 C
                                    1.26%     1 S              -6.379  1.00    40 H
                                    1.21%     1 P:x            -9.443  1.33    32 O
                                    1.16%     1 P:x            -5.593  0.67    19 C
      -6.987  2.00    78 A         26.83%     1 P:z            -9.443  1.33    32 O
                                   25.83%     1 P:y            -9.443  1.33    32 O
                                   15.45%     1 P:x            -9.443  1.33    32 O
                                    6.78%     1 S              -6.379  1.00    50 H
                                    6.33%     1 S              -6.379  1.00    51 H
                                    2.12%     1 P:x            -9.443  1.33    23 O
                                    1.99%     1 P:y            -9.443  1.33    31 O
                                    1.92%     1 P:z            -5.593  0.67    21 C
                                    1.26%     1 P:x            -9.443  1.33    31 O
                                    1.09%     1 P:y            -9.443  1.33    23 O
                                    1.08%     1 P:y            -5.593  0.67    21 C
      -6.886  2.00    79 A         21.52%     1 P:x            -5.593  0.67     1 C
                                   17.61%     1 P:x            -5.593  0.67    12 C
                                    7.97%     1 P:x            -9.443  1.33    27 O
                                    7.07%     1 P:x            -5.593  0.67    15 C
                                    6.97%     1 P:x            -9.443  1.33    25 O
                                    6.89%     1 P:x            -5.593  0.67     4 C
                                    4.98%     1 P:x            -9.443  1.33    24 O
                                    3.05%     1 P:x            -5.593  0.67     2 C
                                    2.75%     1 P:x            -5.593  0.67    13 C
                                    2.74%     1 P:x            -5.593  0.67     5 C
                                    2.62%     1 P:x            -5.593  0.67    16 C
                                    2.35%     1 P:x            -5.593  0.67    11 C
                                    2.00%     1 P:x            -5.593  0.67     7 C
                                    1.40%     1 P:x            -5.593  0.67     6 C
                                    1.37%     1 P:x            -5.593  0.67     8 C
                                    1.10%     1 P:z            -9.443  1.33    29 O
                                    1.08%     1 P:x            -9.443  1.33    22 O
      -6.633  2.00    80 A         49.05%     1 P:z            -9.443  1.33    29 O
                                    4.96%     1 S              -6.379  1.00    40 H
                                    4.11%     1 P:x            -5.593  0.67    12 C
                                    3.24%     1 P:x            -5.593  0.67    19 C
                                    3.17%     1 P:x            -9.443  1.33    31 O
                                    2.74%     1 P:x            -9.443  1.33    27 O
                                    2.28%     1 P:y            -5.593  0.67    18 C
                                    2.14%     1 P:z            -5.593  0.67    18 C
                                    2.09%     1 P:y            -9.443  1.33    23 O
                                    2.00%     1 P:z            -5.593  0.67    17 C
                                    1.80%     1 P:x            -5.593  0.67     8 C
                                    1.59%     1 P:x            -9.443  1.33    23 O
                                    1.53%     1 P:y            -9.443  1.33    31 O
                                    1.41%     1 P:x            -5.593  0.67     1 C
                                    1.33%     1 S              -6.379  1.00    33 H
                                    1.27%     1 P:x            -5.593  0.67    13 C
                                    1.22%     1 P:x            -5.593  0.67    15 C
                                    1.03%     1 P:x            -5.593  0.67     3 C
                                    1.03%     1 P:x            -9.443  1.33    24 O
      -6.584  2.00    81 A         18.81%     1 P:x            -5.593  0.67     5 C
                                   15.37%     1 P:x            -9.443  1.33    28 O
                                    8.18%     1 P:x            -9.443  1.33    25 O
                                    6.24%     1 P:x            -5.593  0.67     1 C
                                    6.09%     1 P:x            -5.593  0.67     8 C
                                    5.66%     1 P:x            -5.593  0.67    12 C
                                    5.48%     1 P:x            -9.443  1.33    22 O
                                    4.96%     1 P:x            -5.593  0.67     2 C
                                    4.32%     1 P:x            -9.443  1.33    27 O
                                    2.39%     1 P:x            -5.593  0.67     3 C
                                    2.13%     1 P:x            -5.593  0.67    13 C
                                    2.04%     1 P:y            -9.443  1.33    23 O
                                    1.67%     1 P:x            -5.593  0.67     4 C
                                    1.63%     1 P:z            -9.443  1.33    29 O
                                    1.56%     1 P:x            -5.593  0.67    15 C
                                    1.50%     1 P:x            -5.593  0.67     7 C
                                    1.45%     1 P:x            -9.443  1.33    23 O
                                    1.20%     1 P:x            -5.593  0.67    16 C
                                    1.05%     1 P:x            -9.443  1.33    24 O
      -6.453  2.00    82 A         19.86%     1 P:x            -9.443  1.33    23 O
                                   17.40%     1 P:y            -9.443  1.33    23 O
                                    7.39%     1 P:z            -9.443  1.33    29 O
                                    7.15%     1 P:y            -9.443  1.33    30 O
                                    3.75%     1 P:x            -9.443  1.33    30 O
                                    3.66%     1 P:x            -5.593  0.67    19 C
                                    3.18%     1 P:x            -9.443  1.33    31 O
                                    2.58%     1 P:x            -5.593  0.67     5 C
                                    2.19%     1 P:x            -5.593  0.67    20 C
                                    2.16%     1 P:x            -5.593  0.67    17 C
                                    2.08%     1 S              -6.379  1.00    43 H
                                    1.96%     1 P:x            -5.593  0.67     3 C
                                    1.88%     1 P:z            -9.443  1.33    31 O
                                    1.80%     1 P:y            -5.593  0.67    17 C
                                    1.52%     1 P:z            -5.593  0.67    18 C
                                    1.50%     1 S              -6.379  1.00    33 H
                                    1.48%     1 P:z            -9.443  1.33    23 O
                                    1.21%     1 P:x            -9.443  1.33    24 O
                                    1.19%     1 P:x            -9.443  1.33    25 O
                                    1.11%     1 P:y            -9.443  1.33    31 O
                                    1.11%     1 S             -13.825  2.00    17 C
                                    1.00%     1 P:y            -5.593  0.67    20 C
      -6.315  2.00    83 A         16.85%     1 P:x            -5.593  0.67     3 C
                                    9.19%     1 P:x            -9.443  1.33    27 O
                                    8.28%     1 P:x            -9.443  1.33    24 O
                                    8.03%     1 P:z            -9.443  1.33    29 O
                                    6.09%     1 P:x            -5.593  0.67    14 C
                                    6.01%     1 P:x            -5.593  0.67    13 C
                                    5.92%     1 P:x            -5.593  0.67    16 C
                                    5.23%     1 P:x            -9.443  1.33    26 O
                                    4.94%     1 P:x            -5.593  0.67     1 C
                                    4.65%     1 P:x            -5.593  0.67     6 C
                                    3.60%     1 P:x            -5.593  0.67    11 C
                                    3.07%     1 P:x            -5.593  0.67     5 C
                                    2.67%     1 P:x            -9.443  1.33    22 O
                                    2.03%     1 P:x            -5.593  0.67     4 C
                                    2.00%     1 P:x            -5.593  0.67    12 C
                                    1.89%     1 P:x            -9.443  1.33    25 O
                                    1.50%     1 P:x            -5.593  0.67     2 C
                                    1.41%     1 P:x            -9.443  1.33    28 O
      -6.078  2.00    84 A         20.88%     1 P:x            -5.593  0.67     8 C
                                    9.24%     1 P:x            -5.593  0.67    14 C
                                    8.09%     1 P:x            -5.593  0.67     3 C
                                    7.59%     1 P:x            -9.443  1.33    26 O
                                    6.81%     1 P:x            -5.593  0.67    11 C
                                    6.74%     1 P:x            -5.593  0.67    16 C
                                    4.52%     1 P:x            -9.443  1.33    24 O
                                    3.88%     1 P:x            -9.443  1.33    27 O
                                    3.63%     1 P:x            -9.443  1.33    28 O
                                    3.10%     1 P:x            -5.593  0.67    13 C
                                    3.03%     1 P:x            -5.593  0.67     7 C
                                    2.77%     1 P:x            -5.593  0.67     6 C
                                    2.76%     1 P:z            -9.443  1.33    29 O
                                    2.65%     1 P:x            -9.443  1.33    22 O
                                    2.15%     1 P:x            -5.593  0.67    15 C
                                    1.96%     1 P:x            -5.593  0.67     5 C
                                    1.72%     1 P:x            -9.443  1.33    25 O
                                    1.60%     1 P:x            -5.593  0.67     2 C
                                    1.32%     1 P:x            -5.593  0.67     1 C
      -5.749  2.00    85 A         54.13%     1 P:y            -9.443  1.33    28 O
                                   17.95%     1 P:z            -9.443  1.33    28 O
                                    7.89%     1 P:y            -5.593  0.67     8 C
                                    6.77%     1 P:z            -5.593  0.67     5 C
                                    3.28%     1 S             -13.825  2.00     8 C
                                    2.79%     1 S             -13.825  2.00     5 C
                                    2.18%     1 P:y            -5.593  0.67     5 C
                                    1.78%     1 P:z            -9.443  1.33    24 O
                                    1.34%     2 P:y            11.759  0.00     9 C
                                   -1.15%     2 S              12.744  0.00     8 C
      -3.247  0.00    86 A         15.50%     1 P:x            -5.593  0.67     7 C
                                   13.93%     1 P:x            -5.593  0.67     8 C
                                   12.70%     1 P:x            -5.593  0.67    12 C
                                   11.62%     1 P:x            -5.593  0.67    14 C
                                    9.84%     1 P:x            -9.443  1.33    28 O
                                    7.61%     1 P:x            -5.593  0.67     9 C
                                    5.90%     1 P:x            -5.593  0.67    16 C
                                    5.73%     1 P:x            -5.593  0.67    11 C
                                    3.50%     1 P:x            -9.443  1.33    22 O
                                    3.24%     1 P:x            -5.593  0.67     6 C
                                    3.18%     1 P:x            -9.443  1.33    26 O
                                    1.83%     1 P:x            -5.593  0.67     3 C
                                    1.69%     1 P:x            -5.593  0.67    15 C
                                    1.61%     1 P:x            -5.593  0.67     1 C
                                    1.16%     1 P:z            -5.593  0.67    12 C
                                    1.10%     1 P:x            -9.443  1.33    24 O
      -2.319  0.00    87 A         16.19%     1 P:x            -5.593  0.67     4 C
                                   16.00%     1 P:x            -5.593  0.67     2 C
                                   10.85%     1 P:x            -5.593  0.67     5 C
                                    8.66%     1 P:x            -5.593  0.67     9 C
                                    8.47%     1 P:x            -5.593  0.67    15 C
                                    7.61%     1 P:x            -9.443  1.33    28 O
                                    6.46%     1 P:x            -5.593  0.67    12 C
                                    6.19%     1 P:x            -5.593  0.67     1 C
                                    5.42%     1 P:x            -5.593  0.67     8 C
                                    3.83%     1 P:x            -5.593  0.67    13 C
                                    3.62%     1 P:x            -5.593  0.67    16 C
                                    3.57%     1 P:x            -9.443  1.33    25 O
                                    2.22%     1 P:x            -9.443  1.33    22 O
                                    1.79%     1 P:x            -5.593  0.67     6 C
                                   -1.27%     2 P:x            11.759  0.00     4 C
                                   -1.12%     2 P:x            11.759  0.00     2 C
                                    1.06%     1 P:x            -5.593  0.67    14 C
      -1.944  0.00    88 A         17.73%     1 P:x            -5.593  0.67    15 C
                                   14.94%     1 P:x            -5.593  0.67     4 C
                                   14.35%     1 P:x            -5.593  0.67    16 C
                                   12.88%     1 P:x            -5.593  0.67    12 C
                                   10.72%     1 P:x            -5.593  0.67     1 C
                                   10.06%     1 P:x            -5.593  0.67    13 C
                                    4.66%     1 P:x            -5.593  0.67     6 C
                                    3.63%     1 P:x            -5.593  0.67     3 C
                                    2.59%     1 P:x            -5.593  0.67     2 C
                                    2.50%     1 P:x            -5.593  0.67     5 C
                                    2.36%     1 P:x            -9.443  1.33    27 O
                                    1.86%     1 P:x            -9.443  1.33    22 O
                                    1.83%     1 P:x            -5.593  0.67     8 C
                                   -1.54%     2 P:x            11.759  0.00    15 C
                                   -1.24%     2 P:x            11.759  0.00     4 C
                                   -1.16%     2 P:x            11.759  0.00    16 C
                                   -1.01%     2 P:x            11.759  0.00    12 C
      -1.828  0.00    89 A         23.94%     1 P:x            -5.593  0.67     6 C
                                   15.59%     1 P:x            -5.593  0.67     3 C
                                    9.97%     1 P:x            -5.593  0.67    16 C
                                    6.81%     1 P:x            -5.593  0.67    13 C
                                    5.67%     1 P:x            -5.593  0.67     2 C
                                    5.61%     1 P:x            -5.593  0.67     4 C
                                    5.30%     1 P:x            -9.443  1.33    24 O
                                    4.27%     1 P:x            -5.593  0.67     1 C
                                    3.58%     1 P:x            -5.593  0.67     8 C
                                    3.58%     1 P:x            -5.593  0.67    11 C
                                    3.18%     1 P:x            -5.593  0.67     5 C
                                    2.27%     1 P:x            -5.593  0.67    15 C
                                    2.06%     1 P:x            -5.593  0.67    10 C
                                   -1.99%     2 P:x            11.759  0.00     6 C
                                    1.67%     1 P:x            -5.593  0.67    14 C
                                    1.54%     1 P:x            -5.593  0.67    17 C
                                    1.54%     1 P:x            -9.443  1.33    27 O
                                    1.17%     1 P:x            -9.443  1.33    25 O
      -1.384  0.00    90 A         58.40%     1 S              -6.379  1.00    45 H
                                   12.32%     1 S              -6.379  1.00    46 H
                                    9.99%     2 S              10.963  0.00    45 H
                                   -7.12%     2 S              27.493  0.00    26 O
                                    4.93%     2 S              10.963  0.00    38 H
                                    3.59%     1 S              -6.379  1.00    38 H
                                    3.53%     1 P:z            -9.443  1.33    26 O
                                    3.35%     1 P:y            -5.593  0.67    14 C
                                    2.58%     1 P:z            -5.593  0.67    15 C
                                    2.52%     1 S             -23.977  2.00    26 O
                                    2.46%     2 S              10.963  0.00    46 H
                                    2.13%     1 P:z            -5.593  0.67    13 C
                                   -1.74%     2 S              27.493  0.00    27 O
                                    1.68%     2 P:y            11.759  0.00    15 C
                                   -1.49%     2 P:z            21.860  0.00    26 O
                                   -1.29%     2 S              12.744  0.00    15 C
                                    1.15%     1 P:y            -5.593  0.67    16 C
      -1.047  0.00    91 A         27.74%     1 S              -6.379  1.00    48 H
                                   14.86%     1 S              -6.379  1.00    50 H
                                   12.86%     1 S              -6.379  1.00    52 H
                                    8.90%     2 S              10.963  0.00    50 H
                                    6.68%     2 S              10.963  0.00    48 H
                                   -5.83%     2 S              12.744  0.00    21 C
                                    5.65%     1 S              -6.379  1.00    51 H
                                    4.67%     1 P:y            -5.593  0.67    21 C
                                    4.35%     1 S              -6.379  1.00    49 H
                                    4.05%     1 P:z            -5.593  0.67    19 C
                                    3.74%     2 S              10.963  0.00    52 H
                                   -3.60%     2 S              27.493  0.00    30 O
                                   -2.92%     2 P:y            11.759  0.00    21 C
                                    2.86%     1 S              -6.379  1.00    42 H
                                    2.25%     1 P:x            -9.443  1.33    30 O
                                   -1.98%     2 S              27.493  0.00    32 O
                                    1.93%     2 S              10.963  0.00    42 H
                                    1.60%     1 P:z            -5.593  0.67    21 C
                                    1.49%     1 S              -6.379  1.00    43 H
                                    1.42%     2 S              10.963  0.00    51 H
                                    1.25%     2 S              10.963  0.00    49 H
                                    1.21%     1 P:z            -5.593  0.67    20 C
                                   -1.02%     2 S              10.963  0.00    43 H
                                    1.02%     1 P:x            -5.593  0.67    21 C
      -0.913  0.00    92 A         64.36%     1 S              -6.379  1.00    34 H
                                   12.38%     2 S              10.963  0.00    34 H
                                   11.64%     1 S              -6.379  1.00    35 H
                                    9.10%     2 S              10.963  0.00    35 H
                                   -5.91%     2 S              27.493  0.00    25 O
                                    5.36%     1 P:y            -9.443  1.33    25 O
                                   -3.41%     2 P:y            21.860  0.00    25 O
                                   -2.95%     2 S              12.744  0.00     1 C
                                   -2.93%     2 P:y            11.759  0.00     1 C
                                    1.90%     1 P:z            -5.593  0.67     2 C
                                    1.82%     1 P:y            -5.593  0.67     1 C
                                    1.77%     2 P:z            11.759  0.00     1 C
                                    1.40%     1 S             -23.977  2.00    25 O
                                   -1.32%     2 P:y            11.759  0.00     2 C
                                   -1.17%     1 P:y            -5.593  0.67     2 C
                                    1.16%     1 P:z            -5.593  0.67     1 C
                                    1.05%     1 P:z            -5.593  0.67     6 C
      -0.692  0.00    93 A         57.50%     1 S              -6.379  1.00    44 H
                                   10.68%     2 S              10.963  0.00    44 H
                                    7.10%     1 S              -6.379  1.00    35 H
                                   -5.34%     2 S              27.493  0.00    24 O
                                    4.95%     2 S              10.963  0.00    35 H
                                    4.20%     1 P:y            -9.443  1.33    24 O
                                    3.84%     1 P:z            -5.593  0.67     1 C
                                    3.06%     1 S              -6.379  1.00    34 H
                                    2.93%     1 P:z            -5.593  0.67     6 C
                                    2.92%     2 P:z            11.759  0.00     1 C
                                   -2.91%     2 P:y            21.860  0.00    24 O
                                    2.33%     1 P:z            -5.593  0.67     2 C
                                    1.65%     1 P:x            -5.593  0.67     9 C
                                   -1.55%     2 S              12.744  0.00     1 C
                                   -1.55%     2 P:y            11.759  0.00     1 C
                                   -1.51%     2 P:y            11.759  0.00     6 C
                                   -1.36%     1 P:y            -5.593  0.67     6 C
                                    1.34%     1 P:x            -5.593  0.67    14 C
                                    1.34%     1 P:x            -5.593  0.67    11 C
                                   -1.25%     1 S             -13.825  2.00     6 C
                                    1.07%     1 P:x            -5.593  0.67     7 C
                                    1.05%     1 S             -23.977  2.00    24 O
                                    1.04%     1 P:z            -9.443  1.33    24 O
                                    1.03%     1 P:x            -5.593  0.67    13 C
      -0.624  0.00    94 A         11.32%     1 P:x            -5.593  0.67     9 C
                                   11.01%     1 P:x            -5.593  0.67    11 C
                                   10.86%     1 P:x            -5.593  0.67    14 C
                                    9.39%     1 P:x            -5.593  0.67     7 C
                                    8.19%     1 P:x            -5.593  0.67    13 C
                                    8.12%     1 S              -6.379  1.00    44 H
                                    6.25%     1 P:x            -5.593  0.67     2 C
                                    5.73%     1 P:x            -9.443  1.33    28 O
                                    4.06%     1 P:x            -5.593  0.67     5 C
                                    2.50%     1 P:x            -5.593  0.67     3 C
                                    2.49%     1 P:x            -5.593  0.67     1 C
                                    2.09%     1 P:x            -5.593  0.67    15 C
                                    2.09%     1 P:x            -5.593  0.67    16 C
                                    1.55%     2 S              10.963  0.00    44 H
                                   -1.49%     2 P:x            11.759  0.00    11 C
                                    1.44%     1 P:x            -9.443  1.33    26 O
                                   -1.33%     2 P:x            11.759  0.00    14 C
                                    1.30%     1 P:x            -9.443  1.33    27 O
                                    1.21%     1 P:x            -9.443  1.33    22 O
                                   -1.21%     2 P:x            11.759  0.00     7 C
                                    1.07%     1 P:z            -5.593  0.67    11 C
                                    1.04%     1 S              -6.379  1.00    35 H
                                    1.02%     1 S              -6.379  1.00    50 H
      -0.423  0.00    95 A         15.92%     1 S              -6.379  1.00    52 H
                                   15.03%     1 S              -6.379  1.00    38 H
                                   11.94%     1 S              -6.379  1.00    42 H
                                    8.85%     1 S              -6.379  1.00    39 H
                                    4.99%     2 S              10.963  0.00    42 H
                                    4.92%     2 S              10.963  0.00    38 H
                                    3.98%     2 S              10.963  0.00    52 H
                                    3.96%     1 S              -6.379  1.00    46 H
                                    3.42%     1 P:z            -5.593  0.67    21 C
                                    3.30%     2 S              10.963  0.00    39 H
                                   -3.11%     2 S              12.744  0.00    16 C
                                   -2.79%     2 S              27.493  0.00    32 O
                                   -2.57%     2 S              12.744  0.00    15 C
                                    2.51%     1 S              -6.379  1.00    37 H
                                    2.46%     1 S              -6.379  1.00    49 H
                                    2.36%     1 S              -6.379  1.00    40 H
                                    2.17%     1 P:x            -5.593  0.67    21 C
                                    2.13%     1 P:y            -5.593  0.67    14 C
                                   -2.05%     2 S              12.744  0.00    19 C
                                    1.87%     1 P:y            -5.593  0.67    15 C
                                    1.66%     1 S              -6.379  1.00    36 H
                                   -1.60%     2 P:z            11.759  0.00    19 C
                                   -1.43%     2 P:z            11.759  0.00    15 C
                                    1.18%     2 S              10.963  0.00    40 H
                                    1.14%     1 S             -13.825  2.00     7 C
                                    1.14%     1 S             -13.825  2.00    16 C
                                    1.10%     1 S             -13.825  2.00    13 C
                                    1.02%     1 P:x            -5.593  0.67    20 C
                                    1.00%     1 P:y            -9.443  1.33    32 O
      -0.158  0.00    96 A         23.88%     1 S              -6.379  1.00    49 H
                                   12.94%     1 S              -6.379  1.00    47 H
                                    4.79%     2 S              10.963  0.00    49 H
                                   -4.53%     2 S              27.493  0.00    31 O
                                    4.41%     1 S              -6.379  1.00    50 H
                                    4.18%     1 P:x            -5.593  0.67    18 C
                                    3.53%     1 S              -6.379  1.00    52 H
                                    3.30%     2 S              10.963  0.00    47 H
                                    2.79%     1 P:y            -5.593  0.67    18 C
                                    2.71%     1 P:x            -5.593  0.67     7 C
                                    2.67%     1 P:x            -5.593  0.67     6 C
                                    2.62%     1 P:x            -5.593  0.67    17 C
                                    2.55%     1 S              -6.379  1.00    41 H
                                    2.27%     1 P:x            -5.593  0.67    10 C
                                    2.13%     1 P:x            -5.593  0.67    19 C
                                   -2.01%     2 S              27.493  0.00    29 O
                                    1.99%     1 S              -6.379  1.00    42 H
                                    1.73%     1 P:y            -9.443  1.33    29 O
                                    1.71%     1 P:z            -5.593  0.67    20 C
                                    1.67%     2 S              10.963  0.00    41 H
                                    1.63%     1 S             -23.977  2.00    31 O
                                    1.44%     1 P:x            -5.593  0.67    14 C
                                    1.42%     1 P:x            -5.593  0.67     5 C
                                    1.40%     2 S              10.963  0.00    50 H
                                    1.30%     1 P:y            -5.593  0.67    19 C
                                    1.23%     1 P:x            -5.593  0.67     3 C
                                    1.22%     1 P:x            -5.593  0.67     1 C
                                    1.14%     1 P:x            -5.593  0.67    11 C
                                    1.09%     1 P:x            -5.593  0.67    15 C
                                    1.08%     1 P:y            -5.593  0.67    21 C
                                   -1.08%     2 S              12.744  0.00    21 C
                                    1.06%     1 P:z            -9.443  1.33    31 O
       0.006  0.00    97 A         23.06%     1 S              -6.379  1.00    52 H
                                   12.05%     1 S              -6.379  1.00    48 H
                                    6.49%     1 P:z            -5.593  0.67    21 C
                                    4.67%     2 S              10.963  0.00    52 H
                                    4.31%     1 S              -6.379  1.00    50 H
                                   -3.82%     2 S              27.493  0.00    32 O
                                    3.49%     1 S              -6.379  1.00    47 H
                                    3.40%     1 S              -6.379  1.00    36 H
                                    3.33%     1 P:y            -9.443  1.33    32 O
                                    3.27%     1 S              -6.379  1.00    37 H
                                    2.78%     1 S              -6.379  1.00    40 H
                                    2.26%     1 P:z            -5.593  0.67    19 C
                                    1.91%     1 S              -6.379  1.00    46 H
                                    1.89%     2 S              10.963  0.00    48 H
                                    1.78%     1 S              -6.379  1.00    45 H
                                   -1.69%     2 S              27.493  0.00    30 O
                                    1.52%     1 S             -13.825  2.00    21 C
                                    1.50%     1 S              -6.379  1.00    38 H
                                    1.37%     1 S              -6.379  1.00    39 H
                                    1.37%     1 S              -6.379  1.00    42 H
                                    1.35%     1 S             -13.825  2.00     7 C
                                    1.33%     1 P:y            -5.593  0.67     4 C
                                    1.28%     1 P:y            -5.593  0.67    17 C
                                   -1.21%     2 P:y            11.759  0.00    21 C
                                    1.19%     1 P:z            -5.593  0.67     7 C
                                    1.17%     1 P:x            -5.593  0.67     1 C
                                    1.17%     1 S              -6.379  1.00    51 H
                                    1.11%     1 P:z            -5.593  0.67    20 C
                                    1.11%     1 S              -6.379  1.00    43 H
                                   -1.01%     2 S              27.493  0.00    22 O
                                    1.00%     1 P:x            -5.593  0.67     8 C
       0.252  0.00    98 A         31.54%     1 S              -6.379  1.00    46 H
                                    9.61%     1 S              -6.379  1.00    36 H
                                    8.24%     1 S              -6.379  1.00    38 H
                                    6.96%     1 S              -6.379  1.00    37 H
                                    5.66%     2 S              10.963  0.00    46 H
                                   -3.91%     2 S              27.493  0.00    27 O
                                    3.60%     2 S              10.963  0.00    37 H
                                    3.57%     1 S              -6.379  1.00    45 H
                                    3.46%     1 P:y            -5.593  0.67     4 C
                                    2.72%     1 P:z            -5.593  0.67     7 C
                                   -2.15%     2 S              27.493  0.00    22 O
                                    2.05%     1 P:y            -9.443  1.33    27 O
                                    2.03%     1 S             -13.825  2.00     7 C
                                    1.93%     2 S              10.963  0.00    36 H
                                    1.79%     1 P:z            -9.443  1.33    22 O
                                    1.74%     2 S              10.963  0.00    38 H
                                    1.43%     1 S             -23.977  2.00    22 O
                                   -1.42%     2 P:y            21.860  0.00    27 O
                                    1.37%     1 S              -6.379  1.00    40 H
                                    1.32%     1 P:y            -5.593  0.67     7 C
                                   -1.30%     2 P:z            11.759  0.00    12 C
                                    1.29%     1 S              -6.379  1.00    35 H
                                    1.25%     1 P:y            -5.593  0.67    13 C
                                    1.23%     1 S             -13.825  2.00     4 C
                                   -1.22%     2 S              12.744  0.00    15 C
                                    1.20%     1 P:y            -5.593  0.67     8 C
                                   -1.19%     2 P:z            11.759  0.00    15 C
                                    1.16%     1 S             -13.825  2.00    15 C
                                    1.09%     1 S              -6.379  1.00    52 H
                                    1.01%     1 S             -13.825  2.00     9 C
       0.452  0.00    99 A         10.38%     1 S              -6.379  1.00    43 H
                                   10.14%     1 S              -6.379  1.00    41 H
                                    9.42%     1 S              -6.379  1.00    33 H
                                    9.03%     1 S              -6.379  1.00    46 H
                                    7.20%     1 S              -6.379  1.00    42 H
                                    5.64%     1 S              -6.379  1.00    45 H
                                    4.28%     1 S              -6.379  1.00    49 H
                                    4.12%     2 S              10.963  0.00    41 H
                                    3.72%     1 S              -6.379  1.00    35 H
                                    3.68%     1 S              -6.379  1.00    39 H
                                    3.37%     2 S              10.963  0.00    43 H
                                    3.17%     1 S              -6.379  1.00    48 H
                                    2.77%     2 S              10.963  0.00    33 H
                                    2.64%     1 S              -6.379  1.00    40 H
                                    2.43%     1 P:y            -5.593  0.67     4 C
                                    2.40%     1 P:z            -5.593  0.67    20 C
                                    2.20%     1 S              -6.379  1.00    36 H
                                    2.10%     1 P:y            -5.593  0.67    10 C
                                   -1.64%     2 P:z            11.759  0.00    18 C
                                   -1.64%     2 S              12.744  0.00    10 C
                                   -1.55%     2 P:z            11.759  0.00    20 C
                                    1.43%     1 S             -13.825  2.00     2 C
                                    1.41%     1 P:z            -5.593  0.67     7 C
                                   -1.40%     2 S              12.744  0.00    20 C
                                   -1.25%     2 S              27.493  0.00    27 O
                                    1.21%     1 P:z            -9.443  1.33    22 O
                                    1.17%     1 P:z            -5.593  0.67    12 C
                                    1.11%     2 S              10.963  0.00    46 H
       0.569  0.00   100 A         10.80%     1 P:x            -5.593  0.67     8 C
                                    8.30%     1 P:x            -5.593  0.67     9 C
                                    7.94%     1 P:x            -5.593  0.67     2 C
                                    7.31%     1 S              -6.379  1.00    49 H
                                    6.69%     1 P:x            -5.593  0.67     1 C
                                    6.60%     1 P:x            -5.593  0.67     7 C
                                    4.67%     1 P:x            -5.593  0.67    14 C
                                    3.69%     1 S              -6.379  1.00    41 H
                                    3.68%     1 P:x            -5.593  0.67     3 C
                                    3.67%     1 P:x            -5.593  0.67    13 C
                                    3.51%     1 P:x            -5.593  0.67    15 C
                                    3.47%     1 S              -6.379  1.00    52 H
                                    2.97%     1 P:x            -9.443  1.33    28 O
                                    2.93%     1 S              -6.379  1.00    46 H
                                    2.33%     1 P:x            -5.593  0.67     6 C
                                    2.19%     1 S              -6.379  1.00    39 H
                                    2.12%     1 S              -6.379  1.00    47 H
                                    2.03%     1 S              -6.379  1.00    45 H
                                    1.75%     2 S              10.963  0.00    49 H
                                    1.71%     1 S              -6.379  1.00    48 H
                                    1.58%     2 S              10.963  0.00    41 H
                                    1.52%     1 S              -6.379  1.00    43 H
                                    1.38%     1 P:z            -5.593  0.67    20 C
                                   -1.17%     2 P:x            11.759  0.00     8 C
                                   -1.16%     2 P:x            11.759  0.00     7 C
                                   -1.13%     2 P:x            11.759  0.00     2 C
                                   -1.06%     2 S              12.744  0.00    18 C
       0.764  0.00   101 A          6.83%     1 S              -6.379  1.00    41 H
                                    5.94%     1 S              -6.379  1.00    47 H
                                    5.30%     1 S              -6.379  1.00    46 H
                                    4.74%     1 S              -6.379  1.00    37 H
                                    4.55%     1 S              -6.379  1.00    43 H
                                    4.31%     1 S              -6.379  1.00    49 H
                                    4.08%     1 P:x            -5.593  0.67     9 C
                                    3.45%     1 P:x            -5.593  0.67     8 C
                                    3.19%     1 S              -6.379  1.00    40 H
                                    2.86%     1 P:x            -5.593  0.67     2 C
                                    2.73%     1 S              -6.379  1.00    35 H
                                    2.67%     1 P:x            -5.593  0.67    14 C
                                    2.63%     1 S              -6.379  1.00    38 H
                                    2.39%     1 S             -13.825  2.00     4 C
                                    2.26%     1 P:x            -5.593  0.67     3 C
                                    2.17%     1 S              -6.379  1.00    33 H
                                    2.04%     1 S              -6.379  1.00    52 H
                                    1.98%     1 S              -6.379  1.00    45 H
                                    1.92%     1 P:y            -5.593  0.67    17 C
                                    1.90%     1 P:x            -5.593  0.67    13 C
                                    1.75%     1 P:x            -5.593  0.67     7 C
                                    1.67%     1 P:y            -5.593  0.67     4 C
                                   -1.65%     2 S              12.744  0.00    12 C
                                    1.55%     2 S              10.963  0.00    43 H
                                    1.50%     1 P:y            -5.593  0.67    19 C
                                    1.48%     1 P:x            -9.443  1.33    28 O
                                    1.43%     1 S             -13.825  2.00    12 C
                                   -1.38%     2 S              27.493  0.00    29 O
                                    1.38%     1 P:x            -5.593  0.67     1 C
                                    1.33%     1 P:z            -5.593  0.67    20 C
                                    1.31%     1 P:y            -5.593  0.67    18 C
                                    1.31%     2 S              10.963  0.00    41 H
                                    1.31%     1 S              -6.379  1.00    39 H
                                    1.29%     2 S              10.963  0.00    37 H
                                    1.28%     1 P:x            -5.593  0.67    17 C
                                    1.20%     1 P:x            -5.593  0.67    15 C
                                    1.15%     1 P:z            -9.443  1.33    30 O
                                   -1.07%     2 P:z            11.759  0.00    18 C
                                   -1.06%     2 P:z            11.759  0.00    10 C
                                    1.02%     1 P:y            -9.443  1.33    29 O
                                    1.01%     2 S              10.963  0.00    49 H
       0.791  0.00   102 A         16.58%     1 S              -6.379  1.00    36 H
                                   12.28%     1 S              -6.379  1.00    37 H
                                   11.52%     1 S              -6.379  1.00    35 H
                                    3.03%     2 S              10.963  0.00    36 H
                                    2.75%     2 S              10.963  0.00    37 H
                                    2.58%     1 S              -6.379  1.00    39 H
                                   -2.52%     2 S              12.744  0.00     8 C
                                    2.45%     1 S             -13.825  2.00     8 C
                                    2.17%     1 S              -6.379  1.00    45 H
                                    2.17%     1 P:z            -5.593  0.67     6 C
                                    2.15%     1 P:y            -5.593  0.67     1 C
                                    2.13%     1 S             -13.825  2.00     2 C
                                   -2.10%     2 P:z            11.759  0.00    12 C
                                    2.08%     1 S              -6.379  1.00    42 H
                                    1.92%     1 P:z            -5.593  0.67     2 C
                                   -1.90%     2 P:z            11.759  0.00     8 C
                                    1.83%     1 S             -13.825  2.00     4 C
                                    1.77%     1 P:y            -5.593  0.67    19 C
                                    1.73%     1 S              -6.379  1.00    47 H
                                    1.71%     1 P:z            -5.593  0.67    12 C
                                    1.70%     1 P:z            -9.443  1.33    24 O
                                    1.58%     1 P:x            -5.593  0.67    14 C
                                    1.58%     1 S              -6.379  1.00    44 H
                                    1.53%     1 S              -6.379  1.00    46 H
                                   -1.52%     2 P:y            11.759  0.00     1 C
                                    1.52%     1 S             -13.825  2.00     6 C
                                    1.50%     1 P:y            -9.443  1.33    22 O
                                    1.44%     1 P:z            -5.593  0.67     5 C
                                    1.43%     1 S              -6.379  1.00    33 H
                                    1.36%     1 P:z            -9.443  1.33    25 O
                                    1.26%     1 S              -6.379  1.00    52 H
                                   -1.23%     2 S              12.744  0.00    10 C
                                    1.16%     1 S              -6.379  1.00    34 H
                                   -1.14%     2 S              12.744  0.00    12 C
                                   -1.13%     2 S              27.493  0.00    24 O
                                    1.09%     2 S              10.963  0.00    39 H
                                    1.08%     1 P:y            -5.593  0.67     6 C
                                   -1.08%     2 P:y            11.759  0.00    12 C
                                    1.07%     1 P:z            -5.593  0.67     8 C
                                    1.06%     2 S              10.963  0.00    33 H
                                    1.04%     2 S              10.963  0.00    42 H
       1.007  0.00   103 A         30.09%     1 S              -6.379  1.00    47 H
                                    7.83%     1 S              -6.379  1.00    50 H
                                    6.27%     1 P:z            -5.593  0.67    20 C
                                    5.86%     2 S              10.963  0.00    47 H
                                    5.64%     1 S              -6.379  1.00    49 H
                                    4.57%     1 S              -6.379  1.00    35 H
                                   -4.23%     2 S              27.493  0.00    29 O
                                    3.77%     1 P:y            -5.593  0.67    17 C
                                    3.19%     1 S              -6.379  1.00    51 H
                                    2.76%     1 S              -6.379  1.00    40 H
                                    2.36%     1 P:y            -5.593  0.67    18 C
                                    2.35%     1 P:z            -5.593  0.67    21 C
                                    2.11%     1 P:y            -5.593  0.67    19 C
                                    2.01%     1 P:y            -5.593  0.67    21 C
                                    1.95%     1 P:z            -5.593  0.67    19 C
                                    1.82%     1 S              -6.379  1.00    34 H
                                    1.63%     1 S              -6.379  1.00    33 H
                                    1.43%     2 S              10.963  0.00    49 H
                                    1.43%     1 P:z            -9.443  1.33    23 O
                                    1.43%     1 P:x            -5.593  0.67    17 C
                                    1.38%     1 P:y            -5.593  0.67    20 C
                                    1.37%     1 S             -13.825  2.00     4 C
                                   -1.33%     2 S              12.744  0.00    17 C
                                    1.26%     2 S              10.963  0.00    40 H
                                    1.25%     1 P:z            -5.593  0.67    10 C
                                    1.21%     1 S              -6.379  1.00    43 H
                                    1.19%     1 S             -23.977  2.00    29 O
                                   -1.14%     1 S             -13.825  2.00    17 C
                                    1.13%     1 P:x            -9.443  1.33    31 O
                                   -1.11%     2 P:y            11.759  0.00    21 C
                                    1.10%     1 S              -6.379  1.00    44 H
                                    1.07%     1 P:z            -5.593  0.67     2 C
                                    1.05%     1 S             -13.825  2.00     6 C
                                    1.03%     1 P:z            -9.443  1.33    25 O
                                    1.01%     1 P:y            -9.443  1.33    29 O
       1.521  0.00   104 A         11.90%     1 S              -6.379  1.00    49 H
                                    9.13%     1 S              -6.379  1.00    35 H
                                    7.79%     1 S              -6.379  1.00    38 H
                                    6.59%     1 S              -6.379  1.00    37 H
                                    5.60%     1 P:y            -5.593  0.67     4 C
                                    3.72%     1 P:z            -5.593  0.67     7 C
                                    3.31%     1 S              -6.379  1.00    43 H
                                    2.61%     1 P:y            -5.593  0.67    14 C
                                   -2.56%     2 S              12.744  0.00    12 C
                                    2.55%     1 S              -6.379  1.00    44 H
                                    2.49%     1 S             -13.825  2.00    12 C
                                    2.26%     1 P:y            -5.593  0.67    20 C
                                    2.22%     1 S              -6.379  1.00    47 H
                                    2.20%     1 S              -6.379  1.00    46 H
                                   -2.06%     2 S              27.493  0.00    22 O
                                    2.00%     1 P:y            -5.593  0.67     2 C
                                    1.97%     1 P:y            -5.593  0.67     1 C
                                    1.80%     1 S             -13.825  2.00    15 C
                                    1.74%     1 S              -6.379  1.00    33 H
                                    1.70%     1 P:y            -5.593  0.67     6 C
                                    1.67%     2 S              10.963  0.00    49 H
                                    1.62%     1 S             -13.825  2.00    17 C
                                   -1.60%     2 S              12.744  0.00    15 C
                                    1.55%     1 S             -23.977  2.00    22 O
                                    1.51%     1 P:z            -9.443  1.33    23 O
                                   -1.49%     2 P:y            11.759  0.00     1 C
                                    1.46%     1 P:z            -5.593  0.67    19 C
                                    1.41%     2 S              10.963  0.00    37 H
                                   -1.37%     2 S              10.963  0.00    35 H
                                    1.17%     1 P:y            -5.593  0.67     3 C
                                    1.13%     1 P:y            -5.593  0.67     5 C
                                    1.09%     1 S             -13.825  2.00     9 C
                                    1.09%     2 S              10.963  0.00    33 H
                                    1.08%     1 S              -6.379  1.00    48 H
                                   -1.08%     2 S              27.493  0.00    23 O
                                   -1.04%     2 P:z            11.759  0.00    10 C
                                   -1.03%     2 S              27.493  0.00    31 O
                                    1.01%     1 S              -6.379  1.00    40 H
       1.700  0.00   105 A         31.84%     1 S              -6.379  1.00    51 H
                                    8.22%     1 P:x            -5.593  0.67    21 C
                                    8.11%     1 S              -6.379  1.00    43 H
                                    7.50%     1 P:y            -5.593  0.67    20 C
                                    5.73%     1 P:z            -9.443  1.33    23 O
                                    5.16%     1 S              -6.379  1.00    35 H
                                    4.88%     1 S              -6.379  1.00    49 H
                                    3.90%     1 S              -6.379  1.00    50 H
                                    3.63%     2 S              10.963  0.00    51 H
                                    3.09%     1 P:z            -5.593  0.67    19 C
                                    2.82%     1 P:x            -5.593  0.67    18 C
                                   -2.72%     2 P:z            11.759  0.00    21 C
                                   -2.71%     2 P:x            11.759  0.00    21 C
                                    2.65%     1 P:z            -9.443  1.33    32 O
                                   -2.45%     2 S              10.963  0.00    50 H
                                    2.30%     2 S              10.963  0.00    43 H
                                    2.18%     1 P:y            -5.593  0.67    21 C
                                   -2.17%     2 S              12.744  0.00    20 C
                                    2.16%     1 S             -13.825  2.00    20 C
                                   -1.95%     2 S              12.744  0.00    21 C
                                   -1.90%     2 P:y            11.759  0.00    20 C
                                    1.68%     1 S             -13.825  2.00    21 C
                                    1.54%     1 S              -6.379  1.00    41 H
                                    1.49%     1 S              -6.379  1.00    34 H
                                    1.46%     1 P:y            -5.593  0.67     4 C
                                    1.45%     1 S              -6.379  1.00    47 H
                                    1.31%     1 P:z            -5.593  0.67    20 C
                                    1.22%     1 P:y            -5.593  0.67     1 C
                                    1.22%     2 S              10.963  0.00    41 H
                                   -1.18%     2 S              12.744  0.00    19 C
                                   -1.15%     2 P:y            11.759  0.00    21 C
                                   -1.10%     2 P:z            21.860  0.00    23 O
                                    1.08%     1 P:y            -5.593  0.67     6 C
                                    1.06%     1 P:y            -5.593  0.67    19 C
       1.928  0.00   106 A         12.26%     1 S              -6.379  1.00    51 H
                                    9.15%     1 S              -6.379  1.00    38 H
                                    5.43%     1 S              -6.379  1.00    48 H
                                    5.35%     1 S              -6.379  1.00    35 H
                                    5.26%     2 S              10.963  0.00    51 H
                                    4.69%     1 P:y            -5.593  0.67     4 C
                                    4.56%     1 S              -6.379  1.00    46 H
                                   -4.12%     2 S              12.744  0.00    21 C
                                    3.96%     1 S             -13.825  2.00    21 C
                                    3.94%     1 S              -6.379  1.00    47 H
                                    3.80%     1 S              -6.379  1.00    37 H
                                    3.10%     1 S              -6.379  1.00    42 H
                                    2.99%     1 P:y            -5.593  0.67    14 C
                                    2.74%     1 P:x            -5.593  0.67    21 C
                                    1.86%     1 P:x            -5.593  0.67    10 C
                                    1.74%     1 P:z            -9.443  1.33    32 O
                                    1.72%     1 P:y            -5.593  0.67    12 C
                                    1.67%     1 S             -13.825  2.00    19 C
                                    1.63%     1 S              -6.379  1.00    50 H
                                    1.59%     1 P:z            -5.593  0.67     7 C
                                    1.56%     1 P:y            -5.593  0.67     6 C
                                   -1.51%     2 P:x            11.759  0.00    21 C
                                    1.45%     1 S              -6.379  1.00    36 H
                                    1.35%     1 S              -6.379  1.00    41 H
                                    1.29%     1 P:y            -5.593  0.67    15 C
                                    1.25%     1 S              -6.379  1.00    44 H
                                    1.21%     1 P:x            -5.593  0.67    15 C
                                    1.19%     1 S              -6.379  1.00    49 H
                                    1.18%     1 S              -6.379  1.00    34 H
                                    1.14%     1 P:y            -9.443  1.33    26 O
                                   -1.11%     2 S              27.493  0.00    22 O
                                    1.11%     1 P:y            -5.593  0.67     2 C
                                    1.10%     1 P:x            -5.593  0.67     5 C
                                   -1.03%     2 S              27.493  0.00    30 O
                                   -1.02%     2 S              10.963  0.00    35 H
                                    1.02%     1 P:x            -5.593  0.67    13 C
                                    1.01%     1 P:y            -5.593  0.67     1 C
       2.053  0.00   107 A         15.03%     1 S              -6.379  1.00    41 H
                                   11.18%     1 S              -6.379  1.00    38 H
                                    5.94%     1 S              -6.379  1.00    46 H
                                    4.91%     1 S             -13.825  2.00    18 C
                                    4.57%     1 S              -6.379  1.00    39 H
                                   -4.30%     2 S              12.744  0.00    18 C
                                    4.13%     1 S              -6.379  1.00    51 H
                                    3.61%     1 P:y            -5.593  0.67    14 C
                                    3.31%     1 S             -13.825  2.00    21 C
                                    3.30%     1 S              -6.379  1.00    42 H
                                    2.84%     1 S              -6.379  1.00    40 H
                                    2.79%     1 P:x            -5.593  0.67    10 C
                                    2.73%     2 S              10.963  0.00    41 H
                                   -2.51%     2 S              12.744  0.00    21 C
                                    2.29%     2 S              10.963  0.00    51 H
                                    2.08%     1 P:z            -5.593  0.67    17 C
                                    2.07%     1 P:z            -5.593  0.67    20 C
                                    2.05%     1 S              -6.379  1.00    48 H
                                    2.02%     1 P:z            -5.593  0.67    18 C
                                    1.94%     1 P:x            -5.593  0.67    18 C
                                    1.76%     1 P:y            -5.593  0.67    19 C
                                    1.71%     1 P:y            -5.593  0.67    12 C
                                   -1.67%     2 P:z            11.759  0.00    18 C
                                    1.67%     1 P:y            -5.593  0.67     4 C
                                    1.65%     1 P:y            -5.593  0.67    15 C
                                    1.50%     1 P:y            -9.443  1.33    26 O
                                    1.41%     1 S             -13.825  2.00    15 C
                                    1.21%     1 S             -13.825  2.00    17 C
                                    1.19%     1 P:y            -9.443  1.33    31 O
                                    1.18%     1 P:y            -9.443  1.33    27 O
                                    1.16%     1 P:y            -5.593  0.67    16 C
                                    1.15%     1 P:x            -5.593  0.67     5 C
                                    1.15%     1 P:x            -5.593  0.67    20 C
                                   -1.14%     2 P:z            11.759  0.00    15 C
                                    1.12%     1 S              -6.379  1.00    49 H


 =======================================
 OCCUPIED-VIRTUAL DIPOLE MATRIX ELEMENTS  ***  (numeric integrals)  ***
 =======================================
  

**************************************************************************
*                                                                        *
*        EXCITATION ENERGY CALCULATION, a part of the ADF-RESPONSE code  *
*                                                                        *
*        RESPONSE, extension of the ADF program for linear and nonlinear *
*        response calculations, by:                                      *
*        S.J.A. van Gisbergen, J.G. Snijders and E.J. Baerends,          *
*                   with contributions by:                               *
*        J.A. Groeneveld, F. Kootstra, and V.P. Osinga                   *
*              version of February 1999, in ADF99                        *
*                                                                        *
*        The most extensive description of the used algorithms is        *
*        given in: S.J.A. van Gisbergen, J.G. Snijders, E.J. Baerends    *
*                  Comp. Phys. Commun. 118 (1999) p.119-138              *
*        and in: S.J.A. van Gisbergen, Ph.D. thesis Amsterdam (1998)     *
*                                                                        *
**************************************************************************


**************************************************************************
*                                                                        *
*             Data for EXCITATION program part                           *
*                                                                        *
* Relevant references are:                                               *
*   S.J.A. van Gisbergen, J.G. Snijders, E.J. Baerends,                  *
*     Comput. Phys. Commun. 118, p.119 (1999)                            *
*   S.J.A. van Gisbergen, F. Kootstra, P.R.T. Schipper, O.V. Gritsenko,  *
*   J. G. Snijders, E.J. Baerends, Phys. Rev. A57 p.2556 (1998)          *
*                                                                        *
*   Ch. Jamorski, M.E. Casida, and D.R. Salahub                          *
*        J. Chem. Phys. 104, p.5134 (1996)                               *
*   R. Bauernschmitt and R. Ahlrichs Chem. Phys. Lett. 256, p.454 (1996) *
*                                                                        *
*   Maximum number of cycles in Davidson part, ndvcyc =              200 *
*                                                                        *
*   The exchange correlation kernel f_xc which is used, is               *
*   Adiabatic LDA, which is frequency-independent.                       *
*                                                                        *
*   Tails of functions are neglected                                     *
*         tailbas =    0.1000000000E-13                                  *
*         tailfit =    0.1000000000E-13                                  *
*   Dipole-allowed irreps are = A                                        *
*                               A                                        *
*                               A                                        *
*                                                                        * 
************************************************************************** 

**************************************************************************
*                                                                        *
*   Nr of excitation energies per irrep to be calculated                 *
*   Excitations calculated with the davidson method                      *
*      10 of    17935 excitations in irrep A    column   1               *
*                                                                        *
**************************************************************************

 The Clebsch-Gordan series for each direct product
                               A
                         -------
 A * A                        X


**************************************************************************
*****  STARTING CALCULATION OF SINGLET-SINGLET EXCITATION ENERGIES  ******
**************************************************************************


Eigenvalues of small (approximate) problem
   i, eigenvalue(i) in dvdson     1    0.9645257483E-01
   i, eigenvalue(i) in dvdson     2    0.1178100348E+00
   i, eigenvalue(i) in dvdson     3    0.1216222198E+00
   i, eigenvalue(i) in dvdson     4    0.1294383999E+00
   i, eigenvalue(i) in dvdson     5    0.1300770041E+00
   i, eigenvalue(i) in dvdson     6    0.1376524329E+00
   i, eigenvalue(i) in dvdson     7    0.1480361805E+00
   i, eigenvalue(i) in dvdson     8    0.1590193507E+00
   i, eigenvalue(i) in dvdson     9    0.1664664590E+00
   i, eigenvalue(i) in dvdson    10    0.1792747661E+00
Eigenvalues of small (approximate) problem
   i, eigenvalue(i) in dvdson     1    0.9597902356E-01
   i, eigenvalue(i) in dvdson     2    0.1141050001E+00
   i, eigenvalue(i) in dvdson     3    0.1184374657E+00
   i, eigenvalue(i) in dvdson     4    0.1252617604E+00
   i, eigenvalue(i) in dvdson     5    0.1294472608E+00
   i, eigenvalue(i) in dvdson     6    0.1361561098E+00
   i, eigenvalue(i) in dvdson     7    0.1375248751E+00
   i, eigenvalue(i) in dvdson     8    0.1468294873E+00
   i, eigenvalue(i) in dvdson     9    0.1557674014E+00
   i, eigenvalue(i) in dvdson    10    0.1645267455E+00
Eigenvalues of small (approximate) problem
   i, eigenvalue(i) in dvdson     1    0.9595931265E-01
   i, eigenvalue(i) in dvdson     2    0.1137828276E+00
   i, eigenvalue(i) in dvdson     3    0.1183892673E+00
   i, eigenvalue(i) in dvdson     4    0.1250860813E+00
   i, eigenvalue(i) in dvdson     5    0.1285062000E+00
   i, eigenvalue(i) in dvdson     6    0.1295004814E+00
   i, eigenvalue(i) in dvdson     7    0.1374602248E+00
   i, eigenvalue(i) in dvdson     8    0.1383404700E+00
   i, eigenvalue(i) in dvdson     9    0.1483282408E+00
   i, eigenvalue(i) in dvdson    10    0.1508992848E+00
Eigenvalues of small (approximate) problem
   i, eigenvalue(i) in dvdson     1    0.9595727625E-01
   i, eigenvalue(i) in dvdson     2    0.1137236692E+00
   i, eigenvalue(i) in dvdson     3    0.1183844575E+00
   i, eigenvalue(i) in dvdson     4    0.1250435828E+00
   i, eigenvalue(i) in dvdson     5    0.1277106151E+00
   i, eigenvalue(i) in dvdson     6    0.1294640987E+00
   i, eigenvalue(i) in dvdson     7    0.1356696351E+00
   i, eigenvalue(i) in dvdson     8    0.1374581329E+00
   i, eigenvalue(i) in dvdson     9    0.1431996363E+00
   i, eigenvalue(i) in dvdson    10    0.1445851374E+00
Eigenvalues of small (approximate) problem
   i, eigenvalue(i) in dvdson     1    0.9595712717E-01
   i, eigenvalue(i) in dvdson     2    0.1137207341E+00
   i, eigenvalue(i) in dvdson     3    0.1183839826E+00
   i, eigenvalue(i) in dvdson     4    0.1250392796E+00
   i, eigenvalue(i) in dvdson     5    0.1276506757E+00
   i, eigenvalue(i) in dvdson     6    0.1294628783E+00
   i, eigenvalue(i) in dvdson     7    0.1354938502E+00
   i, eigenvalue(i) in dvdson     8    0.1374578305E+00
   i, eigenvalue(i) in dvdson     9    0.1421790978E+00
   i, eigenvalue(i) in dvdson    10    0.1442982920E+00
Eigenvalues of small (approximate) problem
   i, eigenvalue(i) in dvdson     1    0.9595709134E-01
   i, eigenvalue(i) in dvdson     2    0.1137201398E+00
   i, eigenvalue(i) in dvdson     3    0.1183838931E+00
   i, eigenvalue(i) in dvdson     4    0.1250382584E+00
   i, eigenvalue(i) in dvdson     5    0.1276358600E+00
   i, eigenvalue(i) in dvdson     6    0.1294625848E+00
   i, eigenvalue(i) in dvdson     7    0.1354660735E+00
   i, eigenvalue(i) in dvdson     8    0.1374577813E+00
   i, eigenvalue(i) in dvdson     9    0.1416040772E+00
   i, eigenvalue(i) in dvdson    10    0.1442374122E+00
Eigenvalues of small (approximate) problem
   i, eigenvalue(i) in dvdson     1    0.9595708314E-01
   i, eigenvalue(i) in dvdson     2    0.1137200710E+00
   i, eigenvalue(i) in dvdson     3    0.1183838787E+00
   i, eigenvalue(i) in dvdson     4    0.1250381239E+00
   i, eigenvalue(i) in dvdson     5    0.1276336242E+00
   i, eigenvalue(i) in dvdson     6    0.1294625419E+00
   i, eigenvalue(i) in dvdson     7    0.1354431494E+00
   i, eigenvalue(i) in dvdson     8    0.1374577408E+00
   i, eigenvalue(i) in dvdson     9    0.1410249587E+00
   i, eigenvalue(i) in dvdson    10    0.1440586829E+00
Eigenvalues of small (approximate) problem
   i, eigenvalue(i) in dvdson     1    0.9595708292E-01
   i, eigenvalue(i) in dvdson     2    0.1137200611E+00
   i, eigenvalue(i) in dvdson     3    0.1183838777E+00
   i, eigenvalue(i) in dvdson     4    0.1250381105E+00
   i, eigenvalue(i) in dvdson     5    0.1276334069E+00
   i, eigenvalue(i) in dvdson     6    0.1294625371E+00
   i, eigenvalue(i) in dvdson     7    0.1354417516E+00
   i, eigenvalue(i) in dvdson     8    0.1374577359E+00
   i, eigenvalue(i) in dvdson     9    0.1408014423E+00
   i, eigenvalue(i) in dvdson    10    0.1440029558E+00
Eigenvalues of small (approximate) problem
   i, eigenvalue(i) in dvdson     1    0.9595708268E-01
   i, eigenvalue(i) in dvdson     2    0.1137200466E+00
   i, eigenvalue(i) in dvdson     3    0.1183838772E+00
   i, eigenvalue(i) in dvdson     4    0.1250381076E+00
   i, eigenvalue(i) in dvdson     5    0.1276333588E+00
   i, eigenvalue(i) in dvdson     6    0.1294625359E+00
   i, eigenvalue(i) in dvdson     7    0.1354414202E+00
   i, eigenvalue(i) in dvdson     8    0.1374577347E+00
   i, eigenvalue(i) in dvdson     9    0.1405771158E+00
   i, eigenvalue(i) in dvdson    10    0.1439823238E+00
Eigenvalues of small (approximate) problem
   i, eigenvalue(i) in dvdson     1    0.9595708211E-01
   i, eigenvalue(i) in dvdson     2    0.1137200341E+00
   i, eigenvalue(i) in dvdson     3    0.1183838771E+00
   i, eigenvalue(i) in dvdson     4    0.1250381069E+00
   i, eigenvalue(i) in dvdson     5    0.1276333522E+00
   i, eigenvalue(i) in dvdson     6    0.1294625353E+00
   i, eigenvalue(i) in dvdson     7    0.1354413341E+00
   i, eigenvalue(i) in dvdson     8    0.1374577339E+00
   i, eigenvalue(i) in dvdson     9    0.1403736315E+00
   i, eigenvalue(i) in dvdson    10    0.1439644042E+00
Eigenvalues of small (approximate) problem
   i, eigenvalue(i) in dvdson     1    0.9595708210E-01
   i, eigenvalue(i) in dvdson     2    0.1137200330E+00
   i, eigenvalue(i) in dvdson     3    0.1183838770E+00
   i, eigenvalue(i) in dvdson     4    0.1250381069E+00
   i, eigenvalue(i) in dvdson     5    0.1276333521E+00
   i, eigenvalue(i) in dvdson     6    0.1294625352E+00
   i, eigenvalue(i) in dvdson     7    0.1354413247E+00
   i, eigenvalue(i) in dvdson     8    0.1374577338E+00
   i, eigenvalue(i) in dvdson     9    0.1403263812E+00
   i, eigenvalue(i) in dvdson    10    0.1439544821E+00
Eigenvalues of small (approximate) problem
   i, eigenvalue(i) in dvdson     1    0.9595708203E-01
   i, eigenvalue(i) in dvdson     2    0.1137200323E+00
   i, eigenvalue(i) in dvdson     3    0.1183838770E+00
   i, eigenvalue(i) in dvdson     4    0.1250381068E+00
   i, eigenvalue(i) in dvdson     5    0.1276333518E+00
   i, eigenvalue(i) in dvdson     6    0.1294625351E+00
   i, eigenvalue(i) in dvdson     7    0.1354413205E+00
   i, eigenvalue(i) in dvdson     8    0.1374577337E+00
   i, eigenvalue(i) in dvdson     9    0.1403011844E+00
   i, eigenvalue(i) in dvdson    10    0.1438162989E+00
Eigenvalues of small (approximate) problem
   i, eigenvalue(i) in dvdson     1    0.9595708183E-01
   i, eigenvalue(i) in dvdson     2    0.1137200320E+00
   i, eigenvalue(i) in dvdson     3    0.1183838770E+00
   i, eigenvalue(i) in dvdson     4    0.1250381067E+00
   i, eigenvalue(i) in dvdson     5    0.1276333513E+00
   i, eigenvalue(i) in dvdson     6    0.1294625348E+00
   i, eigenvalue(i) in dvdson     7    0.1354413197E+00
   i, eigenvalue(i) in dvdson     8    0.1374577337E+00
   i, eigenvalue(i) in dvdson     9    0.1402976670E+00
   i, eigenvalue(i) in dvdson    10    0.1433952823E+00
Eigenvalues of small (approximate) problem
   i, eigenvalue(i) in dvdson     1    0.9595708181E-01
   i, eigenvalue(i) in dvdson     2    0.1137200320E+00
   i, eigenvalue(i) in dvdson     3    0.1183838770E+00
   i, eigenvalue(i) in dvdson     4    0.1250381067E+00
   i, eigenvalue(i) in dvdson     5    0.1276333513E+00
   i, eigenvalue(i) in dvdson     6    0.1294625348E+00
   i, eigenvalue(i) in dvdson     7    0.1354413197E+00
   i, eigenvalue(i) in dvdson     8    0.1374577337E+00
   i, eigenvalue(i) in dvdson     9    0.1402972507E+00
   i, eigenvalue(i) in dvdson    10    0.1433815055E+00
Eigenvalues of small (approximate) problem
   i, eigenvalue(i) in dvdson     1    0.9595708166E-01
   i, eigenvalue(i) in dvdson     2    0.1137200319E+00
   i, eigenvalue(i) in dvdson     3    0.1183838770E+00
   i, eigenvalue(i) in dvdson     4    0.1250381067E+00
   i, eigenvalue(i) in dvdson     5    0.1276333512E+00
   i, eigenvalue(i) in dvdson     6    0.1294625347E+00
   i, eigenvalue(i) in dvdson     7    0.1354413194E+00
   i, eigenvalue(i) in dvdson     8    0.1374577337E+00
   i, eigenvalue(i) in dvdson     9    0.1402971524E+00
   i, eigenvalue(i) in dvdson    10    0.1432570938E+00
Eigenvalues of small (approximate) problem
   i, eigenvalue(i) in dvdson     1    0.9595708122E-01
   i, eigenvalue(i) in dvdson     2    0.1137200319E+00
   i, eigenvalue(i) in dvdson     3    0.1183838769E+00
   i, eigenvalue(i) in dvdson     4    0.1250381067E+00
   i, eigenvalue(i) in dvdson     5    0.1276333509E+00
   i, eigenvalue(i) in dvdson     6    0.1294625343E+00
   i, eigenvalue(i) in dvdson     7    0.1354413189E+00
   i, eigenvalue(i) in dvdson     8    0.1374577337E+00
   i, eigenvalue(i) in dvdson     9    0.1402971401E+00
   i, eigenvalue(i) in dvdson    10    0.1431729072E+00
Eigenvalues of small (approximate) problem
   i, eigenvalue(i) in dvdson     1    0.9595708119E-01
   i, eigenvalue(i) in dvdson     2    0.1137200318E+00
   i, eigenvalue(i) in dvdson     3    0.1183838769E+00
   i, eigenvalue(i) in dvdson     4    0.1250381067E+00
   i, eigenvalue(i) in dvdson     5    0.1276333509E+00
   i, eigenvalue(i) in dvdson     6    0.1294625342E+00
   i, eigenvalue(i) in dvdson     7    0.1354413189E+00
   i, eigenvalue(i) in dvdson     8    0.1374577337E+00
   i, eigenvalue(i) in dvdson     9    0.1402971395E+00
   i, eigenvalue(i) in dvdson    10    0.1431702802E+00


**************************************************************************
*                                                                        *
*   Final excitation energies from Davidson algorithm                    *
*                                                                        *
**************************************************************************

    Number of loops in Davidson routine     =   17                    
    Number of matrix-vector multiplications =  170                    
    Type of excitations = SINGLET-SINGLET 
     

 Symmetry A    

 Excitation energies E in a.u. and eV, dE wrt prev. cycle,
 oscillator strengths f in a.u.

 no.  E/a.u.        E/eV      f           dE/a.u.
 -----------------------------------------------------
   1 0.95957E-01  2.6111     0.38242E-03  0.62E-11       
   2 0.11372      3.0945     0.23947E-01  0.35E-11       
   3 0.11838      3.2214     0.30710E-02  0.72E-12       
   4 0.12504      3.4025     0.27122E-01  0.14E-11       
   5 0.12763      3.4731     0.15326      0.57E-11       
   6 0.12946      3.5229     0.39716E-02  0.55E-11       
   7 0.13544      3.6855     0.23676E-01  0.47E-11       
   8 0.13746      3.7404     0.49154E-03  0.31E-13       
   9 0.14030      3.8177     0.72778E-03  0.19E-09       
  10 0.14317      3.8959     0.48909E-02  0.75E-06       
 
 Transition dipole moments mu (x,y,z) in a.u.
 (weak excitations are not printed)

 no.  E/eV          f                       mu (x,y,z)
 ------------------------------------------------------------------
   1  2.6111     0.38242E-03  0.16766E-01  0.75369E-01 -0.40434E-02
   2  3.0945     0.23947E-01 -0.73364E-01 -0.50040      0.24512    
   3  3.2214     0.30710E-02 -0.26839E-01 -0.16209     -0.10917    
   4  3.4025     0.27122E-01 -0.21325E-02 -0.54911     -0.15438    
   5  3.4731     0.15326      0.19970       1.3271     -0.56560E-02
   6  3.5229     0.39716E-02 -0.19170E-02 -0.21408     -0.13468E-01
   7  3.6855     0.23676E-01  0.83975E-02  0.17864     -0.47982    
   8  3.7404     0.49154E-03  0.70040E-02  0.51699E-01  0.51401E-01
   9  3.8177     0.72778E-03  0.19883E-01  0.83047E-01 -0.22115E-01
  10  3.8959     0.48909E-02 -0.34671E-01 -0.22051     -0.37588E-01
 
                                                        
 Major MO -> MO transitions for the above excitations   
                                                        
    Excitation  Occupied to virtual  Contribution       

     Nr.          orbitals           weight        contributions to     
                                     (sum=1) transition dipole moment   
                                              x       y       z       


     1:  85a       ->  86a          0.9914  0.0650  0.2959 -0.0880
     1:  85a       ->  87a          0.0045  0.0041 -0.0097  0.0011
     1:  84a       ->  86a          0.0025 -0.0199 -0.1638  0.0701


     2:  83a       ->  86a          0.4698  0.1409  0.9711 -0.0111
     2:  84a       ->  86a          0.4356 -0.2403 -1.9730  0.8446
     2:  81a       ->  86a          0.0319 -0.0167 -0.0379 -0.1957
     2:  80a       ->  86a          0.0233 -0.0261  0.0569 -0.0012
     2:  82a       ->  86a          0.0160  0.0061  0.0471  0.0483
     2:  83a       ->  89a          0.0056  0.0207  0.0636 -0.1633
     2:  79a       ->  86a          0.0026 -0.0008  0.0719  0.0781
     2:  84a       ->  88a          0.0022  0.0093 -0.0204 -0.1033
     2:  83a       ->  87a          0.0018  0.0053  0.0794  0.0534
     2:  81a       ->  89a          0.0016  0.0041  0.0792  0.0222
     2:  83a       ->  88a          0.0009 -0.0049  0.0103 -0.0077
     2:  79a       ->  87a          0.0009 -0.0029 -0.0041 -0.0310
     2:  79a       ->  89a          0.0009 -0.0011  0.0156 -0.0338
     2:  84a       ->  89a          0.0006 -0.0033  0.0092  0.0064
     2:  81a       ->  88a          0.0006 -0.0000  0.0030 -0.0194
     2:  82a       ->  89a          0.0006  0.0032  0.0129 -0.0061
     2:  81a       ->  87a          0.0005  0.0029  0.0226 -0.0456
     2:  75a       ->  86a          0.0005  0.0021 -0.0081 -0.0292
     2:  85a       ->  86a          0.0004 -0.0012 -0.0054  0.0016
     2:  72a       ->  86a          0.0003  0.0035  0.0128 -0.0092


     3:  82a       ->  86a          0.9583 -0.0466 -0.3573 -0.3665
     3:  81a       ->  86a          0.0138  0.0108  0.0244  0.1260
     3:  83a       ->  86a          0.0137  0.0236  0.1627 -0.0019
     3:  84a       ->  86a          0.0048 -0.0247 -0.2024  0.0867
     3:  80a       ->  86a          0.0047 -0.0115  0.0250 -0.0005
     3:  79a       ->  86a          0.0017 -0.0007  0.0570  0.0620
     3:  83a       ->  89a          0.0006  0.0065  0.0200 -0.0514
     3:  83a       ->  87a          0.0005  0.0028  0.0414  0.0278


     4:  80a       ->  86a          0.7057  0.1369 -0.2988  0.0065
     4:  81a       ->  86a          0.2111 -0.0410 -0.0930 -0.4798
     4:  84a       ->  86a          0.0324 -0.0625 -0.5131  0.2197
     4:  79a       ->  86a          0.0180 -0.0021  0.1804  0.1960
     4:  83a       ->  86a          0.0124 -0.0218 -0.1506  0.0017
     4:  82a       ->  86a          0.0110 -0.0049 -0.0372 -0.0382
     4:  83a       ->  87a          0.0026  0.0062  0.0919  0.0618
     4:  83a       ->  89a          0.0021  0.0122  0.0375 -0.0963
     4:  84a       ->  88a          0.0006  0.0045 -0.0099 -0.0501
     4:  75a       ->  86a          0.0005 -0.0021  0.0080  0.0291
     4:  81a       ->  89a          0.0005  0.0022  0.0423  0.0118
     4:  83a       ->  88a          0.0003 -0.0027  0.0058 -0.0043
     4:  84a       ->  94a          0.0003  0.0025  0.0106  0.0012
     4:  72a       ->  86a          0.0003  0.0029  0.0107 -0.0077
     4:  79a       ->  89a          0.0002 -0.0006  0.0081 -0.0174
     4:  85a       ->  87a          0.0002 -0.0007  0.0017 -0.0002


     5:  83a       ->  86a          0.4186  0.1255  0.8652 -0.0099
     5:  84a       ->  86a          0.2484  0.1713  1.4062 -0.6020
     5:  80a       ->  86a          0.1479  0.0620 -0.1354  0.0029
     5:  81a       ->  86a          0.0808  0.0251  0.0569  0.2938
     5:  84a       ->  89a          0.0306 -0.0226  0.0626  0.0438
     5:  85a       ->  87a          0.0083  0.0048 -0.0113  0.0013
     5:  83a       ->  87a          0.0076 -0.0105 -0.1558 -0.1047
     5:  81a       ->  87a          0.0052 -0.0088 -0.0682  0.1375
     5:  83a       ->  89a          0.0049 -0.0183 -0.0563  0.1444
     5:  84a       ->  94a          0.0048 -0.0105 -0.0446 -0.0051
     5:  79a       ->  88a          0.0043 -0.0170 -0.1162  0.0181
     5:  84a       ->  88a          0.0042 -0.0120  0.0264  0.1340
     5:  79a       ->  87a          0.0037 -0.0057 -0.0081 -0.0611
     5:  79a       ->  86a          0.0037  0.0009 -0.0805 -0.0875
     5:  81a       ->  88a          0.0028 -0.0000  0.0062 -0.0403
     5:  82a       ->  86a          0.0023  0.0022  0.0169  0.0173
     5:  80a       ->  87a          0.0021 -0.0022 -0.0468  0.0004
     5:  85a       ->  89a          0.0020 -0.0034 -0.0039  0.0042
     5:  83a       ->  94a          0.0016 -0.0039  0.0243  0.0114
     5:  75a       ->  86a          0.0015  0.0036 -0.0136 -0.0493


     6:  85a       ->  87a          0.9774  0.0518 -0.1221  0.0137
     6:  85a       ->  86a          0.0048 -0.0039 -0.0177  0.0053
     6:  83a       ->  86a          0.0045 -0.0129 -0.0887  0.0010
     6:  85a       ->  89a          0.0034 -0.0045 -0.0051  0.0055
     6:  85a       ->  88a          0.0027 -0.0029 -0.0033  0.0085
     6:  84a       ->  86a          0.0022 -0.0161 -0.1322  0.0566
     6:  85a       ->  94a          0.0008  0.0005 -0.0085 -0.0019
     6:  81a       ->  86a          0.0008 -0.0024 -0.0055 -0.0284
     6:  84a       ->  89a          0.0004  0.0027 -0.0075 -0.0053
     6:  80a       ->  86a          0.0004 -0.0034  0.0074 -0.0002
     6:  84a       ->  87a          0.0003  0.0048  0.0176 -0.0012
     6:  85a       -> 100a          0.0003 -0.0012  0.0021 -0.0005


     7:  81a       ->  86a          0.4500 -0.0575 -0.1304 -0.6730
     7:  79a       ->  86a          0.2887  0.0081 -0.6949 -0.7550
     7:  84a       ->  86a          0.0745  0.0911  0.7477 -0.3201
     7:  80a       ->  86a          0.0484 -0.0345  0.0752 -0.0016
     7:  81a       ->  87a          0.0325 -0.0213 -0.1660  0.3346
     7:  84a       ->  87a          0.0183  0.0369  0.1363 -0.0093
     7:  83a       ->  86a          0.0136  0.0220  0.1516 -0.0017
     7:  75a       ->  86a          0.0135 -0.0103  0.0390  0.1411
     7:  84a       ->  89a          0.0080 -0.0112  0.0310  0.0217
     7:  82a       ->  86a          0.0078 -0.0039 -0.0301 -0.0308
     7:  83a       ->  87a          0.0058  0.0089  0.1328  0.0893
     7:  82a       ->  87a          0.0056  0.0010  0.0183  0.0477
     7:  84a       ->  88a          0.0048 -0.0124  0.0273  0.1384
     7:  81a       ->  94a          0.0035 -0.0098 -0.0098  0.0670
     7:  78a       ->  86a          0.0032 -0.0001 -0.0060 -0.0048
     7:  79a       ->  89a          0.0023  0.0017 -0.0232  0.0503
     7:  85a       ->  89a          0.0021 -0.0034 -0.0039  0.0042
     7:  83a       ->  89a          0.0014 -0.0095 -0.0292  0.0750
     7:  83a       ->  88a          0.0013  0.0053 -0.0113  0.0084
     7:  85a       ->  88a          0.0011 -0.0018 -0.0020  0.0051


     8:  78a       ->  86a          0.9832 -0.0016 -0.1052 -0.0846
     8:  79a       ->  86a          0.0152 -0.0019  0.1582  0.1719


     9:  85a       ->  88a          0.9874  0.0530  0.0609 -0.1542
     9:  85a       ->  89a          0.0059 -0.0056 -0.0064  0.0069
     9:  85a       ->  87a          0.0027  0.0026 -0.0061  0.0007
     9:  84a       ->  88a          0.0010 -0.0055  0.0121  0.0614
     9:  84a       ->  86a          0.0008  0.0090  0.0738 -0.0316
     9:  84a       ->  89a          0.0004 -0.0024  0.0066  0.0046


    10:  77a       ->  86a          0.9581 -0.0534  0.0486  0.0165
    10:  79a       ->  86a          0.0248  0.0023 -0.1983 -0.2154
    10:  84a       ->  87a          0.0053 -0.0193 -0.0712  0.0048
    10:  81a       ->  86a          0.0028  0.0044  0.0101  0.0519
    10:  84a       ->  86a          0.0021 -0.0147 -0.1207  0.0517
    10:  83a       ->  87a          0.0016  0.0046  0.0679  0.0457
    10:  80a       ->  86a          0.0012  0.0054 -0.0117  0.0003
    10:  85a       ->  89a          0.0010  0.0023  0.0026 -0.0028
    10:  78a       ->  86a          0.0008 -0.0000 -0.0028 -0.0023
    10:  84a       ->  88a          0.0005 -0.0041  0.0089  0.0453
 

 All SINGLET-SINGLET excitation energies 

 no.     E/a.u.        E/eV      f           tau/s        Symmetry
 ------------------------------------------------------------------
   1:     0.09596      2.61113   0.3824E-03   0.8839E-05  A           
   2:     0.11372      3.09448   0.2395E-01   0.1005E-06  A           
   3:     0.11838      3.22139   0.3071E-02   0.7231E-06  A           
   4:     0.12504      3.40246   0.2712E-01   0.7340E-07  A           
   5:     0.12763      3.47308   0.1533       0.1247E-07  A           
   6:     0.12946      3.52285   0.3972E-02   0.4676E-06  A           
   7:     0.13544      3.68555   0.2368E-01   0.7166E-07  A           
   8:     0.13746      3.74042   0.4915E-03   0.3351E-05  A           
   9:     0.14030      3.81768   0.7278E-03   0.2173E-05  A           
  10:     0.14317      3.89586   0.4891E-02   0.3105E-06  A           

 tau: electric dipole radiative lifetime (in seconds)

 Unrelaxed approximate excited state dipole moments

 no.       E/eV     Excited state dipole moment (Debye)   Symmetry
 ------------------------------------------------------------------
   1:      2.61113     2.66633    11.11487    -0.56565    A
   2:      3.09448     0.77353    11.08460    18.25512    A
   3:      3.22139     3.02424     1.25549    27.90900    A
   4:      3.40246    -4.68031     4.35219    24.33729    A
   5:      3.47308     0.09018   -17.05008     5.70604    A
   6:      3.52285     1.89867     2.69154    -5.01473    A
   7:      3.68555     2.84141    13.41260    12.30943    A
   8:      3.74042    14.01819    -3.29861    36.03782    A
   9:      3.81768     2.47586     7.73213    -5.83417    A
  10:      3.89586    -4.40693    -4.80365    31.98047    A


**************************************************************************
*****  STARTING CALCULATION OF SINGLET-TRIPLET EXCITATION ENERGIES  ******
**************************************************************************


Eigenvalues of small (approximate) problem
   i, eigenvalue(i) in dvdson     1    0.8867892006E-01
   i, eigenvalue(i) in dvdson     2    0.9803313539E-01
   i, eigenvalue(i) in dvdson     3    0.1103383660E+00
   i, eigenvalue(i) in dvdson     4    0.1173742802E+00
   i, eigenvalue(i) in dvdson     5    0.1187885058E+00
   i, eigenvalue(i) in dvdson     6    0.1235734153E+00
   i, eigenvalue(i) in dvdson     7    0.1237944191E+00
   i, eigenvalue(i) in dvdson     8    0.1306909494E+00
   i, eigenvalue(i) in dvdson     9    0.1355399588E+00
   i, eigenvalue(i) in dvdson    10    0.1374282906E+00
Eigenvalues of small (approximate) problem
   i, eigenvalue(i) in dvdson     1    0.8840224366E-01
   i, eigenvalue(i) in dvdson     2    0.9624948483E-01
   i, eigenvalue(i) in dvdson     3    0.1096558233E+00
   i, eigenvalue(i) in dvdson     4    0.1168226951E+00
   i, eigenvalue(i) in dvdson     5    0.1181580334E+00
   i, eigenvalue(i) in dvdson     6    0.1233084243E+00
   i, eigenvalue(i) in dvdson     7    0.1236133211E+00
   i, eigenvalue(i) in dvdson     8    0.1295950149E+00
   i, eigenvalue(i) in dvdson     9    0.1348495119E+00
   i, eigenvalue(i) in dvdson    10    0.1374159302E+00
Eigenvalues of small (approximate) problem
   i, eigenvalue(i) in dvdson     1    0.8840139416E-01
   i, eigenvalue(i) in dvdson     2    0.9621936056E-01
   i, eigenvalue(i) in dvdson     3    0.1096377268E+00
   i, eigenvalue(i) in dvdson     4    0.1168031916E+00
   i, eigenvalue(i) in dvdson     5    0.1181497756E+00
   i, eigenvalue(i) in dvdson     6    0.1233072310E+00
   i, eigenvalue(i) in dvdson     7    0.1236072853E+00
   i, eigenvalue(i) in dvdson     8    0.1295452183E+00
   i, eigenvalue(i) in dvdson     9    0.1348314316E+00
   i, eigenvalue(i) in dvdson    10    0.1374140227E+00
Eigenvalues of small (approximate) problem
   i, eigenvalue(i) in dvdson     1    0.8840138684E-01
   i, eigenvalue(i) in dvdson     2    0.9621907836E-01
   i, eigenvalue(i) in dvdson     3    0.1096374784E+00
   i, eigenvalue(i) in dvdson     4    0.1168028214E+00
   i, eigenvalue(i) in dvdson     5    0.1181496448E+00
   i, eigenvalue(i) in dvdson     6    0.1233072093E+00
   i, eigenvalue(i) in dvdson     7    0.1236071391E+00
   i, eigenvalue(i) in dvdson     8    0.1295436329E+00
   i, eigenvalue(i) in dvdson     9    0.1348307712E+00
   i, eigenvalue(i) in dvdson    10    0.1374138920E+00


**************************************************************************
*                                                                        *
*   Final excitation energies from Davidson algorithm                    *
*                                                                        *
**************************************************************************

    Number of loops in Davidson routine     =    4                    
    Number of matrix-vector multiplications =   40                    
    Type of excitations = SINGLET-TRIPLET 
     

 Symmetry A    

 Excitation energies E in a.u. and eV, dE wrt prev. cycle,
 oscillator strengths f in a.u.

 no.  E/a.u.        E/eV      f           dE/a.u.
 -----------------------------------------------------
   1 0.88401E-01  2.4055      0.0000      0.13E-08       
   2 0.96219E-01  2.6183      0.0000      0.54E-07       
   3 0.10964      2.9834      0.0000      0.54E-07       
   4 0.11680      3.1784      0.0000      0.86E-07       
   5 0.11815      3.2150      0.0000      0.31E-07       
   6 0.12331      3.3554      0.0000      0.54E-08       
   7 0.12361      3.3635      0.0000      0.36E-07       
   8 0.12954      3.5251      0.0000      0.41E-06       
   9 0.13483      3.6689      0.0000      0.18E-06       
  10 0.13741      3.7392      0.0000      0.36E-07       
 
                                                        
 Major MO -> MO transitions for the above excitations   
                                                        
    Excitation  Occupied to virtual  Contribution       

     Nr.          orbitals           weight        contributions to     
                                     (sum=1) transition dipole moment   
                                              x       y       z       


     1:  85a       ->  86a          0.9935
     1:  85a       ->  87a          0.0031
     1:  84a       ->  86a          0.0020


     2:  84a       ->  86a          0.9472
     2:  83a       ->  86a          0.0180
     2:  81a       ->  86a          0.0148
     2:  80a       ->  86a          0.0038
     2:  79a       ->  86a          0.0028
     2:  85a       ->  86a          0.0023
     2:  84a       ->  89a          0.0018
     2:  83a       ->  89a          0.0012
     2:  84a       ->  87a          0.0011
     2:  84a       ->  88a          0.0006
     2:  79a       ->  87a          0.0005
     2:  75a       ->  86a          0.0005
     2:  72a       ->  86a          0.0004
     2:  79a       ->  88a          0.0004
     2:  75a       ->  88a          0.0003
     2:  83a       ->  94a          0.0002
     2:  85a       ->  87a          0.0002
     2:  75a       ->  94a          0.0002
     2:  81a       ->  94a          0.0002
     2:  84a       ->  94a          0.0002


     3:  83a       ->  86a          0.9683
     3:  84a       ->  86a          0.0158
     3:  80a       ->  86a          0.0048
     3:  84a       ->  89a          0.0027
     3:  81a       ->  86a          0.0021
     3:  82a       ->  86a          0.0011
     3:  83a       ->  89a          0.0006
     3:  81a       ->  87a          0.0005
     3:  79a       ->  86a          0.0005
     3:  83a       ->  88a          0.0004
     3:  81a       ->  89a          0.0003
     3:  79a       ->  88a          0.0003
     3:  83a       ->  94a          0.0003
     3:  79a       ->  89a          0.0002
     3:  84a       ->  94a          0.0002


     4:  82a       ->  86a          0.4728
     4:  81a       ->  86a          0.4601
     4:  80a       ->  86a          0.0373
     4:  84a       ->  86a          0.0111
     4:  79a       ->  86a          0.0091
     4:  75a       ->  86a          0.0011
     4:  83a       ->  89a          0.0011
     4:  81a       ->  87a          0.0009
     4:  83a       ->  87a          0.0008
     4:  79a       ->  87a          0.0007
     4:  84a       ->  89a          0.0006
     4:  83a       ->  88a          0.0005
     4:  84a       ->  94a          0.0004
     4:  82a       ->  87a          0.0002
     4:  84a       ->  88a          0.0002
     4:  81a       ->  94a          0.0002
     4:  80a       ->  88a          0.0002
     4:  78a       ->  86a          0.0001
     4:  63a       ->  87a          0.0001
     4:  75a       ->  87a          0.0001


     5:  82a       ->  86a          0.5225
     5:  81a       ->  86a          0.3903
     5:  80a       ->  86a          0.0517
     5:  79a       ->  86a          0.0150
     5:  84a       ->  86a          0.0126
     5:  83a       ->  86a          0.0032
     5:  79a       ->  87a          0.0007
     5:  79a       ->  88a          0.0004
     5:  83a       ->  87a          0.0004
     5:  84a       ->  87a          0.0003
     5:  85a       ->  87a          0.0002
     5:  75a       ->  86a          0.0002
     5:  84a       ->  89a          0.0002
     5:  81a       ->  88a          0.0002
     5:  83a       ->  88a          0.0002


     6:  85a       ->  87a          0.9493
     6:  80a       ->  86a          0.0320
     6:  81a       ->  86a          0.0076
     6:  79a       ->  86a          0.0035
     6:  85a       ->  86a          0.0031
     6:  85a       ->  89a          0.0012
     6:  85a       ->  88a          0.0009
     6:  85a       ->  94a          0.0005


     7:  80a       ->  86a          0.8253
     7:  81a       ->  86a          0.1028
     7:  85a       ->  87a          0.0422
     7:  79a       ->  86a          0.0197
     7:  83a       ->  86a          0.0023
     7:  84a       ->  87a          0.0016
     7:  82a       ->  86a          0.0016
     7:  84a       ->  86a          0.0011
     7:  81a       ->  87a          0.0009
     7:  79a       ->  88a          0.0004
     7:  79a       ->  87a          0.0003


     8:  79a       ->  86a          0.8810
     8:  80a       ->  86a          0.0425
     8:  84a       ->  87a          0.0346
     8:  81a       ->  86a          0.0111
     8:  79a       ->  87a          0.0041
     8:  84a       ->  89a          0.0031
     8:  81a       ->  87a          0.0026
     8:  84a       ->  88a          0.0020
     8:  75a       ->  86a          0.0019
     8:  78a       ->  86a          0.0019
     8:  83a       ->  88a          0.0016
     8:  80a       ->  87a          0.0015
     8:  81a       ->  88a          0.0014
     8:  85a       ->  87a          0.0012
     8:  84a       ->  86a          0.0011
     8:  80a       ->  88a          0.0011
     8:  75a       ->  88a          0.0010
     8:  83a       ->  89a          0.0009
     8:  79a       ->  89a          0.0007
     8:  79a       ->  88a          0.0007


     9:  84a       ->  87a          0.9435
     9:  79a       ->  86a          0.0376
     9:  83a       ->  88a          0.0063
     9:  83a       ->  89a          0.0024
     9:  84a       ->  88a          0.0011
     9:  82a       ->  87a          0.0010
     9:  84a       ->  89a          0.0009
     9:  75a       ->  86a          0.0008
     9:  79a       ->  89a          0.0007
     9:  81a       ->  87a          0.0006
     9:  81a       ->  94a          0.0005
     9:  80a       ->  88a          0.0004
     9:  84a       ->  86a          0.0004
     9:  81a       ->  88a          0.0004
     9:  81a       ->  86a          0.0004
     9:  85a       ->  88a          0.0003
     9:  83a       ->  86a          0.0002
     9:  75a       ->  87a          0.0002
     9:  80a       ->  89a          0.0002
     9:  79a       ->  88a          0.0002


    10:  78a       ->  86a          0.9963
    10:  79a       ->  86a          0.0024
 

 All SINGLET-TRIPLET excitation energies 

 no.     E/a.u.        E/eV      f           tau/s        Symmetry
 ------------------------------------------------------------------
   1:     0.08840      2.40552    0.000                   A           
   2:     0.09622      2.61825    0.000                   A           
   3:     0.10964      2.98339    0.000                   A           
   4:     0.11680      3.17837    0.000                   A           
   5:     0.11815      3.21502    0.000                   A           
   6:     0.12331      3.35536    0.000                   A           
   7:     0.12361      3.36352    0.000                   A           
   8:     0.12954      3.52506    0.000                   A           
   9:     0.13483      3.66893    0.000                   A           
  10:     0.13741      3.73922    0.000                   A           

 tau: electric dipole radiative lifetime (in seconds)

 Unrelaxed approximate excited state dipole moments

 no.       E/eV     Excited state dipole moment (Debye)   Symmetry
 ------------------------------------------------------------------
   1:      2.40552     2.48352     9.01593    -0.29670    A
   2:      2.61825     0.81197    -4.91218     6.94103    A
   3:      2.98339     1.17136     1.12316    11.96896    A
   4:      3.17837     2.27043     3.51279    13.76074    A
   5:      3.21502     1.85589    -1.48117    22.48829    A
   6:      3.35536     1.51183     1.62101    -3.45087    A
   7:      3.36352    -4.28768     2.38674    23.48243    A
   8:      3.52506     1.39744     4.62547    12.50789    A
   9:      3.66893     0.22290   -10.52316     4.96881    A
  10:      3.73922    13.97192    -3.27495    36.05229    A


 Normal termination of EXCITATION program part


 =======================================================================
 Electrostatic potential at the Nuclei due to electrons and other nuclei
 =======================================================================
  
         Atom                  Potential
         ----                  ---------
     1)   C                  14.69191262
     2)   C                  14.63401999
     3)   C                  14.69528906
     4)   C                  14.62608822
     5)   C                  14.69180943
     6)   C                  14.63384175
     7)   O                  22.18948115
     8)   C                  14.64648393
     9)   C                  14.71144977
    10)   C                  14.65250476
    11)   C                  14.64563622
    12)   C                  14.70090812
    13)   C                  14.69622881
    14)   C                  14.63998234
    15)   C                  14.63446177
    16)   C                  14.68778662
    17)   C                  14.69711759
    18)   C                  14.65839598
    19)   C                  14.65342436
    20)   C                  14.64809271
    21)   C                  14.64936681
    22)   O                  22.26151904
    23)   O                  22.24090126
    24)   O                  22.22693651
    25)   O                  22.21083018
    26)   O                  22.23828318
    27)   O                  22.32651253
    28)   H                   1.05502975
    29)   O                  22.28946409
    30)   O                  22.26401640
    31)   O                  22.27300489
    32)   C                  14.64948400
    33)   O                  22.27352360
    34)   H                   0.87565148
    35)   H                   1.00597703
    36)   H                   1.03310258
    37)   H                   1.02793631
    38)   H                   1.01541038
    39)   H                   1.04033789
    40)   H                   1.06708080
    41)   H                   1.05653208
    42)   H                   1.05221329
    43)   H                   1.05169301
    44)   H                   0.88752465
    45)   H                   0.86137231
    46)   H                   0.88927074
    47)   H                   0.93662117
    48)   H                   0.91045231
    49)   H                   0.92112517
    50)   H                   1.04237149
    51)   H                   1.05072241
    52)   H                   0.91735057
 Mulliken charges used for AMS results%charges...


    =====================
     CALCULATION RESULTS
    =====================

Energy (hartree)           -12.44210129


--------------
Atomic charges
--------------
  Index   Atom    Charge
      1      C   -0.3464
      2      C    0.2476
      3      C    0.0649
      4      C    0.3083
      5      C   -0.0987
      6      C    0.2624
      7      O   -0.6123
      8      C    0.2919
      9      C   -0.3233
     10      C    0.3529
     11      C   -0.1835
     12      C   -0.0620
     13      C   -0.2457
     14      C    0.2417
     15      C    0.1905
     16      C   -0.3302
     17      C   -0.2671
     18      C   -0.0921
     19      C   -0.1110
     20      C   -0.1541
     21      C   -0.1127
     22      O   -0.4652
     23      O   -0.6103
     24      O   -0.6608
     25      O   -0.6832
     26      O   -0.6436
     27      O   -0.4832
     28      H    0.3621
     29      O   -0.6365
     30      O   -0.6469
     31      O   -0.6653
     32      C   -0.3275
     33      O   -0.6539
     34      H    0.4440
     35      H    0.3096
     36      H    0.3321
     37      H    0.3428
     38      H    0.3115
     39      H    0.3543
     40      H    0.3758
     41      H    0.3291
     42      H    0.3237
     43      H    0.3448
     44      H    0.4293
     45      H    0.4517
     46      H    0.4566
     47      H    0.4329
     48      H    0.4340
     49      H    0.4376
     50      H    0.2287
     51      H    0.3402
     52      H    0.4148


Dipole moment vector    (Debye):     1.16559938   -3.60931887    6.20003184
              magnitude (Debye):     7.26816341


-----------------------
Molecular orbitals info
-----------------------
n orbitals:              296
n spin:                    1

HOMO (eV):              -5.7488
LUMO (eV):              -3.2473
HOMO-LUMO gap (eV):      2.5015

   Index   Energy (eV)    Occupation
     296       94.1477         0.000       
     295       90.3221         0.000       
     294       87.3528         0.000       
     293       85.0016         0.000       
     292       81.1217         0.000       
     291       80.1941         0.000       
     290       79.9557         0.000       
     289       78.5657         0.000       
     288       76.9887         0.000       
     287       75.3120         0.000       
     286       73.6369         0.000       
     285       73.1208         0.000       
     284       72.9284         0.000       
     283       71.5998         0.000       
     282       70.4785         0.000       
     281       69.6246         0.000       
     280       66.9792         0.000       
     279       63.5368         0.000       
     278       63.1996         0.000       
     277       62.8774         0.000       
     276       61.6457         0.000       
     275       60.3610         0.000       
     274       59.5693         0.000       
     273       59.0235         0.000       
     272       57.7066         0.000       
     271       56.8343         0.000       
     270       55.4866         0.000       
     269       54.7563         0.000       
     268       54.0913         0.000       
     267       52.3037         0.000       
     266       51.5721         0.000       
     265       50.2404         0.000       
     264       49.7984         0.000       
     263       49.0916         0.000       
     262       48.3108         0.000       
     261       48.1594         0.000       
     260       47.2070         0.000       
     259       46.3720         0.000       
     258       46.0827         0.000       
     257       45.6967         0.000       
     256       45.1249         0.000       
     255       44.7172         0.000
[truncated: 11,328 more chars]
