# Supplementary material for: Phytochemical profiling of Vitex negundo seeds via UHPLC-QTOF-MS/MS analyses with antimicrobial evaluation and in silico targeting of DNA Gyrase B and Secreted Aspartic Proteinase 2 (SAP2)
Source: PLoS One. 2026 Mar 13;21(3):e0343965. doi: 10.1371/journal.pone.0343965 (PMC12987476; doi:10.1371/journal.pone.0343965)
Supplement: S6 Data — (ZIP) [file pone.0343965.s007.zip › PONE-D-25-51583/Vitex Raw material/DFT Vitex all data/comp17/cc17.logfile]

<Sep03-2025> <17:54:56>  AMS 2025.104  RunTime: Sep03-2025 17:54:56  ShM Nodes: 1  Procs: 2
<Sep03-2025> <17:54:57>  ADF 2025.104  RunTime: Sep03-2025 17:54:57  ShM Nodes: 1  Procs: 2
<Sep03-2025> <17:54:57>  *** (NO TITLE) ***
<Sep03-2025> <17:54:57>  DIRAC 2025.104  RunTime: Sep03-2025 17:54:57  ShM Nodes: 1  Procs: 1
<Sep03-2025> <17:54:57>  Carbon (TZP, 1s frozen)
<Sep03-2025> <17:54:57>  Net Charge: 0 (Nuclei minus Electrons)
<Sep03-2025> <17:54:57>  Symmetry  : ATOM
<Sep03-2025> <17:54:57>  Coordinates
<Sep03-2025> <17:54:57>     Atom         X           Y           Z   (Angstrom)
<Sep03-2025> <17:54:57>     1.C         0.000000    0.000000    0.000000
<Sep03-2025> <17:54:57>  >>>> CORORT
<Sep03-2025> <17:54:57>  >>>> CLSMAT
<Sep03-2025> <17:54:57>  >>>> ORTHON
<Sep03-2025> <17:54:57>  >>>> GENPT
<Sep03-2025> <17:54:57>  Block Length=  68
<Sep03-2025> <17:54:57>  >>>> PTBAS
<Sep03-2025> <17:54:57>  >>>> CYCLE
<Sep03-2025> <17:54:58>              |Error|         MaxErr       Wt(A-DIIS)
<Sep03-2025> <17:54:58>      1      0.00000000      0.00000000
<Sep03-2025> <17:54:58>      2      1.52555486      1.20449770
<Sep03-2025> <17:54:58>      3      0.82436555      0.68888925    100.0
<Sep03-2025> <17:54:58>      4      0.20707858      0.16255089    100.0
<Sep03-2025> <17:54:58>      5      0.18879264      0.15324722    100.0
<Sep03-2025> <17:54:58>      6      0.01621967      0.01295374     12.1
<Sep03-2025> <17:54:58>      7      0.00194131      0.00158173      0.6
<Sep03-2025> <17:54:58>      8      0.00001129      0.00000951      0.0
<Sep03-2025> <17:54:58>      9      0.00000004      0.00000003      0.0
<Sep03-2025> <17:54:58>     10      0.00000000      0.00000000      0.0
<Sep03-2025> <17:54:58>  SCF converged
<Sep03-2025> <17:54:58>     11      0.00000000      0.00000000      0.0
<Sep03-2025> <17:54:58>  >>>> POPAN
<Sep03-2025> <17:54:58>  >>>> DEBYE
<Sep03-2025> <17:54:58>  DIRAC 2025.104  RunTime: Sep03-2025 17:54:58  ShM Nodes: 1  Procs: 1
<Sep03-2025> <17:54:58>  Oxygen (TZP, 1s frozen)
<Sep03-2025> <17:54:58>  Net Charge: 0 (Nuclei minus Electrons)
<Sep03-2025> <17:54:58>  Symmetry  : ATOM
<Sep03-2025> <17:54:58>  Coordinates
<Sep03-2025> <17:54:58>     Atom         X           Y           Z   (Angstrom)
<Sep03-2025> <17:54:58>     1.O         0.000000    0.000000    0.000000
<Sep03-2025> <17:54:58>  >>>> CORORT
<Sep03-2025> <17:54:58>  >>>> CLSMAT
<Sep03-2025> <17:54:58>  >>>> ORTHON
<Sep03-2025> <17:54:58>  >>>> GENPT
<Sep03-2025> <17:54:58>  Block Length=  68
<Sep03-2025> <17:54:58>  >>>> PTBAS
<Sep03-2025> <17:54:58>  >>>> CYCLE
<Sep03-2025> <17:54:58>              |Error|         MaxErr       Wt(A-DIIS)
<Sep03-2025> <17:54:58>      1      0.00000000      0.00000000
<Sep03-2025> <17:54:58>      2      4.47314811      2.49398494
<Sep03-2025> <17:54:58>      3      2.71642841      1.77853949    100.0
<Sep03-2025> <17:54:58>      4      0.30289509      0.15548796    100.0
<Sep03-2025> <17:54:58>      5      0.43772784      0.24475898    100.0
<Sep03-2025> <17:54:58>      6      0.00732550      0.00407584      3.1
<Sep03-2025> <17:54:58>      7      0.00033157      0.00018748      0.0
<Sep03-2025> <17:54:58>      8      0.00001425      0.00000773      0.0
<Sep03-2025> <17:54:58>      9      0.00000018      0.00000010      0.0
<Sep03-2025> <17:54:58>     10      0.00000000      0.00000000      0.0
<Sep03-2025> <17:54:58>  SCF converged
<Sep03-2025> <17:54:59>     11      0.00000000      0.00000000      0.0
<Sep03-2025> <17:54:59>  >>>> POPAN
<Sep03-2025> <17:54:59>  >>>> DEBYE
<Sep03-2025> <17:54:59>  DIRAC 2025.104  RunTime: Sep03-2025 17:54:59  ShM Nodes: 1  Procs: 1
<Sep03-2025> <17:54:59>  Hydrogen (TZP)
<Sep03-2025> <17:54:59>  Net Charge: 0 (Nuclei minus Electrons)
<Sep03-2025> <17:54:59>  Symmetry  : ATOM
<Sep03-2025> <17:54:59>  Coordinates
<Sep03-2025> <17:54:59>     Atom         X           Y           Z   (Angstrom)
<Sep03-2025> <17:54:59>     1.H         0.000000    0.000000    0.000000
<Sep03-2025> <17:54:59>  >>>> CORORT
<Sep03-2025> <17:54:59>  >>>> CLSMAT
<Sep03-2025> <17:54:59>  >>>> ORTHON
<Sep03-2025> <17:54:59>  >>>> GENPT
<Sep03-2025> <17:54:59>  Block Length=  64
<Sep03-2025> <17:54:59>  >>>> PTBAS
<Sep03-2025> <17:54:59>  >>>> CYCLE
<Sep03-2025> <17:54:59>              |Error|         MaxErr       Wt(A-DIIS)
<Sep03-2025> <17:54:59>      1      0.00000000      0.00000000
<Sep03-2025> <17:54:59>      2      0.04599259      0.04581593
<Sep03-2025> <17:54:59>      3      0.01042795      0.01001749    100.0
<Sep03-2025> <17:54:59>      4      0.00201817      0.00197098      1.0
<Sep03-2025> <17:54:59>      5      0.00002660      0.00002371      0.0
<Sep03-2025> <17:54:59>      6      0.00000120      0.00000110      0.0
<Sep03-2025> <17:54:59>      7      0.00000001      0.00000001      0.0
<Sep03-2025> <17:54:59>      8      0.00000000      0.00000000      0.0
<Sep03-2025> <17:54:59>  SCF converged
<Sep03-2025> <17:54:59>      9      0.00000000      0.00000000      0.0
<Sep03-2025> <17:54:59>  >>>> POPAN
<Sep03-2025> <17:54:59>  >>>> DEBYE
<Sep03-2025> <17:54:59>  *** adf ***
<Sep03-2025> <17:54:59>  Net Charge: 0 (Nuclei minus Electrons)
<Sep03-2025> <17:54:59>  Symmetry  : NOSYM
<Sep03-2025> <17:54:59>  >>>> FRAGM
<Sep03-2025> <17:55:00>  Coordinates
<Sep03-2025> <17:55:00>     Atom         X           Y           Z   (Angstrom)
<Sep03-2025> <17:55:00>     1.C        -9.024100    4.547300   -0.721500
<Sep03-2025> <17:55:00>     2.C        -9.111500    3.749100    0.419000
<Sep03-2025> <17:55:00>     3.C        -9.262700    2.368400    0.293300
<Sep03-2025> <17:55:00>     4.C        -9.326300    1.788100   -0.973900
<Sep03-2025> <17:55:00>     5.C        -9.239400    2.580600   -2.126000
<Sep03-2025> <17:55:00>     6.C        -9.087500    3.967000   -1.990000
<Sep03-2025> <17:55:00>     7.O        -9.476100    0.419500   -1.021500
<Sep03-2025> <17:55:00>     8.C        -9.541700   -0.179300   -2.258000
<Sep03-2025> <17:55:00>     9.C        -9.471200    0.464400   -3.428000
<Sep03-2025> <17:55:00>    10.C        -9.308500    1.949400   -3.489800
<Sep03-2025> <17:55:00>    11.C        -9.356700    1.510100    1.516200
<Sep03-2025> <17:55:00>    12.C        -9.687400   -1.507900   -2.292900
<Sep03-2025> <17:55:00>    13.C        -9.497900   -2.199000   -3.489500
<Sep03-2025> <17:55:00>    14.C        -9.650000   -3.585100   -3.525900
<Sep03-2025> <17:55:00>    15.C        -9.991400   -4.279900   -2.365600
<Sep03-2025> <17:55:00>    16.C       -10.180800   -3.588800   -1.169000
<Sep03-2025> <17:55:00>    17.C       -10.028800   -2.202700   -1.132600
<Sep03-2025> <17:55:00>    18.C       -10.675700    0.748600    1.516200
<Sep03-2025> <17:55:00>    19.C       -10.769100   -0.104800    2.774100
<Sep03-2025> <17:55:00>    20.C        -9.492900   -0.921400    2.929400
<Sep03-2025> <17:55:00>    21.C        -8.289500   -0.000200    2.799700
<Sep03-2025> <17:55:00>    22.O        -8.323100    0.563000    1.516200
<Sep03-2025> <17:55:00>    23.O        -9.001900    4.747800   -3.094100
<Sep03-2025> <17:55:00>    24.O        -9.049600    4.314900    1.648700
<Sep03-2025> <17:55:00>    25.O       -10.139100   -5.626400   -2.401000
<Sep03-2025> <17:55:00>    26.O        -9.466100   -4.256500   -4.688300
<Sep03-2025> <17:55:00>    27.O        -9.239900    2.573900   -4.521600
<Sep03-2025> <17:55:00>    28.H        -9.284500    2.169200    2.410200
<Sep03-2025> <17:55:00>    29.O       -11.740800    1.659900    1.490200
<Sep03-2025> <17:55:00>    30.O        -9.479700   -1.534100    4.190400
<Sep03-2025> <17:55:00>    31.O       -11.867300   -0.970200    2.670700
<Sep03-2025> <17:55:00>    32.C        -7.004400   -0.796600    2.983300
<Sep03-2025> <17:55:00>    33.O        -6.280400   -0.274100    4.064200
<Sep03-2025> <17:55:00>    34.H        -9.135000    5.277200    1.541200
<Sep03-2025> <17:55:00>    35.H        -8.904800    5.636200   -0.621400
<Sep03-2025> <17:55:00>    36.H        -9.534100   -0.110200   -4.363900
<Sep03-2025> <17:55:00>    37.H        -9.228600   -1.651000   -4.404500
<Sep03-2025> <17:55:00>    38.H       -10.450000   -4.136800   -0.254000
<Sep03-2025> <17:55:00>    39.H       -10.178200   -1.657600   -0.188900
<Sep03-2025> <17:55:00>    40.H       -10.725700    0.093000    0.618300
<Sep03-2025> <17:55:00>    41.H       -10.898000    0.554600    3.661400
<Sep03-2025> <17:55:00>    42.H        -9.451500   -1.703800    2.138900
<Sep03-2025> <17:55:00>    43.H        -8.320900    0.795900    3.576900
<Sep03-2025> <17:55:00>    44.H        -8.900900    5.669700   -2.802900
<Sep03-2025> <17:55:00>    45.H       -10.375000   -5.926300   -1.507000
<Sep03-2025> <17:55:00>    46.H        -9.614200   -5.201600   -4.516000
<Sep03-2025> <17:55:00>    47.H       -12.534900    1.153100    1.491000
<Sep03-2025> <17:55:00>    48.H        -8.678900   -2.026900    4.247100
<Sep03-2025> <17:55:00>    49.H       -11.891100   -1.478400    3.463400
<Sep03-2025> <17:55:00>    50.H        -7.254500   -1.862100    3.185300
<Sep03-2025> <17:55:00>    51.H        -6.390100   -0.727900    2.057700
<Sep03-2025> <17:55:00>    52.H        -5.496900   -0.791000    4.144500
<Sep03-2025> <17:55:00>  >>>> CORORT
<Sep03-2025> <17:55:00>  >>>> CLSMAT
<Sep03-2025> <17:55:00>  >>>> ORTHON
<Sep03-2025> <17:55:01>  >>>> GENPT
<Sep03-2025> <17:55:02>  Block Length= 128
<Sep03-2025> <17:55:05>  >>>> PTBAS
<Sep03-2025> <17:55:43>  >>>> CYCLE
<Sep03-2025> <17:55:58>              |Error|         MaxErr       Wt(A-DIIS)
<Sep03-2025> <17:55:58>      1      4.75096569      0.36273637
<Sep03-2025> <17:56:12>      2      2.19945237      0.21571915    100.0
<Sep03-2025> <17:56:26>      3      4.38069924      0.90073277    100.0
<Sep03-2025> <17:56:39>      4      1.91530125      0.21711682    100.0
<Sep03-2025> <17:56:52>      5      3.26770646      0.67946487    100.0
<Sep03-2025> <17:57:05>      6      0.61398658      0.13040069    100.0
<Sep03-2025> <17:57:18>      7      1.60480926      0.36029359    100.0
<Sep03-2025> <17:57:31>      8      0.53137631      0.09031492     90.2
<Sep03-2025> <17:57:44>      9      0.27923066      0.06685111     66.5
<Sep03-2025> <17:57:58>     10      0.29519257      0.07183831     66.5
<Sep03-2025> <17:58:11>     11      0.08038887      0.01021513      9.3
<Sep03-2025> <17:58:24>     12      0.02179857      0.00355431      2.6
<Sep03-2025> <17:58:37>     13      0.00526081      0.00091889      0.0
<Sep03-2025> <17:58:49>     14      0.00136943      0.00023698      0.0
<Sep03-2025> <17:59:02>     15      0.00062267      0.00011764      0.0
<Sep03-2025> <17:59:16>     16      0.00018764      0.00005120      0.0
<Sep03-2025> <17:59:29>     17      0.00011847      0.00002114      0.0
<Sep03-2025> <17:59:42>     18      0.00002350      0.00000419      0.0
<Sep03-2025> <17:59:55>     19      0.00001572      0.00000250      0.0
<Sep03-2025> <18:00:09>     20      0.00000353      0.00000070      0.0
<Sep03-2025> <18:00:13>  SCF converged
<Sep03-2025> <18:00:23>     21      0.00000386      0.00000082      0.0
<Sep03-2025> <18:00:36>  >>>> TOTEN
<Sep03-2025> <18:01:51>  >>>> POPAN
<Sep03-2025> <18:01:51>  >>>> DEBYE
<Sep03-2025> <18:01:52>  >>>> AMETS
<Sep03-2025> <18:01:52>   Bond Energy         -13.19003781 a.u.
<Sep03-2025> <18:01:52>   Bond Energy        -358.91919088 eV
<Sep03-2025> <18:01:52>   Bond Energy       -8276.87       kcal/mol
<Sep03-2025> <18:01:52>  >>>> POPUL
<Sep03-2025> <18:01:53>  NORMAL TERMINATION
Job cc17 has finished
