# Supplementary material for: Phytochemical profiling of Vitex negundo seeds via UHPLC-QTOF-MS/MS analyses with antimicrobial evaluation and in silico targeting of DNA Gyrase B and Secreted Aspartic Proteinase 2 (SAP2)
Source: PLoS One. 2026 Mar 13;21(3):e0343965. doi: 10.1371/journal.pone.0343965 (PMC12987476; doi:10.1371/journal.pone.0343965)
Supplement: S6 Data — (ZIP) [file pone.0343965.s007.zip › PONE-D-25-51583/Vitex Raw material/DFT Vitex all data/comp17/cc17.out]

 Parallel Execution: Process Information
 ==============================================================================
 Rank   Node Name                              NodeID   MyNodeRank  NodeMaster
    0   DESKTOP-MPR8V3N                           0          0          0
    1   DESKTOP-MPR8V3N                           0          1         -1
 ==============================================================================


May use up to 3774MB of RAM as shared memory on node 0

 *******************************************************************************
 *                                                                             *
 *  --------------------------------                                           *
 *   Amsterdam Modeling Suite (AMS)              2025.104                      *
 *  --------------------------------                                           *
 *                                               r250815 2025-08-15 94ea0506   *
 *                                                                             *
 *                                                                             *
 *                              =================                              *
 *                              |               |                              *
 *                              |     A M S     |                              *
 *                              |               |                              *
 *                              =================                              *
 *                                                                             *
 *                                                                             *
 *   Online information and documentation:  https://www.scm.com/support/       *
 *   E-mail:  support@scm.com   info@scm.com                                   *
 *                                                                             *
 *   Scientific publications using AMS results must be properly referenced     *
 *   See the User Manuals (or the web site) for recommended citations          *
 *   The terms and conditions of the End User License Agreement apply to       *
 *   the use of AMS, https://www.scm.com/license-terms/                        *
 *                                                                             *
 ***********************  x86_64_windows_intel / msmpi  ************************
 
 Licensed to: Kfueit 2025-08-31 17:26:18
 SCM User ID: u30078
  
 AMS 2025.104  RunTime: Sep03-2025 17:54:56  ShM Nodes: 1  Procs: 2

 AMS jobname: ams
 AMS jobid  : 1732888994

 Start   directory: C:/Users/LENOVO/Desktop/DFT3 all data/comp17/tmp..15728.0.noindex/
 Results directory: C:/Users/LENOVO/Desktop/DFT3 all data/comp17/cc17.results/
 Scratch directory: C:/SCMTMP/amstmp_ams_kid0.1732888994/


 Communication costs MPI_COMM_WORLD:      0.465 usec per message,   0.0047 usec per 8-byte item
 Communication costs for intra-node:      0.360 usec per message,   0.0051 usec per 8-byte item

 RNG seed: 867899262 -823900844 -1642281662 271552392 426503768 -89170950 -1985352379 2008768226


                      ************************************************************************
                      *  ADF 2025.104  RunTime: Sep03-2025 17:54:57  ShM Nodes: 1  Procs: 2  *
                      ************************************************************************
  

       ****************************
       * SINGLE POINT CALCULATION *
       ****************************
 
--------
Geometry
--------
Formula: C21H20O11
Atoms
  Index Symbol   x (angstrom)   y (angstrom)   z (angstrom)
      1      C    -9.02410000     4.54730000    -0.72150000
      2      C    -9.11150000     3.74910000     0.41900000
      3      C    -9.26270000     2.36840000     0.29330000
      4      C    -9.32630000     1.78810000    -0.97390000
      5      C    -9.23940000     2.58060000    -2.12600000
      6      C    -9.08750000     3.96700000    -1.99000000
      7      O    -9.47610000     0.41950000    -1.02150000
      8      C    -9.54170000    -0.17930000    -2.25800000
      9      C    -9.47120000     0.46440000    -3.42800000
     10      C    -9.30850000     1.94940000    -3.48980000
     11      C    -9.35670000     1.51010000     1.51620000
     12      C    -9.68740000    -1.50790000    -2.29290000
     13      C    -9.49790000    -2.19900000    -3.48950000
     14      C    -9.65000000    -3.58510000    -3.52590000
     15      C    -9.99140000    -4.27990000    -2.36560000
     16      C   -10.18080000    -3.58880000    -1.16900000
     17      C   -10.02880000    -2.20270000    -1.13260000
     18      C   -10.67570000     0.74860000     1.51620000
     19      C   -10.76910000    -0.10480000     2.77410000
     20      C    -9.49290000    -0.92140000     2.92940000
     21      C    -8.28950000    -0.00020000     2.79970000
     22      O    -8.32310000     0.56300000     1.51620000
     23      O    -9.00190000     4.74780000    -3.09410000
     24      O    -9.04960000     4.31490000     1.64870000
     25      O   -10.13910000    -5.62640000    -2.40100000
     26      O    -9.46610000    -4.25650000    -4.68830000
     27      O    -9.23990000     2.57390000    -4.52160000
     28      H    -9.28450000     2.16920000     2.41020000
     29      O   -11.74080000     1.65990000     1.49020000
     30      O    -9.47970000    -1.53410000     4.19040000
     31      O   -11.86730000    -0.97020000     2.67070000
     32      C    -7.00440000    -0.79660000     2.98330000
     33      O    -6.28040000    -0.27410000     4.06420000
     34      H    -9.13500000     5.27720000     1.54120000
     35      H    -8.90480000     5.63620000    -0.62140000
     36      H    -9.53410000    -0.11020000    -4.36390000
     37      H    -9.22860000    -1.65100000    -4.40450000
     38      H   -10.45000000    -4.13680000    -0.25400000
     39      H   -10.17820000    -1.65760000    -0.18890000
     40      H   -10.72570000     0.09300000     0.61830000
     41      H   -10.89800000     0.55460000     3.66140000
     42      H    -9.45150000    -1.70380000     2.13890000
     43      H    -8.32090000     0.79590000     3.57690000
     44      H    -8.90090000     5.66970000    -2.80290000
     45      H   -10.37500000    -5.92630000    -1.50700000
     46      H    -9.61420000    -5.20160000    -4.51600000
     47      H   -12.53490000     1.15310000     1.49100000
     48      H    -8.67890000    -2.02690000     4.24710000
     49      H   -11.89110000    -1.47840000     3.46340000
     50      H    -7.25450000    -1.86210000     3.18530000
     51      H    -6.39010000    -0.72790000     2.05770000
     52      H    -5.49690000    -0.79100000     4.14450000
 
Total System Charge             0.00000
Bonding info available!
 
 
----------------
ADF Engine Input
----------------
 
 Basis
 Type TZP
 End
 

 Title: *** (NO TITLE) ***

 *** adf ***


 ===========================
 A T T A C H E D   F I L E S
 ===========================
  


 ===============================
 M O D E L   P A R A M E T E R S
 ===============================
  
 DENSITY FUNCTIONAL POTENTIAL (scf)
    LDA:                               VWN                                      
    Gradient Corrections:              ---                                      

 SPIN  (restricted / unrestr.)
    Molecule:                          Restricted                               
    Fragments:                         Restricted                               

 OTHER ASPECTS
    Relativistic Corrections:          scalar (ZORA,MAPA)                       

    Nuclear Charge Density Model:      Point Charge Nuclei                      
    Core Treatment:                    Frozen Orbital(s)                        

    Hyperfine or Zeeman Interaction:   ---                                      


 Fragment File(s)
 ----------------
 C:
         file : C:/Users/LENOVO/Desktop/DFT3 all data/comp17/cc17.results/t21.3F8F8881.C
         jobid: 0
         title: Carbon (TZP, 1s frozen)
 O:
         file : C:/Users/LENOVO/Desktop/DFT3 all data/comp17/cc17.results/t21.5A6F9A78.O
         jobid: 0
         title: Oxygen (TZP, 1s frozen)
 H:
         file : C:/Users/LENOVO/Desktop/DFT3 all data/comp17/cc17.results/t21.EBA8F53.H
         jobid: 0
         title: Hydrogen (TZP)


 ===============
 G E O M E T R Y  ***  3D  Molecule  ***
 ===============
  

 ATOMS
 =====                            X Y Z                    CHARGE
                                (Angstrom)             Nucl     +Core       At.Mass
                       --------------------------    ----------------       -------
    1  C              -9.0241    4.5473   -0.7215      6.00      4.00       12.0000
    2  C              -9.1115    3.7491    0.4190      6.00      4.00       12.0000
    3  C              -9.2627    2.3684    0.2933      6.00      4.00       12.0000
    4  C              -9.3263    1.7881   -0.9739      6.00      4.00       12.0000
    5  C              -9.2394    2.5806   -2.1260      6.00      4.00       12.0000
    6  C              -9.0875    3.9670   -1.9900      6.00      4.00       12.0000
    7  O              -9.4761    0.4195   -1.0215      8.00      6.00       15.9949
    8  C              -9.5417   -0.1793   -2.2580      6.00      4.00       12.0000
    9  C              -9.4712    0.4644   -3.4280      6.00      4.00       12.0000
   10  C              -9.3085    1.9494   -3.4898      6.00      4.00       12.0000
   11  C              -9.3567    1.5101    1.5162      6.00      4.00       12.0000
   12  C              -9.6874   -1.5079   -2.2929      6.00      4.00       12.0000
   13  C              -9.4979   -2.1990   -3.4895      6.00      4.00       12.0000
   14  C              -9.6500   -3.5851   -3.5259      6.00      4.00       12.0000
   15  C              -9.9914   -4.2799   -2.3656      6.00      4.00       12.0000
   16  C             -10.1808   -3.5888   -1.1690      6.00      4.00       12.0000
   17  C             -10.0288   -2.2027   -1.1326      6.00      4.00       12.0000
   18  C             -10.6757    0.7486    1.5162      6.00      4.00       12.0000
   19  C             -10.7691   -0.1048    2.7741      6.00      4.00       12.0000
   20  C              -9.4929   -0.9214    2.9294      6.00      4.00       12.0000
   21  C              -8.2895   -0.0002    2.7997      6.00      4.00       12.0000
   22  O              -8.3231    0.5630    1.5162      8.00      6.00       15.9949
   23  O              -9.0019    4.7478   -3.0941      8.00      6.00       15.9949
   24  O              -9.0496    4.3149    1.6487      8.00      6.00       15.9949
   25  O             -10.1391   -5.6264   -2.4010      8.00      6.00       15.9949
   26  O              -9.4661   -4.2565   -4.6883      8.00      6.00       15.9949
   27  O              -9.2399    2.5739   -4.5216      8.00      6.00       15.9949
   28  H              -9.2845    2.1692    2.4102      1.00      1.00        1.0078
   29  O             -11.7408    1.6599    1.4902      8.00      6.00       15.9949
   30  O              -9.4797   -1.5341    4.1904      8.00      6.00       15.9949
   31  O             -11.8673   -0.9702    2.6707      8.00      6.00       15.9949
   32  C              -7.0044   -0.7966    2.9833      6.00      4.00       12.0000
   33  O              -6.2804   -0.2741    4.0642      8.00      6.00       15.9949
   34  H              -9.1350    5.2772    1.5412      1.00      1.00        1.0078
   35  H              -8.9048    5.6362   -0.6214      1.00      1.00        1.0078
   36  H              -9.5341   -0.1102   -4.3639      1.00      1.00        1.0078
   37  H              -9.2286   -1.6510   -4.4045      1.00      1.00        1.0078
   38  H             -10.4500   -4.1368   -0.2540      1.00      1.00        1.0078
   39  H             -10.1782   -1.6576   -0.1889      1.00      1.00        1.0078
   40  H             -10.7257    0.0930    0.6183      1.00      1.00        1.0078
   41  H             -10.8980    0.5546    3.6614      1.00      1.00        1.0078
   42  H              -9.4515   -1.7038    2.1389      1.00      1.00        1.0078
   43  H              -8.3209    0.7959    3.5769      1.00      1.00        1.0078
   44  H              -8.9009    5.6697   -2.8029      1.00      1.00        1.0078
   45  H             -10.3750   -5.9263   -1.5070      1.00      1.00        1.0078
   46  H              -9.6142   -5.2016   -4.5160      1.00      1.00        1.0078
   47  H             -12.5349    1.1531    1.4910      1.00      1.00        1.0078
   48  H              -8.6789   -2.0269    4.2471      1.00      1.00        1.0078
   49  H             -11.8911   -1.4784    3.4634      1.00      1.00        1.0078
   50  H              -7.2545   -1.8621    3.1853      1.00      1.00        1.0078
   51  H              -6.3901   -0.7279    2.0577      1.00      1.00        1.0078
   52  H              -5.4969   -0.7910    4.1445      1.00      1.00        1.0078


 FRAGMENTS
 =========                                     Atoms in this Fragment     Cart. coord.s (Angstrom)
                                               -------------------------------------------------------
    1  C                                                 1  C           -9.0241    4.5473   -0.7215
    2  C                                                 2  C           -9.1115    3.7491    0.4190
    3  C                                                 3  C           -9.2627    2.3684    0.2933
    4  C                                                 4  C           -9.3263    1.7881   -0.9739
    5  C                                                 5  C           -9.2394    2.5806   -2.1260
    6  C                                                 6  C           -9.0875    3.9670   -1.9900
    7  C                                                 8  C           -9.5417   -0.1793   -2.2580
    8  C                                                 9  C           -9.4712    0.4644   -3.4280
    9  C                                                10  C           -9.3085    1.9494   -3.4898
   10  C                                                11  C           -9.3567    1.5101    1.5162
   11  C                                                12  C           -9.6874   -1.5079   -2.2929
   12  C                                                13  C           -9.4979   -2.1990   -3.4895
   13  C                                                14  C           -9.6500   -3.5851   -3.5259
   14  C                                                15  C           -9.9914   -4.2799   -2.3656
   15  C                                                16  C          -10.1808   -3.5888   -1.1690
   16  C                                                17  C          -10.0288   -2.2027   -1.1326
   17  C                                                18  C          -10.6757    0.7486    1.5162
   18  C                                                19  C          -10.7691   -0.1048    2.7741
   19  C                                                20  C           -9.4929   -0.9214    2.9294
   20  C                                                21  C           -8.2895   -0.0002    2.7997
   21  C                                                32  C           -7.0044   -0.7966    2.9833
   22  O                                                 7  O           -9.4761    0.4195   -1.0215
   23  O                                                22  O           -8.3231    0.5630    1.5162
   24  O                                                23  O           -9.0019    4.7478   -3.0941
   25  O                                                24  O           -9.0496    4.3149    1.6487
   26  O                                                25  O          -10.1391   -5.6264   -2.4010
   27  O                                                26  O           -9.4661   -4.2565   -4.6883
   28  O                                                27  O           -9.2399    2.5739   -4.5216
   29  O                                                29  O          -11.7408    1.6599    1.4902
   30  O                                                30  O           -9.4797   -1.5341    4.1904
   31  O                                                31  O          -11.8673   -0.9702    2.6707
   32  O                                                33  O           -6.2804   -0.2741    4.0642
   33  H                                                28  H           -9.2845    2.1692    2.4102
   34  H                                                34  H           -9.1350    5.2772    1.5412
   35  H                                                35  H           -8.9048    5.6362   -0.6214
   36  H                                                36  H           -9.5341   -0.1102   -4.3639
   37  H                                                37  H           -9.2286   -1.6510   -4.4045
   38  H                                                38  H          -10.4500   -4.1368   -0.2540
   39  H                                                39  H          -10.1782   -1.6576   -0.1889
   40  H                                                40  H          -10.7257    0.0930    0.6183
   41  H                                                41  H          -10.8980    0.5546    3.6614
   42  H                                                42  H           -9.4515   -1.7038    2.1389
   43  H                                                43  H           -8.3209    0.7959    3.5769
   44  H                                                44  H           -8.9009    5.6697   -2.8029
   45  H                                                45  H          -10.3750   -5.9263   -1.5070
   46  H                                                46  H           -9.6142   -5.2016   -4.5160
   47  H                                                47  H          -12.5349    1.1531    1.4910
   48  H                                                48  H           -8.6789   -2.0269    4.2471
   49  H                                                49  H          -11.8911   -1.4784    3.4634
   50  H                                                50  H           -7.2545   -1.8621    3.1853
   51  H                                                51  H           -6.3901   -0.7279    2.0577
   52  H                                                52  H           -5.4969   -0.7910    4.1445


 =====================================
 S Y M M E T R Y ,   E L E C T R O N S
 =====================================
  
 Symmetry: NOSYM

 Irreducible Representations, including subspecies
 -------------------------------------------------
 A


 Configuration of Valence Electrons
 ==================================
 ( determined in the SCF procedure )

 Total:   170

 Net Charge: 0 (Nuclei minus Electrons)

 Aufbau principle for MO occupations will be applied through SCF cycle no.     150
 Thereafter, the program will assign electrons to MOs that are spatially
 similar to the occupied MOs in a "reference" cycle ("KeepOrbitals").
 The reference cycle is always the PREVIOUS cycle: it will evolve with
 the SCF procedure.
 ***************************************************************************************************


                                      ****************************************
                                      *  B U I L D : (Fragments, Functions)  *
                                      ****************************************
  


 =======
 S F O s  ***  (Symmetrized Fragment Orbitals)  ***
 =======
  
 SFOs are linear combinations of (valence) Fragment Orbitals (FOs), such that the SFOs transform as the
 irreducible representations of the (molecular) symmetry group. Each SFO is therefore characterized by
 an irrep of the molecule and by a few (or only one) generating FOs.
 The SFOs constitute a symmetry-adapted basis for the Fock matrix. The MO eigenvector coefficients in
 this basis provide a direct interpretation of the MOs in terms of Frontier Orbital Theory.

 The SFOs are combined with auxiliary Core Functions (CFs) to ensure orthogonalization on the (frozen)
 Core Orbitals (COs). The Core-orthogonalized SFOs (CSFOs) constitute the true Fock basis.

 The FOs, and hence also the (C)SFOs are combinations of the elementary basis functions (BAS). The basis
 functions that participate in the description of the SFOs depend on the irrep. The indices of the
 involved functions are printed below for each irrep.
 (The complete list of primitive basis functions is printed in another section)

 Total nr. of (C)SFOs (summation over all irreps) :   664

 NOTE: a (C)SFO that is defined as a combination of more than one FO is usually NOT normalized.


                                       === A ===
 Nr. of SFOs :  664
 Cartesian basis functions that participate in this irrep (total number =   728) :
      1    20    39    58    77    96   115   134   153   172
    191   210   229   248   267   286   305   324   343   362
    381   400   419   438   457   476   495   514   533   552
    571   590     2     3     4     5     8    11     6     9
     12     7    10    13    14    15    16    17    18    19
     21    22    23    24    27    30    25    28    31    26
     29    32    33    34    35    36    37    38    40    41
     42    43    46    49    44    47    50    45    48    51
     52    53    54    55    56    57    59    60    61    62
     65    68    63    66    69    64    67    70    71    72
     73    74    75    76    78    79    80    81    84    87
     82    85    88    83    86    89    90    91    92    93
     94    95    97    98    99   100   103   106   101   104
    107   102   105   108   109   110   111   112   113   114
    116   117   118   119   122   125   120   123   126   121
    124   127   128   129   130   131   132   133   135   136
    137   138   141   144   139   142   145   140   143   146
    147   148   149   150   151   152   154   155   156   157
    160   163   158   161   164   159   162   165   166   167
    168   169   170   171   173   174   175   176   179   182
    177   180   183   178   181   184   185   186   187   188
    189   190   192   193   194   195   198   201   196   199
    202   197   200   203   204   205   206   207   208   209
    211   212   213   214   217   220   215   218   221   216
    219   222   223   224   225   226   227   228   230   231
    232   233   236   239   234   237   240   235   238   241
    242   243   244   245   246   247   249   250   251   252
    255   258   253   256   259   254   257   260   261   262
    263   264   265   266   268   269   270   271   274   277
    272   275   278   273   276   279   280   281   282   283
    284   285   287   288   289   290   293   296   291   294
    297   292   295   298   299   300   301   302   303   304
    306   307   308   309   312   315   310   313   316   311
    314   317   318   319   320   321   322   323   325   326
    327   328   331   334   329   332   335   330   333   336
    337   338   339   340   341   342   344   345   346   347
    350   353   348   351   354   349   352   355   356   357
    358   359   360   361   363   364   365   366   369   372
    367   370   373   368   371   374   375   376   377   378
    379   380   382   383   384   385   388   391   386   389
    392   387   390   393   394   395   396   397   398   399
    401   402   403   404   407   410   405   408   411   406
    409   412   413   414   415   416   417   418   420   421
    422   423   426   429   424   427   430   425   428   431
    432   433   434   435   436   437   439   440   441   442
    445   448   443   446   449   444   447   450   451   452
    453   454   455   456   458   459   460   461   464   467
    462   465   468   463   466   469   470   471   472   473
    474   475   477   478   479   480   483   486   481   484
    487   482   485   488   489   490   491   492   493   494
    496   497   498   499   502   505   500   503   506   501
    504   507   508   509   510   511   512   513   515   516
    517   518   521   524   519   522   525   520   523   526
    527   528   529   530   531   532   534   535   536   537
    540   543   538   541   544   539   542   545   546   547
    548   549   550   551   553   554   555   556   559   562
    557   560   563   558   561   564   565   566   567   568
    569   570   572   573   574   575   578   581   576   579
    582   577   580   583   584   585   586   587   588   589
    591   592   593   594   597   600   595   598   601   596
    599   602   603   604   605   606   607   608   609   610
    611   612   613   614   615   616   617   618   619   620
    621   622   623   624   625   626   627   628   629   630
    631   632   633   634   635   636   637   638   639   640
    641   642   643   644   645   646   647   648   649   650
    651   652   653   654   655   656   657   658   659   660
    661   662   663   664   665   666   667   668   669   670
    671   672   673   674   675   676   677   678   679   680
    681   682   683   684   685   686   687   688   689   690
    691   692   693   694   695   696   697   698   699   700
    701   702   703   704   705   706   707   708   709   710
    711   712   713   714   715   716   717   718   719   720
    721   722   723   724   725   726   727   728

    SFO  (index         Fragment          Generating    Expansion in Fragment Orbitals
  indx  incl.CFs)   Occup   Orb.Energy   FragmentType  Coeff.   Orbital     on Fragment
 --------------------------------------------------------------------------------------
     1      33      2.000      -0.503 au  C             1.00      1 S               1
                        (     -13.685 eV)
     2      34       --         0.430 au  C             1.00      2 S               1
                        (      11.701 eV)
     3      35       --        10.017 au  C             1.00      3 S               1
                        (     272.569 eV)
     4      36      0.667      -0.201 au  C             1.00      1 P:x             1
                        (      -5.458 eV)
     5      37       --         0.168 au  C             1.00      2 P:x             1
                        (       4.576 eV)
     6      38       --         2.007 au  C             1.00      3 P:x             1
                        (      54.616 eV)
     7      39      0.667      -0.201 au  C             1.00      1 P:y             1
                        (      -5.458 eV)
     8      40       --         0.168 au  C             1.00      2 P:y             1
                        (       4.576 eV)
     9      41       --         2.007 au  C             1.00      3 P:y             1
                        (      54.616 eV)
    10      42      0.667      -0.201 au  C             1.00      1 P:z             1
                        (      -5.458 eV)
    11      43       --         0.168 au  C             1.00      2 P:z             1
                        (       4.576 eV)
    12      44       --         2.007 au  C             1.00      3 P:z             1
                        (      54.616 eV)
    13      45       --         1.235 au  C             1.00      1 D:z2            1
                        (      33.595 eV)
    14      46       --         1.235 au  C             1.00      1 D:x2-y2         1
                        (      33.595 eV)
    15      47       --         1.235 au  C             1.00      1 D:xy            1
                        (      33.595 eV)
    16      48       --         1.235 au  C             1.00      1 D:xz            1
                        (      33.595 eV)
    17      49       --         1.235 au  C             1.00      1 D:yz            1
                        (      33.595 eV)
    18      50      2.000      -0.503 au  C             1.00      1 S               2
                        (     -13.685 eV)
    19      51       --         0.430 au  C             1.00      2 S               2
                        (      11.701 eV)
    20      52       --        10.017 au  C             1.00      3 S               2
                        (     272.569 eV)
    21      53      0.667      -0.201 au  C             1.00      1 P:x             2
                        (      -5.458 eV)
    22      54       --         0.168 au  C             1.00      2 P:x             2
                        (       4.576 eV)
    23      55       --         2.007 au  C             1.00      3 P:x             2
                        (      54.616 eV)
    24      56      0.667      -0.201 au  C             1.00      1 P:y             2
                        (      -5.458 eV)
    25      57       --         0.168 au  C             1.00      2 P:y             2
                        (       4.576 eV)
    26      58       --         2.007 au  C             1.00      3 P:y             2
                        (      54.616 eV)
    27      59      0.667      -0.201 au  C             1.00      1 P:z             2
                        (      -5.458 eV)
    28      60       --         0.168 au  C             1.00      2 P:z             2
                        (       4.576 eV)
    29      61       --         2.007 au  C             1.00      3 P:z             2
                        (      54.616 eV)
    30      62       --         1.235 au  C             1.00      1 D:z2            2
                        (      33.595 eV)
    31      63       --         1.235 au  C             1.00      1 D:x2-y2         2
                        (      33.595 eV)
    32      64       --         1.235 au  C             1.00      1 D:xy            2
                        (      33.595 eV)
    33      65       --         1.235 au  C             1.00      1 D:xz            2
                        (      33.595 eV)
    34      66       --         1.235 au  C             1.00      1 D:yz            2
                        (      33.595 eV)
    35      67      2.000      -0.503 au  C             1.00      1 S               3
                        (     -13.685 eV)
    36      68       --         0.430 au  C             1.00      2 S               3
                        (      11.701 eV)
    37      69       --        10.017 au  C             1.00      3 S               3
                        (     272.569 eV)
    38      70      0.667      -0.201 au  C             1.00      1 P:x             3
                        (      -5.458 eV)
    39      71       --         0.168 au  C             1.00      2 P:x             3
                        (       4.576 eV)
    40      72       --         2.007 au  C             1.00      3 P:x             3
                        (      54.616 eV)
    41      73      0.667      -0.201 au  C             1.00      1 P:y             3
                        (      -5.458 eV)
    42      74       --         0.168 au  C             1.00      2 P:y             3
                        (       4.576 eV)
    43      75       --         2.007 au  C             1.00      3 P:y             3
                        (      54.616 eV)
    44      76      0.667      -0.201 au  C             1.00      1 P:z             3
                        (      -5.458 eV)
    45      77       --         0.168 au  C             1.00      2 P:z             3
                        (       4.576 eV)
    46      78       --         2.007 au  C             1.00      3 P:z             3
                        (      54.616 eV)
    47      79       --         1.235 au  C             1.00      1 D:z2            3
                        (      33.595 eV)
    48      80       --         1.235 au  C             1.00      1 D:x2-y2         3
                        (      33.595 eV)
    49      81       --         1.235 au  C             1.00      1 D:xy            3
                        (      33.595 eV)
    50      82       --         1.235 au  C             1.00      1 D:xz            3
                        (      33.595 eV)
    51      83       --         1.235 au  C             1.00      1 D:yz            3
                        (      33.595 eV)
    52      84      2.000      -0.503 au  C             1.00      1 S               4
                        (     -13.685 eV)
    53      85       --         0.430 au  C             1.00      2 S               4
                        (      11.701 eV)
    54      86       --        10.017 au  C             1.00      3 S               4
                        (     272.569 eV)
    55      87      0.667      -0.201 au  C             1.00      1 P:x             4
                        (      -5.458 eV)
    56      88       --         0.168 au  C             1.00      2 P:x             4
                        (       4.576 eV)
    57      89       --         2.007 au  C             1.00      3 P:x             4
                        (      54.616 eV)
    58      90      0.667      -0.201 au  C             1.00      1 P:y             4
                        (      -5.458 eV)
    59      91       --         0.168 au  C             1.00      2 P:y             4
                        (       4.576 eV)
    60      92       --         2.007 au  C             1.00      3 P:y             4
                        (      54.616 eV)
    61      93      0.667      -0.201 au  C             1.00      1 P:z             4
                        (      -5.458 eV)
    62      94       --         0.168 au  C             1.00      2 P:z             4
                        (       4.576 eV)
    63      95       --         2.007 au  C             1.00      3 P:z             4
                        (      54.616 eV)
    64      96       --         1.235 au  C             1.00      1 D:z2            4
                        (      33.595 eV)
    65      97       --         1.235 au  C             1.00      1 D:x2-y2         4
                        (      33.595 eV)
    66      98       --         1.235 au  C             1.00      1 D:xy            4
                        (      33.595 eV)
    67      99       --         1.235 au  C             1.00      1 D:xz            4
                        (      33.595 eV)
    68     100       --         1.235 au  C             1.00      1 D:yz            4
                        (      33.595 eV)
    69     101      2.000      -0.503 au  C             1.00      1 S               5
                        (     -13.685 eV)
    70     102       --         0.430 au  C             1.00      2 S               5
                        (      11.701 eV)
    71     103       --        10.017 au  C             1.00      3 S               5
                        (     272.569 eV)
    72     104      0.667      -0.201 au  C             1.00      1 P:x             5
                        (      -5.458 eV)
    73     105       --         0.168 au  C             1.00      2 P:x             5
                        (       4.576 eV)
    74     106       --         2.007 au  C             1.00      3 P:x             5
                        (      54.616 eV)
    75     107      0.667      -0.201 au  C             1.00      1 P:y             5
                        (      -5.458 eV)
    76     108       --         0.168 au  C             1.00      2 P:y             5
                        (       4.576 eV)
    77     109       --         2.007 au  C             1.00      3 P:y             5
                        (      54.616 eV)
    78     110      0.667      -0.201 au  C             1.00      1 P:z             5
                        (      -5.458 eV)
    79     111       --         0.168 au  C             1.00      2 P:z             5
                        (       4.576 eV)
    80     112       --         2.007 au  C             1.00      3 P:z             5
                        (      54.616 eV)
    81     113       --         1.235 au  C             1.00      1 D:z2            5
                        (      33.595 eV)
    82     114       --         1.235 au  C             1.00      1 D:x2-y2         5
                        (      33.595 eV)
    83     115       --         1.235 au  C             1.00      1 D:xy            5
                        (      33.595 eV)
    84     116       --         1.235 au  C             1.00      1 D:xz            5
                        (      33.595 eV)
    85     117       --         1.235 au  C             1.00      1 D:yz            5
                        (      33.595 eV)
    86     118      2.000      -0.503 au  C             1.00      1 S               6
                        (     -13.685 eV)
    87     119       --         0.430 au  C             1.00      2 S               6
                        (      11.701 eV)
    88     120       --        10.017 au  C             1.00      3 S               6
                        (     272.569 eV)
    89     121      0.667      -0.201 au  C             1.00      1 P:x             6
                        (      -5.458 eV)
    90     122       --         0.168 au  C             1.00      2 P:x             6
                        (       4.576 eV)
    91     123       --         2.007 au  C             1.00      3 P:x             6
                        (      54.616 eV)
    92     124      0.667      -0.201 au  C             1.00      1 P:y             6
                        (      -5.458 eV)
    93     125       --         0.168 au  C             1.00      2 P:y             6
                        (       4.576 eV)
    94     126       --         2.007 au  C             1.00      3 P:y             6
                        (      54.616 eV)
    95     127      0.667      -0.201 au  C             1.00      1 P:z             6
                        (      -5.458 eV)
    96     128       --         0.168 au  C             1.00      2 P:z             6
                        (       4.576 eV)
    97     129       --         2.007 au  C             1.00      3 P:z             6
                        (      54.616 eV)
    98     130       --         1.235 au  C             1.00      1 D:z2            6
                        (      33.595 eV)
    99     131       --         1.235 au  C             1.00      1 D:x2-y2         6
                        (      33.595 eV)
   100     132       --         1.235 au  C             1.00      1 D:xy            6
                        (      33.595 eV)
   101     133       --         1.235 au  C             1.00      1 D:xz            6
                        (      33.595 eV)
   102     134       --         1.235 au  C             1.00      1 D:yz            6
                        (      33.595 eV)
   103     135      2.000      -0.503 au  C             1.00      1 S               7
                        (     -13.685 eV)
   104     136       --         0.430 au  C             1.00      2 S               7
                        (      11.701 eV)
   105     137       --        10.017 au  C             1.00      3 S               7
                        (     272.569 eV)
   106     138      0.667      -0.201 au  C             1.00      1 P:x             7
                        (      -5.458 eV)
   107     139       --         0.168 au  C             1.00      2 P:x             7
                        (       4.576 eV)
   108     140       --         2.007 au  C             1.00      3 P:x             7
                        (      54.616 eV)
   109     141      0.667      -0.201 au  C             1.00      1 P:y             7
                        (      -5.458 eV)
   110     142       --         0.168 au  C             1.00      2 P:y             7
                        (       4.576 eV)
   111     143       --         2.007 au  C             1.00      3 P:y             7
                        (      54.616 eV)
   112     144      0.667      -0.201 au  C             1.00      1 P:z             7
                        (      -5.458 eV)
   113     145       --         0.168 au  C             1.00      2 P:z             7
                        (       4.576 eV)
   114     146       --         2.007 au  C             1.00      3 P:z             7
                        (      54.616 eV)
   115     147       --         1.235 au  C             1.00      1 D:z2            7
                        (      33.595 eV)
   116     148       --         1.235 au  C             1.00      1 D:x2-y2         7
                        (      33.595 eV)
   117     149       --         1.235 au  C             1.00      1 D:xy            7
                        (      33.595 eV)
   118     150       --         1.235 au  C             1.00      1 D:xz            7
                        (      33.595 eV)
   119     151       --         1.235 au  C             1.00      1 D:yz            7
                        (      33.595 eV)
   120     152      2.000      -0.503 au  C             1.00      1 S               8
                        (     -13.685 eV)
   121     153       --         0.430 au  C             1.00      2 S               8
                        (      11.701 eV)
   122     154       --        10.017 au  C             1.00      3 S               8
                        (     272.569 eV)
   123     155      0.667      -0.201 au  C             1.00      1 P:x             8
                        (      -5.458 eV)
   124     156       --         0.168 au  C             1.00      2 P:x             8
                        (       4.576 eV)
   125     157       --         2.007 au  C             1.00      3 P:x             8
                        (      54.616 eV)
   126     158      0.667      -0.201 au  C             1.00      1 P:y             8
                        (      -5.458 eV)
   127     159       --         0.168 au  C             1.00      2 P:y             8
                        (       4.576 eV)
   128     160       --         2.007 au  C             1.00      3 P:y             8
                        (      54.616 eV)
   129     161      0.667      -0.201 au  C             1.00      1 P:z             8
                        (      -5.458 eV)
   130     162       --         0.168 au  C             1.00      2 P:z             8
                        (       4.576 eV)
   131     163       --         2.007 au  C             1.00      3 P:z             8
                        (      54.616 eV)
   132     164       --         1.235 au  C             1.00      1 D:z2            8
                        (      33.595 eV)
   133     165       --         1.235 au  C             1.00      1 D:x2-y2         8
                        (      33.595 eV)
   134     166       --         1.235 au  C             1.00      1 D:xy            8
                        (      33.595 eV)
   135     167       --         1.235 au  C             1.00      1 D:xz            8
                        (      33.595 eV)
   136     168       --         1.235 au  C             1.00      1 D:yz            8
                        (      33.595 eV)
   137     169      2.000      -0.503 au  C             1.00      1 S               9
                        (     -13.685 eV)
   138     170       --         0.430 au  C             1.00      2 S               9
                        (      11.701 eV)
   139     171       --        10.017 au  C             1.00      3 S               9
                        (     272.569 eV)
   140     172      0.667      -0.201 au  C             1.00      1 P:x             9
                        (      -5.458 eV)
   141     173       --         0.168 au  C             1.00      2 P:x             9
                        (       4.576 eV)
   142     174       --         2.007 au  C             1.00      3 P:x             9
                        (      54.616 eV)
   143     175      0.667      -0.201 au  C             1.00      1 P:y             9
                        (      -5.458 eV)
   144     176       --         0.168 au  C             1.00      2 P:y             9
                        (       4.576 eV)
   145     177       --         2.007 au  C             1.00      3 P:y             9
                        (      54.616 eV)
   146     178      0.667      -0.201 au  C             1.00      1 P:z             9
                        (      -5.458 eV)
   147     179       --         0.168 au  C             1.00      2 P:z             9
                        (       4.576 eV)
   148     180       --         2.007 au  C             1.00      3 P:z             9
                        (      54.616 eV)
   149     181       --         1.235 au  C             1.00      1 D:z2            9
                        (      33.595 eV)
   150     182       --         1.235 au  C             1.00      1 D:x2-y2         9
                        (      33.595 eV)
   151     183       --         1.235 au  C             1.00      1 D:xy            9
                        (      33.595 eV)
   152     184       --         1.235 au  C             1.00      1 D:xz            9
                        (      33.595 eV)
   153     185       --         1.235 au  C             1.00      1 D:yz            9
                        (      33.595 eV)
   154     186      2.000      -0.503 au  C             1.00      1 S              10
                        (     -13.685 eV)
   155     187       --         0.430 au  C             1.00      2 S              10
                        (      11.701 eV)
   156     188       --        10.017 au  C             1.00      3 S              10
                        (     272.569 eV)
   157     189      0.667      -0.201 au  C             1.00      1 P:x            10
                        (      -5.458 eV)
   158     190       --         0.168 au  C             1.00      2 P:x            10
                        (       4.576 eV)
   159     191       --         2.007 au  C             1.00      3 P:x            10
                        (      54.616 eV)
   160     192      0.667      -0.201 au  C             1.00      1 P:y            10
                        (      -5.458 eV)
   161     193       --         0.168 au  C             1.00      2 P:y            10
                        (       4.576 eV)
   162     194       --         2.007 au  C             1.00      3 P:y            10
                        (      54.616 eV)
   163     195      0.667      -0.201 au  C             1.00      1 P:z            10
                        (      -5.458 eV)
   164     196       --         0.168 au  C             1.00      2 P:z            10
                        (       4.576 eV)
   165     197       --         2.007 au  C             1.00      3 P:z            10
                        (      54.616 eV)
   166     198       --         1.235 au  C             1.00      1 D:z2           10
                        (      33.595 eV)
   167     199       --         1.235 au  C             1.00      1 D:x2-y2        10
                        (      33.595 eV)
   168     200       --         1.235 au  C             1.00      1 D:xy           10
                        (      33.595 eV)
   169     201       --         1.235 au  C             1.00      1 D:xz           10
                        (      33.595 eV)
   170     202       --         1.235 au  C             1.00      1 D:yz           10
                        (      33.595 eV)
   171     203      2.000      -0.503 au  C             1.00      1 S              11
                        (     -13.685 eV)
   172     204       --         0.430 au  C             1.00      2 S              11
                        (      11.701 eV)
   173     205       --        10.017 au  C             1.00      3 S              11
                        (     272.569 eV)
   174     206      0.667      -0.201 au  C             1.00      1 P:x            11
                        (      -5.458 eV)
   175     207       --         0.168 au  C             1.00      2 P:x            11
                        (       4.576 eV)
   176     208       --         2.007 au  C             1.00      3 P:x            11
                        (      54.616 eV)
   177     209      0.667      -0.201 au  C             1.00      1 P:y            11
                        (      -5.458 eV)
   178     210       --         0.168 au  C             1.00      2 P:y            11
                        (       4.576 eV)
   179     211       --         2.007 au  C             1.00      3 P:y            11
                        (      54.616 eV)
   180     212      0.667      -0.201 au  C             1.00      1 P:z            11
                        (      -5.458 eV)
   181     213       --         0.168 au  C             1.00      2 P:z            11
                        (       4.576 eV)
   182     214       --         2.007 au  C             1.00      3 P:z            11
                        (      54.616 eV)
   183     215       --         1.235 au  C             1.00      1 D:z2           11
                        (      33.595 eV)
   184     216       --         1.235 au  C             1.00      1 D:x2-y2        11
                        (      33.595 eV)
   185     217       --         1.235 au  C             1.00      1 D:xy           11
                        (      33.595 eV)
   186     218       --         1.235 au  C             1.00      1 D:xz           11
                        (      33.595 eV)
   187     219       --         1.235 au  C             1.00      1 D:yz           11
                        (      33.595 eV)
   188     220      2.000      -0.503 au  C             1.00      1 S              12
                        (     -13.685 eV)
   189     221       --         0.430 au  C             1.00      2 S              12
                        (      11.701 eV)
   190     222       --        10.017 au  C             1.00      3 S              12
                        (     272.569 eV)
   191     223      0.667      -0.201 au  C             1.00      1 P:x            12
                        (      -5.458 eV)
   192     224       --         0.168 au  C             1.00      2 P:x            12
                        (       4.576 eV)
   193     225       --         2.007 au  C             1.00      3 P:x            12
                        (      54.616 eV)
   194     226      0.667      -0.201 au  C             1.00      1 P:y            12
                        (      -5.458 eV)
   195     227       --         0.168 au  C             1.00      2 P:y            12
                        (       4.576 eV)
   196     228       --         2.007 au  C             1.00      3 P:y            12
                        (      54.616 eV)
   197     229      0.667      -0.201 au  C             1.00      1 P:z            12
                        (      -5.458 eV)
   198     230       --         0.168 au  C             1.00      2 P:z            12
                        (       4.576 eV)
   199     231       --         2.007 au  C             1.00      3 P:z            12
                        (      54.616 eV)
   200     232       --         1.235 au  C             1.00      1 D:z2           12
                        (      33.595 eV)
   201     233       --         1.235 au  C             1.00      1 D:x2-y2        12
                        (      33.595 eV)
   202     234       --         1.235 au  C             1.00      1 D:xy           12
                        (      33.595 eV)
   203     235       --         1.235 au  C             1.00      1 D:xz           12
                        (      33.595 eV)
   204     236       --         1.235 au  C             1.00      1 D:yz           12
                        (      33.595 eV)
   205     237      2.000      -0.503 au  C             1.00      1 S              13
                        (     -13.685 eV)
   206     238       --         0.430 au  C             1.00      2 S              13
                        (      11.701 eV)
   207     239       --        10.017 au  C             1.00      3 S              13
                        (     272.569 eV)
   208     240      0.667      -0.201 au  C             1.00      1 P:x            13
                        (      -5.458 eV)
   209     241       --         0.168 au  C             1.00      2 P:x            13
                        (       4.576 eV)
   210     242       --         2.007 au  C             1.00      3 P:x            13
                        (      54.616 eV)
   211     243      0.667      -0.201 au  C             1.00      1 P:y            13
                        (      -5.458 eV)
   212     244       --         0.168 au  C             1.00      2 P:y            13
                        (       4.576 eV)
   213     245       --         2.007 au  C             1.00      3 P:y            13
                        (      54.616 eV)
   214     246      0.667      -0.201 au  C             1.00      1 P:z            13
                        (      -5.458 eV)
   215     247       --         0.168 au  C             1.00      2 P:z            13
                        (       4.576 eV)
   216     248       --         2.007 au  C             1.00      3 P:z            13
                        (      54.616 eV)
   217     249       --         1.235 au  C             1.00      1 D:z2           13
                        (      33.595 eV)
   218     250       --         1.235 au  C             1.00      1 D:x2-y2        13
                        (      33.595 eV)
   219     251       --         1.235 au  C             1.00      1 D:xy           13
                        (      33.595 eV)
   220     252       --         1.235 au  C             1.00      1 D:xz           13
                        (      33.595 eV)
   221     253       --         1.235 au  C             1.00      1 D:yz           13
                        (      33.595 eV)
   222     254      2.000      -0.503 au  C             1.00      1 S              14
                        (     -13.685 eV)
   223     255       --         0.430 au  C             1.00      2 S              14
                        (      11.701 eV)
   224     256       --        10.017 au  C             1.00      3 S              14
                        (     272.569 eV)
   225     257      0.667      -0.201 au  C             1.00      1 P:x            14
                        (      -5.458 eV)
   226     258       --         0.168 au  C             1.00      2 P:x            14
                        (       4.576 eV)
   227     259       --         2.007 au  C             1.00      3 P:x            14
                        (      54.616 eV)
   228     260      0.667      -0.201 au  C             1.00      1 P:y            14
                        (      -5.458 eV)
   229     261       --         0.168 au  C             1.00      2 P:y            14
                        (       4.576 eV)
   230     262       --         2.007 au  C             1.00      3 P:y            14
                        (      54.616 eV)
   231     263      0.667      -0.201 au  C             1.00      1 P:z            14
                        (      -5.458 eV)
   232     264       --         0.168 au  C             1.00      2 P:z            14
                        (       4.576 eV)
   233     265       --         2.007 au  C             1.00      3 P:z            14
                        (      54.616 eV)
   234     266       --         1.235 au  C             1.00      1 D:z2           14
                        (      33.595 eV)
   235     267       --         1.235 au  C             1.00      1 D:x2-y2        14
                        (      33.595 eV)
   236     268       --         1.235 au  C             1.00      1 D:xy           14
                        (      33.595 eV)
   237     269       --         1.235 au  C             1.00      1 D:xz           14
                        (      33.595 eV)
   238     270       --         1.235 au  C             1.00      1 D:yz           14
                        (      33.595 eV)
   239     271      2.000      -0.503 au  C             1.00      1 S              15
                        (     -13.685 eV)
   240     272       --         0.430 au  C             1.00      2 S              15
                        (      11.701 eV)
   241     273       --        10.017 au  C             1.00      3 S              15
                        (     272.569 eV)
   242     274      0.667      -0.201 au  C             1.00      1 P:x            15
                        (      -5.458 eV)
   243     275       --         0.168 au  C             1.00      2 P:x            15
                        (       4.576 eV)
   244     276       --         2.007 au  C             1.00      3 P:x            15
                        (      54.616 eV)
   245     277      0.667      -0.201 au  C             1.00      1 P:y            15
                        (      -5.458 eV)
   246     278       --         0.168 au  C             1.00      2 P:y            15
                        (       4.576 eV)
   247     279       --         2.007 au  C             1.00      3 P:y            15
                        (      54.616 eV)
   248     280      0.667      -0.201 au  C             1.00      1 P:z            15
                        (      -5.458 eV)
   249     281       --         0.168 au  C             1.00      2 P:z            15
                        (       4.576 eV)
   250     282       --         2.007 au  C             1.00      3 P:z            15
                        (      54.616 eV)
   251     283       --         1.235 au  C             1.00      1 D:z2           15
                        (      33.595 eV)
   252     284       --         1.235 au  C             1.00      1 D:x2-y2        15
                        (      33.595 eV)
   253     285       --         1.235 au  C             1.00      1 D:xy           15
                        (      33.595 eV)
   254     286       --         1.235 au  C             1.00      1 D:xz           15
                        (      33.595 eV)
   255     287       --         1.235 au  C             1.00      1 D:yz           15
                        (      33.595 eV)
   256     288      2.000      -0.503 au  C             1.00      1 S              16
                        (     -13.685 eV)
   257     289       --         0.430 au  C             1.00      2 S              16
                        (      11.701 eV)
   258     290       --        10.017 au  C             1.00      3 S              16
                        (     272.569 eV)
   259     291      0.667      -0.201 au  C             1.00      1 P:x            16
                        (      -5.458 eV)
   260     292       --         0.168 au  C             1.00      2 P:x            16
                        (       4.576 eV)
   261     293       --         2.007 au  C             1.00      3 P:x            16
                        (      54.616 eV)
   262     294      0.667      -0.201 au  C             1.00      1 P:y            16
                        (      -5.458 eV)
   263     295       --         0.168 au  C             1.00      2 P:y            16
                        (       4.576 eV)
   264     296       --         2.007 au  C             1.00      3 P:y            16
                        (      54.616 eV)
   265     297      0.667      -0.201 au  C             1.00      1 P:z            16
                        (      -5.458 eV)
   266     298       --         0.168 au  C             1.00      2 P:z            16
                        (       4.576 eV)
   267     299       --         2.007 au  C             1.00      3 P:z            16
                        (      54.616 eV)
   268     300       --         1.235 au  C             1.00      1 D:z2           16
                        (      33.595 eV)
   269     301       --         1.235 au  C             1.00      1 D:x2-y2        16
                        (      33.595 eV)
   270     302       --         1.235 au  C             1.00      1 D:xy           16
                        (      33.595 eV)
   271     303       --         1.235 au  C             1.00      1 D:xz           16
                        (      33.595 eV)
   272     304       --         1.235 au  C             1.00      1 D:yz           16
                        (      33.595 eV)
   273     305      2.000      -0.503 au  C             1.00      1 S              17
                        (     -13.685 eV)
   274     306       --         0.430 au  C             1.00      2 S              17
                        (      11.701 eV)
   275     307       --        10.017 au  C             1.00      3 S              17
                        (     272.569 eV)
   276     308      0.667      -0.201 au  C             1.00      1 P:x            17
                        (      -5.458 eV)
   277     309       --         0.168 au  C             1.00      2 P:x            17
                        (       4.576 eV)
   278     310       --         2.007 au  C             1.00      3 P:x            17
                        (      54.616 eV)
   279     311      0.667      -0.201 au  C             1.00      1 P:y            17
                        (      -5.458 eV)
   280     312       --         0.168 au  C             1.00      2 P:y            17
                        (       4.576 eV)
   281     313       --         2.007 au  C             1.00      3 P:y            17
                        (      54.616 eV)
   282     314      0.667      -0.201 au  C             1.00      1 P:z            17
                        (      -5.458 eV)
   283     315       --         0.168 au  C             1.00      2 P:z            17
                        (       4.576 eV)
   284     316       --         2.007 au  C             1.00      3 P:z            17
                        (      54.616 eV)
   285     317       --         1.235 au  C             1.00      1 D:z2           17
                        (      33.595 eV)
   286     318       --         1.235 au  C             1.00      1 D:x2-y2        17
                        (      33.595 eV)
   287     319       --         1.235 au  C             1.00      1 D:xy           17
                        (      33.595 eV)
   288     320       --         1.235 au  C             1.00      1 D:xz           17
                        (      33.595 eV)
   289     321       --         1.235 au  C             1.00      1 D:yz           17
                        (      33.595 eV)
   290     322      2.000      -0.503 au  C             1.00      1 S              18
                        (     -13.685 eV)
   291     323       --         0.430 au  C             1.00      2 S              18
                        (      11.701 eV)
   292     324       --        10.017 au  C             1.00      3 S              18
                        (     272.569 eV)
   293     325      0.667      -0.201 au  C             1.00      1 P:x            18
                        (      -5.458 eV)
   294     326       --         0.168 au  C             1.00      2 P:x            18
                        (       4.576 eV)
   295     327       --         2.007 au  C             1.00      3 P:x            18
                        (      54.616 eV)
   296     328      0.667      -0.201 au  C             1.00      1 P:y            18
                        (      -5.458 eV)
   297     329       --         0.168 au  C             1.00      2 P:y            18
                        (       4.576 eV)
   298     330       --         2.007 au  C             1.00      3 P:y            18
                        (      54.616 eV)
   299     331      0.667      -0.201 au  C             1.00      1 P:z            18
                        (      -5.458 eV)
   300     332       --         0.168 au  C             1.00      2 P:z            18
                        (       4.576 eV)
   301     333       --         2.007 au  C             1.00      3 P:z            18
                        (      54.616 eV)
   302     334       --         1.235 au  C             1.00      1 D:z2           18
                        (      33.595 eV)
   303     335       --         1.235 au  C             1.00      1 D:x2-y2        18
                        (      33.595 eV)
   304     336       --         1.235 au  C             1.00      1 D:xy           18
                        (      33.595 eV)
   305     337       --         1.235 au  C             1.00      1 D:xz           18
                        (      33.595 eV)
   306     338       --         1.235 au  C             1.00      1 D:yz           18
                        (      33.595 eV)
   307     339      2.000      -0.503 au  C             1.00      1 S              19
                        (     -13.685 eV)
   308     340       --         0.430 au  C             1.00      2 S              19
                        (      11.701 eV)
   309     341       --        10.017 au  C             1.00      3 S              19
                        (     272.569 eV)
   310     342      0.667      -0.201 au  C             1.00      1 P:x            19
                        (      -5.458 eV)
   311     343       --         0.168 au  C             1.00      2 P:x            19
                        (       4.576 eV)
   312     344       --         2.007 au  C             1.00      3 P:x            19
                        (      54.616 eV)
   313     345      0.667      -0.201 au  C             1.00      1 P:y            19
                        (      -5.458 eV)
   314     346       --         0.168 au  C             1.00      2 P:y            19
                        (       4.576 eV)
   315     347       --         2.007 au  C             1.00      3 P:y            19
                        (      54.616 eV)
   316     348      0.667      -0.201 au  C             1.00      1 P:z            19
                        (      -5.458 eV)
   317     349       --         0.168 au  C             1.00      2 P:z            19
                        (       4.576 eV)
   318     350       --         2.007 au  C             1.00      3 P:z            19
                        (      54.616 eV)
   319     351       --         1.235 au  C             1.00      1 D:z2           19
                        (      33.595 eV)
   320     352       --         1.235 au  C             1.00      1 D:x2-y2        19
                        (      33.595 eV)
   321     353       --         1.235 au  C             1.00      1 D:xy           19
                        (      33.595 eV)
   322     354       --         1.235 au  C             1.00      1 D:xz           19
                        (      33.595 eV)
   323     355       --         1.235 au  C             1.00      1 D:yz           19
                        (      33.595 eV)
   324     356      2.000      -0.503 au  C             1.00      1 S              20
                        (     -13.685 eV)
   325     357       --         0.430 au  C             1.00      2 S              20
                        (      11.701 eV)
   326     358       --        10.017 au  C             1.00      3 S              20
                        (     272.569 eV)
   327     359      0.667      -0.201 au  C             1.00      1 P:x            20
                        (      -5.458 eV)
   328     360       --         0.168 au  C             1.00      2 P:x            20
                        (       4.576 eV)
   329     361       --         2.007 au  C             1.00      3 P:x            20
                        (      54.616 eV)
   330     362      0.667      -0.201 au  C             1.00      1 P:y            20
                        (      -5.458 eV)
   331     363       --         0.168 au  C             1.00      2 P:y            20
                        (       4.576 eV)
   332     364       --         2.007 au  C             1.00      3 P:y            20
                        (      54.616 eV)
   333     365      0.667      -0.201 au  C             1.00      1 P:z            20
                        (      -5.458 eV)
   334     366       --         0.168 au  C             1.00      2 P:z            20
                        (       4.576 eV)
   335     367       --         2.007 au  C             1.00      3 P:z            20
                        (      54.616 eV)
   336     368       --         1.235 au  C             1.00      1 D:z2           20
                        (      33.595 eV)
   337     369       --         1.235 au  C             1.00      1 D:x2-y2        20
                        (      33.595 eV)
   338     370       --         1.235 au  C             1.00      1 D:xy           20
                        (      33.595 eV)
   339     371       --         1.235 au  C             1.00      1 D:xz           20
                        (      33.595 eV)
   340     372       --         1.235 au  C             1.00      1 D:yz           20
                        (      33.595 eV)
   341     373      2.000      -0.503 au  C             1.00      1 S              21
                        (     -13.685 eV)
   342     374       --         0.430 au  C             1.00      2 S              21
                        (      11.701 eV)
   343     375       --        10.017 au  C             1.00      3 S              21
                        (     272.569 eV)
   344     376      0.667      -0.201 au  C             1.00      1 P:x            21
                        (      -5.458 eV)
   345     377       --         0.168 au  C             1.00      2 P:x            21
                        (       4.576 eV)
   346     378       --         2.007 au  C             1.00      3 P:x            21
                        (      54.616 eV)
   347     379      0.667      -0.201 au  C             1.00      1 P:y            21
                        (      -5.458 eV)
   348     380       --         0.168 au  C             1.00      2 P:y            21
                        (       4.576 eV)
   349     381       --         2.007 au  C             1.00      3 P:y            21
                        (      54.616 eV)
   350     382      0.667      -0.201 au  C             1.00      1 P:z            21
                        (      -5.458 eV)
   351     383       --         0.168 au  C             1.00      2 P:z            21
                        (       4.576 eV)
   352     384       --         2.007 au  C             1.00      3 P:z            21
                        (      54.616 eV)
   353     385       --         1.235 au  C             1.00      1 D:z2           21
                        (      33.595 eV)
   354     386       --         1.235 au  C             1.00      1 D:x2-y2        21
                        (      33.595 eV)
   355     387       --         1.235 au  C             1.00      1 D:xy           21
                        (      33.595 eV)
   356     388       --         1.235 au  C             1.00      1 D:xz           21
                        (      33.595 eV)
   357     389       --         1.235 au  C             1.00      1 D:yz           21
                        (      33.595 eV)
   358     390      2.000      -0.876 au  O             1.00      1 S              22
                        (     -23.825 eV)
   359     391       --         0.902 au  O             1.00      2 S              22
                        (      24.547 eV)
   360     392       --        29.763 au  O             1.00      3 S              22
                        (     809.879 eV)
   361     393      1.333      -0.341 au  O             1.00      1 P:x            22
                        (      -9.272 eV)
   362     394       --         0.347 au  O             1.00      2 P:x            22
                        (       9.443 eV)
   363     395       --         3.811 au  O             1.00      3 P:x            22
                        (     103.708 eV)
   364     396      1.333      -0.341 au  O             1.00      1 P:y            22
                        (      -9.272 eV)
   365     397       --         0.347 au  O             1.00      2 P:y            22
                        (       9.443 eV)
   366     398       --         3.811 au  O             1.00      3 P:y            22
                        (     103.708 eV)
   367     399      1.333      -0.341 au  O             1.00      1 P:z            22
                        (      -9.272 eV)
   368     400       --         0.347 au  O             1.00      2 P:z            22
                        (       9.443 eV)
   369     401       --         3.811 au  O             1.00      3 P:z            22
                        (     103.708 eV)
   370     402       --         1.059 au  O             1.00      1 D:z2           22
                        (      28.821 eV)
   371     403       --         1.059 au  O             1.00      1 D:x2-y2        22
                        (      28.821 eV)
   372     404       --         1.059 au  O             1.00      1 D:xy           22
                        (      28.821 eV)
   373     405       --         1.059 au  O             1.00      1 D:xz           22
                        (      28.821 eV)
   374     406       --         1.059 au  O             1.00      1 D:yz           22
                        (      28.821 eV)
   375     407      2.000      -0.876 au  O             1.00      1 S              23
                        (     -23.825 eV)
   376     408       --         0.902 au  O             1.00      2 S              23
                        (      24.547 eV)
   377     409       --        29.763 au  O             1.00      3 S              23
                        (     809.879 eV)
   378     410      1.333      -0.341 au  O             1.00      1 P:x            23
                        (      -9.272 eV)
   379     411       --         0.347 au  O             1.00      2 P:x            23
                        (       9.443 eV)
   380     412       --         3.811 au  O             1.00      3 P:x            23
                        (     103.708 eV)
   381     413      1.333      -0.341 au  O             1.00      1 P:y            23
                        (      -9.272 eV)
   382     414       --         0.347 au  O             1.00      2 P:y            23
                        (       9.443 eV)
   383     415       --         3.811 au  O             1.00      3 P:y            23
                        (     103.708 eV)
   384     416      1.333      -0.341 au  O             1.00      1 P:z            23
                        (      -9.272 eV)
   385     417       --         0.347 au  O             1.00      2 P:z            23
                        (       9.443 eV)
   386     418       --         3.811 au  O             1.00      3 P:z            23
                        (     103.708 eV)
   387     419       --         1.059 au  O             1.00      1 D:z2           23
                        (      28.821 eV)
   388     420       --         1.059 au  O             1.00      1 D:x2-y2        23
                        (      28.821 eV)
   389     421       --         1.059 au  O             1.00      1 D:xy           23
                        (      28.821 eV)
   390     422       --         1.059 au  O             1.00      1 D:xz           23
                        (      28.821 eV)
   391     423       --         1.059 au  O             1.00      1 D:yz           23
                        (      28.821 eV)
   392     424      2.000      -0.876 au  O             1.00      1 S              24
                        (     -23.825 eV)
   393     425       --         0.902 au  O             1.00      2 S              24
                        (      24.547 eV)
   394     426       --        29.763 au  O             1.00      3 S              24
                        (     809.879 eV)
   395     427      1.333      -0.341 au  O             1.00      1 P:x            24
                        (      -9.272 eV)
   396     428       --         0.347 au  O             1.00      2 P:x            24
                        (       9.443 eV)
   397     429       --         3.811 au  O             1.00      3 P:x            24
                        (     103.708 eV)
   398     430      1.333      -0.341 au  O             1.00      1 P:y            24
                        (      -9.272 eV)
   399     431       --         0.347 au  O             1.00      2 P:y            24
                        (       9.443 eV)
   400     432       --         3.811 au  O             1.00      3 P:y            24
                        (     103.708 eV)
   401     433      1.333      -0.341 au  O             1.00      1 P:z            24
                        (      -9.272 eV)
   402     434       --         0.347 au  O             1.00      2 P:z            24
                        (       9.443 eV)
   403     435       --         3.811 au  O             1.00      3 P:z            24
                        (     103.708 eV)
   404     436       --         1.059 au  O             1.00      1 D:z2           24
                        (      28.821 eV)
   405     437       --         1.059 au  O             1.00      1 D:x2-y2        24
                        (      28.821 eV)
   406     438       --         1.059 au  O             1.00      1 D:xy           24
                        (      28.821 eV)
   407     439       --         1.059 au  O             1.00      1 D:xz           24
                        (      28.821 eV)
   408     440       --         1.059 au  O             1.00      1 D:yz           24
                        (      28.821 eV)
   409     441      2.000      -0.876 au  O             1.00      1 S              25
                        (     -23.825 eV)
   410     442       --         0.902 au  O             1.00      2 S              25
                        (      24.547 eV)
   411     443       --        29.763 au  O             1.00      3 S              25
                        (     809.879 eV)
   412     444      1.333      -0.341 au  O             1.00      1 P:x            25
                        (      -9.272 eV)
   413     445       --         0.347 au  O             1.00      2 P:x            25
                        (       9.443 eV)
   414     446       --         3.811 au  O             1.00      3 P:x            25
                        (     103.708 eV)
   415     447      1.333      -0.341 au  O             1.00      1 P:y            25
                        (      -9.272 eV)
   416     448       --         0.347 au  O             1.00      2 P:y            25
                        (       9.443 eV)
   417     449       --         3.811 au  O             1.00      3 P:y            25
                        (     103.708 eV)
   418     450      1.333      -0.341 au  O             1.00      1 P:z            25
                        (      -9.272 eV)
   419     451       --         0.347 au  O             1.00      2 P:z            25
                        (       9.443 eV)
   420     452       --         3.811 au  O             1.00      3 P:z            25
                        (     103.708 eV)
   421     453       --         1.059 au  O             1.00      1 D:z2           25
                        (      28.821 eV)
   422     454       --         1.059 au  O             1.00      1 D:x2-y2        25
                        (      28.821 eV)
   423     455       --         1.059 au  O             1.00      1 D:xy           25
                        (      28.821 eV)
   424     456       --         1.059 au  O             1.00      1 D:xz           25
                        (      28.821 eV)
   425     457       --         1.059 au  O             1.00      1 D:yz           25
                        (      28.821 eV)
   426     458      2.000      -0.876 au  O             1.00      1 S              26
                        (     -23.825 eV)
   427     459       --         0.902 au  O             1.00      2 S              26
                        (      24.547 eV)
   428     460       --        29.763 au  O             1.00      3 S              26
                        (     809.879 eV)
   429     461      1.333      -0.341 au  O             1.00      1 P:x            26
                        (      -9.272 eV)
   430     462       --         0.347 au  O             1.00      2 P:x            26
                        (       9.443 eV)
   431     463       --         3.811 au  O             1.00      3 P:x            26
                        (     103.708 eV)
   432     464      1.333      -0.341 au  O             1.00      1 P:y            26
                        (      -9.272 eV)
   433     465       --         0.347 au  O             1.00      2 P:y            26
                        (       9.443 eV)
   434     466       --         3.811 au  O             1.00      3 P:y            26
                        (     103.708 eV)
   435     467      1.333      -0.341 au  O             1.00      1 P:z            26
                        (      -9.272 eV)
   436     468       --         0.347 au  O             1.00      2 P:z            26
                        (       9.443 eV)
   437     469       --         3.811 au  O             1.00      3 P:z            26
                        (     103.708 eV)
   438     470       --         1.059 au  O             1.00      1 D:z2           26
                        (      28.821 eV)
   439     471       --         1.059 au  O             1.00      1 D:x2-y2        26
                        (      28.821 eV)
   440     472       --         1.059 au  O             1.00      1 D:xy           26
                        (      28.821 eV)
   441     473       --         1.059 au  O             1.00      1 D:xz           26
                        (      28.821 eV)
   442     474       --         1.059 au  O             1.00      1 D:yz           26
                        (      28.821 eV)
   443     475      2.000      -0.876 au  O             1.00      1 S              27
                        (     -23.825 eV)
   444     476       --         0.902 au  O             1.00      2 S              27
                        (      24.547 eV)
   445     477       --        29.763 au  O             1.00      3 S              27
                        (     809.879 eV)
   446     478      1.333      -0.341 au  O             1.00      1 P:x            27
                        (      -9.272 eV)
   447     479       --         0.347 au  O             1.00      2 P:x            27
                        (       9.443 eV)
   448     480       --         3.811 au  O             1.00      3 P:x            27
                        (     103.708 eV)
   449     481      1.333      -0.341 au  O             1.00      1 P:y            27
                        (      -9.272 eV)
   450     482       --         0.347 au  O             1.00      2 P:y            27
                        (       9.443 eV)
   451     483       --         3.811 au  O             1.00      3 P:y            27
                        (     103.708 eV)
   452     484      1.333      -0.341 au  O             1.00      1 P:z            27
                        (      -9.272 eV)
   453     485       --         0.347 au  O             1.00      2 P:z            27
                        (       9.443 eV)
   454     486       --         3.811 au  O             1.00      3 P:z            27
                        (     103.708 eV)
   455     487       --         1.059 au  O             1.00      1 D:z2           27
                        (      28.821 eV)
   456     488       --         1.059 au  O             1.00      1 D:x2-y2        27
                        (      28.821 eV)
   457     489       --         1.059 au  O             1.00      1 D:xy           27
                        (      28.821 eV)
   458     490       --         1.059 au  O             1.00      1 D:xz           27
                        (      28.821 eV)
   459     491       --         1.059 au  O             1.00      1 D:yz           27
                        (      28.821 eV)
   460     492      2.000      -0.876 au  O             1.00      1 S              28
                        (     -23.825 eV)
   461     493       --         0.902 au  O             1.00      2 S              28
                        (      24.547 eV)
   462     494       --        29.763 au  O             1.00      3 S              28
                        (     809.879 eV)
   463     495      1.333      -0.341 au  O             1.00      1 P:x            28
                        (      -9.272 eV)
   464     496       --         0.347 au  O             1.00      2 P:x            28
                        (       9.443 eV)
   465     497       --         3.811 au  O             1.00      3 P:x            28
                        (     103.708 eV)
   466     498      1.333      -0.341 au  O             1.00      1 P:y            28
                        (      -9.272 eV)
   467     499       --         0.347 au  O             1.00      2 P:y            28
                        (       9.443 eV)
   468     500       --         3.811 au  O             1.00      3 P:y            28
                        (     103.708 eV)
   469     501      1.333      -0.341 au  O             1.00      1 P:z            28
                        (      -9.272 eV)
   470     502       --         0.347 au  O             1.00      2 P:z            28
                        (       9.443 eV)
   471     503       --         3.811 au  O             1.00      3 P:z            28
                        (     103.708 eV)
   472     504       --         1.059 au  O             1.00      1 D:z2           28
                        (      28.821 eV)
   473     505       --         1.059 au  O             1.00      1 D:x2-y2        28
                        (      28.821 eV)
   474     506       --         1.059 au  O             1.00      1 D:xy           28
                        (      28.821 eV)
   475     507       --         1.059 au  O             1.00      1 D:xz           28
                        (      28.821 eV)
   476     508       --         1.059 au  O             1.00      1 D:yz           28
                        (      28.821 eV)
   477     509      2.000      -0.876 au  O             1.00      1 S              29
                        (     -23.825 eV)
   478     510       --         0.902 au  O             1.00      2 S              29
                        (      24.547 eV)
   479     511       --        29.763 au  O             1.00      3 S              29
                        (     809.879 eV)
   480     512      1.333      -0.341 au  O             1.00      1 P:x            29
                        (      -9.272 eV)
   481     513       --         0.347 au  O             1.00      2 P:x            29
                        (       9.443 eV)
   482     514       --         3.811 au  O             1.00      3 P:x            29
                        (     103.708 eV)
   483     515      1.333      -0.341 au  O             1.00      1 P:y            29
                        (      -9.272 eV)
   484     516       --         0.347 au  O             1.00      2 P:y            29
                        (       9.443 eV)
   485     517       --         3.811 au  O             1.00      3 P:y            29
                        (     103.708 eV)
   486     518      1.333      -0.341 au  O             1.00      1 P:z            29
                        (      -9.272 eV)
   487     519       --         0.347 au  O             1.00      2 P:z            29
                        (       9.443 eV)
   488     520       --         3.811 au  O             1.00      3 P:z            29
                        (     103.708 eV)
   489     521       --         1.059 au  O             1.00      1 D:z2           29
                        (      28.821 eV)
   490     522       --         1.059 au  O             1.00      1 D:x2-y2        29
                        (      28.821 eV)
   491     523       --         1.059 au  O             1.00      1 D:xy           29
                        (      28.821 eV)
   492     524       --         1.059 au  O             1.00      1 D:xz           29
                        (      28.821 eV)
   493     525       --         1.059 au  O             1.00      1 D:yz           29
                        (      28.821 eV)
   494     526      2.000      -0.876 au  O             1.00      1 S              30
                        (     -23.825 eV)
   495     527       --         0.902 au  O             1.00      2 S              30
                        (      24.547 eV)
   496     528       --        29.763 au  O             1.00      3 S              30
                        (     809.879 eV)
   497     529      1.333      -0.341 au  O             1.00      1 P:x            30
                        (      -9.272 eV)
   498     530       --         0.347 au  O             1.00      2 P:x            30
                        (       9.443 eV)
   499     531       --         3.811 au  O             1.00      3 P:x            30
                        (     103.708 eV)
   500     532      1.333      -0.341 au  O             1.00      1 P:y            30
                        (      -9.272 eV)
   501     533       --         0.347 au  O             1.00      2 P:y            30
                        (       9.443 eV)
   502     534       --         3.811 au  O             1.00      3 P:y            30
                        (     103.708 eV)
   503     535      1.333      -0.341 au  O             1.00      1 P:z            30
                        (      -9.272 eV)
   504     536       --         0.347 au  O             1.00      2 P:z            30
                        (       9.443 eV)
   505     537       --         3.811 au  O             1.00      3 P:z            30
                        (     103.708 eV)
   506     538       --         1.059 au  O             1.00      1 D:z2           30
                        (      28.821 eV)
   507     539       --         1.059 au  O             1.00      1 D:x2-y2        30
                        (      28.821 eV)
   508     540       --         1.059 au  O             1.00      1 D:xy           30
                        (      28.821 eV)
   509     541       --         1.059 au  O             1.00      1 D:xz           30
                        (      28.821 eV)
   510     542       --         1.059 au  O             1.00      1 D:yz           30
                        (      28.821 eV)
   511     543      2.000      -0.876 au  O             1.00      1 S              31
                        (     -23.825 eV)
   512     544       --         0.902 au  O             1.00      2 S              31
                        (      24.547 eV)
   513     545       --        29.763 au  O             1.00      3 S              31
                        (     809.879 eV)
   514     546      1.333      -0.341 au  O             1.00      1 P:x            31
                        (      -9.272 eV)
   515     547       --         0.347 au  O             1.00      2 P:x            31
                        (       9.443 eV)
   516     548       --         3.811 au  O             1.00      3 P:x            31
                        (     103.708 eV)
   517     549      1.333      -0.341 au  O             1.00      1 P:y            31
                        (      -9.272 eV)
   518     550       --         0.347 au  O             1.00      2 P:y            31
                        (       9.443 eV)
   519     551       --         3.811 au  O             1.00      3 P:y            31
                        (     103.708 eV)
   520     552      1.333      -0.341 au  O             1.00      1 P:z            31
                        (      -9.272 eV)
   521     553       --         0.347 au  O             1.00      2 P:z            31
                        (       9.443 eV)
   522     554       --         3.811 au  O             1.00      3 P:z            31
                        (     103.708 eV)
   523     555       --         1.059 au  O             1.00      1 D:z2           31
                        (      28.821 eV)
   524     556       --         1.059 au  O             1.00      1 D:x2-y2        31
                        (      28.821 eV)
   525     557       --         1.059 au  O             1.00      1 D:xy           31
                        (      28.821 eV)
   526     558       --         1.059 au  O             1.00      1 D:xz           31
                        (      28.821 eV)
   527     559       --         1.059 au  O             1.00      1 D:yz           31
                        (      28.821 eV)
   528     560      2.000      -0.876 au  O             1.00      1 S              32
                        (     -23.825 eV)
   529     561       --         0.902 au  O             1.00      2 S              32
                        (      24.547 eV)
   530     562       --        29.763 au  O             1.00      3 S              32
                        (     809.879 eV)
   531     563      1.333      -0.341 au  O             1.00      1 P:x            32
                        (      -9.272 eV)
   532     564       --         0.347 au  O             1.00      2 P:x            32
                        (       9.443 eV)
   533     565       --         3.811 au  O             1.00      3 P:x            32
                        (     103.708 eV)
   534     566      1.333      -0.341 au  O             1.00      1 P:y            32
                        (      -9.272 eV)
   535     567       --         0.347 au  O             1.00      2 P:y            32
                        (       9.443 eV)
   536     568       --         3.811 au  O             1.00      3 P:y            32
                        (     103.708 eV)
   537     569      1.333      -0.341 au  O             1.00      1 P:z            32
                        (      -9.272 eV)
   538     570       --         0.347 au  O             1.00      2 P:z            32
                        (       9.443 eV)
   539     571       --         3.811 au  O             1.00      3 P:z            32
                        (     103.708 eV)
   540     572       --         1.059 au  O             1.00      1 D:z2           32
                        (      28.821 eV)
   541     573       --         1.059 au  O             1.00      1 D:x2-y2        32
                        (      28.821 eV)
   542     574       --         1.059 au  O             1.00      1 D:xy           32
                        (      28.821 eV)
   543     575       --         1.059 au  O             1.00      1 D:xz           32
                        (      28.821 eV)
   544     576       --         1.059 au  O             1.00      1 D:yz           32
                        (      28.821 eV)
   545     577      1.000      -0.233 au  H             1.00      1 S              33
                        (      -6.353 eV)
   546     578       --         0.095 au  H             1.00      2 S              33
                        (       2.572 eV)
   547     579       --         1.547 au  H             1.00      3 S              33
                        (      42.104 eV)
   548     580       --         0.403 au  H             1.00      1 P:x            33
                        (      10.966 eV)
   549     581       --         0.403 au  H             1.00      1 P:y            33
                        (      10.966 eV)
   550     582       --         0.403 au  H             1.00      1 P:z            33
                        (      10.966 eV)
   551     583      1.000      -0.233 au  H             1.00      1 S              34
                        (      -6.353 eV)
   552     584       --         0.095 au  H             1.00      2 S              34
                        (       2.572 eV)
   553     585       --         1.547 au  H             1.00      3 S              34
                        (      42.104 eV)
   554     586       --         0.403 au  H             1.00      1 P:x            34
                        (      10.966 eV)
   555     587       --         0.403 au  H             1.00      1 P:y            34
                        (      10.966 eV)
   556     588       --         0.403 au  H             1.00      1 P:z            34
                        (      10.966 eV)
   557     589      1.000      -0.233 au  H             1.00      1 S              35
                        (      -6.353 eV)
   558     590       --         0.095 au  H             1.00      2 S              35
                        (       2.572 eV)
   559     591       --         1.547 au  H             1.00      3 S              35
                        (      42.104 eV)
   560     592       --         0.403 au  H             1.00      1 P:x            35
                        (      10.966 eV)
   561     593       --         0.403 au  H             1.00      1 P:y            35
                        (      10.966 eV)
   562     594       --         0.403 au  H             1.00      1 P:z            35
                        (      10.966 eV)
   563     595      1.000      -0.233 au  H             1.00      1 S              36
                        (      -6.353 eV)
   564     596       --         0.095 au  H             1.00      2 S              36
                        (       2.572 eV)
   565     597       --         1.547 au  H             1.00      3 S              36
                        (      42.104 eV)
   566     598       --         0.403 au  H             1.00      1 P:x            36
                        (      10.966 eV)
   567     599       --         0.403 au  H             1.00      1 P:y            36
                        (      10.966 eV)
   568     600       --         0.403 au  H             1.00      1 P:z            36
                        (      10.966 eV)
   569     601      1.000      -0.233 au  H             1.00      1 S              37
                        (      -6.353 eV)
   570     602       --         0.095 au  H             1.00      2 S              37
                        (       2.572 eV)
   571     603       --         1.547 au  H             1.00      3 S              37
                        (      42.104 eV)
   572     604       --         0.403 au  H             1.00      1 P:x            37
                        (      10.966 eV)
   573     605       --         0.403 au  H             1.00      1 P:y            37
                        (      10.966 eV)
   574     606       --         0.403 au  H             1.00      1 P:z            37
                        (      10.966 eV)
   575     607      1.000      -0.233 au  H             1.00      1 S              38
                        (      -6.353 eV)
   576     608       --         0.095 au  H             1.00      2 S              38
                        (       2.572 eV)
   577     609       --         1.547 au  H             1.00      3 S              38
                        (      42.104 eV)
   578     610       --         0.403 au  H             1.00      1 P:x            38
                        (      10.966 eV)
   579     611       --         0.403 au  H             1.00      1 P:y            38
                        (      10.966 eV)
   580     612       --         0.403 au  H             1.00      1 P:z            38
                        (      10.966 eV)
   581     613      1.000      -0.233 au  H             1.00      1 S              39
                        (      -6.353 eV)
   582     614       --         0.095 au  H             1.00      2 S              39
                        (       2.572 eV)
   583     615       --         1.547 au  H             1.00      3 S              39
                        (      42.104 eV)
   584     616       --         0.403 au  H             1.00      1 P:x            39
                        (      10.966 eV)
   585     617       --         0.403 au  H             1.00      1 P:y            39
                        (      10.966 eV)
   586     618       --         0.403 au  H             1.00      1 P:z            39
                        (      10.966 eV)
   587     619      1.000      -0.233 au  H             1.00      1 S              40
                        (      -6.353 eV)
   588     620       --         0.095 au  H             1.00      2 S              40
                        (       2.572 eV)
   589     621       --         1.547 au  H             1.00      3 S              40
                        (      42.104 eV)
   590     622       --         0.403 au  H             1.00      1 P:x            40
                        (      10.966 eV)
   591     623       --         0.403 au  H             1.00      1 P:y            40
                        (      10.966 eV)
   592     624       --         0.403 au  H             1.00      1 P:z            40
                        (      10.966 eV)
   593     625      1.000      -0.233 au  H             1.00      1 S              41
                        (      -6.353 eV)
   594     626       --         0.095 au  H             1.00      2 S              41
                        (       2.572 eV)
   595     627       --         1.547 au  H             1.00      3 S              41
                        (      42.104 eV)
   596     628       --         0.403 au  H             1.00      1 P:x            41
                        (      10.966 eV)
   597     629       --         0.403 au  H             1.00      1 P:y            41
                        (      10.966 eV)
   598     630       --         0.403 au  H             1.00      1 P:z            41
                        (      10.966 eV)
   599     631      1.000      -0.233 au  H             1.00      1 S              42
                        (      -6.353 eV)
   600     632       --         0.095 au  H             1.00      2 S              42
                        (       2.572 eV)
   601     633       --         1.547 au  H             1.00      3 S              42
                        (      42.104 eV)
   602     634       --         0.403 au  H             1.00      1 P:x            42
                        (      10.966 eV)
   603     635       --         0.403 au  H             1.00      1 P:y            42
                        (      10.966 eV)
   604     636       --         0.403 au  H             1.00      1 P:z            42
                        (      10.966 eV)
   605     637      1.000      -0.233 au  H             1.00      1 S              43
                        (      -6.353 eV)
   606     638       --         0.095 au  H             1.00      2 S              43
                        (       2.572 eV)
   607     639       --         1.547 au  H             1.00      3 S              43
                        (      42.104 eV)
   608     640       --         0.403 au  H             1.00      1 P:x            43
                        (      10.966 eV)
   609     641       --         0.403 au  H             1.00      1 P:y            43
                        (      10.966 eV)
   610     642       --         0.403 au  H             1.00      1 P:z            43
                        (      10.966 eV)
   611     643      1.000      -0.233 au  H             1.00      1 S              44
                        (      -6.353 eV)
   612     644       --         0.095 au  H             1.00      2 S              44
                        (       2.572 eV)
   613     645       --         1.547 au  H             1.00      3 S              44
                        (      42.104 eV)
   614     646       --         0.403 au  H             1.00      1 P:x            44
                        (      10.966 eV)
   615     647       --         0.403 au  H             1.00      1 P:y            44
                        (      10.966 eV)
   616     648       --         0.403 au  H             1.00      1 P:z            44
                        (      10.966 eV)
   617     649      1.000      -0.233 au  H             1.00      1 S              45
                        (      -6.353 eV)
   618     650       --         0.095 au  H             1.00      2 S              45
                        (       2.572 eV)
   619     651       --         1.547 au  H             1.00      3 S              45
                        (      42.104 eV)
   620     652       --         0.403 au  H             1.00      1 P:x            45
                        (      10.966 eV)
   621     653       --         0.403 au  H             1.00      1 P:y            45
                        (      10.966 eV)
   622     654       --         0.403 au  H             1.00      1 P:z            45
                        (      10.966 eV)
   623     655      1.000      -0.233 au  H             1.00      1 S              46
                        (      -6.353 eV)
   624     656       --         0.095 au  H             1.00      2 S              46
                        (       2.572 eV)
   625     657       --         1.547 au  H             1.00      3 S              46
                        (      42.104 eV)
   626     658       --         0.403 au  H             1.00      1 P:x            46
                        (      10.966 eV)
   627     659       --         0.403 au  H             1.00      1 P:y            46
                        (      10.966 eV)
   628     660       --         0.403 au  H             1.00      1 P:z            46
                        (      10.966 eV)
   629     661      1.000      -0.233 au  H             1.00      1 S              47
                        (      -6.353 eV)
   630     662       --         0.095 au  H             1.00      2 S              47
                        (       2.572 eV)
   631     663       --         1.547 au  H             1.00      3 S              47
                        (      42.104 eV)
   632     664       --         0.403 au  H             1.00      1 P:x            47
                        (      10.966 eV)
   633     665       --         0.403 au  H             1.00      1 P:y            47
                        (      10.966 eV)
   634     666       --         0.403 au  H             1.00      1 P:z            47
                        (      10.966 eV)
   635     667      1.000      -0.233 au  H             1.00      1 S              48
                        (      -6.353 eV)
   636     668       --         0.095 au  H             1.00      2 S              48
                        (       2.572 eV)
   637     669       --         1.547 au  H             1.00      3 S              48
                        (      42.104 eV)
   638     670       --         0.403 au  H             1.00      1 P:x            48
                        (      10.966 eV)
   639     671       --         0.403 au  H             1.00      1 P:y            48
                        (      10.966 eV)
   640     672       --         0.403 au  H             1.00      1 P:z            48
                        (      10.966 eV)
   641     673      1.000      -0.233 au  H             1.00      1 S              49
                        (      -6.353 eV)
   642     674       --         0.095 au  H             1.00      2 S              49
                        (       2.572 eV)
   643     675       --         1.547 au  H             1.00      3 S              49
                        (      42.104 eV)
   644     676       --         0.403 au  H             1.00      1 P:x            49
                        (      10.966 eV)
   645     677       --         0.403 au  H             1.00      1 P:y            49
                        (      10.966 eV)
   646     678       --         0.403 au  H             1.00      1 P:z            49
                        (      10.966 eV)
   647     679      1.000      -0.233 au  H             1.00      1 S              50
                        (      -6.353 eV)
   648     680       --         0.095 au  H             1.00      2 S              50
                        (       2.572 eV)
   649     681       --         1.547 au  H             1.00      3 S              50
                        (      42.104 eV)
   650     682       --         0.403 au  H             1.00      1 P:x            50
                        (      10.966 eV)
   651     683       --         0.403 au  H             1.00      1 P:y            50
                        (      10.966 eV)
   652     684       --         0.403 au  H             1.00      1 P:z            50
                        (      10.966 eV)
   653     685      1.000      -0.233 au  H             1.00      1 S              51
                        (      -6.353 eV)
   654     686       --         0.095 au  H             1.00      2 S              51
                        (       2.572 eV)
   655     687       --         1.547 au  H             1.00      3 S              51
                        (      42.104 eV)
   656     688       --         0.403 au  H             1.00      1 P:x            51
                        (      10.966 eV)
   657     689       --         0.403 au  H             1.00      1 P:y            51
                        (      10.966 eV)
   658     690       --         0.403 au  H             1.00      1 P:z            51
                        (      10.966 eV)
   659     691      1.000      -0.233 au  H             1.00      1 S              52
                        (      -6.353 eV)
   660     692       --         0.095 au  H             1.00      2 S              52
                        (       2.572 eV)
   661     693       --         1.547 au  H             1.00      3 S              52
                        (      42.104 eV)
   662     694       --         0.403 au  H             1.00      1 P:x            52
                        (      10.966 eV)
   663     695       --         0.403 au  H             1.00      1 P:y            52
                        (      10.966 eV)
   664     696       --         0.403 au  H             1.00      1 P:z            52
                        (      10.966 eV)


 ================================
 (Slater-type)  F U N C T I O N S  ***  (Basis and Fit)  ***
 ================================
  

 Atom Type    1  (C)
 ==============

 Valence Basis Sets:   8
 -----------------------
   1 S    5.400000
   2 S    1.280000
   2 S    2.100000
   2 S    4.600000
   2 P    0.820000
   2 P    1.480000
   2 P    2.940000
   3 D    2.200000

 Frozen Core Shells
 ------------------
    S:  1

 Atom Type    2  (O)
 ==============

 Valence Basis Sets:   8
 -----------------------
   1 S    7.360000
   2 S    1.720000
   2 S    2.880000
   2 S    7.580000
   2 P    1.120000
   2 P    2.080000
   2 P    4.080000
   3 D    2.000000

 Frozen Core Shells
 ------------------
    S:  1

 Atom Type    3  (H)
 ==============

 Valence Basis Sets:   4
 -----------------------
   1 S    0.690000
   1 S    0.920000
   1 S    1.580000
   2 P    1.250000


 BAS: List of all Elementary Cartesian Basis Functions
 =====================================================

 The numbering in the list below (to the right of the function characteristics) is referred
 to in print-outs of MO eigenvectors and Mulliken populations in the BAS representation
 (as contrasted to the SFO representation).

 Notes:
 1. The functions are characterized by a polynomial prefactor (powers of x,y,z and r) and
    an exponential decay factor alpha.
 2. Since the basis sets are specific for an atom TYPE, the individual functions occur on
    all atoms of that type.
 3. The word 'Core' in the left margin signals that it is a Core Function (CF) : not a
    degree of freedom in the valence set, but only used to ensure orthogonalization of
    the other valence basis functions on the frozen Core Orbitals.


 (power of) X  Y  Z  R     Alpha  on Atom
            ==========     =====     ==========

 C                                    1    2    3    4    5    6    7    8    9   10   11   12   13   14   15
                                     16   17   18   19   20   21
                                  ---------------------------------------------------------------------------
    Core    0  0  0  0     5.400      1   20   39   58   77   96  115  134  153  172  191  210  229  248  267
                                    286  305  324  343  362  381
            0  0  0  1     1.280      2   21   40   59   78   97  116  135  154  173  192  211  230  249  268
                                    287  306  325  344  363  382
            0  0  0  1     2.100      3   22   41   60   79   98  117  136  155  174  193  212  231  250  269
                                    288  307  326  345  364  383
            0  0  0  1     4.600      4   23   42   61   80   99  118  137  156  175  194  213  232  251  270
                                    289  308  327  346  365  384
            1  0  0  0     0.820      5   24   43   62   81  100  119  138  157  176  195  214  233  252  271
                                    290  309  328  347  366  385
            0  1  0  0     0.820      6   25   44   63   82  101  120  139  158  177  196  215  234  253  272
                                    291  310  329  348  367  386
            0  0  1  0     0.820      7   26   45   64   83  102  121  140  159  178  197  216  235  254  273
                                    292  311  330  349  368  387
            1  0  0  0     1.480      8   27   46   65   84  103  122  141  160  179  198  217  236  255  274
                                    293  312  331  350  369  388
            0  1  0  0     1.480      9   28   47   66   85  104  123  142  161  180  199  218  237  256  275
                                    294  313  332  351  370  389
            0  0  1  0     1.480     10   29   48   67   86  105  124  143  162  181  200  219  238  257  276
                                    295  314  333  352  371  390
            1  0  0  0     2.940     11   30   49   68   87  106  125  144  163  182  201  220  239  258  277
                                    296  315  334  353  372  391
            0  1  0  0     2.940     12   31   50   69   88  107  126  145  164  183  202  221  240  259  278
                                    297  316  335  354  373  392
            0  0  1  0     2.940     13   32   51   70   89  108  127  146  165  184  203  222  241  260  279
                                    298  317  336  355  374  393
            2  0  0  0     2.200     14   33   52   71   90  109  128  147  166  185  204  223  242  261  280
                                    299  318  337  356  375  394
            1  1  0  0     2.200     15   34   53   72   91  110  129  148  167  186  205  224  243  262  281
                                    300  319  338  357  376  395
            1  0  1  0     2.200     16   35   54   73   92  111  130  149  168  187  206  225  244  263  282
                                    301  320  339  358  377  396
            0  2  0  0     2.200     17   36   55   74   93  112  131  150  169  188  207  226  245  264  283
                                    302  321  340  359  378  397
            0  1  1  0     2.200     18   37   56   75   94  113  132  151  170  189  208  227  246  265  284
                                    303  322  341  360  379  398
            0  0  2  0     2.200     19   38   57   76   95  114  133  152  171  190  209  228  247  266  285
                                    304  323  342  361  380  399

 O                                   22   23   24   25   26   27   28   29   30   31   32
                                  ---------------------------------------------------------------------------
    Core    0  0  0  0     7.360    400  419  438  457  476  495  514  533  552  571  590
            0  0  0  1     1.720    401  420  439  458  477  496  515  534  553  572  591
            0  0  0  1     2.880    402  421  440  459  478  497  516  535  554  573  592
            0  0  0  1     7.580    403  422  441  460  479  498  517  536  555  574  593
            1  0  0  0     1.120    404  423  442  461  480  499  518  537  556  575  594
            0  1  0  0     1.120    405  424  443  462  481  500  519  538  557  576  595
            0  0  1  0     1.120    406  425  444  463  482  501  520  539  558  577  596
            1  0  0  0     2.080    407  426  445  464  483  502  521  540  559  578  597
            0  1  0  0     2.080    408  427  446  465  484  503  522  541  560  579  598
            0  0  1  0     2.080    409  428  447  466  485  504  523  542  561  580  599
            1  0  0  0     4.080    410  429  448  467  486  505  524  543  562  581  600
            0  1  0  0     4.080    411  430  449  468  487  506  525  544  563  582  601
            0  0  1  0     4.080    412  431  450  469  488  507  526  545  564  583  602
            2  0  0  0     2.000    413  432  451  470  489  508  527  546  565  584  603
            1  1  0  0     2.000    414  433  452  471  490  509  528  547  566  585  604
            1  0  1  0     2.000    415  434  453  472  491  510  529  548  567  586  605
            0  2  0  0     2.000    416  435  454  473  492  511  530  549  568  587  606
            0  1  1  0     2.000    417  436  455  474  493  512  531  550  569  588  607
            0  0  2  0     2.000    418  437  456  475  494  513  532  551  570  589  608

 H                                   33   34   35   36   37   38   39   40   41   42   43   44   45   46   47
                                     48   49   50   51   52
                                  ---------------------------------------------------------------------------
            0  0  0  0     0.690    609  615  621  627  633  639  645  651  657  663  669  675  681  687  693
                                    699  705  711  717  723
            0  0  0  0     0.920    610  616  622  628  634  640  646  652  658  664  670  676  682  688  694
                                    700  706  712  718  724
            0  0  0  0     1.580    611  617  623  629  635  641  647  653  659  665  671  677  683  689  695
                                    701  707  713  719  725
            1  0  0  0     1.250    612  618  624  630  636  642  648  654  660  666  672  678  684  690  696
                                    702  708  714  720  726
            0  1  0  0     1.250    613  619  625  631  637  643  649  655  661  667  673  679  685  691  697
                                    703  709  715  721  727
            0  0  1  0     1.250    614  620  626  632  638  644  650  656  662  668  674  680  686  692  698
                                    704  710  716  722  728

 Total number of charge fitting functions (nprimf)      3624
 Total number of Cartesian basis functions (naos)        728
 Total number of Cartesian core functions  (ncos)         32

 ***************************************************************************************************


                                              ***********************
                                              *  T E C H N I C A L  *
                                              ***********************
  


 =============================================================
 P A R A L L E L I Z A T I O N  and  V E C T O R I Z A T I O N
 =============================================================
  
 Nr of parallel processes:                                2
 Maximum vector length in NumInt loops:                 128


 =====================
 S C F   U P D A T E S
 =====================
  
 Max. nr. of cycles:                               300
 Convergence criterion:                              0.0000010000
   secondary criterion:                              0.0010000000

 Mix parameter (when DIIS does not apply):           0.2000000000
 Mixed ADIIS+SDIIS will be used                  
    Max number of expansion vectors:                10
    Pure ADIIS when Max([F,P]) is above              0.1000000000
    Pure SDIIS when Max([F,P]) is below              0.0010000000
 Automatic ElectronSmearing (in case of problematic SCF convergence) disabled


 =================
 P R E C I S I O N  ***  (General: NumInt, NeglectFunctionTails, ...)  ***
 =================
  

 NumInt:           Target precision:                 4.0000000000
 -------           Initial precision:                4.0000000000
                   Min. precision (optimization):    4.0000000000

 Neglect Functions:          Basis functions:        0.1000000000E-05
 ------------------          Fit functions:          0.1000000000E-05


 ===========================
 L I N E A R   S C A L I N G
 ===========================
  

 Cut-off radii density fit:                        0.1000000000E-07
 Overlap cut-off criterion AO matrix elements:     0.1000000000E-05
 Cut-offs for Coulomb potential and fitted density:0.1000000000E-07
 Cut-off criterion for Coulomb multipole terms:    0.1000000000E-07
 Progressive Convergence parameter:                 0.000000000    
 ***************************************************************************************************


                                            ***************************
                                            *  C O M P U T A T I O N  *
                                            ***************************
  

 Number of elements of the density matrix on this node (used, total):    132754    265356


 ===========================================
 Numerical Integration : Fuzzy Cells (Becke)
 ===========================================
  
 Becke grid quality: NORMAL         
  
 Lebedev angular grid order:             min:  11 max:  23
 Nr. of radial points:                   min:  46 max:  49

 Total nr. of points:     316218
 Nr. of blocks:             2471
 Block length:               128
 Nr. of dummy points:         70


 Test of Precision of the Numerical Integration Grid
 ===================================================

 Integral of the Total Core Density:                  63.99992542042445
 Relative Error:                                      -1.165E-06


 ========================
 Density Fitting (zlmFit)
 ========================
  
 ZlmFit Fit Quality: NORMAL         
  
 Max L-expansion:                        min:   5 max:   6
 Nr. of radial interpolation points:     min:  36 max:  48


 =====
 S C F  ***  ScaSCF  ***
 =====
  
 Initial density matrix is calculated as sum of fragments

 CYCLE    1
 SCF Error: norm([F,P])=      4.750965687747, max([F,P])=      0.362736368419
 orbitals (Q,E):
 ---------------
 A :76...95          ( 2.00    -0.4281)  ( 2.00    -0.4246)  ( 2.00    -0.4198)  ( 2.00    -0.4173)
                     ( 2.00    -0.4083)  ( 2.00    -0.4043)  ( 2.00    -0.3921)  ( 2.00    -0.3834)
                     ( 2.00    -0.3719)  ( 2.00    -0.3613)  ( 0.00    -0.2572)  ( 0.00    -0.2189)
                     ( 0.00    -0.2078)  ( 0.00    -0.1991)  ( 0.00    -0.1616)  ( 0.00    -0.1265)
                     ( 0.00    -0.1203)  ( 0.00    -0.1100)  ( 0.00    -0.0964)  ( 0.00    -0.0938)

 CYCLE    2
  SDIIS (wt  0.000):  0.2346  0.7654
 A-DIIS (wt  1.000):  0.0000  1.0000
  DIIS coefficients:  0.0000  1.0000
 SCF Error: norm([F,P])=      2.199452371678, max([F,P])=      0.215719153461
 orbitals (Q,E):
 ---------------
 A :76...86          ( 2.00    -0.1098)  ( 2.00    -0.1050)  ( 2.00    -0.1013)  ( 2.00    -0.0945)
                     ( 2.00    -0.0915)  ( 2.00    -0.0718)  ( 2.00    -0.0673)  ( 2.00    -0.0655)
                     ( 2.00    -0.0531)  ( 2.00    -0.0375)  ( 0.00    -0.0047)

 CYCLE    3
  SDIIS (wt  0.000):  0.0663  0.6441  0.2896
 A-DIIS (wt  1.000):  0.0000  0.8101  0.1899
  DIIS coefficients:  0.0000  0.8101  0.1899
 SCF Error: norm([F,P])=      4.380699236536, max([F,P])=      0.900732774517
 orbitals (Q,E):
 ---------------
 A :76...86          ( 2.00    -0.2154)  ( 2.00    -0.1950)  ( 2.00    -0.1902)  ( 2.00    -0.1814)
                     ( 2.00    -0.1791)  ( 2.00    -0.1741)  ( 2.00    -0.1604)  ( 2.00    -0.1505)
                     ( 2.00    -0.1428)  ( 2.00    -0.1266)  ( 0.00    -0.0811)

 CYCLE    4
  SDIIS (wt  0.000):  0.5234  0.1698  0.3068
 A-DIIS (wt  1.000):  0.4693  0.0427  0.4880
  DIIS coefficients:  0.4693  0.0427  0.4880
 SCF Error: norm([F,P])=      1.915301254265, max([F,P])=      0.217116816956
 orbitals (Q,E):
 ---------------
 A :76...86          ( 2.00    -0.2576)  ( 2.00    -0.2488)  ( 2.00    -0.2412)  ( 2.00    -0.2366)
                     ( 2.00    -0.2209)  ( 2.00    -0.2115)  ( 2.00    -0.1767)  ( 2.00    -0.1334)
                     ( 2.00    -0.1282)  ( 2.00    -0.1122)  ( 0.00    -0.0980)

 CYCLE    5
  SDIIS (wt  0.000):  0.4787  0.1267  0.3447  0.0498
 A-DIIS (wt  1.000):  0.3252  0.0000  0.5268  0.1480
  DIIS coefficients:  0.3252  0.0000  0.5268  0.1480
 SCF Error: norm([F,P])=      3.267706463808, max([F,P])=      0.679464866259
 orbitals (Q,E):
 ---------------
 A :76...86          ( 2.00    -0.2690)  ( 2.00    -0.2674)  ( 2.00    -0.2637)  ( 2.00    -0.2481)
                     ( 2.00    -0.2404)  ( 2.00    -0.2274)  ( 2.00    -0.2193)  ( 2.00    -0.2127)
                     ( 2.00    -0.1998)  ( 2.00    -0.1737)  ( 0.00    -0.0911)

 CYCLE    6
  SDIIS (wt  0.000):  0.1916  0.0418  0.2480  0.0220  0.4966
 A-DIIS (wt  1.000):  0.0000  0.0000  0.0587  0.0000  0.9413
  DIIS coefficients:  0.0000  0.0000  0.0587  0.0000  0.9413
 SCF Error: norm([F,P])=      0.613986580135, max([F,P])=      0.130400692986
 orbitals (Q,E):
 ---------------
 A :76...86          ( 2.00    -0.2553)  ( 2.00    -0.2498)  ( 2.00    -0.2413)  ( 2.00    -0.2397)
                     ( 2.00    -0.2357)  ( 2.00    -0.2291)  ( 2.00    -0.2255)  ( 2.00    -0.2155)
                     ( 2.00    -0.2132)  ( 2.00    -0.1911)  ( 0.00    -0.1267)

 CYCLE    7
  SDIIS (wt  0.000):  0.0690  0.0255  0.0983 -0.0013  0.6309  0.1776
 A-DIIS (wt  1.000):  0.0000  0.0000  0.0000 -0.0000  0.8194  0.1806
  DIIS coefficients:  0.0000  0.0000  0.0000 -0.0000  0.8194  0.1806
 SCF Error: norm([F,P])=      1.604809257446, max([F,P])=      0.360293593156
 orbitals (Q,E):
 ---------------
 A :76...86          ( 2.00    -0.2487)  ( 2.00    -0.2385)  ( 2.00    -0.2360)  ( 2.00    -0.2352)
                     ( 2.00    -0.2248)  ( 2.00    -0.2219)  ( 2.00    -0.2185)  ( 2.00    -0.2112)
                     ( 2.00    -0.2077)  ( 2.00    -0.1989)  ( 0.00    -0.1084)

 CYCLE    8
  SDIIS (wt  0.098): -0.0018  0.0026 -0.0347  0.0022  0.4671  0.0416  0.5230
 A-DIIS (wt  0.902):  0.0000  0.0000  0.0000  0.0000  0.4398  0.0000  0.5602
  DIIS coefficients: -0.0002  0.0003 -0.0034  0.0002  0.4425  0.0041  0.5566
 SCF Error: norm([F,P])=      0.531376309543, max([F,P])=      0.090314923816
 orbitals (Q,E):
 ---------------
 A :76...86          ( 2.00    -0.2695)  ( 2.00    -0.2624)  ( 2.00    -0.2580)  ( 2.00    -0.2456)
                     ( 2.00    -0.2379)  ( 2.00    -0.2356)  ( 2.00    -0.2238)  ( 2.00    -0.2175)
                     ( 2.00    -0.2086)  ( 2.00    -0.1783)  ( 0.00    -0.1079)

 CYCLE    9
  SDIIS (wt  0.335):  0.0060 -0.0021 -0.0018 -0.0017  0.2881 -0.0258  0.4431  0.2941
 A-DIIS (wt  0.665):  0.0000  0.0000  0.0000  0.0000  0.1459  0.0000  0.2596  0.5945
  DIIS coefficients:  0.0020 -0.0007 -0.0006 -0.0006  0.1935 -0.0086  0.3210  0.4939
 SCF Error: norm([F,P])=      0.279230659306, max([F,P])=      0.066851112539
 orbitals (Q,E):
 ---------------
 A :76...86          ( 2.00    -0.2626)  ( 2.00    -0.2530)  ( 2.00    -0.2488)  ( 2.00    -0.2338)
                     ( 2.00    -0.2304)  ( 2.00    -0.2248)  ( 2.00    -0.2224)  ( 2.00    -0.2134)
                     ( 2.00    -0.2067)  ( 2.00    -0.2013)  ( 0.00    -0.0994)

 CYCLE   10
  SDIIS (wt  0.335): -0.0004  0.0001 -0.0059 -0.0020  0.1449 -0.0159  0.2682  0.3883  0.2226
 A-DIIS (wt  0.665):  0.0000  0.0000  0.0000  0.0000  0.0000  0.0000  0.0000  0.5178  0.4822
  DIIS coefficients: -0.0001  0.0000 -0.0020 -0.0007  0.0485 -0.0053  0.0898  0.4744  0.3953
 SCF Error: norm([F,P])=      0.295192571919, max([F,P])=      0.071838309418
 orbitals (Q,E):
 ---------------
 A :76...86          ( 2.00    -0.2641)  ( 2.00    -0.2536)  ( 2.00    -0.2495)  ( 2.00    -0.2361)
                     ( 2.00    -0.2334)  ( 2.00    -0.2271)  ( 2.00    -0.2238)  ( 2.00    -0.2145)
                     ( 2.00    -0.2043)  ( 2.00    -0.1965)  ( 0.00    -0.1039)

 CYCLE   11
  SDIIS (wt  0.907): -0.0025 -0.0004 -0.0040 -0.0008  0.0541 -0.0083  0.1022  0.3277  0.2585  0.2735
 A-DIIS (wt  0.093):  0.0000  0.0000  0.0000  0.0000  0.0000  0.0000  0.0000  0.0000  0.0016  0.9984
  DIIS coefficients: -0.0023 -0.0004 -0.0036 -0.0007  0.0491 -0.0075  0.0927  0.2972  0.2346  0.3410
 SCF Error: norm([F,P])=      0.080388867767, max([F,P])=      0.010215132466
 orbitals (Q,E):
 ---------------
 A :76...86          ( 2.00    -0.2653)  ( 2.00    -0.2563)  ( 2.00    -0.2521)  ( 2.00    -0.2383)
                     ( 2.00    -0.2336)  ( 2.00    -0.2285)  ( 2.00    -0.2230)  ( 2.00    -0.2153)
                     ( 2.00    -0.2048)  ( 2.00    -0.1926)  ( 0.00    -0.1031)

 CYCLE   12
  SDIIS (wt  0.974): -0.0000  0.0002 -0.0002 -0.0070  0.0009 -0.0205  0.0792  0.0891  0.2987  0.5595
 A-DIIS (wt  0.026):  0.0000  0.0000  0.0000  0.0000  0.0000  0.0000  0.0000  0.0000  0.0985  0.9015
  DIIS coefficients: -0.0000  0.0002 -0.0002 -0.0068  0.0008 -0.0200  0.0772  0.0868  0.2936  0.5684
 SCF Error: norm([F,P])=      0.021798566254, max([F,P])=      0.003554314347
 orbitals (Q,E):
 ---------------
 A :76...86          ( 2.00    -0.2653)  ( 2.00    -0.2559)  ( 2.00    -0.2517)  ( 2.00    -0.2379)
                     ( 2.00    -0.2336)  ( 2.00    -0.2284)  ( 2.00    -0.2232)  ( 2.00    -0.2152)
                     ( 2.00    -0.2049)  ( 2.00    -0.1936)  ( 0.00    -0.1034)

 CYCLE   13
  SDIIS (wt  1.000):  0.0001 -0.0002 -0.0075  0.0010 -0.0180  0.0297  0.0405  0.1823  0.4138  0.3581
  DIIS coefficients:  0.0001 -0.0002 -0.0075  0.0010 -0.0180  0.0297  0.0405  0.1823  0.4138  0.3581
 SCF Error: norm([F,P])=      0.005260810115, max([F,P])=      0.000918892953
 orbitals (Q,E):
 ---------------
 A :76...86          ( 2.00    -0.2653)  ( 2.00    -0.2559)  ( 2.00    -0.2517)  ( 2.00    -0.2380)
                     ( 2.00    -0.2336)  ( 2.00    -0.2285)  ( 2.00    -0.2233)  ( 2.00    -0.2152)
                     ( 2.00    -0.2049)  ( 2.00    -0.1936)  ( 0.00    -0.1033)

 CYCLE   14
  SDIIS (wt  1.000): -0.0000 -0.0027  0.0004 -0.0051  0.0048  0.0095  0.0550  0.1531  0.2054  0.5797
  DIIS coefficients: -0.0000 -0.0027  0.0004 -0.0051  0.0048  0.0095  0.0550  0.1531  0.2054  0.5797
 SCF Error: norm([F,P])=      0.001369434453, max([F,P])=      0.000236975374
 orbitals (Q,E):
 ---------------
 A :76...86          ( 2.00    -0.2653)  ( 2.00    -0.2559)  ( 2.00    -0.2517)  ( 2.00    -0.2380)
                     ( 2.00    -0.2336)  ( 2.00    -0.2284)  ( 2.00    -0.2233)  ( 2.00    -0.2152)
                     ( 2.00    -0.2049)  ( 2.00    -0.1937)  ( 0.00    -0.1033)

 CYCLE   15
  SDIIS (wt  1.000): -0.0012  0.0002 -0.0016  0.0003  0.0026  0.0189  0.0622  0.1031  0.4016  0.4139
  DIIS coefficients: -0.0012  0.0002 -0.0016  0.0003  0.0026  0.0189  0.0622  0.1031  0.4016  0.4139
 SCF Error: norm([F,P])=      0.000622671941, max([F,P])=      0.000117635975
 orbitals (Q,E):
 ---------------
 A :76...86          ( 2.00    -0.2653)  ( 2.00    -0.2559)  ( 2.00    -0.2517)  ( 2.00    -0.2380)
                     ( 2.00    -0.2336)  ( 2.00    -0.2284)  ( 2.00    -0.2233)  ( 2.00    -0.2152)
                     ( 2.00    -0.2049)  ( 2.00    -0.1937)  ( 0.00    -0.1033)

 CYCLE   16
  SDIIS (wt  1.000):  0.0000  0.0002  0.0003  0.0007  0.0059  0.0233  0.0446  0.1801  0.2493  0.4955
  DIIS coefficients:  0.0000  0.0002  0.0003  0.0007  0.0059  0.0233  0.0446  0.1801  0.2493  0.4955
 SCF Error: norm([F,P])=      0.000187643231, max([F,P])=      0.000051202103
 orbitals (Q,E):
 ---------------
 A :76...86          ( 2.00    -0.2653)  ( 2.00    -0.2559)  ( 2.00    -0.2517)  ( 2.00    -0.2380)
                     ( 2.00    -0.2336)  ( 2.00    -0.2284)  ( 2.00    -0.2233)  ( 2.00    -0.2152)
                     ( 2.00    -0.2049)  ( 2.00    -0.1937)  ( 0.00    -0.1033)

 CYCLE   17
  SDIIS (wt  1.000):  0.0001  0.0000  0.0002  0.0027  0.0112  0.0220  0.0861  0.1307  0.3723  0.3746
  DIIS coefficients:  0.0001  0.0000  0.0002  0.0027  0.0112  0.0220  0.0861  0.1307  0.3723  0.3746
 SCF Error: norm([F,P])=      0.000118465975, max([F,P])=      0.000021139046
 orbitals (Q,E):
 ---------------
 A :76...86          ( 2.00    -0.2653)  ( 2.00    -0.2559)  ( 2.00    -0.2517)  ( 2.00    -0.2380)
                     ( 2.00    -0.2336)  ( 2.00    -0.2284)  ( 2.00    -0.2233)  ( 2.00    -0.2152)
                     ( 2.00    -0.2049)  ( 2.00    -0.1937)  ( 0.00    -0.1033)

 CYCLE   18
  SDIIS (wt  1.000): -0.0000  0.0001  0.0012  0.0044  0.0080  0.0288  0.0471  0.1768  0.2151  0.5185
  DIIS coefficients: -0.0000  0.0001  0.0012  0.0044  0.0080  0.0288  0.0471  0.1768  0.2151  0.5185
 SCF Error: norm([F,P])=      0.000023503607, max([F,P])=      0.000004185320
 orbitals (Q,E):
 ---------------
 A :76...86          ( 2.00    -0.2653)  ( 2.00    -0.2559)  ( 2.00    -0.2517)  ( 2.00    -0.2380)
                     ( 2.00    -0.2336)  ( 2.00    -0.2284)  ( 2.00    -0.2233)  ( 2.00    -0.2152)
                     ( 2.00    -0.2049)  ( 2.00    -0.1937)  ( 0.00    -0.1033)

 CYCLE   19
  SDIIS (wt  1.000):  0.0001  0.0007  0.0025  0.0046  0.0169  0.0263  0.0971  0.1142  0.3814  0.3562
  DIIS coefficients:  0.0001  0.0007  0.0025  0.0046  0.0169  0.0263  0.0971  0.1142  0.3814  0.3562
 SCF Error: norm([F,P])=      0.000015715906, max([F,P])=      0.000002497637
 orbitals (Q,E):
 ---------------
 A :76...86          ( 2.00    -0.2653)  ( 2.00    -0.2559)  ( 2.00    -0.2517)  ( 2.00    -0.2380)
                     ( 2.00    -0.2336)  ( 2.00    -0.2284)  ( 2.00    -0.2233)  ( 2.00    -0.2152)
                     ( 2.00    -0.2049)  ( 2.00    -0.1937)  ( 0.00    -0.1033)

 CYCLE   20
  SDIIS (wt  1.000): -0.0001 -0.0003 -0.0005 -0.0010 -0.0018 -0.0024 -0.0027  0.0755  0.1612  0.7721
  DIIS coefficients: -0.0001 -0.0003 -0.0005 -0.0010 -0.0018 -0.0024 -0.0027  0.0755  0.1612  0.7721
 SCF Error: norm([F,P])=      0.000003532816, max([F,P])=      0.000000699538
 orbitals (Q,E):
 ---------------
 A :76...86          ( 2.00    -0.2653)  ( 2.00    -0.2559)  ( 2.00    -0.2517)  ( 2.00    -0.2380)
                     ( 2.00    -0.2336)  ( 2.00    -0.2284)  ( 2.00    -0.2233)  ( 2.00    -0.2152)
                     ( 2.00    -0.2049)  ( 2.00    -0.1937)  ( 0.00    -0.1033)

 SCF CONVERGED

 CYCLE   21
 ***************************************************************************************************


                                                *******************
                                                *  R E S U L T S  *
                                                *******************
  
 *** Using FIT density in Focky
  SDIIS (wt  1.000): -0.0000  0.0000  0.0002  0.0005  0.0045  0.0053  0.0426  0.0799  0.4741  0.3929
  DIIS coefficients: -0.0000  0.0000  0.0002  0.0005  0.0045  0.0053  0.0426  0.0799  0.4741  0.3929
 SCF Error: norm([F,P])=      0.000003858541, max([F,P])=      0.000000821187

 Scaled ZORA Orbital Energies, per Irrep and Spin:
 =================================================
                        Occup              E (au)              E (eV)       Diff (eV) with prev. cycle
                        -----      --------------------        ------       --------------------------
 A
              76        2.000     -0.26527935154009E+00        -7.219              -1.48E-06
              77        2.000     -0.25585679675567E+00        -6.962              -2.39E-06
              78        2.000     -0.25172824240144E+00        -6.850              -2.24E-06
              79        2.000     -0.23799924441714E+00        -6.476              -1.96E-06
              80        2.000     -0.23359573668294E+00        -6.356              -1.01E-06
              81        2.000     -0.22844078535222E+00        -6.216              -3.04E-06
              82        2.000     -0.22328950301590E+00        -6.076              -1.30E-06
              83        2.000     -0.21523473440294E+00        -5.857              -1.28E-06
              84        2.000     -0.20486962267922E+00        -5.575               2.26E-07
              85        2.000     -0.19366235318707E+00        -5.270               1.52E-06
              86        0.000     -0.10334475410657E+00        -2.812
              87        0.000     -0.71808885989859E-01        -1.954
              88        0.000     -0.58615956727862E-01        -1.595
              89        0.000     -0.52105054932972E-01        -1.418
              90        0.000     -0.46427622360790E-01        -1.263
              91        0.000     -0.37409991575798E-01        -1.018
              92        0.000     -0.33329468857191E-01        -0.907
              93        0.000     -0.21626800741033E-01        -0.588
              94        0.000     -0.19354335416183E-01        -0.527
              95        0.000     -0.11826701370170E-01        -0.322
  
 HOMO :       85 A                -0.19366235318707E+00
 LUMO :       86 A                -0.10334475410657E+00
  


 Scaled ZORA Orbital Energies of the Core Orbitals:
 ==================================================

 (Note that the atoms are grouped by atomtype, see the labels, and may hence NOT be in input order)

 AtomType  Orbital  Atom                   E (au)                        E (eV)
 --------  -------  ----           --------------------        ----------------
 C           1S        1          -0.98055971987591E+01                -266.824
                       2          -0.98745284247381E+01                -268.700
                       3          -0.98063430972774E+01                -266.844
                       4          -0.98778959379824E+01                -268.791
                       5          -0.98063398478847E+01                -266.844
                       6          -0.98734748412797E+01                -268.671
                       8          -0.98628712289433E+01                -268.382
                       9          -0.97891728740410E+01                -266.377
                      10          -0.98598338070264E+01                -268.300
                      11          -0.98525769988266E+01                -268.102
                      12          -0.98077366162349E+01                -266.882
                      13          -0.98092280363861E+01                -266.923
                      14          -0.98708456563626E+01                -268.599
                      15          -0.98738122773414E+01                -268.680
                      16          -0.98152819679298E+01                -267.087
                      17          -0.98083049592736E+01                -266.898
                      18          -0.98417253245550E+01                -267.807
                      19          -0.98460875696055E+01                -267.926
                      20          -0.98480692764554E+01                -267.980
                      21          -0.98488670078037E+01                -268.001
                      32          -0.98531922538327E+01                -268.119
 O           1S        7          -0.18703548152141E+02                -508.949
                      22          -0.18643291229899E+02                -507.310
                      23          -0.18662596208123E+02                -507.835
                      24          -0.18675215406602E+02                -508.178
                      25          -0.18688606816387E+02                -508.543
                      26          -0.18668842236861E+02                -508.005
                      27          -0.18579250305724E+02                -505.567
                      29          -0.18623094177479E+02                -506.760
                      30          -0.18640125679774E+02                -507.224
                      31          -0.18634071115771E+02                -507.059
                      33          -0.18638137662088E+02                -507.170


 Fit test: (difference of exact and fit density, squared integrated, result summed over spins)
         Sum-of-Fragments:                             0.00000000011711
         Orthogonalized Fragments:                     0.00068397622780
         SCF:                                          0.00242955795994


 ==========================
 Electron Density at Nuclei
 ==========================
  
 The electron density is calculated at points on a small sphere around the center of a nucleus.
 The printed electron density is the average electron density on these points.
 The radius of the sphere is the printed approximate finite nuclear radius.
 Note: ZORA-4 density is used, which includes small component density

         Atom        Nuclear Radius (Angstrom)             Electron Density (a.u.)
         ----        -------------------------             -----------------------
     1)   C                 0.0000320678                              126.28076
     2)   C                 0.0000320678                              126.26844
     3)   C                 0.0000320678                              126.25244
     4)   C                 0.0000320678                              126.26426
     5)   C                 0.0000320678                              126.27069
     6)   C                 0.0000320678                              126.26565
     7)   O                 0.0000345546                              314.98830
     8)   C                 0.0000320678                              126.36178
     9)   C                 0.0000320678                              126.36319
    10)   C                 0.0000320678                              126.33301
    11)   C                 0.0000320678                              126.17480
    12)   C                 0.0000320678                              126.34791
    13)   C                 0.0000320678                              126.31504
    14)   C                 0.0000320678                              126.25435
    15)   C                 0.0000320678                              126.26550
    16)   C                 0.0000320678                              126.30293
    17)   C                 0.0000320678                              126.31238
    18)   C                 0.0000320678                              126.19351
    19)   C                 0.0000320678                              126.19808
    20)   C                 0.0000320678                              126.21605
    21)   C                 0.0000320678                              126.21972
    22)   O                 0.0000345546                              315.08335
    23)   O                 0.0000345546                              315.03690
    24)   O                 0.0000345546                              314.92234
    25)   O                 0.0000345546                              314.85151
    26)   O                 0.0000345546                              314.93066
    27)   O                 0.0000345546                              315.30057
    28)   H                 0.0000181514                                0.46927
    29)   O                 0.0000345546                              314.90118
    30)   O                 0.0000345546                              314.89626
    31)   O                 0.0000345546                              314.87758
    32)   C                 0.0000320678                              126.16863
    33)   O                 0.0000345546                              314.93855
    34)   H                 0.0000181514                                0.45673
    35)   H                 0.0000181514                                0.46297
    36)   H                 0.0000181514                                0.46519
    37)   H                 0.0000181514                                0.46512
    38)   H                 0.0000181514                                0.46459
    39)   H                 0.0000181514                                0.46273
    40)   H                 0.0000181514                                0.47107
    41)   H                 0.0000181514                                0.47068
    42)   H                 0.0000181514                                0.47371
    43)   H                 0.0000181514                                0.46858
    44)   H                 0.0000181514                                0.46039
    45)   H                 0.0000181514                                0.45476
    46)   H                 0.0000181514                                0.45505
    47)   H                 0.0000181514                                0.48641
    48)   H                 0.0000181514                                0.48861
    49)   H                 0.0000181514                                0.48624
    50)   H                 0.0000181514                                0.47963
    51)   H                 0.0000181514                                0.46920
    52)   H                 0.0000181514                                0.49303


 =======================================
 M U L L I K E N   P O P U L A T I O N S
 =======================================
  
 The survey below gives for each atom:
 a) the total charge (Z minus electrons)
 b) the net spin polarization (nr of electrons spin-A minus spin-B)
 c) for each spin the atomic electron valence density (integrated) per L-value.

 Atom              Charge    Spin density          S         P         D         F
 ----              ------    ------------       ------    ------    ------    ------
 1 C              -0.0591                       1.1325    2.8715    0.0551    0.0000
 2 C               0.4720                       1.0395    2.3688    0.1198    0.0000
 3 C              -0.0899                       1.1906    2.8284    0.0708    0.0000
 4 C               0.4202                       1.0585    2.4102    0.1111    0.0000
 5 C              -0.1598                       1.1798    2.9115    0.0685    0.0000
 6 C               0.4361                       1.0430    2.4019    0.1190    0.0000
 7 O              -0.5769                       1.8269    4.6633    0.0867    0.0000
 8 C               0.4050                       1.0089    2.4633    0.1228    0.0000
 9 C               0.0108                       1.1654    2.7697    0.0542    0.0000
 10 C              0.4831                       1.0030    2.3721    0.1418    0.0000
 11 C              0.2782                       1.1222    2.4899    0.1097    0.0000
 12 C              0.0205                       1.1147    2.7761    0.0887    0.0000
 13 C              0.1075                       1.1416    2.6931    0.0579    0.0000
 14 C              0.3451                       1.0335    2.5054    0.1160    0.0000
 15 C              0.3608                       1.0317    2.4923    0.1152    0.0000
 16 C              0.0535                       1.1450    2.7423    0.0592    0.0000
 17 C              0.1380                       1.1395    2.6620    0.0605    0.0000
 18 C              0.4238                       1.0804    2.3886    0.1072    0.0000
 19 C              0.3409                       1.1033    2.4486    0.1072    0.0000
 20 C              0.4252                       1.0705    2.3959    0.1084    0.0000
 21 C              0.3721                       1.0955    2.4269    0.1056    0.0000
 22 O             -0.5256                       1.8446    4.6046    0.0765    0.0000
 23 O             -0.4915                       1.8351    4.5956    0.0608    0.0000
 24 O             -0.5384                       1.8267    4.6532    0.0584    0.0000
 25 O             -0.5563                       1.8185    4.6813    0.0566    0.0000
 26 O             -0.5366                       1.8274    4.6519    0.0573    0.0000
 27 O             -0.5409                       1.8662    4.6192    0.0555    0.0000
 28 H             -0.0824                       1.0116    0.0708    0.0000    0.0000
 29 O             -0.5685                       1.8250    4.6889    0.0547    0.0000
 30 O             -0.5827                       1.8214    4.7056    0.0556    0.0000
 31 O             -0.5868                       1.8188    4.7135    0.0545    0.0000
 32 C              0.4484                       1.0157    2.4457    0.0901    0.0000
 33 O             -0.5756                       1.8261    4.6929    0.0567    0.0000
 34 H              0.2608                       0.6300    0.1092    0.0000    0.0000
 35 H             -0.1555                       1.0781    0.0774    0.0000    0.0000
 36 H             -0.1514                       1.0586    0.0927    0.0000    0.0000
 37 H             -0.1414                       1.0483    0.0931    0.0000    0.0000
 38 H             -0.1621                       1.0876    0.0745    0.0000    0.0000
 39 H             -0.1255                       1.0382    0.0873    0.0000    0.0000
 40 H             -0.0188                       0.9389    0.0799    0.0000    0.0000
 41 H             -0.0730                       1.0123    0.0607    0.0000    0.0000
 42 H             -0.0733                       1.0115    0.0618    0.0000    0.0000
 43 H             -0.0748                       1.0106    0.0642    0.0000    0.0000
 44 H              0.2561                       0.6348    0.1090    0.0000    0.0000
 45 H              0.2709                       0.6210    0.1081    0.0000    0.0000
 46 H              0.2834                       0.6044    0.1123    0.0000    0.0000
 47 H              0.2580                       0.6280    0.1140    0.0000    0.0000
 48 H              0.2499                       0.6197    0.1303    0.0000    0.0000
 49 H              0.2612                       0.6251    0.1137    0.0000    0.0000
 50 H             -0.1438                       1.0651    0.0786    0.0000    0.0000
 51 H             -0.0786                       1.0129    0.0657    0.0000    0.0000
 52 H              0.2874                       0.6013    0.1112    0.0000    0.0000

 Populations of individual BAS functions
 ----------------------------------------
 1 C            0.0006  0.4073  0.7564 -0.0318  0.2193 -0.1762 -0.0951  0.7319  0.8402  0.7944
                0.1672  0.1878  0.2020 -0.0217  0.0043  0.0115  0.0175  0.0156  0.0278
 2 C            0.0006  0.2951  0.7770 -0.0332  0.0270 -0.2959 -0.1990  0.7384  0.8654  0.7044
                0.1457  0.2047  0.1781 -0.0209  0.0191  0.0270  0.0309  0.0326  0.0312
 3 C            0.0006  0.4866  0.7334 -0.0300  0.2410 -0.1227 -0.1716  0.7075  0.8093  0.8130
                0.1677  0.1937  0.1905 -0.0221  0.0118  0.0102  0.0258  0.0194  0.0256
 4 C            0.0006  0.3185  0.7721 -0.0327  0.0382 -0.2302 -0.2627  0.7400  0.7042  0.8998
                0.1518  0.1576  0.2116 -0.0206  0.0229  0.0175  0.0291  0.0310  0.0311
 5 C            0.0006  0.4662  0.7437 -0.0307  0.2543 -0.0736 -0.1316  0.7022  0.7891  0.8238
                0.1629  0.1940  0.1905 -0.0215  0.0111  0.0100  0.0258  0.0202  0.0228
 6 C            0.0006  0.2964  0.7794 -0.0333  0.0214 -0.2684 -0.1733  0.7330  0.8290  0.7340
                0.1439  0.1968  0.1855 -0.0205  0.0193  0.0254  0.0313  0.0324  0.0311
 8 C            0.0006  0.2629  0.7796 -0.0341  0.0654 -0.2350 -0.2314  0.7227  0.8452  0.7453
                0.1542  0.2153  0.1816 -0.0209  0.0185  0.0265  0.0306  0.0345  0.0336
 9 C            0.0006  0.4346  0.7621 -0.0319  0.1919 -0.1184 -0.2044  0.6820  0.8087  0.8621
                0.1543  0.1920  0.2014 -0.0190  0.0073  0.0075  0.0208  0.0178  0.0197
 10 C           0.0006  0.2517  0.7858 -0.0350 -0.0023 -0.1910 -0.1130  0.6508  0.7955  0.6954
                0.1337  0.1949  0.2080 -0.0172  0.0158  0.0246  0.0367  0.0364  0.0455
 11 C           0.0006  0.3965  0.7564 -0.0314 -0.1121 -0.1804 -0.0328  0.7060  0.7605  0.8181
                0.1662  0.1704  0.1939  0.0183  0.0264  0.0157  0.0141  0.0243  0.0109
 12 C           0.0006  0.3868  0.7599 -0.0326  0.1589 -0.1743 -0.1454  0.7066  0.8330  0.8277
                0.1574  0.2109  0.2012 -0.0199  0.0164  0.0149  0.0292  0.0228  0.0254
 13 C           0.0006  0.4040  0.7695 -0.0326  0.1189 -0.1562 -0.2048  0.7089  0.8180  0.8620
                0.1541  0.1982  0.1939 -0.0187  0.0113  0.0070  0.0244  0.0163  0.0176
 14 C           0.0006  0.2910  0.7753 -0.0334  0.0584 -0.2345 -0.1415  0.7560  0.8356  0.6962
                0.1558  0.2027  0.1767 -0.0179  0.0187  0.0236  0.0302  0.0327  0.0286
 15 C           0.0006  0.2921  0.7722 -0.0332  0.0705 -0.1910 -0.2019  0.7535  0.6642  0.8587
                0.1588  0.1686  0.2110 -0.0179  0.0282  0.0134  0.0289  0.0334  0.0291
 16 C           0.0006  0.4094  0.7674 -0.0323  0.1529 -0.1377 -0.1935  0.7069  0.8239  0.8404
                0.1551  0.2035  0.1907 -0.0190  0.0115  0.0071  0.0225  0.0211  0.0159
 17 C           0.0006  0.3994  0.7721 -0.0326  0.1201 -0.1868 -0.1932  0.6853  0.8315  0.8603
                0.1498  0.2001  0.1950 -0.0174  0.0120  0.0062  0.0231  0.0197  0.0169
 18 C           0.0006  0.3451  0.7669 -0.0322 -0.2098 -0.0899 -0.1688  0.7290  0.7474  0.8576
                0.1644  0.1723  0.1864  0.0182  0.0241  0.0180  0.0096  0.0280  0.0094
 19 C           0.0006  0.3737  0.7606 -0.0316 -0.1228 -0.1625 -0.1165  0.6978  0.7838  0.8455
                0.1603  0.1734  0.1896  0.0214  0.0260  0.0141  0.0118  0.0225  0.0114
 20 C           0.0006  0.3309  0.7714 -0.0325 -0.1415 -0.1703 -0.1433  0.8204  0.8143  0.6930
                0.1878  0.1779  0.1577  0.0156  0.0207  0.0173  0.0105  0.0283  0.0161
 21 C           0.0006  0.3564  0.7712 -0.0327 -0.1589 -0.1258 -0.1090  0.8151  0.7988  0.6801
                0.1840  0.1835  0.1592  0.0163  0.0206  0.0180  0.0095  0.0259  0.0153
 32 C           0.0006  0.2474  0.8028 -0.0351 -0.1481 -0.1403 -0.1591  0.7828  0.8234  0.7551
                0.1794  0.1816  0.1709  0.0147  0.0165  0.0185  0.0128  0.0117  0.0159
 7 O            0.0004  0.9256  0.9170 -0.0161  0.4911  0.3473  0.3969  0.9196  0.7999  0.8572
                0.3131  0.2568  0.2814 -0.0175  0.0154  0.0139  0.0361  0.0210  0.0178
 22 O           0.0004  0.9437  0.9165 -0.0160  0.4390  0.4040  0.3439  0.8699  0.8618  0.8335
                0.2960  0.2883  0.2682  0.0059  0.0144  0.0131  0.0088  0.0159  0.0183
 23 O           0.0005  0.9213  0.9298 -0.0165  0.4861  0.1858  0.3621  0.9563  0.8680  0.8967
                0.3180  0.2394  0.2833 -0.0166  0.0037  0.0115  0.0341  0.0192  0.0089
 24 O           0.0005  0.9205  0.9222 -0.0164  0.5029  0.2367  0.3537  0.9622  0.8772  0.8739
                0.3229  0.2490  0.2747 -0.0182  0.0031  0.0118  0.0328  0.0123  0.0165
 25 O           0.0005  0.9157  0.9186 -0.0163  0.5015  0.2510  0.3697  0.9539  0.8582  0.8969
                0.3215  0.2517  0.2769 -0.0170  0.0122  0.0043  0.0274  0.0136  0.0162
 26 O           0.0005  0.9189  0.9245 -0.0164  0.5024  0.2276  0.3650  0.9553  0.8738  0.8807
                0.3218  0.2488  0.2764 -0.0171  0.0049  0.0111  0.0326  0.0129  0.0129
 27 O           0.0005  0.9405  0.9420 -0.0168  0.3816  0.4876  0.3569  0.7601  0.9115  0.8676
                0.2438  0.3217  0.2884 -0.0019  0.0058  0.0149  0.0002  0.0149  0.0215
 29 O           0.0005  0.9223  0.9185 -0.0163  0.1652  0.4143  0.5622  0.8486  0.8734  0.9715
                0.2336  0.2822  0.3379  0.0335  0.0237  0.0047  0.0034  0.0070 -0.0177
 30 O           0.0005  0.9193  0.9180 -0.0163  0.3989  0.4296  0.3433  0.8948  0.9246  0.8586
                0.2854  0.3018  0.2687  0.0109  0.0132  0.0089 -0.0022  0.0095  0.0153
 31 O           0.0005  0.9169  0.9178 -0.0163  0.4114  0.3651  0.3991  0.8835  0.8964  0.9018
                0.2878  0.2807  0.2878  0.0066  0.0099  0.0080  0.0074  0.0146  0.0080
 33 O           0.0005  0.9199  0.9222 -0.0164  0.2786  0.4801  0.3948  0.8834  0.9123  0.8914
                0.2625  0.3044  0.2854  0.0215  0.0176  0.0071 -0.0062  0.0105  0.0062
 28 H           0.1445  0.5706  0.2965  0.0146  0.0268  0.0293
 34 H           0.0816  0.1655  0.3829  0.0467  0.0266  0.0359
 35 H           0.1790  0.6132  0.2859  0.0268  0.0318  0.0188
 36 H           0.2144  0.5466  0.2976  0.0222  0.0406  0.0300
 37 H           0.1995  0.5517  0.2971  0.0231  0.0406  0.0294
 38 H           0.2415  0.5548  0.2912  0.0242  0.0212  0.0291
 39 H           0.1580  0.5895  0.2907  0.0246  0.0295  0.0332
 40 H          -0.0179  0.6656  0.2913  0.0199  0.0257  0.0343
 41 H           0.1664  0.5429  0.3029  0.0145  0.0227  0.0235
 42 H           0.1745  0.5310  0.3060  0.0173  0.0201  0.0244
 43 H           0.1578  0.5503  0.3025  0.0183  0.0233  0.0226
 44 H           0.0887  0.1610  0.3850  0.0468  0.0237  0.0385
 45 H           0.0738  0.1623  0.3849  0.0440  0.0305  0.0337
 46 H           0.0689  0.1444  0.3911  0.0471  0.0255  0.0397
 47 H           0.1283  0.0796  0.4202  0.0230  0.0387  0.0523
 48 H           0.0819  0.1190  0.4189  0.0458  0.0436  0.0410
 49 H           0.1241  0.0792  0.4218  0.0418  0.0375  0.0345
 50 H           0.1620  0.6139  0.2892  0.0271  0.0300  0.0215
 51 H           0.1347  0.5822  0.2960  0.0193  0.0180  0.0284
 52 H           0.1107  0.0538  0.4369  0.0277  0.0422  0.0413

 Gross Charges per Atom (Z minus electrons)
 ==========================================
            -0.0591    0.4720   -0.0899    0.4202   -0.1598    0.4361   -0.5769    0.4050    0.0108    0.4831
             0.2782    0.0205    0.1075    0.3451    0.3608    0.0535    0.1380    0.4238    0.3409    0.4252
             0.3721   -0.5256   -0.4915   -0.5384   -0.5563   -0.5366   -0.5409   -0.0824   -0.5685   -0.5827
            -0.5868    0.4484   -0.5756    0.2608   -0.1555   -0.1514   -0.1414   -0.1621   -0.1255   -0.0188
            -0.0730   -0.0733   -0.0748    0.2561    0.2709    0.2834    0.2580    0.2499    0.2612   -0.1438
            -0.0786    0.2874
 Net Total:  0.00000000


 Atom-Atom Population Matrix (off-diagonal elements not doubled)
 ===============================================================

     1 :     2.8862
     2 :     0.4935    2.5255
     3 :    -0.0541    0.5299    3.1481
     4 :    -0.0518    0.0067    0.4904    2.5529
     5 :    -0.0405   -0.0576   -0.0366    0.4995    3.1603
     6 :     0.5072   -0.0129   -0.0565   -0.0080    0.5194    2.5077
     7 :     0.0000    0.0052   -0.0643    0.2757   -0.0570    0.0047    6.3359
     8 :     0.0007    0.0025   -0.0183    0.0002   -0.0256    0.0012    0.2789    2.6265
     9 :    -0.0045    0.0007   -0.0002   -0.0239   -0.1052   -0.0051   -0.0676    0.5682    2.9170
    10 :     0.0018   -0.0033    0.0036   -0.0576    0.4123   -0.0106   -0.0318   -0.0354    0.4177    2.3888
    11 :     0.0024   -0.0325    0.3638   -0.0717    0.0064   -0.0031   -0.0088   -0.0057    0.0004    0.0006
             2.7214
    12 :    -0.0002   -0.0005   -0.0048   -0.0232    0.0020    0.0012   -0.0532    0.4037   -0.0424    0.0057
            -0.0022    2.9116
    13 :    -0.0001   -0.0000   -0.0007    0.0011    0.0002   -0.0001   -0.0004   -0.0475   -0.0381   -0.0052
             0.0001    0.5232    2.6791
    14 :    -0.0000   -0.0000   -0.0001   -0.0003   -0.0002   -0.0000   -0.0006   -0.0005   -0.0008   -0.0001
            -0.0000   -0.0100    0.5342    2.5663
    15 :     0.0000    0.0000    0.0000    0.0000   -0.0000   -0.0000    0.0007   -0.0002    0.0012   -0.0002
            -0.0000   -0.0477   -0.0267    0.5502    2.6643
    16 :     0.0000    0.0000    0.0001   -0.0001   -0.0000   -0.0000    0.0017    0.0030    0.0006    0.0001
            -0.0001   -0.0309   -0.0479   -0.0251    0.5301    2.7175
    17 :     0.0001    0.0001   -0.0001   -0.0048    0.0020   -0.0001   -0.0110   -0.0504   -0.0095   -0.0001
            -0.0002    0.5114   -0.0473   -0.0438   -0.0249    0.4988    2.6658
    18 :    -0.0005    0.0037   -0.0460   -0.0105   -0.0048   -0.0007   -0.0139    0.0001    0.0001   -0.0001
             0.3420   -0.0006   -0.0002   -0.0000    0.0000    0.0003   -0.0001    2.6716
    19 :     0.0002   -0.0007    0.0090    0.0019    0.0007   -0.0001    0.0010   -0.0007   -0.0003    0.0000
            -0.0240   -0.0001    0.0000   -0.0000    0.0000    0.0000   -0.0010    0.3364    2.7064
    20 :    -0.0002   -0.0004   -0.0019    0.0003   -0.0001    0.0001   -0.0003    0.0004    0.0001    0.0000
            -0.0114   -0.0004   -0.0001    0.0000   -0.0000   -0.0002   -0.0003   -0.0394    0.3382    2.7241
    21 :     0.0004   -0.0001   -0.0058   -0.0010    0.0004   -0.0001   -0.0012   -0.0012   -0.0002   -0.0000
            -0.0341    0.0001    0.0000   -0.0000    0.0000   -0.0000   -0.0003   -0.0143   -0.0108    0.3294
             2.7021
    22 :     0.0006    0.0027   -0.0579   -0.0032   -0.0002    0.0003   -0.0068    0.0007    0.0002   -0.0001
             0.2412    0.0001    0.0001   -0.0000    0.0000    0.0002    0.0003   -0.0486   -0.0166   -0.0450
             0.2318    6.3751
    23 :    -0.0396    0.0055    0.0010   -0.0004   -0.0566    0.2472   -0.0004   -0.0000    0.0020   -0.0071
            -0.0002   -0.0001    0.0000    0.0000    0.0000    0.0000    0.0000    0.0000    0.0000    0.0000
            -0.0000   -0.0000    5.9780
    24 :    -0.0368    0.2253   -0.0588    0.0008    0.0019    0.0040   -0.0003   -0.0003   -0.0000    0.0001
            -0.0073   -0.0000    0.0000    0.0000   -0.0000   -0.0000   -0.0000   -0.0005    0.0003   -0.0001
             0.0007    0.0003   -0.0004    6.0214
    25 :    -0.0000    0.0000    0.0000   -0.0000   -0.0000   -0.0000   -0.0000   -0.0001   -0.0001   -0.0000
            -0.0000    0.0036   -0.0013   -0.0273    0.1811   -0.0508    0.0013    0.0000   -0.0000   -0.0000
            -0.0000    0.0000   -0.0000   -0.0000    6.0522
    26 :     0.0000   -0.0000   -0.0000    0.0000    0.0000    0.0000    0.0000   -0.0005   -0.0000   -0.0000
             0.0000   -0.0034   -0.0465    0.2153   -0.0362   -0.0017    0.0031   -0.0000   -0.0000   -0.0000
             0.0000    0.0000    0.0000    0.0000   -0.0069    6.0272
    27 :    -0.0027    0.0004   -0.0006    0.0039   -0.0488   -0.0182    0.0015   -0.0027   -0.0367    0.4717
            -0.0002    0.0003   -0.0000   -0.0002   -0.0000    0.0000    0.0003    0.0000   -0.0000    0.0000
            -0.0000    0.0000   -0.0057   -0.0000    0.0000    0.0000    6.1737
    28 :    -0.0068   -0.0348   -0.0117    0.0108    0.0016   -0.0001    0.0002    0.0002   -0.0001    0.0001
             0.4276   -0.0001    0.0000   -0.0000   -0.0000   -0.0000   -0.0002   -0.0948   -0.0311   -0.0083
            -0.0335   -0.0545   -0.0000    0.0041   -0.0000   -0.0000   -0.0000    0.8777
    29 :    -0.0004   -0.0049   -0.0032    0.0026    0.0031   -0.0003    0.0000   -0.0007   -0.0002    0.0004
            -0.0586    0.0004    0.0000    0.0000   -0.0000   -0.0000    0.0004    0.2447   -0.0444    0.0100
            -0.0018    0.0069   -0.0000   -0.0005   -0.0000    0.0000   -0.0000    0.0002    6.0786
    30 :    -0.0000   -0.0001   -0.0002    0.0000    0.0000    0.0000    0.0000    0.0000    0.0000   -0.0000
            -0.0017   -0.0000    0.0000   -0.0000   -0.0000    0.0000    0.0001    0.0052   -0.0370    0.2210
            -0.0410    0.0097   -0.0000    0.0000   -0.0000    0.0000    0.0000    0.0015   -0.0007    6.1031
    31 :     0.0000    0.0001   -0.0003   -0.0002   -0.0000   -0.0000    0.0004    0.0000   -0.0000    0.0000
             0.0048    0.0000    0.0000   -0.0000   -0.0001   -0.0001   -0.0006   -0.0434    0.2297   -0.0398
             0.0057   -0.0015   -0.0000    0.0000    0.0000    0.0000   -0.0000   -0.0009   -0.0062   -0.0064
             6.1042
    32 :    -0.0001   -0.0001   -0.0021   -0.0002   -0.0000   -0.0000    0.0002    0.0002    0.0000   -0.0000
            -0.0038   -0.0001   -0.0000    0.0000   -0.0000    0.0001    0.0003   -0.0012    0.0031   -0.0429
             0.3694   -0.0396    0.0000    0.0001   -0.0000    0.0000   -0.0000    0.0006    0.0000   -0.0157
            -0.0011    2.3271
    33 :     0.0000    0.0000    0.0002    0.0001    0.0000   -0.0000   -0.0000   -0.0000   -0.0000    0.0000
             0.0005    0.0000   -0.0000    0.0000   -0.0000    0.0000   -0.0000   -0.0003   -0.0006   -0.0002
            -0.0451    0.0020   -0.0000   -0.0000   -0.0000    0.0000   -0.0000   -0.0004   -0.0000   -0.0006
             0.0000    0.2512    6.0909
    34 :    -0.0087   -0.0693   -0.0001    0.0004   -0.0005    0.0014   -0.0000   -0.0000    0.0000   -0.0001
            -0.0054   -0.0000    0.0000    0.0000   -0.0000   -0.0000   -0.0000   -0.0003   -0.0004    0.0001
            -0.0003   -0.0002   -0.0001    0.4102    0.0000   -0.0000    0.0000    0.0057    0.0001   -0.0000
             0.0000   -0.0000    0.0000    0.4118
    35 :     0.4225   -0.0589   -0.0122    0.0034   -0.0025   -0.0441    0.0002    0.0003   -0.0008   -0.0021
            -0.0026    0.0000   -0.0000   -0.0000   -0.0000    0.0000    0.0000   -0.0001    0.0000   -0.0000
            -0.0000    0.0002   -0.0243   -0.0258   -0.0000    0.0000   -0.0002   -0.0032   -0.0000   -0.0000
             0.0000    0.0000    0.0000   -0.0045    0.9151
    36 :    -0.0005    0.0001    0.0018    0.0057   -0.0068   -0.0025    0.0093   -0.0388    0.4519   -0.0216
            -0.0000   -0.0483   -0.0261   -0.0056   -0.0001    0.0012   -0.0091   -0.0002    0.0000   -0.0000
             0.0000    0.0001    0.0004    0.0000    0.0001    0.0004   -0.0002   -0.0000    0.0000    0.0000
             0.0000   -0.0000   -0.0000   -0.0000   -0.0001    0.8778
    37 :     0.0000   -0.0000   -0.0008   -0.0028    0.0001    0.0002   -0.0001   -0.0269   -0.0258   -0.0069
            -0.0000   -0.0616    0.4469   -0.0294   -0.0030    0.0015    0.0025   -0.0000   -0.0000   -0.0000
             0.0000    0.0000   -0.0000   -0.0000   -0.0012   -0.0122   -0.0011    0.0000    0.0000    0.0000
             0.0000   -0.0000   -0.0000   -0.0000    0.0000   -0.0310    0.8966
    38 :     0.0000   -0.0000   -0.0000    0.0000    0.0000   -0.0000    0.0006   -0.0003    0.0002    0.0000
             0.0001    0.0173   -0.0008   -0.0113   -0.0716    0.4118   -0.0439   -0.0000    0.0002   -0.0004
            -0.0000    0.0001    0.0000    0.0000   -0.0263   -0.0020    0.0000    0.0000    0.0000    0.0003
             0.0002    0.0001    0.0000   -0.0000    0.0000    0.0003    0.0003    0.9627
    39 :    -0.0000   -0.0006   -0.0016   -0.0079    0.0005    0.0001   -0.0139   -0.0342   -0.0081   -0.0002
            -0.0001   -0.0692    0.0000   -0.0012    0.0079   -0.0535    0.4202    0.0082    0.0052    0.0043
             0.0010   -0.0044   -0.0000   -0.0000   -0.0020    0.0000   -0.0000   -0.0003    0.0001   -0.0004
             0.0013   -0.0000   -0.0001   -0.0000    0.0000   -0.0076   -0.0024   -0.0727    0.9638
    40 :    -0.0009   -0.0007   -0.0216   -0.0089   -0.0031   -0.0000   -0.0065    0.0003   -0.0015   -0.0004
            -0.0708   -0.0008   -0.0008    0.0001    0.0000   -0.0008   -0.0003    0.3966   -0.1108   -0.0242
            -0.0119    0.0000   -0.0001   -0.0003    0.0000    0.0000    0.0001    0.0118   -0.0616   -0.0001
            -0.0129   -0.0012    0.0002   -0.0000   -0.0003    0.0014   -0.0005    0.0005   -0.0078    0.9667
    41 :     0.0000   -0.0001    0.0030   -0.0005   -0.0001   -0.0000   -0.0005   -0.0000   -0.0000   -0.0000
            -0.0096   -0.0000   -0.0000   -0.0000   -0.0000   -0.0000   -0.0003   -0.0369    0.4271   -0.0893
            -0.0157    0.0004    0.0000    0.0001   -0.0000   -0.0000   -0.0000   -0.0016   -0.0135   -0.0106
            -0.0673   -0.0019   -0.0002   -0.0001   -0.0000   -0.0000   -0.0000    0.0001    0.0007    0.0175
             0.8960
    42 :     0.0000    0.0002    0.0013    0.0001    0.0001   -0.0000   -0.0010   -0.0010   -0.0001   -0.0000
            -0.0046    0.0007    0.0002   -0.0000   -0.0003   -0.0002    0.0025   -0.0182   -0.0537    0.3991
            -0.1019   -0.0004    0.0000    0.0000    0.0001    0.0000    0.0000   -0.0015   -0.0005   -0.0655
            -0.0121   -0.0315   -0.0001    0.0000   -0.0000    0.0001   -0.0000    0.0004   -0.0003    0.0105
             0.0165    0.9904
    43 :     0.0002   -0.0001    0.0034    0.0005    0.0002   -0.0000   -0.0004   -0.0001    0.0000    0.0000
            -0.0248    0.0000    0.0000   -0.0000    0.0000    0.0000   -0.0001   -0.0123   -0.0195   -0.0799
             0.4311   -0.0564   -0.0000    0.0002   -0.0000    0.0000    0.0000    0.0278    0.0002   -0.0053
             0.0008   -0.0421   -0.0079   -0.0002    0.0001    0.0000    0.0000   -0.0000   -0.0000   -0.0026
            -0.0022    0.0111    0.8532
    44 :    -0.0086    0.0026   -0.0009    0.0004   -0.0046   -0.0680   -0.0000   -0.0002    0.0004   -0.0028
            -0.0002   -0.0000    0.0000    0.0000   -0.0000   -0.0000   -0.0000   -0.0000   -0.0000    0.0000
            -0.0000    0.0000    0.3924   -0.0002   -0.0000   -0.0000    0.0064   -0.0000   -0.0000   -0.0000
            -0.0000   -0.0000   -0.0000   -0.0001   -0.0044   -0.0000    0.0000   -0.0000   -0.0000   -0.0000
            -0.0000    0.0000   -0.0000    0.4320
    45 :    -0.0000    0.0000    0.0000   -0.0000   -0.0000   -0.0000    0.0000   -0.0000   -0.0000   -0.0000
             0.0000    0.0001   -0.0016    0.0003   -0.0683   -0.0078    0.0009   -0.0000   -0.0000   -0.0000
             0.0000    0.0000   -0.0000   -0.0000    0.4162   -0.0001    0.0000    0.0000   -0.0000   -0.0000
            -0.0000   -0.0000   -0.0000    0.0000   -0.0000    0.0000   -0.0004   -0.0013   -0.0014    0.0000
            -0.0000    0.0001    0.0000   -0.0000    0.3924
    46 :    -0.0000   -0.0000   -0.0000   -0.0000   -0.0000   -0.0000    0.0000   -0.0004   -0.0000   -0.0000
             0.0000   -0.0021   -0.0012   -0.0551   -0.0170   -0.0013    0.0002   -0.0000   -0.0000   -0.0000
             0.0000    0.0000    0.0000   -0.0000    0.0177    0.4001    0.0000   -0.0000    0.0000    0.0000
             0.0000    0.0000   -0.0000   -0.0000   -0.0000   -0.0006   -0.0007   -0.0020   -0.0001    0.0000
            -0.0000    0.0000    0.0000   -0.0000   -0.0001    0.3793
    47 :     0.0004    0.0013   -0.0024   -0.0003   -0.0001   -0.0001    0.0003   -0.0002    0.0000    0.0000
             0.0024   -0.0001   -0.0000   -0.0000    0.0000   -0.0000    0.0002   -0.0406   -0.0049    0.0017
            -0.0006   -0.0009   -0.0000    0.0001   -0.0000   -0.0000   -0.0000   -0.0012    0.4197   -0.0003
             0.0092    0.0000   -0.0000   -0.0001    0.0001   -0.0000   -0.0000    0.0000    0.0004   -0.0266
            -0.0171   -0.0012   -0.0003   -0.0000   -0.0000   -0.0000    0.4005
    48 :    -0.0000   -0.0000   -0.0002   -0.0000   -0.0000    0.0000   -0.0000    0.0000    0.0000   -0.0000
            -0.0011    0.0000   -0.0000    0.0000    0.0000    0.0000    0.0001   -0.0014   -0.0017   -0.0476
            -0.0115    0.0019    0.0000   -0.0000   -0.0000    0.0000    0.0000    0.0002    0.0000    0.4295
            -0.0017    0.0028    0.0007    0.0000   -0.0000   -0.0000   -0.0000    0.0000   -0.0003   -0.0004
            -0.0041   -0.0194   -0.0071    0.0000   -0.0000    0.0000   -0.0001    0.3910
    49 :    -0.0000   -0.0000   -0.0002    0.0001    0.0000   -0.0000    0.0002   -0.0001   -0.0000    0.0000
            -0.0021   -0.0000   -0.0000    0.0000   -0.0000   -0.0001   -0.0002   -0.0020   -0.0455   -0.0078
             0.0013   -0.0004    0.0000    0.0000    0.0000   -0.0000   -0.0000   -0.0013   -0.0017    0.0100
             0.4256   -0.0006    0.0000   -0.0000   -0.0000   -0.0000   -0.0000   -0.0002    0.0021   -0.0059
            -0.0156   -0.0179   -0.0003   -0.0000   -0.0000   -0.0000    0.0025    0.0020    0.3972
    50 :     0.0000    0.0000    0.0004    0.0002    0.0001   -0.0000    0.0001   -0.0000   -0.0000   -0.0000
            -0.0013   -0.0001    0.0000   -0.0000   -0.0000    0.0001   -0.0002    0.0004    0.0056   -0.0039
            -0.0809    0.0083    0.0000    0.0000   -0.0000   -0.0000   -0.0000   -0.0004    0.0000   -0.0141
            -0.0009    0.3905   -0.0653   -0.0000    0.0000    0.0000    0.0000    0.0000    0.0008   -0.0008
            -0.0000   -0.0314    0.0050   -0.0000   -0.0000   -0.0000    0.0001    0.0189   -0.0002    1.0399
    51 :     0.0001   -0.0002   -0.0019   -0.0009   -0.0000    0.0000    0.0003   -0.0002   -0.0001   -0.0000
            -0.0031    0.0000   -0.0000   -0.0000    0.0000   -0.0000    0.0003   -0.0014   -0.0019   -0.0090
            -0.0344   -0.0199   -0.0000    0.0001    0.0000   -0.0000    0.0000   -0.0015    0.0000    0.0016
             0.0002    0.4222   -0.0599   -0.0000    0.0000    0.0000   -0.0000   -0.0000   -0.0005   -0.0018
            -0.0011    0.0033    0.0030   -0.0000    0.0000   -0.0000   -0.0001   -0.0013    0.0001   -0.1098
             0.9118
    52 :    -0.0000   -0.0000   -0.0000   -0.0000    0.0000   -0.0000    0.0000   -0.0000    0.0000   -0.0000
            -0.0003   -0.0000   -0.0000    0.0000   -0.0000    0.0000    0.0000    0.0001   -0.0002   -0.0005
             0.0024   -0.0008   -0.0000    0.0000   -0.0000   -0.0000   -0.0000    0.0002    0.0000    0.0001
            -0.0000   -0.0320    0.4106    0.0000   -0.0000   -0.0000   -0.0000    0.0000   -0.0000    0.0001
             0.0001   -0.0006   -0.0005   -0.0000   -0.0000    0.0000   -0.0000    0.0010   -0.0000   -0.0175
            -0.0154    0.3659


 =================================================
 H I R S H F E L D   C H A R G E   A N A L Y S I S
 =================================================
  
 For each fragment: the (numerical) integral of rho(scf) * rho(fragment)/rho(sum-of-fragments)
 (nuclear charges are included, electrons are counted negative)

 The fragments and their ordering are defined in the early G E O M E T R Y output section.
 If you use single-atom fragments, this usually implies that all atoms of the same
 chemical type are grouped together. This may not be the order in which you listed them
 in the input file!

  Fragment                       Charge
 ------------------------------------------
    1  C                        -0.1066
    2  C                         0.0723
    3  C                        -0.0480
    4  C                         0.0777
    5  C                        -0.0530
    6  C                         0.0775
    7  C                         0.0680
    8  C                        -0.0817
    9  C                         0.0939
   10  C                         0.0155
   11  C                        -0.0278
   12  C                        -0.0507
   13  C                         0.0550
   14  C                         0.0473
   15  C                        -0.0757
   16  C                        -0.0561
   17  C                         0.0046
   18  C                         0.0065
   19  C                         0.0037
   20  C                         0.0143
   21  C                        -0.0151
   22  O                        -0.0247
   23  O                        -0.1174
   24  O                        -0.1472
   25  O                        -0.1500
   26  O                        -0.1646
   27  O                        -0.1701
   28  O                        -0.2579
   29  O                        -0.2102
   30  O                        -0.2074
   31  O                        -0.2116
   32  O                        -0.2110
   33  H                         0.0384
   34  H                         0.1811
   35  H                         0.0506
   36  H                         0.0582
   37  H                         0.0628
   38  H                         0.0560
   39  H                         0.0407
   40  H                         0.0235
   41  H                         0.0426
   42  H                         0.0362
   43  H                         0.0459
   44  H                         0.1744
   45  H                         0.1845
   46  H                         0.1630
   47  H                         0.1529
   48  H                         0.1394
   49  H                         0.1540
   50  H                         0.0339
   51  H                         0.0499
   52  H                         0.1627

 Sum of these charges =         -0.00001583
 (accuracy NumInt/Tails)


 =============================
 V O R O N O I   C H A R G E S
 =============================
  
 For each atom: the (numerical) integral of the total electronic charge density in its Voronoi cell,
 i.e. the region of space that is closer to that atom than to any other atom.
 (cf. Wigner-Seitz cells in crystals)

 Within the Voronoi cell the subintegrals over the atomic sphere and the remaining part are evaluated
 separately to give the numbers of electrons (negative charge) in these regions.
 The net total charge in the cell (including the nuclear charge) is also given.

 Values are provided for
    a) the Initial (sum-of-fragments) density
    b) the Orthogonalized-Fragments density
    c) the SCF density
    d) the Voronoi Deformation Density (VDD): the difference SCF-Initial for the complete atomic cell

  Atom                Initial                    OrthFrag                   SCF
             Sphere RestCell NetTotal   Sphere RestCell NetTotal   Sphere RestCell NetTotal      VDD
 -------     ------------------------   ------------------------   ------------------------    -----
    1 C      -2.139   -3.333    0.528   -2.285   -3.343    0.371   -2.167   -3.438    0.395   -0.133
    2 C      -2.141   -3.715    0.144   -2.289   -3.603    0.108   -2.159   -3.623    0.218    0.074
    3 C      -2.140   -3.800    0.061   -2.299   -3.686    0.015   -2.167   -3.857   -0.023   -0.084
    4 C      -2.140   -3.744    0.116   -2.287   -3.621    0.092   -2.158   -3.640    0.202    0.086
    5 C      -2.139   -3.829    0.032   -2.296   -3.707   -0.004   -2.166   -3.890   -0.056   -0.088
    6 C      -2.140   -3.707    0.153   -2.287   -3.596    0.116   -2.158   -3.607    0.235    0.083
    7 O      -2.466   -5.745   -0.211   -2.613   -5.519   -0.131   -2.477   -5.759   -0.236   -0.025
    8 C      -2.144   -3.725    0.131   -2.304   -3.601    0.094   -2.167   -3.631    0.201    0.071
    9 C      -2.139   -3.349    0.513   -2.283   -3.361    0.356   -2.166   -3.433    0.400   -0.113
   10 C      -2.141   -3.705    0.153   -2.273   -3.578    0.149   -2.157   -3.575    0.268    0.115
   11 C      -2.139   -3.174    0.686   -2.291   -3.264    0.445   -2.157   -3.155    0.688    0.002
   12 C      -2.144   -3.800    0.056   -2.318   -3.663    0.019   -2.173   -3.813    0.014   -0.042
   13 C      -2.139   -3.342    0.518   -2.286   -3.344    0.370   -2.165   -3.384    0.451   -0.068
   14 C      -2.141   -3.707    0.153   -2.288   -3.601    0.111   -2.160   -3.646    0.193    0.041
   15 C      -2.141   -3.704    0.156   -2.289   -3.599    0.113   -2.162   -3.652    0.186    0.030
   16 C      -2.139   -3.326    0.534   -2.284   -3.332    0.384   -2.165   -3.392    0.444   -0.091
   17 C      -2.139   -3.323    0.538   -2.285   -3.330    0.385   -2.164   -3.356    0.480   -0.058
   18 C      -2.139   -3.172    0.689   -2.288   -3.261    0.452   -2.157   -3.163    0.680   -0.009
   19 C      -2.139   -3.158    0.704   -2.286   -3.248    0.466   -2.157   -3.156    0.687   -0.016
   20 C      -2.139   -3.173    0.688   -2.287   -3.254    0.459   -2.157   -3.166    0.676   -0.011
   21 C      -2.139   -3.181    0.681   -2.287   -3.258    0.455   -2.157   -3.167    0.676   -0.005
   22 O      -2.465   -5.801   -0.266   -2.593   -5.543   -0.137   -2.477   -5.911   -0.388   -0.122
   23 O      -2.466   -5.132    0.403   -2.585   -5.102    0.314   -2.478   -5.269    0.253   -0.149
   24 O      -2.466   -5.093    0.441   -2.586   -5.074    0.339   -2.479   -5.250    0.271   -0.170
   25 O      -2.466   -5.093    0.441   -2.586   -5.083    0.331   -2.480   -5.276    0.244   -0.197
   26 O      -2.466   -5.121    0.413   -2.583   -5.104    0.313   -2.479   -5.287    0.234   -0.179
   27 O      -2.465   -5.691   -0.156   -2.567   -5.575   -0.142   -2.478   -5.946   -0.424   -0.268
   28 H      -0.070   -1.500   -0.571   -0.097   -1.295   -0.392   -0.103   -1.396   -0.499    0.072
   29 O      -2.466   -5.136    0.399   -2.579   -5.080    0.341   -2.480   -5.336    0.184   -0.215
   30 O      -2.466   -5.082    0.452   -2.582   -5.058    0.360   -2.481   -5.296    0.223   -0.229
   31 O      -2.466   -5.095    0.439   -2.579   -5.060    0.360   -2.481   -5.314    0.205   -0.234
   32 C      -2.138   -2.737    1.125   -2.276   -2.934    0.790   -2.157   -2.735    1.108   -0.017
   33 O      -2.466   -5.073    0.462   -2.577   -5.043    0.380   -2.480   -5.285    0.235   -0.226
   34 H      -0.077   -1.503   -0.581   -0.082   -1.343   -0.425   -0.100   -1.265   -0.366    0.215
   35 H      -0.070   -1.425   -0.495   -0.094   -1.286   -0.379   -0.102   -1.361   -0.463    0.032
   36 H      -0.071   -1.472   -0.544   -0.104   -1.276   -0.380   -0.102   -1.357   -0.459    0.084
   37 H      -0.071   -1.464   -0.535   -0.103   -1.283   -0.386   -0.102   -1.350   -0.452    0.083
   38 H      -0.070   -1.447   -0.517   -0.092   -1.299   -0.390   -0.102   -1.363   -0.466    0.052
   39 H      -0.071   -1.498   -0.568   -0.102   -1.304   -0.405   -0.102   -1.413   -0.514    0.054
   40 H      -0.070   -1.508   -0.579   -0.104   -1.290   -0.394   -0.104   -1.424   -0.528    0.051
   41 H      -0.070   -1.472   -0.542   -0.092   -1.295   -0.387   -0.103   -1.380   -0.483    0.059
   42 H      -0.070   -1.478   -0.548   -0.095   -1.287   -0.382   -0.104   -1.393   -0.496    0.052
   43 H      -0.070   -1.486   -0.556   -0.095   -1.297   -0.392   -0.103   -1.381   -0.484    0.073
   44 H      -0.077   -1.512   -0.589   -0.082   -1.343   -0.426   -0.101   -1.278   -0.379    0.210
   45 H      -0.077   -1.498   -0.576   -0.083   -1.334   -0.417   -0.100   -1.249   -0.349    0.227
   46 H      -0.077   -1.523   -0.600   -0.083   -1.352   -0.435   -0.100   -1.291   -0.391    0.209
   47 H      -0.081   -1.520   -0.601   -0.083   -1.359   -0.442   -0.108   -1.312   -0.420    0.181
   48 H      -0.081   -1.518   -0.598   -0.090   -1.337   -0.427   -0.108   -1.325   -0.433    0.165
   49 H      -0.080   -1.514   -0.594   -0.083   -1.357   -0.439   -0.107   -1.307   -0.414    0.180
   50 H      -0.070   -1.413   -0.483   -0.100   -1.257   -0.357   -0.106   -1.361   -0.467    0.016
   51 H      -0.070   -1.444   -0.514   -0.090   -1.289   -0.379   -0.103   -1.352   -0.455    0.059
   52 H      -0.080   -1.503   -0.583   -0.081   -1.360   -0.441   -0.108   -1.300   -0.408    0.175
 ---------------------------------------------------------------------------------------------------
 Total NetCharge:              -0.000                      0.000                     -0.000    0.000
 (accuracy NumInt/Tails)

 Remark: the 'NetTotal' Voronoi charges often do not match the Mulliken and/or Hirshfeld charges very
 well. This is caused by the fact that chemically different atoms are not treated in accordance with
 their relative sizes. (Voronoi cells are defined by boundary planes halfway between the atoms.)
 However, the CHANGES in charge, comparing 'Initial' to 'SCF' for instance, do give a fair indication
 of the flow of charge caused by the relaxation from sum-of-fragments to self-consistency.

 Warning: the absolute accuracy of the VDD charges obtained using the Fuzzy Cells (Becke) integration
 scheme is much poorer than the one obtained with an 'equivalent' Voronoi integration grid. 


 =================================================================
 M U L T I P O L E   D E R I V E D   C H A R G E   A N A L Y S I S
 =================================================================

 This charge analysis uses the atomic multipoles (obtained from the fitted density) up to some level X,
 and reconstructs these multipoles exactly (up to level X) by distributing charges over all atoms.
 This is achieved by using Lagrange multipliers and a weight function to keep the multipoles local.

 Dummy atoms can be included (by setting INCDUM in MDC-block to 1) to obtain a fractional charge.
 This is generally useful and necessary only for small symmetrical molecules, when there are not
 enough degrees of freedom to reconstruct the multipoles.

 Since the atomic multipoles are reconstructed up to level X,
 the molecular multipoles are represented also up to level X.
 The recommended level is to reconstruct up to quadrupole : -> MDC-q charges.

 See: M. Swart, P.Th. van Duijnen, J.G. Snijders, J.Comput.Chem., (2001), p. 79-88.

 ------------------------------------------------------------- 
 Atomic electronic multipole moments from SCF equations (a.u.)
 ------------------------------------------------------------- 

   atom        charge        dip-x     dip-y     dip-z      quad-xx   quad-xy   quad-xz   quad-yy   quad-yz   quad-zz
 --------------------------------------------------------------------------------------------------------------------
    1 C     -0.001281     0.003367  0.043231  0.006957    -1.157137  0.124884 -0.006063  0.527684 -0.006803  0.629452
    2 C      0.159067    -0.000566  0.042249  0.131960    -0.824515  0.088366  0.002991  0.383780  0.015588  0.440735
    3 C     -0.006924    -0.013709 -0.023248  0.024642    -0.892386  0.095321 -0.008124  0.465596  0.018335  0.426790
    4 C      0.154820    -0.013828 -0.142752  0.017191    -0.825888  0.092775 -0.005208  0.437392 -0.022518  0.388497
    5 C     -0.032412     0.002766  0.031656  0.006675    -1.029320  0.114046 -0.003617  0.520992 -0.036213  0.508328
    6 C      0.168385     0.005845  0.056791 -0.129580    -0.820276  0.090124 -0.001380  0.391115 -0.014284  0.429161
    7 O     -0.250638    -0.002364  0.145330 -0.206476    -0.657973  0.119789 -0.023427  0.444773  0.245070  0.213200
    8 C      0.150898     0.000093 -0.007533  0.128176    -0.822496  0.088144 -0.018151  0.371858  0.016886  0.450638
    9 C      0.018167     0.002260 -0.053891 -0.047172    -1.031439  0.095707 -0.011101  0.499666 -0.025955  0.531773
   10 C      0.186232     0.004233  0.053409 -0.057961    -0.571771  0.062282 -0.006282  0.273066 -0.051997  0.298705
   11 C      0.227119     0.065898 -0.026856  0.021650    -0.064952 -0.045852  0.016125  0.068249  0.010884 -0.003297
   12 C      0.001246     0.008416  0.058349 -0.000651    -0.918903  0.114339 -0.182153  0.518896  0.032233  0.400007
   13 C      0.049113     0.004799  0.030812 -0.049498    -0.950418  0.094421 -0.206178  0.531154  0.028178  0.419264
   14 C      0.144993     0.014927 -0.080817 -0.107059    -0.795088  0.093671 -0.182941  0.425094  0.026807  0.369994
   15 C      0.132067    -0.008039 -0.134472 -0.038620    -0.817446  0.098227 -0.189064  0.448026  0.024179  0.369421
   16 C      0.029328    -0.014960 -0.040104  0.027508    -0.992373  0.121458 -0.229061  0.548109  0.023422  0.444265
   17 C      0.047833     0.000265  0.044703  0.025261    -0.939405  0.120136 -0.207663  0.531368  0.038592  0.408037
   18 C      0.221236    -0.081907  0.029117 -0.040835     0.080483 -0.014906 -0.008611 -0.015699  0.002572 -0.064784
   19 C      0.220953    -0.100165 -0.041006  0.037487     0.020051  0.022697  0.003626 -0.010100 -0.030842 -0.009950
   20 C      0.213978    -0.009844 -0.082737  0.056194    -0.010216 -0.006592 -0.000126 -0.020189 -0.043074  0.030405
   21 C      0.220601     0.020310  0.070581 -0.043142    -0.030059 -0.022235  0.031375 -0.019517 -0.024210  0.049577
   22 O     -0.351446    -0.236464  0.069314  0.277555    -0.116847 -0.378320  0.072101 -0.073302 -0.262615  0.190149
   23 O     -0.185573     0.017819  0.166254  0.302441    -0.789575  0.112731 -0.012744  0.729027 -0.119688  0.060548
   24 O     -0.208504    -0.047926  0.226708 -0.283525    -0.813188 -0.041896  0.035823  0.682102  0.193039  0.131086
   25 O     -0.216980    -0.053996  0.171159  0.322552    -0.754481  0.153557 -0.207166  0.415950 -0.245542  0.338531
   26 O     -0.212818    -0.095161 -0.220095  0.307269    -0.756285  0.069589 -0.109925  0.673936  0.198001  0.082349
   27 O     -0.372631    -0.015452 -0.135148  0.330223    -0.256867  0.012126 -0.037701 -0.090913 -0.342064  0.347780
   28 H     -0.040735     0.010216  0.010883 -0.003420    -0.089562  0.001414  0.022610  0.029186  0.055648  0.060376
   29 O     -0.277963    -0.111500 -0.430178  0.012444     0.837342 -0.006574  0.022416  0.014190 -0.009615 -0.851532
   30 O     -0.275195     0.325324 -0.071796 -0.255752     0.182694 -0.380619  0.081549 -0.269327 -0.360651  0.086633
   31 O     -0.275046     0.231653 -0.011171  0.365136    -0.110313  0.376174  0.019127  0.041374 -0.398477  0.068939
   32 C      0.287320     0.057870  0.009831  0.052862     0.028899  0.016394  0.019700 -0.038794 -0.022775  0.009896
   33 O     -0.262297     0.175070 -0.325278 -0.208108     0.432823 -0.251423  0.398295 -0.294876  0.175221 -0.137946
   34 H      0.118555    -0.008981  0.092790  0.018764    -0.129081 -0.016080  0.000368  0.164345  0.012301 -0.035264
   35 H     -0.047855     0.002286  0.018383  0.000867    -0.233646  0.032684 -0.003090  0.203441  0.010960  0.030205
   36 H     -0.030052     0.008947 -0.027447 -0.027010    -0.198500 -0.004443  0.007200  0.068101  0.081683  0.130400
   37 H     -0.025302    -0.002825  0.030479 -0.028064    -0.174966  0.010650 -0.054704  0.063543 -0.071512  0.111423
   38 H     -0.044479    -0.007084 -0.009586  0.017868    -0.187403  0.034136 -0.060093  0.047659 -0.059558  0.139744
   39 H     -0.045145     0.000976  0.022629  0.011688    -0.184020 -0.006893 -0.038820  0.042966  0.075459  0.141054
   40 H     -0.048624     0.000140  0.002425 -0.013101    -0.076558 -0.004095 -0.009849  0.001735  0.079856  0.074823
   41 H     -0.047335    -0.014174 -0.009701  0.001480    -0.072600 -0.004778 -0.023284  0.002839  0.069432  0.069761
   42 H     -0.057461    -0.005100  0.000553  0.008836    -0.089892 -0.006673  0.009784  0.033800  0.074468  0.056092
   43 H     -0.037962     0.013678  0.005857 -0.004467    -0.074322 -0.013074  0.013291  0.052503  0.064581  0.021819
   44 H      0.110990     0.010042  0.090587 -0.006425    -0.128247  0.021150  0.001401  0.157551  0.014176 -0.029304
   45 H      0.123728    -0.024173 -0.054492  0.076778    -0.112031  0.023284 -0.040843  0.011216 -0.054382  0.100815
   46 H      0.118268    -0.007414 -0.085909 -0.012190    -0.118632  0.017767 -0.013524  0.142352  0.014458 -0.023720
   47 H      0.091966    -0.077210 -0.028286 -0.006883     0.149172  0.040676  0.011298 -0.010008  0.004518 -0.139165
   48 H      0.073250     0.050194 -0.041901  0.023963     0.062830 -0.080762  0.005212 -0.029564 -0.044716 -0.033265
   49 H      0.093240    -0.018666 -0.047270  0.065215    -0.059156  0.050556 -0.009401 -0.013673 -0.081040  0.072829
   50 H     -0.064104    -0.012654  0.010386  0.025544    -0.029717  0.046314 -0.017063  0.107298 -0.048091 -0.077581
   51 H     -0.035854     0.010202  0.021510 -0.001696     0.026589  0.002785 -0.069257 -0.115493 -0.013852  0.088904
   52 H      0.091262     0.079642 -0.039755  0.017537     0.102161 -0.080401  0.043303 -0.030838  0.014064 -0.071323

 --------------------------------------- 
 Multipole derived atomic charges (a.u.)
 --------------------------------------- 

 The MDC-m charges are just the Monopole terms in the multipole expansion, while for the MDC-d charges
 also the Dipoles are reconstructed. The usually preferred charges are the MDC-q charges.
 These reconstruct the Monopoles, Dipoles and Quadrupoles (both atomic AND molecular).

        Atom    Level:     MDC-m        MDC-d        MDC-q
 ---------------------------------------------------------
     1     C           -0.001281    -0.018055    -0.309813
     2     C            0.159067     0.201750     0.145705
     3     C           -0.006924    -0.006164    -0.066792
     4     C            0.154820     0.143505     0.115222
     5     C           -0.032412    -0.014095    -0.087986
     6     C            0.168385     0.205443     0.286385
     7     O           -0.250638    -0.230375    -0.175749
     8     C            0.150898     0.152042     0.125613
     9     C            0.018167     0.001024    -0.218112
    10     C            0.186232     0.272697     0.358902
    11     C            0.227119     0.230235     0.295631
    12     C            0.001246    -0.006945    -0.058258
    13     C            0.049113     0.018346    -0.029079
    14     C            0.144993     0.206873     0.151070
    15     C            0.132067     0.187457     0.295956
    16     C            0.029328     0.003612    -0.210198
    17     C            0.047833     0.016461    -0.048122
    18     C            0.221236     0.266562     0.288431
    19     C            0.220953     0.276723     0.245937
    20     C            0.213978     0.256558     0.266347
    21     C            0.220601     0.223966     0.153720
    22     O           -0.351446    -0.428256    -0.480250
    23     O           -0.185573    -0.411518    -0.505294
    24     O           -0.208504    -0.514797    -0.552261
    25     O           -0.216980    -0.488363    -0.525013
    26     O           -0.212818    -0.495174    -0.511856
    27     O           -0.372631    -0.487633    -0.431748
    28     H           -0.040735    -0.011727     0.040575
    29     O           -0.277963    -0.605547    -0.671656
    30     O           -0.275195    -0.557259    -0.630794
    31     O           -0.275046    -0.583805    -0.680740
    32     C            0.287320     0.321501     0.566194
    33     O           -0.262297    -0.569482    -0.709022
    34     H            0.118555     0.370370     0.508568
    35     H           -0.047855    -0.026731     0.037108
    36     H           -0.030052    -0.003104     0.195012
    37     H           -0.025302    -0.004438    -0.009363
    38     H           -0.044479    -0.018957     0.095240
    39     H           -0.045145    -0.037709     0.008779
    40     H           -0.048624    -0.014215     0.007752
    41     H           -0.047335    -0.014027    -0.006275
    42     H           -0.057461    -0.034528     0.028791
    43     H           -0.037962    -0.012168     0.028792
    44     H            0.110990     0.308566     0.469248
    45     H            0.123728     0.345837     0.368742
    46     H            0.118268     0.349683     0.449337
    47     H            0.091966     0.346475     0.423450
    48     H            0.073250     0.291695     0.379732
    49     H            0.093240     0.336963     0.407725
    50     H           -0.064104    -0.056771    -0.192961
    51     H           -0.035854    -0.021865    -0.046562
    52     H            0.091262     0.339365     0.413943

 ------------------------------------------------ 
 Average absolute deviations in atomic multipoles
 ------------------------------------------------ 

 Stated here are the average differences between the atomic multipoles
 and the reconstructed atomic multipoles (from the distributed charges).
 If these values are not zero, this means there are not enough degrees of freedom,
 to be able to reconstruct the atomic multipoles. (This usually happens only
 for small and/or highly symmetric molecules). If this is the case, one could add
 dummy atoms as extra point charges (and setting INCDUM in MDC-block to 1).

 Level:                                 MDC-d        MDC-q
 ---------------------------------------------------------
 Charge   (a.u.)                       0.0000       0.0000
 Dipole   (Debye)                      0.0000       0.0003
 Quad.    (a.u.)                       0.1671       0.0000

 --------------------------------------- 
 Represented molecular multipole moments
 --------------------------------------- 

 Given here are the Molecular multipole moments from the atomic charges, and from the Fit Density.
 Note that the atomic charges represent the latter, NOT the ones from the Exact density.

            Q (a.u.)             Dipole moment (Debye)                                          Quadrupole moment (a.u.)
                                 x         y         z              xx        xy        xz        yy        yz        zz
------------------------------------------------------------------------------------------------------------------------
MDC-m        -0.0000        0.6694   -1.9255    2.1483         -1.3296   19.5247  -18.4991   24.6696   16.5770  -23.3400
MDC-d         0.0000        1.0331   -3.4898    5.0741         -6.5451   36.3869  -45.7871   49.4418    7.2917  -42.8966
MDC-q        -0.0000        1.0064   -3.4867    5.0673        -20.9263   37.1870  -45.5616   57.4116    6.8608  -36.4853
 
Fit.Dens.    -0.0000        1.0331   -3.4898    5.0741        -21.2963   37.7014  -46.3636   57.6499    6.4589  -36.3536


 =============
 Dipole Moment  ***  (Debye)  ***
 =============
  
 Vector   :         1.04084164     -3.51338947      5.09119799
 Magnitude:         6.27276285

 This molecular dipole moment is calculated with analytic integration


 =========================================
 Quadrupole Moment (Buckingham convention)  ***  (a.u.)  ***
 =========================================
  
      quad-xx        quad-xy        quad-xz        quad-yy        quad-yz        quad-zz
    -21.41829118    38.61307521   -47.10964735    57.81210973     6.11933071   -36.39381855

 This molecular quadrupole moment is calculated with analytic integration


 ===========================
 B O N D I N G   E N E R G Y  ***  (decomposition)  ***
 ===========================
  
*** IMPORTANT NOTE ***

The bond energy is computed as an energy difference between molecule and
fragments. In particular when the fragments are single atoms, they are usually
computed as SPHERICALLY SYMMETRIC and SPIN-RESTRICTED. Obviously, this usually
does NOT represent the true atomic groundstate.

To obtain the 'real' bond energy, (atomic) correction terms must be applied
for the true (multiplet) fragment ground state. See ref: E.J.Baerends,
V.Branchadell, M.Sodupe, Chem.Phys.Lett.265 (1997) 481

General theoretical background on the bond energy decomposition scheme used
here (Morokuma-Ziegler) can be found in the review paper:
F.M. Bickelhaupt and E.J. Baerends,
"Kohn-Sham Density Functional Theory: Predicting and Understanding Chemistry"
In: Rev. Comput. Chem.; Lipkowitz, K. B. and Boyd, D. B., Eds.;
Wiley-VCH: New York, 2000, Vol. 15, 1-86.

Symbols used in the Bickelhaupt-Baerends (BB) paper are given below to make
the direct connection to that paper, where detailed explanations can be found
on the meaning of the various terms.


                                                   hartree              eV         kcal/mol           kJ/mol
                                      --------------------     -----------       ----------      -----------

Pauli Repulsion
  Kinetic (Delta T^0):                 153.898695305371916       4187.7966         96572.90        404060.97
  Delta V^Pauli Coulomb:               -83.753906494365523      -2279.0598        -52556.38       -219895.85
  Delta V^Pauli LDA-XC:                -19.361706297908935       -526.8588        -12149.66        -50834.15
                                      --------------------     -----------       ----------      -----------
  Total Pauli Repulsion:                50.783082513097455       1381.8780         31866.87        133330.96
 (Total Pauli Repulsion =
  Delta E^Pauli in BB paper)

Steric Interaction
  Pauli Repulsion (Delta E^Pauli):      50.783082513097455       1381.8780         31866.87        133330.96
  Electrostatic Interaction:           -11.434906494205404       -311.1596         -7175.51        -30022.34
 (Electrostatic Interaction =
  Delta V_elstat in the BB paper)
                                      --------------------     -----------       ----------      -----------
  Total Steric Interaction:             39.348176018892048       1070.7183         24691.36        103308.62
 (Total Steric Interaction =
  Delta E^0 in the BB paper)

Orbital Interactions
  A:                                   -52.537698143753431      -1429.6235        -32967.91       -137937.71
                                      --------------------     -----------       ----------      -----------
  Total Orbital Interactions:          -52.537698143753410      -1429.6235        -32967.91       -137937.71

Alternative Decomposition Orb.Int.
  Kinetic:                            -140.965098070225878      -3835.8555        -88456.94       -370103.81
  Coulomb:                              82.145887456659523       2235.3033         51547.33        215674.00
  XC:                                    6.281512469812869        170.9287          3941.71         16492.11
                                      --------------------     -----------       ----------      -----------
  Total Orbital Interactions:          -52.537698143753488      -1429.6235        -32967.91       -137937.71

  Residu (E=Steric+OrbInt+Res):         -0.000515690113599         -0.0140            -0.32            -1.35

Total Bonding Energy:                  -13.190037814974962       -358.9192         -8276.87        -34630.44


Summary of Bonding Energy (energy terms are taken from the energy decomposition above)
======================================================================================

  Electrostatic Energy:                -11.434906494205404       -311.1596         -7175.51        -30022.34
  Kinetic Energy:                       12.933597235146038        351.9411          8115.96         33957.15
  Coulomb (Steric+OrbInt) Energy:       -1.608534727819602        -43.7705         -1009.37         -4223.21
  XC Energy:                           -13.080193828096066       -355.9302         -8207.95        -34342.04
                                      --------------------     -----------       ----------      -----------
  Total Bonding Energy:                -13.190037814975033       -358.9192         -8276.87        -34630.44


Correction terms (incorporated in energies above; only for test purposes):

1. Indication of fit-quality: 1st-order fit-correction used in the energy (hartree):   0.0011308361
2. Electrostatic (Fit correction):   0.0000000000

Scaled ZORA energy correction, not included in bonding energy (hartree):           -0.0004438604
 NOTE: This scaled ZORA energy correction should only be used to compare two calculations
 in which the only difference in the calculation is the electron configuration.
 Then the difference in energy of this term should be added to the difference in energy of
 the two electron configurations.
 This term should not be used otherwise.
 In practice it is useful only for core excitation energy calculations.


 =========================================
 F R A G M E N T   E N E R G Y   T E R M S  ***  (summed over all fragments)  ***
 =========================================
  

The energy terms below are (parts of) the Total Energy of the fragments from which the molecule
 is built.

Exchange and Correlation
  Exchange LDA:                       -174.939046173088030      -4760.3337       -109775.92       -459302.40
  Exchange GGA:                          0.000000000000000          0.0000             0.00             0.00
  Correlation LDA:                     -14.645378863277568       -398.5210         -9190.11        -38451.44
  Correlation GGA:                       0.000000000000000          0.0000             0.00             0.00
                                      --------------------     -----------       ----------      -----------
  Total XC:                           -189.584425036365587      -5158.8547       -118966.04       -497753.84


 =======================================================
 S F O   P O P U L A T I O N S ,   M O   A N A L Y S I S
 =======================================================
  
 A Mulliken population analysis is performed on (input-)selected MOs. All populations refer to SFOs.
 BAS populations may have been printed directly after the SCF part.


                                       === A ===


 SFO contributions (%) per orbital
 (multiplication by the orbital occupation yields the SFO Gross Populations)

 Orb.:       76     77     78     79     80     81     82     83     84     85     86     87     88     89
 occup:     2.00   2.00   2.00   2.00   2.00   2.00   2.00   2.00   2.00   2.00   0.00   0.00   0.00   0.00
 CF+SFO     ----   ----   ----   ----   ----   ----   ----   ----   ----   ----   ----   ----   ----   ----
 ------
     36:    6.01   0.01   0.22   3.11  11.32   0.44  11.07   7.17   1.22  -0.00   1.72   4.07  12.44   3.66
     53:    1.88   0.01   0.01   0.28   2.17   0.28   6.86   1.38   1.81   0.02   0.81  11.82   5.59   7.17
     54:   -0.05  -0.00   0.00   0.00   0.01   0.02   0.10   0.06   0.04   0.00  -0.03  -1.18  -0.78  -0.82
     70:    1.64   0.07   0.03   0.49   0.38   0.04   1.35  19.97   7.89   0.03   1.68   0.00   2.39  14.75
     71:    0.01   0.00   0.00  -0.00   0.02   0.00  -0.02  -0.13   0.02   0.00  -0.19  -0.01  -0.35  -1.30
     87:    0.01   0.01   0.00   0.56   4.52   0.16   3.68   2.77   0.15   0.00  -0.02  12.36  18.94   4.76
     88:    0.01  -0.00   0.00   0.01   0.16  -0.00   0.01   0.10   0.01   0.00   0.00  -1.46  -2.18  -0.93
    101:    0.00   0.00   0.00   0.03   0.00  -0.00   0.00   0.00   0.02   1.81  -0.00   0.00   0.00  -0.00
    104:    1.39   0.01   0.11   0.01   1.64   0.70  20.00   3.79   2.50   0.00   0.53   7.25   4.81   3.65
    107:    0.00  -0.00   0.00   0.04   0.02  -0.00   0.26   0.05   0.00   1.43   0.01   0.09   0.07   0.02
    110:   -0.00   0.00   0.01   0.08   0.01   0.00  -0.00   0.00   0.03   4.39   0.00   0.01   0.00   0.00
    111:    0.01  -0.00  -0.00   0.00  -0.00  -0.00   0.00   0.00   0.01   1.22   0.00   0.00  -0.01   0.00
    121:    1.17   0.00   0.08   0.69   0.85   0.00   0.29   6.45   3.32   0.03   3.05   1.62   2.83  25.74
    122:   -0.04  -0.00  -0.00   0.01  -0.00  -0.00   0.08   0.18   0.03  -0.00  -0.29  -0.16  -0.47  -3.32
    138:    5.17   0.01   0.00   0.03   2.81   0.17   0.89   0.00   3.64   0.01  13.94   0.12   0.40   0.09
    152:    0.01   0.00   0.00  -0.00   0.02   0.00   0.00   0.00   0.04   2.02  -0.00  -0.00   0.00   0.00
    155:    4.97   0.01   0.01   0.02   2.02   0.34   4.09   0.45  21.57   0.42  12.62   2.58   3.25   4.12
    158:    0.11   0.00   0.00   0.00   0.01   0.00   0.05   0.01   0.47   5.26   0.21   0.05   0.03   0.04
    159:    0.00   0.00   0.00   0.02   0.00   0.00  -0.00   0.00  -0.00   1.10  -0.03  -0.01  -0.00  -0.01
    172:    0.17  -0.00  -0.00   0.00   0.00  -0.00   0.06   0.08   0.17  -0.00   7.00   8.68   0.32   1.05
    181:    0.00   0.00   0.00   0.00   0.00   0.00   0.00   0.00   0.01   1.76   0.00   0.00   0.00   0.00
    189:    0.20   0.01   0.36   0.03   0.01   0.60   0.02  -0.08   0.00  -0.00  -0.00   0.12   0.39   1.85
    206:    2.72   0.05   0.01   0.00   1.09   0.08   0.01   4.01   7.06   0.07   6.11   0.17   0.07   3.97
    207:    0.06   0.00  -0.00   0.00  -0.02  -0.00  -0.02  -0.00  -0.12  -0.00  -1.53  -0.01   0.01  -0.92
    223:    2.25   0.04   0.01   0.22  22.47   0.69   3.01   0.82   0.86   0.05  13.47   7.77   8.97   0.06
    224:    0.00  -0.00   0.00  -0.00   0.18   0.01   0.07  -0.01   0.13   0.00  -0.38  -0.34  -1.00  -0.03
    229:    0.07   0.02   0.00   0.00   1.25   0.05   0.16   0.03   0.05   0.01   1.16   0.65   0.50   0.00
    240:    0.06   0.00   0.00   0.09   6.62   0.15   2.26   5.24   2.29   0.00  -0.00   7.18   7.80   4.44
    241:   -0.00  -0.00   0.00   0.00   0.05   0.00   0.02   0.09   0.10   0.00  -0.01  -1.20  -1.17  -0.42
    257:    2.63   0.02   0.01   0.03   0.01   0.03   0.37   5.95   9.12   0.13  12.13   0.69   0.46   1.84
    258:   -0.01  -0.00   0.00   0.00   0.00  -0.00   0.01   0.03   0.00  -0.00  -1.13  -0.17  -0.12  -0.29
    274:   13.32   0.09   0.02   0.01   7.74   0.46   0.72   0.26   2.63   0.08   2.01  12.93  13.70   0.99
    275:    0.04   0.00   0.00  -0.00   0.04   0.00  -0.00   0.01  -0.02   0.00   0.03  -1.45  -1.51  -0.32
    291:    4.11   0.03   0.01   0.08   5.40   0.08   1.41   5.09   5.79   0.12   5.43   8.08  11.89   6.88
    292:   -0.01   0.00   0.00   0.00   0.02   0.00   0.01   0.04  -0.03  -0.00  -0.16  -1.01  -1.51  -0.26
    308:    0.31   0.07   0.45   0.02   0.09   1.46   0.15   0.65   0.20  -0.00   0.03   0.03   0.16   1.18
    311:    0.45  -0.02   0.29   0.17   0.09   1.35   0.04   0.27   0.14  -0.00   0.03  -0.00   0.05  -0.03
    314:    0.03   0.05   0.13   3.18   0.18   0.37   0.15   0.05   0.10  -0.00   0.01   0.09   0.01   0.01
    315:   -0.02   0.49   0.17   2.04   0.01   0.15   0.08   0.01  -0.00   0.00   0.02  -0.07   0.06  -0.01
    328:    0.11   0.26   0.43   3.45   0.12   0.03   0.01   0.01   0.01   0.00   0.00   0.01   0.02   0.03
    331:    0.20   1.35   0.51   2.82   0.03   0.84   0.18   0.04  -0.00   0.00   0.00  -0.00   0.00   0.23
    342:    0.04   1.10   0.23   2.78   0.22   4.82   0.16   0.01   0.00  -0.00   0.00  -0.01  -0.01  -0.02
    345:    0.02   2.19   0.37   0.90   0.05   0.95   0.04   0.02   0.04   0.00   0.01   0.01  -0.00   0.08
    359:    0.21  -0.02   0.00   0.20   0.03   3.14   0.11   0.00   0.00   0.00  -0.00   0.00   0.00   0.01
    362:    0.11   0.03  -0.01   0.00   0.00   1.57   0.02   0.04   0.02   0.00  -0.01   0.00  -0.02  -0.03
    382:    0.00   0.44   1.43   0.01   0.00   0.04  -0.00   0.00  -0.00  -0.00  -0.00   0.00   0.00   0.15
    393:    7.24   0.07   0.04   0.00   0.19   0.09   6.71   2.32   2.47   0.00   2.97   1.76   2.29   0.75
    410:    0.41   0.44   3.82   0.46   0.32  19.13   1.03   0.36   0.02   0.00   0.01   0.01   0.04   0.39
    413:    0.30   0.59   2.16   0.65   0.15  19.65   0.70   0.17   0.34   0.00   0.05   0.00   0.13   0.33
    416:    0.28   0.13   0.21   0.06   0.05   1.31   0.15   0.03   0.00   0.01   0.00   0.00   0.00  -0.00
    427:    6.54   0.00   0.30   1.87   2.18   0.00   0.20   9.78   4.41   0.02   0.87   0.45   0.45   5.06
    433:    0.00   0.00   0.00   0.00   0.00   0.00   0.00   0.00   0.01   1.39   0.00   0.00   0.00   0.00
    444:    6.92   0.05   0.06   0.67   3.44   0.30   9.16   1.40   1.57   0.01   0.27   2.37   0.89   1.42
    461:    6.37   0.03   0.01   0.02   0.03   0.05   0.21   4.34   6.27   0.08   2.92   0.06   0.03   0.35
    478:    0.02   0.00   0.00   0.18  11.78   0.24   3.05   5.93   2.14   0.00   0.00   1.62   1.67   0.91
    495:    4.73   0.00   0.05   0.02   0.01   0.77  15.19   2.37   3.74   0.40   8.18   7.11   0.37   0.54
    498:    0.11   0.00   0.00   0.05   0.02   0.01   0.15   0.02   0.21  53.33   0.14   0.09   0.00   0.00
    501:    0.01   0.00   0.00   0.00   0.01   0.00   0.00   0.00   0.17  18.25   0.00   0.00   0.00   0.00
    518:    2.67   2.51   1.04  50.49   2.31   3.53   0.63   1.26   0.71   0.01   0.02   0.02   0.00  -0.00
    529:    1.08   0.23   0.63   0.26   0.03   4.09   0.10   0.00   0.01   0.00   0.00   0.00  -0.00  -0.00
    532:    3.08   5.91   0.25   0.52   0.02   7.76   0.22   0.05   0.08   0.00   0.00   0.00   0.00   0.01
    535:    1.40   2.41   0.03   0.13   0.03  -0.00   0.00   0.00   0.00  -0.00   0.00   0.00   0.00   0.06
    546:    0.01  10.53   4.67   3.54   0.26   3.81   0.11   0.06   0.00   0.00   0.00   0.00   0.00   0.03
    549:    0.03  18.07   7.56   2.34   0.10   1.16   0.02   0.00   0.01   0.00   0.00   0.00   0.00   0.01
    552:    0.01   7.81   2.77   0.01   0.01   1.44   0.09   0.03  -0.00   0.00   0.00   0.00  -0.00  -0.00
    563:    0.13   4.47  10.52   0.21   0.01   0.79   0.02   0.00   0.00  -0.00  -0.00   0.00   0.00   0.01
    566:    0.24   8.69  17.27   0.04   0.00   0.06   0.00   0.03   0.01   0.00   0.00   0.00   0.00   0.02
    569:    0.28   9.00  17.44   0.13   0.00   0.27   0.00   0.03   0.01   0.00   0.00   0.00   0.00   0.03
    577:    0.19   0.11   0.57   1.39   0.19   1.93   0.04   0.08   0.01   0.09  -0.00   0.04   0.01   0.08
    619:    0.01   1.68   1.10   6.80   0.19   0.28   0.05   0.12   0.01   0.03   0.00   0.22  -0.01   0.24
    625:    0.03   7.56   3.23  -0.08  -0.00   0.18   0.05   0.00   0.01  -0.00   0.00   0.01   0.00   0.02
    631:    0.89   2.58   0.62   0.32   0.01   0.77   0.02   0.02   0.01   0.00   0.04  -0.00   0.01   0.07
    637:   -0.00   0.40   0.45   0.01   0.00   2.48   0.11   0.01   0.04   0.00   0.02   0.01   0.04   0.26
    666:    0.07   0.02   0.01   1.41   0.07   0.07   0.01   0.04   0.02   0.00   0.00   0.00   0.00   0.00
    679:    0.02   2.65   6.22   0.02   0.00   0.14  -0.00   0.08   0.03   0.00  -0.00   0.00   0.02   0.05
    685:    0.05   2.23   6.54   0.17   0.00   0.35   0.00   0.02   0.01   0.00   0.00  -0.00   0.01   0.10


 Summation over all MOs, multiplied by occupation: Total SFO Gross Populations in this Irrep
 ===========================================================================================

     0.00    0.00    0.00    0.00    0.00    0.00    0.00    0.00    0.00    0.00    0.00    0.00
     0.00    0.00    0.00    0.00    0.00    0.00    0.00    0.00    0.00    0.00    0.00    0.00
     0.00    0.00    0.00    0.00    0.00    0.00    0.00    0.00    1.15   -0.01    0.00    1.13
    -0.01    0.00    0.82    0.04   -0.01    0.84    0.07   -0.01    0.02    0.01    0.00    0.01
     0.02    1.05   -0.01    0.00    0.93   -0.02   -0.00    0.70    0.09   -0.01    0.58    0.12
    -0.01    0.03    0.01    0.02    0.03    0.03    1.20   -0.01    0.00    1.13   -0.01    0.00
     0.82    0.07   -0.01    0.78    0.06   -0.01    0.02    0.01    0.01    0.01    0.02    1.07
    -0.01    0.00    0.95   -0.02   -0.00    0.46    0.19   -0.02    0.76    0.10   -0.01    0.02
     0.02    0.02    0.02    0.03    1.19   -0.01    0.00    1.13   -0.01    0.00    0.86    0.06
    -0.01    0.82    0.07   -0.01    0.02    0.01    0.01    0.01    0.02    1.05   -0.01    0.00
     0.92   -0.02   -0.00    0.67    0.10   -0.01    0.64    0.12   -0.01    0.03    0.01    0.02
     0.03    0.03    1.02   -0.02    0.00    0.97   -0.03   -0.00    0.74    0.10   -0.01    0.54
     0.17   -0.02    0.03    0.01    0.02    0.03    0.03    1.18   -0.01    0.00    1.04   -0.01
    -0.00    0.83    0.06   -0.01    0.80    0.07   -0.01    0.01    0.01    0.01    0.01    0.02
     1.00    0.01    0.00    0.81   -0.02   -0.00    0.73    0.08   -0.01    0.68    0.13   -0.01
     0.05    0.02    0.02    0.02    0.04    1.13   -0.01    0.00    0.71    0.06   -0.01    0.73
     0.03   -0.01    0.97    0.02   -0.01    0.02    0.03    0.03    0.02    0.02    1.12   -0.01
     0.00    1.04   -0.02   -0.00    0.79    0.09   -0.01    0.82    0.07   -0.01    0.02    0.01
     0.02    0.01    0.02    1.15   -0.01    0.00    0.99   -0.01   -0.00    0.79    0.08   -0.01
     0.81    0.05   -0.01    0.01    0.01    0.01    0.01    0.02    1.04   -0.01    0.00    0.98
    -0.01   -0.00    0.73    0.09   -0.01    0.63    0.11   -0.01    0.03    0.01    0.02    0.02
     0.03    1.04   -0.01    0.00    1.00   -0.02   -0.00    0.54    0.12   -0.01    0.82    0.06
    -0.01    0.02    0.02    0.03    0.01    0.03    1.16   -0.01    0.00    1.03   -0.01   -0.00
     0.85    0.05   -0.01    0.79    0.05   -0.01    0.01    0.01    0.01    0.01    0.02    1.15
    -0.01    0.00    0.97   -0.02   -0.00    0.79    0.07   -0.01    0.82    0.05   -0.01    0.01
     0.01    0.01    0.01    0.02    1.10   -0.02    0.00    0.64    0.05   -0.01    0.78    0.06
    -0.01    0.86    0.02   -0.01    0.02    0.02    0.02    0.02    0.03    1.12   -0.02    0.00
     0.67    0.08   -0.01    0.75    0.06   -0.01    0.91    0.01   -0.01    0.02    0.03    0.03
     0.01    0.02    1.09   -0.02    0.00    0.85    0.03   -0.01    0.80    0.03   -0.01    0.65
     0.07   -0.01    0.03    0.02    0.02    0.02    0.03    1.10   -0.01    0.00    0.84    0.01
    -0.01    0.84    0.03   -0.01    0.67    0.07   -0.01    0.03    0.02    0.02    0.02    0.03
     1.03   -0.01    0.00    0.78    0.04   -0.01    0.84    0.03   -0.01    0.73    0.04   -0.01
     0.03    0.02    0.02    0.02    0.01    1.84   -0.01   -0.00    1.74   -0.02    0.00    1.42
    -0.02    0.00    1.54   -0.00    0.00    0.02    0.01    0.02    0.01    0.02    1.86   -0.01
    -0.00    1.62   -0.02    0.00    1.58   -0.02    0.00    1.47   -0.02    0.00    0.02    0.01
     0.01    0.01    0.02    1.84   -0.01   -0.00    1.77   -0.01    0.00    1.30   -0.01   -0.00
     1.54   -0.00    0.00    0.02    0.01    0.00    0.01    0.02    1.83   -0.01   -0.00    1.80
    -0.02    0.00    1.37   -0.00   -0.00    1.51   -0.00    0.00    0.02    0.01    0.00    0.01
     0.01    1.83   -0.01   -0.00    1.79   -0.02    0.00    1.37   -0.01   -0.00    1.55   -0.00
    -0.00    0.02    0.01    0.01    0.00    0.01    1.83   -0.01   -0.00    1.80   -0.02    0.00
     1.36   -0.01   -0.00    1.52   -0.00   -0.00    0.02    0.01    0.00    0.01    0.01    1.87
    -0.00    0.00    1.40   -0.01    0.00    1.73   -0.01   -0.00    1.51    0.00   -0.00    0.02
     0.00    0.01    0.01    0.01    1.83   -0.01   -0.00    1.26   -0.02   -0.00    1.57   -0.00
     0.00    1.88   -0.01    0.00    0.01    0.01    0.02    0.00    0.01    1.83   -0.01   -0.00
     1.58   -0.00   -0.00    1.67   -0.01    0.00    1.48   -0.01    0.00    0.02    0.01    0.01
     0.01    0.01    1.83   -0.01   -0.00    1.59   -0.01    0.00    1.55   -0.01   -0.00    1.60
    -0.01    0.00    0.01    0.01    0.01    0.01    0.01    1.83   -0.01   -0.00    1.44   -0.02
    -0.00    1.70   -0.01    0.00    1.58   -0.01    0.00    0.02    0.01    0.02    0.01    0.01
     0.98    0.03   -0.00    0.01    0.03    0.03    0.56    0.06    0.01    0.05    0.03    0.04
     1.08    0.01   -0.00    0.03    0.03    0.02    1.04    0.02   -0.00    0.02    0.04    0.03
     1.04    0.01   -0.00    0.02    0.04    0.03    1.09    0.00   -0.00    0.02    0.02    0.03
     1.03    0.01   -0.00    0.02    0.03    0.03    0.94    0.00   -0.01    0.02    0.03    0.03
     1.00    0.01   -0.00    0.01    0.02    0.02    1.02   -0.00   -0.00    0.02    0.02    0.02
     0.99    0.02   -0.00    0.02    0.02    0.02    0.57    0.06    0.01    0.05    0.02    0.04
     0.55    0.06    0.01    0.04    0.03    0.03    0.53    0.06    0.01    0.05    0.03    0.04
     0.55    0.06    0.01    0.02    0.04    0.05    0.54    0.07    0.01    0.05    0.04    0.04
     0.55    0.06    0.01    0.04    0.04    0.03    1.07    0.00   -0.01    0.03    0.03    0.02
     1.01    0.01   -0.00    0.02    0.02    0.03    0.52    0.07    0.01    0.03    0.04    0.04


 List of selected MOs, ordered by energy, with the most significant SFO gross populations
 ========================================================================================

 Each percentage contribution in the table below corres ponds to the indicated SFO.
 In general, a SFO may be a linear combination of several Fragment Orbitals on the same,
 or on symmetry-related Fragments. Only the first 'member' of such a combination is
 specified here. A full definition of all SFOs is given in an earlier part of the output.
 The numbering of the SFOs in this table does NOT include the Core Orbitals, and starts
 from one for each symmetry representation, as in the SFO definition list earlier.

       E(eV)  Occ       MO           %     SFO (first member)   E(eV)  Occ   Fragment
 -------------------------------------------------------------------------------------

     -22.343  2.00    12 A         23.84%     1 S             -13.685  2.00    11 C
                                   12.25%     1 S             -13.685  2.00     7 C
                                   10.41%     1 S             -13.685  2.00    12 C
                                    9.37%     1 S             -13.685  2.00    16 C
                                    5.88%     1 S             -13.685  2.00     4 C
                                    5.07%     1 S             -13.685  2.00    15 C
                                    3.95%     1 S             -13.685  2.00    13 C
                                    3.88%     1 S             -13.685  2.00     3 C
                                    3.63%     1 P:y            -9.272  1.33    22 O
                                    3.16%     1 S             -13.685  2.00    14 C
                                    2.65%     1 S             -13.685  2.00     8 C
                                    2.33%     1 P:y            -5.458  0.67     7 C
                                    1.89%     1 P:z            -5.458  0.67    12 C
                                    1.78%     1 S             -13.685  2.00     5 C
                                    1.55%     1 P:y            -5.458  0.67    14 C
                                    1.54%     1 P:z            -5.458  0.67    16 C
                                   -1.43%     2 P:y             4.576  0.00     8 C
                                   -1.34%     2 P:y             4.576  0.00     7 C
                                    1.21%     1 P:y            -5.458  0.67    13 C
                                    1.14%     1 S             -13.685  2.00     2 C
                                    1.10%     1 P:z            -9.272  1.33    22 O
                                    1.06%     1 S              -6.353  1.00    37 H
     -21.753  2.00    13 A         15.10%     1 S             -13.685  2.00     3 C
                                   10.07%     1 S             -13.685  2.00     4 C
                                   10.00%     1 S             -13.685  2.00     5 C
                                    8.50%     1 S             -13.685  2.00     2 C
                                    7.76%     1 S             -13.685  2.00     1 C
                                    6.65%     1 S             -13.685  2.00     6 C
                                    3.88%     1 P:y            -5.458  0.67     4 C
                                    3.23%     1 S             -13.685  2.00    12 C
                                    3.18%     1 S             -13.685  2.00    11 C
                                    2.68%     1 S             -13.685  2.00    15 C
                                    2.42%     1 S             -13.685  2.00    16 C
                                    2.23%     1 S             -13.685  2.00    13 C
                                    2.20%     1 P:y            -5.458  0.67     1 C
                                    2.18%     1 P:z            -5.458  0.67     2 C
                                    2.09%     1 S             -13.685  2.00    14 C
                                    1.85%     1 S             -13.685  2.00    10 C
                                    1.83%     1 P:z            -5.458  0.67     6 C
                                    1.79%     1 S             -23.825  2.00    22 O
                                    1.66%     1 S             -23.825  2.00    25 O
                                    1.43%     1 P:z            -5.458  0.67     5 C
                                    1.39%     1 S             -23.825  2.00    24 O
                                    1.25%     1 P:y            -5.458  0.67     6 C
                                    1.10%     1 P:y            -5.458  0.67     2 C
     -20.698  2.00    14 A         14.43%     1 S             -13.685  2.00     7 C
                                   10.23%     1 S             -13.685  2.00     8 C
                                    9.96%     1 S             -13.685  2.00    15 C
                                    9.85%     1 S             -13.685  2.00    14 C
                                    5.43%     1 S             -13.685  2.00    13 C
                                    4.04%     1 P:y            -5.458  0.67    11 C
                                    3.06%     1 S             -13.685  2.00     5 C
                                    2.42%     1 S             -13.685  2.00     1 C
                                    2.40%     1 S             -13.685  2.00     6 C
                                    2.32%     1 P:y            -5.458  0.67    12 C
                                   -2.27%     2 P:y             4.576  0.00    11 C
                                    2.25%     1 P:y            -5.458  0.67    14 C
                                    2.22%     1 P:z            -9.272  1.33    22 O
                                    2.20%     1 S             -13.685  2.00    11 C
                                    2.19%     1 S             -13.685  2.00    16 C
                                    2.09%     1 P:y            -9.272  1.33    22 O
                                    1.88%     1 P:z            -5.458  0.67     7 C
                                    1.85%     1 P:y            -5.458  0.67    16 C
                                    1.77%     1 P:z            -5.458  0.67    13 C
                                    1.67%     1 S             -23.825  2.00    22 O
                                    1.64%     1 S              -6.353  1.00    36 H
                                    1.48%     1 S             -13.685  2.00     9 C
                                    1.46%     1 S             -23.825  2.00    26 O
                                    1.33%     1 P:z            -5.458  0.67     8 C
                                    1.22%     1 S              -6.353  1.00    38 H
                                    1.15%     1 P:z            -5.458  0.67     9 C
                                    1.03%     1 P:z            -5.458  0.67    15 C
     -20.155  2.00    15 A         15.46%     1 S             -13.685  2.00    10 C
                                   11.56%     1 S             -13.685  2.00    20 C
                                    8.45%     1 S             -13.685  2.00     3 C
                                    5.65%     1 S             -13.685  2.00     5 C
                                    4.76%     1 S             -13.685  2.00    21 C
                                    4.12%     1 S             -13.685  2.00     6 C
                                    3.67%     1 P:y            -9.272  1.33    23 O
                                    3.53%     1 S             -13.685  2.00    17 C
                                    2.64%     1 P:z            -9.272  1.33    23 O
                                    2.27%     1 S              -6.353  1.00    33 H
                                    2.23%     1 P:z            -5.458  0.67     4 C
                                    2.17%     1 S             -13.685  2.00    19 C
                                    1.90%     1 P:x            -9.272  1.33    23 O
                                    1.85%     1 S             -13.685  2.00    14 C
                                    1.80%     1 S             -13.685  2.00     1 C
                                    1.52%     1 S             -13.685  2.00    15 C
                                    1.42%     1 S             -13.685  2.00    11 C
                                    1.40%     1 P:z            -5.458  0.67     3 C
                                    1.32%     1 P:x            -5.458  0.67    21 C
                                    1.31%     1 S             -13.685  2.00     7 C
                                    1.30%     1 S              -6.353  1.00    43 H
                                    1.12%     1 P:z            -5.458  0.67    10 C
                                    1.00%     1 P:y            -5.458  0.67     2 C
     -19.737  2.00    16 A         19.66%     1 S             -13.685  2.00    18 C
                                   16.12%     1 S             -13.685  2.00    19 C
                                   10.45%     1 S             -13.685  2.00    17 C
                                    5.78%     1 S             -13.685  2.00    20 C
                                    5.59%     1 S             -23.825  2.00    23 O
                                    3.65%     1 P:x            -5.458  0.67    18 C
                                    3.21%     1 S             -23.825  2.00    31 O
                                    3.03%     1 S             -23.825  2.00    30 O
                                    2.88%     1 P:x            -5.458  0.67    10 C
                                    2.79%     1 S              -6.353  1.00    41 H
                                    2.29%     1 S             -23.825  2.00    29 O
                                    2.06%     1 P:y            -5.458  0.67    19 C
                                    1.59%     1 P:x            -9.272  1.33    29 O
                                    1.57%     1 S              -6.353  1.00    42 H
                                    1.53%     1 S             -13.685  2.00    10 C
                                    1.48%     1 P:y            -9.272  1.33    30 O
                                    1.41%     1 P:x            -5.458  0.67    20 C
                                    1.33%     1 S             -13.685  2.00    21 C
                                    1.11%     1 S              -6.353  1.00    49 H
                                    1.09%     1 P:y            -9.272  1.33    31 O
                                    1.03%     1 S              -6.353  1.00    48 H
                                    1.01%     1 P:x            -9.272  1.33    31 O
     -19.416  2.00    17 A         13.28%     1 S             -13.685  2.00     1 C
                                    9.62%     1 S             -13.685  2.00     5 C
                                    8.92%     1 S             -13.685  2.00     2 C
                                    7.31%     1 S             -13.685  2.00     8 C
                                    5.62%     1 S             -13.685  2.00     4 C
                                    4.63%     1 S             -13.685  2.00     9 C
                                    4.31%     1 P:y            -9.272  1.33    22 O
                                    3.43%     1 S             -13.685  2.00    16 C
                                    3.34%     1 P:z            -5.458  0.67     9 C
                                    3.29%     1 P:z            -5.458  0.67     7 C
                                    2.53%     1 S             -13.685  2.00    13 C
                                    2.17%     1 P:z            -5.458  0.67     6 C
                                    2.12%     1 P:z            -5.458  0.67    11 C
                                    2.11%     1 S              -6.353  1.00    35 H
                                    2.09%     1 S             -13.685  2.00    12 C
                                    1.82%     1 S             -23.825  2.00    28 O
                                    1.67%     1 P:y            -5.458  0.67     5 C
                                    1.59%     1 P:y            -5.458  0.67     3 C
                                    1.57%     1 S             -23.825  2.00    25 O
                                    1.49%     1 P:y            -5.458  0.67     7 C
                                    1.42%     1 P:y            -5.458  0.67     6 C
                                    1.36%     1 P:z            -5.458  0.67     2 C
                                    1.36%     1 S             -23.825  2.00    22 O
                                    1.29%     1 P:z            -5.458  0.67     4 C
                                    1.19%     1 S              -6.353  1.00    36 H
                                    1.05%     1 P:y            -5.458  0.67     9 C
     -19.043  2.00    18 A         13.31%     1 S             -13.685  2.00    12 C
                                   12.28%     1 S             -13.685  2.00    15 C
                                    8.56%     1 S             -13.685  2.00    16 C
                                    7.03%     1 S             -13.685  2.00    13 C
                                    4.81%     1 S             -13.685  2.00     5 C
                                    3.52%     1 P:z            -5.458  0.67    11 C
                                    3.40%     1 S             -13.685  2.00    21 C
                                    3.01%     1 S             -13.685  2.00    20 C
                                    2.96%     1 S              -6.353  1.00    37 H
                                    2.92%     1 S             -13.685  2.00     3 C
                                    2.45%     1 S              -6.353  1.00    38 H
                                    2.29%     1 S             -13.685  2.00     6 C
                                    2.20%     1 P:z            -5.458  0.67    14 C
                                    2.18%     1 P:y            -9.272  1.33    27 O
                                    2.00%     1 S             -13.685  2.00     2 C
                                    1.77%     1 S              -6.353  1.00    39 H
                                    1.46%     1 P:y            -5.458  0.67    13 C
                                    1.43%     1 P:z            -5.458  0.67     4 C
                                    1.40%     1 S             -13.685  2.00    17 C
                                    1.25%     1 P:z            -5.458  0.67     9 C
                                   -1.16%     2 P:z             4.576  0.00    11 C
                                    1.08%     1 S             -13.685  2.00    18 C
                                   -1.06%     2 P:z             4.576  0.00    14 C
                                    1.04%     1 S             -13.685  2.00     9 C
     -18.812  2.00    19 A          9.74%     1 S             -13.685  2.00     1 C
                                    6.92%     1 S             -13.685  2.00    16 C
                                    6.64%     1 S             -13.685  2.00    13 C
                                    6.62%     1 S             -13.685  2.00     3 C
                                    5.76%     1 S             -13.685  2.00    21 C
                                    5.58%     1 S             -13.685  2.00     4 C
                                    4.80%     1 S             -13.685  2.00     6 C
                                    3.82%     1 S             -13.685  2.00    20 C
                                    2.66%     1 S             -13.685  2.00    15 C
                                    1.96%     1 S             -13.685  2.00    18 C
                                    1.94%     1 S              -6.353  1.00    35 H
                                    1.87%     1 S             -13.685  2.00    11 C
                                    1.86%     1 P:y            -5.458  0.67     2 C
                                    1.71%     1 S             -13.685  2.00    12 C
                                    1.70%     1 S             -13.685  2.00    14 C
                                    1.42%     1 P:z            -5.458  0.67    14 C
                                    1.38%     1 S             -13.685  2.00    17 C
                                    1.32%     1 P:y            -9.272  1.33    27 O
                                    1.30%     1 P:x            -9.272  1.33    32 O
                                    1.27%     1 P:y            -9.272  1.33    22 O
                                    1.24%     1 S              -6.353  1.00    50 H
                                    1.24%     1 S              -6.353  1.00    39 H
                                    1.16%     1 P:y            -5.458  0.67    12 C
                                    1.16%     1 S             -23.825  2.00    27 O
                                    1.02%     1 S              -6.353  1.00    51 H
                                    1.01%     1 S             -23.825  2.00    24 O
     -18.495  2.00    20 A         11.87%     1 S             -13.685  2.00     8 C
                                   10.00%     1 S             -13.685  2.00    14 C
                                    7.60%     1 S             -13.685  2.00    11 C
                                    6.00%     1 S             -13.685  2.00    12 C
                                    4.33%     1 S             -13.685  2.00     2 C
                                    3.63%     1 S             -13.685  2.00    15 C
                                    3.38%     1 P:y            -9.272  1.33    26 O
                                    3.14%     1 S             -13.685  2.00     7 C
                                    2.78%     1 P:y            -5.458  0.67     7 C
                                    2.74%     1 S             -13.685  2.00     5 C
                                    2.67%     1 S             -13.685  2.00    16 C
                                    2.30%     1 P:y            -5.458  0.67     9 C
                                    2.19%     1 S             -13.685  2.00     6 C
                                    1.97%     1 P:y            -5.458  0.67    13 C
                                    1.70%     1 S             -13.685  2.00     3 C
                                    1.66%     1 P:z            -9.272  1.33    22 O
                                    1.62%     1 P:z            -5.458  0.67     7 C
                                    1.57%     1 P:y            -9.272  1.33    25 O
                                    1.56%     1 S             -23.825  2.00    26 O
                                    1.49%     1 S              -6.353  1.00    36 H
                                    1.43%     1 S             -13.685  2.00     4 C
                                    1.20%     1 P:z            -5.458  0.67    13 C
                                    1.16%     1 S             -13.685  2.00     9 C
                                    1.08%     1 P:y            -5.458  0.67     3 C
     -17.603  2.00    21 A         10.09%     1 S             -13.685  2.00    21 C
                                    6.89%     1 S             -13.685  2.00    10 C
                                    4.37%     1 P:y            -9.272  1.33    22 O
                                    3.88%     1 S             -13.685  2.00    19 C
                                    3.72%     1 S             -13.685  2.00    17 C
                                    3.55%     1 S             -13.685  2.00     6 C
                                    3.30%     1 P:x            -9.272  1.33    32 O
                                    3.03%     1 S              -6.353  1.00    50 H
                                    2.96%     1 P:y            -9.272  1.33    24 O
                                    2.40%     1 P:x            -9.272  1.33    29 O
                                    2.28%     1 S             -13.685  2.00     5 C
                                    2.11%     1 S             -13.685  2.00     8 C
                                    2.09%     1 S             -13.685  2.00     4 C
                                    1.98%     1 S              -6.353  1.00    51 H
                                    1.93%     1 P:y            -5.458  0.67     5 C
                                    1.57%     1 S             -13.685  2.00     2 C
                                    1.53%     1 S             -13.685  2.00    18 C
                                    1.52%     1 S              -6.353  1.00    33 H
                                    1.42%     1 P:z            -9.272  1.33    32 O
                                    1.38%     1 P:z            -5.458  0.67     7 C
                                    1.22%     1 P:x            -5.458  0.67    20 C
                                    1.17%     1 P:x            -9.272  1.33    30 O
                                    1.17%     1 S             -23.825  2.00    32 O
                                    1.12%     1 S             -23.825  2.00    23 O
                                    1.09%     1 P:y            -5.458  0.67     9 C
                                    1.04%     1 S              -6.353  1.00    52 H
     -17.286  2.00    22 A          7.78%     1 S             -13.685  2.00     1 C
                                    4.69%     1 P:y            -9.272  1.33    22 O
                                    4.47%     1 S             -13.685  2.00     8 C
                                    3.88%     1 S             -13.685  2.00    17 C
                                    3.48%     1 S             -13.685  2.00    21 C
                                    3.23%     1 S             -13.685  2.00    19 C
                                    2.80%     1 S              -6.353  1.00    35 H
                                    2.70%     1 P:y            -5.458  0.67     2 C
                                    2.54%     1 S             -13.685  2.00     3 C
                                    2.31%     1 S             -13.685  2.00    15 C
                                    2.14%     1 S             -13.685  2.00     5 C
                                    2.10%     1 P:z            -5.458  0.67     7 C
                                    2.09%     1 P:y            -9.272  1.33    26 O
                                    2.03%     1 P:y            -9.272  1.33    25 O
                                    2.02%     1 P:z            -9.272  1.33    26 O
                                    1.96%     1 P:z            -5.458  0.67    14 C
                                    1.96%     1 P:y            -5.458  0.67     6 C
                                    1.87%     1 P:y            -5.458  0.67     4 C
                                    1.76%     1 P:y            -5.458  0.67     9 C
                                    1.60%     1 P:x            -9.272  1.33    29 O
                                    1.58%     1 S             -13.685  2.00    14 C
                                    1.56%     1 S              -6.353  1.00    36 H
                                    1.54%     1 S             -13.685  2.00    12 C
                                    1.53%     1 P:z            -5.458  0.67     6 C
                                    1.52%     1 P:z            -9.272  1.33    22 O
                                    1.52%     1 P:y            -5.458  0.67     3 C
                                    1.42%     1 P:y            -5.458  0.67    16 C
                                    1.30%     1 P:y            -5.458  0.67    13 C
                                    1.26%     1 P:z            -5.458  0.67    11 C
                                    1.19%     1 P:x            -9.272  1.33    32 O
                                    1.13%     1 S              -6.353  1.00    50 H
                                    1.13%     1 S              -6.353  1.00    45 H
     -16.878  2.00    23 A          6.69%     1 P:y            -9.272  1.33    26 O
                                    6.36%     1 P:y            -9.272  1.33    25 O
                                    4.68%     1 P:y            -9.272  1.33    27 O
                                    4.53%     1 P:z            -9.272  1.33    26 O
                                    3.92%     1 S             -13.685  2.00    14 C
                                    3.71%     1 S             -13.685  2.00     4 C
                                    3.49%     1 P:y            -5.458  0.67    13 C
                                    3.03%     1 S             -13.685  2.00     2 C
                                    2.77%     1 P:y            -5.458  0.67     3 C
                                    2.69%     1 S              -6.353  1.00    45 H
                                    2.65%     1 P:z            -9.272  1.33    22 O
                                    2.64%     1 P:y            -5.458  0.67     7 C
                                    2.57%     1 P:y            -5.458  0.67    12 C
                                    2.48%     1 S             -13.685  2.00    11 C
                                    2.35%     1 P:y            -5.458  0.67     8 C
                                    2.33%     1 S             -13.685  2.00     9 C
                                    2.26%     1 P:z            -5.458  0.67     3 C
                                    2.15%     1 P:y            -9.272  1.33    22 O
                                    2.07%     1 S             -13.685  2.00    12 C
                                    2.02%     1 P:z            -5.458  0.67    13 C
                                    1.82%     1 S              -6.353  1.00    34 H
                                    1.74%     1 P:y            -5.458  0.67    11 C
                                    1.54%     1 P:z            -5.458  0.67     9 C
                                    1.37%     1 P:z            -5.458  0.67     2 C
                                    1.33%     1 P:z            -5.458  0.67     4 C
                                    1.27%     1 S             -13.685  2.00     5 C
                                    1.24%     1 S              -6.353  1.00    46 H
                                    1.17%     1 P:z            -9.272  1.33    25 O
                                    1.09%     1 P:y            -5.458  0.67    14 C
                                    1.08%     1 P:z            -5.458  0.67     6 C
                                    1.08%     1 S             -13.685  2.00    13 C
     -16.439  2.00    24 A          6.98%     1 S             -13.685  2.00    19 C
                                    5.03%     1 S             -13.685  2.00     6 C
                                    4.54%     1 P:y            -9.272  1.33    24 O
                                    3.84%     1 S             -13.685  2.00    10 C
                                    3.60%     1 S             -13.685  2.00    17 C
                                    3.56%     1 P:y            -9.272  1.33    31 O
                                    3.28%     1 S             -13.685  2.00    18 C
                                    2.96%     1 P:z            -9.272  1.33    30 O
                                    2.48%     1 S             -13.685  2.00     2 C
                                    2.45%     1 P:y            -5.458  0.67     5 C
                                    2.42%     1 P:y            -9.272  1.33    30 O
                                    1.78%     1 P:z            -5.458  0.67    18 C
                                    1.72%     1 P:y            -5.458  0.67     3 C
                                    1.59%     1 P:z            -9.272  1.33    31 O
                                    1.59%     1 P:z            -5.458  0.67     1 C
                                    1.55%     1 P:x            -5.458  0.67    18 C
                                    1.54%     1 S             -13.685  2.00    15 C
                                    1.34%     1 S              -6.353  1.00    42 H
                                    1.27%     1 P:x            -9.272  1.33    30 O
                                    1.25%     1 P:z            -5.458  0.67    14 C
                                    1.21%     1 S              -6.353  1.00    49 H
                                    1.20%     1 S              -6.353  1.00    44 H
                                    1.20%     1 P:z            -5.458  0.67     4 C
                                    1.20%     1 P:z            -5.458  0.67     3 C
                                    1.17%     1 P:y            -5.458  0.67    17 C
                                    1.16%     1 S              -6.353  1.00    48 H
                                    1.08%     1 P:y            -9.272  1.33    23 O
                                    1.06%     1 P:z            -9.272  1.33    24 O
                                    1.02%     1 S              -6.353  1.00    33 H
     -16.043  2.00    25 A          7.28%     1 S             -13.685  2.00    16 C
                                    5.78%     1 P:z            -5.458  0.67    14 C
                                    4.95%     1 S             -13.685  2.00    15 C
                                    3.97%     1 P:y            -5.458  0.67    15 C
                                    3.93%     1 P:z            -5.458  0.67    11 C
                                    3.62%     1 S             -13.685  2.00     9 C
                                    3.08%     1 P:y            -9.272  1.33    24 O
                                    2.75%     1 S             -13.685  2.00    18 C
                                    2.73%     1 P:y            -9.272  1.33    31 O
                                    2.73%     1 S              -6.353  1.00    38 H
                                    2.63%     1 P:y            -5.458  0.67     8 C
                                    2.54%     1 S             -13.685  2.00     1 C
                                    2.54%     1 P:y            -5.458  0.67     5 C
                                    2.43%     1 P:z            -9.272  1.33    26 O
                                    2.35%     1 S              -6.353  1.00    39 H
                                    2.02%     1 S             -13.685  2.00    10 C
                                    1.78%     1 S              -6.353  1.00    35 H
                                    1.59%     1 S             -13.685  2.00    19 C
                                    1.30%     1 S              -6.353  1.00    37 H
                                    1.30%     1 P:y            -5.458  0.67     9 C
                                    1.30%     1 P:y            -5.458  0.67    11 C
                                    1.24%     1 P:y            -5.458  0.67     2 C
                                    1.19%     1 S             -13.685  2.00    12 C
                                    1.02%     1 P:y            -5.458  0.67    12 C
                                    1.01%     1 P:y            -5.458  0.67    16 C
     -15.794  2.00    26 A         10.84%     1 P:y            -9.272  1.33    27 O
                                   10.54%     1 P:y            -9.272  1.33    25 O
                                    5.16%     1 P:y            -9.272  1.33    22 O
                                    3.79%     1 P:y            -9.272  1.33    24 O
                                    3.69%     1 P:z            -5.458  0.67     5 C
                                    3.52%     1 P:z            -9.272  1.33    25 O
                                    3.14%     1 P:y            -5.458  0.67     4 C
                                    3.02%     1 S              -6.353  1.00    34 H
                                    2.93%     1 S              -6.353  1.00    46 H
                                    2.85%     1 P:z            -5.458  0.67     3 C
                                    2.69%     1 S             -13.685  2.00     7 C
                                    2.56%     1 P:z            -5.458  0.67     2 C
                                    2.35%     1 S             -13.685  2.00    13 C
                                    2.18%     1 P:z            -5.458  0.67    13 C
                                    2.18%     1 S             -13.685  2.00     2 C
                                    2.06%     2 P:y             4.576  0.00     4 C
                                    2.03%     1 P:z            -9.272  1.33    22 O
                                    1.89%     1 P:z            -9.272  1.33    26 O
                                    1.88%     1 S             -13.685  2.00     3 C
                                    1.78%     1 P:z            -5.458  0.67     6 C
                                    1.69%     1 S             -13.685  2.00    11 C
                                    1.59%     1 P:z            -5.458  0.67    11 C
                                    1.55%     1 P:z            -5.458  0.67    12 C
                                    1.54%     1 P:y            -5.458  0.67    11 C
                                    1.52%     1 P:z            -9.272  1.33    27 O
                                    1.43%     1 P:y            -5.458  0.67    12 C
                                    1.27%     1 S             -13.685  2.00     4 C
                                    1.14%     1 P:y            -9.272  1.33    26 O
     -15.623  2.00    27 A          5.94%     1 P:x            -9.272  1.33    29 O
                                    5.64%     1 S             -13.685  2.00    20 C
                                    5.54%     1 S             -13.685  2.00    21 C
                                    4.94%     1 P:z            -9.272  1.33    23 O
                                    4.32%     1 S             -13.685  2.00    18 C
                                    3.54%     1 P:y            -9.272  1.33    31 O
                                    3.53%     1 P:x            -5.458  0.67    10 C
                                    3.10%     1 S             -13.685  2.00    17 C
                                    2.77%     1 P:x            -9.272  1.33    31 O
                                    2.41%     1 P:x            -9.272  1.33    32 O
                                    2.41%     1 S              -6.353  1.00    51 H
                                    2.39%     1 P:z            -9.272  1.33    32 O
                                    2.37%     1 P:x            -5.458  0.67    19 C
                                    2.33%     1 S              -6.353  1.00    43 H
                                    2.24%     1 P:y            -9.272  1.33    23 O
                                    2.18%     1 P:y            -9.272  1.33    24 O
                                    1.82%     1 P:y            -5.458  0.67    17 C
                                    1.80%     1 S              -6.353  1.00    50 H
                                    1.64%     1 S             -13.685  2.00    16 C
                                    1.38%     1 P:z            -5.458  0.67    10 C
                                    1.35%     1 S             -23.825  2.00    23 O
                                    1.29%     1 P:x            -5.458  0.67    20 C
                                    1.23%     1 S              -6.353  1.00    49 H
                                    1.22%     1 S              -6.353  1.00    47 H
                                    1.21%     1 S             -13.685  2.00     8 C
     -15.382  2.00    28 A          8.54%     1 P:y            -9.272  1.33    24 O
                                    4.81%     1 P:y            -9.272  1.33    27 O
                                    3.97%     1 P:y            -9.272  1.33    23 O
                                    3.77%     1 S             -13.685  2.00     8 C
                                    3.66%     1 S             -13.685  2.00    16 C
                                    3.43%     1 P:z            -5.458  0.67     4 C
                                    2.64%     1 S              -6.353  1.00    39 H
                                    2.59%     1 P:z            -9.272  1.33    22 O
                                    2.36%     1 S             -13.685  2.00     5 C
                                    2.24%     1 S              -6.353  1.00    44 H
                                    2.20%     1 S             -13.685  2.00    10 C
                                    2.10%     1 S             -13.685  2.00     6 C
                                    1.94%     1 P:x            -9.272  1.33    32 O
                                    1.94%     1 S             -13.685  2.00    21 C
                                    1.85%     1 P:y            -5.458  0.67     5 C
                                    1.81%     1 P:z            -9.272  1.33    27 O
                                    1.56%     1 P:y            -5.458  0.67    15 C
                                    1.47%     1 P:z            -5.458  0.67    14 C
                                    1.42%     1 S              -6.353  1.00    36 H
                                    1.34%     1 S             -13.685  2.00    12 C
                                    1.33%     1 S              -6.353  1.00    40 H
                                    1.19%     1 P:z            -9.272  1.33    32 O
                                    1.17%     1 S             -13.685  2.00    20 C
                                    1.16%     1 S              -6.353  1.00    46 H
                                    1.16%     1 P:z            -9.272  1.33    23 O
                                    1.05%     1 S             -13.685  2.00    17 C
                                    1.05%     1 P:z            -9.272  1.33    24 O
                                    1.02%     1 P:z            -5.458  0.67     6 C
     -14.982  2.00    29 A          8.07%     1 S              -6.353  1.00    43 H
                                    6.17%     1 S              -6.353  1.00    42 H
                                    4.76%     1 P:y            -5.458  0.67    20 C
                                    4.54%     1 S              -6.353  1.00    40 H
                                    4.16%     1 S              -6.353  1.00    33 H
                                    4.06%     1 S              -6.353  1.00    41 H
                                    3.78%     1 S             -13.685  2.00    20 C
                                    3.50%     1 S             -13.685  2.00    19 C
                                    3.13%     1 P:z            -9.272  1.33    23 O
                                    3.12%     1 P:z            -5.458  0.67    10 C
                                    3.08%     1 P:y            -5.458  0.67    21 C
                                    3.05%     1 P:y            -5.458  0.67    19 C
                                    2.96%     1 S             -13.685  2.00    18 C
                                    2.92%     1 P:z            -5.458  0.67    20 C
                                    2.79%     1 S             -13.685  2.00    17 C
                                    2.71%     1 P:z            -5.458  0.67    17 C
                                    2.23%     1 P:y            -9.272  1.33    31 O
                                    2.18%     1 P:z            -9.272  1.33    30 O
                                    2.14%     1 P:z            -5.458  0.67    19 C
                                    2.02%     1 P:y            -5.458  0.67    18 C
                                    1.83%     1 P:y            -5.458  0.67    10 C
                                    1.69%     1 S              -6.353  1.00    50 H
                                    1.67%     1 P:z            -5.458  0.67    18 C
                                    1.62%     1 P:y            -9.272  1.33    23 O
                                   -1.51%     2 P:y             4.576  0.00    20 C
                                    1.44%     1 S             -23.825  2.00    23 O
                                    1.44%     1 P:z            -9.272  1.33    25 O
                                    1.41%     1 P:z            -5.458  0.67     1 C
                                    1.28%     1 S             -13.685  2.00    10 C
                                   -1.25%     2 P:y             4.576  0.00    19 C
                                    1.25%     1 P:x            -9.272  1.33    29 O
                                   -1.15%     2 P:z             4.576  0.00    17 C
                                    1.15%     1 S              -6.353  1.00    51 H
     -14.734  2.00    30 A         13.49%     1 P:y            -9.272  1.33    27 O
                                    7.63%     1 P:z            -5.458  0.67    13 C
                                    7.57%     1 P:y            -9.272  1.33    26 O
                                    4.90%     1 P:y            -5.458  0.67    14 C
                                    3.21%     1 P:y            -5.458  0.67    11 C
                                    3.17%     1 P:y            -9.272  1.33    25 O
                                    3.09%     1 S              -6.353  1.00    46 H
                                    2.91%     1 S             -13.685  2.00     3 C
                                    2.42%     1 P:y            -9.272  1.33    22 O
                                    2.31%     1 P:z            -5.458  0.67    15 C
                                    2.03%     1 P:z            -9.272  1.33    25 O
                                    1.90%     1 S              -6.353  1.00    38 H
                                    1.83%     1 P:y            -5.458  0.67     8 C
                                    1.74%     1 P:z            -5.458  0.67    12 C
                                    1.71%     1 P:z            -9.272  1.33    27 O
                                    1.64%     1 P:y            -5.458  0.67     2 C
                                    1.58%     1 S              -6.353  1.00    45 H
                                    1.28%     2 P:y             4.576  0.00    14 C
                                    1.20%     1 P:y            -5.458  0.67    12 C
                                    1.09%     1 P:z            -5.458  0.67     4 C
                                    1.07%     1 S             -13.685  2.00    15 C
                                    1.06%     1 P:z            -5.458  0.67    16 C
                                    1.02%     1 P:z            -9.272  1.33    26 O
                                    1.01%     1 P:y            -5.458  0.67     7 C
     -14.389  2.00    31 A         10.64%     1 P:y            -9.272  1.33    26 O
                                    8.34%     1 S             -13.685  2.00    12 C
                                    6.92%     1 S              -6.353  1.00    37 H
                                    6.57%     1 P:z            -9.272  1.33    26 O
                                    6.17%     1 P:y            -5.458  0.67    14 C
                                    4.08%     1 P:y            -9.272  1.33    22 O
                                    3.64%     1 S              -6.353  1.00    45 H
                                    2.55%     1 P:y            -9.272  1.33    25 O
                                    2.16%     2 P:y             4.576  0.00    14 C
                                    2.10%     1 P:z            -5.458  0.67    15 C
                                    2.07%     1 P:z            -9.272  1.33    25 O
                                    1.91%     1 S             -13.685  2.00    13 C
                                    1.87%     1 P:y            -5.458  0.67    13 C
                                    1.69%     2 P:z             4.576  0.00     7 C
                                    1.64%     1 S             -13.685  2.00     7 C
                                    1.60%     1 P:z            -5.458  0.67     8 C
                                    1.47%     1 P:z            -9.272  1.33    27 O
                                    1.46%     1 P:z            -5.458  0.67    16 C
                                    1.41%     1 P:z            -5.458  0.67    12 C
                                    1.33%     1 P:y            -5.458  0.67    11 C
                                    1.31%     1 P:y            -5.458  0.67     2 C
                                    1.17%     1 S             -13.685  2.00     3 C
                                    1.11%     1 P:y            -5.458  0.67     8 C
                                    1.04%     1 P:z            -5.458  0.67    13 C
                                    1.03%     1 S             -13.685  2.00     4 C
     -14.222  2.00    32 A         12.51%     1 P:x            -9.272  1.33    30 O
                                   12.50%     1 P:x            -9.272  1.33    29 O
                                    5.49%     1 P:z            -5.458  0.67    19 C
                                    4.93%     1 P:y            -9.272  1.33    30 O
                                    4.75%     1 P:x            -5.458  0.67    19 C
                                    4.30%     1 S              -6.353  1.00    48 H
                                    4.02%     1 P:y            -5.458  0.67    17 C
                                    3.47%     1 P:x            -9.272  1.33    23 O
                                    3.18%     1 P:z            -5.458  0.67    18 C
                                    2.82%     1 P:z            -9.272  1.33    31 O
                                    2.78%     1 S              -6.353  1.00    47 H
                                    2.56%     1 P:x            -5.458  0.67    20 C
                                    1.95%     1 P:z            -9.272  1.33    30 O
                                    1.78%     1 P:y            -5.458  0.67    21 C
                                    1.75%     1 S              -6.353  1.00    50 H
                                    1.67%     1 P:z            -9.272  1.33    32 O
                                    1.60%     1 P:y            -5.458  0.67    20 C
                                    1.56%     1 P:x            -5.458  0.67    21 C
                                    1.24%     1 P:y            -9.272  1.33    31 O
                                    1.21%     1 S             -23.825  2.00    23 O
                                    1.12%     1 S             -13.685  2.00    20 C
                                    1.05%     1 S             -23.825  2.00    30 O
                                    1.05%     1 S              -6.353  1.00    51 H
     -14.203  2.00    33 A         10.46%     1 P:z            -5.458  0.67     1 C
                                    9.81%     1 P:y            -9.272  1.33    25 O
                                    6.60%     1 P:z            -5.458  0.67     5 C
                                    5.68%     1 P:z            -5.458  0.67     6 C
                                    5.29%     1 P:y            -9.272  1.33    24 O
                                    4.43%     1 S             -13.685  2.00     9 C
                                    3.86%     1 P:z            -5.458  0.67     2 C
                                    2.15%     1 S              -6.353  1.00    34 H
                                    1.90%     1 S             -13.685  2.00     6 C
                                    1.86%     1 P:z            -9.272  1.33    22 O
                                    1.76%     1 P:z            -5.458  0.67     4 C
                                    1.74%     1 S             -23.825  2.00    28 O
                                    1.65%     1 P:z            -5.458  0.67     9 C
                                    1.64%     1 P:y            -5.458  0.67    21 C
                                    1.60%     1 S             -13.685  2.00     2 C
                                    1.38%     1 P:y            -5.458  0.67    15 C
                                    1.34%     1 S              -6.353  1.00    44 H
                                    1.30%     1 S             -23.825  2.00    25 O
                                    1.26%     1 P:x            -9.272  1.33    32 O
                                    1.21%     1 S              -6.353  1.00    43 H
                                    1.16%     1 S              -6.353  1.00    50 H
                                    1.04%     2 P:z             4.576  0.00     6 C
                                    1.04%     2 P:z             4.576  0.00     2 C
                                    1.00%     1 P:y            -5.458  0.67     2 C
     -13.942  2.00    34 A          4.20%     1 S             -13.685  2.00     9 C
                                    4.07%     1 P:z            -5.458  0.67     1 C
                                    3.78%     1 P:x            -9.272  1.33    23 O
                                    3.66%     1 P:y            -5.458  0.67    10 C
                                    3.60%     1 P:x            -9.272  1.33    32 O
                                    3.32%     1 P:y            -5.458  0.67    15 C
                                    2.58%     1 P:y            -9.272  1.33    27 O
                                    2.45%     1 P:z            -5.458  0.67    14 C
                                    2.28%     1 P:y            -5.458  0.67     6 C
                                    2.08%     1 P:z            -5.458  0.67    21 C
                                    2.07%     1 S             -13.685  2.00    11 C
                                    2.05%     1 S              -6.353  1.00    35 H
                                    1.95%     1 P:y            -5.458  0.67     1 C
                                    1.81%     1 P:y            -5.458  0.67     8 C
                                    1.74%     1 P:z            -5.458  0.67     3 C
                                    1.59%     1 P:z            -5.458  0.67     5 C
                                    1.59%     1 P:z            -5.458  0.67    20 C
                                    1.57%     1 P:y            -5.458  0.67    16 C
                                    1.54%     1 P:y            -9.272  1.33    26 O
                                    1.49%     1 P:y            -9.272  1.33    31 O
                                    1.47%     1 P:y            -9.272  1.33    23 O
                                    1.40%     1 P:z            -9.272  1.33    26 O
                                    1.37%     1 P:x            -9.272  1.33    29 O
                                    1.34%     1 P:y            -5.458  0.67     7 C
                                    1.33%     1 P:y            -5.458  0.67     5 C
                                    1.33%     1 P:y            -9.272  1.33    24 O
                                    1.25%     1 P:z            -5.458  0.67     2 C
                                    1.23%     1 P:z            -9.272  1.33    24 O
                                    1.23%     1 S             -13.685  2.00     2 C
                                    1.14%     1 P:z            -5.458  0.67    16 C
                                    1.11%     1 S             -23.825  2.00    28 O
     -13.767  2.00    35 A          9.29%     1 P:x            -9.272  1.33    32 O
                                    5.78%     1 P:y            -5.458  0.67    21 C
                                    4.72%     1 S              -6.353  1.00    40 H
                                    4.35%     1 P:y            -9.272  1.33    24 O
                                    3.97%     1 P:y            -9.272  1.33    25 O
                                    3.95%     1 S              -6.353  1.00    50 H
                                    3.79%     1 P:z            -5.458  0.67    21 C
                                    2.84%     1 P:y            -5.458  0.67    17 C
                                    2.83%     1 P:z            -5.458  0.67    17 C
                                    2.76%     1 S              -6.353  1.00    52 H
                                    2.68%     1 P:z            -5.458  0.67     1 C
                                    2.61%     1 S              -6.353  1.00    51 H
                                    2.59%     1 P:y            -9.272  1.33    32 O
                                    2.37%     1 S              -6.353  1.00    41 H
                                    2.22%     1 P:z            -5.458  0.67     6 C
                                    1.90%     1 P:z            -5.458  0.67    20 C
                                    1.84%     1 P:z            -9.272  1.33    22 O
                                    1.67%     1 P:z            -5.458  0.67    18 C
                                    1.43%     1 P:z            -9.272  1.33    31 O
                                    1.42%     1 P:y            -9.272  1.33    22 O
                                    1.31%     1 P:z            -5.458  0.67     2 C
                                    1.25%     1 P:z            -5.458  0.67    10 C
                                    1.24%     1 S             -13.685  2.00    21 C
                                    1.23%     1 S              -6.353  1.00    43 H
                                    1.15%     1 P:y            -5.458  0.67    18 C
                                    1.12%     1 S              -6.353  1.00    34 H
                                    1.04%     1 S              -6.353  1.00    44 H
     -13.461  2.00    36 A          5.96%     1 P:z            -9.272  1.33    31 O
                                    4.45%     1 P:y            -9.272  1.33    31 O
                                    3.97%     1 P:z            -5.458  0.67     8 C
                                    3.62%     1 P:x            -5.458  0.67    18 C
                                    3.20%     1 P:z            -9.272  1.33    22 O
                                    3.04%     1 S              -6.353  1.00    36 H
                                    2.96%     1 S              -6.353  1.00    49 H
                                    2.71%     1 P:y            -5.458  0.67    18 C
                                    2.31%     1 S              -6.353  1.00    41 H
                                    2.17%     1 P:y            -5.458  0.67     9 C
                                    2.14%     1 P:y            -5.458  0.67    19 C
                                    2.09%     1 S              -6.353  1.00    35 H
                                    2.08%     1 P:x            -9.272  1.33    31 O
                                    2.07%     1 P:y            -5.458  0.67    10 C
                                    2.03%     1 S             -13.685  2.00     8 C
                                    1.91%     1 P:z            -5.458  0.67    18 C
                                    1.87%     1 P:z            -9.272  1.33    30 O
                                    1.60%     1 P:y            -5.458  0.67     1 C
                                    1.44%     1 P:y            -5.458  0.67    16 C
                                    1.43%     1 P:x            -9.272  1.33    29 O
                                    1.41%     1 P:x            -5.458  0.67    20 C
                                    1.39%     1 P:y            -5.458  0.67    21 C
                                    1.35%     1 S              -6.353  1.00    50 H
                                    1.28%     1 S             -13.685  2.00     7 C
                                    1.27%     1 P:y            -9.272  1.33    28 O
                                    1.23%     1 S              -6.353  1.00    42 H
                                    1.22%     1 P:z            -5.458  0.67    15 C
                                    1.21%     1 P:x            -5.458  0.67    17 C
                                    1.20%     1 P:z            -9.272  1.33    26 O
                                    1.09%     1 P:x            -9.272  1.33    23 O
                                    1.08%     1 P:y            -5.458  0.67    15 C
                                    1.05%     1 P:z            -5.458  0.67     3 C
                                    1.01%     1 S             -23.825  2.00    22 O
     -13.235  2.00    37 A          8.62%     1 P:y            -9.272  1.33    24 O
                                    7.15%     1 P:z            -9.272  1.33    22 O
                                    6.35%     1 P:y            -5.458  0.67     6 C
                                    4.98%     1 P:y            -5.458  0.67     5 C
                                    4.17%     1 P:z            -9.272  1.33    24 O
                                    3.33%     1 P:x            -9.272  1.33    32 O
                                    3.07%     1 P:y            -9.272  1.33    26 O
                                    2.68%     1 S             -13.685  2.00     4 C
                                    1.98%     2 P:y             4.576  0.00     6 C
                                    1.96%     1 S             -23.825  2.00    22 O
                                    1.95%     1 S              -6.353  1.00    44 H
                                    1.90%     1 S             -13.685  2.00     5 C
                                    1.74%     1 P:z            -5.458  0.67     5 C
                                    1.63%     1 P:y            -5.458  0.67     7 C
                                    1.55%     1 P:y            -9.272  1.33    31 O
                                    1.54%     1 P:y            -5.458  0.67    11 C
                                    1.47%     1 P:y            -5.458  0.67    13 C
                                    1.46%     1 P:y            -5.458  0.67     8 C
                                    1.45%     1 S              -6.353  1.00    36 H
                                    1.40%     1 P:z            -5.458  0.67    14 C
                                    1.33%     1 P:z            -5.458  0.67    16 C
                                    1.27%     1 P:y            -5.458  0.67     1 C
                                    1.15%     1 P:z            -5.458  0.67    21 C
                                    1.15%     1 P:z            -5.458  0.67     8 C
                                    1.10%     1 P:z            -5.458  0.67     3 C
                                    1.05%     1 P:y            -5.458  0.67     9 C
     -12.963  2.00    38 A          5.05%     1 P:y            -5.458  0.67     3 C
                                    4.74%     1 P:y            -5.458  0.67     1 C
                                    4.54%     1 P:y            -9.272  1.33    22 O
                                    3.40%     1 S              -6.353  1.00    35 H
                                    3.13%     1 P:z            -9.272  1.33    25 O
                                    2.94%     1 P:z            -5.458  0.67    10 C
                                    2.76%     1 P:z            -5.458  0.67    19 C
                                    2.72%     1 S              -6.353  1.00    42 H
                                    2.66%     1 P:y            -9.272  1.33    27 O
                                    2.59%     1 P:z            -5.458  0.67    16 C
                                    2.45%     1 P:y            -9.272  1.33    25 O
                                    2.31%     1 S              -6.353  1.00    41 H
                                    2.13%     1 S              -6.353  1.00    33 H
                                    2.13%     1 P:z            -5.458  0.67     2 C
                                    2.03%     1 P:x            -9.272  1.33    32 O
                                    2.03%     1 P:y            -5.458  0.67    19 C
                                    1.98%     1 P:z            -5.458  0.67    18 C
                                    1.93%     2 P:y             4.576  0.00     4 C
                                    1.89%     1 P:z            -9.272  1.33    23 O
                                    1.81%     1 P:y            -9.272  1.33    30 O
                                    1.46%     1 P:y            -5.458  0.67     2 C
                                    1.43%     1 P:z            -5.458  0.67     3 C
                                    1.41%     1 P:y            -5.458  0.67    18 C
                                    1.34%     1 S             -13.685  2.00     4 C
                                    1.27%     1 P:z            -9.272  1.33    32 O
                                    1.12%     1 P:z            -5.458  0.67    20 C
                                    1.10%     1 P:y            -5.458  0.67     6 C
                                    1.05%     1 P:z            -5.458  0.67    15 C
                                    1.01%     1 P:z            -5.458  0.67    12 C
     -12.929  2.00    39 A          6.06%     1 P:x            -9.272  1.33    29 O
                                    3.84%     1 P:y            -9.272  1.33    23 O
                                    3.84%     1 P:x            -5.458  0.67    19 C
                                    3.82%     1 P:x            -5.458  0.67    18 C
                                    3.74%     1 P:y            -9.272  1.33    31 O
                                    3.32%     1 P:z            -5.458  0.67    19 C
                                    3.10%     1 P:y            -9.272  1.33    30 O
                                    3.05%     1 P:z            -9.272  1.33    30 O
                                    2.73%     1 P:z            -5.458  0.67    20 C
                                    2.34%     1 P:x            -5.458  0.67    17 C
                                    2.28%     1 P:z            -5.458  0.67    16 C
                                    2.04%     1 P:y            -5.458  0.67    21 C
                                    1.98%     1 P:z            -5.458  0.67     5 C
                                    1.84%     1 P:z            -9.272  1.33    32 O
                                    1.84%     1 P:z            -5.458  0.67    15 C
                                    1.80%     1 S              -6.353  1.00    35 H
                                    1.75%     1 P:z            -9.272  1.33    23 O
                                    1.72%     1 P:x            -5.458  0.67    21 C
                                    1.65%     1 S              -6.353  1.00    38 H
                                    1.46%     1 S              -6.353  1.00    50 H
                                    1.45%     1 P:y            -5.458  0.67     1 C
                                    1.39%     1 P:z            -5.458  0.67     9 C
                                    1.37%     1 P:y            -5.458  0.67    11 C
                                    1.28%     1 S              -6.353  1.00    36 H
                                    1.27%     1 P:z            -9.272  1.33    31 O
                                    1.26%     1 P:x            -5.458  0.67    10 C
                                    1.24%     1 S             -13.685  2.00     8 C
                                    1.19%     1 S              -6.353  1.00    47 H
                                    1.19%     1 S              -6.353  1.00    49 H
                                    1.13%     1 P:y            -5.458  0.67     9 C
                                    1.08%     1 P:y            -9.272  1.33    26 O
     -12.690  2.00    40 A          9.65%     1 P:x            -9.272  1.33    29 O
                                    6.15%     1 P:x            -9.272  1.33    32 O
                                    5.00%     1 P:z            -5.458  0.67    21 C
                                    3.95%     1 S              -6.353  1.00    51 H
                                    3.85%     1 P:z            -9.272  1.33    23 O
                                    3.84%     1 P:x            -9.272  1.33    30 O
                                    3.26%     1 P:y            -5.458  0.67    17 C
                                    2.77%     1 P:x            -9.272  1.33    22 O
                                    2.40%     1 S              -6.353  1.00    40 H
                                    2.36%     1 S              -6.353  1.00    47 H
                                    2.23%     1 S              -6.353  1.00    41 H
                                    2.02%     1 P:z            -9.272  1.33    31 O
                                    1.99%     1 P:y            -5.458  0.67    20 C
                                    1.98%     1 S              -6.353  1.00    33 H
                                    1.85%     1 S             -13.685  2.00    10 C
                                    1.54%     1 S             -23.825  2.00    23 O
                                    1.48%     1 S              -6.353  1.00    48 H
                                    1.48%     1 P:z            -5.458  0.67     5 C
                                    1.36%     1 P:y            -9.272  1.33    30 O
                                    1.35%     1 P:z            -5.458  0.67    17 C
                                    1.27%     1 P:z            -5.458  0.67    18 C
                                    1.26%     1 S              -6.353  1.00    52 H
                                    1.24%     1 P:z            -5.458  0.67    10 C
                                    1.08%     1 P:z            -5.458  0.67    19 C
     -12.590  2.00    41 A          7.02%     1 P:z            -5.458  0.67     8 C
                                    6.32%     1 S              -6.353  1.00    36 H
                                    3.92%     1 S              -6.353  1.00    42 H
                                    3.56%     1 P:y            -9.272  1.33    30 O
                                    3.34%     1 P:y            -5.458  0.67    17 C
                                    3.26%     1 P:z            -5.458  0.67    19 C
                                    2.58%     1 S              -6.353  1.00    40 H
                                    2.58%     1 S              -6.353  1.00    37 H
                                    2.37%     1 P:x            -9.272  1.33    29 O
                                    2.17%     1 P:y            -5.458  0.67     2 C
                                    2.07%     1 P:z            -5.458  0.67    12 C
                                    1.89%     1 P:z            -5.458  0.67     5 C
                                    1.73%     1 P:y            -5.458  0.67     7 C
                                    1.72%     1 P:x            -9.272  1.33    31 O
                                    1.70%     1 S             -13.685  2.00    17 C
                                    1.67%     1 P:y            -9.272  1.33    29 O
                                    1.59%     1 P:y            -9.272  1.33    22 O
                                    1.58%     1 S              -6.353  1.00    33 H
                                    1.55%     1 P:y            -5.458  0.67    19 C
                                    1.54%     1 P:z            -5.458  0.67    10 C
                                    1.53%     1 P:z            -9.272  1.33    25 O
                                    1.51%     1 P:z            -5.458  0.67     1 C
                                    1.33%     1 P:y            -5.458  0.67     1 C
                                    1.29%     1 S             -13.685  2.00     4 C
                                    1.20%     1 P:y            -5.458  0.67    16 C
                                    1.13%     1 P:x            -9.272  1.33    32 O
                                    1.10%     1 P:z            -5.458  0.67     9 C
                                    1.00%     1 P:y            -5.458  0.67    18 C
                                    1.00%     1 P:y            -9.272  1.33    24 O
     -12.349  2.00    42 A          4.52%     1 P:y            -5.458  0.67     5 C
                                    4.52%     1 P:y            -5.458  0.67     3 C
                                    3.75%     1 S              -6.353  1.00    38 H
                                    3.57%     1 P:z            -9.272  1.33    27 O
                                    3.17%     1 P:z            -5.458  0.67    10 C
                                    3.07%     1 P:y            -5.458  0.67     6 C
                                    3.04%     1 P:y            -5.458  0.67    13 C
                                    2.78%     1 P:y            -5.458  0.67     7 C
                                    2.57%     1 P:y            -5.458  0.67    12 C
                                    2.33%     1 P:z            -5.458  0.67    15 C
                                    2.29%     1 P:z            -9.272  1.33    24 O
                                    2.27%     1 P:z            -9.272  1.33    25 O
                                    2.11%     1 P:z            -5.458  0.67     8 C
                                    2.07%     1 P:y            -9.272  1.33    26 O
                                    1.95%     1 P:y            -5.458  0.67     2 C
                                    1.67%     1 P:y            -9.272  1.33    24 O
                                    1.55%     2 P:y             4.576  0.00     6 C
                                    1.43%     1 P:y            -9.272  1.33    23 O
                                    1.36%     1 S             -13.685  2.00     9 C
                                    1.36%     1 P:z            -9.272  1.33    30 O
                                    1.29%     1 P:z            -5.458  0.67    18 C
                                    1.26%     1 P:z            -5.458  0.67    16 C
                                    1.22%     1 P:y            -5.458  0.67    11 C
                                    1.14%     1 P:x            -9.272  1.33    22 O
                                    1.06%     2 P:y             4.576  0.00     7 C
                                    1.03%     1 P:z            -5.458  0.67    14 C
                                    1.00%     1 P:y            -9.272  1.33    29 O
     -12.060  2.00    43 A         18.71%     1 P:x            -9.272  1.33    22 O
                                    8.96%     1 P:x            -5.458  0.67     7 C
                                    6.11%     1 P:x            -5.458  0.67     4 C
                                    3.82%     1 S              -6.353  1.00    39 H
                                    3.02%     1 P:x            -5.458  0.67    11 C
                                    3.02%     1 P:y            -5.458  0.67    16 C
                                    2.74%     1 P:x            -5.458  0.67     5 C
                                    2.43%     1 P:y            -5.458  0.67    11 C
                                    2.37%     1 P:y            -9.272  1.33    22 O
                                    2.28%     1 P:x            -5.458  0.67     8 C
                                    1.96%     1 P:y            -5.458  0.67     3 C
                                    1.60%     1 P:z            -5.458  0.67    21 C
                                    1.59%     1 P:y            -5.458  0.67    21 C
                                    1.53%     1 P:z            -5.458  0.67    12 C
                                    1.31%     1 S              -6.353  1.00    50 H
                                    1.30%     1 P:y            -9.272  1.33    27 O
                                    1.28%     1 P:z            -5.458  0.67    16 C
                                    1.20%     1 P:y            -5.458  0.67    13 C
                                    1.14%     1 P:z            -9.272  1.33    25 O
                                    1.13%     1 P:z            -9.272  1.33    27 O
                                    1.13%     1 P:x            -9.272  1.33    29 O
                                    1.08%     1 P:y            -5.458  0.67    12 C
                                    1.03%     1 P:x            -5.458  0.67     9 C
     -11.904  2.00    44 A         11.06%     1 P:x            -9.272  1.33    22 O
                                    6.51%     1 S              -6.353  1.00    39 H
                                    4.84%     1 P:x            -5.458  0.67     4 C
                                    3.79%     1 P:z            -9.272  1.33    27 O
                                    3.59%     1 P:y            -5.458  0.67    16 C
                                    3.12%     1 P:y            -5.458  0.67    12 C
                                    2.82%     1 P:y            -5.458  0.67    13 C
                                    2.74%     1 P:x            -5.458  0.67     3 C
                                    2.64%     1 P:x            -5.458  0.67     7 C
                                    2.59%     1 P:z            -5.458  0.67    11 C
                                    2.54%     1 P:z            -5.458  0.67    12 C
                                    2.18%     1 P:x            -5.458  0.67     5 C
                                    2.15%     1 P:z            -9.272  1.33    26 O
                                    2.02%     1 P:z            -5.458  0.67    16 C
                                    1.50%     1 P:y            -5.458  0.67    11 C
                                    1.41%     1 S             -13.685  2.00    16 C
                                    1.32%     2 P:z             4.576  0.00     7 C
                                    1.20%     1 P:x            -5.458  0.67     2 C
                                    1.19%     1 S             -13.685  2.00    15 C
                                    1.12%     1 P:z            -5.458  0.67     8 C
                                    1.11%     1 P:y            -5.458  0.67     8 C
                                    1.08%     1 P:x            -9.272  1.33    31 O
                                    1.05%     1 P:y            -9.272  1.33    27 O
                                    1.04%     1 P:z            -5.458  0.67    17 C
                                    1.03%     1 S              -6.353  1.00    38 H
                                    1.00%     1 P:x            -5.458  0.67     6 C
     -11.718  2.00    45 A          5.17%     1 S              -6.353  1.00    37 H
                                    4.75%     1 S              -6.353  1.00    36 H
                                    4.46%     1 P:y            -5.458  0.67    12 C
                                    4.43%     1 S              -6.353  1.00    38 H
                                    3.58%     1 P:z            -5.458  0.67    15 C
                                    3.48%     1 P:z            -5.458  0.67     4 C
                                    3.21%     1 P:z            -5.458  0.67     3 C
                                    2.96%     1 P:y            -5.458  0.67    20 C
                                    2.57%     1 P:y            -5.458  0.67    18 C
                                    2.35%     1 P:z            -9.272  1.33    23 O
                                    2.32%     1 P:y            -5.458  0.67    13 C
                                    2.10%     1 S              -6.353  1.00    35 H
                                    2.01%     1 P:z            -5.458  0.67     8 C
                                    1.95%     1 P:y            -5.458  0.67     8 C
                                    1.90%     1 P:x            -9.272  1.33    29 O
                                    1.80%     1 P:x            -9.272  1.33    31 O
                                    1.77%     1 P:z            -5.458  0.67    12 C
                                    1.60%     1 P:y            -5.458  0.67     1 C
                                    1.60%     1 P:x            -5.458  0.67    21 C
                                    1.27%     1 S              -6.353  1.00    41 H
                                    1.26%     2 P:z             4.576  0.00     4 C
                                    1.16%     1 P:z            -9.272  1.33    31 O
                                    1.08%     1 S              -6.353  1.00    43 H
                                    1.07%     1 P:x            -9.272  1.33    23 O
                                    1.02%     1 P:y            -9.272  1.33    32 O
     -11.560  2.00    46 A          5.18%     1 S              -6.353  1.00    38 H
                                    4.88%     1 P:y            -5.458  0.67    18 C
                                    4.85%     1 P:x            -9.272  1.33    29 O
                                    3.95%     1 P:y            -5.458  0.67    20 C
                                    3.47%     1 P:z            -5.458  0.67    15 C
                                    3.14%     1 P:z            -9.272  1.33    30 O
                                    2.77%     1 P:y            -9.272  1.33    23 O
                                    2.77%     1 P:z            -5.458  0.67    17 C
                                    2.66%     1 P:y            -9.272  1.33    32 O
                                    2.38%     1 P:x            -5.458  0.67    10 C
                                    2.35%     1 P:x            -9.272  1.33    31 O
                                    2.34%     1 S              -6.353  1.00    35 H
                                    2.33%     1 S              -6.353  1.00    43 H
                                    2.20%     1 P:x            -5.458  0.67    19 C
                                    2.01%     1 P:y            -5.458  0.67    19 C
                                    1.98%     1 P:y            -5.458  0.67    21 C
                                    1.85%     1 S              -6.353  1.00    37 H
                                    1.82%     1 P:y            -5.458  0.67     1 C
                                    1.79%     1 P:z            -9.272  1.33    29 O
                                    1.69%     1 P:x            -5.458  0.67    17 C
                                    1.68%     1 P:y            -5.458  0.67    15 C
                                    1.68%     1 P:x            -5.458  0.67    18 C
                                    1.64%     1 P:x            -5.458  0.67    20 C
                                    1.62%     1 S              -6.353  1.00    50 H
                                    1.39%     1 P:y            -5.458  0.67     9 C
                                    1.39%     1 P:y            -5.458  0.67     8 C
                                    1.35%     1 P:y            -5.458  0.67    12 C
                                    1.19%     1 P:x            -5.458  0.67    21 C
                                    1.15%     1 S             -13.685  2.00    10 C
                                    1.13%     1 P:z            -5.458  0.67    20 C
                                    1.10%     1 S              -6.353  1.00    47 H
                                    1.04%     1 S              -6.353  1.00    41 H
     -11.475  2.00    47 A          9.91%     1 P:x            -5.458  0.67    14 C
                                    8.12%     1 P:x            -9.272  1.33    26 O
                                    7.41%     1 P:x            -5.458  0.67    13 C
                                    4.46%     1 P:x            -9.272  1.33    27 O
                                    3.90%     1 P:z            -5.458  0.67    17 C
                                    3.36%     1 P:z            -9.272  1.33    26 O
                                    3.21%     1 P:x            -9.272  1.33    31 O
                                    2.76%     1 P:x            -5.458  0.67    12 C
                                    2.75%     1 P:y            -5.458  0.67    18 C
                                    2.55%     1 P:z            -5.458  0.67     4 C
                                    2.32%     1 P:z            -9.272  1.33    30 O
                                    2.21%     1 P:x            -5.458  0.67    11 C
                                    2.16%     1 P:x            -5.458  0.67    15 C
                                    1.86%     1 P:z            -9.272  1.33    29 O
                                    1.73%     1 P:z            -5.458  0.67    10 C
                                    1.59%     1 P:z            -5.458  0.67     3 C
                                    1.53%     1 S              -6.353  1.00    35 H
                                    1.47%     1 P:y            -5.458  0.67    19 C
                                    1.39%     1 P:y            -9.272  1.33    29 O
                                    1.23%     1 P:z            -5.458  0.67    18 C
                                    1.14%     1 P:x            -5.458  0.67    16 C
                                    1.09%     2 P:z             4.576  0.00     4 C
                                    1.08%     1 S              -6.353  1.00    39 H
                                    1.05%     1 P:x            -5.458  0.67     7 C
                                    1.02%     1 P:y            -5.458  0.67     1 C
                                    1.00%     1 P:y            -5.458  0.67     5 C
     -11.444  2.00    48 A          4.73%     1 P:x            -9.272  1.33    26 O
                                    4.10%     1 P:x            -5.458  0.67    14 C
                                    3.52%     1 P:x            -5.458  0.67    13 C
                                    3.24%     1 P:y            -9.272  1.33    23 O
                                    3.01%     1 P:x            -9.272  1.33    27 O
                                    2.79%     1 P:x            -5.458  0.67    20 C
                                    2.61%     1 S              -6.353  1.00    38 H
                                    2.52%     1 P:z            -9.272  1.33    23 O
                                    2.31%     1 P:x            -9.272  1.33    32 O
                                    2.30%     1 P:z            -9.272  1.33    31 O
                                    2.16%     1 P:x            -5.458  0.67    15 C
                                    2.04%     1 P:y            -9.272  1.33    30 O
                                    2.03%     1 P:z            -5.458  0.67    21 C
                                    1.91%     1 P:x            -5.458  0.67    10 C
                                    1.79%     1 P:z            -9.272  1.33    30 O
                                    1.66%     1 P:y            -9.272  1.33    31 O
                                    1.65%     1 P:z            -5.458  0.67    20 C
                                    1.56%     1 P:z            -5.458  0.67     4 C
                                    1.50%     1 S              -6.353  1.00    43 H
                                    1.44%     1 P:y            -9.272  1.33    32 O
                                    1.31%     1 P:x            -9.272  1.33    31 O
                                    1.29%     1 P:z            -5.458  0.67    10 C
                                    1.29%     1 P:x            -5.458  0.67    12 C
                                    1.28%     1 P:z            -5.458  0.67    17 C
                                    1.25%     1 S              -6.353  1.00    35 H
                                    1.22%     1 P:y            -5.458  0.67    21 C
                                    1.22%     1 P:y            -5.458  0.67     9 C
                                    1.19%     1 P:x            -9.272  1.33    23 O
                                    1.16%     1 P:x            -5.458  0.67    19 C
                                    1.13%     1 P:y            -5.458  0.67    18 C
                                    1.13%     1 P:z            -5.458  0.67    15 C
                                    1.11%     1 P:z            -9.272  1.33    32 O
                                    1.11%     1 P:x            -5.458  0.67    18 C
                                    1.11%     1 P:y            -5.458  0.67     1 C
                                    1.10%     1 S             -23.825  2.00    31 O
                                    1.06%     1 P:y            -5.458  0.67    15 C
                                    1.03%     1 P:x            -5.458  0.67     3 C
     -11.340  2.00    49 A         10.45%     1 P:x            -9.272  1.33    26 O
                                    8.58%     1 P:x            -5.458  0.67    14 C
                                    6.84%     1 P:x            -9.272  1.33    22 O
                                    6.46%     1 P:x            -5.458  0.67    13 C
                                    4.72%     1 P:x            -9.272  1.33    27 O
                                    4.72%     1 P:y            -9.272  1.33    23 O
                                    3.67%     1 P:x            -5.458  0.67    10 C
                                    3.31%     1 P:y            -9.272  1.33    29 O
                                    2.89%     1 P:x            -5.458  0.67    17 C
                                    2.06%     1 P:y            -9.272  1.33    31 O
                                    1.99%     1 P:y            -5.458  0.67    19 C
                                    1.94%     1 P:x            -5.458  0.67     7 C
                                    1.94%     1 S              -6.353  1.00    42 H
                                    1.77%     1 P:x            -5.458  0.67    15 C
                                    1.72%     1 P:x            -9.272  1.33    23 O
                                    1.60%     1 P:y            -9.272  1.33    30 O
                                    1.24%     1 P:y            -5.458  0.67    18 C
                                    1.22%     1 P:x            -5.458  0.67    20 C
                                    1.10%     1 P:x            -5.458  0.67     4 C
                                    1.04%     1 P:x            -9.272  1.33    31 O
                                    1.01%     1 P:z            -9.272  1.33    31 O
     -11.044  2.00    50 A          7.17%     1 S              -6.353  1.00    51 H
                                    6.95%     1 P:z            -5.458  0.67    21 C
                                    5.83%     1 S              -6.353  1.00    50 H
                                    5.54%     1 P:y            -5.458  0.67    21 C
                                    4.14%     1 S              -6.353  1.00    35 H
                                    3.96%     1 P:y            -9.272  1.33    32 O
                                    3.55%     1 P:x            -9.272  1.33    32 O
                                    2.93%     1 P:z            -5.458  0.67    12 C
                                    2.80%     1 P:z            -9.272  1.33    23 O
                                    2.52%     1 P:z            -9.272  1.33    32 O
                                    2.40%     1 S              -6.353  1.00    37 H
                                    2.40%     1 P:y            -5.458  0.67     1 C
                                    2.06%     1 P:x            -5.458  0.67    21 C
                                    1.87%     1 P:y            -5.458  0.67    10 C
                                    1.72%     1 S              -6.353  1.00    38 H
                                    1.56%     1 P:x            -9.272  1.33    23 O
                                    1.55%     1 P:z            -9.272  1.33    24 O
                                    1.46%     1 P:z            -5.458  0.67    15 C
                                    1.38%     1 S              -6.353  1.00    40 H
                                    1.35%     1 P:y            -5.458  0.67    11 C
                                    1.16%     1 P:y            -9.272  1.33    23 O
                                    1.15%     1 P:y            -5.458  0.67     6 C
                                    1.12%     1 S              -6.353  1.00    33 H
     -10.976  2.00    51 A         11.31%     1 P:z            -9.272  1.33    26 O
                                    5.90%     1 P:z            -9.272  1.33    32 O
                                    5.50%     1 P:x            -5.458  0.67    21 C
                                    5.05%     1 P:z            -9.272  1.33    27 O
                                    3.35%     1 P:x            -5.458  0.67    20 C
                                    2.89%     1 P:y            -9.272  1.33    26 O
                                    2.81%     1 P:y            -5.458  0.67     7 C
                                    2.80%     1 S             -23.825  2.00    26 O
                                    2.55%     1 P:y            -5.458  0.67    11 C
                                    2.29%     1 P:y            -5.458  0.67    19 C
                                    2.13%     1 S              -6.353  1.00    51 H
                                    1.93%     1 P:z            -9.272  1.33    31 O
                                    1.82%     1 S              -6.353  1.00    50 H
                                    1.70%     1 P:z            -5.458  0.67    15 C
                                    1.67%     1 P:x            -9.272  1.33    31 O
                                    1.56%     1 S              -6.353  1.00    35 H
                                    1.52%     1 P:y            -5.458  0.67    16 C
                                    1.47%     1 P:z            -5.458  0.67    12 C
                                    1.41%     1 P:y            -5.458  0.67    13 C
                                    1.39%     1 P:y            -5.458  0.67    15 C
                                    1.36%     1 S              -6.353  1.00    45 H
                                    1.33%     1 S              -6.353  1.00    39 H
                                    1.33%     2 P:y             4.576  0.00    11 C
                                    1.28%     1 P:y            -5.458  0.67     1 C
                                    1.24%     1 P:y            -5.458  0.67    12 C
                                    1.02%     1 P:x            -5.458  0.67    19 C
     -10.848  2.00    52 A         17.24%     1 P:x            -9.272  1.33    25 O
                                   13.60%     1 P:x            -5.458  0.67     2 C
                                   10.86%     1 P:x            -5.458  0.67     6 C
                                    8.97%     1 P:x            -9.272  1.33    24 O
                                    8.84%     1 P:x            -5.458  0.67     1 C
                                    5.15%     1 P:x            -9.272  1.33    22 O
                                    3.32%     1 P:x            -5.458  0.67     7 C
                                    2.74%     1 P:x            -5.458  0.67     5 C
                                    2.41%     1 P:z            -9.272  1.33    25 O
                                    2.07%     1 P:x            -5.458  0.67     3 C
                                    1.38%     1 P:x            -9.272  1.33    26 O
                                    1.29%     1 P:x            -5.458  0.67    11 C
                                    1.18%     1 P:y            -9.272  1.33    23 O
     -10.828  2.00    53 A          7.13%     1 P:z            -9.272  1.33    26 O
                                    4.73%     1 P:y            -5.458  0.67    12 C
                                    4.23%     1 P:y            -5.458  0.67    19 C
                                    4.16%     1 P:z            -5.458  0.67     3 C
                                    2.64%     1 P:z            -9.272  1.33    27 O
                                    2.60%     1 S              -6.353  1.00    38 H
                                    2.54%     1 P:z            -5.458  0.67     4 C
                                    2.46%     1 S              -6.353  1.00    35 H
                                    2.45%     1 P:y            -5.458  0.67    13 C
                                    2.15%     1 P:y            -5.458  0.67     7 C
                                    2.05%     1 S              -6.353  1.00    39 H
                                    1.88%     1 P:x            -5.458  0.67    20 C
                                    1.84%     1 P:y            -5.458  0.67     1 C
                                    1.83%     1 P:z            -5.458  0.67     8 C
                                    1.82%     1 P:y            -5.458  0.67    10 C
                                    1.76%     1 S              -6.353  1.00    36 H
                                    1.75%     1 S              -6.353  1.00    37 H
                                    1.65%     1 P:z            -9.272  1.33    32 O
                                    1.64%     1 P:z            -9.272  1.33    30 O
                                    1.55%     1 P:x            -9.272  1.33    25 O
                                    1.50%     1 S             -23.825  2.00    26 O
                                    1.39%     1 P:x            -5.458  0.67    21 C
                                    1.31%     1 P:y            -9.272  1.33    26 O
                                    1.26%     2 P:y             4.576  0.00    13 C
                                    1.19%     1 P:z            -9.272  1.33    28 O
                                    1.02%     1 P:z            -5.458  0.67    11 C
     -10.556  2.00    54 A          9.30%     1 P:z            -9.272  1.33    25 O
                                    7.18%     1 P:z            -9.272  1.33    22 O
                                    4.09%     1 P:y            -9.272  1.33    22 O
                                    3.16%     1 S              -6.353  1.00    37 H
                                    3.04%     1 S              -6.353  1.00    35 H
                                    2.83%     1 P:z            -5.458  0.67    12 C
                                    2.65%     1 P:y            -9.272  1.33    25 O
                                    2.36%     1 P:z            -5.458  0.67    18 C
                                    2.31%     1 P:y            -5.458  0.67     3 C
                                    2.11%     1 P:x            -9.272  1.33    23 O
                                    2.04%     1 P:y            -9.272  1.33    31 O
                                    1.91%     1 P:z            -9.272  1.33    31 O
                                    1.62%     1 S             -23.825  2.00    22 O
                                    1.55%     1 S             -23.825  2.00    25 O
                                    1.44%     1 P:y            -9.272  1.33    32 O
                                    1.44%     1 P:z            -9.272  1.33    27 O
                                    1.30%     1 P:y            -5.458  0.67    10 C
                                    1.28%     1 P:z            -5.458  0.67    17 C
                                    1.20%     1 P:x            -5.458  0.67    18 C
                                    1.18%     1 P:z            -5.458  0.67    21 C
                                    1.18%     1 P:z            -5.458  0.67    11 C
                                    1.15%     1 S              -6.353  1.00    41 H
                                    1.09%     1 S              -6.353  1.00    51 H
                                    1.09%     1 P:y            -9.272  1.33    28 O
                                    1.09%     1 P:y            -5.458  0.67     1 C
     -10.479  2.00    55 A          6.93%     1 P:z            -9.272  1.33    25 O
                                    5.37%     1 P:z            -9.272  1.33    32 O
                                    4.41%     1 P:x            -5.458  0.67    21 C
                                    4.34%     1 P:z            -5.458  0.67    17 C
                                    4.31%     1 P:y            -9.272  1.33    29 O
                                    4.16%     1 P:z            -5.458  0.67    18 C
                                    3.23%     1 P:z            -9.272  1.33    31 O
                                    2.84%     1 S              -6.353  1.00    41 H
                                    2.75%     1 P:z            -9.272  1.33    23 O
                                    2.72%     1 P:y            -9.272  1.33    25 O
                                    2.44%     1 P:x            -9.272  1.33    30 O
                                    2.34%     1 P:x            -9.272  1.33    24 O
                                    2.33%     1 P:z            -9.272  1.33    24 O
                                    2.25%     1 P:y            -9.272  1.33    31 O
                                    2.08%     1 P:x            -5.458  0.67    20 C
                                    2.03%     1 P:z            -9.272  1.33    30 O
                                    1.80%     1 P:x            -5.458  0.67    18 C
                                    1.76%     1 P:x            -5.458  0.67     6 C
                                    1.75%     1 S              -6.353  1.00    35 H
                                    1.60%     1 S             -23.825  2.00    25 O
                                    1.58%     1 S              -6.353  1.00    40 H
                                    1.43%     1 P:z            -9.272  1.33    29 O
                                    1.43%     1 P:x            -5.458  0.67    19 C
                                    1.31%     1 P:x            -5.458  0.67    17 C
                                    1.21%     1 P:y            -5.458  0.67    10 C
                                    1.04%     1 S             -23.825  2.00    29 O
                                    1.01%     1 P:y            -9.272  1.33    32 O
     -10.294  2.00    56 A          8.62%     1 P:x            -9.272  1.33    24 O
                                    5.76%     1 P:z            -9.272  1.33    24 O
                                    5.55%     1 P:x            -5.458  0.67     6 C
                                    4.72%     1 P:z            -9.272  1.33    25 O
                                    4.72%     1 P:x            -9.272  1.33    25 O
                                    3.09%     1 S              -6.353  1.00    37 H
                                    2.65%     1 P:y            -9.272  1.33    25 O
                                    2.62%     1 P:y            -9.272  1.33    29 O
                                    2.31%     1 P:z            -5.458  0.67    12 C
                                    2.26%     1 P:z            -5.458  0.67    11 C
                                    2.25%     1 P:z            -9.272  1.33    27 O
                                    1.94%     1 P:x            -5.458  0.67     5 C
                                    1.88%     1 P:z            -5.458  0.67    17 C
                                    1.61%     1 P:y            -5.458  0.67     3 C
                                    1.60%     1 P:z            -9.272  1.33    22 O
                                    1.51%     1 S             -23.825  2.00    25 O
                                    1.41%     1 P:x            -9.272  1.33    22 O
                                    1.33%     1 P:z            -9.272  1.33    26 O
                                    1.31%     1 P:y            -5.458  0.67     1 C
                                    1.24%     1 S             -23.825  2.00    24 O
                                    1.21%     1 P:x            -5.458  0.67     9 C
                                    1.17%     1 P:x            -5.458  0.67     2 C
                                    1.16%     1 P:z            -9.272  1.33    31 O
                                    1.01%     1 P:z            -5.458  0.67    18 C
                                    1.00%     1 P:z            -9.272  1.33    32 O
     -10.222  2.00    57 A          7.69%     1 P:x            -9.272  1.33    25 O
                                    4.45%     1 P:z            -9.272  1.33    27 O
                                    4.31%     1 P:z            -5.458  0.67    11 C
                                    4.31%     1 P:x            -9.272  1.33    24 O
                                    4.08%     1 P:z            -5.458  0.67    16 C
                                    3.38%     1 P:x            -5.458  0.67     2 C
                                    3.03%     1 S              -6.353  1.00    38 H
                                    2.93%     1 P:y            -5.458  0.67    15 C
                                    2.43%     1 S              -6.353  1.00    39 H
                                    2.37%     1 P:x            -5.458  0.67     9 C
                                    2.35%     1 P:x            -5.458  0.67     6 C
                                    2.29%     1 P:y            -5.458  0.67    10 C
                                    2.17%     1 P:z            -9.272  1.33    30 O
                                    2.17%     1 P:y            -5.458  0.67    19 C
                                    2.06%     1 P:x            -9.272  1.33    28 O
                                    1.81%     1 P:y            -9.272  1.33    27 O
                                    1.79%     1 P:x            -5.458  0.67     5 C
                                    1.55%     1 P:y            -5.458  0.67    16 C
                                    1.48%     1 P:x            -9.272  1.33    23 O
                                    1.46%     1 P:z            -9.272  1.33    26 O
                                    1.41%     1 P:z            -9.272  1.33    31 O
                                    1.39%     1 S             -23.825  2.00    27 O
                                    1.37%     2 P:z             4.576  0.00    11 C
                                    1.37%     1 P:z            -5.458  0.67    12 C
                                    1.35%     1 P:y            -9.272  1.33    28 O
                                    1.26%     1 S              -6.353  1.00    36 H
                                    1.14%     1 S              -6.353  1.00    37 H
                                    1.00%     1 P:z            -5.458  0.67     5 C
                                    1.00%     1 S              -6.353  1.00    33 H
     -10.031  2.00    58 A          8.44%     1 P:z            -9.272  1.33    28 O
                                    7.96%     1 P:x            -9.272  1.33    25 O
                                    5.56%     1 P:z            -9.272  1.33    24 O
                                    4.59%     1 P:x            -9.272  1.33    24 O
                                    3.26%     1 P:y            -5.458  0.67     8 C
                                    3.05%     1 P:x            -5.458  0.67     2 C
                                    3.00%     1 S             -23.825  2.00    28 O
                                    2.83%     1 S              -6.353  1.00    36 H
                                    2.75%     1 P:y            -5.458  0.67     9 C
                                    2.34%     1 P:x            -5.458  0.67     6 C
                                    2.28%     1 P:x            -9.272  1.33    23 O
                                    2.11%     1 P:x            -9.272  1.33    28 O
                                    2.07%     1 P:z            -9.272  1.33    31 O
                                    1.84%     1 P:z            -9.272  1.33    22 O
                                    1.81%     1 P:y            -9.272  1.33    24 O
                                    1.74%     1 P:x            -9.272  1.33    22 O
                                    1.71%     2 P:y             4.576  0.00     9 C
                                    1.67%     1 P:y            -9.272  1.33    25 O
                                    1.42%     1 P:z            -5.458  0.67     8 C
                                    1.37%     1 P:x            -5.458  0.67     9 C
                                    1.33%     1 P:y            -9.272  1.33    28 O
                                    1.28%     1 S             -23.825  2.00    24 O
                                    1.19%     1 P:z            -9.272  1.33    25 O
                                    1.03%     1 P:y            -5.458  0.67     1 C
                                    1.03%     1 P:y            -5.458  0.67     2 C
                                    1.03%     1 P:y            -5.458  0.67    10 C
     -10.001  2.00    59 A         14.85%     1 P:z            -9.272  1.33    28 O
                                    9.27%     1 P:y            -9.272  1.33    28 O
                                    8.38%     1 S             -23.825  2.00    28 O
                                    5.77%     1 P:z            -9.272  1.33    22 O
                                    4.82%     1 P:z            -9.272  1.33    25 O
                                    4.47%     1 P:x            -9.272  1.33    25 O
                                    4.37%     1 P:z            -9.272  1.33    24 O
                                    4.08%     1 P:z            -5.458  0.67     9 C
                                    3.44%     1 P:y            -9.272  1.33    22 O
                                    2.72%     2 P:z             4.576  0.00     9 C
                                    2.25%     1 P:y            -9.272  1.33    25 O
                                    2.19%     1 P:x            -5.458  0.67     2 C
                                    2.07%     1 P:x            -9.272  1.33    24 O
                                    1.36%     1 P:x            -5.458  0.67     9 C
                                    1.28%     1 P:y            -5.458  0.67     5 C
                                    1.18%     1 P:z            -9.272  1.33    26 O
                                    1.05%     1 S              -6.353  1.00    35 H
                                    1.01%     1 S             -23.825  2.00    24 O
      -9.768  2.00    60 A         33.11%     1 P:x            -9.272  1.33    26 O
                                   28.00%     1 P:x            -9.272  1.33    27 O
                                    9.57%     1 P:x            -5.458  0.67    13 C
                                    5.91%     1 P:x            -5.458  0.67    12 C
                                    3.51%     1 P:x            -5.458  0.67    14 C
                                    2.52%     1 P:x            -5.458  0.67    11 C
                                    2.20%     1 P:z            -9.272  1.33    26 O
                                    1.31%     1 P:x            -9.272  1.33    22 O
                                    1.25%     1 P:z            -9.272  1.33    27 O
      -9.638  2.00    61 A          8.21%     1 P:z            -9.272  1.33    30 O
                                    6.42%     1 P:z            -9.272  1.33    27 O
                                    5.50%     1 P:y            -5.458  0.67    20 C
                                    5.35%     1 P:y            -9.272  1.33    29 O
                                    4.80%     1 P:y            -9.272  1.33    32 O
                                    4.25%     1 S              -6.353  1.00    33 H
                                    3.24%     1 P:z            -5.458  0.67    10 C
                                    3.22%     1 S              -6.353  1.00    43 H
                                    3.11%     1 P:z            -9.272  1.33    22 O
                                    2.73%     1 P:x            -9.272  1.33    30 O
                                    2.47%     1 P:x            -5.458  0.67    17 C
                                    2.00%     1 P:z            -9.272  1.33    24 O
                                    1.98%     1 P:y            -9.272  1.33    27 O
                                    1.90%     1 P:x            -9.272  1.33    23 O
                                    1.77%     1 P:z            -5.458  0.67    20 C
                                    1.63%     1 P:y            -9.272  1.33    22 O
                                    1.58%     1 P:x            -5.458  0.67    10 C
                                    1.36%     1 S             -23.825  2.00    30 O
                                    1.30%     1 S             -23.825  2.00    32 O
                                    1.28%     1 P:y            -5.458  0.67    19 C
                                    1.21%     1 S             -23.825  2.00    27 O
                                    1.17%     1 P:z            -9.272  1.33    32 O
                                    1.17%     1 P:x            -9.272  1.33    25 O
      -9.622  2.00    62 A          9.05%     1 P:x            -9.272  1.33    23 O
                                    8.53%     1 P:x            -9.272  1.33    30 O
                                    3.88%     1 S              -6.353  1.00    39 H
                                    3.48%     1 P:y            -9.272  1.33    26 O
                                    2.96%     1 P:z            -9.272  1.33    30 O
                                    2.61%     1 P:y            -5.458  0.67     8 C
                                    2.53%     1 S              -6.353  1.00    35 H
                                    2.33%     1 P:z            -9.272  1.33    26 O
                                    2.31%     1 S              -6.353  1.00    36 H
                                    2.09%     1 P:y            -5.458  0.67     1 C
                                    2.00%     1 P:y            -5.458  0.67     9 C
                                    1.89%     1 P:z            -9.272  1.33    27 O
                                    1.79%     1 P:y            -5.458  0.67     5 C
                                    1.69%     1 P:y            -9.272  1.33    27 O
                                    1.68%     1 S             -23.825  2.00    30 O
                                    1.66%     1 P:z            -9.272  1.33    28 O
                                    1.65%     1 P:y            -5.458  0.67    16 C
                                    1.64%     1 P:y            -5.458  0.67    12 C
                                    1.41%     1 P:y            -5.458  0.67    15 C
                                    1.40%     1 P:y            -9.272  1.33    22 O
                                    1.29%     1 P:z            -9.272  1.33    23 O
                                    1.28%     1 P:y            -5.458  0.67    10 C
                                    1.28%     1 P:y            -5.458  0.67     6 C
                                    1.26%     1 S             -23.825  2.00    23 O
                                    1.24%     1 P:z            -5.458  0.67    16 C
                                    1.01%     1 P:y            -9.272  1.33    32 O
      -9.554  2.00    63 A          5.96%     1 P:x            -9.272  1.33    30 O
                                    4.69%     1 P:y            -9.272  1.33    29 O
                                    4.57%     1 P:z            -9.272  1.33    27 O
                                    4.40%     1 P:y            -9.272  1.33    28 O
                                    4.17%     1 S              -6.353  1.00    36 H
                                    4.17%     1 P:z            -9.272  1.33    26 O
                                    3.14%     1 P:z            -5.458  0.67     8 C
                                    2.93%     1 P:y            -9.272  1.33    26 O
                                    2.76%     1 S              -6.353  1.00    39 H
                                    2.70%     1 P:z            -5.458  0.67    14 C
                                    2.65%     1 P:z            -9.272  1.33    28 O
                                    2.61%     1 P:x            -9.272  1.33    23 O
                                    2.20%     1 P:y            -5.458  0.67    15 C
                                    2.02%     1 P:y            -5.458  0.67    16 C
                                    1.92%     1 P:z            -9.272  1.33    30 O
                                    1.91%     1 P:z            -5.458  0.67    15 C
                                    1.82%     1 P:z            -9.272  1.33    22 O
                                    1.67%     1 P:z            -5.458  0.67     9 C
                                    1.64%     2 P:z             4.576  0.00     9 C
                                    1.53%     1 P:z            -5.458  0.67     5 C
                                    1.37%     1 P:z            -9.272  1.33    24 O
                                    1.36%     1 S             -23.825  2.00    28 O
                                    1.25%     1 P:y            -5.458  0.67     1 C
                                    1.18%     1 S              -6.353  1.00    35 H
                                    1.12%     1 P:y            -5.458  0.67     7 C
                                    1.10%     2 P:z             4.576  0.00     7 C
                                    1.08%     1 P:x            -9.272  1.33    27 O
                                    1.02%     1 P:z            -5.458  0.67    10 C
                                    1.01%     1 S             -23.825  2.00    30 O
                                    1.01%     1 P:z            -9.272  1.33    23 O
      -9.538  2.00    64 A          5.98%     1 P:y            -5.458  0.67    15 C
                                    5.86%     1 P:y            -5.458  0.67    16 C
                                    5.18%     1 P:z            -9.272  1.33    27 O
                                    4.62%     1 P:z            -9.272  1.33    26 O
                                    4.37%     1 P:z            -9.272  1.33    28 O
                                    4.08%     1 P:y            -9.272  1.33    27 O
                                    3.97%     1 P:y            -9.272  1.33    26 O
                                    3.83%     1 P:y            -5.458  0.67    11 C
                                    3.46%     1 P:y            -5.458  0.67     9 C
                                    3.33%     1 S              -6.353  1.00    38 H
                                    3.13%     1 P:y            -5.458  0.67     8 C
                                    2.96%     1 S              -6.353  1.00    36 H
                                    2.49%     1 S              -6.353  1.00    39 H
                                    1.95%     1 S              -6.353  1.00    35 H
                                    1.85%     1 S             -23.825  2.00    27 O
                                    1.85%     1 P:z            -5.458  0.67    12 C
                                    1.75%     1 P:x            -9.272  1.33    27 O
                                    1.72%     1 P:y            -5.458  0.67     7 C
                                    1.67%     2 P:y             4.576  0.00     7 C
                                    1.52%     2 P:y             4.576  0.00    16 C
                                    1.48%     1 P:y            -5.458  0.67     1 C
                                    1.22%     2 P:y             4.576  0.00    15 C
                                    1.17%     1 P:x            -5.458  0.67     9 C
                                    1.13%     1 P:y            -5.458  0.67    12 C
                                    1.10%     1 P:z            -9.272  1.33    22 O
                                    1.07%     2 P:y             4.576  0.00     9 C
                                    1.05%     1 P:y            -5.458  0.67     2 C
      -9.397  2.00    65 A         28.02%     1 P:x            -9.272  1.33    28 O
                                   23.50%     1 P:x            -5.458  0.67     9 C
                                    7.71%     1 P:x            -9.272  1.33    24 O
                                    6.92%     1 P:x            -5.458  0.67     8 C
                                    6.38%     1 P:x            -9.272  1.33    22 O
                                    4.37%     1 P:x            -9.272  1.33    25 O
                                    2.97%     1 P:x            -5.458  0.67     6 C
                                    2.09%     1 P:x            -9.272  1.33    27 O
                                    1.81%     1 P:x            -5.458  0.67     4 C
                                    1.34%     1 P:x            -5.458  0.67    11 C
      -9.269  2.00    66 A         10.32%     1 P:y            -9.272  1.33    32 O
                                    9.62%     1 P:x            -9.272  1.33    30 O
                                    4.37%     1 P:z            -9.272  1.33    27 O
                                    3.11%     1 S              -6.353  1.00    42 H
                                    2.75%     1 P:z            -9.272  1.33    32 O
                                    2.48%     1 P:z            -9.272  1.33    30 O
                                    2.34%     1 P:x            -5.458  0.67    11 C
                                    2.29%     1 P:x            -9.272  1.33    24 O
                                    2.26%     1 P:z            -5.458  0.67    10 C
                                    2.24%     1 P:x            -9.272  1.33    28 O
                                    2.14%     1 S             -23.825  2.00    32 O
                                    2.11%     1 P:x            -5.458  0.67     9 C
                                    2.00%     1 S              -6.353  1.00    43 H
                                    1.78%     1 P:z            -9.272  1.33    28 O
                                    1.71%     1 P:y            -9.272  1.33    30 O
                                    1.64%     1 P:z            -5.458  0.67    19 C
                                    1.53%     1 P:x            -9.272  1.33    31 O
                                    1.38%     1 S             -23.825  2.00    30 O
                                    1.37%     1 P:x            -5.458  0.67    16 C
                                    1.22%     1 P:z            -9.272  1.33    29 O
                                    1.20%     1 P:y            -5.458  0.67    19 C
                                    1.19%     1 P:z            -5.458  0.67    21 C
                                    1.13%     1 P:z            -5.458  0.67     4 C
                                    1.09%     1 S             -13.685  2.00    20 C
                                    1.04%     1 S              -6.353  1.00    51 H
                                    1.04%     1 P:z            -9.272  1.33    23 O
      -9.224  2.00    67 A         15.26%     1 P:x            -5.458  0.67    11 C
                                   13.36%     1 P:x            -9.272  1.33    27 O
                                    9.77%     1 P:x            -5.458  0.67    16 C
                                    5.85%     1 P:x            -9.272  1.33    24 O
                                    5.25%     1 P:x            -5.458  0.67     4 C
                                    4.24%     1 P:x            -5.458  0.67     7 C
                                    3.85%     1 P:x            -5.458  0.67    15 C
                                    2.72%     1 P:x            -9.272  1.33    31 O
                                    2.53%     1 P:x            -9.272  1.33    30 O
                                    2.48%     1 P:x            -5.458  0.67    12 C
                                    2.30%     1 P:x            -9.272  1.33    28 O
                                    2.27%     1 P:x            -9.272  1.33    22 O
                                    1.72%     1 P:x            -5.458  0.67     5 C
                                    1.71%     1 P:x            -5.458  0.67     9 C
                                    1.32%     1 S              -6.353  1.00    42 H
                                    1.29%     1 P:z            -9.272  1.33    30 O
                                    1.23%     1 P:x            -5.458  0.67     3 C
                                    1.14%     1 P:z            -5.458  0.67    11 C
                                    1.14%     1 P:z            -9.272  1.33    31 O
                                    1.08%     1 P:x            -5.458  0.67     6 C
      -9.016  2.00    68 A         23.90%     1 P:z            -9.272  1.33    24 O
                                    8.29%     1 P:z            -9.272  1.33    25 O
                                    6.58%     1 P:z            -5.458  0.67     1 C
                                    4.57%     1 P:y            -9.272  1.33    32 O
                                    3.86%     1 S             -23.825  2.00    24 O
                                    3.16%     1 P:z            -9.272  1.33    28 O
                                    3.06%     1 P:y            -9.272  1.33    24 O
                                    2.93%     1 P:z            -5.458  0.67     6 C
                                    2.92%     2 P:z             4.576  0.00     6 C
                                    2.34%     1 P:z            -9.272  1.33    32 O
                                    2.09%     1 P:y            -9.272  1.33    25 O
                                    1.79%     1 P:z            -9.272  1.33    23 O
                                    1.68%     1 S              -6.353  1.00    44 H
                                    1.49%     2 P:z             4.576  0.00     2 C
                                    1.32%     2 P:z             4.576  0.00     1 C
                                    1.27%     1 P:y            -5.458  0.67     6 C
                                    1.25%     1 P:x            -9.272  1.33    31 O
                                    1.14%     1 P:y            -5.458  0.67     5 C
                                    1.09%     1 P:z            -5.458  0.67     2 C
                                    1.09%     1 P:z            -9.272  1.33    31 O
                                    1.03%     1 S             -23.825  2.00    32 O
      -8.944  2.00    69 A         16.89%     1 P:x            -9.272  1.33    31 O
                                    9.55%     1 P:z            -9.272  1.33    31 O
                                    5.17%     1 S              -6.353  1.00    41 H
                                    4.61%     1 P:z            -9.272  1.33    29 O
                                    4.43%     1 P:y            -9.272  1.33    32 O
                                    3.70%     1 P:z            -9.272  1.33    32 O
                                    3.52%     1 P:z            -9.272  1.33    24 O
                                    3.06%     1 P:z            -5.458  0.67    17 C
                                    2.95%     1 P:z            -5.458  0.67    18 C
                                    2.90%     1 S             -23.825  2.00    31 O
                                    2.14%     1 S              -6.353  1.00    50 H
                                    2.07%     1 P:z            -9.272  1.33    25 O
                                    1.80%     1 S              -6.353  1.00    42 H
                                    1.72%     1 P:y            -5.458  0.67    20 C
                                    1.63%     1 P:y            -9.272  1.33    29 O
                                    1.32%     1 P:x            -9.272  1.33    22 O
                                    1.29%     1 P:z            -5.458  0.67     1 C
                                    1.23%     1 P:x            -5.458  0.67    11 C
                                    1.19%     1 P:y            -5.458  0.67    21 C
                                    1.16%     1 P:y            -5.458  0.67    18 C
                                    1.10%     1 S             -23.825  2.00    32 O
                                    1.00%     1 P:x            -5.458  0.67    16 C
      -8.743  2.00    70 A          6.43%     1 P:z            -9.272  1.33    27 O
                                    6.23%     1 S              -6.353  1.00    37 H
                                    5.69%     1 P:z            -5.458  0.67    16 C
                                    5.25%     1 S              -6.353  1.00    39 H
                                    5.17%     1 P:z            -9.272  1.33    22 O
                                    4.82%     1 P:z            -5.458  0.67    14 C
                                    4.61%     1 P:z            -5.458  0.67     8 C
                                    4.03%     1 S              -6.353  1.00    38 H
                                    3.80%     1 P:z            -5.458  0.67    12 C
                                    2.94%     1 P:z            -5.458  0.67    11 C
                                    2.23%     1 P:z            -5.458  0.67    15 C
                                    2.10%     1 S              -6.353  1.00    36 H
                                    1.56%     1 P:y            -5.458  0.67    13 C
                                    1.50%     2 P:z             4.576  0.00    13 C
                                    1.47%     2 P:z             4.576  0.00    16 C
                                    1.29%     1 P:z            -9.272  1.33    26 O
                                    1.24%     1 P:y            -9.272  1.33    29 O
                                    1.23%     2 P:z             4.576  0.00    14 C
                                    1.06%     1 P:z            -9.272  1.33    28 O
                                    1.04%     1 P:z            -9.272  1.33    23 O
                                    1.04%     1 P:z            -9.272  1.33    25 O
      -8.471  2.00    71 A         17.52%     1 P:y            -9.272  1.33    29 O
                                    4.37%     1 S              -6.353  1.00    40 H
                                    4.09%     1 P:z            -9.272  1.33    29 O
                                    3.70%     1 S              -6.353  1.00    43 H
                                    3.51%     1 P:z            -9.272  1.33    22 O
                                    3.49%     1 P:y            -9.272  1.33    32 O
                                    3.42%     1 P:y            -5.458  0.67    20 C
                                    3.25%     1 P:y            -9.272  1.33    23 O
                                    3.20%     1 P:z            -5.458  0.67    10 C
                                    2.32%     1 P:z            -9.272  1.33    32 O
                                    2.27%     1 S             -23.825  2.00    29 O
                                    2.23%     1 P:y            -5.458  0.67    17 C
                                    2.13%     1 S              -6.353  1.00    50 H
                                    2.04%     1 P:y            -5.458  0.67    21 C
                                    1.87%     1 P:x            -5.458  0.67    10 C
                                    1.54%     1 P:x            -5.458  0.67    21 C
                                    1.43%     1 S              -6.353  1.00    51 H
                                    1.38%     2 P:y             4.576  0.00    17 C
                                    1.35%     1 S              -6.353  1.00    33 H
                                    1.27%     1 P:z            -5.458  0.67     3 C
                                    1.26%     1 P:x            -5.458  0.67    20 C
                                    1.21%     1 P:z            -5.458  0.67     4 C
                                    1.20%     1 P:y            -9.272  1.33    22 O
                                    1.15%     1 P:z            -5.458  0.67    17 C
                                    1.15%     1 S              -6.353  1.00    41 H
                                    1.12%     1 P:z            -5.458  0.67     8 C
                                    1.01%     1 P:z            -5.458  0.67     5 C
      -8.217  2.00    72 A         13.43%     1 P:y            -9.272  1.33    29 O
                                    9.93%     1 P:z            -9.272  1.33    23 O
                                    6.46%     1 P:z            -5.458  0.67    10 C
                                    3.85%     1 P:z            -9.272  1.33    29 O
                                    3.66%     1 P:y            -5.458  0.67    17 C
                                    3.47%     1 P:z            -5.458  0.67     3 C
                                    2.82%     1 P:z            -9.272  1.33    31 O
                                    2.81%     1 P:z            -5.458  0.67    18 C
                                    2.79%     1 P:x            -5.458  0.67    10 C
                                    2.13%     1 S              -6.353  1.00    33 H
                                    2.09%     1 P:z            -9.272  1.33    25 O
                                    2.01%     1 S             -23.825  2.00    29 O
                                    1.97%     1 P:y            -5.458  0.67     3 C
                                    1.71%     1 S             -23.825  2.00    23 O
                                    1.46%     1 P:x            -9.272  1.33    25 O
                                    1.42%     1 P:z            -5.458  0.67    20 C
                                    1.41%     2 P:y             4.576  0.00    17 C
                                    1.30%     1 P:x            -9.272  1.33    23 O
                                    1.05%     1 P:z            -9.272  1.33    22 O
                                    1.02%     1 S              -6.353  1.00    47 H
                                    1.01%     1 P:y            -5.458  0.67     2 C
                                    1.01%     1 P:z            -5.458  0.67     1 C
                                    1.00%     2 P:y             4.576  0.00     3 C
      -8.127  2.00    73 A          7.94%     1 P:z            -9.272  1.33    31 O
                                    7.68%     1 P:z            -9.272  1.33    23 O
                                    6.87%     1 S              -6.353  1.00    43 H
                                    5.07%     1 P:x            -9.272  1.33    23 O
                                    4.21%     1 P:y            -9.272  1.33    29 O
                                    3.95%     1 P:x            -5.458  0.67    20 C
                                    3.63%     1 P:x            -5.458  0.67    21 C
                                    3.38%     1 P:y            -5.458  0.67    21 C
                                    3.32%     1 P:y            -9.272  1.33    31 O
                                    2.76%     1 P:y            -9.272  1.33    32 O
                                    2.58%     1 P:x            -5.458  0.67    19 C
                                    2.52%     1 S              -6.353  1.00    42 H
                                    2.48%     1 P:z            -9.272  1.33    30 O
                                    2.34%     1 S              -6.353  1.00    33 H
                                    2.22%     1 S              -6.353  1.00    51 H
                                    1.78%     1 S             -23.825  2.00    23 O
                                    1.59%     1 P:x            -5.458  0.67    18 C
                                    1.58%     1 P:y            -9.272  1.33    23 O
                                    1.50%     1 P:z            -5.458  0.67    20 C
                                    1.35%     1 P:y            -9.272  1.33    30 O
                                    1.26%     1 P:z            -5.458  0.67    18 C
                                    1.25%     1 S              -6.353  1.00    40 H
                                    1.24%     1 P:z            -9.272  1.33    22 O
                                    1.19%     1 S              -6.353  1.00    50 H
                                    1.19%     2 P:x             4.576  0.00    18 C
                                    1.17%     1 P:y            -5.458  0.67    20 C
                                    1.11%     2 P:x             4.576  0.00    20 C
                                    1.09%     1 P:x            -9.272  1.33    32 O
                                    1.06%     1 P:z            -9.272  1.33    32 O
                                    1.01%     1 P:x            -9.272  1.33    30 O
      -7.939  2.00    74 A         10.96%     1 P:x            -9.272  1.33    24 O
                                   10.16%     1 P:x            -5.458  0.67     4 C
                                    9.33%     1 P:x            -5.458  0.67    15 C
                                    8.70%     1 P:x            -9.272  1.33    25 O
                                    7.33%     1 P:x            -5.458  0.67     3 C
                                    7.02%     1 P:x            -5.458  0.67     5 C
                                    6.58%     1 P:x            -5.458  0.67    16 C
                                    6.34%     1 P:x            -5.458  0.67     7 C
                                    5.70%     1 P:x            -9.272  1.33    26 O
                                    3.01%     1 P:x            -5.458  0.67     8 C
                                    2.55%     1 P:x            -9.272  1.33    22 O
                                    2.40%     1 P:x            -9.272  1.33    27 O
                                    1.27%     1 P:y            -9.272  1.33    29 O
                                    1.14%     1 P:x            -5.458  0.67     1 C
                                    1.12%     1 P:x            -5.458  0.67    14 C
                                    1.01%     1 P:z            -9.272  1.33    31 O
      -7.254  2.00    75 A         26.33%     1 P:y            -9.272  1.33    30 O
                                    9.83%     1 P:z            -9.272  1.33    30 O
                                    7.49%     1 P:x            -9.272  1.33    30 O
                                    6.94%     1 P:y            -9.272  1.33    23 O
                                    5.61%     1 S              -6.353  1.00    42 H
                                    5.15%     1 P:z            -9.272  1.33    23 O
                                    2.33%     1 P:x            -9.272  1.33    23 O
                                    2.26%     1 P:x            -5.458  0.67    20 C
                                    2.23%     1 P:x            -5.458  0.67    15 C
                                    2.17%     1 S              -6.353  1.00    33 H
                                    1.66%     1 P:y            -9.272  1.33    31 O
                                    1.38%     1 P:x            -9.272  1.33    31 O
                                    1.13%     1 P:x            -9.272  1.33    22 O
                                    1.07%     1 P:y            -9.272  1.33    32 O
                                    1.02%     1 P:x            -9.272  1.33    26 O
      -7.219  2.00    76 A         13.32%     1 P:x            -5.458  0.67    15 C
                                    7.24%     1 P:x            -9.272  1.33    22 O
                                    6.92%     1 P:x            -9.272  1.33    25 O
                                    6.54%     1 P:x            -9.272  1.33    24 O
                                    6.37%     1 P:x            -9.272  1.33    26 O
                                    6.01%     1 P:x            -5.458  0.67     1 C
                                    5.17%     1 P:x            -5.458  0.67     7 C
                                    4.97%     1 P:x            -5.458  0.67     8 C
                                    4.73%     1 P:x            -9.272  1.33    28 O
                                    4.11%     1 P:x            -5.458  0.67    16 C
                                    3.08%     1 P:y            -9.272  1.33    30 O
                                    2.72%     1 P:x            -5.458  0.67    11 C
                                    2.67%     1 P:z            -9.272  1.33    29 O
                                    2.63%     1 P:x            -5.458  0.67    14 C
                                    2.25%     1 P:x            -5.458  0.67    12 C
                                    1.88%     1 P:x            -5.458  0.67     2 C
                                    1.64%     1 P:x            -5.458  0.67     3 C
                                    1.40%     1 P:z            -9.272  1.33    30 O
                                    1.39%     1 P:x            -5.458  0.67     5 C
                                    1.17%     1 P:x            -5.458  0.67     6 C
                                    1.08%     1 P:x            -9.272  1.33    30 O
      -6.962  2.00    77 A         18.07%     1 P:y            -9.272  1.33    31 O
                                   10.53%     1 P:x            -9.272  1.33    31 O
                                    9.00%     1 P:z            -9.272  1.33    32 O
                                    8.69%     1 P:y            -9.272  1.33    32 O
                                    7.81%     1 P:z            -9.272  1.33    31 O
                                    7.56%     1 S              -6.353  1.00    41 H
                                    5.91%     1 P:y            -9.272  1.33    30 O
                                    4.47%     1 P:x            -9.272  1.33    32 O
                                    2.65%     1 S              -6.353  1.00    50 H
                                    2.58%     1 S              -6.353  1.00    42 H
                                    2.51%     1 P:z            -9.272  1.33    29 O
                                    2.41%     1 P:z            -9.272  1.33    30 O
                                    2.23%     1 S              -6.353  1.00    51 H
                                    2.19%     1 P:y            -5.458  0.67    19 C
                                    1.68%     1 S              -6.353  1.00    40 H
                                    1.35%     1 P:z            -5.458  0.67    18 C
                                    1.10%     1 P:x            -5.458  0.67    19 C
      -6.850  2.00    78 A         17.44%     1 P:z            -9.272  1.33    32 O
                                   17.27%     1 P:y            -9.272  1.33    32 O
                                   10.52%     1 P:x            -9.272  1.33    32 O
                                    7.56%     1 P:y            -9.272  1.33    31 O
                                    6.54%     1 S              -6.353  1.00    51 H
                                    6.22%     1 S              -6.353  1.00    50 H
                                    4.67%     1 P:x            -9.272  1.33    31 O
                                    3.82%     1 P:x            -9.272  1.33    23 O
                                    3.23%     1 S              -6.353  1.00    41 H
                                    2.77%     1 P:z            -9.272  1.33    31 O
                                    2.16%     1 P:y            -9.272  1.33    23 O
                                    1.43%     1 P:z            -5.458  0.67    21 C
                                    1.10%     1 S              -6.353  1.00    40 H
                                    1.04%     1 P:z            -9.272  1.33    29 O
      -6.476  2.00    79 A         50.49%     1 P:z            -9.272  1.33    29 O
                                    6.80%     1 S              -6.353  1.00    40 H
                                    3.54%     1 P:x            -9.272  1.33    31 O
                                    3.45%     1 P:y            -5.458  0.67    18 C
                                    3.18%     1 P:z            -5.458  0.67    17 C
                                    3.11%     1 P:x            -5.458  0.67     1 C
                                    2.82%     1 P:z            -5.458  0.67    18 C
                                    2.78%     1 P:x            -5.458  0.67    19 C
                                    2.34%     1 P:y            -9.272  1.33    31 O
                                    2.04%     2 P:z             4.576  0.00    17 C
                                    1.87%     1 P:x            -9.272  1.33    24 O
                                    1.41%     1 P:z            10.966  0.00    47 H
                                    1.39%     1 S              -6.353  1.00    33 H
      -6.356  2.00    80 A         22.47%     1 P:x            -5.458  0.67    12 C
                                   11.78%     1 P:x            -9.272  1.33    27 O
                                   11.32%     1 P:x            -5.458  0.67     1 C
                                    7.74%     1 P:x            -5.458  0.67    15 C
                                    6.62%     1 P:x            -5.458  0.67    13 C
                                    5.40%     1 P:x            -5.458  0.67    16 C
                                    4.52%     1 P:x            -5.458  0.67     4 C
                                    3.44%     1 P:x            -9.272  1.33    25 O
                                    2.81%     1 P:x            -5.458  0.67     7 C
                                    2.31%     1 P:z            -9.272  1.33    29 O
                                    2.18%     1 P:x            -9.272  1.33    24 O
                                    2.17%     1 P:x            -5.458  0.67     2 C
                                    2.02%     1 P:x            -5.458  0.67     8 C
                                    1.64%     1 P:x            -5.458  0.67     5 C
                                    1.25%     1 P:z            -5.458  0.67    12 C
                                    1.09%     1 P:x            -5.458  0.67    11 C
      -6.216  2.00    81 A         19.65%     1 P:y            -9.272  1.33    23 O
                                   19.13%     1 P:x            -9.272  1.33    23 O
                                    7.76%     1 P:y            -9.272  1.33    30 O
                                    4.82%     1 P:x            -5.458  0.67    19 C
                                    4.09%     1 P:x            -9.272  1.33    30 O
                                    3.81%     1 P:x            -9.272  1.33    31 O
                                    3.53%     1 P:z            -9.272  1.33    29 O
                                    3.14%     1 P:x            -5.458  0.67    20 C
                                    2.48%     1 S              -6.353  1.00    43 H
                                    1.93%     1 S              -6.353  1.00    33 H
                                    1.57%     1 P:y            -5.458  0.67    20 C
                                    1.46%     1 P:x            -5.458  0.67    17 C
                                    1.44%     1 P:z            -9.272  1.33    31 O
                                    1.35%     1 P:y            -5.458  0.67    17 C
                                    1.31%     1 P:z            -9.272  1.33    23 O
                                    1.16%     1 P:y            -9.272  1.33    31 O
      -6.076  2.00    82 A         20.00%     1 P:x            -5.458  0.67     5 C
                                   15.19%     1 P:x            -9.272  1.33    28 O
                                   11.07%     1 P:x            -5.458  0.67     1 C
                                    9.16%     1 P:x            -9.272  1.33    25 O
                                    6.86%     1 P:x            -5.458  0.67     2 C
                                    6.71%     1 P:x            -9.272  1.33    22 O
                                    4.09%     1 P:x            -5.458  0.67     8 C
                                    3.68%     1 P:x            -5.458  0.67     4 C
                                    3.05%     1 P:x            -9.272  1.33    27 O
                                    3.01%     1 P:x            -5.458  0.67    12 C
                                    2.26%     1 P:x            -5.458  0.67    13 C
                                    1.41%     1 P:x            -5.458  0.67    16 C
                                    1.35%     1 P:x            -5.458  0.67     3 C
                                    1.03%     1 P:x            -9.272  1.33    23 O
      -5.857  2.00    83 A         19.97%     1 P:x            -5.458  0.67     3 C
                                    9.78%     1 P:x            -9.272  1.33    24 O
                                    7.17%     1 P:x            -5.458  0.67     1 C
                                    6.45%     1 P:x            -5.458  0.67     6 C
                                    5.95%     1 P:x            -5.458  0.67    14 C
                                    5.93%     1 P:x            -9.272  1.33    27 O
                                    5.24%     1 P:x            -5.458  0.67    13 C
                                    5.09%     1 P:x            -5.458  0.67    16 C
                                    4.34%     1 P:x            -9.272  1.33    26 O
                                    4.01%     1 P:x            -5.458  0.67    11 C
                                    3.79%     1 P:x            -5.458  0.67     5 C
                                    2.77%     1 P:x            -5.458  0.67     4 C
                                    2.37%     1 P:x            -9.272  1.33    28 O
                                    2.32%     1 P:x            -9.272  1.33    22 O
                                    1.40%     1 P:x            -9.272  1.33    25 O
                                    1.38%     1 P:x            -5.458  0.67     2 C
                                    1.26%     1 P:z            -9.272  1.33    29 O
      -5.575  2.00    84 A         21.57%     1 P:x            -5.458  0.67     8 C
                                    9.12%     1 P:x            -5.458  0.67    14 C
                                    7.89%     1 P:x            -5.458  0.67     3 C
                                    7.06%     1 P:x            -5.458  0.67    11 C
                                    6.27%     1 P:x            -9.272  1.33    26 O
                                    5.79%     1 P:x            -5.458  0.67    16 C
                                    4.41%     1 P:x            -9.272  1.33    24 O
                                    3.74%     1 P:x            -9.272  1.33    28 O
                                    3.64%     1 P:x            -5.458  0.67     7 C
                                    3.32%     1 P:x            -5.458  0.67     6 C
                                    2.63%     1 P:x            -5.458  0.67    15 C
                                    2.50%     1 P:x            -5.458  0.67     5 C
                                    2.47%     1 P:x            -9.272  1.33    22 O
                                    2.29%     1 P:x            -5.458  0.67    13 C
                                    2.14%     1 P:x            -9.272  1.33    27 O
                                    1.81%     1 P:x            -5.458  0.67     2 C
                                    1.57%     1 P:x            -9.272  1.33    25 O
                                    1.22%     1 P:x            -5.458  0.67     1 C
      -5.270  2.00    85 A         53.33%     1 P:y            -9.272  1.33    28 O
                                   18.25%     1 P:z            -9.272  1.33    28 O
                                    5.26%     1 P:y            -5.458  0.67     8 C
                                    4.39%     1 P:z            -5.458  0.67     5 C
                                    2.02%     1 S             -13.685  2.00     8 C
                                    1.81%     1 S             -13.685  2.00     5 C
                                    1.76%     1 D:z2           33.595  0.00     9 C
                                    1.43%     1 P:y            -5.458  0.67     5 C
                                    1.39%     1 P:z            -9.272  1.33    24 O
                                    1.22%     2 P:z             4.576  0.00     5 C
                                    1.10%     2 P:y             4.576  0.00     8 C
      -2.812  0.00    86 A         13.94%     1 P:x            -5.458  0.67     7 C
                                   13.47%     1 P:x            -5.458  0.67    12 C
                                   12.62%     1 P:x            -5.458  0.67     8 C
                                   12.13%     1 P:x            -5.458  0.67    14 C
                                    8.18%     1 P:x            -9.272  1.33    28 O
                                    7.00%     1 P:x            -5.458  0.67     9 C
                                    6.11%     1 P:x            -5.458  0.67    11 C
                                    5.43%     1 P:x            -5.458  0.67    16 C
                                    3.05%     1 P:x            -5.458  0.67     6 C
                                    2.97%     1 P:x            -9.272  1.33    22 O
                                    2.92%     1 P:x            -9.272  1.33    26 O
                                    2.01%     1 P:x            -5.458  0.67    15 C
                                    1.72%     1 P:x            -5.458  0.67     1 C
                                    1.68%     1 P:x            -5.458  0.67     3 C
                                   -1.53%     2 P:x             4.576  0.00    11 C
                                    1.16%     1 P:z            -5.458  0.67    12 C
                                   -1.13%     2 P:x             4.576  0.00    14 C
      -1.954  0.00    87 A         12.93%     1 P:x            -5.458  0.67    15 C
                                   12.36%     1 P:x            -5.458  0.67     4 C
                                   11.82%     1 P:x            -5.458  0.67     2 C
                                    8.68%     1 P:x            -5.458  0.67     9 C
                                    8.08%     1 P:x            -5.458  0.67    16 C
                                    7.77%     1 P:x            -5.458  0.67    12 C
                                    7.25%     1 P:x            -5.458  0.67     5 C
                                    7.18%     1 P:x            -5.458  0.67    13 C
                                    7.11%     1 P:x            -9.272  1.33    28 O
                                    4.07%     1 P:x            -5.458  0.67     1 C
                                    2.58%     1 P:x            -5.458  0.67     8 C
                                    2.37%     1 P:x            -9.272  1.33    25 O
                                    1.76%     1 P:x            -9.272  1.33    22 O
                                    1.62%     1 P:x            -5.458  0.67     6 C
                                    1.62%     1 P:x            -9.272  1.33    27 O
                                   -1.46%     2 P:x             4.576  0.00     4 C
                                   -1.45%     2 P:x             4.576  0.00    15 C
                                   -1.20%     2 P:x             4.576  0.00    13 C
                                   -1.18%     2 P:x             4.576  0.00     2 C
                                   -1.01%     2 P:x             4.576  0.00    16 C
      -1.595  0.00    88 A         18.94%     1 P:x            -5.458  0.67     4 C
                                   13.70%     1 P:x            -5.458  0.67    15 C
                                   12.44%     1 P:x            -5.458  0.67     1 C
                                   11.89%     1 P:x            -5.458  0.67    16 C
                                    8.97%     1 P:x            -5.458  0.67    12 C
                                    7.80%     1 P:x            -5.458  0.67    13 C
                                    5.59%     1 P:x            -5.458  0.67     2 C
                                    4.81%     1 P:x            -5.458  0.67     5 C
                                    3.25%     1 P:x            -5.458  0.67     8 C
                                    2.83%     1 P:x            -5.458  0.67     6 C
                                    2.39%     1 P:x            -5.458  0.67     3 C
                                    2.29%     1 P:x            -9.272  1.33    22 O
                                   -2.18%     2 P:x             4.576  0.00     4 C
                                    1.67%     1 P:x            -9.272  1.33    27 O
                                   -1.51%     2 P:x             4.576  0.00    15 C
                                   -1.51%     2 P:x             4.576  0.00    16 C
                                   -1.17%     2 P:x             4.576  0.00    13 C
                                   -1.00%     2 P:x             4.576  0.00    12 C
      -1.418  0.00    89 A         25.74%     1 P:x            -5.458  0.67     6 C
                                   14.75%     1 P:x            -5.458  0.67     3 C
                                    7.17%     1 P:x            -5.458  0.67     2 C
                                    6.88%     1 P:x            -5.458  0.67    16 C
                                    5.06%     1 P:x            -9.272  1.33    24 O
                                    4.76%     1 P:x            -5.458  0.67     4 C
                                    4.44%     1 P:x            -5.458  0.67    13 C
                                    4.12%     1 P:x            -5.458  0.67     8 C
                                    3.97%     1 P:x            -5.458  0.67    11 C
                                    3.66%     1 P:x            -5.458  0.67     1 C
                                    3.65%     1 P:x            -5.458  0.67     5 C
                                   -3.32%     2 P:x             4.576  0.00     6 C
                                    1.85%     1 P:x            -5.458  0.67    10 C
                                    1.84%     1 P:x            -5.458  0.67    14 C
                                    1.42%     1 P:x            -9.272  1.33    25 O
                                   -1.30%     2 P:x             4.576  0.00     3 C
                                    1.18%     1 P:x            -5.458  0.67    17 C
                                    1.05%     1 P:x            -5.458  0.67     9 C
      -1.263  0.00    90 A         41.36%     1 S              -6.353  1.00    45 H
                                   24.84%     2 S               2.572  0.00    45 H
                                   13.97%     2 S               2.572  0.00    38 H
                                    8.14%     1 S              -6.353  1.00    46 H
                                    6.08%     2 S               2.572  0.00    46 H
                                    4.29%     1 S              -6.353  1.00    38 H
                                   -4.16%     2 P:y             4.576  0.00    14 C
                                    2.83%     1 P:z            10.966  0.00    45 H
                                   -1.99%     2 P:y             4.576  0.00    13 C
                                    1.87%     2 S               2.572  0.00    50 H
                                    1.72%     1 P:z            -5.458  0.67    15 C
                                   -1.52%     2 S              24.547  0.00    26 O
                                    1.50%     1 P:z            -9.272  1.33    26 O
                                   -1.39%     2 P:y             4.576  0.00    12 C
                                   -1.38%     2 P:y             9.443  0.00    26 O
                                    1.38%     1 S             -23.825  2.00    26 O
                                    1.29%     2 P:y             4.576  0.00    15 C
                                   -1.24%     2 P:z             4.576  0.00    14 C
                                   -1.11%     2 P:z             4.576  0.00    15 C
                                   -1.08%     1 S             -13.685  2.00    14 C
                                    1.05%     2 S               2.572  0.00    48 H
                                   -1.01%     1 P:y            -5.458  0.67    14 C
                                    1.01%     1 P:y            10.966  0.00    38 H
      -1.018  0.00    91 A         17.80%     1 S              -6.353  1.00    48 H
                                   17.03%     2 S               2.572  0.00    50 H
                                   14.47%     2 S               2.572  0.00    48 H
                                   10.70%     2 S               2.572  0.00    52 H
                                   10.61%     1 S              -6.353  1.00    50 H
                                   10.24%     1 S              -6.353  1.00    52 H
                                    4.62%     1 S              -6.353  1.00    45 H
                                   -3.90%     2 P:y             4.576  0.00    20 C
                                   -3.54%     2 S               2.572  0.00    43 H
                                    2.87%     1 S              -6.353  1.00    49 H
                                    2.83%     2 S               2.572  0.00    49 H
                                    2.45%     1 P:y            -5.458  0.67    21 C
                                   -2.16%     2 P:y             4.576  0.00    21 C
                                   -2.08%     2 S              11.701  0.00    21 C
                                    1.91%     1 S              -6.353  1.00    46 H
                                    1.83%     1 S              -6.353  1.00    51 H
                                    1.77%     2 S               2.572  0.00    45 H
                                    1.66%     2 S               2.572  0.00    51 H
                                    1.57%     1 S              -6.353  1.00    43 H
                                    1.50%     2 S               2.572  0.00    42 H
                                   -1.47%     2 P:y             4.576  0.00    18 C
                                    1.29%     2 S               2.572  0.00    46 H
                                    1.24%     1 P:x            10.966  0.00    48 H
                                   -1.17%     1 P:y            -5.458  0.67    20 C
                                    1.09%     1 P:y            10.966  0.00    50 H
                                   -1.07%     2 S               2.572  0.00    41 H
                                    1.06%     2 P:y             4.576  0.00    15 C
      -0.907  0.00    92 A         40.06%     1 S              -6.353  1.00    34 H
                                   27.49%     2 S               2.572  0.00    35 H
                                   26.51%     2 S               2.572  0.00    34 H
                                   12.44%     1 S              -6.353  1.00    35 H
                                   -7.82%     2 P:y             4.576  0.00     2 C
                                   -4.68%     2 P:y             4.576  0.00     1 C
                                    4.41%     2 S               2.572  0.00    44 H
                                   -4.28%     2 P:y             4.576  0.00     3 C
                                    3.53%     1 S              -6.353  1.00    44 H
                                    3.51%     1 P:y            10.966  0.00    34 H
                                   -2.55%     1 P:y            -5.458  0.67     2 C
                                    2.34%     1 P:y            -9.272  1.33    25 O
                                   -1.58%     2 P:y             4.576  0.00     6 C
                                   -1.51%     2 P:y             9.443  0.00    25 O
                                    1.44%     1 P:y            -5.458  0.67     1 C
                                   -1.20%     2 P:z             4.576  0.00     2 C
                                   -1.20%     2 S              11.701  0.00     1 C
                                    1.19%     2 P:z             4.576  0.00     1 C
                                    1.17%     1 P:y            10.966  0.00    35 H
      -0.588  0.00    93 A         38.83%     1 S              -6.353  1.00    44 H
                                   19.85%     2 S               2.572  0.00    44 H
                                   11.27%     1 S              -6.353  1.00    34 H
                                    6.40%     2 S               2.572  0.00    35 H
                                   -6.06%     2 P:y             4.576  0.00     6 C
                                    4.48%     2 P:z             4.576  0.00     1 C
                                    3.62%     1 S              -6.353  1.00    35 H
                                    3.14%     1 S              -6.353  1.00    52 H
                                    2.91%     1 P:y            10.966  0.00    44 H
                                   -2.85%     2 P:z             4.576  0.00     2 C
                                    2.76%     1 S              -6.353  1.00    42 H
                                    2.72%     2 S               2.572  0.00    52 H
                                   -2.68%     2 P:y             9.443  0.00    24 O
                                    2.53%     2 S               2.572  0.00    42 H
                                   -2.38%     1 P:y            -5.458  0.67     6 C
                                    2.31%     2 S               2.572  0.00    34 H
                                    2.25%     1 P:y            -9.272  1.33    24 O
                                    2.20%     2 S               2.572  0.00    38 H
                                    2.18%     1 P:z            -5.458  0.67     1 C
                                    2.15%     1 S              -6.353  1.00    38 H
                                   -1.60%     2 P:y             4.576  0.00     5 C
                                   -1.42%     2 P:y             4.576  0.00     1 C
                                    1.31%     1 P:z            10.966  0.00    35 H
                                   -1.27%     2 P:z             4.576  0.00     6 C
                                    1.22%     2 S               2.572  0.00    33 H
                                    1.10%     1 S              -6.353  1.00    33 H
      -0.527  0.00    94 A         13.47%     1 S              -6.353  1.00    52 H
                                   10.68%     2 S               2.572  0.00    52 H
                                   10.08%     1 S              -6.353  1.00    44 H
                                    9.77%     2 S               2.572  0.00    38 H
                                    9.75%     1 S              -6.353  1.00    38 H
                                    8.33%     2 S               2.572  0.00    42 H
                                    7.46%     1 S              -6.353  1.00    42 H
                                    5.05%     2 S               2.572  0.00    49 H
                                    4.67%     2 S               2.572  0.00    44 H
                                    4.67%     1 S              -6.353  1.00    49 H
                                    4.64%     1 S              -6.353  1.00    34 H
                                    4.27%     1 S              -6.353  1.00    46 H
                                   -3.36%     2 P:z             4.576  0.00    15 C
                                    2.49%     2 S               2.572  0.00    46 H
                                   -1.94%     2 P:y             4.576  0.00     6 C
                                   -1.92%     2 P:z             4.576  0.00    19 C
                                    1.68%     2 P:z             4.576  0.00     1 C
                                    1.60%     2 S               2.572  0.00    47 H
                                    1.51%     1 S              -6.353  1.00    47 H
                                   -1.38%     2 P:y             4.576  0.00    19 C
                                    1.29%     1 P:y            -5.458  0.67    15 C
                                    1.28%     1 P:z            -5.458  0.67    21 C
                                   -1.18%     2 S               2.572  0.00    39 H
                                   -1.11%     2 P:y             4.576  0.00    18 C
                                    1.10%     1 P:x            10.966  0.00    52 H
      -0.322  0.00    95 A         14.01%     1 S              -6.353  1.00    49 H
                                   10.02%     1 S              -6.353  1.00    47 H
                                    9.67%     2 S               2.572  0.00    49 H
                                    7.50%     2 S               2.572  0.00    47 H
                                    6.66%     2 S               2.572  0.00    41 H
                                    5.16%     1 S              -6.353  1.00    50 H
                                    4.93%     1 S              -6.353  1.00    41 H
                                    4.34%     2 S               2.572  0.00    50 H
                                    4.05%     1 P:x            -5.458  0.67     9 C
                                    3.25%     1 S              -6.353  1.00    42 H
                                    3.03%     1 P:x            -5.458  0.67    11 C
                                    3.02%     1 P:x            -5.458  0.67     1 C
                                    2.87%     1 P:x            -5.458  0.67    14 C
                                   -2.70%     2 P:x             4.576  0.00    18 C
                                   -2.59%     2 P:z             4.576  0.00    18 C
                                    2.37%     1 P:x            -5.458  0.67    13 C
                                   -1.98%     2 P:x             4.576  0.00    19 C
                                    1.78%     1 P:x            -9.272  1.33    28 O
                                   -1.69%     2 P:x             4.576  0.00    17 C
                                    1.66%     1 P:x            -5.458  0.67     2 C
                                   -1.64%     2 P:y             4.576  0.00    21 C
                                    1.52%     1 P:x            -5.458  0.67    10 C
                                    1.50%     2 P:z             4.576  0.00    21 C
                                    1.41%     1 P:x            -5.458  0.67    16 C
                                    1.29%     2 S               2.572  0.00    38 H
                                    1.25%     1 S              -6.353  1.00    38 H
                                    1.23%     1 P:y            -5.458  0.67    18 C
                                    1.19%     2 S               2.572  0.00    42 H
                                    1.12%     1 S              -6.353  1.00    46 H
                                    1.10%     1 P:z            -5.458  0.67    21 C
      -0.228  0.00    96 A         11.60%     1 P:x            -5.458  0.67     7 C
                                    9.01%     1 P:x            -5.458  0.67    11 C
                                    8.39%     1 P:x            -5.458  0.67     9 C
                                    8.02%     1 P:x            -5.458  0.67    14 C
                                    5.77%     1 P:x            -5.458  0.67    13 C
                                    5.37%     2 S               2.572  0.00    47 H
                                    5.08%     1 S              -6.353  1.00    47 H
                                    4.43%     1 P:x            -5.458  0.67     2 C
                                    4.31%     1 P:x            -5.458  0.67     5 C
                                    4.20%     1 S              -6.353  1.00    49 H
                                    4.19%     1 P:x            -9.272  1.33    28 O
                                    4.17%     1 P:x            -5.458  0.67     3 C
                                    4.01%     2 S               2.572  0.00    49 H
                                   -3.19%     2 P:x             4.576  0.00    11 C
                                    2.69%     2 S               2.572  0.00    41 H
                                    2.63%     1 S              -6.353  1.00    42 H
                                    2.22%     1 P:x            -5.458  0.67    15 C
                                   -1.98%     2 P:x             4.576  0.00    14 C
                                    1.87%     1 P:x            -5.458  0.67     6 C
                                    1.83%     2 S               2.572  0.00    40 H
                                    1.78%     1 P:x            -9.272  1.33    22 O
                                    1.72%     1 S              -6.353  1.00    41 H
                                    1.64%     2 S               2.572  0.00    37 H
                                   -1.64%     2 P:x             4.576  0.00    18 C
                                   -1.56%     2 P:x             4.576  0.00     7 C
                                    1.47%     1 S              -6.353  1.00    37 H
                                    1.41%     2 S               2.572  0.00    39 H
                                    1.34%     1 S              -6.353  1.00    36 H
                                    1.32%     2 S               2.572  0.00    36 H
                                   -1.19%     2 P:y             4.576  0.00    19 C
                                   -1.13%     2 P:x             4.576  0.00     3 C
                                   -1.02%     2 P:x             4.576  0.00     9 C
      -0.091  0.00    97 A         12.62%     1 S              -6.353  1.00    46 H
                                   12.50%     1 S              -6.353  1.00    52 H
                                   11.83%     1 S              -6.353  1.00    48 H
                                    6.82%     2 S               2.572  0.00    46 H
                                    5.93%     2 S               2.572  0.00    48 H
                                    5.93%     2 S               2.572  0.00    52 H
                                    5.04%     1 S              -6.353  1.00    40 H
                                    4.78%     1 S              -6.353  1.00    38 H
                                    4.00%     1 S              -6.353  1.00    50 H
                                    3.54%     2 S               2.572  0.00    51 H
                                    3.29%     2 S               2.572  0.00    40 H
                                    3.09%     1 S              -6.353  1.00    45 H
                                    3.09%     2 S               2.572  0.00    38 H
                                   -2.70%     2 P:x             4.576  0.00    21 C
                                    2.44%     1 S              -6.353  1.00    51 H
                                   -2.42%     2 P:z             4.576  0.00    17 C
                                    2.42%     1 S              -6.353  1.00    49 H
                                   -2.29%     2 P:y             4.576  0.00    21 C
                                    2.23%     1 P:z            -5.458  0.67    21 C
                                   -1.74%     2 P:z             4.576  0.00    13 C
                                    1.52%     1 S              -6.353  1.00    47 H
                                    1.41%     2 S               2.572  0.00    49 H
                                   -1.39%     2 P:z             4.576  0.00    14 C
                                    1.39%     1 S              -6.353  1.00    43 H
                                    1.33%     2 S               2.572  0.00    41 H
                                   -1.22%     2 P:z             4.576  0.00    20 C
                                   -1.22%     1 P:x            -5.458  0.67    21 C
                                    1.21%     1 P:x            10.966  0.00    52 H
                                   -1.16%     2 P:z             4.576  0.00    19 C
                                   -1.15%     2 P:z             9.443  0.00    26 O
                                    1.14%     1 P:y            -5.458  0.67    14 C
                                    1.14%     2 P:z             4.576  0.00    18 C
                                   -1.07%     2 P:z             4.576  0.00    15 C
                                    1.03%     2 P:z             4.576  0.00    12 C
      -0.061  0.00    98 A         19.90%     1 S              -6.353  1.00    46 H
                                   16.82%     2 S               2.572  0.00    37 H
                                   15.35%     2 S               2.572  0.00    46 H
                                    9.56%     1 S              -6.353  1.00    37 H
                                    9.28%     2 S               2.572  0.00    36 H
                                    7.32%     1 S              -6.353  1.00    45 H
                                    7.13%     1 S              -6.353  1.00    36 H
                                    5.52%     2 S               2.572  0.00    39 H
                                    3.91%     1 S              -6.353  1.00    40 H
                                    3.58%     1 S              -6.353  1.00    39 H
                                    3.16%     2 S               2.572  0.00    40 H
                                   -3.10%     2 P:y             4.576  0.00    16 C
                                   -3.09%     2 P:z             4.576  0.00    12 C
                                    2.91%     1 S              -6.353  1.00    41 H
                                    2.69%     1 S              -6.353  1.00    43 H
                                   -2.58%     2 P:z             4.576  0.00    13 C
                                   -2.47%     2 P:z             9.443  0.00    26 O
                                   -2.36%     2 P:y             4.576  0.00     8 C
                                    2.13%     1 S              -6.353  1.00    38 H
                                    1.88%     2 S               2.572  0.00    41 H
                                   -1.81%     2 P:z             4.576  0.00    17 C
                                    1.79%     2 S               2.572  0.00    51 H
                                    1.77%     2 S               2.572  0.00    43 H
                                    1.62%     1 S              -6.353  1.00    47 H
                                   -1.52%     2 P:y             4.576  0.00    20 C
                                    1.44%     1 S              -6.353  1.00    33 H
                                   -1.41%     2 P:z             4.576  0.00    18 C
                                   -1.41%     2 P:y             4.576  0.00    14 C
                                    1.38%     1 S              -6.353  1.00    51 H
                                   -1.37%     2 P:z             4.576  0.00     8 C
                                   -1.35%     2 P:z             4.576  0.00    15 C
                                    1.34%     1 S              -6.353  1.00    42 H
                                    1.29%     2 P:y             4.576  0.00    11 C
                                    1.26%     2 S               2.572  0.00    47 H
                                   -1.19%     2 P:y             4.576  0.00    15 C
                                   -1.12%     2 P:z             4.576  0.00    19 C
                                   -1.09%     1 S             -13.685  2.00    13 C
                                   -1.05%     2 P:z             4.576  0.00    14 C
                                   -1.01%     1 S             -13.685  2.00     7 C
                                    1.00%     1 P:y            10.966  0.00    46 H
       0.227  0.00    99 A         14.39%     2 S               2.572  0.00    33 H
                                   13.28%     2 S               2.572  0.00    43 H
                                   13.07%     1 S              -6.353  1.00    33 H
                                   12.36%     2 S               2.572  0.00    41 H
                                   12.36%     1 S              -6.353  1.00    43 H
                                    8.62%     1 S              -6.353  1.00    41 H
                                   -7.93%     2 P:z             4.576  0.00    10 C
                                    4.99%     2 S               2.572  0.00    36 H
                                    4.45%     2 S               2.572  0.00    37 H
                                    4.43%     1 S              -6.353  1.00    36 H
                                    4.22%     1 S              -6.353  1.00    37 H
                                    3.78%     1 P:z            -5.458  0.67    20 C
                                    3.38%     1 S              -6.353  1.00    35 H
                                   -2.83%     2 S               2.572  0.00    40 H
                                   -2.73%     2 S               2.572  0.00    42 H
                                   -2.48%     2 P:z             4.576  0.00    18 C
                                   -2.28%     2 P:y             4.576  0.00     2 C
                                    2.24%     1 P:y            -5.458  0.67     4 C
                                   -2.24%     2 P:z             4.576  0.00    20 C
                                    2.10%     1 P:x            -5.458  0.67     7 C
                                   -1.73%     2 P:y             4.576  0.00    19 C
                                    1.69%     2 P:y             4.576  0.00    10 C
                                   -1.67%     2 P:y             4.576  0.00     1 C
                                   -1.60%     2 P:z             4.576  0.00    17 C
                                    1.57%     1 P:x            -5.458  0.67    14 C
                                   -1.52%     2 P:z             4.576  0.00     3 C
                                    1.46%     1 S              -6.353  1.00    34 H
                                   -1.45%     2 P:y             9.443  0.00    25 O
                                   -1.44%     2 P:z             4.576  0.00    12 C
                                   -1.35%     2 P:y             4.576  0.00     8 C
                                    1.28%     1 P:x            -5.458  0.67    18 C
                                    1.27%     1 P:x            -5.458  0.67    11 C
                                   -1.25%     2 P:y             4.576  0.00     3 C
                                   -1.20%     2 S              11.701  0.00    20 C
                                    1.16%     1 P:z            10.966  0.00    33 H
                                    1.12%     1 P:x            -5.458  0.67    13 C
                                    1.08%     1 S              -6.353  1.00    42 H
                                    1.05%     1 P:y            -5.458  0.67     8 C
                                    1.05%     2 P:y             4.576  0.00    18 C
                                    1.05%     1 P:y            10.966  0.00    43 H
                                   -1.03%     2 P:y             4.576  0.00    20 C
                                    1.00%     1 S              -6.353  1.00    46 H
       0.440  0.00   100 A         10.39%     1 S              -6.353  1.00    47 H
                                    8.83%     1 S              -6.353  1.00    49 H
                                    6.71%     2 S               2.572  0.00    49 H
                                    6.60%     2 S               2.572  0.00    47 H
                                    6.08%     1 S              -6.353  1.00    50 H
                                    5.59%     1 S              -6.353  1.00    48 H
                                    5.41%     1 S              -6.353  1.00    45 H
                                    5.17%     1 S              -6.353  1.00    38 H
[truncated: 81,161 more chars]
