# Supplementary material for: Phytochemical profiling of Vitex negundo seeds via UHPLC-QTOF-MS/MS analyses with antimicrobial evaluation and in silico targeting of DNA Gyrase B and Secreted Aspartic Proteinase 2 (SAP2)
Source: PLoS One. 2026 Mar 13;21(3):e0343965. doi: 10.1371/journal.pone.0343965 (PMC12987476; doi:10.1371/journal.pone.0343965)
Supplement: S6 Data — (ZIP) [file pone.0343965.s007.zip › PONE-D-25-51583/Vitex Raw material/DFT Vitex all data/comp17/cc17.run]

#!/bin/sh

"$AMSBIN/ams" << eor

Task SinglePoint
System
    Atoms
        C -9.024100000000001 4.5473 -0.7215 
        C -9.111499999999999 3.7491 0.419 
        C -9.262700000000001 2.3684 0.2933 
        C -9.3263 1.7881 -0.9739 
        C -9.2394 2.5806 -2.126 
        C -9.0875 3.967 -1.99 
        O -9.476100000000001 0.4195 -1.0215 
        C -9.541700000000001 -0.1793 -2.258 
        C -9.4712 0.4644 -3.428 
        C -9.3085 1.9494 -3.4898 
        C -9.3567 1.5101 1.5162 
        C -9.6874 -1.5079 -2.2929 
        C -9.4979 -2.199 -3.4895 
        C -9.65 -3.5851 -3.5259 
        C -9.991400000000001 -4.2799 -2.3656 
        C -10.1808 -3.5888 -1.169 
        C -10.0288 -2.2027 -1.1326 
        C -10.6757 0.7486 1.5162 
        C -10.7691 -0.1048 2.7741 
        C -9.492900000000001 -0.9214 2.9294 
        C -8.2895 -0.0002 2.7997 
        O -8.3231 0.5629999999999999 1.5162 
        O -9.001899999999999 4.7478 -3.0941 
        O -9.0496 4.3149 1.6487 
        O -10.1391 -5.6264 -2.401 
        O -9.466100000000001 -4.2565 -4.6883 
        O -9.2399 2.5739 -4.5216 
        H -9.2845 2.1692 2.4102 
        O -11.7408 1.6599 1.4902 
        O -9.479699999999999 -1.5341 4.1904 
        O -11.8673 -0.9702 2.6707 
        C -7.0044 -0.7966 2.9833 
        O -6.2804 -0.2741 4.0642 
        H -9.135 5.2772 1.5412 
        H -8.9048 5.6362 -0.6214 
        H -9.5341 -0.1102 -4.3639 
        H -9.2286 -1.651 -4.4045 
        H -10.45 -4.1368 -0.254 
        H -10.1782 -1.6576 -0.1889 
        H -10.7257 0.093 0.6183 
        H -10.898 0.5546 3.6614 
        H -9.451499999999999 -1.7038 2.1389 
        H -8.3209 0.7959000000000001 3.5769 
        H -8.9009 5.6697 -2.8029 
        H -10.375 -5.9263 -1.507 
        H -9.6142 -5.2016 -4.516 
        H -12.5349 1.1531 1.491 
        H -8.678900000000001 -2.0269 4.2471 
        H -11.8911 -1.4784 3.4634 
        H -7.2545 -1.8621 3.1853 
        H -6.3901 -0.7279 2.0577 
        H -5.4969 -0.791 4.1445 
    End
    BondOrders
         1 2 1.0
         1 35 1.0
         2 3 2.0
         2 24 1.0
         3 11 1.0
         4 3 1.0
         4 5 2.0
         5 6 1.0
         6 1 2.0
         6 23 1.0
         7 4 1.0
         8 7 1.0
         8 12 1.0
         9 8 2.0
         9 36 1.0
         10 5 1.0
         10 9 1.0
         10 27 2.0
         11 18 1.0
         11 28 1.0
         12 13 1.0
         12 17 2.0
         13 14 2.0
         13 37 1.0
         14 15 1.0
         14 26 1.0
         15 16 2.0
         15 25 1.0
         16 17 1.0
         16 38 1.0
         17 39 1.0
         18 19 1.0
         18 29 1.0
         18 40 1.0
         19 20 1.0
         19 31 1.0
         19 41 1.0
         20 21 1.0
         20 30 1.0
         20 42 1.0
         21 22 1.0
         21 32 1.0
         21 43 1.0
         22 11 1.0
         23 44 1.0
         24 34 1.0
         25 45 1.0
         26 46 1.0
         29 47 1.0
         30 48 1.0
         31 49 1.0
         32 33 1.0
         32 50 1.0
         32 51 1.0
         33 52 1.0
    End
End

Engine ADF
    Basis
        Type TZP
    End
EndEngine
eor
