# Supplementary material for: Phytochemical profiling of Vitex negundo seeds via UHPLC-QTOF-MS/MS analyses with antimicrobial evaluation and in silico targeting of DNA Gyrase B and Secreted Aspartic Proteinase 2 (SAP2)
Source: PLoS One. 2026 Mar 13;21(3):e0343965. doi: 10.1371/journal.pone.0343965 (PMC12987476; doi:10.1371/journal.pone.0343965)
Supplement: S6 Data — (ZIP) [file pone.0343965.s007.zip › PONE-D-25-51583/Vitex Raw material/DFT Vitex all data/comp17/comp17.gjf]

%chk=C:\Users\GHS Azim Shah\Desktop\comp17.chk
# opt b3lyp/6-31g geom=connectivity

comp17

0 1
 C                 -9.02410000    4.54730000   -0.72150000
 C                 -9.11150000    3.74910000    0.41900000
 C                 -9.26270000    2.36840000    0.29330000
 C                 -9.32630000    1.78810000   -0.97390000
 C                 -9.23940000    2.58060000   -2.12600000
 C                 -9.08750000    3.96700000   -1.99000000
 O                 -9.47610000    0.41950000   -1.02150000
 C                 -9.54170000   -0.17930000   -2.25800000
 C                 -9.47120000    0.46440000   -3.42800000
 C                 -9.30850000    1.94940000   -3.48980000
 C                 -9.35670000    1.51010000    1.51620000
 C                 -9.68740000   -1.50790000   -2.29290000
 C                 -9.49790000   -2.19900000   -3.48950000
 C                 -9.65000000   -3.58510000   -3.52590000
 C                 -9.99140000   -4.27990000   -2.36560000
 C                -10.18080000   -3.58880000   -1.16900000
 C                -10.02880000   -2.20270000   -1.13260000
 C                -10.67570000    0.74860000    1.51620000
 C                -10.76910000   -0.10480000    2.77410000
 C                 -9.49290000   -0.92140000    2.92940000
 C                 -8.28950000   -0.00020000    2.79970000
 O                 -8.32310000    0.56300000    1.51620000
 O                 -9.00190000    4.74780000   -3.09410000
 O                 -9.04960000    4.31490000    1.64870000
 O                -10.13910000   -5.62640000   -2.40100000
 O                 -9.46610000   -4.25650000   -4.68830000
 O                 -9.23990000    2.57390000   -4.52160000
 H                 -9.28450000    2.16920000    2.41020000
 O                -11.74080000    1.65990000    1.49020000
 O                 -9.47970000   -1.53410000    4.19040000
 O                -11.86730000   -0.97020000    2.67070000
 C                 -7.00440000   -0.79660000    2.98330000
 O                 -6.28040000   -0.27410000    4.06420000
 H                 -9.13500000    5.27720000    1.54120000
 H                 -8.90480000    5.63620000   -0.62140000
 H                 -9.53410000   -0.11020000   -4.36390000
 H                 -9.22860000   -1.65100000   -4.40450000
 H                -10.45000000   -4.13680000   -0.25400000
 H                -10.17820000   -1.65760000   -0.18890000
 H                -10.72570000    0.09300000    0.61830000
 H                -10.89800000    0.55460000    3.66140000
 H                 -9.45150000   -1.70380000    2.13890000
 H                 -8.32090000    0.79590000    3.57690000
 H                 -8.90090000    5.66970000   -2.80290000
 H                -10.37500000   -5.92630000   -1.50700000
 H                 -9.61420000   -5.20160000   -4.51600000
 H                -12.53490000    1.15310000    1.49100000
 H                 -8.67890000   -2.02690000    4.24710000
 H                -11.89110000   -1.47840000    3.46340000
 H                 -7.25450000   -1.86210000    3.18530000
 H                 -6.39010000   -0.72790000    2.05770000
 H                 -5.49690000   -0.79100000    4.14450000

 1 2 1.0 6 2.0 35 1.0
 2 3 2.0 24 1.0
 3 4 1.0 11 1.0
 4 5 2.0 7 1.0
 5 6 1.0 10 1.0
 6 23 1.0
 7 8 1.0
 8 9 2.0 12 1.0
 9 10 1.0 36 1.0
 10 27 2.0
 11 18 1.0 22 1.0 28 1.0
 12 13 1.0 17 2.0
 13 14 2.0 37 1.0
 14 15 1.0 26 1.0
 15 16 2.0 25 1.0
 16 17 1.0 38 1.0
 17 39 1.0
 18 19 1.0 29 1.0 40 1.0
 19 20 1.0 31 1.0 41 1.0
 20 21 1.0 30 1.0 42 1.0
 21 22 1.0 32 1.0 43 1.0
 22
 23 44 1.0
 24 34 1.0
 25 45 1.0
 26 46 1.0
 27
 28
 29 47 1.0
 30 48 1.0
 31 49 1.0
 32 33 1.0 50 1.0 51 1.0
 33 52 1.0
 34
 35
 36
 37
 38
 39
 40
 41
 42
 43
 44
 45
 46
 47
 48
 49
 50
 51
 52
