# Supplementary material for: Phytochemical profiling of Vitex negundo seeds via UHPLC-QTOF-MS/MS analyses with antimicrobial evaluation and in silico targeting of DNA Gyrase B and Secreted Aspartic Proteinase 2 (SAP2)
Source: PLoS One. 2026 Mar 13;21(3):e0343965. doi: 10.1371/journal.pone.0343965 (PMC12987476; doi:10.1371/journal.pone.0343965)
Supplement: S6 Data — (ZIP) [file pone.0343965.s007.zip › PONE-D-25-51583/Vitex Raw material/DFT Vitex all data/comp17/COMP17.LOG]

 Entering Link 1 = C:\G09W\l1.exe PID=     11908.
  
 Copyright (c) 1988,1990,1992,1993,1995,1998,2003,2009,2013,
            Gaussian, Inc.  All Rights Reserved.
  
 This is part of the Gaussian(R) 09 program.  It is based on
 the Gaussian(R) 03 system (copyright 2003, Gaussian, Inc.),
 the Gaussian(R) 98 system (copyright 1998, Gaussian, Inc.),
 the Gaussian(R) 94 system (copyright 1995, Gaussian, Inc.),
 the Gaussian 92(TM) system (copyright 1992, Gaussian, Inc.),
 the Gaussian 90(TM) system (copyright 1990, Gaussian, Inc.),
 the Gaussian 88(TM) system (copyright 1988, Gaussian, Inc.),
 the Gaussian 86(TM) system (copyright 1986, Carnegie Mellon
 University), and the Gaussian 82(TM) system (copyright 1983,
 Carnegie Mellon University). Gaussian is a federally registered
 trademark of Gaussian, Inc.
  
 This software contains proprietary and confidential information,
 including trade secrets, belonging to Gaussian, Inc.
  
 This software is provided under written license and may be
 used, copied, transmitted, or stored only in accord with that
 written license.
  
 The following legend is applicable only to US Government
 contracts under FAR:
  
                    RESTRICTED RIGHTS LEGEND
  
 Use, reproduction and disclosure by the US Government is
 subject to restrictions as set forth in subparagraphs (a)
 and (c) of the Commercial Computer Software - Restricted
 Rights clause in FAR 52.227-19.
  
 Gaussian, Inc.
 340 Quinnipiac St., Bldg. 40, Wallingford CT 06492
  
  
 ---------------------------------------------------------------
 Warning -- This program may not be used in any manner that
 competes with the business of Gaussian, Inc. or will provide
 assistance to any competitor of Gaussian, Inc.  The licensee
 of this program is prohibited from giving any competitor of
 Gaussian, Inc. access to this program.  By using this program,
 the user acknowledges that Gaussian, Inc. is engaged in the
 business of creating and licensing software in the field of
 computational chemistry and represents and warrants to the
 licensee that it is not a competitor of Gaussian, Inc. and that
 it will not use this program in any manner prohibited above.
 ---------------------------------------------------------------
  

 Cite this work as:
 Gaussian 09, Revision D.01,
 M. J. Frisch, G. W. Trucks, H. B. Schlegel, G. E. Scuseria, 
 M. A. Robb, J. R. Cheeseman, G. Scalmani, V. Barone, B. Mennucci, 
 G. A. Petersson, H. Nakatsuji, M. Caricato, X. Li, H. P. Hratchian, 
 A. F. Izmaylov, J. Bloino, G. Zheng, J. L. Sonnenberg, M. Hada, 
 M. Ehara, K. Toyota, R. Fukuda, J. Hasegawa, M. Ishida, T. Nakajima, 
 Y. Honda, O. Kitao, H. Nakai, T. Vreven, J. A. Montgomery, Jr., 
 J. E. Peralta, F. Ogliaro, M. Bearpark, J. J. Heyd, E. Brothers, 
 K. N. Kudin, V. N. Staroverov, T. Keith, R. Kobayashi, J. Normand, 
 K. Raghavachari, A. Rendell, J. C. Burant, S. S. Iyengar, J. Tomasi, 
 M. Cossi, N. Rega, J. M. Millam, M. Klene, J. E. Knox, J. B. Cross, 
 V. Bakken, C. Adamo, J. Jaramillo, R. Gomperts, R. E. Stratmann, 
 O. Yazyev, A. J. Austin, R. Cammi, C. Pomelli, J. W. Ochterski, 
 R. L. Martin, K. Morokuma, V. G. Zakrzewski, G. A. Voth, 
 P. Salvador, J. J. Dannenberg, S. Dapprich, A. D. Daniels, 
 O. Farkas, J. B. Foresman, J. V. Ortiz, J. Cioslowski, 
 and D. J. Fox, Gaussian, Inc., Wallingford CT, 2013.
 
 ******************************************
 Gaussian 09:  IA32W-G09RevD.01 24-Apr-2013
                02-Apr-2024 
 ******************************************
 %chk=C:\Users\GHS Azim Shah\Desktop\comp17.chk
 -----------------------------------
 # opt b3lyp/6-31g geom=connectivity
 -----------------------------------
 1/14=-1,18=20,19=15,26=3,38=1,57=2/1,3;
 2/9=110,12=2,17=6,18=5,40=1/2;
 3/5=1,6=6,11=2,16=1,25=1,30=1,71=1,74=-5/1,2,3;
 4//1;
 5/5=2,38=5/2;
 6/7=2,8=2,9=2,10=2,28=1/1;
 7//1,2,3,16;
 1/14=-1,18=20,19=15,26=3/3(2);
 2/9=110/2;
 99//99;
 2/9=110/2;
 3/5=1,6=6,11=2,16=1,25=1,30=1,71=1,74=-5/1,2,3;
 4/5=5,16=3,69=1/1;
 5/5=2,38=5/2;
 7//1,2,3,16;
 1/14=-1,18=20,19=15,26=3/3(-5);
 2/9=110/2;
 6/7=2,8=2,9=2,10=2,19=2,28=1/1;
 99/9=1/99;
 ------
 comp17
 ------
 Symbolic Z-matrix:
 Charge =  0 Multiplicity = 1
 C                    -9.0241    4.5473   -0.7215 
 C                    -9.1115    3.7491    0.419 
 C                    -9.2627    2.3684    0.2933 
 C                    -9.3263    1.7881   -0.9739 
 C                    -9.2394    2.5806   -2.126 
 C                    -9.0875    3.967    -1.99 
 O                    -9.4761    0.4195   -1.0215 
 C                    -9.5417   -0.1793   -2.258 
 C                    -9.4712    0.4644   -3.428 
 C                    -9.3085    1.9494   -3.4898 
 C                    -9.3567    1.5101    1.5162 
 C                    -9.6874   -1.5079   -2.2929 
 C                    -9.4979   -2.199    -3.4895 
 C                    -9.65     -3.5851   -3.5259 
 C                    -9.9914   -4.2799   -2.3656 
 C                    -10.1808  -3.5888   -1.169 
 C                    -10.0288  -2.2027   -1.1326 
 C                    -10.6757   0.7486    1.5162 
 C                    -10.7691  -0.1048    2.7741 
 C                    -9.4929   -0.9214    2.9294 
 C                    -8.2895   -0.0002    2.7997 
 O                    -8.3231    0.563     1.5162 
 O                    -9.0019    4.7478   -3.0941 
 O                    -9.0496    4.3149    1.6487 
 O                    -10.1391  -5.6264   -2.401 
 O                    -9.4661   -4.2565   -4.6883 
 O                    -9.2399    2.5739   -4.5216 
 H                    -9.2845    2.1692    2.4102 
 O                    -11.7408   1.6599    1.4902 
 O                    -9.4797   -1.5341    4.1904 
 O                    -11.8673  -0.9702    2.6707 
 C                    -7.0044   -0.7966    2.9833 
 O                    -6.2804   -0.2741    4.0642 
 H                    -9.135     5.2772    1.5412 
 H                    -8.9048    5.6362   -0.6214 
 H                    -9.5341   -0.1102   -4.3639 
 H                    -9.2286   -1.651    -4.4045 
 H                    -10.45    -4.1368   -0.254 
 H                    -10.1782  -1.6576   -0.1889 
 H                    -10.7257   0.093     0.6183 
 H                    -10.898    0.5546    3.6614 
 H                    -9.4515   -1.7038    2.1389 
 H                    -8.3209    0.7959    3.5769 
 H                    -8.9009    5.6697   -2.8029 
 H                    -10.375   -5.9263   -1.507 
 H                    -9.6142   -5.2016   -4.516 
 H                    -12.5349   1.1531    1.491 
 H                    -8.6789   -2.0269    4.2471 
 H                    -11.8911  -1.4784    3.4634 
 H                    -7.2545   -1.8621    3.1853 
 H                    -6.3901   -0.7279    2.0577 
 H                    -5.4969   -0.791     4.1445 
 

 GradGradGradGradGradGradGradGradGradGradGradGradGradGradGradGradGradGrad
 Berny optimization.
 Initialization pass.
                           ----------------------------
                           !    Initial Parameters    !
                           ! (Angstroms and Degrees)  !
 --------------------------                            --------------------------
 ! Name  Definition              Value          Derivative Info.                !
 --------------------------------------------------------------------------------
 ! R1    R(1,2)                  1.3948         estimate D2E/DX2                !
 ! R2    R(1,6)                  1.3964         estimate D2E/DX2                !
 ! R3    R(1,35)                 1.1            estimate D2E/DX2                !
 ! R4    R(2,3)                  1.3946         estimate D2E/DX2                !
 ! R5    R(2,24)                 1.355          estimate D2E/DX2                !
 ! R6    R(3,4)                  1.3952         estimate D2E/DX2                !
 ! R7    R(3,11)                 1.497          estimate D2E/DX2                !
 ! R8    R(4,5)                  1.4011         estimate D2E/DX2                !
 ! R9    R(4,7)                  1.3776         estimate D2E/DX2                !
 ! R10   R(5,6)                  1.4013         estimate D2E/DX2                !
 ! R11   R(5,10)                 1.5044         estimate D2E/DX2                !
 ! R12   R(6,23)                 1.355          estimate D2E/DX2                !
 ! R13   R(7,8)                  1.3754         estimate D2E/DX2                !
 ! R14   R(8,9)                  1.3372         estimate D2E/DX2                !
 ! R15   R(8,12)                 1.337          estimate D2E/DX2                !
 ! R16   R(9,10)                 1.4952         estimate D2E/DX2                !
 ! R17   R(9,36)                 1.1            estimate D2E/DX2                !
 ! R18   R(10,27)                1.208          estimate D2E/DX2                !
 ! R19   R(11,18)                1.523          estimate D2E/DX2                !
 ! R20   R(11,22)                1.4019         estimate D2E/DX2                !
 ! R21   R(11,28)                1.113          estimate D2E/DX2                !
 ! R22   R(12,13)                1.3948         estimate D2E/DX2                !
 ! R23   R(12,17)                1.3948         estimate D2E/DX2                !
 ! R24   R(13,14)                1.3949         estimate D2E/DX2                !
 ! R25   R(13,37)                1.1            estimate D2E/DX2                !
 ! R26   R(14,15)                1.3948         estimate D2E/DX2                !
 ! R27   R(14,26)                1.3549         estimate D2E/DX2                !
 ! R28   R(15,16)                1.3948         estimate D2E/DX2                !
 ! R29   R(15,25)                1.355          estimate D2E/DX2                !
 ! R30   R(16,17)                1.3949         estimate D2E/DX2                !
 ! R31   R(16,38)                1.1            estimate D2E/DX2                !
 ! R32   R(17,39)                1.1            estimate D2E/DX2                !
 ! R33   R(18,19)                1.5229         estimate D2E/DX2                !
 ! R34   R(18,29)                1.402          estimate D2E/DX2                !
 ! R35   R(18,40)                1.1129         estimate D2E/DX2                !
 ! R36   R(19,20)                1.523          estimate D2E/DX2                !
 ! R37   R(19,31)                1.402          estimate D2E/DX2                !
 ! R38   R(19,41)                1.113          estimate D2E/DX2                !
 ! R39   R(20,21)                1.5211         estimate D2E/DX2                !
 ! R40   R(20,30)                1.402          estimate D2E/DX2                !
 ! R41   R(20,42)                1.113          estimate D2E/DX2                !
 ! R42   R(21,22)                1.402          estimate D2E/DX2                !
 ! R43   R(21,32)                1.523          estimate D2E/DX2                !
 ! R44   R(21,43)                1.113          estimate D2E/DX2                !
 ! R45   R(23,44)                0.9721         estimate D2E/DX2                !
 ! R46   R(24,34)                0.972          estimate D2E/DX2                !
 ! R47   R(25,45)                0.972          estimate D2E/DX2                !
 ! R48   R(26,46)                0.972          estimate D2E/DX2                !
 ! R49   R(29,47)                0.942          estimate D2E/DX2                !
 ! R50   R(30,48)                0.942          estimate D2E/DX2                !
 ! R51   R(31,49)                0.9419         estimate D2E/DX2                !
 ! R52   R(32,33)                1.402          estimate D2E/DX2                !
 ! R53   R(32,50)                1.1129         estimate D2E/DX2                !
 ! R54   R(32,51)                1.113          estimate D2E/DX2                !
 ! R55   R(33,52)                0.9421         estimate D2E/DX2                !
 ! A1    A(2,1,6)              120.141          estimate D2E/DX2                !
 ! A2    A(2,1,35)             119.9263         estimate D2E/DX2                !
 ! A3    A(6,1,35)             119.9327         estimate D2E/DX2                !
 ! A4    A(1,2,3)              119.9764         estimate D2E/DX2                !
 ! A5    A(1,2,24)             120.0151         estimate D2E/DX2                !
 ! A6    A(3,2,24)             120.0086         estimate D2E/DX2                !
 ! A7    A(2,3,4)              119.9058         estimate D2E/DX2                !
 ! A8    A(2,3,11)             120.0529         estimate D2E/DX2                !
 ! A9    A(4,3,11)             120.0413         estimate D2E/DX2                !
 ! A10   A(3,4,5)              120.5822         estimate D2E/DX2                !
 ! A11   A(3,4,7)              116.7148         estimate D2E/DX2                !
 ! A12   A(5,4,7)              122.703          estimate D2E/DX2                !
 ! A13   A(4,5,6)              119.1137         estimate D2E/DX2                !
 ! A14   A(4,5,10)             120.3507         estimate D2E/DX2                !
 ! A15   A(6,5,10)             120.5356         estimate D2E/DX2                !
 ! A16   A(1,6,5)              120.2809         estimate D2E/DX2                !
 ! A17   A(1,6,23)             119.8597         estimate D2E/DX2                !
 ! A18   A(5,6,23)             119.8594         estimate D2E/DX2                !
 ! A19   A(4,7,8)              117.954          estimate D2E/DX2                !
 ! A20   A(7,8,9)              125.0634         estimate D2E/DX2                !
 ! A21   A(7,8,12)             117.4696         estimate D2E/DX2                !
 ! A22   A(9,8,12)             117.4671         estimate D2E/DX2                !
 ! A23   A(8,9,10)             121.3317         estimate D2E/DX2                !
 ! A24   A(8,9,36)             119.3368         estimate D2E/DX2                !
 ! A25   A(10,9,36)            119.3315         estimate D2E/DX2                !
 ! A26   A(5,10,9)             112.5973         estimate D2E/DX2                !
 ! A27   A(5,10,27)            123.6968         estimate D2E/DX2                !
 ! A28   A(9,10,27)            123.7059         estimate D2E/DX2                !
 ! A29   A(3,11,18)            109.9407         estimate D2E/DX2                !
 ! A30   A(3,11,22)            109.9407         estimate D2E/DX2                !
 ! A31   A(3,11,28)            108.2131         estimate D2E/DX2                !
 ! A32   A(18,11,22)           107.5014         estimate D2E/DX2                !
 ! A33   A(18,11,28)           110.625          estimate D2E/DX2                !
 ! A34   A(22,11,28)           110.6237         estimate D2E/DX2                !
 ! A35   A(8,12,13)            119.9975         estimate D2E/DX2                !
 ! A36   A(8,12,17)            119.9961         estimate D2E/DX2                !
 ! A37   A(13,12,17)           120.0064         estimate D2E/DX2                !
 ! A38   A(12,13,14)           119.9962         estimate D2E/DX2                !
 ! A39   A(12,13,37)           120.0026         estimate D2E/DX2                !
 ! A40   A(14,13,37)           120.0012         estimate D2E/DX2                !
 ! A41   A(13,14,15)           119.9973         estimate D2E/DX2                !
 ! A42   A(13,14,26)           119.9997         estimate D2E/DX2                !
 ! A43   A(15,14,26)           120.0029         estimate D2E/DX2                !
 ! A44   A(14,15,16)           120.0056         estimate D2E/DX2                !
 ! A45   A(14,15,25)           119.9952         estimate D2E/DX2                !
 ! A46   A(16,15,25)           119.9992         estimate D2E/DX2                !
 ! A47   A(15,16,17)           119.998          estimate D2E/DX2                !
 ! A48   A(15,16,38)           120.0016         estimate D2E/DX2                !
 ! A49   A(17,16,38)           120.0004         estimate D2E/DX2                !
 ! A50   A(12,17,16)           119.9964         estimate D2E/DX2                !
 ! A51   A(12,17,39)           120.0031         estimate D2E/DX2                !
 ! A52   A(16,17,39)           120.0005         estimate D2E/DX2                !
 ! A53   A(11,18,19)           109.4685         estimate D2E/DX2                !
 ! A54   A(11,18,29)           109.447          estimate D2E/DX2                !
 ! A55   A(11,18,40)           109.4782         estimate D2E/DX2                !
 ! A56   A(19,18,29)           109.4489         estimate D2E/DX2                !
 ! A57   A(19,18,40)           109.4839         estimate D2E/DX2                !
 ! A58   A(29,18,40)           109.5007         estimate D2E/DX2                !
 ! A59   A(18,19,20)           109.4681         estimate D2E/DX2                !
 ! A60   A(18,19,31)           109.4516         estimate D2E/DX2                !
 ! A61   A(18,19,41)           109.4871         estimate D2E/DX2                !
 ! A62   A(20,19,31)           109.4462         estimate D2E/DX2                !
 ! A63   A(20,19,41)           109.476          estimate D2E/DX2                !
 ! A64   A(31,19,41)           109.4983         estimate D2E/DX2                !
 ! A65   A(19,20,21)           109.24           estimate D2E/DX2                !
 ! A66   A(19,20,30)           109.5062         estimate D2E/DX2                !
 ! A67   A(19,20,42)           109.6123         estimate D2E/DX2                !
 ! A68   A(21,20,30)           109.5063         estimate D2E/DX2                !
 ! A69   A(21,20,42)           109.6181         estimate D2E/DX2                !
 ! A70   A(30,20,42)           109.3446         estimate D2E/DX2                !
 ! A71   A(20,21,22)           107.6009         estimate D2E/DX2                !
 ! A72   A(20,21,32)           109.9141         estimate D2E/DX2                !
 ! A73   A(20,21,43)           110.5684         estimate D2E/DX2                !
 ! A74   A(22,21,32)           109.9161         estimate D2E/DX2                !
 ! A75   A(22,21,43)           110.5637         estimate D2E/DX2                !
 ! A76   A(32,21,43)           108.2796         estimate D2E/DX2                !
 ! A77   A(11,22,21)           106.8012         estimate D2E/DX2                !
 ! A78   A(6,23,44)            107.997          estimate D2E/DX2                !
 ! A79   A(2,24,34)            107.9985         estimate D2E/DX2                !
 ! A80   A(15,25,45)           107.9998         estimate D2E/DX2                !
 ! A81   A(14,26,46)           108.0021         estimate D2E/DX2                !
 ! A82   A(18,29,47)           106.8995         estimate D2E/DX2                !
 ! A83   A(20,30,48)           106.9035         estimate D2E/DX2                !
 ! A84   A(19,31,49)           106.9033         estimate D2E/DX2                !
 ! A85   A(21,32,33)           109.5004         estimate D2E/DX2                !
 ! A86   A(21,32,50)           109.4445         estimate D2E/DX2                !
 ! A87   A(21,32,51)           109.4623         estimate D2E/DX2                !
 ! A88   A(33,32,50)           109.4459         estimate D2E/DX2                !
 ! A89   A(33,32,51)           109.4591         estimate D2E/DX2                !
 ! A90   A(50,32,51)           109.5152         estimate D2E/DX2                !
 ! A91   A(32,33,52)           106.901          estimate D2E/DX2                !
 ! D1    D(6,1,2,3)             -0.0075         estimate D2E/DX2                !
 ! D2    D(6,1,2,24)           179.9959         estimate D2E/DX2                !
 ! D3    D(35,1,2,3)          -179.9967         estimate D2E/DX2                !
 ! D4    D(35,1,2,24)            0.0067         estimate D2E/DX2                !
 ! D5    D(2,1,6,5)              0.0111         estimate D2E/DX2                !
 ! D6    D(2,1,6,23)          -179.9949         estimate D2E/DX2                !
 ! D7    D(35,1,6,5)          -179.9997         estimate D2E/DX2                !
 ! D8    D(35,1,6,23)           -0.0056         estimate D2E/DX2                !
 ! D9    D(1,2,3,4)             -0.0019         estimate D2E/DX2                !
 ! D10   D(1,2,3,11)          -179.9992         estimate D2E/DX2                !
 ! D11   D(24,2,3,4)           179.9946         estimate D2E/DX2                !
 ! D12   D(24,2,3,11)           -0.0026         estimate D2E/DX2                !
 ! D13   D(1,2,24,34)           11.8349         estimate D2E/DX2                !
 ! D14   D(3,2,24,34)         -168.1617         estimate D2E/DX2                !
 ! D15   D(2,3,4,5)              0.0078         estimate D2E/DX2                !
 ! D16   D(2,3,4,7)            179.9967         estimate D2E/DX2                !
 ! D17   D(11,3,4,5)          -179.995          estimate D2E/DX2                !
 ! D18   D(11,3,4,7)            -0.0061         estimate D2E/DX2                !
 ! D19   D(2,3,11,18)          120.9194         estimate D2E/DX2                !
 ! D20   D(2,3,11,22)         -120.9206         estimate D2E/DX2                !
 ! D21   D(2,3,11,28)           -0.0015         estimate D2E/DX2                !
 ! D22   D(4,3,11,18)          -59.0779         estimate D2E/DX2                !
 ! D23   D(4,3,11,22)           59.0821         estimate D2E/DX2                !
 ! D24   D(4,3,11,28)         -179.9987         estimate D2E/DX2                !
 ! D25   D(3,4,5,6)             -0.0042         estimate D2E/DX2                !
 ! D26   D(3,4,5,10)           179.9965         estimate D2E/DX2                !
 ! D27   D(7,4,5,6)           -179.9924         estimate D2E/DX2                !
 ! D28   D(7,4,5,10)             0.0084         estimate D2E/DX2                !
 ! D29   D(3,4,7,8)           -179.9989         estimate D2E/DX2                !
 ! D30   D(5,4,7,8)             -0.0103         estimate D2E/DX2                !
 ! D31   D(4,5,6,1)             -0.0052         estimate D2E/DX2                !
 ! D32   D(4,5,6,23)          -179.9993         estimate D2E/DX2                !
 ! D33   D(10,5,6,1)           179.994          estimate D2E/DX2                !
 ! D34   D(10,5,6,23)            0.0            estimate D2E/DX2                !
 ! D35   D(4,5,10,9)            -0.0013         estimate D2E/DX2                !
 ! D36   D(4,5,10,27)         -179.9935         estimate D2E/DX2                !
 ! D37   D(6,5,10,9)           179.9995         estimate D2E/DX2                !
 ! D38   D(6,5,10,27)            0.0073         estimate D2E/DX2                !
 ! D39   D(1,6,23,44)            0.006          estimate D2E/DX2                !
 ! D40   D(5,6,23,44)         -179.9999         estimate D2E/DX2                !
 ! D41   D(4,7,8,9)              0.0053         estimate D2E/DX2                !
 ! D42   D(4,7,8,12)          -179.9866         estimate D2E/DX2                !
 ! D43   D(7,8,9,10)             0.0017         estimate D2E/DX2                !
 ! D44   D(7,8,9,36)           179.9972         estimate D2E/DX2                !
 ! D45   D(12,8,9,10)          179.9936         estimate D2E/DX2                !
 ! D46   D(12,8,9,36)           -0.0109         estimate D2E/DX2                !
 ! D47   D(7,8,12,13)         -167.3932         estimate D2E/DX2                !
 ! D48   D(7,8,12,17)           12.6019         estimate D2E/DX2                !
 ! D49   D(9,8,12,13)           12.6143         estimate D2E/DX2                !
 ! D50   D(9,8,12,17)         -167.3906         estimate D2E/DX2                !
 ! D51   D(8,9,10,5)            -0.0035         estimate D2E/DX2                !
 ! D52   D(8,9,10,27)          179.9886         estimate D2E/DX2                !
 ! D53   D(36,9,10,5)         -179.999          estimate D2E/DX2                !
 ! D54   D(36,9,10,27)          -0.0069         estimate D2E/DX2                !
 ! D55   D(3,11,18,19)        -179.1722         estimate D2E/DX2                !
 ! D56   D(3,11,18,29)         -59.216          estimate D2E/DX2                !
 ! D57   D(3,11,18,40)          60.8096         estimate D2E/DX2                !
 ! D58   D(22,11,18,19)         61.1707         estimate D2E/DX2                !
 ! D59   D(22,11,18,29)       -178.8731         estimate D2E/DX2                !
 ! D60   D(22,11,18,40)        -58.8475         estimate D2E/DX2                !
 ! D61   D(28,11,18,19)        -59.713          estimate D2E/DX2                !
 ! D62   D(28,11,18,29)         60.2432         estimate D2E/DX2                !
 ! D63   D(28,11,18,40)       -179.7312         estimate D2E/DX2                !
 ! D64   D(3,11,22,21)         167.3484         estimate D2E/DX2                !
 ! D65   D(18,11,22,21)        -72.9945         estimate D2E/DX2                !
 ! D66   D(28,11,22,21)         47.89           estimate D2E/DX2                !
 ! D67   D(8,12,13,14)        -179.9958         estimate D2E/DX2                !
 ! D68   D(8,12,13,37)          -0.0011         estimate D2E/DX2                !
 ! D69   D(17,12,13,14)          0.0092         estimate D2E/DX2                !
 ! D70   D(17,12,13,37)       -179.9962         estimate D2E/DX2                !
 ! D71   D(8,12,17,16)        -179.9996         estimate D2E/DX2                !
 ! D72   D(8,12,17,39)           0.0025         estimate D2E/DX2                !
 ! D73   D(13,12,17,16)         -0.0046         estimate D2E/DX2                !
 ! D74   D(13,12,17,39)        179.9975         estimate D2E/DX2                !
 ! D75   D(12,13,14,15)         -0.0092         estimate D2E/DX2                !
 ! D76   D(12,13,14,26)        179.9916         estimate D2E/DX2                !
 ! D77   D(37,13,14,15)        179.9962         estimate D2E/DX2                !
 ! D78   D(37,13,14,26)         -0.0031         estimate D2E/DX2                !
 ! D79   D(13,14,15,16)          0.0046         estimate D2E/DX2                !
 ! D80   D(13,14,15,25)       -179.9978         estimate D2E/DX2                !
 ! D81   D(26,14,15,16)       -179.9962         estimate D2E/DX2                !
 ! D82   D(26,14,15,25)          0.0014         estimate D2E/DX2                !
 ! D83   D(13,14,26,46)       -179.9976         estimate D2E/DX2                !
 ! D84   D(15,14,26,46)          0.0031         estimate D2E/DX2                !
 ! D85   D(14,15,16,17)          0.0            estimate D2E/DX2                !
 ! D86   D(14,15,16,38)       -179.998          estimate D2E/DX2                !
 ! D87   D(25,15,16,17)       -179.9976         estimate D2E/DX2                !
 ! D88   D(25,15,16,38)          0.0044         estimate D2E/DX2                !
 ! D89   D(14,15,25,45)       -179.9956         estimate D2E/DX2                !
 ! D90   D(16,15,25,45)          0.002          estimate D2E/DX2                !
 ! D91   D(15,16,17,12)          0.0            estimate D2E/DX2                !
 ! D92   D(15,16,17,39)        179.9979         estimate D2E/DX2                !
 ! D93   D(38,16,17,12)        179.998          estimate D2E/DX2                !
 ! D94   D(38,16,17,39)         -0.0041         estimate D2E/DX2                !
 ! D95   D(11,18,19,20)        -50.2275         estimate D2E/DX2                !
 ! D96   D(11,18,19,31)       -170.183          estimate D2E/DX2                !
 ! D97   D(11,18,19,41)         69.7862         estimate D2E/DX2                !
 ! D98   D(29,18,19,20)       -170.1826         estimate D2E/DX2                !
 ! D99   D(29,18,19,31)         69.862          estimate D2E/DX2                !
 ! D100  D(29,18,19,41)        -50.1689         estimate D2E/DX2                !
 ! D101  D(40,18,19,20)         69.7872         estimate D2E/DX2                !
 ! D102  D(40,18,19,31)        -50.1683         estimate D2E/DX2                !
 ! D103  D(40,18,19,41)       -170.1991         estimate D2E/DX2                !
 ! D104  D(11,18,29,47)        179.9985         estimate D2E/DX2                !
 ! D105  D(19,18,29,47)        -60.0333         estimate D2E/DX2                !
 ! D106  D(40,18,29,47)         59.9867         estimate D2E/DX2                !
 ! D107  D(18,19,20,21)         50.3383         estimate D2E/DX2                !
 ! D108  D(18,19,20,30)        170.2612         estimate D2E/DX2                !
 ! D109  D(18,19,20,42)        -69.786          estimate D2E/DX2                !
 ! D110  D(31,19,20,21)        170.297          estimate D2E/DX2                !
 ! D111  D(31,19,20,30)        -69.78           estimate D2E/DX2                !
 ! D112  D(31,19,20,42)         50.1727         estimate D2E/DX2                !
 ! D113  D(41,19,20,21)        -69.6822         estimate D2E/DX2                !
 ! D114  D(41,19,20,30)         50.2407         estimate D2E/DX2                !
 ! D115  D(41,19,20,42)        170.1935         estimate D2E/DX2                !
 ! D116  D(18,19,31,49)        179.9971         estimate D2E/DX2                !
 ! D117  D(20,19,31,49)         60.0283         estimate D2E/DX2                !
 ! D118  D(41,19,31,49)        -59.9788         estimate D2E/DX2                !
 ! D119  D(19,20,21,22)        -61.5701         estimate D2E/DX2                !
 ! D120  D(19,20,21,32)        178.7583         estimate D2E/DX2                !
 ! D121  D(19,20,21,43)         59.2692         estimate D2E/DX2                !
 ! D122  D(30,20,21,22)        178.5071         estimate D2E/DX2                !
 ! D123  D(30,20,21,32)         58.8355         estimate D2E/DX2                !
 ! D124  D(30,20,21,43)        -60.6536         estimate D2E/DX2                !
 ! D125  D(42,20,21,22)         58.5507         estimate D2E/DX2                !
 ! D126  D(42,20,21,32)        -61.1209         estimate D2E/DX2                !
 ! D127  D(42,20,21,43)        179.39           estimate D2E/DX2                !
 ! D128  D(19,20,30,48)       -179.9972         estimate D2E/DX2                !
 ! D129  D(21,20,30,48)        -60.2375         estimate D2E/DX2                !
 ! D130  D(42,20,30,48)         59.8862         estimate D2E/DX2                !
 ! D131  D(20,21,22,11)         73.3429         estimate D2E/DX2                !
 ! D132  D(32,21,22,11)       -166.9868         estimate D2E/DX2                !
 ! D133  D(43,21,22,11)        -47.4993         estimate D2E/DX2                !
 ! D134  D(20,21,32,33)       -120.8775         estimate D2E/DX2                !
 ! D135  D(20,21,32,50)         -0.9071         estimate D2E/DX2                !
 ! D136  D(20,21,32,51)        119.125          estimate D2E/DX2                !
 ! D137  D(22,21,32,33)        120.8718         estimate D2E/DX2                !
 ! D138  D(22,21,32,50)       -119.1578         estimate D2E/DX2                !
 ! D139  D(22,21,32,51)          0.8742         estimate D2E/DX2                !
 ! D140  D(43,21,32,33)         -0.0006         estimate D2E/DX2                !
 ! D141  D(43,21,32,50)        119.9698         estimate D2E/DX2                !
 ! D142  D(43,21,32,51)       -119.9982         estimate D2E/DX2                !
 ! D143  D(21,32,33,52)       -179.9967         estimate D2E/DX2                !
 ! D144  D(50,32,33,52)         60.0337         estimate D2E/DX2                !
 ! D145  D(51,32,33,52)        -59.9972         estimate D2E/DX2                !
 --------------------------------------------------------------------------------
 Trust Radius=3.00D-01 FncErr=1.00D-07 GrdErr=1.00D-06
 Number of steps in this run=    301 maximum allowed number of steps=    312.
 GradGradGradGradGradGradGradGradGradGradGradGradGradGradGradGradGradGrad

 Stoichiometry    C21H20O11
 Framework group  C1[X(C21H20O11)]
 Deg. of freedom   150
 Full point group                 C1      NOp   1
 Largest Abelian subgroup         C1      NOp   1
 Largest concise Abelian subgroup C1      NOp   1
                         Standard orientation:                         
 ---------------------------------------------------------------------
 Center     Atomic      Atomic             Coordinates (Angstroms)
 Number     Number       Type             X           Y           Z
 ---------------------------------------------------------------------
      1          6           0       -3.333410    2.940698    0.096924
      2          6           0       -3.352585    1.549506   -0.001654
      3          6           0       -2.154290    0.836926   -0.037891
      4          6           0       -0.938019    1.517645    0.024545
      5          6           0       -0.907406    2.914839    0.123806
      6          6           0       -2.116396    3.622464    0.159642
      7          8           0        0.204582    0.749158   -0.016227
      8          6           0        1.417902    1.394189    0.043676
      9          6           0        1.580222    2.718102    0.139207
     10          6           0        0.407001    3.643520    0.190865
     11          6           0       -2.172869   -0.656212   -0.143688
     12          6           0        2.520501    0.639037    0.003096
     13          6           0        3.759103    1.195770    0.321363
     14          6           0        4.909423    0.407928    0.278931
     15          6           0        4.820902   -0.936611   -0.081591
     16          6           0        3.582290   -1.493345   -0.399758
     17          6           0        2.431980   -0.705502   -0.357426
     18          6           0       -1.429292   -1.097393   -1.397520
     19          6           0       -1.472407   -2.615893   -1.505338
     20          6           0       -1.034794   -3.231312   -0.182691
     21          6           0       -1.819041   -2.590444    0.952143
     22          8           0       -1.515039   -1.221777    0.957549
     23          8           0       -2.104420    4.974016    0.255437
     24          8           0       -4.535028    0.890508   -0.062267
     25          8           0        5.938377   -1.701912   -0.122753
     26          8           0        6.112685    0.948720    0.587923
     27          8           0        0.503838    4.844560    0.277137
     28          1           0       -3.234311   -0.989232   -0.179742
     29          8           0       -2.039953   -0.531774   -2.525683
     30          8           0       -1.283781   -4.610907   -0.203148
     31          8           0       -0.606710   -3.036334   -2.524871
     32          6           0       -1.415155   -3.216838    2.280281
     33          8           0       -2.541588   -3.785460    2.891299
     34          1           0       -5.236656    1.545841   -0.214349
     35          1           0       -4.279027    3.501899    0.125495
     36          1           0        2.597426    3.134763    0.180698
     37          1           0        3.828831    2.256111    0.605734
     38          1           0        3.512552   -2.553686   -0.684030
     39          1           0        1.455099   -1.144534   -0.608383
     40          1           0       -0.370590   -0.759298   -1.339398
     41          1           0       -2.510081   -2.942061   -1.741077
     42          1           0        0.053645   -3.055331   -0.030750
     43          1           0       -2.911682   -2.747665    0.809950
     44          1           0       -3.026164    5.282505    0.266410
     45          1           0        5.678282   -2.599065   -0.391625
     46          1           0        6.785778    0.252707    0.502207
     47          1           0       -1.553911   -0.826566   -3.276883
     48          1           0       -1.001026   -4.952610    0.627897
     49          1           0       -0.661160   -3.976011   -2.560208
     50          1           0       -0.652562   -4.007250    2.100433
     51          1           0       -0.988518   -2.433035    2.945453
     52          1           0       -2.251590   -4.160328    3.705474
 ---------------------------------------------------------------------
 Rotational constants (GHZ):      0.1434977      0.1193871      0.0758233
 Standard basis: 6-31G (6D, 7F)
 There are   328 symmetry adapted cartesian basis functions of A   symmetry.
 There are   328 symmetry adapted basis functions of A   symmetry.
   328 basis functions,   784 primitive gaussians,   328 cartesian basis functions
   117 alpha electrons      117 beta electrons
       nuclear repulsion energy      3440.8196630989 Hartrees.
 NAtoms=   52 NActive=   52 NUniq=   52 SFac= 1.00D+00 NAtFMM=   60 NAOKFM=F Big=F
 Integral buffers will be    262144 words long.
 Raffenetti 2 integral format.
 Two-electron integral symmetry is turned on.
 One-electron integrals computed using PRISM.
 NBasis=   328 RedAO= T EigKep=  3.62D-04  NBF=   328
 NBsUse=   328 1.00D-06 EigRej= -1.00D+00 NBFU=   328
 ExpMin= 1.61D-01 ExpMax= 5.48D+03 ExpMxC= 8.25D+02 IAcc=1 IRadAn=         1 AccDes= 0.00D+00
 Harris functional with IExCor=  402 and IRadAn=       1 diagonalized for initial guess.
 HarFok:  IExCor=  402 AccDes= 0.00D+00 IRadAn=         1 IDoV= 1 UseB2=F ITyADJ=14
 ICtDFT=  3500011 ScaDFX=  1.000000  1.000000  1.000000  1.000000
 FoFCou: FMM=F IPFlag=           0 FMFlag=      100000 FMFlg1=           0
         NFxFlg=           0 DoJE=T BraDBF=F KetDBF=T FulRan=T
         wScrn=  0.000000 ICntrl=     500 IOpCl=  0 I1Cent=   200000004 NGrid=           0
         NMat0=    1 NMatS0=      1 NMatT0=    0 NMatD0=    1 NMtDS0=    0 NMtDT0=    0
 Petite list used in FoFCou.
 Requested convergence on RMS density matrix=1.00D-08 within 128 cycles.
 Requested convergence on MAX density matrix=1.00D-06.
 Requested convergence on             energy=1.00D-06.
 No special actions if energy rises.
 Integral accuracy reduced to 1.0D-05 until final iterations.
 Initial convergence to 1.0D-05 achieved.  Increase integral accuracy.
 SCF Done:  E(RB3LYP) =  -1639.08413770     A.U. after   17 cycles
            NFock= 17  Conv=0.57D-08     -V/T= 2.0040

 **********************************************************************

            Population analysis using the SCF density.

 **********************************************************************

 Orbital symmetries:
       Occupied  (A) (A) (A) (A) (A) (A) (A) (A) (A) (A) (A) (A)
                 (A) (A) (A) (A) (A) (A) (A) (A) (A) (A) (A) (A)
                 (A) (A) (A) (A) (A) (A) (A) (A) (A) (A) (A) (A)
                 (A) (A) (A) (A) (A) (A) (A) (A) (A) (A) (A) (A)
                 (A) (A) (A) (A) (A) (A) (A) (A) (A) (A) (A) (A)
                 (A) (A) (A) (A) (A) (A) (A) (A) (A) (A) (A) (A)
                 (A) (A) (A) (A) (A) (A) (A) (A) (A) (A) (A) (A)
                 (A) (A) (A) (A) (A) (A) (A) (A) (A) (A) (A) (A)
                 (A) (A) (A) (A) (A) (A) (A) (A) (A) (A) (A) (A)
                 (A) (A) (A) (A) (A) (A) (A) (A) (A)
       Virtual   (A) (A) (A) (A) (A) (A) (A) (A) (A) (A) (A) (A)
                 (A) (A) (A) (A) (A) (A) (A) (A) (A) (A) (A) (A)
                 (A) (A) (A) (A) (A) (A) (A) (A) (A) (A) (A) (A)
                 (A) (A) (A) (A) (A) (A) (A) (A) (A) (A) (A) (A)
                 (A) (A) (A) (A) (A) (A) (A) (A) (A) (A) (A) (A)
                 (A) (A) (A) (A) (A) (A) (A) (A) (A) (A) (A) (A)
                 (A) (A) (A) (A) (A) (A) (A) (A) (A) (A) (A) (A)
                 (A) (A) (A) (A) (A) (A) (A) (A) (A) (A) (A) (A)
                 (A) (A) (A) (A) (A) (A) (A) (A) (A) (A) (A) (A)
                 (A) (A) (A) (A) (A) (A) (A) (A) (A) (A) (A) (A)
                 (A) (A) (A) (A) (A) (A) (A) (A) (A) (A) (A) (A)
                 (A) (A) (A) (A) (A) (A) (A) (A) (A) (A) (A) (A)
                 (A) (A) (A) (A) (A) (A) (A) (A) (A) (A) (A) (A)
                 (A) (A) (A) (A) (A) (A) (A) (A) (A) (A) (A) (A)
                 (A) (A) (A) (A) (A) (A) (A) (A) (A) (A) (A) (A)
                 (A) (A) (A) (A) (A) (A) (A) (A) (A) (A) (A) (A)
                 (A) (A) (A) (A) (A) (A) (A) (A) (A) (A) (A) (A)
                 (A) (A) (A) (A) (A) (A) (A)
 The electronic state is 1-A.
 Alpha  occ. eigenvalues --  -19.22047 -19.20342 -19.19230 -19.18085 -19.17904
 Alpha  occ. eigenvalues --  -19.15612 -19.15499 -19.15198 -19.14646 -19.13278
 Alpha  occ. eigenvalues --  -19.10272 -10.27197 -10.26996 -10.26951 -10.26616
 Alpha  occ. eigenvalues --  -10.26176 -10.26007 -10.25996 -10.24843 -10.24106
 Alpha  occ. eigenvalues --  -10.24013 -10.23950 -10.23632 -10.22863 -10.20619
 Alpha  occ. eigenvalues --  -10.19954 -10.19790 -10.19754 -10.19718 -10.19694
 Alpha  occ. eigenvalues --  -10.19489 -10.18047  -1.12590  -1.11177  -1.09688
 Alpha  occ. eigenvalues --   -1.08736  -1.08612  -1.07818  -1.06714  -1.05899
 Alpha  occ. eigenvalues --   -1.05270  -1.03604  -1.03409  -0.89511  -0.87325
 Alpha  occ. eigenvalues --   -0.83140  -0.80877  -0.79396  -0.78224  -0.76568
 Alpha  occ. eigenvalues --   -0.75800  -0.74608  -0.70741  -0.69250  -0.67168
 Alpha  occ. eigenvalues --   -0.65940  -0.64330  -0.62628  -0.62477  -0.61560
 Alpha  occ. eigenvalues --   -0.60058  -0.58214  -0.57207  -0.56687  -0.56203
 Alpha  occ. eigenvalues --   -0.55391  -0.54673  -0.53597  -0.52597  -0.51727
 Alpha  occ. eigenvalues --   -0.51221  -0.50571  -0.50310  -0.49255  -0.47964
 Alpha  occ. eigenvalues --   -0.47329  -0.46969  -0.46174  -0.45548  -0.45328
 Alpha  occ. eigenvalues --   -0.44907  -0.44405  -0.43807  -0.43177  -0.43069
 Alpha  occ. eigenvalues --   -0.41919  -0.41424  -0.40804  -0.40620  -0.39879
 Alpha  occ. eigenvalues --   -0.39707  -0.38815  -0.38455  -0.38122  -0.37729
 Alpha  occ. eigenvalues --   -0.37344  -0.37278  -0.36585  -0.36137  -0.35601
 Alpha  occ. eigenvalues --   -0.35066  -0.34879  -0.33570  -0.32235  -0.32051
 Alpha  occ. eigenvalues --   -0.31196  -0.29482  -0.28292  -0.28176  -0.27895
 Alpha  occ. eigenvalues --   -0.26113  -0.25295  -0.24511  -0.23398  -0.22474
 Alpha  occ. eigenvalues --   -0.22074  -0.21137
 Alpha virt. eigenvalues --   -0.05636  -0.01882  -0.00366   0.00118   0.03167
 Alpha virt. eigenvalues --    0.04027   0.04540   0.05052   0.05643   0.06567
 Alpha virt. eigenvalues --    0.07430   0.07473   0.09241   0.09412   0.10060
 Alpha virt. eigenvalues --    0.10316   0.10650   0.11336   0.13183   0.13723
 Alpha virt. eigenvalues --    0.14703   0.14892   0.15682   0.16959   0.17247
 Alpha virt. eigenvalues --    0.18305   0.18560   0.19563   0.20569   0.21311
 Alpha virt. eigenvalues --    0.21494   0.21937   0.22931   0.23489   0.24023
 Alpha virt. eigenvalues --    0.24703   0.25086   0.25415   0.26592   0.27472
 Alpha virt. eigenvalues --    0.28715   0.29098   0.29260   0.30273   0.31066
 Alpha virt. eigenvalues --    0.31397   0.32023   0.33296   0.33563   0.34984
 Alpha virt. eigenvalues --    0.35361   0.36370   0.39468   0.39589   0.40464
 Alpha virt. eigenvalues --    0.42293   0.43015   0.46792   0.48486   0.49698
 Alpha virt. eigenvalues --    0.50433   0.51261   0.51732   0.52429   0.53619
 Alpha virt. eigenvalues --    0.55603   0.55720   0.56176   0.56800   0.57217
 Alpha virt. eigenvalues --    0.57669   0.58044   0.58378   0.58885   0.59223
 Alpha virt. eigenvalues --    0.60128   0.60742   0.61374   0.61530   0.62064
 Alpha virt. eigenvalues --    0.62487   0.62943   0.63680   0.63841   0.64043
 Alpha virt. eigenvalues --    0.64319   0.64532   0.65395   0.66061   0.66410
 Alpha virt. eigenvalues --    0.67000   0.67659   0.67942   0.68605   0.69689
 Alpha virt. eigenvalues --    0.70439   0.71081   0.72153   0.72899   0.73160
 Alpha virt. eigenvalues --    0.74062   0.74520   0.75180   0.76448   0.77299
 Alpha virt. eigenvalues --    0.77807   0.78002   0.79142   0.79473   0.79900
 Alpha virt. eigenvalues --    0.80675   0.82192   0.82865   0.83063   0.83698
 Alpha virt. eigenvalues --    0.84082   0.84847   0.85121   0.85532   0.85930
 Alpha virt. eigenvalues --    0.86472   0.86889   0.87254   0.88524   0.88804
 Alpha virt. eigenvalues --    0.89805   0.91502   0.91781   0.92432   0.93245
 Alpha virt. eigenvalues --    0.94057   0.94985   0.95371   0.96223   0.96321
 Alpha virt. eigenvalues --    0.96909   0.97873   0.99137   0.99763   1.00957
 Alpha virt. eigenvalues --    1.01501   1.01701   1.03300   1.04643   1.05935
 Alpha virt. eigenvalues --    1.06032   1.06552   1.06967   1.07117   1.07785
 Alpha virt. eigenvalues --    1.08325   1.08770   1.10089   1.11442   1.12063
 Alpha virt. eigenvalues --    1.12796   1.13700   1.14204   1.15118   1.15738
 Alpha virt. eigenvalues --    1.16838   1.17951   1.19212   1.19610   1.21297
 Alpha virt. eigenvalues --    1.21501   1.23412   1.24035   1.25802   1.25955
 Alpha virt. eigenvalues --    1.27654   1.29305   1.31144   1.31850   1.33124
 Alpha virt. eigenvalues --    1.33804   1.34908   1.35765   1.38122   1.39278
 Alpha virt. eigenvalues --    1.39954   1.41314   1.44093   1.44714   1.45704
 Alpha virt. eigenvalues --    1.48258   1.50101   1.51600   1.52651   1.53715
 Alpha virt. eigenvalues --    1.55148   1.59387   1.60624   1.66552   1.69777
 Alpha virt. eigenvalues --    1.71628   1.77475   1.83767   1.86182   1.87101
 Alpha virt. eigenvalues --    1.89629   1.90811   2.05050   2.06818   2.07123
 Alpha virt. eigenvalues --    2.12198   2.12959   2.18976   2.22170   2.23367
 Alpha virt. eigenvalues --    2.33084
          Condensed to atoms (all electrons):
 Mulliken charges:
               1
     1  C   -0.158307
     2  C    0.225692
     3  C    0.140371
     4  C    0.226031
     5  C    0.107052
     6  C    0.196371
     7  O   -0.589635
     8  C    0.236130
     9  C   -0.130857
    10  C    0.229319
    11  C   -0.013699
    12  C   -0.008736
    13  C   -0.070622
    14  C    0.220592
    15  C    0.250724
    16  C   -0.171164
    17  C   -0.116557
    18  C    0.108421
    19  C    0.089567
    20  C    0.039761
    21  C    0.138895
    22  O   -0.500892
    23  O   -0.552631
    24  O   -0.603902
    25  O   -0.632705
    26  O   -0.606574
    27  O   -0.382536
    28  H    0.175732
    29  O   -0.609548
    30  O   -0.607079
    31  O   -0.619800
    32  C   -0.074432
    33  O   -0.588847
    34  H    0.380520
    35  H    0.112096
    36  H    0.157809
    37  H    0.167435
    38  H    0.127160
    39  H    0.178031
    40  H    0.187379
    41  H    0.144437
    42  H    0.138408
    43  H    0.172280
    44  H    0.368501
    45  H    0.389210
    46  H    0.394340
    47  H    0.371232
    48  H    0.370836
    49  H    0.374472
    50  H    0.090998
    51  H    0.167586
    52  H    0.361133
 Sum of Mulliken charges =   0.00000
 Mulliken charges with hydrogens summed into heavy atoms:
               1
     1  C   -0.046211
     2  C    0.225692
     3  C    0.140371
     4  C    0.226031
     5  C    0.107052
     6  C    0.196371
     7  O   -0.589635
     8  C    0.236130
     9  C    0.026951
    10  C    0.229319
    11  C    0.162033
    12  C   -0.008736
    13  C    0.096813
    14  C    0.220592
    15  C    0.250724
    16  C   -0.044004
    17  C    0.061474
    18  C    0.295800
    19  C    0.234004
    20  C    0.178169
    21  C    0.311175
    22  O   -0.500892
    23  O   -0.184129
    24  O   -0.223381
    25  O   -0.243495
    26  O   -0.212234
    27  O   -0.382536
    29  O   -0.238316
    30  O   -0.236242
    31  O   -0.245328
    32  C    0.184153
    33  O   -0.227715
 Electronic spatial extent (au):  <R**2>=          14037.6135
 Charge=              0.0000 electrons
 Dipole moment (field-independent basis, Debye):
    X=             -0.7845    Y=             -6.5720    Z=              0.9858  Tot=              6.6916
 Quadrupole moment (field-independent basis, Debye-Ang):
   XX=           -158.9169   YY=           -183.9717   ZZ=           -177.9563
   XY=            -41.9263   XZ=             -2.9355   YZ=             -9.4866
 Traceless Quadrupole moment (field-independent basis, Debye-Ang):
   XX=             14.6981   YY=            -10.3567   ZZ=             -4.3413
   XY=            -41.9263   XZ=             -2.9355   YZ=             -9.4866
 Octapole moment (field-independent basis, Debye-Ang**2):
  XXX=            -71.9080  YYY=           -231.0388  ZZZ=             32.0324  XYY=            -50.7753
  XXY=             50.4162  XXZ=            -28.6832  XZZ=             -9.2520  YZZ=            -62.9309
  YYZ=             29.6638  XYZ=              0.9804
 Hexadecapole moment (field-independent basis, Debye-Ang**3):
 XXXX=          -7975.0637 YYYY=          -7631.6343 ZZZZ=          -1171.3761 XXXY=          -1032.3259
 XXXZ=             -4.8829 YYYX=           -720.5136 YYYZ=           -237.8905 ZZZX=            -49.3390
 ZZZY=           -175.4956 XXYY=          -2234.5770 XXZZ=          -1825.8079 YYZZ=          -1212.7468
 XXYZ=             74.6789 YYXZ=            -67.2300 ZZXY=             64.6675
 N-N= 3.440819663099D+03 E-N=-1.072022833608D+04  KE= 1.632564026254D+03
 Calling FoFJK, ICntrl=      2127 FMM=F ISym2X=0 I1Cent= 0 IOpClX= 0 NMat=1 NMatS=1 NMatT=0.
 ***** Axes restored to original set *****
 -------------------------------------------------------------------
 Center     Atomic                   Forces (Hartrees/Bohr)
 Number     Number              X              Y              Z
 -------------------------------------------------------------------
      1        6           0.000257504    0.007712483   -0.003071224
      2        6          -0.001637225   -0.011748704   -0.030813206
      3        6           0.004324885   -0.007429653    0.014081253
      4        6           0.004409803    0.028608254    0.005432415
      5        6          -0.001212525   -0.013228270   -0.027975069
      6        6          -0.000792823   -0.002870605    0.023690212
      7        8           0.001064532    0.002595549   -0.008620132
      8        6           0.010369099    0.080143794   -0.018414167
      9        6           0.005063937    0.057504561   -0.021136624
     10        6          -0.004433823   -0.047267958    0.060859324
     11        6          -0.029034296    0.036642415   -0.016844507
     12        6          -0.010683076   -0.101385116    0.019587550
     13        6           0.001694089   -0.022480667   -0.014933516
     14        6          -0.000218250    0.020961127    0.007797782
     15        6          -0.002087317    0.030473256    0.023763721
     16        6          -0.000865825    0.004992091    0.006305651
     17        6          -0.004274613   -0.010691484    0.020535924
     18        6           0.002552652   -0.023387253    0.004888810
     19        6           0.026595264    0.007947131    0.006067088
     20        6          -0.001925506    0.013943852   -0.017980497
     21        6           0.018343706   -0.022380244    0.024760772
     22        8           0.029866455    0.000570802   -0.011890077
     23        8           0.001011892    0.008873561   -0.011875513
     24        8          -0.000856816    0.006341758    0.018836382
     25        8          -0.000560121   -0.026958738   -0.009811927
     26        8           0.003259924   -0.009381241   -0.018023543
     27        8           0.002771019    0.026776805   -0.057682152
     28        1          -0.003008305   -0.006596252   -0.007326092
     29        8           0.006385126    0.036440971   -0.001693717
     30        8          -0.036563981    0.002262183    0.024333179
     31        8          -0.026592602    0.003307115   -0.030919492
     32        6          -0.004681485   -0.007510019   -0.028008078
     33        8          -0.011774499    0.024423296    0.020854583
     34        1           0.001537671    0.005456506    0.008583217
     35        1          -0.000434648   -0.007042532   -0.001099093
     36        1          -0.001355450    0.023571566    0.012236535
     37        1          -0.000790767   -0.021367651    0.010322161
     38        1           0.001503651    0.003606996   -0.006910992
     39        1           0.001974227   -0.007520324   -0.011585872
     40        1           0.003094550    0.005940191    0.014516625
     41        1           0.005400402   -0.001623517   -0.006626958
     42        1          -0.000595947    0.008998952    0.000564416
     43        1           0.000556237   -0.008422448   -0.003139195
     44        1           0.000886463    0.008216704   -0.004880899
     45        1          -0.001205347   -0.010288125   -0.000685351
     46        1           0.000162214   -0.009253449   -0.005705741
     47        1          -0.035706274   -0.014581752    0.000677104
     48        1           0.026319512   -0.022747218    0.013370850
     49        1          -0.007293387   -0.023942070    0.029663494
     50        1           0.005252447    0.001796551   -0.007954505
     51        1          -0.010977276   -0.004422132    0.002905926
     52        1           0.034904922   -0.013581050    0.010973163
 -------------------------------------------------------------------
 Cartesian Forces:  Max     0.101385116 RMS     0.020125068

 GradGradGradGradGradGradGradGradGradGradGradGradGradGradGradGradGradGrad
 Berny optimization.
 FormGI is forming the generalized inverse of G from B-inverse, IUseBI=4.
 Internal  Forces:  Max     0.159060814 RMS     0.016813797
 Search for a local minimum.
 Step number   1 out of a maximum of  301
 All quantities printed in internal units (Hartrees-Bohrs-Radians)
 Mixed Optimization -- RFO/linear search
 Second derivative matrix not updated -- first step.
 ITU=  0
     Eigenvalues ---    0.00462   0.00699   0.00769   0.00806   0.00823
     Eigenvalues ---    0.01165   0.01581   0.01652   0.01665   0.01665
     Eigenvalues ---    0.01665   0.01666   0.01779   0.01819   0.01996
     Eigenvalues ---    0.02077   0.02122   0.02144   0.02147   0.02157
     Eigenvalues ---    0.02157   0.02157   0.02157   0.02157   0.02157
     Eigenvalues ---    0.02158   0.02179   0.02180   0.02182   0.02287
     Eigenvalues ---    0.02287   0.02287   0.02288   0.02390   0.02392
     Eigenvalues ---    0.02715   0.02922   0.03069   0.03665   0.04714
     Eigenvalues ---    0.04859   0.04975   0.05092   0.05212   0.05315
     Eigenvalues ---    0.05460   0.05681   0.05952   0.05972   0.06661
     Eigenvalues ---    0.07002   0.07089   0.07788   0.08387   0.10915
     Eigenvalues ---    0.11159   0.11359   0.13164   0.13759   0.16000
     Eigenvalues ---    0.16000   0.16000   0.16000   0.16000   0.16000
     Eigenvalues ---    0.16000   0.16000   0.16000   0.16000   0.16000
     Eigenvalues ---    0.16000   0.16000   0.16146   0.17059   0.17763
     Eigenvalues ---    0.19082   0.19866   0.22077   0.22375   0.23452
     Eigenvalues ---    0.23492   0.23529   0.24610   0.25000   0.25000
     Eigenvalues ---    0.25000   0.25000   0.25000   0.25000   0.25000
     Eigenvalues ---    0.25000   0.25000   0.25000   0.25000   0.25000
     Eigenvalues ---    0.27803   0.29036   0.29278   0.30082   0.30174
     Eigenvalues ---    0.31453   0.32280   0.32282   0.32283   0.32285
     Eigenvalues ---    0.32287   0.32290   0.32295   0.32323   0.32694
     Eigenvalues ---    0.33680   0.33681   0.33681   0.33682   0.33684
     Eigenvalues ---    0.40406   0.42263   0.42289   0.42573   0.42972
     Eigenvalues ---    0.43219   0.45041   0.45285   0.45288   0.45292
     Eigenvalues ---    0.45295   0.45929   0.46318   0.46478   0.46484
     Eigenvalues ---    0.46485   0.46488   0.46500   0.47907   0.49047
     Eigenvalues ---    0.52959   0.52961   0.52965   0.52966   0.53963
     Eigenvalues ---    0.53964   0.53972   0.53991   0.56217   0.57878
     Eigenvalues ---    0.59515   0.59523   0.59534   0.59552   1.00893
 RFO step:  Lambda=-1.53036840D-01 EMin= 4.62070974D-03
 Linear search not attempted -- first point.
 Maximum step size (   0.300) exceeded in Quadratic search.
    -- Step size scaled by   0.556
 Iteration  1 RMS(Cart)=  0.10934774 RMS(Int)=  0.00216300
 Iteration  2 RMS(Cart)=  0.00635965 RMS(Int)=  0.00007948
 Iteration  3 RMS(Cart)=  0.00001350 RMS(Int)=  0.00007941
 Iteration  4 RMS(Cart)=  0.00000000 RMS(Int)=  0.00007941
 Variable       Old X    -DE/DX   Delta X   Delta X   Delta X     New X
                                 (Linear)    (Quad)   (Total)
    R1        2.63581   0.00534   0.00000   0.00455   0.00457   2.64038
    R2        2.63876  -0.00091   0.00000  -0.00118  -0.00119   2.63757
    R3        2.07866  -0.00712   0.00000  -0.00808  -0.00808   2.07058
    R4        2.63547   0.00238   0.00000   0.00224   0.00227   2.63774
    R5        2.56065   0.02984   0.00000   0.02396   0.02396   2.58461
    R6        2.63655   0.02015   0.00000   0.01851   0.01852   2.65507
    R7        2.82891   0.02185   0.00000   0.02532   0.02532   2.85423
    R8        2.64760   0.00977   0.00000   0.00859   0.00851   2.65611
    R9        2.60328   0.01302   0.00000   0.01144   0.01148   2.61476
   R10        2.64810   0.01239   0.00000   0.01125   0.01122   2.65932
   R11        2.84285  -0.00374   0.00000  -0.00565  -0.00575   2.83710
   R12        2.56057   0.02362   0.00000   0.01897   0.01897   2.57954
   R13        2.59918   0.01485   0.00000   0.01355   0.01366   2.61283
   R14        2.52702   0.04084   0.00000   0.03164   0.03171   2.55873
   R15        2.52660   0.15906   0.00000   0.12090   0.12090   2.64750
   R16        2.82545  -0.01713   0.00000  -0.02006  -0.02008   2.80537
   R17        2.07872  -0.02265   0.00000  -0.02572  -0.02572   2.05301
   R18        2.28283   0.06327   0.00000   0.03029   0.03029   2.31312
   R19        2.87812   0.01562   0.00000   0.01917   0.01921   2.89734
   R20        2.64921   0.04613   0.00000   0.04353   0.04357   2.69278
   R21        2.10334  -0.00999   0.00000  -0.01167  -0.01167   2.09167
   R22        2.63573   0.03096   0.00000   0.02851   0.02856   2.66429
   R23        2.63588   0.02207   0.00000   0.02044   0.02049   2.65637
   R24        2.63597  -0.00463   0.00000  -0.00410  -0.00410   2.63187
   R25        2.07874  -0.01942   0.00000  -0.02206  -0.02206   2.05669
   R26        2.63588   0.00542   0.00000   0.00430   0.00425   2.64013
   R27        2.56040   0.03006   0.00000   0.02413   0.02413   2.58453
   R28        2.63571  -0.00075   0.00000  -0.00132  -0.00137   2.63434
   R29        2.56065   0.03748   0.00000   0.03010   0.03010   2.59075
   R30        2.63595   0.00059   0.00000   0.00045   0.00046   2.63641
   R31        2.07870  -0.00791   0.00000  -0.00899  -0.00899   2.06971
   R32        2.07872  -0.01393   0.00000  -0.01582  -0.01582   2.06290
   R33        2.87793   0.01279   0.00000   0.01346   0.01352   2.89145
   R34        2.64938   0.03650   0.00000   0.03351   0.03351   2.68289
   R35        2.10307  -0.01535   0.00000  -0.01794  -0.01794   2.08513
   R36        2.87812   0.01050   0.00000   0.01120   0.01116   2.88929
   R37        2.64943   0.03937   0.00000   0.03615   0.03615   2.68558
   R38        2.10323  -0.00687   0.00000  -0.00803  -0.00803   2.09520
   R39        2.87437   0.02025   0.00000   0.02506   0.02502   2.89939
   R40        2.64946   0.04277   0.00000   0.03926   0.03926   2.68872
   R41        2.10325  -0.00675   0.00000  -0.00789  -0.00789   2.09536
   R42        2.64946   0.04050   0.00000   0.03885   0.03879   2.68825
   R43        2.87800   0.01022   0.00000   0.01252   0.01252   2.89052
   R44        2.10329  -0.00823   0.00000  -0.00962  -0.00962   2.09367
   R45        1.83692   0.00642   0.00000   0.00523   0.00523   1.84216
   R46        1.83690   0.00432   0.00000   0.00352   0.00352   1.84042
   R47        1.83685   0.00283   0.00000   0.00231   0.00231   1.83916
   R48        1.83686   0.00796   0.00000   0.00649   0.00649   1.84335
   R49        1.78020   0.03794   0.00000   0.02821   0.02821   1.80841
   R50        1.78011   0.03508   0.00000   0.02607   0.02607   1.80618
   R51        1.77996   0.03807   0.00000   0.02829   0.02829   1.80825
   R52        2.64934   0.04052   0.00000   0.03720   0.03720   2.68654
   R53        2.10316  -0.00434   0.00000  -0.00508  -0.00508   2.09808
   R54        2.10331  -0.00875   0.00000  -0.01023  -0.01023   2.09308
   R55        1.78026   0.03742   0.00000   0.02782   0.02782   1.80808
    A1        2.09686   0.00314   0.00000   0.00327   0.00326   2.10011
    A2        2.09311  -0.00110   0.00000  -0.00080  -0.00079   2.09231
    A3        2.09322  -0.00204   0.00000  -0.00247  -0.00246   2.09076
    A4        2.09398   0.00917   0.00000   0.01206   0.01208   2.10607
    A5        2.09466   0.00470   0.00000   0.00679   0.00677   2.10143
    A6        2.09454  -0.01387   0.00000  -0.01885  -0.01886   2.07569
    A7        2.09275  -0.01601   0.00000  -0.02172  -0.02170   2.07105
    A8        2.09532  -0.01807   0.00000  -0.02513  -0.02514   2.07018
    A9        2.09512   0.03408   0.00000   0.04685   0.04684   2.14196
   A10        2.10456   0.01121   0.00000   0.01649   0.01649   2.12104
   A11        2.03706   0.00289   0.00000   0.00410   0.00414   2.04119
   A12        2.14157  -0.01410   0.00000  -0.02059  -0.02063   2.12094
   A13        2.07893  -0.00755   0.00000  -0.00911  -0.00908   2.06985
   A14        2.10052   0.00057   0.00000  -0.00199  -0.00216   2.09836
   A15        2.10374   0.00699   0.00000   0.01110   0.01124   2.11498
   A16        2.09930   0.00005   0.00000  -0.00099  -0.00105   2.09824
   A17        2.09195   0.00102   0.00000   0.00193   0.00197   2.09391
   A18        2.09194  -0.00107   0.00000  -0.00095  -0.00092   2.09103
   A19        2.05869   0.02815   0.00000   0.04126   0.04144   2.10012
   A20        2.18277  -0.03921   0.00000  -0.05206  -0.05191   2.13086
   A21        2.05023  -0.04249   0.00000  -0.05967  -0.05975   1.99048
   A22        2.05019   0.08170   0.00000   0.11173   0.11165   2.16183
   A23        2.11764   0.01334   0.00000   0.02023   0.02026   2.13790
   A24        2.08282   0.00724   0.00000   0.01460   0.01458   2.09740
   A25        2.08273  -0.02058   0.00000  -0.03483  -0.03484   2.04788
   A26        1.96519   0.01126   0.00000   0.01315   0.01299   1.97818
   A27        2.15892   0.00237   0.00000   0.00446   0.00454   2.16346
   A28        2.15907  -0.01362   0.00000  -0.01761  -0.01753   2.14155
   A29        1.91883   0.02287   0.00000   0.04013   0.04015   1.95898
   A30        1.91883  -0.00022   0.00000   0.00374   0.00331   1.92214
   A31        1.88867  -0.00620   0.00000  -0.01144  -0.01113   1.87755
   A32        1.87625  -0.00335   0.00000   0.00058   0.00007   1.87632
   A33        1.93077  -0.01232   0.00000  -0.02643  -0.02639   1.90438
   A34        1.93075  -0.00040   0.00000  -0.00587  -0.00596   1.92479
   A35        2.09435   0.04436   0.00000   0.06050   0.06044   2.15479
   A36        2.09433  -0.01877   0.00000  -0.02663  -0.02668   2.06764
   A37        2.09451  -0.02559   0.00000  -0.03387  -0.03376   2.06075
   A38        2.09433   0.01008   0.00000   0.01576   0.01580   2.11013
   A39        2.09444   0.00857   0.00000   0.01630   0.01627   2.11071
   A40        2.09442  -0.01865   0.00000  -0.03206  -0.03208   2.06233
   A41        2.09435   0.00314   0.00000   0.00312   0.00305   2.09740
   A42        2.09439  -0.00285   0.00000  -0.00333  -0.00330   2.09109
   A43        2.09445  -0.00029   0.00000   0.00021   0.00024   2.09469
   A44        2.09449  -0.00186   0.00000  -0.00491  -0.00502   2.08948
   A45        2.09431  -0.02078   0.00000  -0.02752  -0.02746   2.06685
   A46        2.09438   0.02265   0.00000   0.03242   0.03248   2.12686
   A47        2.09436   0.00275   0.00000   0.00241   0.00236   2.09672
   A48        2.09442  -0.00184   0.00000  -0.00203  -0.00201   2.09241
   A49        2.09440  -0.00091   0.00000  -0.00037  -0.00035   2.09405
   A50        2.09433   0.01149   0.00000   0.01748   0.01755   2.11188
   A51        2.09445  -0.00503   0.00000  -0.00748  -0.00751   2.08694
   A52        2.09440  -0.00645   0.00000  -0.01001  -0.01004   2.08436
   A53        1.91059   0.00738   0.00000   0.00914   0.00908   1.91967
   A54        1.91021  -0.00628   0.00000  -0.00705  -0.00704   1.90317
   A55        1.91076   0.00023   0.00000  -0.00029  -0.00027   1.91049
   A56        1.91024   0.00388   0.00000   0.00717   0.00717   1.91741
   A57        1.91085  -0.00814   0.00000  -0.01388  -0.01381   1.89704
   A58        1.91115   0.00293   0.00000   0.00491   0.00491   1.91606
   A59        1.91058   0.00844   0.00000   0.01420   0.01419   1.92477
   A60        1.91029  -0.01150   0.00000  -0.01867  -0.01870   1.89159
   A61        1.91091   0.00102   0.00000  -0.00003  -0.00004   1.91087
   A62        1.91020   0.00383   0.00000   0.00841   0.00854   1.91873
   A63        1.91072  -0.00426   0.00000  -0.00743  -0.00745   1.90327
   A64        1.91111   0.00248   0.00000   0.00353   0.00348   1.91459
   A65        1.90660   0.00590   0.00000   0.00757   0.00749   1.91409
   A66        1.91124  -0.01136   0.00000  -0.02139  -0.02145   1.88980
   A67        1.91310  -0.00466   0.00000  -0.01070  -0.01070   1.90240
   A68        1.91125   0.01006   0.00000   0.02288   0.02300   1.93425
   A69        1.91320  -0.00371   0.00000  -0.00612  -0.00615   1.90705
   A70        1.90842   0.00377   0.00000   0.00776   0.00752   1.91594
   A71        1.87799  -0.00468   0.00000  -0.00327  -0.00351   1.87448
   A72        1.91836   0.02142   0.00000   0.03611   0.03622   1.95459
   A73        1.92978  -0.00926   0.00000  -0.01786  -0.01788   1.91190
   A74        1.91840  -0.00532   0.00000  -0.00926  -0.00929   1.90911
   A75        1.92970   0.00143   0.00000  -0.00110  -0.00120   1.92850
   A76        1.88984  -0.00336   0.00000  -0.00423  -0.00416   1.88567
   A77        1.86403   0.00942   0.00000   0.02975   0.02971   1.89374
   A78        1.88490   0.01310   0.00000   0.02328   0.02328   1.90818
   A79        1.88493   0.01701   0.00000   0.03022   0.03022   1.91515
   A80        1.88495   0.01834   0.00000   0.03259   0.03259   1.91754
   A81        1.88499   0.01360   0.00000   0.02417   0.02417   1.90916
   A82        1.86575   0.01229   0.00000   0.02184   0.02184   1.88759
   A83        1.86582   0.02235   0.00000   0.03972   0.03972   1.90554
   A84        1.86581   0.01346   0.00000   0.02392   0.02392   1.88974
   A85        1.91114  -0.00393   0.00000  -0.00461  -0.00461   1.90653
   A86        1.91017   0.00609   0.00000   0.01100   0.01101   1.92117
   A87        1.91048  -0.00601   0.00000  -0.01300  -0.01298   1.89750
   A88        1.91019   0.00120   0.00000   0.00365   0.00364   1.91383
   A89        1.91042   0.00702   0.00000   0.01350   0.01347   1.92390
   A90        1.91140  -0.00438   0.00000  -0.01054  -0.01054   1.90086
   A91        1.86577   0.01962   0.00000   0.03487   0.03487   1.90064
    D1       -0.00013  -0.00050   0.00000  -0.00160  -0.00161  -0.00174
    D2        3.14152  -0.00055   0.00000  -0.00178  -0.00178   3.13974
    D3       -3.14154  -0.00017   0.00000  -0.00055  -0.00056   3.14109
    D4        0.00012  -0.00023   0.00000  -0.00073  -0.00074  -0.00062
    D5        0.00019  -0.00056   0.00000  -0.00177  -0.00180  -0.00160
    D6       -3.14150   0.00020   0.00000   0.00066   0.00065  -3.14086
    D7       -3.14159  -0.00089   0.00000  -0.00282  -0.00284   3.13876
    D8       -0.00010  -0.00012   0.00000  -0.00039  -0.00039  -0.00049
    D9       -0.00003   0.00118   0.00000   0.00378   0.00375   0.00372
   D10       -3.14158   0.00016   0.00000   0.00044   0.00051  -3.14107
   D11        3.14150   0.00123   0.00000   0.00397   0.00392  -3.13776
   D12       -0.00005   0.00022   0.00000   0.00063   0.00068   0.00063
   D13        0.20656  -0.00104   0.00000  -0.00327  -0.00327   0.20328
   D14       -2.93497  -0.00109   0.00000  -0.00345  -0.00345  -2.93842
   D15        0.00014  -0.00081   0.00000  -0.00263  -0.00259  -0.00246
   D16        3.14153  -0.00223   0.00000  -0.00721  -0.00725   3.13429
   D17       -3.14150   0.00021   0.00000   0.00072   0.00079  -3.14072
   D18       -0.00011  -0.00121   0.00000  -0.00387  -0.00386  -0.00397
   D19        2.11044  -0.00761   0.00000  -0.02352  -0.02361   2.08683
   D20       -2.11046   0.00202   0.00000   0.00376   0.00389  -2.10657
   D21       -0.00003  -0.00245   0.00000  -0.00825  -0.00824  -0.00827
   D22       -1.03110  -0.00862   0.00000  -0.02687  -0.02699  -1.05810
   D23        1.03118   0.00100   0.00000   0.00041   0.00052   1.03169
   D24       -3.14157  -0.00347   0.00000  -0.01160  -0.01162   3.12999
   D25       -0.00007  -0.00024   0.00000  -0.00072  -0.00071  -0.00078
   D26        3.14153  -0.00033   0.00000  -0.00110  -0.00108   3.14046
   D27       -3.14146   0.00126   0.00000   0.00414   0.00415  -3.13731
   D28        0.00015   0.00117   0.00000   0.00377   0.00378   0.00393
   D29       -3.14157   0.00151   0.00000   0.00483   0.00480  -3.13678
   D30       -0.00018   0.00006   0.00000   0.00014   0.00015  -0.00003
   D31       -0.00009   0.00093   0.00000   0.00291   0.00291   0.00282
   D32       -3.14158   0.00016   0.00000   0.00048   0.00047  -3.14111
   D33        3.14149   0.00102   0.00000   0.00329   0.00328  -3.13842
   D34        0.00000   0.00025   0.00000   0.00086   0.00084   0.00084
   D35       -0.00002  -0.00095   0.00000  -0.00310  -0.00310  -0.00312
   D36       -3.14148  -0.00103   0.00000  -0.00331  -0.00337   3.13834
   D37        3.14158  -0.00104   0.00000  -0.00348  -0.00348   3.13811
   D38        0.00013  -0.00112   0.00000  -0.00370  -0.00374  -0.00362
   D39        0.00011  -0.00039   0.00000  -0.00125  -0.00125  -0.00115
   D40       -3.14159   0.00037   0.00000   0.00118   0.00118  -3.14041
   D41        0.00009  -0.00160   0.00000  -0.00498  -0.00485  -0.00476
   D42       -3.14136   0.00018   0.00000   0.00061   0.00028  -3.14108
   D43        0.00003   0.00177   0.00000   0.00551   0.00542   0.00545
   D44        3.14154   0.00291   0.00000   0.00927   0.00925  -3.13239
   D45        3.14148  -0.00001   0.00000  -0.00009  -0.00024   3.14125
   D46       -0.00019   0.00113   0.00000   0.00367   0.00359   0.00340
   D47       -2.92156   0.00347   0.00000   0.01057   0.01055  -2.91101
   D48        0.21994   0.00227   0.00000   0.00680   0.00672   0.22667
   D49        0.22016   0.00511   0.00000   0.01573   0.01580   0.23597
   D50       -2.92152   0.00391   0.00000   0.01196   0.01197  -2.90954
   D51       -0.00006  -0.00043   0.00000  -0.00126  -0.00137  -0.00143
   D52        3.14139  -0.00035   0.00000  -0.00104  -0.00111   3.14029
   D53       -3.14158  -0.00157   0.00000  -0.00502  -0.00510   3.13651
   D54       -0.00012  -0.00149   0.00000  -0.00481  -0.00483  -0.00495
   D55       -3.12714  -0.00254   0.00000  -0.00311  -0.00290  -3.13004
   D56       -1.03351   0.00288   0.00000   0.00695   0.00711  -1.02641
   D57        1.06133   0.00277   0.00000   0.00847   0.00865   1.06998
   D58        1.06763  -0.01330   0.00000  -0.03083  -0.03079   1.03684
   D59       -3.12192  -0.00788   0.00000  -0.02077  -0.02079   3.14047
   D60       -1.02708  -0.00800   0.00000  -0.01925  -0.01925  -1.04633
   D61       -1.04219  -0.00341   0.00000  -0.00836  -0.00843  -1.05062
   D62        1.05144   0.00202   0.00000   0.00170   0.00157   1.05302
   D63       -3.13690   0.00190   0.00000   0.00322   0.00312  -3.13378
   D64        2.92078  -0.00995   0.00000  -0.01750  -0.01733   2.90345
   D65       -1.27400   0.01553   0.00000   0.03340   0.03350  -1.24050
   D66        0.83584  -0.00187   0.00000  -0.00201  -0.00194   0.83390
   D67       -3.14152   0.00010   0.00000   0.00035   0.00027  -3.14124
   D68       -0.00002   0.00147   0.00000   0.00472   0.00470   0.00468
   D69        0.00016   0.00130   0.00000   0.00412   0.00409   0.00425
   D70       -3.14153   0.00267   0.00000   0.00849   0.00852  -3.13301
   D71       -3.14159  -0.00037   0.00000  -0.00120  -0.00129   3.14031
   D72        0.00004   0.00041   0.00000   0.00127   0.00119   0.00124
   D73       -0.00008  -0.00157   0.00000  -0.00497  -0.00491  -0.00499
   D74        3.14155  -0.00079   0.00000  -0.00250  -0.00242   3.13913
   D75       -0.00016  -0.00025   0.00000  -0.00080  -0.00086  -0.00102
   D76        3.14145   0.00015   0.00000   0.00048   0.00043  -3.14131
   D77        3.14153  -0.00163   0.00000  -0.00517  -0.00517   3.13636
   D78       -0.00005  -0.00122   0.00000  -0.00389  -0.00388  -0.00393
   D79        0.00008  -0.00053   0.00000  -0.00168  -0.00167  -0.00159
   D80       -3.14155  -0.00002   0.00000  -0.00007  -0.00008   3.14155
   D81       -3.14153  -0.00093   0.00000  -0.00296  -0.00297   3.13869
   D82        0.00002  -0.00043   0.00000  -0.00135  -0.00138  -0.00135
   D83       -3.14155  -0.00016   0.00000  -0.00050  -0.00051   3.14113
   D84        0.00005   0.00025   0.00000   0.00078   0.00078   0.00084
   D85        0.00000   0.00026   0.00000   0.00084   0.00086   0.00086
   D86       -3.14156   0.00025   0.00000   0.00079   0.00082  -3.14074
   D87       -3.14155  -0.00024   0.00000  -0.00077  -0.00078   3.14085
   D88        0.00008  -0.00025   0.00000  -0.00081  -0.00082  -0.00075
   D89       -3.14152  -0.00011   0.00000  -0.00035  -0.00035   3.14131
   D90        0.00003   0.00040   0.00000   0.00126   0.00127   0.00130
   D91        0.00000   0.00078   0.00000   0.00249   0.00250   0.00250
   D92        3.14156   0.00001   0.00000   0.00002   0.00002   3.14157
   D93        3.14156   0.00080   0.00000   0.00253   0.00254  -3.13908
   D94       -0.00007   0.00002   0.00000   0.00006   0.00006  -0.00001
   D95       -0.87664  -0.00082   0.00000   0.00094   0.00098  -0.87565
   D96       -2.97025  -0.00364   0.00000  -0.00662  -0.00653  -2.97678
   D97        1.21800  -0.00025   0.00000   0.00053   0.00056   1.21855
   D98       -2.97025  -0.00002   0.00000  -0.00040  -0.00042  -2.97067
   D99        1.21932  -0.00283   0.00000  -0.00796  -0.00794   1.21139
   D100      -0.87561   0.00055   0.00000  -0.00082  -0.00085  -0.87646
   D101       1.21802  -0.00101   0.00000  -0.00231  -0.00231   1.21570
   D102      -0.87560  -0.00382   0.00000  -0.00987  -0.00982  -0.88543
   D103      -2.97054  -0.00044   0.00000  -0.00273  -0.00274  -2.97327
   D104       3.14157  -0.00267   0.00000  -0.00286  -0.00283   3.13874
   D105      -1.04778   0.00490   0.00000   0.00841   0.00835  -1.03943
   D106       1.04696  -0.00089   0.00000  -0.00119  -0.00117   1.04580
   D107       0.87857   0.00208   0.00000   0.00259   0.00252   0.88109
   D108       2.97162   0.01108   0.00000   0.02219   0.02203   2.99365
   D109      -1.21800   0.00585   0.00000   0.01197   0.01199  -1.20601
   D110       2.97224  -0.00449   0.00000  -0.00644  -0.00642   2.96583
   D111      -1.21789   0.00450   0.00000   0.01315   0.01309  -1.20480
   D112       0.87568  -0.00073   0.00000   0.00293   0.00306   0.87873
   D113      -1.21618  -0.00172   0.00000  -0.00152  -0.00152  -1.21770
   D114       0.87687   0.00728   0.00000   0.01808   0.01799   0.89486
   D115       2.97044   0.00205   0.00000   0.00786   0.00796   2.97839
   D116       3.14154   0.00350   0.00000   0.00744   0.00741  -3.13423
   D117       1.04769  -0.00214   0.00000  -0.00366  -0.00362   1.04407
   D118      -1.04683  -0.00078   0.00000  -0.00188  -0.00189  -1.04872
   D119      -1.07460   0.00828   0.00000   0.02243   0.02254  -1.05206
   D120       3.11992   0.00526   0.00000   0.01493   0.01490   3.13482
   D121       1.03444   0.00161   0.00000   0.00844   0.00857   1.04301
   D122       3.11554   0.01247   0.00000   0.03009   0.03008  -3.13757
   D123       1.02687   0.00944   0.00000   0.02258   0.02245   1.04932
   D124      -1.05861   0.00579   0.00000   0.01609   0.01611  -1.04250
   D125       1.02190   0.00393   0.00000   0.01024   0.01027   1.03218
   D126      -1.06676   0.00091   0.00000   0.00274   0.00264  -1.06412
   D127       3.13095  -0.00274   0.00000  -0.00375  -0.00370   3.12725
   D128      -3.14154  -0.00606   0.00000  -0.01206  -0.01196   3.12968
   D129      -1.05134   0.00037   0.00000  -0.00189  -0.00213  -1.05347
   D130       1.04521   0.00429   0.00000   0.00936   0.00949   1.05470
   D131       1.28007  -0.01400   0.00000  -0.03108  -0.03110   1.24898
   D132      -2.91447   0.00603   0.00000   0.00527   0.00522  -2.90925
   D133      -0.82902  -0.00061   0.00000  -0.00655  -0.00649  -0.83551
   D134      -2.10971   0.00199   0.00000   0.00614   0.00604  -2.10367
   D135      -0.01583   0.00479   0.00000   0.01452   0.01443  -0.00140
   D136       2.07912  -0.00052   0.00000   0.00039   0.00027   2.07940
   D137       2.10961  -0.00205   0.00000  -0.00614  -0.00606   2.10355
   D138      -2.07970   0.00075   0.00000   0.00225   0.00233  -2.07736
   D139       0.01526  -0.00456   0.00000  -0.01188  -0.01183   0.00343
   D140      -0.00001   0.00148   0.00000   0.00340   0.00344   0.00343
   D141       2.09387   0.00428   0.00000   0.01179   0.01182   2.10569
   D142      -2.09436  -0.00103   0.00000  -0.00235  -0.00233  -2.09670
   D143      -3.14154   0.00450   0.00000   0.01022   0.01024  -3.13129
   D144       1.04779  -0.00130   0.00000  -0.00266  -0.00265   1.04513
   D145      -1.04715  -0.00097   0.00000  -0.00025  -0.00028  -1.04743
         Item               Value     Threshold  Converged?
 Maximum Force            0.159061     0.000450     NO 
 RMS     Force            0.016814     0.000300     NO 
 Maximum Displacement     0.471872     0.001800     NO 
 RMS     Displacement     0.111208     0.001200     NO 
 Predicted change in Energy=-6.926755D-02
 GradGradGradGradGradGradGradGradGradGradGradGradGradGradGradGradGradGrad

 Stoichiometry    C21H20O11
 Framework group  C1[X(C21H20O11)]
 Deg. of freedom   150
 Full point group                 C1      NOp   1
 Largest Abelian subgroup         C1      NOp   1
 Largest concise Abelian subgroup C1      NOp   1
                         Standard orientation:                         
 ---------------------------------------------------------------------
 Center     Atomic      Atomic             Coordinates (Angstroms)
 Number     Number       Type             X           Y           Z
 ---------------------------------------------------------------------
      1          6           0       -3.703479    2.509461    0.089150
      2          6           0       -3.498672    1.130868   -0.009768
      3          6           0       -2.206680    0.604011   -0.048823
      4          6           0       -1.116299    1.487557    0.017905
      5          6           0       -1.301483    2.877170    0.119183
      6          6           0       -2.615061    3.380913    0.152519
      7          8           0        0.148209    0.926754   -0.014676
      8          6           0        1.270701    1.731259    0.052490
      9          6           0        1.184957    3.079335    0.145879
     10          6           0       -0.115172    3.794574    0.190050
     11          6           0       -2.039035   -0.893156   -0.156887
     12          6           0        2.481131    1.027196    0.008306
     13          6           0        3.727500    1.603005    0.328894
     14          6           0        4.899250    0.852823    0.266375
     15          6           0        4.853709   -0.490013   -0.116494
     16          6           0        3.629791   -1.076955   -0.434060
     17          6           0        2.455605   -0.326178   -0.370761
     18          6           0       -1.279731   -1.302089   -1.424542
     19          6           0       -1.153835   -2.825570   -1.490279
     20          6           0       -0.615430   -3.370442   -0.167060
     21          6           0       -1.436664   -2.802279    0.997766
     22          8           0       -1.304855   -1.386333    0.960370
     23          8           0       -2.823519    4.726413    0.249928
     24          8           0       -4.564105    0.275355   -0.069788
     25          8           0        6.028686   -1.194667   -0.165877
     26          8           0        6.096290    1.433915    0.582539
     27          8           0       -0.197150    5.012863    0.275776
     28          1           0       -3.050569   -1.341965   -0.179651
     29          8           0       -1.985748   -0.827004   -2.560962
     30          8           0       -0.701173   -4.790255   -0.201225
     31          8           0       -0.264565   -3.156493   -2.548268
     32          6           0       -0.947510   -3.322126    2.350602
     33          8           0       -2.009493   -4.008405    3.000463
     34          1           0       -5.383421    0.780505   -0.218239
     35          1           0       -4.723277    2.909117    0.118334
     36          1           0        2.087711    3.682264    0.188151
     37          1           0        3.800201    2.644635    0.635863
     38          1           0        3.590803   -2.129671   -0.733770
     39          1           0        1.503508   -0.797451   -0.621930
     40          1           0       -0.267173   -0.864140   -1.403980
     41          1           0       -2.150096   -3.270860   -1.686400
     42          1           0        0.443300   -3.061168   -0.053387
     43          1           0       -2.498445   -3.096255    0.880760
     44          1           0       -3.781878    4.904465    0.261548
     45          1           0        5.853649   -2.110472   -0.444922
     46          1           0        6.810433    0.776160    0.488325
     47          1           0       -1.500143   -1.086648   -3.343625
     48          1           0       -0.357496   -5.145359    0.616895
     49          1           0       -0.192104   -4.109615   -2.592271
     50          1           0       -0.089942   -4.012340    2.206193
     51          1           0       -0.616094   -2.461138    2.963518
     52          1           0       -1.701144   -4.323384    3.849679
 ---------------------------------------------------------------------
 Rotational constants (GHZ):      0.1386430      0.1183899      0.0745717
 Standard basis: 6-31G (6D, 7F)
 There are   328 symmetry adapted cartesian basis functions of A   symmetry.
 There are   328 symmetry adapted basis functions of A   symmetry.
   328 basis functions,   784 primitive gaussians,   328 cartesian basis functions
   117 alpha electrons      117 beta electrons
       nuclear repulsion energy      3406.1270618760 Hartrees.
 NAtoms=   52 NActive=   52 NUniq=   52 SFac= 1.00D+00 NAtFMM=   60 NAOKFM=F Big=F
 Integral buffers will be    262144 words long.
 Raffenetti 2 integral format.
 Two-electron integral symmetry is turned on.
 One-electron integrals computed using PRISM.
 NBasis=   328 RedAO= T EigKep=  3.81D-04  NBF=   328
 NBsUse=   328 1.00D-06 EigRej= -1.00D+00 NBFU=   328
 Initial guess from the checkpoint file:  "C:\Users\GHS Azim Shah\Desktop\comp17.chk"
 B after Tr=     0.000000    0.000000    0.000000
         Rot=    0.998285    0.002961   -0.002797   -0.058403 Ang=   6.71 deg.
 ExpMin= 1.61D-01 ExpMax= 5.48D+03 ExpMxC= 8.25D+02 IAcc=1 IRadAn=         1 AccDes= 0.00D+00
 Harris functional with IExCor=  402 and IRadAn=       1 diagonalized for initial guess.
 HarFok:  IExCor=  402 AccDes= 0.00D+00 IRadAn=         1 IDoV= 1 UseB2=F ITyADJ=14
 ICtDFT=  3500011 ScaDFX=  1.000000  1.000000  1.000000  1.000000
 FoFCou: FMM=F IPFlag=           0 FMFlag=      100000 FMFlg1=           0
         NFxFlg=           0 DoJE=T BraDBF=F KetDBF=T FulRan=T
         wScrn=  0.000000 ICntrl=     500 IOpCl=  0 I1Cent=   200000004 NGrid=           0
         NMat0=    1 NMatS0=      1 NMatT0=    0 NMatD0=    1 NMtDS0=    0 NMtDT0=    0
 Petite list used in FoFCou.
 Requested convergence on RMS density matrix=1.00D-08 within 128 cycles.
 Requested convergence on MAX density matrix=1.00D-06.
 Requested convergence on             energy=1.00D-06.
 No special actions if energy rises.
 Integral accuracy reduced to 1.0D-05 until final iterations.
 Initial convergence to 1.0D-05 achieved.  Increase integral accuracy.
 SCF Done:  E(RB3LYP) =  -1639.13958935     A.U. after   14 cycles
            NFock= 14  Conv=0.55D-08     -V/T= 2.0047
 Calling FoFJK, ICntrl=      2127 FMM=F ISym2X=0 I1Cent= 0 IOpClX= 0 NMat=1 NMatS=1 NMatT=0.
 ***** Axes restored to original set *****
 -------------------------------------------------------------------
 Center     Atomic                   Forces (Hartrees/Bohr)
 Number     Number              X              Y              Z
 -------------------------------------------------------------------
      1        6           0.000108946    0.005778191   -0.001103468
      2        6          -0.001399361   -0.004772095   -0.021077874
      3        6           0.002167407   -0.011423739    0.010885040
      4        6           0.003057218    0.018080828    0.005731088
      5        6          -0.000512859   -0.007395876   -0.022749834
      6        6          -0.000421854   -0.000820372    0.016242648
      7        8          -0.000553858    0.004478445    0.001846066
      8        6           0.005843134    0.036513730   -0.022312770
      9        6           0.002857008    0.021562774   -0.001910065
     10        6          -0.003147602   -0.031557115    0.041287364
     11        6          -0.021749805    0.022841809   -0.014283454
     12        6          -0.005706678   -0.050969744    0.013206342
     13        6           0.000527472    0.000993793   -0.004999881
     14        6          -0.000485654    0.010371860    0.003267396
     15        6          -0.001762548    0.019710115    0.015106035
     16        6          -0.000346627    0.002640515    0.003219858
     17        6          -0.002965279   -0.003849177    0.012088873
     18        6           0.000876369   -0.014061530    0.003230557
     19        6           0.019006725    0.003617747    0.004263097
     20        6           0.002361165    0.008587141   -0.011802114
     21        6           0.009959404   -0.015859004    0.018144912
     22        8           0.018799562    0.001287247   -0.006868851
     23        8           0.000509346    0.004319780   -0.006415023
     24        8          -0.000744435    0.004095607    0.010856763
     25        8           0.000167993   -0.015089852   -0.005731464
     26        8           0.002354183   -0.005471294   -0.010916492
     27        8           0.001910738    0.016294524   -0.034622858
     28        1          -0.000910717   -0.004916685   -0.004927809
     29        8           0.004522498    0.021387724   -0.001201332
     30        8          -0.022320210    0.003249375    0.013270886
     31        8          -0.016585093    0.002455095   -0.018078359
     32        6          -0.003869398   -0.005917178   -0.018221817
     33        8          -0.007841141    0.014302362    0.013264981
     34        1           0.001335968    0.002358556    0.005030554
     35        1          -0.000240456   -0.004744897   -0.000828950
     36        1          -0.000525327    0.004298214    0.003068946
     37        1          -0.000220399   -0.004221335    0.003174872
     38        1           0.000871085    0.002349533   -0.004567987
     39        1           0.002027903   -0.005803699   -0.007192105
     40        1           0.002270066    0.003317847    0.006296976
     41        1           0.003527942   -0.001102337   -0.005027204
     42        1           0.000071018    0.005837408    0.000854682
     43        1           0.000928644   -0.004840620   -0.002230984
     44        1           0.000516475    0.004383996   -0.002565610
     45        1          -0.000675126   -0.005703738   -0.000447225
     46        1          -0.000037854   -0.004430920   -0.001853714
     47        1          -0.019479833   -0.008541552    0.001392492
     48        1           0.014673957   -0.013182884    0.007393982
     49        1          -0.003503025   -0.012777789    0.016638156
     50        1           0.002453297    0.001965601   -0.005202478
     51        1          -0.007127085   -0.002949517    0.002466617
     52        1           0.019426700   -0.006676869    0.004910540
 -------------------------------------------------------------------
 Cartesian Forces:  Max     0.050969744 RMS     0.011599715

 GradGradGradGradGradGradGradGradGradGradGradGradGradGradGradGradGradGrad
 Berny optimization.
 Using GEDIIS/GDIIS optimizer.
 FormGI is forming the generalized inverse of G from B-inverse, IUseBI=4.
 Internal  Forces:  Max     0.060047722 RMS     0.007418428
 Search for a local minimum.
 Step number   2 out of a maximum of  301
 All quantities printed in internal units (Hartrees-Bohrs-Radians)
 Mixed Optimization -- RFO/linear search
 Update second derivatives using D2CorX and points    1    2
 DE= -5.55D-02 DEPred=-6.93D-02 R= 8.01D-01
 TightC=F SS=  1.41D+00  RLast= 3.20D-01 DXNew= 5.0454D-01 9.5906D-01
 Trust test= 8.01D-01 RLast= 3.20D-01 DXMaxT set to 5.05D-01
 ITU=  1  0
 Use linear search instead of GDIIS.
     Eigenvalues ---    0.00462   0.00696   0.00768   0.00808   0.00814
     Eigenvalues ---    0.01165   0.01573   0.01651   0.01665   0.01665
     Eigenvalues ---    0.01665   0.01666   0.01759   0.01845   0.01997
     Eigenvalues ---    0.02078   0.02122   0.02144   0.02147   0.02157
     Eigenvalues ---    0.02157   0.02157   0.02157   0.02157   0.02158
     Eigenvalues ---    0.02160   0.02179   0.02179   0.02182   0.02287
     Eigenvalues ---    0.02287   0.02287   0.02288   0.02365   0.02402
     Eigenvalues ---    0.02746   0.02933   0.03058   0.03579   0.04591
     Eigenvalues ---    0.04842   0.04906   0.05028   0.05094   0.05318
     Eigenvalues ---    0.05373   0.05644   0.05914   0.06012   0.06697
     Eigenvalues ---    0.07019   0.07152   0.07949   0.08534   0.11017
     Eigenvalues ---    0.11296   0.11316   0.13509   0.13744   0.15868
     Eigenvalues ---    0.16000   0.16000   0.16000   0.16000   0.16000
     Eigenvalues ---    0.16000   0.16000   0.16000   0.16000   0.16000
     Eigenvalues ---    0.16000   0.16236   0.16355   0.17185   0.18157
     Eigenvalues ---    0.19131   0.19909   0.21994   0.22378   0.23359
     Eigenvalues ---    0.23501   0.23533   0.23819   0.24617   0.25000
     Eigenvalues ---    0.25000   0.25000   0.25000   0.25000   0.25000
     Eigenvalues ---    0.25000   0.25000   0.25000   0.25000   0.27914
     Eigenvalues ---    0.29043   0.29318   0.29722   0.30091   0.31274
     Eigenvalues ---    0.31648   0.32232   0.32281   0.32283   0.32284
     Eigenvalues ---    0.32286   0.32290   0.32298   0.32429   0.33181
     Eigenvalues ---    0.33611   0.33680   0.33682   0.33684   0.36314
     Eigenvalues ---    0.40380   0.41896   0.42313   0.42441   0.43134
     Eigenvalues ---    0.43778   0.44918   0.45278   0.45290   0.45293
     Eigenvalues ---    0.45506   0.45909   0.46344   0.46450   0.46479
     Eigenvalues ---    0.46486   0.46491   0.47649   0.48074   0.49129
     Eigenvalues ---    0.52955   0.52962   0.52966   0.52966   0.53528
     Eigenvalues ---    0.53964   0.53973   0.53986   0.56187   0.58872
     Eigenvalues ---    0.59517   0.59528   0.59546   0.73389   0.99436
 RFO step:  Lambda=-6.56067809D-02 EMin= 4.62119029D-03
 Quartic linear search produced a step of  1.31304.
 Iteration  1 RMS(Cart)=  0.24050506 RMS(Int)=  0.01029837
 Iteration  2 RMS(Cart)=  0.02131594 RMS(Int)=  0.00115501
 Iteration  3 RMS(Cart)=  0.00027530 RMS(Int)=  0.00114955
 Iteration  4 RMS(Cart)=  0.00000075 RMS(Int)=  0.00114955
 Variable       Old X    -DE/DX   Delta X   Delta X   Delta X     New X
                                 (Linear)    (Quad)   (Total)
    R1        2.64038   0.00276   0.00600   0.00315   0.00909   2.64947
    R2        2.63757  -0.00060  -0.00156  -0.00145  -0.00316   2.63442
    R3        2.07058  -0.00481  -0.01061  -0.01450  -0.02511   2.04546
    R4        2.63774   0.00293   0.00298   0.00839   0.01145   2.64919
    R5        2.58461   0.01716   0.03147   0.02356   0.05503   2.63964
    R6        2.65507   0.00404   0.02432  -0.01215   0.01231   2.66739
    R7        2.85423   0.00493   0.03324  -0.01000   0.02325   2.87748
    R8        2.65611   0.00645   0.01117   0.01576   0.02675   2.68286
    R9        2.61476   0.00658   0.01507   0.00977   0.02483   2.63958
   R10        2.65932   0.00764   0.01474   0.01502   0.02966   2.68898
   R11        2.83710  -0.00474  -0.00755  -0.02162  -0.02940   2.80770
   R12        2.57954   0.01247   0.02490   0.01456   0.03946   2.61900
   R13        2.61283   0.00992   0.01793   0.01877   0.03691   2.64975
   R14        2.55873   0.00499   0.04164  -0.03624   0.00564   2.56438
   R15        2.64750   0.06005   0.15875   0.00520   0.16394   2.81145
   R16        2.80537  -0.01369  -0.02637  -0.05064  -0.07697   2.72840
   R17        2.05301  -0.00465  -0.03377   0.01314  -0.02063   2.03238
   R18        2.31312   0.03796   0.03977   0.02480   0.06456   2.37768
   R19        2.89734   0.00577   0.02523   0.00729   0.03308   2.93041
   R20        2.69278   0.02745   0.05721   0.05349   0.11048   2.80326
   R21        2.09167  -0.00693  -0.01533  -0.02244  -0.03777   2.05390
   R22        2.66429   0.00278   0.03750  -0.03441   0.00317   2.66746
   R23        2.65637   0.00887   0.02691   0.00507   0.03205   2.68842
   R24        2.63187  -0.00425  -0.00539  -0.01195  -0.01734   2.61453
   R25        2.05669  -0.00451  -0.02896   0.00837  -0.02059   2.03610
   R26        2.64013   0.00519   0.00558   0.01411   0.01961   2.65974
   R27        2.58453   0.01631   0.03168   0.02011   0.05179   2.63632
   R28        2.63434   0.00129  -0.00180   0.00746   0.00558   2.63992
   R29        2.59075   0.02053   0.03952   0.02582   0.06533   2.65608
   R30        2.63641  -0.00020   0.00061  -0.00095  -0.00035   2.63606
   R31        2.06971  -0.00519  -0.01180  -0.01521  -0.02701   2.04270
   R32        2.06290  -0.00941  -0.02078  -0.02835  -0.04912   2.01377
   R33        2.89145   0.00523   0.01775  -0.00061   0.01871   2.91016
   R34        2.68289   0.01971   0.04400   0.03096   0.07496   2.75785
   R35        2.08513  -0.00716  -0.02355  -0.01435  -0.03790   2.04723
   R36        2.88929   0.00374   0.01466  -0.00181   0.01306   2.90234
   R37        2.68558   0.02229   0.04746   0.03785   0.08531   2.77089
   R38        2.09520  -0.00498  -0.01055  -0.01666  -0.02721   2.06799
   R39        2.89939   0.00747   0.03285   0.00992   0.04217   2.94157
   R40        2.68872   0.02298   0.05155   0.03580   0.08736   2.77608
   R41        2.09536  -0.00469  -0.01036  -0.01519  -0.02555   2.06982
   R42        2.68825   0.02360   0.05093   0.04831   0.09764   2.78589
   R43        2.89052   0.00198   0.01645  -0.00636   0.01009   2.90061
   R44        2.09367  -0.00502  -0.01264  -0.01447  -0.02710   2.06657
   R45        1.84216   0.00336   0.00687   0.00394   0.01081   1.85297
   R46        1.84042   0.00208   0.00462   0.00199   0.00661   1.84702
   R47        1.83916   0.00139   0.00303   0.00139   0.00442   1.84358
   R48        1.84335   0.00382   0.00852   0.00361   0.01213   1.85548
   R49        1.80841   0.02114   0.03704   0.02396   0.06100   1.86940
   R50        1.80618   0.02019   0.03424   0.02435   0.05858   1.86476
   R51        1.80825   0.02106   0.03714   0.02351   0.06065   1.86891
   R52        2.68654   0.02282   0.04884   0.03843   0.08727   2.77381
   R53        2.09808  -0.00327  -0.00666  -0.01120  -0.01787   2.08021
   R54        2.09308  -0.00601  -0.01343  -0.01929  -0.03272   2.06036
   R55        1.80808   0.02045   0.03653   0.02229   0.05881   1.86689
    A1        2.10011   0.00104   0.00428   0.00012   0.00410   2.10422
    A2        2.09231  -0.00033  -0.00104   0.00082  -0.00008   2.09223
    A3        2.09076  -0.00071  -0.00324  -0.00095  -0.00405   2.08671
    A4        2.10607   0.00510   0.01587   0.01687   0.03267   2.13874
    A5        2.10143   0.00195   0.00890   0.00558   0.01450   2.11593
    A6        2.07569  -0.00705  -0.02476  -0.02246  -0.04719   2.02849
    A7        2.07105  -0.00917  -0.02850  -0.03387  -0.06222   2.00882
    A8        2.07018  -0.00185  -0.03301   0.02150  -0.01162   2.05856
    A9        2.14196   0.01102   0.06150   0.01236   0.07374   2.21570
   A10        2.12104   0.00897   0.02165   0.04169   0.06351   2.18456
   A11        2.04119  -0.00296   0.00543  -0.03061  -0.02514   2.01605
   A12        2.12094  -0.00602  -0.02709  -0.01117  -0.03876   2.08218
   A13        2.06985  -0.00641  -0.01192  -0.02880  -0.04056   2.02929
   A14        2.09836  -0.00082  -0.00284  -0.00720  -0.01055   2.08781
   A15        2.11498   0.00723   0.01476   0.03601   0.05109   2.16607
   A16        2.09824   0.00048  -0.00138   0.00393   0.00218   2.10042
   A17        2.09391   0.00154   0.00258   0.00864   0.01136   2.10527
   A18        2.09103  -0.00202  -0.00120  -0.01260  -0.01366   2.07736
   A19        2.10012   0.00617   0.05441  -0.00405   0.05054   2.15067
   A20        2.13086  -0.01145  -0.06816  -0.00746  -0.07521   2.05565
   A21        1.99048   0.00091  -0.07846   0.08920   0.01053   2.00101
   A22        2.16183   0.01054   0.14660  -0.08173   0.06464   2.22648
   A23        2.13790   0.00638   0.02660   0.01636   0.04316   2.18106
   A24        2.09740  -0.00076   0.01915  -0.01305   0.00599   2.10339
   A25        2.04788  -0.00562  -0.04575  -0.00331  -0.04917   1.99871
   A26        1.97818   0.00573   0.01705   0.01340   0.03017   2.00835
   A27        2.16346   0.00310   0.00596   0.02022   0.02632   2.18977
   A28        2.14155  -0.00883  -0.02302  -0.03362  -0.05650   2.08504
   A29        1.95898   0.01022   0.05272   0.05468   0.10828   2.06726
   A30        1.92214   0.00017   0.00435   0.01761   0.01665   1.93879
   A31        1.87755  -0.00172  -0.01461  -0.00575  -0.01704   1.86051
   A32        1.87632  -0.00207   0.00009   0.01993   0.01114   1.88746
   A33        1.90438  -0.00579  -0.03465  -0.05537  -0.08990   1.81448
   A34        1.92479  -0.00093  -0.00783  -0.03333  -0.04086   1.88393
   A35        2.15479  -0.01154   0.07936  -0.16670  -0.08741   2.06738
   A36        2.06764   0.01405  -0.03504   0.13639   0.10128   2.16892
   A37        2.06075  -0.00251  -0.04433   0.03032  -0.01387   2.04688
   A38        2.11013   0.00235   0.02075  -0.00430   0.01650   2.12663
   A39        2.11071   0.00147   0.02137   0.00011   0.02142   2.13213
   A40        2.06233  -0.00383  -0.04213   0.00417  -0.03800   2.02433
   A41        2.09740  -0.00024   0.00401  -0.00908  -0.00516   2.09224
   A42        2.09109  -0.00156  -0.00433  -0.00491  -0.00919   2.08190
   A43        2.09469   0.00180   0.00032   0.01398   0.01434   2.10903
   A44        2.08948   0.00056  -0.00659   0.00870   0.00193   2.09141
   A45        2.06685  -0.01454  -0.03606  -0.06361  -0.09959   1.96726
   A46        2.12686   0.01397   0.04264   0.05492   0.09764   2.22450
   A47        2.09672  -0.00025   0.00310  -0.00488  -0.00188   2.09484
   A48        2.09241   0.00026  -0.00264   0.00475   0.00216   2.09457
   A49        2.09405  -0.00001  -0.00046   0.00013  -0.00028   2.09377
   A50        2.11188   0.00007   0.02304  -0.02081   0.00227   2.11415
   A51        2.08694   0.00051  -0.00986   0.01438   0.00449   2.09142
   A52        2.08436  -0.00059  -0.01318   0.00643  -0.00678   2.07758
   A53        1.91967   0.00342   0.01192   0.00365   0.01331   1.93298
   A54        1.90317  -0.00372  -0.00925  -0.01014  -0.01831   1.88486
   A55        1.91049   0.00018  -0.00035  -0.00335  -0.00354   1.90695
   A56        1.91741   0.00250   0.00941   0.01403   0.02337   1.94078
   A57        1.89704  -0.00405  -0.01814  -0.01873  -0.03542   1.86162
   A58        1.91606   0.00170   0.00645   0.01464   0.02084   1.93691
   A59        1.92477   0.00580   0.01863   0.04598   0.06508   1.98985
   A60        1.89159  -0.00772  -0.02455  -0.04152  -0.06723   1.82436
   A61        1.91087   0.00036  -0.00006  -0.01795  -0.01859   1.89227
   A62        1.91873   0.00274   0.01121   0.02681   0.03985   1.95858
   A63        1.90327  -0.00284  -0.00978  -0.01962  -0.02950   1.87377
   A64        1.91459   0.00166   0.00457   0.00622   0.00972   1.92431
   A65        1.91409   0.00361   0.00984   0.01485   0.02259   1.93668
   A66        1.88980  -0.00732  -0.02816  -0.06085  -0.08890   1.80089
   A67        1.90240  -0.00254  -0.01405  -0.02985  -0.04316   1.85924
   A68        1.93425   0.00598   0.03020   0.06157   0.09361   2.02786
   A69        1.90705  -0.00220  -0.00807  -0.01377  -0.02280   1.88425
   A70        1.91594   0.00232   0.00988   0.02653   0.03164   1.94758
   A71        1.87448  -0.00321  -0.00461   0.00376  -0.00638   1.86810
   A72        1.95459   0.01124   0.04756   0.05800   0.10817   2.06276
   A73        1.91190  -0.00458  -0.02348  -0.03067  -0.05428   1.85762
   A74        1.90911  -0.00255  -0.01220  -0.02125  -0.03261   1.87650
   A75        1.92850   0.00063  -0.00157  -0.00992  -0.01165   1.91685
   A76        1.88567  -0.00151  -0.00546  -0.00031  -0.00597   1.87970
   A77        1.89374   0.00454   0.03901   0.09452   0.12987   2.02361
   A78        1.90818   0.00709   0.03056   0.04304   0.07360   1.98178
   A79        1.91515   0.00955   0.03968   0.05939   0.09907   2.01421
   A80        1.91754   0.01028   0.04279   0.06379   0.10658   2.02412
   A81        1.90916   0.00536   0.03174   0.02487   0.05661   1.96577
   A82        1.88759   0.00477   0.02867   0.02179   0.05046   1.93805
   A83        1.90554   0.01083   0.05215   0.06087   0.11303   2.01857
   A84        1.88974   0.00540   0.03141   0.02556   0.05697   1.94671
   A85        1.90653  -0.00497  -0.00605  -0.02437  -0.03032   1.87621
   A86        1.92117   0.00371   0.01445   0.02221   0.03690   1.95807
   A87        1.89750  -0.00321  -0.01704  -0.03435  -0.05093   1.84657
   A88        1.91383   0.00192   0.00478   0.02662   0.03122   1.94504
   A89        1.92390   0.00527   0.01769   0.04357   0.06044   1.98434
   A90        1.90086  -0.00270  -0.01384  -0.03383  -0.04799   1.85288
   A91        1.90064   0.00932   0.04578   0.05164   0.09742   1.99806
    D1       -0.00174  -0.00020  -0.00211  -0.00497  -0.00742  -0.00915
    D2        3.13974  -0.00046  -0.00234  -0.01217  -0.01479   3.12495
    D3        3.14109   0.00002  -0.00074   0.00087  -0.00013   3.14096
    D4       -0.00062  -0.00024  -0.00097  -0.00632  -0.00751  -0.00813
    D5       -0.00160  -0.00036  -0.00236  -0.00891  -0.01163  -0.01323
    D6       -3.14086   0.00008   0.00085   0.00233   0.00318  -3.13768
    D7        3.13876  -0.00058  -0.00372  -0.01474  -0.01889   3.11987
    D8       -0.00049  -0.00014  -0.00052  -0.00351  -0.00408  -0.00458
    D9        0.00372   0.00057   0.00492   0.01537   0.01992   0.02363
   D10       -3.14107   0.00034   0.00067   0.00751   0.00876  -3.13231
   D11       -3.13776   0.00084   0.00515   0.02246   0.02694  -3.11082
   D12        0.00063   0.00061   0.00089   0.01459   0.01579   0.01643
   D13        0.20328  -0.00088  -0.00430  -0.02215  -0.02663   0.17666
   D14       -2.93842  -0.00114  -0.00452  -0.02921  -0.03355  -2.97198
   D15       -0.00246  -0.00044  -0.00341  -0.01246  -0.01539  -0.01785
   D16        3.13429  -0.00117  -0.00951  -0.03211  -0.04137   3.09292
   D17       -3.14072  -0.00018   0.00103  -0.00427  -0.00287   3.13960
   D18       -0.00397  -0.00091  -0.00507  -0.02392  -0.02885  -0.03282
   D19        2.08683  -0.00364  -0.03101  -0.08876  -0.12014   1.96669
   D20       -2.10657   0.00057   0.00511  -0.01573  -0.01003  -2.11660
   D21       -0.00827  -0.00150  -0.01082  -0.04944  -0.06018  -0.06845
   D22       -1.05810  -0.00392  -0.03544  -0.09705  -0.13307  -1.19116
   D23        1.03169   0.00029   0.00068  -0.02402  -0.02295   1.00874
   D24        3.12999  -0.00178  -0.01526  -0.05773  -0.07311   3.05689
   D25       -0.00078  -0.00006  -0.00093  -0.00090  -0.00180  -0.00258
   D26        3.14046  -0.00021  -0.00141  -0.00580  -0.00704   3.13342
   D27       -3.13731   0.00069   0.00545   0.01969   0.02503  -3.11228
   D28        0.00393   0.00054   0.00497   0.01480   0.01979   0.02373
   D29       -3.13678   0.00081   0.00630   0.02258   0.02788  -3.10890
   D30       -0.00003   0.00012   0.00020   0.00308   0.00383   0.00380
   D31        0.00282   0.00047   0.00382   0.01165   0.01561   0.01843
   D32       -3.14111   0.00003   0.00062   0.00046   0.00107  -3.14004
   D33       -3.13842   0.00062   0.00431   0.01660   0.02113  -3.11729
   D34        0.00084   0.00019   0.00110   0.00541   0.00658   0.00742
   D35       -0.00312  -0.00055  -0.00407  -0.01570  -0.02033  -0.02346
   D36        3.13834  -0.00033  -0.00442  -0.00881  -0.01352   3.12482
   D37        3.13811  -0.00071  -0.00457  -0.02074  -0.02602   3.11208
   D38       -0.00362  -0.00049  -0.00491  -0.01385  -0.01921  -0.02283
   D39       -0.00115  -0.00021  -0.00164  -0.00546  -0.00722  -0.00837
   D40       -3.14041   0.00022   0.00155   0.00571   0.00737  -3.13304
   D41       -0.00476  -0.00075  -0.00637  -0.01998  -0.02597  -0.03073
   D42       -3.14108  -0.00089   0.00036  -0.02130  -0.02153   3.12057
   D43        0.00545   0.00074   0.00712   0.01823   0.02511   0.03057
   D44       -3.13239   0.00066   0.01215   0.01779   0.02964  -3.10276
   D45        3.14125   0.00085  -0.00031   0.02022   0.01978  -3.12216
   D46        0.00340   0.00078   0.00472   0.01979   0.02430   0.02770
   D47       -2.91101  -0.00032   0.01386  -0.00867   0.00513  -2.90588
   D48        0.22667  -0.00011   0.00883  -0.00334   0.00536   0.23203
   D49        0.23597  -0.00039   0.02075  -0.01029   0.01059   0.24656
   D50       -2.90954  -0.00017   0.01572  -0.00496   0.01082  -2.89873
   D51       -0.00143  -0.00011  -0.00180  -0.00031  -0.00273  -0.00416
   D52        3.14029  -0.00032  -0.00145  -0.00710  -0.00910   3.13119
   D53        3.13651  -0.00003  -0.00669   0.00009  -0.00691   3.12960
   D54       -0.00495  -0.00024  -0.00635  -0.00670  -0.01328  -0.01824
   D55       -3.13004  -0.00223  -0.00380  -0.01937  -0.02019   3.13295
   D56       -1.02641   0.00062   0.00933  -0.00623   0.00515  -1.02125
   D57        1.06998   0.00054   0.01136   0.00344   0.01732   1.08730
   D58        1.03684  -0.00737  -0.04043  -0.08838  -0.12829   0.90855
   D59        3.14047  -0.00452  -0.02730  -0.07524  -0.10294   3.03753
   D60       -1.04633  -0.00460  -0.02527  -0.06557  -0.09078  -1.13711
   D61       -1.05062  -0.00182  -0.01107  -0.02901  -0.04012  -1.09074
   D62        1.05302   0.00103   0.00207  -0.01587  -0.01477   1.03824
   D63       -3.13378   0.00095   0.00409  -0.00620  -0.00261  -3.13639
   D64        2.90345  -0.00283  -0.02275   0.01535  -0.00413   2.89933
   D65       -1.24050   0.00849   0.04398   0.10582   0.15298  -1.08751
   D66        0.83390  -0.00025  -0.00254   0.03213   0.03160   0.86550
   D67       -3.14124   0.00062   0.00036   0.01549   0.01575  -3.12550
   D68        0.00468   0.00079   0.00617   0.02034   0.02656   0.03124
   D69        0.00425   0.00037   0.00537   0.00995   0.01528   0.01953
   D70       -3.13301   0.00055   0.01118   0.01480   0.02609  -3.10692
   D71        3.14031  -0.00063  -0.00170  -0.01663  -0.01838   3.12193
   D72        0.00124  -0.00057   0.00157  -0.01493  -0.01345  -0.01221
   D73       -0.00499  -0.00045  -0.00645  -0.01205  -0.01833  -0.02332
   D74        3.13913  -0.00040  -0.00318  -0.01036  -0.01339   3.12573
   D75       -0.00102  -0.00009  -0.00113  -0.00221  -0.00356  -0.00458
   D76       -3.14131   0.00000   0.00057   0.00028   0.00055  -3.14075
   D77        3.13636  -0.00025  -0.00679  -0.00694  -0.01361   3.12275
   D78       -0.00393  -0.00016  -0.00509  -0.00445  -0.00950  -0.01342
   D79       -0.00159  -0.00014  -0.00220  -0.00361  -0.00579  -0.00738
   D80        3.14155  -0.00005  -0.00011  -0.00105  -0.00146   3.14009
   D81        3.13869  -0.00023  -0.00390  -0.00612  -0.00998   3.12871
   D82       -0.00135  -0.00014  -0.00181  -0.00355  -0.00565  -0.00701
   D83        3.14113   0.00000  -0.00067  -0.00020  -0.00085   3.14027
   D84        0.00084   0.00009   0.00103   0.00230   0.00331   0.00415
   D85        0.00086   0.00006   0.00113   0.00149   0.00264   0.00351
   D86       -3.14074  -0.00005   0.00108  -0.00136  -0.00017  -3.14091
   D87        3.14085  -0.00006  -0.00103  -0.00127  -0.00258   3.13827
   D88       -0.00075  -0.00016  -0.00108  -0.00413  -0.00540  -0.00615
   D89        3.14131   0.00012  -0.00047   0.00290   0.00241  -3.13946
   D90        0.00130   0.00022   0.00167   0.00556   0.00725   0.00855
   D91        0.00250   0.00025   0.00328   0.00644   0.00974   0.01224
   D92        3.14157   0.00019   0.00002   0.00476   0.00486  -3.13675
   D93       -3.13908   0.00035   0.00334   0.00929   0.01256  -3.12652
   D94       -0.00001   0.00030   0.00008   0.00761   0.00768   0.00767
   D95       -0.87565  -0.00054   0.00129  -0.00184   0.00014  -0.87551
   D96       -2.97678  -0.00258  -0.00857  -0.03646  -0.04360  -3.02038
   D97        1.21855  -0.00021   0.00073  -0.00879  -0.00819   1.21036
   D98       -2.97067   0.00033  -0.00056  -0.00043  -0.00073  -2.97140
   D99        1.21139  -0.00171  -0.01042  -0.03505  -0.04447   1.16692
   D100      -0.87646   0.00066  -0.00112  -0.00737  -0.00906  -0.88553
   D101       1.21570  -0.00076  -0.00303  -0.01524  -0.01792   1.19779
   D102      -0.88543  -0.00280  -0.01290  -0.04986  -0.06166  -0.94708
   D103      -2.97327  -0.00043  -0.00359  -0.02218  -0.02626  -2.99953
   D104       3.13874  -0.00106  -0.00371   0.00903   0.00624  -3.13820
   D105      -1.03943   0.00236   0.01097   0.01581   0.02539  -1.01404
   D106       1.04580  -0.00003  -0.00153   0.01050   0.00943   1.05523
   D107       0.88109   0.00169   0.00331   0.01373   0.01498   0.89606
   D108       2.99365   0.00665   0.02892   0.06028   0.08599   3.07963
   D109      -1.20601   0.00374   0.01574   0.03973   0.05540  -1.15061
   D110       2.96583  -0.00250  -0.00842   0.00803   0.00007   2.96590
   D111      -1.20480   0.00247   0.01719   0.05458   0.07108  -1.13372
   D112       0.87873  -0.00044   0.00401   0.03403   0.04050   0.91923
   D113      -1.21770  -0.00054  -0.00199   0.01987   0.01747  -1.20023
   D114       0.89486   0.00442   0.02363   0.06642   0.08847   0.98333
   D115       2.97839   0.00151   0.01045   0.04587   0.05789   3.03628
   D116      -3.13423   0.00255   0.00973   0.03423   0.04364  -3.09059
   D117       1.04407  -0.00142  -0.00475  -0.01238  -0.01654   1.02753
   D118      -1.04872  -0.00066  -0.00249  -0.00876  -0.01152  -1.06025
   D119      -1.05206   0.00461   0.02959   0.07818   0.10934  -0.94272
   D120       3.13482   0.00313   0.01957   0.06734   0.08644  -3.06192
   D121       1.04301   0.00088   0.01125   0.05108   0.06332   1.10633
   D122      -3.13757   0.00763   0.03949   0.10559   0.14538  -2.99219
   D123       1.04932   0.00614   0.02947   0.09475   0.12248   1.17180
   D124      -1.04250   0.00389   0.02115   0.07848   0.09936  -0.94314
   D125       1.03218   0.00236   0.01349   0.04231   0.05642   1.08860
   D126      -1.06412   0.00087   0.00347   0.03147   0.03352  -1.03060
   D127       3.12725  -0.00138  -0.00485   0.01521   0.01040   3.13765
   D128       3.12968  -0.00338  -0.01570  -0.03071  -0.04421   3.08548
   D129      -1.05347   0.00005  -0.00280  -0.01378  -0.02108  -1.07456
   D130       1.05470   0.00269   0.01246   0.02617   0.04093   1.09563
   D131       1.24898  -0.00811  -0.04083  -0.11074  -0.15278   1.09620
   D132      -2.90925   0.00207   0.00685  -0.05066  -0.04488  -2.95413
   D133      -0.83551  -0.00098  -0.00852  -0.07024  -0.07806  -0.91356
   D134      -2.10367   0.00074   0.00794   0.01876   0.02485  -2.07881
   D135      -0.00140   0.00228   0.01895   0.04999   0.06687   0.06547
   D136       2.07940  -0.00077   0.00036   0.00104  -0.00102   2.07837
   D137       2.10355  -0.00062  -0.00795  -0.00826  -0.01408   2.08947
   D138      -2.07736   0.00092   0.00306   0.02296   0.02793  -2.04943
   D139       0.00343  -0.00213  -0.01553  -0.02598  -0.03996  -0.03653
   D140       0.00343   0.00101   0.00451   0.01632   0.02135   0.02477
   D141       2.10569   0.00254   0.01553   0.04754   0.06336   2.16905
   D142      -2.09670  -0.00050  -0.00306  -0.00140  -0.00453  -2.10123
   D143      -3.13129   0.00283   0.01345   0.03865   0.05263  -3.07866
   D144       1.04513   0.00018  -0.00348   0.01008   0.00710   1.05224
   D145      -1.04743  -0.00098  -0.00037   0.00790   0.00649  -1.04094
         Item               Value     Threshold  Converged?
 Maximum Force            0.060048     0.000450     NO 
 RMS     Force            0.007418     0.000300     NO 
 Maximum Displacement     1.003943     0.001800     NO 
 RMS     Displacement     0.250002     0.001200     NO 
 Predicted change in Energy=-1.411230D-02
 GradGradGradGradGradGradGradGradGradGradGradGradGradGradGradGradGradGrad

 Stoichiometry    C21H20O11
 Framework group  C1[X(C21H20O11)]
 Deg. of freedom   150
 Full point group                 C1      NOp   1
 Largest Abelian subgroup         C1      NOp   1
 Largest concise Abelian subgroup C1      NOp   1
                         Standard orientation:                         
 ---------------------------------------------------------------------
 Center     Atomic      Atomic             Coordinates (Angstroms)
 Number     Number       Type             X           Y           Z
 ---------------------------------------------------------------------
      1          6           0       -3.140039    3.212033    0.215281
      2          6           0       -3.191631    1.814376    0.117236
      3          6           0       -2.040899    1.024772   -0.015593
      4          6           0       -0.822396    1.737256   -0.013511
      5          6           0       -0.700240    3.147957    0.089305
      6          6           0       -1.916265    3.879403    0.194435
      7          8           0        0.332306    0.954484   -0.084241
      8          6           0        1.627351    1.491237   -0.054621
      9          6           0        1.751225    2.840978    0.011201
     10          6           0        0.648953    3.770203    0.089436
     11          6           0       -2.219151   -0.483426   -0.125898
     12          6           0        2.718826    0.481978   -0.113711
     13          6           0        4.032507    0.893033    0.198981
     14          6           0        5.102839    0.017797    0.148379
     15          6           0        4.893759   -1.325003   -0.217892
     16          6           0        3.604565   -1.770150   -0.520197
     17          6           0        2.528776   -0.884002   -0.462873
     18          6           0       -1.859928   -1.173508   -1.467332
     19          6           0       -2.094289   -2.693006   -1.379181
     20          6           0       -1.451209   -3.354308   -0.151186
     21          6           0       -1.847044   -2.606470    1.155370
     22          8           0       -1.498333   -1.187040    0.963088
     23          8           0       -1.863534    5.260590    0.295916
     24          8           0       -4.408682    1.129975    0.156435
     25          8           0        6.080792   -2.077649   -0.221867
     26          8           0        6.378982    0.481140    0.469359
     27          8           0        0.883631    5.004453    0.157680
     28          1           0       -3.281334   -0.680140   -0.005988
     29          8           0       -2.678006   -0.573353   -2.516326
     30          8           0       -1.889108   -4.752649   -0.255858
     31          8           0       -1.558653   -3.221417   -2.637707
     32          6           0       -1.209347   -3.064254    2.474387
     33          8           0       -2.294353   -3.503012    3.360279
     34          1           0       -5.207165    1.690802    0.099739
     35          1           0       -4.056160    3.779654    0.316002
     36          1           0        2.723133    3.301357    0.000205
     37          1           0        4.260825    1.900864    0.504033
     38          1           0        3.440552   -2.800964   -0.801226
     39          1           0        1.551434   -1.241454   -0.692272
     40          1           0       -0.805035   -1.033143   -1.670155
     41          1           0       -3.171985   -2.873823   -1.320542
     42          1           0       -0.367387   -3.260792   -0.278724
     43          1           0       -2.930882   -2.711837    1.255908
     44          1           0       -2.745763    5.681789    0.371691
     45          1           0        5.990592   -3.016493   -0.471260
     46          1           0        7.063319   -0.219782    0.402492
     47          1           0       -2.486350   -0.984752   -3.395317
     48          1           0       -1.531952   -5.364734    0.430833
     49          1           0       -1.699451   -4.197595   -2.710784
     50          1           0       -0.466562   -3.862280    2.322104
     51          1           0       -0.656825   -2.203315    2.851543
     52          1           0       -2.001507   -3.768898    4.265556
 ---------------------------------------------------------------------
 Rotational constants (GHZ):      0.1316612      0.1104329      0.0704847
 Standard basis: 6-31G (6D, 7F)
 There are   328 symmetry adapted cartesian basis functions of A   symmetry.
 There are   328 symmetry adapted basis functions of A   symmetry.
   328 basis functions,   784 primitive gaussians,   328 cartesian basis functions
   117 alpha electrons      117 beta electrons
       nuclear repulsion energy      3326.0006284529 Hartrees.
 NAtoms=   52 NActive=   52 NUniq=   52 SFac= 1.00D+00 NAtFMM=   60 NAOKFM=F Big=F
 Integral buffers will be    262144 words long.
 Raffenetti 2 integral format.
 Two-electron integral symmetry is turned on.
 One-electron integrals computed using PRISM.
 NBasis=   328 RedAO= T EigKep=  4.00D-04  NBF=   328
 NBsUse=   328 1.00D-06 EigRej= -1.00D+00 NBFU=   328
 Initial guess from the checkpoint file:  "C:\Users\GHS Azim Shah\Desktop\comp17.chk"
 B after Tr=     0.000000    0.000000    0.000000
         Rot=    0.995349    0.009608   -0.024789    0.092597 Ang=  11.06 deg.
 ExpMin= 1.61D-01 ExpMax= 5.48D+03 ExpMxC= 8.25D+02 IAcc=1 IRadAn=         1 AccDes= 0.00D+00
 Harris functional with IExCor=  402 and IRadAn=       1 diagonalized for initial guess.
 HarFok:  IExCor=  402 AccDes= 0.00D+00 IRadAn=         1 IDoV= 1 UseB2=F ITyADJ=14
 ICtDFT=  3500011 ScaDFX=  1.000000  1.000000  1.000000  1.000000
 FoFCou: FMM=F IPFlag=           0 FMFlag=      100000 FMFlg1=           0
         NFxFlg=           0 DoJE=T BraDBF=F KetDBF=T FulRan=T
         wScrn=  0.000000 ICntrl=     500 IOpCl=  0 I1Cent=   200000004 NGrid=           0
         NMat0=    1 NMatS0=      1 NMatT0=    0 NMatD0=    1 NMtDS0=    0 NMtDT0=    0
 Petite list used in FoFCou.
 Requested convergence on RMS density matrix=1.00D-08 within 128 cycles.
 Requested convergence on MAX density matrix=1.00D-06.
 Requested convergence on             energy=1.00D-06.
 No special actions if energy rises.
 Integral accuracy reduced to 1.0D-05 until final iterations.
 Initial convergence to 1.0D-05 achieved.  Increase integral accuracy.
 SCF Done:  E(RB3LYP) =  -1639.14975540     A.U. after   16 cycles
            NFock= 16  Conv=0.43D-08     -V/T= 2.0058
 Calling FoFJK, ICntrl=      2127 FMM=F ISym2X=0 I1Cent= 0 IOpClX= 0 NMat=1 NMatS=1 NMatT=0.
 ***** Axes restored to original set *****
 -------------------------------------------------------------------
 Center     Atomic                   Forces (Hartrees/Bohr)
 Number     Number              X              Y              Z
 -------------------------------------------------------------------
      1        6          -0.000747500   -0.002663520    0.001516141
      2        6          -0.001486592    0.007198118    0.007016656
      3        6           0.000052253   -0.006245193    0.001447895
      4        6           0.002011368   -0.007574328   -0.004238640
      5        6           0.000070007    0.005682667    0.000251138
      6        6           0.001151523    0.002613993   -0.002552783
      7        8          -0.003573735   -0.010038619    0.006954506
      8        6          -0.001739967    0.005720751    0.006577087
      9        6          -0.001196941   -0.014671127   -0.000179657
     10        6           0.001162249    0.007186233    0.003104128
     11        6          -0.003941089   -0.003510856    0.009817154
     12        6           0.000596518   -0.002746817    0.003738438
     13        6           0.000570665    0.003141480   -0.002853052
     14        6          -0.000623585   -0.011238935   -0.001831281
     15        6           0.000675812   -0.004553801   -0.003879601
     16        6           0.001643384   -0.006024362   -0.006521564
     17        6           0.004077335    0.009875236   -0.014910068
     18        6           0.000948546   -0.001828115   -0.003881501
     19        6          -0.001994719    0.005245622    0.000502169
     20        6          -0.001269376   -0.004895084   -0.006301092
     21        6          -0.013242074    0.008269375    0.010108928
     22        8           0.001520925   -0.003081055   -0.006085942
     23        8          -0.001005359   -0.005452506    0.001199354
     24        8          -0.000039672   -0.001076073   -0.003169929
     25        8          -0.000235791    0.002959519    0.002226915
     26        8          -0.000320021    0.005210336    0.002849120
     27        8          -0.000155690    0.002657857    0.004217607
     28        1           0.004856774    0.005060367    0.002326226
     29        8           0.000608593   -0.004008727    0.001664419
     30        8           0.005667967   -0.000313348   -0.001237036
     31        8           0.003380705   -0.002453334    0.004590177
     32        6          -0.002256366   -0.001564006    0.000170197
     33        8          -0.001108436   -0.002131722   -0.001153501
     34        1           0.000460278   -0.002375355   -0.006033631
     35        1           0.000338086    0.002765342    0.000875991
     36        1          -0.000012204   -0.002443662   -0.003801456
     37        1           0.000995800    0.003530155   -0.002391394
     38        1          -0.000962376   -0.001334708    0.003156490
     39        1          -0.001774503    0.007836457    0.010052881
     40        1          -0.004279132   -0.004200069   -0.008416158
     41        1          -0.001489263    0.001901419    0.003324292
     42        1           0.001187982   -0.006767100    0.000827823
     43        1           0.004047784    0.004172540    0.001867101
     44        1          -0.000644319   -0.004414249    0.003508864
     45        1           0.000028641    0.005353096    0.001079653
     46        1          -0.001346270    0.004868302    0.005898546
     47        1           0.011759051   -0.002021344   -0.001171185
     48        1          -0.003094505    0.007612636   -0.008935642
     49        1           0.006721121    0.006921510   -0.006908584
     50        1          -0.001271711   -0.000053287    0.004372391
     51        1           0.006374088    0.003165618   -0.002397751
     52        1          -0.011096258    0.000732675   -0.006390838
 -------------------------------------------------------------------
 Cartesian Forces:  Max     0.014910068 RMS     0.004812105

 GradGradGradGradGradGradGradGradGradGradGradGradGradGradGradGradGradGrad
 Berny optimization.
 Using GEDIIS/GDIIS optimizer.
 FormGI is forming the generalized inverse of G from B-inverse, IUseBI=4.
 GSVD:  received Info=                   1 from GESDD.
 Internal  Forces:  Max     0.017225607 RMS     0.005035404
 Search for a local minimum.
 Step number   3 out of a maximum of  301
 All quantities printed in internal units (Hartrees-Bohrs-Radians)
 Mixed Optimization -- RFO/linear search
 Update second derivatives using D2CorX and points    2    3
 DE= -1.02D-02 DEPred=-1.41D-02 R= 7.20D-01
 TightC=F SS=  1.41D+00  RLast= 8.18D-01 DXNew= 8.4853D-01 2.4525D+00
 Trust test= 7.20D-01 RLast= 8.18D-01 DXMaxT set to 8.49D-01
 ITU=  1  1  0
 Use linear search instead of GDIIS.
     Eigenvalues ---    0.00462   0.00685   0.00765   0.00770   0.00810
     Eigenvalues ---    0.01160   0.01545   0.01632   0.01639   0.01665
     Eigenvalues ---    0.01665   0.01665   0.01666   0.01871   0.01997
     Eigenvalues ---    0.02082   0.02123   0.02145   0.02148   0.02156
     Eigenvalues ---    0.02157   0.02157   0.02157   0.02157   0.02158
     Eigenvalues ---    0.02160   0.02179   0.02179   0.02182   0.02286
     Eigenvalues ---    0.02287   0.02287   0.02288   0.02332   0.02406
     Eigenvalues ---    0.02765   0.02931   0.02962   0.03177   0.04142
     Eigenvalues ---    0.04438   0.04611   0.04761   0.04936   0.05217
     Eigenvalues ---    0.05336   0.05480   0.05774   0.06250   0.06803
     Eigenvalues ---    0.07135   0.07509   0.08415   0.08956   0.10959
     Eigenvalues ---    0.11309   0.11513   0.13633   0.14760   0.15788
     Eigenvalues ---    0.15999   0.15999   0.16000   0.16000   0.16000
     Eigenvalues ---    0.16000   0.16000   0.16000   0.16000   0.16000
     Eigenvalues ---    0.16098   0.16630   0.17039   0.17484   0.19195
     Eigenvalues ---    0.19305   0.20374   0.21649   0.22378   0.23030
     Eigenvalues ---    0.23466   0.23520   0.23816   0.24631   0.24989
     Eigenvalues ---    0.24995   0.24997   0.24999   0.24999   0.24999
     Eigenvalues ---    0.24999   0.25000   0.25000   0.26354   0.28272
     Eigenvalues ---    0.29121   0.29458   0.30064   0.30420   0.31110
     Eigenvalues ---    0.31946   0.32281   0.32283   0.32284   0.32286
     Eigenvalues ---    0.32288   0.32294   0.32351   0.33078   0.33302
     Eigenvalues ---    0.33659   0.33680   0.33683   0.34277   0.37870
     Eigenvalues ---    0.40418   0.40787   0.42405   0.42525   0.43642
     Eigenvalues ---    0.43716   0.44677   0.45177   0.45290   0.45299
     Eigenvalues ---    0.45316   0.45913   0.46348   0.46457   0.46479
     Eigenvalues ---    0.46490   0.46904   0.47476   0.47885   0.49180
     Eigenvalues ---    0.52940   0.52962   0.52965   0.52986   0.53078
     Eigenvalues ---    0.53966   0.53979   0.54125   0.55877   0.58436
     Eigenvalues ---    0.59519   0.59529   0.59546   0.63499   0.99241
 RFO step:  Lambda=-5.25035378D-03 EMin= 4.61947140D-03
 Quartic linear search produced a step of -0.43431.
 Iteration  1 RMS(Cart)=  0.19720438 RMS(Int)=  0.00507116
 Iteration  2 RMS(Cart)=  0.01285555 RMS(Int)=  0.00033506
 Iteration  3 RMS(Cart)=  0.00006611 RMS(Int)=  0.00033396
 Iteration  4 RMS(Cart)=  0.00000005 RMS(Int)=  0.00033396
 Variable       Old X    -DE/DX   Delta X   Delta X   Delta X     New X
                                 (Linear)    (Quad)   (Total)
    R1        2.64947  -0.00359  -0.00395  -0.00104  -0.00498   2.64450
    R2        2.63442  -0.00054   0.00137  -0.00124   0.00016   2.63458
    R3        2.04546   0.00288   0.01091  -0.00237   0.00854   2.05401
    R4        2.64919   0.00236  -0.00497   0.00618   0.00120   2.65039
    R5        2.63964  -0.00980  -0.02390   0.00657  -0.01733   2.62231
    R6        2.66739  -0.00907  -0.00535  -0.00640  -0.01178   2.65561
    R7        2.87748  -0.01470  -0.01010  -0.01743  -0.02753   2.84995
    R8        2.68286  -0.00506  -0.01162   0.00067  -0.01092   2.67193
    R9        2.63958  -0.00538  -0.01078   0.00082  -0.00992   2.62966
   R10        2.68898  -0.00566  -0.01288   0.00165  -0.01122   2.67776
   R11        2.80770  -0.00477   0.01277  -0.01592  -0.00314   2.80455
   R12        2.61900  -0.00985  -0.01714   0.00196  -0.01517   2.60382
   R13        2.64975  -0.00820  -0.01603   0.00138  -0.01465   2.63510
   R14        2.56438  -0.00299  -0.00245   0.00209  -0.00041   2.56397
   R15        2.81145  -0.01723  -0.07120   0.03856  -0.03264   2.77881
   R16        2.72840   0.00940   0.03343  -0.00462   0.02876   2.75717
   R17        2.03238   0.00447   0.00896   0.00042   0.00938   2.04176
   R18        2.37768  -0.00241  -0.02804   0.01927  -0.00877   2.36891
   R19        2.93041  -0.00797  -0.01437  -0.00443  -0.01879   2.91162
   R20        2.80326  -0.00950  -0.04798   0.02196  -0.02568   2.77758
   R21        2.05390   0.00565   0.01640  -0.00091   0.01549   2.06939
   R22        2.66746  -0.00158  -0.00138   0.00142   0.00006   2.66752
   R23        2.68842  -0.01416  -0.01392  -0.00724  -0.02115   2.66727
   R24        2.61453   0.00303   0.00753  -0.00087   0.00667   2.62120
   R25        2.03610   0.00384   0.00894  -0.00040   0.00854   2.04463
   R26        2.65974  -0.00112  -0.00852   0.00459  -0.00394   2.65580
   R27        2.63632  -0.01273  -0.02249   0.00271  -0.01978   2.61654
   R28        2.63992  -0.00424  -0.00242  -0.00371  -0.00616   2.63376
   R29        2.65608  -0.00865  -0.02838   0.01106  -0.01732   2.63876
   R30        2.63606   0.00177   0.00015   0.00169   0.00183   2.63789
   R31        2.04270   0.00353   0.01173  -0.00184   0.00989   2.05259
   R32        2.01377   0.01274   0.02134   0.00711   0.02845   2.04222
   R33        2.91016  -0.00786  -0.00813  -0.00887  -0.01769   2.89247
   R34        2.75785  -0.01286  -0.03256   0.00668  -0.02588   2.73198
   R35        2.04723   0.00977   0.01646   0.00580   0.02226   2.06949
   R36        2.90234  -0.00592  -0.00567  -0.00824  -0.01427   2.88808
   R37        2.77089  -0.01111  -0.03705   0.01177  -0.02528   2.74561
   R38        2.06799   0.00362   0.01182  -0.00141   0.01040   2.07839
   R39        2.94157  -0.01093  -0.01832  -0.00852  -0.02681   2.91476
   R40        2.77608  -0.01235  -0.03794   0.01105  -0.02689   2.74919
   R41        2.06982   0.00397   0.01110  -0.00036   0.01074   2.08055
   R42        2.78589  -0.00921  -0.04241   0.01768  -0.02401   2.76188
   R43        2.90061  -0.00768  -0.00438  -0.01092  -0.01530   2.88531
   R44        2.06657   0.00473   0.01177   0.00044   0.01221   2.07878
   R45        1.85297  -0.00346  -0.00470  -0.00032  -0.00501   1.84796
   R46        1.84702  -0.00288  -0.00287  -0.00097  -0.00384   1.84318
   R47        1.84358  -0.00201  -0.00192  -0.00074  -0.00266   1.84092
   R48        1.85548  -0.00407  -0.00527  -0.00050  -0.00576   1.84971
   R49        1.86940  -0.01009  -0.02649   0.00936  -0.01713   1.85227
   R50        1.86476  -0.00956  -0.02544   0.00901  -0.01644   1.84833
   R51        1.86891  -0.01006  -0.02634   0.00931  -0.01704   1.85187
   R52        2.77381  -0.01337  -0.03790   0.00959  -0.02831   2.74551
   R53        2.08021   0.00082   0.00776  -0.00359   0.00417   2.08438
   R54        2.06036   0.00475   0.01421  -0.00104   0.01317   2.07353
   R55        1.86689  -0.01036  -0.02554   0.00849  -0.01705   1.84985
    A1        2.10422  -0.00201  -0.00178  -0.00232  -0.00401   2.10020
    A2        2.09223   0.00052   0.00004  -0.00001  -0.00002   2.09221
    A3        2.08671   0.00150   0.00176   0.00233   0.00405   2.09076
    A4        2.13874  -0.00338  -0.01419   0.00262  -0.01153   2.12721
    A5        2.11593  -0.00381  -0.00630  -0.00497  -0.01130   2.10463
    A6        2.02849   0.00719   0.02050   0.00227   0.02273   2.05122
    A7        2.00882   0.00413   0.02702  -0.00832   0.01867   2.02749
    A8        2.05856   0.01170   0.00505   0.02248   0.02749   2.08605
    A9        2.21570  -0.01583  -0.03203  -0.01399  -0.04606   2.16964
   A10        2.18456  -0.00163  -0.02758   0.01334  -0.01445   2.17011
   A11        2.01605  -0.00558   0.01092  -0.01712  -0.00640   2.00965
   A12        2.08218   0.00725   0.01683   0.00444   0.02124   2.10342
   A13        2.02929   0.00068   0.01762  -0.01091   0.00669   2.03598
   A14        2.08781  -0.00080   0.00458  -0.00381   0.00081   2.08862
   A15        2.16607   0.00012  -0.02219   0.01475  -0.00750   2.15858
   A16        2.10042   0.00224  -0.00095   0.00582   0.00493   2.10535
   A17        2.10527   0.00128  -0.00493   0.00584   0.00085   2.10612
   A18        2.07736  -0.00351   0.00593  -0.01153  -0.00565   2.07171
   A19        2.15067  -0.00833  -0.02195  -0.00646  -0.02832   2.12235
   A20        2.05565   0.01074   0.03266   0.00290   0.03553   2.09118
   A21        2.00101  -0.01408  -0.00457  -0.02985  -0.03441   1.96660
   A22        2.22648   0.00334  -0.02808   0.02695  -0.00110   2.22537
   A23        2.18106  -0.00804  -0.01875  -0.00586  -0.02468   2.15638
   A24        2.10339   0.00340  -0.00260   0.00698   0.00442   2.10781
   A25        1.99871   0.00465   0.02136  -0.00112   0.02027   2.01898
   A26        2.00835  -0.00080  -0.01310   0.00906  -0.00413   2.00422
   A27        2.18977  -0.00478  -0.01143  -0.00460  -0.01607   2.17370
   A28        2.08504   0.00558   0.02454  -0.00436   0.02013   2.10517
   A29        2.06726  -0.00740  -0.04703  -0.00660  -0.05532   2.01194
   A30        1.93879  -0.00215  -0.00723  -0.02409  -0.03169   1.90710
   A31        1.86051   0.00150   0.00740   0.01282   0.02038   1.88089
   A32        1.88746   0.00236  -0.00484  -0.00658  -0.01053   1.87693
   A33        1.81448   0.00621   0.03904   0.02653   0.06599   1.88048
   A34        1.88393   0.00060   0.01775   0.00297   0.02057   1.90449
   A35        2.06738   0.00838   0.03796  -0.00344   0.03450   2.10187
   A36        2.16892  -0.01707  -0.04399  -0.01111  -0.05512   2.11380
   A37        2.04688   0.00869   0.00602   0.01458   0.02063   2.06751
   A38        2.12663  -0.00721  -0.00716  -0.01211  -0.01923   2.10740
   A39        2.13213   0.00146  -0.00930   0.00556  -0.00376   2.12837
   A40        2.02433   0.00574   0.01650   0.00657   0.02306   2.04739
   A41        2.09224   0.00031   0.00224   0.00145   0.00370   2.09594
   A42        2.08190   0.00028   0.00399  -0.00297   0.00102   2.08292
   A43        2.10903  -0.00058  -0.00623   0.00151  -0.00472   2.10431
   A44        2.09141   0.00098  -0.00084   0.00399   0.00312   2.09453
   A45        1.96726   0.00721   0.04325  -0.01203   0.03123   1.99849
   A46        2.22450  -0.00819  -0.04241   0.00805  -0.03435   2.19015
   A47        2.09484  -0.00051   0.00082  -0.00189  -0.00110   2.09374
   A48        2.09457   0.00070  -0.00094   0.00284   0.00192   2.09649
   A49        2.09377  -0.00019   0.00012  -0.00096  -0.00082   2.09295
   A50        2.11415  -0.00226  -0.00099  -0.00599  -0.00698   2.10717
   A51        2.09142  -0.00065  -0.00195  -0.00158  -0.00354   2.08789
   A52        2.07758   0.00290   0.00295   0.00760   0.01054   2.08812
   A53        1.93298  -0.00335  -0.00578  -0.00873  -0.01413   1.91885
   A54        1.88486   0.00109   0.00795  -0.01424  -0.00705   1.87781
   A55        1.90695   0.00153   0.00154   0.01594   0.01756   1.92451
   A56        1.94078  -0.00215  -0.01015  -0.00772  -0.01805   1.92273
   A57        1.86162   0.00377   0.01538   0.01185   0.02687   1.88849
   A58        1.93691  -0.00090  -0.00905   0.00364  -0.00518   1.93173
   A59        1.98985  -0.00135  -0.02826  -0.00140  -0.03020   1.95964
   A60        1.82436   0.00398   0.02920  -0.00813   0.02131   1.84567
   A61        1.89227  -0.00042   0.00807   0.00844   0.01679   1.90906
   A62        1.95858  -0.00337  -0.01731  -0.00488  -0.02277   1.93581
   A63        1.87377   0.00189   0.01281   0.00655   0.01972   1.89348
   A64        1.92431  -0.00073  -0.00422  -0.00043  -0.00442   1.91988
   A65        1.93668  -0.00320  -0.00981  -0.00839  -0.01796   1.91872
   A66        1.80089   0.00397   0.03861  -0.01175   0.02619   1.82709
   A67        1.85924   0.00341   0.01874   0.01906   0.03762   1.89686
   A68        2.02786  -0.00482  -0.04066  -0.00708  -0.04807   1.97979
   A69        1.88425   0.00260   0.00990   0.01152   0.02164   1.90589
   A70        1.94758  -0.00140  -0.01374  -0.00216  -0.01471   1.93288
   A71        1.86810   0.00351   0.00277  -0.00470  -0.00143   1.86667
   A72        2.06276  -0.00824  -0.04698  -0.00371  -0.05183   2.01093
   A73        1.85762   0.00461   0.02357   0.01830   0.04228   1.89990
   A74        1.87650  -0.00156   0.01416  -0.02371  -0.01057   1.86594
   A75        1.91685   0.00047   0.00506   0.00803   0.01304   1.92989
   A76        1.87970   0.00160   0.00259   0.00720   0.01048   1.89018
   A77        2.02361  -0.00828  -0.05640  -0.00148  -0.05602   1.96759
   A78        1.98178  -0.00834  -0.03197  -0.00957  -0.04153   1.94025
   A79        2.01421  -0.01067  -0.04302  -0.01094  -0.05396   1.96025
   A80        2.02412  -0.00936  -0.04629  -0.00452  -0.05081   1.97331
   A81        1.96577  -0.01227  -0.02459  -0.02775  -0.05233   1.91344
   A82        1.93805  -0.01202  -0.02192  -0.02844  -0.05036   1.88769
   A83        2.01857  -0.01394  -0.04909  -0.01879  -0.06788   1.95069
   A84        1.94671  -0.01174  -0.02474  -0.02579  -0.05054   1.89617
   A85        1.87621  -0.00197   0.01317  -0.01868  -0.00563   1.87058
   A86        1.95807  -0.00114  -0.01603   0.00433  -0.01204   1.94603
   A87        1.84657   0.00400   0.02212   0.00712   0.02900   1.87557
   A88        1.94504  -0.00011  -0.01356  -0.00286  -0.01656   1.92848
   A89        1.98434  -0.00260  -0.02625   0.00059  -0.02524   1.95910
   A90        1.85288   0.00199   0.02084   0.01058   0.03137   1.88425
   A91        1.99806  -0.01402  -0.04231  -0.02310  -0.06541   1.93265
    D1       -0.00915   0.00029   0.00322   0.00551   0.00886  -0.00029
    D2        3.12495  -0.00024   0.00643  -0.00772  -0.00101   3.12394
    D3        3.14096   0.00027   0.00006   0.00575   0.00583  -3.13640
    D4       -0.00813  -0.00026   0.00326  -0.00748  -0.00404  -0.01217
    D5       -0.01323   0.00028   0.00505   0.00257   0.00770  -0.00553
    D6       -3.13768  -0.00023  -0.00138  -0.00603  -0.00753   3.13798
    D7        3.11987   0.00029   0.00821   0.00231   0.01072   3.13059
    D8       -0.00458  -0.00022   0.00177  -0.00628  -0.00451  -0.00909
    D9        0.02363  -0.00051  -0.00865  -0.00922  -0.01790   0.00573
   D10       -3.13231  -0.00027  -0.00381   0.00228  -0.00135  -3.13366
   D11       -3.11082   0.00004  -0.01170   0.00342  -0.00819  -3.11901
   D12        0.01643   0.00028  -0.00686   0.01492   0.00836   0.02479
   D13        0.17666  -0.00038   0.01156  -0.01422  -0.00257   0.17409
   D14       -2.97198  -0.00092   0.01457  -0.02664  -0.01215  -2.98413
   D15       -0.01785   0.00027   0.00669   0.00535   0.01201  -0.00584
   D16        3.09292   0.00166   0.01797   0.03091   0.04853   3.14145
   D17        3.13960  -0.00028   0.00125  -0.00772  -0.00617   3.13343
   D18       -0.03282   0.00111   0.01253   0.01784   0.03035  -0.00247
   D19        1.96669   0.00372   0.05218   0.04288   0.09441   2.06110
   D20       -2.11660  -0.00139   0.00436   0.00480   0.00996  -2.10663
   D21       -0.06845  -0.00094   0.02614   0.00301   0.02913  -0.03931
   D22       -1.19116   0.00421   0.05779   0.05602   0.11306  -1.07810
   D23        1.00874  -0.00090   0.00997   0.01794   0.02862   1.03736
   D24        3.05689  -0.00044   0.03175   0.01615   0.04779   3.10468
   D25       -0.00258   0.00018   0.00078   0.00220   0.00300   0.00042
   D26        3.13342   0.00042   0.00306   0.00836   0.01138  -3.13838
   D27       -3.11228  -0.00104  -0.01087  -0.02392  -0.03488   3.13603
   D28        0.02373  -0.00080  -0.00860  -0.01775  -0.02650  -0.00278
   D29       -3.10890  -0.00067  -0.01211  -0.01107  -0.02302  -3.13192
   D30        0.00380   0.00048  -0.00166   0.01309   0.01133   0.01514
   D31        0.01843  -0.00044  -0.00678  -0.00614  -0.01306   0.00538
   D32       -3.14004   0.00011  -0.00047   0.00249   0.00194  -3.13810
   D33       -3.11729  -0.00070  -0.00918  -0.01254  -0.02184  -3.13913
   D34        0.00742  -0.00014  -0.00286  -0.00391  -0.00684   0.00059
   D35       -0.02346   0.00062   0.00883   0.01349   0.02237  -0.00109
   D36        3.12482   0.00001   0.00587  -0.00511   0.00097   3.12579
   D37        3.11208   0.00088   0.01130   0.02007   0.03142  -3.13969
   D38       -0.02283   0.00028   0.00834   0.00147   0.01002  -0.01281
   D39       -0.00837   0.00027   0.00314   0.00411   0.00728  -0.00109
   D40       -3.13304  -0.00030  -0.00320  -0.00454  -0.00777  -3.14080
   D41       -0.03073  -0.00011   0.01128  -0.00404   0.00721  -0.02352
   D42        3.12057   0.00013   0.00935  -0.00399   0.00550   3.12607
   D43        0.03057  -0.00019  -0.01091   0.00000  -0.01081   0.01976
   D44       -3.10276   0.00011  -0.01287  -0.00008  -0.01283  -3.11559
   D45       -3.12216  -0.00057  -0.00859  -0.00044  -0.00898  -3.13114
   D46        0.02770  -0.00027  -0.01055  -0.00053  -0.01101   0.01670
   D47       -2.90588  -0.00073  -0.00223  -0.01986  -0.02205  -2.92793
   D48        0.23203  -0.00057  -0.00233  -0.01245  -0.01482   0.21720
   D49        0.24656  -0.00049  -0.00460  -0.01959  -0.02414   0.22242
   D50       -2.89873  -0.00033  -0.00470  -0.01218  -0.01691  -2.91564
   D51       -0.00416   0.00010   0.00118  -0.00465  -0.00338  -0.00754
   D52        3.13119   0.00063   0.00395   0.01275   0.01695  -3.13505
   D53        3.12960  -0.00018   0.00300  -0.00453  -0.00151   3.12810
   D54       -0.01824   0.00035   0.00577   0.01287   0.01883   0.00059
   D55        3.13295   0.00010   0.00877  -0.03027  -0.02198   3.11098
   D56       -1.02125  -0.00393  -0.00224  -0.05447  -0.05688  -1.07814
   D57        1.08730  -0.00346  -0.00752  -0.04926  -0.05715   1.03015
   D58        0.90855   0.00704   0.05572   0.01522   0.07070   0.97925
   D59        3.03753   0.00302   0.04471  -0.00898   0.03580   3.07332
   D60       -1.13711   0.00348   0.03943  -0.00377   0.03553  -1.10158
   D61       -1.09074   0.00242   0.01742   0.00206   0.01917  -1.07157
   D62        1.03824  -0.00160   0.00642  -0.02213  -0.01574   1.02250
   D63       -3.13639  -0.00114   0.00113  -0.01692  -0.01601   3.13079
   D64        2.89933   0.00467   0.00179   0.03907   0.03965   2.93897
   D65       -1.08751  -0.00491  -0.06644   0.00623  -0.06119  -1.14871
   D66        0.86550   0.00369  -0.01372   0.03519   0.02094   0.88644
   D67       -3.12550   0.00005  -0.00684   0.00702   0.00039  -3.12511
   D68        0.03124   0.00005  -0.01154   0.00511  -0.00627   0.02497
   D69        0.01953  -0.00004  -0.00663   0.00018  -0.00649   0.01304
   D70       -3.10692  -0.00004  -0.01133  -0.00172  -0.01314  -3.12006
   D71        3.12193  -0.00003   0.00798  -0.00520   0.00292   3.12485
   D72       -0.01221  -0.00028   0.00584  -0.01153  -0.00554  -0.01775
   D73       -0.02332   0.00013   0.00796   0.00209   0.01004  -0.01328
   D74        3.12573  -0.00012   0.00582  -0.00424   0.00158   3.12731
   D75       -0.00458   0.00000   0.00155  -0.00149   0.00009  -0.00448
   D76       -3.14075   0.00007  -0.00024  -0.00016  -0.00035  -3.14110
   D77        3.12275  -0.00002   0.00591   0.00031   0.00625   3.12900
   D78       -0.01342   0.00004   0.00412   0.00164   0.00581  -0.00762
   D79       -0.00738   0.00008   0.00251   0.00074   0.00323  -0.00415
   D80        3.14009   0.00009   0.00063   0.00073   0.00143   3.14152
   D81        3.12871   0.00001   0.00434  -0.00063   0.00370   3.13241
   D82       -0.00701   0.00003   0.00245  -0.00064   0.00190  -0.00510
   D83        3.14027   0.00000   0.00037   0.00018   0.00055   3.14083
   D84        0.00415   0.00006  -0.00144   0.00152   0.00008   0.00423
   D85        0.00351   0.00007  -0.00115   0.00154   0.00040   0.00391
   D86       -3.14091  -0.00002   0.00008  -0.00057  -0.00047  -3.14138
   D87        3.13827   0.00011   0.00112   0.00148   0.00267   3.14094
   D88       -0.00615   0.00003   0.00235  -0.00064   0.00180  -0.00435
   D89       -3.13946   0.00010  -0.00105   0.00293   0.00188  -3.13758
   D90        0.00855   0.00007  -0.00315   0.00294  -0.00020   0.00835
   D91        0.01224  -0.00023  -0.00423  -0.00312  -0.00730   0.00495
   D92       -3.13675   0.00001  -0.00211   0.00312   0.00110  -3.13564
   D93       -3.12652  -0.00014  -0.00545  -0.00101  -0.00643  -3.13295
   D94        0.00767   0.00009  -0.00334   0.00523   0.00197   0.00964
   D95       -0.87551  -0.00268  -0.00006  -0.04168  -0.04202  -0.91753
   D96       -3.02038  -0.00045   0.01893  -0.02909  -0.01053  -3.03091
   D97        1.21036  -0.00145   0.00356  -0.02837  -0.02491   1.18545
   D98       -2.97140  -0.00040   0.00032  -0.01278  -0.01272  -2.98411
   D99        1.16692   0.00184   0.01931  -0.00019   0.01878   1.18570
   D100      -0.88553   0.00084   0.00394   0.00053   0.00440  -0.88113
   D101       1.19779  -0.00043   0.00778  -0.02024  -0.01259   1.18520
   D102      -0.94708   0.00180   0.02678  -0.00764   0.01890  -0.92818
   D103      -2.99953   0.00080   0.01140  -0.00693   0.00452  -2.99501
   D104      -3.13820   0.00268  -0.00271   0.02677   0.02376  -3.11444
   D105      -1.01404  -0.00209  -0.01103   0.00180  -0.00879  -1.02283
   D106       1.05523   0.00066  -0.00410   0.01402   0.00978   1.06501
   D107       0.89606   0.00193  -0.00651   0.04139   0.03525   0.93132
   D108       3.07963  -0.00315  -0.03734   0.02074  -0.01614   3.06349
   D109      -1.15061  -0.00148  -0.02406   0.02094  -0.00315  -1.15375
   D110       2.96590   0.00370  -0.00003   0.02623   0.02615   2.99205
   D111      -1.13372  -0.00138  -0.03087   0.00559  -0.02524  -1.15896
   D112       0.91923   0.00030  -0.01759   0.00578  -0.01225   0.90698
   D113      -1.20023   0.00198  -0.00759   0.02708   0.01958  -1.18065
   D114       0.98333  -0.00310  -0.03843   0.00643  -0.03181   0.95152
   D115       3.03628  -0.00142  -0.02514   0.00662  -0.01882   3.01746
   D116      -3.09059  -0.00094  -0.01895  -0.00838  -0.02739  -3.11799
   D117       1.02753   0.00005   0.00718   0.00165   0.00891   1.03644
   D118      -1.06025   0.00037   0.00500  -0.00313   0.00187  -1.05838
   D119      -0.94272  -0.00553  -0.04749  -0.01486  -0.06259  -1.00531
   D120      -3.06192  -0.00067  -0.03754   0.02295  -0.01447  -3.07639
   D121       1.10633  -0.00098  -0.02750   0.00122  -0.02609   1.08024
   D122      -2.99219  -0.00501  -0.06314   0.01169  -0.05190  -3.04409
   D123       1.17180  -0.00015  -0.05319   0.04951  -0.00377   1.16802
   D124      -0.94314  -0.00046  -0.04315   0.02778  -0.01539  -0.95853
   D125       1.08860  -0.00166  -0.02450   0.01025  -0.01436   1.07424
   D126      -1.03060   0.00320  -0.01456   0.04807   0.03376  -0.99684
   D127       3.13765   0.00290  -0.00452   0.02634   0.02215  -3.12339
   D128       3.08548   0.00336   0.01920   0.01735   0.03585   3.12133
   D129      -1.07456  -0.00058   0.00916  -0.00575   0.00446  -1.07009
   D130       1.09563  -0.00212  -0.01777   0.00251  -0.01562   1.08001
   D131       1.09620   0.00470   0.06635  -0.00603   0.06110   1.15730
   D132      -2.95413  -0.00414   0.01949  -0.02862  -0.00873  -2.96286
   D133      -0.91356  -0.00287   0.03390  -0.02912   0.00474  -0.90882
   D134      -2.07881  -0.00094  -0.01079   0.00446  -0.00566  -2.08447
   D135       0.06547  -0.00316  -0.02904  -0.00923  -0.03743   0.02804
   D136       2.07837   0.00097   0.00044   0.00975   0.01125   2.08963
   D137       2.08947   0.00138   0.00612   0.03266   0.03776   2.12723
   D138      -2.04943  -0.00085  -0.01213   0.01897   0.00599  -2.04344
   D139      -0.03653   0.00329   0.01735   0.03795   0.05467   0.01814
   D140       0.02477   0.00081  -0.00927   0.03202   0.02254   0.04731
   D141       2.16905  -0.00141  -0.02752   0.01833  -0.00923   2.15982
   D142      -2.10123   0.00273   0.00197   0.03731   0.03945  -2.06178
   D143      -3.07866  -0.00117  -0.02286   0.01595  -0.00706  -3.08573
   D144       1.05224   0.00166  -0.00308   0.02501   0.02166   1.07389
   D145      -1.04094   0.00099  -0.00282   0.01293   0.01054  -1.03040
         Item               Value     Threshold  Converged?
 Maximum Force            0.017226     0.000450     NO 
 RMS     Force            0.005035     0.000300     NO 
 Maximum Displacement     0.894680     0.001800     NO 
 RMS     Displacement     0.205658     0.001200     NO 
 Predicted change in Energy=-1.216181D-02
 GradGradGradGradGradGradGradGradGradGradGradGradGradGradGradGradGradGrad

 Stoichiometry    C21H20O11
 Framework group  C1[X(C21H20O11)]
 Deg. of freedom   150
 Full point group                 C1      NOp   1
 Largest Abelian subgroup         C1      NOp   1
 Largest concise Abelian subgroup C1      NOp   1
                         Standard orientation:                         
 ---------------------------------------------------------------------
 Center     Atomic      Atomic             Coordinates (Angstroms)
 Number     Number       Type             X           Y           Z
 ---------------------------------------------------------------------
      1          6           0       -4.023414    2.083007    0.114494
      2          6           0       -3.645956    0.739535    0.009852
      3          6           0       -2.299599    0.350580   -0.045992
      4          6           0       -1.352152    1.386577    0.016366
      5          6           0       -1.676531    2.758716    0.122210
      6          6           0       -3.054870    3.084425    0.167032
      7          8           0       -0.023474    0.976932   -0.040568
      8          6           0        1.026670    1.892206    0.022012
      9          6           0        0.760236    3.219418    0.113736
     10          6           0       -0.590135    3.768356    0.176431
     11          6           0       -1.953106   -1.112042   -0.169023
     12          6           0        2.346245    1.245772   -0.034196
     13          6           0        3.514129    1.976839    0.272691
     14          6           0        4.763789    1.378956    0.202923
     15          6           0        4.879189    0.029221   -0.171272
     16          6           0        3.736793   -0.711933   -0.468088
     17          6           0        2.478536   -0.111563   -0.397998
     18          6           0       -1.186140   -1.501150   -1.447426
     19          6           0       -0.860706   -2.996630   -1.426198
     20          6           0       -0.153696   -3.417528   -0.138295
     21          6           0       -0.975682   -2.963541    1.085352
     22          8           0       -1.130413   -1.513997    0.980770
     23          8           0       -3.418744    4.409720    0.265791
     24          8           0       -4.604951   -0.262938   -0.021810
     25          8           0        6.189290   -0.452922   -0.203414
     26          8           0        5.890120    2.123103    0.510785
     27          8           0       -0.773224    5.006083    0.253592
     28          1           0       -2.889561   -1.679553   -0.155889
     29          8           0       -2.033897   -1.191596   -2.576819
     30          8           0       -0.023893   -4.862659   -0.244212
     31          8           0       -0.014339   -3.232499   -2.583345
     32          6           0       -0.332988   -3.244884    2.441463
     33          8           0       -1.234046   -4.121582    3.169676
     34          1           0       -5.508182    0.091614   -0.120882
     35          1           0       -5.076690    2.347474    0.160217
     36          1           0        1.561667    3.943600    0.139072
     37          1           0        3.476604    3.014438    0.577073
     38          1           0        3.823855   -1.755281   -0.757299
     39          1           0        1.595773   -0.692609   -0.623872
     40          1           0       -0.243636   -0.946775   -1.507899
     41          1           0       -1.792226   -3.574198   -1.517464
     42          1           0        0.836989   -2.938233   -0.107012
     43          1           0       -1.956955   -3.460000    1.058523
     44          1           0       -4.391406    4.508080    0.288919
     45          1           0        6.245162   -1.388666   -0.468514
     46          1           0        6.688832    1.565246    0.416152
     47          1           0       -1.563684   -1.459274   -3.394130
     48          1           0        0.437860   -5.243025    0.529590
     49          1           0        0.202942   -4.187246   -2.623139
     50          1           0        0.657785   -3.716470    2.329211
     51          1           0       -0.193492   -2.280598    2.946124
     52          1           0       -0.894747   -4.295731    4.071222
 ---------------------------------------------------------------------
 Rotational constants (GHZ):      0.1365632      0.1166792      0.0739210
 Standard basis: 6-31G (6D, 7F)
 There are   328 symmetry adapted cartesian basis functions of A   symmetry.
 There are   328 symmetry adapted basis functions of A   symmetry.
   328 basis functions,   784 primitive gaussians,   328 cartesian basis functions
   117 alpha electrons      117 beta electrons
       nuclear repulsion energy      3378.7781403046 Hartrees.
 NAtoms=   52 NActive=   52 NUniq=   52 SFac= 1.00D+00 NAtFMM=   60 NAOKFM=F Big=F
 Integral buffers will be    262144 words long.
 Raffenetti 2 integral format.
 Two-electron integral symmetry is turned on.
 One-electron integrals computed using PRISM.
 NBasis=   328 RedAO= T EigKep=  3.87D-04  NBF=   328
 NBsUse=   328 1.00D-06 EigRej= -1.00D+00 NBFU=   328
 Initial guess from the checkpoint file:  "C:\Users\GHS Azim Shah\Desktop\comp17.chk"
 B after Tr=     0.000000    0.000000    0.000000
         Rot=    0.988040   -0.005966    0.014436   -0.153407 Ang= -17.74 deg.
 ExpMin= 1.61D-01 ExpMax= 5.48D+03 ExpMxC= 8.25D+02 IAcc=1 IRadAn=         1 AccDes= 0.00D+00
 Harris functional with IExCor=  402 and IRadAn=       1 diagonalized for initial guess.
 HarFok:  IExCor=  402 AccDes= 0.00D+00 IRadAn=         1 IDoV= 1 UseB2=F ITyADJ=14
 ICtDFT=  3500011 ScaDFX=  1.000000  1.000000  1.000000  1.000000
 FoFCou: FMM=F IPFlag=           0 FMFlag=      100000 FMFlg1=           0
         NFxFlg=           0 DoJE=T BraDBF=F KetDBF=T FulRan=T
         wScrn=  0.000000 ICntrl=     500 IOpCl=  0 I1Cent=   200000004 NGrid=           0
         NMat0=    1 NMatS0=      1 NMatT0=    0 NMatD0=    1 NMtDS0=    0 NMtDT0=    0
 Petite list used in FoFCou.
 Requested convergence on RMS density matrix=1.00D-08 within 128 cycles.
 Requested convergence on MAX density matrix=1.00D-06.
 Requested convergence on             energy=1.00D-06.
 No special actions if energy rises.
 Integral accuracy reduced to 1.0D-05 until final iterations.
 Initial convergence to 1.0D-05 achieved.  Increase integral accuracy.
 SCF Done:  E(RB3LYP) =  -1639.16338214     A.U. after   14 cycles
            NFock= 14  Conv=0.42D-08     -V/T= 2.0054
 Calling FoFJK, ICntrl=      2127 FMM=F ISym2X=0 I1Cent= 0 IOpClX= 0 NMat=1 NMatS=1 NMatT=0.
 ***** Axes restored to original set *****
 -------------------------------------------------------------------
 Center     Atomic                   Forces (Hartrees/Bohr)
 Number     Number              X              Y              Z
 -------------------------------------------------------------------
      1        6          -0.000542510   -0.000369904   -0.000270178
      2        6           0.000563788    0.000001254   -0.000395950
      3        6           0.000571862    0.000659988    0.002273632
      4        6          -0.000154503    0.000401550   -0.000032983
      5        6           0.000660284   -0.000048455   -0.002790086
      6        6          -0.000310680   -0.000043377    0.000685947
      7        8          -0.000797240   -0.001756547   -0.000164811
      8        6           0.000331495    0.002552704   -0.001839374
      9        6           0.000790198   -0.002559745    0.001263731
     10        6          -0.001823766   -0.000539147    0.004759955
     11        6          -0.004695111   -0.000469241   -0.002968964
     12        6          -0.000196537   -0.003730454    0.001466239
     13        6          -0.000539805    0.002372338   -0.000176203
     14        6          -0.000023630   -0.000552292   -0.000462699
     15        6          -0.000053690    0.001596187    0.000609236
     16        6           0.000145169   -0.002852458   -0.001021967
     17        6           0.001193351    0.004016394   -0.001784971
     18        6           0.001746998   -0.000454637    0.001977381
     19        6           0.001583882   -0.000491167   -0.002630298
     20        6           0.000439113    0.002883513   -0.001165573
     21        6          -0.004128235   -0.002210329    0.001995748
     22        8           0.004079443    0.002231128    0.000309775
     23        8           0.000139323   -0.000513286    0.000504434
     24        8          -0.001011927   -0.001503578   -0.000108962
     25        8           0.000299414    0.000286431   -0.000220977
     26        8          -0.000147471    0.000250052    0.000942701
     27        8           0.000733343    0.000509439   -0.001364261
     28        1           0.000463096   -0.000059473    0.000069373
     29        8          -0.002180180    0.000022861   -0.000356063
     30        8           0.000287356   -0.001215122    0.001137110
     31        8          -0.001747080   -0.000967017    0.001905266
     32        6          -0.001306039   -0.000812885   -0.001869831
     33        8           0.001653857   -0.001393713    0.001952327
     34        1           0.000724907   -0.000005602   -0.000379315
     35        1           0.000063224    0.000186471   -0.000014445
     36        1          -0.000177935   -0.000314615   -0.000487007
     37        1           0.000280932    0.000550196   -0.000089980
     38        1          -0.000270075   -0.000022836    0.000183720
     39        1           0.000336417   -0.000307540   -0.000712220
     40        1           0.000202319    0.001903254    0.000225120
     41        1           0.000596677    0.000226427   -0.000670924
     42        1           0.001050485   -0.000032805    0.001158818
     43        1           0.001121781   -0.000028444   -0.000735161
     44        1          -0.000024273    0.000040644   -0.000032747
     45        1          -0.000184497    0.000291836    0.000066639
     46        1          -0.000103744   -0.000870889   -0.000056661
     47        1           0.000749998    0.000292815    0.000678096
     48        1          -0.000301055    0.000995249   -0.000590069
     49        1           0.000401425    0.000637104   -0.000724670
     50        1          -0.000252920    0.000073674   -0.000091190
     51        1           0.000433612    0.000152474    0.000718980
     52        1          -0.000670844    0.000991575   -0.000675689
 -------------------------------------------------------------------
 Cartesian Forces:  Max     0.004759955 RMS     0.001343278

 GradGradGradGradGradGradGradGradGradGradGradGradGradGradGradGradGradGrad
 Berny optimization.
 Using GEDIIS/GDIIS optimizer.
 FormGI is forming the generalized inverse of G from B-inverse, IUseBI=4.
 Internal  Forces:  Max     0.003706769 RMS     0.000892642
 Search for a local minimum.
 Step number   4 out of a maximum of  301
 All quantities printed in internal units (Hartrees-Bohrs-Radians)
 Mixed Optimization -- En-DIIS/RFO-DIIS
 Update second derivatives using D2CorX and points    2    3    4
 DE= -1.36D-02 DEPred=-1.22D-02 R= 1.12D+00
 TightC=F SS=  1.41D+00  RLast= 4.24D-01 DXNew= 1.4270D+00 1.2726D+00
 Trust test= 1.12D+00 RLast= 4.24D-01 DXMaxT set to 1.27D+00
 ITU=  1  1  1  0
 Use linear search instead of GDIIS.
     Eigenvalues ---    0.00461   0.00710   0.00767   0.00795   0.00811
     Eigenvalues ---    0.01162   0.01557   0.01634   0.01658   0.01665
     Eigenvalues ---    0.01665   0.01666   0.01699   0.01863   0.01999
     Eigenvalues ---    0.02085   0.02122   0.02145   0.02148   0.02156
     Eigenvalues ---    0.02157   0.02157   0.02157   0.02157   0.02158
     Eigenvalues ---    0.02160   0.02179   0.02182   0.02183   0.02283
     Eigenvalues ---    0.02287   0.02287   0.02288   0.02343   0.02399
     Eigenvalues ---    0.02766   0.02919   0.03095   0.03385   0.04337
     Eigenvalues ---    0.04784   0.04882   0.04974   0.05060   0.05345
     Eigenvalues ---    0.05459   0.05495   0.05829   0.06110   0.06803
     Eigenvalues ---    0.07070   0.07342   0.08253   0.08785   0.10851
     Eigenvalues ---    0.11026   0.11223   0.13569   0.14004   0.15667
     Eigenvalues ---    0.15967   0.16000   0.16000   0.16000   0.16000
     Eigenvalues ---    0.16000   0.16000   0.16000   0.16000   0.16000
     Eigenvalues ---    0.16093   0.16338   0.16465   0.17100   0.18542
     Eigenvalues ---    0.18929   0.19830   0.21765   0.22379   0.22970
     Eigenvalues ---    0.23332   0.23495   0.23587   0.24574   0.24954
     Eigenvalues ---    0.24997   0.24997   0.24999   0.24999   0.25000
     Eigenvalues ---    0.25000   0.25000   0.25000   0.27502   0.28069
     Eigenvalues ---    0.28940   0.29340   0.30045   0.30119   0.31099
     Eigenvalues ---    0.31939   0.32278   0.32282   0.32283   0.32286
     Eigenvalues ---    0.32288   0.32293   0.32382   0.33098   0.33322
     Eigenvalues ---    0.33649   0.33680   0.33683   0.34504   0.37971
     Eigenvalues ---    0.40347   0.41103   0.42403   0.42459   0.43491
     Eigenvalues ---    0.43628   0.44621   0.45188   0.45289   0.45299
     Eigenvalues ---    0.45348   0.45903   0.46326   0.46355   0.46473
     Eigenvalues ---    0.46480   0.46933   0.47462   0.48460   0.49116
     Eigenvalues ---    0.52763   0.52960   0.52964   0.52968   0.53073
     Eigenvalues ---    0.53963   0.53977   0.54135   0.55777   0.58286
     Eigenvalues ---    0.59517   0.59530   0.59546   0.63845   0.98968
 RFO step:  Lambda=-1.81273777D-03 EMin= 4.61066975D-03
 Quartic linear search produced a step of -0.01539.
 Iteration  1 RMS(Cart)=  0.09953054 RMS(Int)=  0.00174580
 Iteration  2 RMS(Cart)=  0.00366750 RMS(Int)=  0.00007064
 Iteration  3 RMS(Cart)=  0.00000423 RMS(Int)=  0.00007061
 Iteration  4 RMS(Cart)=  0.00000000 RMS(Int)=  0.00007061
 Variable       Old X    -DE/DX   Delta X   Delta X   Delta X     New X
                                 (Linear)    (Quad)   (Total)
    R1        2.64450  -0.00097   0.00008  -0.00282  -0.00276   2.64174
    R2        2.63458  -0.00119   0.00000  -0.00283  -0.00285   2.63173
    R3        2.05401   0.00019  -0.00013   0.00118   0.00105   2.05505
    R4        2.65039  -0.00172  -0.00002  -0.00347  -0.00350   2.64689
    R5        2.62231  -0.00102   0.00027  -0.00314  -0.00287   2.61944
    R6        2.65561   0.00234   0.00018   0.00427   0.00446   2.66007
    R7        2.84995  -0.00156   0.00042  -0.00708  -0.00665   2.84330
    R8        2.67193   0.00080   0.00017   0.00154   0.00173   2.67366
    R9        2.62966   0.00221   0.00015   0.00400   0.00410   2.63377
   R10        2.67776  -0.00051   0.00017  -0.00196  -0.00178   2.67598
   R11        2.80455  -0.00253   0.00005  -0.00849  -0.00839   2.79616
   R12        2.60382  -0.00065   0.00023  -0.00238  -0.00215   2.60167
   R13        2.63510   0.00126   0.00023   0.00134   0.00151   2.63661
   R14        2.56397  -0.00371   0.00001  -0.00639  -0.00639   2.55758
   R15        2.77881  -0.00117   0.00050  -0.00346  -0.00296   2.77585
   R16        2.75717  -0.00113  -0.00044  -0.00171  -0.00211   2.75506
   R17        2.04176   0.00058  -0.00014   0.00215   0.00200   2.04376
   R18        2.36891   0.00148   0.00013   0.00105   0.00118   2.37009
   R19        2.91162  -0.00124   0.00029  -0.00617  -0.00589   2.90574
   R20        2.77758   0.00180   0.00040   0.00409   0.00446   2.78204
   R21        2.06939   0.00006  -0.00024   0.00140   0.00116   2.07056
   R22        2.66752  -0.00126   0.00000  -0.00240  -0.00240   2.66512
   R23        2.66727  -0.00359   0.00033  -0.00958  -0.00925   2.65801
   R24        2.62120   0.00063  -0.00010   0.00196   0.00186   2.62305
   R25        2.04463   0.00036  -0.00013   0.00149   0.00135   2.04599
   R26        2.65580  -0.00057   0.00006  -0.00133  -0.00127   2.65453
   R27        2.61654  -0.00041   0.00030  -0.00232  -0.00202   2.61452
   R28        2.63376  -0.00157   0.00009  -0.00392  -0.00383   2.62994
   R29        2.63876  -0.00058   0.00027  -0.00222  -0.00195   2.63681
   R30        2.63789   0.00128  -0.00003   0.00284   0.00281   2.64070
   R31        2.05259   0.00024  -0.00015   0.00145   0.00130   2.05389
   R32        2.04222  -0.00080  -0.00044   0.00016  -0.00028   2.04194
   R33        2.89247  -0.00103   0.00027  -0.00769  -0.00736   2.88510
   R34        2.73198   0.00129   0.00040   0.00089   0.00128   2.73326
   R35        2.06949  -0.00134  -0.00034  -0.00224  -0.00258   2.06690
   R36        2.88808  -0.00105   0.00022  -0.00714  -0.00689   2.88119
   R37        2.74561   0.00125   0.00039   0.00097   0.00136   2.74697
   R38        2.07839  -0.00042  -0.00016  -0.00047  -0.00063   2.07776
   R39        2.91476  -0.00307   0.00041  -0.01129  -0.01087   2.90389
   R40        2.74919   0.00059   0.00041  -0.00060  -0.00018   2.74901
   R41        2.08055  -0.00088  -0.00017  -0.00182  -0.00199   2.07857
   R42        2.76188   0.00135   0.00037   0.00321   0.00352   2.76540
   R43        2.88531   0.00039   0.00024  -0.00009   0.00015   2.88546
   R44        2.07878  -0.00053  -0.00019  -0.00063  -0.00082   2.07796
   R45        1.84796   0.00003   0.00008  -0.00037  -0.00029   1.84766
   R46        1.84318  -0.00004   0.00006  -0.00041  -0.00035   1.84283
   R47        1.84092  -0.00001   0.00004  -0.00025  -0.00021   1.84072
   R48        1.84971   0.00084   0.00009   0.00109   0.00118   1.85089
   R49        1.85227  -0.00073   0.00026  -0.00242  -0.00215   1.85011
   R50        1.84833  -0.00095   0.00025  -0.00275  -0.00249   1.84583
   R51        1.85187  -0.00098   0.00026  -0.00282  -0.00256   1.84931
   R52        2.74551   0.00140   0.00044   0.00101   0.00144   2.74695
   R53        2.08438  -0.00004  -0.00006   0.00014   0.00007   2.08445
   R54        2.07353  -0.00041  -0.00020  -0.00021  -0.00041   2.07312
   R55        1.84985  -0.00105   0.00026  -0.00295  -0.00269   1.84715
    A1        2.10020  -0.00045   0.00006  -0.00335  -0.00330   2.09690
    A2        2.09221   0.00027   0.00000   0.00176   0.00176   2.09397
    A3        2.09076   0.00018  -0.00006   0.00156   0.00150   2.09226
    A4        2.12721   0.00109   0.00018   0.00306   0.00323   2.13044
    A5        2.10463   0.00073   0.00017   0.00216   0.00234   2.10697
    A6        2.05122  -0.00182  -0.00035  -0.00518  -0.00553   2.04569
    A7        2.02749   0.00005  -0.00029   0.00201   0.00172   2.02921
    A8        2.08605  -0.00366  -0.00042  -0.01242  -0.01286   2.07318
    A9        2.16964   0.00361   0.00071   0.01043   0.01111   2.18076
   A10        2.17011  -0.00164   0.00022  -0.00669  -0.00648   2.16363
   A11        2.00965   0.00303   0.00010   0.00974   0.00977   2.01942
   A12        2.10342  -0.00138  -0.00033  -0.00295  -0.00337   2.10005
   A13        2.03598   0.00036  -0.00010   0.00230   0.00219   2.03817
   A14        2.08862   0.00046  -0.00001   0.00205   0.00212   2.09074
   A15        2.15858  -0.00083   0.00012  -0.00435  -0.00430   2.15428
   A16        2.10535   0.00059  -0.00008   0.00261   0.00254   2.10790
   A17        2.10612  -0.00015  -0.00001  -0.00028  -0.00031   2.10581
   A18        2.07171  -0.00044   0.00009  -0.00234  -0.00227   2.06944
   A19        2.12235  -0.00121   0.00044  -0.00510  -0.00476   2.11758
   A20        2.09118   0.00155  -0.00055   0.00774   0.00717   2.09835
   A21        1.96660   0.00190   0.00053   0.00254   0.00308   1.96968
   A22        2.22537  -0.00344   0.00002  -0.01028  -0.01025   2.21512
   A23        2.15638  -0.00060   0.00038  -0.00605  -0.00560   2.15078
   A24        2.10781   0.00021  -0.00007   0.00273   0.00262   2.11043
   A25        2.01898   0.00039  -0.00031   0.00329   0.00293   2.02192
   A26        2.00422   0.00118   0.00006   0.00412   0.00375   2.00797
   A27        2.17370  -0.00035   0.00025  -0.00217  -0.00257   2.17113
   A28        2.10517  -0.00082  -0.00031  -0.00114  -0.00211   2.10306
   A29        2.01194   0.00144   0.00085   0.00706   0.00792   2.01986
   A30        1.90710  -0.00069   0.00049  -0.00306  -0.00267   1.90442
   A31        1.88089  -0.00030  -0.00031  -0.00602  -0.00637   1.87453
   A32        1.87693   0.00080   0.00016   0.01574   0.01584   1.89277
   A33        1.88048  -0.00090  -0.00102  -0.00615  -0.00713   1.87334
   A34        1.90449  -0.00044  -0.00032  -0.00857  -0.00888   1.89562
   A35        2.10187  -0.00189  -0.00053  -0.00257  -0.00311   2.09876
   A36        2.11380  -0.00009   0.00085  -0.00633  -0.00550   2.10831
   A37        2.06751   0.00197  -0.00032   0.00889   0.00857   2.07607
   A38        2.10740  -0.00109   0.00030  -0.00621  -0.00591   2.10148
   A39        2.12837   0.00007   0.00006  -0.00015  -0.00009   2.12827
   A40        2.04739   0.00102  -0.00035   0.00635   0.00599   2.05338
   A41        2.09594  -0.00055  -0.00006  -0.00118  -0.00124   2.09471
   A42        2.08292   0.00140  -0.00002   0.00521   0.00520   2.08812
   A43        2.10431  -0.00085   0.00007  -0.00403  -0.00396   2.10035
   A44        2.09453   0.00086  -0.00005   0.00411   0.00405   2.09858
   A45        1.99849  -0.00039  -0.00048   0.00035  -0.00013   1.99836
   A46        2.19015  -0.00047   0.00053  -0.00445  -0.00392   2.18623
   A47        2.09374  -0.00060   0.00002  -0.00257  -0.00256   2.09118
   A48        2.09649   0.00037  -0.00003   0.00181   0.00178   2.09827
   A49        2.09295   0.00023   0.00001   0.00075   0.00076   2.09372
   A50        2.10717  -0.00059   0.00011  -0.00307  -0.00296   2.10421
   A51        2.08789   0.00009   0.00005  -0.00038  -0.00033   2.08756
   A52        2.08812   0.00049  -0.00016   0.00345   0.00329   2.09141
   A53        1.91885  -0.00050   0.00022  -0.00841  -0.00821   1.91064
   A54        1.87781   0.00092   0.00011   0.00297   0.00303   1.88084
   A55        1.92451  -0.00034  -0.00027   0.00199   0.00175   1.92626
   A56        1.92273  -0.00065   0.00028  -0.00782  -0.00752   1.91521
   A57        1.88849   0.00086  -0.00041   0.01417   0.01376   1.90225
   A58        1.93173  -0.00032   0.00008  -0.00327  -0.00317   1.92855
   A59        1.95964   0.00093   0.00046   0.00284   0.00317   1.96281
   A60        1.84567   0.00045  -0.00033   0.01309   0.01272   1.85838
   A61        1.90906  -0.00068  -0.00026  -0.00936  -0.00958   1.89948
   A62        1.93581  -0.00020   0.00035   0.00448   0.00476   1.94057
   A63        1.89348  -0.00040  -0.00030  -0.00684  -0.00714   1.88634
   A64        1.91988  -0.00010   0.00007  -0.00415  -0.00404   1.91584
   A65        1.91872   0.00034   0.00028   0.00278   0.00304   1.92176
   A66        1.82709   0.00032  -0.00040   0.00239   0.00206   1.82915
   A67        1.89686   0.00037  -0.00058   0.01289   0.01227   1.90914
   A68        1.97979  -0.00076   0.00074  -0.00964  -0.00894   1.97085
   A69        1.90589  -0.00006  -0.00033  -0.00074  -0.00114   1.90475
   A70        1.93288  -0.00013   0.00023  -0.00643  -0.00625   1.92663
   A71        1.86667   0.00070   0.00002   0.00842   0.00830   1.87497
   A72        2.01093  -0.00124   0.00080  -0.01514  -0.01431   1.99662
   A73        1.89990   0.00027  -0.00065   0.00897   0.00830   1.90820
   A74        1.86594   0.00019   0.00016  -0.00522  -0.00494   1.86100
   A75        1.92989  -0.00040  -0.00020   0.00153   0.00126   1.93115
   A76        1.89018   0.00047  -0.00016   0.00153   0.00138   1.89156
   A77        1.96759  -0.00117   0.00086   0.00589   0.00641   1.97400
   A78        1.94025   0.00008   0.00064  -0.00277  -0.00213   1.93812
   A79        1.96025  -0.00064   0.00083  -0.00811  -0.00728   1.95297
   A80        1.97331  -0.00055   0.00078  -0.00710  -0.00631   1.96700
   A81        1.91344   0.00046   0.00081  -0.00165  -0.00084   1.91260
   A82        1.88769  -0.00019   0.00077  -0.00553  -0.00476   1.88294
   A83        1.95069  -0.00120   0.00104  -0.01259  -0.01155   1.93914
   A84        1.89617  -0.00067   0.00078  -0.00834  -0.00757   1.88860
   A85        1.87058   0.00139   0.00009   0.00548   0.00557   1.87615
   A86        1.94603  -0.00041   0.00019  -0.00245  -0.00225   1.94378
   A87        1.87557  -0.00007  -0.00045   0.00339   0.00295   1.87852
   A88        1.92848  -0.00054   0.00025  -0.00459  -0.00433   1.92415
   A89        1.95910  -0.00059   0.00039  -0.00492  -0.00454   1.95455
   A90        1.88425   0.00022  -0.00048   0.00314   0.00265   1.88690
   A91        1.93265  -0.00042   0.00101  -0.00783  -0.00683   1.92582
    D1       -0.00029  -0.00021  -0.00014  -0.00793  -0.00804  -0.00833
    D2        3.12394  -0.00012   0.00002  -0.00526  -0.00521   3.11873
    D3       -3.13640  -0.00006  -0.00009  -0.00203  -0.00212  -3.13852
    D4       -0.01217   0.00003   0.00006   0.00063   0.00071  -0.01146
    D5       -0.00553  -0.00003  -0.00012  -0.00033  -0.00046  -0.00599
    D6        3.13798   0.00021   0.00012   0.00770   0.00781  -3.13740
    D7        3.13059  -0.00017  -0.00016  -0.00622  -0.00637   3.12421
    D8       -0.00909   0.00007   0.00007   0.00181   0.00189  -0.00720
    D9        0.00573   0.00025   0.00028   0.00959   0.00987   0.01560
   D10       -3.13366   0.00006   0.00002  -0.00055  -0.00047  -3.13413
   D11       -3.11901   0.00014   0.00013   0.00694   0.00706  -3.11195
   D12        0.02479  -0.00005  -0.00013  -0.00321  -0.00328   0.02151
   D13        0.17409  -0.00069   0.00004  -0.02793  -0.02790   0.14619
   D14       -2.98413  -0.00058   0.00019  -0.02530  -0.02512  -3.00925
   D15       -0.00584  -0.00006  -0.00018  -0.00352  -0.00371  -0.00955
   D16        3.14145  -0.00051  -0.00075  -0.02345  -0.02423   3.11722
   D17        3.13343   0.00012   0.00009   0.00713   0.00731   3.14074
   D18       -0.00247  -0.00033  -0.00047  -0.01279  -0.01321  -0.01568
   D19        2.06110  -0.00099  -0.00145  -0.04517  -0.04659   2.01450
   D20       -2.10663   0.00053  -0.00015  -0.02205  -0.02226  -2.12890
   D21       -0.03931  -0.00055  -0.00045  -0.03744  -0.03787  -0.07718
   D22       -1.07810  -0.00119  -0.00174  -0.05618  -0.05789  -1.13599
   D23        1.03736   0.00034  -0.00044  -0.03307  -0.03356   1.00380
   D24        3.10468  -0.00074  -0.00074  -0.04845  -0.04916   3.05551
   D25        0.00042  -0.00015  -0.00005  -0.00408  -0.00410  -0.00368
   D26       -3.13838  -0.00024  -0.00018  -0.00676  -0.00691   3.13789
   D27        3.13603   0.00034   0.00054   0.01689   0.01736  -3.12980
   D28       -0.00278   0.00025   0.00041   0.01421   0.01455   0.01177
   D29       -3.13192   0.00055   0.00035   0.02987   0.03029  -3.10163
   D30        0.01514   0.00012  -0.00017   0.01079   0.01058   0.02572
   D31        0.00538   0.00019   0.00020   0.00601   0.00620   0.01158
   D32       -3.13810  -0.00004  -0.00003  -0.00186  -0.00189  -3.13999
   D33       -3.13913   0.00029   0.00034   0.00882   0.00914  -3.12999
   D34        0.00059   0.00005   0.00011   0.00095   0.00105   0.00163
   D35       -0.00109  -0.00046  -0.00034  -0.03138  -0.03175  -0.03284
   D36        3.12579   0.00029  -0.00001   0.03153   0.03148  -3.12592
   D37       -3.13969  -0.00056  -0.00048  -0.03427  -0.03477   3.10873
   D38       -0.01281   0.00020  -0.00015   0.02864   0.02845   0.01565
   D39       -0.00109  -0.00014  -0.00011  -0.00497  -0.00507  -0.00616
   D40       -3.14080   0.00009   0.00012   0.00290   0.00301  -3.13779
   D41       -0.02352  -0.00030  -0.00011  -0.01664  -0.01670  -0.04023
   D42        3.12607  -0.00026  -0.00008  -0.01595  -0.01598   3.11009
   D43        0.01976   0.00006   0.00017  -0.00356  -0.00337   0.01639
   D44       -3.11559   0.00008   0.00020   0.00228   0.00248  -3.11311
   D45       -3.13114   0.00004   0.00014  -0.00428  -0.00411  -3.13525
   D46        0.01670   0.00007   0.00017   0.00156   0.00174   0.01843
   D47       -2.92793  -0.00052   0.00034  -0.01703  -0.01667  -2.94460
   D48        0.21720  -0.00033   0.00023  -0.00980  -0.00959   0.20761
   D49        0.22242  -0.00051   0.00037  -0.01638  -0.01600   0.20642
   D50       -2.91564  -0.00032   0.00026  -0.00916  -0.00892  -2.92456
   D51       -0.00754   0.00033   0.00005   0.02685   0.02690   0.01936
   D52       -3.13505  -0.00040  -0.00026  -0.03334  -0.03364   3.11450
   D53        3.12810   0.00030   0.00002   0.02128   0.02133  -3.13376
   D54        0.00059  -0.00043  -0.00029  -0.03891  -0.03921  -0.03862
   D55        3.11098   0.00039   0.00034   0.00686   0.00723   3.11820
   D56       -1.07814  -0.00013   0.00088  -0.00564  -0.00473  -1.08286
   D57        1.03015  -0.00014   0.00088  -0.00661  -0.00568   1.02446
   D58        0.97925  -0.00029  -0.00109  -0.00580  -0.00699   0.97226
   D59        3.07332  -0.00081  -0.00055  -0.01831  -0.01895   3.05438
   D60       -1.10158  -0.00082  -0.00055  -0.01927  -0.01990  -1.12148
   D61       -1.07157   0.00028  -0.00029  -0.00080  -0.00108  -1.07265
   D62        1.02250  -0.00024   0.00024  -0.01330  -0.01304   1.00947
   D63        3.13079  -0.00026   0.00025  -0.01427  -0.01399   3.11679
   D64        2.93897  -0.00082  -0.00061   0.01183   0.01127   2.95024
   D65       -1.14871   0.00105   0.00094   0.02898   0.03001  -1.11870
   D66        0.88644   0.00019  -0.00032   0.02578   0.02544   0.91188
   D67       -3.12511   0.00022  -0.00001   0.00864   0.00864  -3.11647
   D68        0.02497   0.00026   0.00010   0.01092   0.01103   0.03600
   D69        0.01304   0.00003   0.00010   0.00157   0.00166   0.01470
   D70       -3.12006   0.00007   0.00020   0.00386   0.00405  -3.11601
   D71        3.12485  -0.00029  -0.00004  -0.01141  -0.01146   3.11338
   D72       -0.01775  -0.00022   0.00009  -0.00850  -0.00843  -0.02618
   D73       -0.01328  -0.00010  -0.00015  -0.00430  -0.00445  -0.01773
   D74        3.12731  -0.00002  -0.00002  -0.00139  -0.00142   3.12590
   D75       -0.00448   0.00006   0.00000   0.00211   0.00212  -0.00236
   D76       -3.14110   0.00003   0.00001   0.00090   0.00090  -3.14020
   D77        3.12900   0.00002  -0.00010  -0.00009  -0.00019   3.12881
   D78       -0.00762  -0.00002  -0.00009  -0.00131  -0.00141  -0.00903
   D79       -0.00415  -0.00007  -0.00005  -0.00307  -0.00312  -0.00727
   D80        3.14152  -0.00009  -0.00002  -0.00369  -0.00372   3.13780
   D81        3.13241  -0.00003  -0.00006  -0.00181  -0.00187   3.13054
   D82       -0.00510  -0.00005  -0.00003  -0.00243  -0.00247  -0.00757
   D83        3.14083   0.00005  -0.00001   0.00188   0.00187  -3.14049
   D84        0.00423   0.00001   0.00000   0.00065   0.00064   0.00487
   D85        0.00391   0.00000  -0.00001   0.00038   0.00037   0.00428
   D86       -3.14138  -0.00008   0.00001  -0.00296  -0.00297   3.13884
   D87        3.14094   0.00003  -0.00004   0.00109   0.00105  -3.14120
   D88       -0.00435  -0.00006  -0.00003  -0.00225  -0.00229  -0.00664
   D89       -3.13758   0.00017  -0.00003   0.00686   0.00684  -3.13075
   D90        0.00835   0.00015   0.00000   0.00618   0.00618   0.01453
   D91        0.00495   0.00007   0.00011   0.00330   0.00341   0.00836
   D92       -3.13564   0.00000  -0.00002   0.00040   0.00037  -3.13527
   D93       -3.13295   0.00016   0.00010   0.00664   0.00673  -3.12622
   D94        0.00964   0.00008  -0.00003   0.00373   0.00369   0.01333
   D95       -0.91753   0.00040   0.00065  -0.01109  -0.01040  -0.92793
   D96       -3.03091  -0.00018   0.00016  -0.02670  -0.02654  -3.05745
   D97        1.18545   0.00004   0.00038  -0.02426  -0.02383   1.16162
   D98       -2.98411  -0.00002   0.00020  -0.00480  -0.00462  -2.98873
   D99        1.18570  -0.00061  -0.00029  -0.02041  -0.02075   1.16494
   D100      -0.88113  -0.00039  -0.00007  -0.01797  -0.01805  -0.89917
   D101       1.18520   0.00022   0.00019  -0.00495  -0.00475   1.18045
   D102      -0.92818  -0.00036  -0.00029  -0.02056  -0.02088  -0.94906
   D103      -2.99501  -0.00014  -0.00007  -0.01812  -0.01818  -3.01318
   D104      -3.11444   0.00058  -0.00037   0.02998   0.02962  -3.08483
   D105      -1.02283   0.00015   0.00014   0.01709   0.01721  -1.00561
   D106       1.06501   0.00060  -0.00015   0.02761   0.02747   1.09247
   D107       0.93132   0.00004  -0.00054   0.01482   0.01432   0.94564
   D108       3.06349  -0.00050   0.00025   0.00625   0.00653   3.07002
   D109      -1.15375  -0.00031   0.00005   0.00624   0.00631  -1.14745
   D110       2.99205   0.00109  -0.00040   0.03618   0.03580   3.02785
   D111      -1.15896   0.00055   0.00039   0.02761   0.02800  -1.13096
   D112       0.90698   0.00074   0.00019   0.02760   0.02779   0.93477
   D113      -1.18065   0.00058  -0.00030   0.02940   0.02912  -1.15153
   D114       0.95152   0.00004   0.00049   0.02083   0.02133   0.97285
   D115       3.01746   0.00023   0.00029   0.02082   0.02111   3.03857
   D116      -3.11799   0.00058   0.00042   0.00353   0.00396  -3.11403
   D117       1.03644  -0.00071  -0.00014  -0.01068  -0.01083   1.02561
   D118      -1.05838  -0.00002  -0.00003  -0.00231  -0.00233  -1.06071
   D119      -1.00531   0.00006   0.00096   0.00891   0.00993  -0.99539
   D120      -3.07639   0.00009   0.00022   0.01871   0.01898  -3.05741
   D121       1.08024   0.00013   0.00040   0.02036   0.02082   1.10107
   D122      -3.04409  -0.00009   0.00080   0.01007   0.01090  -3.03319
   D123       1.16802  -0.00006   0.00006   0.01987   0.01996   1.18798
   D124      -0.95853  -0.00002   0.00024   0.02152   0.02180  -0.93673
   D125       1.07424   0.00068   0.00022   0.02588   0.02611   1.10035
   D126      -0.99684   0.00071  -0.00052   0.03569   0.03517  -0.96167
   D127      -3.12339   0.00075  -0.00034   0.03733   0.03701  -3.08638
   D128       3.12133   0.00030  -0.00055   0.01521   0.01465   3.13597
   D129      -1.07009   0.00050  -0.00007   0.01486   0.01478  -1.05532
   D130       1.08001  -0.00025   0.00024   0.00186   0.00213   1.08214
   D131       1.15730  -0.00111  -0.00094  -0.03580  -0.03672   1.12058
   D132      -2.96286  -0.00208   0.00013  -0.05201  -0.05187  -3.01473
   D133      -0.90882  -0.00163  -0.00007  -0.05240  -0.05242  -0.96124
   D134      -2.08447   0.00047   0.00009   0.05147   0.05155  -2.03292
   D135       0.02804   0.00045   0.00058   0.04790   0.04847   0.07651
   D136       2.08963   0.00044  -0.00017   0.05241   0.05222   2.14185
   D137       2.12723   0.00021  -0.00058   0.05367   0.05309   2.18033
   D138      -2.04344   0.00019  -0.00009   0.05010   0.05001  -1.99344
   D139       0.01814   0.00018  -0.00084   0.05461   0.05376   0.07190
   D140       0.04731   0.00033  -0.00035   0.05391   0.05358   0.10089
   D141       2.15982   0.00031   0.00014   0.05034   0.05049   2.21032
   D142      -2.06178   0.00030  -0.00061   0.05485   0.05425  -2.00753
   D143      -3.08573   0.00037   0.00011   0.02567   0.02578  -3.05995
   D144       1.07389   0.00031  -0.00033   0.02793   0.02761   1.10150
   D145      -1.03040   0.00082  -0.00016   0.03045   0.03027  -1.00013
         Item               Value     Threshold  Converged?
 Maximum Force            0.003707     0.000450     NO 
 RMS     Force            0.000893     0.000300     NO 
 Maximum Displacement     0.478896     0.001800     NO 
 RMS     Displacement     0.099794     0.001200     NO 
 Predicted change in Energy=-9.890228D-04
 GradGradGradGradGradGradGradGradGradGradGradGradGradGradGradGradGradGrad

 Stoichiometry    C21H20O11
 Framework group  C1[X(C21H20O11)]
 Deg. of freedom   150
 Full point group                 C1      NOp   1
 Largest Abelian subgroup         C1      NOp   1
 Largest concise Abelian subgroup C1      NOp   1
                         Standard orientation:                         
 ---------------------------------------------------------------------
 Center     Atomic      Atomic             Coordinates (Angstroms)
 Number     Number       Type             X           Y           Z
 ---------------------------------------------------------------------
      1          6           0       -3.842335    2.368649    0.188929
      2          6           0       -3.565869    1.001604    0.094000
      3          6           0       -2.257347    0.513136   -0.011159
      4          6           0       -1.230138    1.475477    0.003470
      5          6           0       -1.453722    2.868862    0.104774
      6          6           0       -2.801675    3.294124    0.190960
      7          8           0        0.068391    0.974764   -0.071308
      8          6           0        1.176399    1.821035   -0.018230
      9          6           0        1.006786    3.161421    0.061320
     10          6           0       -0.303113    3.799116    0.116304
     11          6           0       -2.045082   -0.972515   -0.119007
     12          6           0        2.452084    1.094659   -0.070386
     13          6           0        3.662112    1.762869    0.209506
     14          6           0        4.872051    1.087024    0.132130
     15          6           0        4.896575   -0.271592   -0.223944
     16          6           0        3.709882   -0.947472   -0.491862
     17          6           0        2.490643   -0.269506   -0.410945
     18          6           0       -1.433287   -1.465194   -1.440876
     19          6           0       -1.250497   -2.979866   -1.383740
     20          6           0       -0.466952   -3.426070   -0.154293
     21          6           0       -1.124485   -2.874166    1.120231
     22          8           0       -1.182809   -1.417933    0.987991
     23          8           0       -3.061676    4.642541    0.288936
     24          8           0       -4.590686    0.068554    0.118041
     25          8           0        6.172490   -0.834445   -0.271032
     26          8           0        6.049487    1.757635    0.411643
     27          8           0       -0.400537    5.045322    0.218755
     28          1           0       -3.024676   -1.451987   -0.013928
     29          8           0       -2.350429   -1.123802   -2.505918
     30          8           0       -0.478130   -4.879524   -0.213769
     31          8           0       -0.566279   -3.359103   -2.608928
     32          6           0       -0.352679   -3.165646    2.405082
     33          8           0       -1.191483   -4.013682    3.235902
     34          1           0       -5.468401    0.491135    0.073024
     35          1           0       -4.871375    2.710392    0.272089
     36          1           0        1.857340    3.829246    0.076678
     37          1           0        3.686783    2.805797    0.499182
     38          1           0        3.729385   -1.998017   -0.769837
     39          1           0        1.568701   -0.795530   -0.613195
     40          1           0       -0.459915   -0.995276   -1.608307
     41          1           0       -2.241019   -3.455812   -1.348348
     42          1           0        0.563707   -3.047751   -0.221088
     43          1           0       -2.135377   -3.295232    1.219931
     44          1           0       -4.023045    4.811581    0.345260
     45          1           0        6.159800   -1.773479   -0.529599
     46          1           0        6.807582    1.145564    0.311720
     47          1           0       -1.987814   -1.482679   -3.341523
     48          1           0        0.009724   -5.266092    0.538991
     49          1           0       -0.458295   -4.331737   -2.610381
     50          1           0        0.606230   -3.667788    2.192822
     51          1           0       -0.134974   -2.204574    2.887220
     52          1           0       -0.767201   -4.166065    4.103205
 ---------------------------------------------------------------------
 Rotational constants (GHZ):      0.1354746      0.1160945      0.0733388
 Standard basis: 6-31G (6D, 7F)
 There are   328 symmetry adapted cartesian basis functions of A   symmetry.
 There are   328 symmetry adapted basis functions of A   symmetry.
   328 basis functions,   784 primitive gaussians,   328 cartesian basis functions
   117 alpha electrons      117 beta electrons
       nuclear repulsion energy      3373.2124449228 Hartrees.
 NAtoms=   52 NActive=   52 NUniq=   52 SFac= 1.00D+00 NAtFMM=   60 NAOKFM=F Big=F
 Integral buffers will be    262144 words long.
 Raffenetti 2 integral format.
 Two-electron integral symmetry is turned on.
 One-electron integrals computed using PRISM.
 NBasis=   328 RedAO= T EigKep=  3.84D-04  NBF=   328
 NBsUse=   328 1.00D-06 EigRej= -1.00D+00 NBFU=   328
 Initial guess from the checkpoint file:  "C:\Users\GHS Azim Shah\Desktop\comp17.chk"
 B after Tr=     0.000000    0.000000    0.000000
         Rot=    0.999280    0.004703   -0.013964    0.034968 Ang=   4.35 deg.
 ExpMin= 1.61D-01 ExpMax= 5.48D+03 ExpMxC= 8.25D+02 IAcc=1 IRadAn=         1 AccDes= 0.00D+00
 Harris functional with IExCor=  402 and IRadAn=       1 diagonalized for initial guess.
 HarFok:  IExCor=  402 AccDes= 0.00D+00 IRadAn=         1 IDoV= 1 UseB2=F ITyADJ=14
 ICtDFT=  3500011 ScaDFX=  1.000000  1.000000  1.000000  1.000000
 FoFCou: FMM=F IPFlag=           0 FMFlag=      100000 FMFlg1=           0
         NFxFlg=           0 DoJE=T BraDBF=F KetDBF=T FulRan=T
         wScrn=  0.000000 ICntrl=     500 IOpCl=  0 I1Cent=   200000004 NGrid=           0
         NMat0=    1 NMatS0=      1 NMatT0=    0 NMatD0=    1 NMtDS0=    0 NMtDT0=    0
 Petite list used in FoFCou.
 Requested convergence on RMS density matrix=1.00D-08 within 128 cycles.
 Requested convergence on MAX density matrix=1.00D-06.
 Requested convergence on             energy=1.00D-06.
 No special actions if energy rises.
 Integral accuracy reduced to 1.0D-05 until final iterations.
 Initial convergence to 1.0D-05 achieved.  Increase integral accuracy.
 SCF Done:  E(RB3LYP) =  -1639.16418307     A.U. after   14 cycles
            NFock= 14  Conv=0.39D-08     -V/T= 2.0053
 Calling FoFJK, ICntrl=      2127 FMM=F ISym2X=0 I1Cent= 0 IOpClX= 0 NMat=1 NMatS=1 NMatT=0.
 ***** Axes restored to original set *****
 -------------------------------------------------------------------
 Center     Atomic                   Forces (Hartrees/Bohr)
 Number     Number              X              Y              Z
 -------------------------------------------------------------------
      1        6          -0.000037356    0.000442597    0.000229628
      2        6          -0.000454951    0.000101164   -0.000478527
      3        6           0.000442823   -0.001373651   -0.000829745
      4        6           0.001111503    0.000800242    0.000720185
      5        6          -0.001999676   -0.000148741   -0.000495427
      6        6           0.000320898    0.000005719   -0.000145805
      7        8          -0.001603854    0.000280197    0.000436933
      8        6          -0.000106318    0.000511415   -0.000331854
      9        6          -0.001566418    0.000212182   -0.000263871
     10        6           0.005934438   -0.001234759    0.001676081
     11        6          -0.001183502    0.000302871    0.000087149
     12        6           0.000189748   -0.000882755    0.000703383
     13        6          -0.000280708   -0.000172343   -0.000586527
     14        6           0.000288193    0.000822270   -0.000844494
     15        6          -0.000230957    0.001057856    0.000722638
     16        6          -0.000013970   -0.000888163    0.000244961
     17        6          -0.000163755    0.000682875    0.000601507
     18        6           0.001286587   -0.000814791    0.001122345
     19        6           0.000312226   -0.001417828   -0.000935597
     20        6          -0.000537231    0.001913914   -0.000205658
     21        6          -0.001706359   -0.001101826    0.000192145
     22        8           0.001776558    0.000278200   -0.000176418
     23        8          -0.000218758    0.000471908    0.000147348
     24        8          -0.000600469    0.000637580   -0.000060393
     25        8           0.000184991   -0.000574703   -0.000047143
     26        8          -0.000019589   -0.000132063    0.000261519
     27        8          -0.002237918    0.000514011   -0.001646684
     28        1           0.000067353   -0.000404029   -0.000094604
     29        8          -0.000668442    0.000926452   -0.001090090
     30        8          -0.000302799   -0.000790252    0.000846678
     31        8          -0.000330285    0.000564387    0.000258348
     32        6           0.000000969   -0.000341632   -0.001734516
     33        8           0.000147753   -0.001065138    0.001867647
     34        1           0.000586298    0.000361639    0.000478473
     35        1          -0.000066133   -0.000208550   -0.000093455
     36        1           0.000073415    0.000375920    0.000391278
     37        1          -0.000051533   -0.000195882    0.000399737
     38        1           0.000066470    0.000018400   -0.000211294
     39        1           0.000386715    0.000396083   -0.000067447
     40        1           0.000175184   -0.000653068   -0.001063475
     41        1           0.000254489    0.000468836   -0.000192807
     42        1          -0.000072151    0.000107717   -0.000044523
     43        1           0.000534962    0.000174854   -0.000622423
     44        1           0.000008127    0.000374182   -0.000205904
     45        1          -0.000161611   -0.000382392   -0.000023849
     46        1          -0.000038819   -0.000397929   -0.000247573
     47        1          -0.000397246   -0.000099338    0.000799467
     48        1           0.000469039   -0.000026877    0.000792051
     49        1          -0.000075813   -0.000493164    0.000109510
     50        1          -0.000168010    0.000286171   -0.000772409
     51        1           0.000040111    0.000150558    0.000489167
     52        1           0.000635782    0.000559674   -0.000065665
 -------------------------------------------------------------------
 Cartesian Forces:  Max     0.005934438 RMS     0.000847392

 GradGradGradGradGradGradGradGradGradGradGradGradGradGradGradGradGradGrad
 Berny optimization.
 Using GEDIIS/GDIIS optimizer.
 FormGI is forming the generalized inverse of G from B-inverse, IUseBI=4.
 Internal  Forces:  Max     0.003511514 RMS     0.000633412
 Search for a local minimum.
 Step number   5 out of a maximum of  301
 All quantities printed in internal units (Hartrees-Bohrs-Radians)
 Mixed Optimization -- En-DIIS/RFO-DIIS
 Swapping is turned off.
 Update second derivatives using D2CorX and points    3    4    5
 DE= -8.01D-04 DEPred=-9.89D-04 R= 8.10D-01
 TightC=F SS=  1.41D+00  RLast= 2.85D-01 DXNew= 2.1403D+00 8.5480D-01
 Trust test= 8.10D-01 RLast= 2.85D-01 DXMaxT set to 1.27D+00
 ITU=  1  1  1  1  0
     Eigenvalues ---    0.00331   0.00698   0.00771   0.00789   0.00908
     Eigenvalues ---    0.01215   0.01481   0.01611   0.01646   0.01664
     Eigenvalues ---    0.01665   0.01666   0.01746   0.01862   0.02010
     Eigenvalues ---    0.02102   0.02126   0.02145   0.02148   0.02152
     Eigenvalues ---    0.02156   0.02157   0.02157   0.02157   0.02158
     Eigenvalues ---    0.02177   0.02179   0.02182   0.02244   0.02283
     Eigenvalues ---    0.02287   0.02287   0.02292   0.02345   0.02405
     Eigenvalues ---    0.02763   0.02862   0.03197   0.03338   0.04381
     Eigenvalues ---    0.04785   0.04941   0.04981   0.05097   0.05303
     Eigenvalues ---    0.05435   0.05490   0.05874   0.06106   0.06808
     Eigenvalues ---    0.07066   0.07359   0.08191   0.08802   0.10771
     Eigenvalues ---    0.11079   0.11213   0.13616   0.14241   0.15798
     Eigenvalues ---    0.15885   0.15999   0.15999   0.16000   0.16000
     Eigenvalues ---    0.16000   0.16000   0.16000   0.16000   0.16029
     Eigenvalues ---    0.16102   0.16357   0.17037   0.17141   0.18602
     Eigenvalues ---    0.18970   0.19862   0.21782   0.22326   0.22595
     Eigenvalues ---    0.23405   0.23560   0.24092   0.24448   0.24905
     Eigenvalues ---    0.24971   0.24995   0.24998   0.24999   0.24999
     Eigenvalues ---    0.24999   0.25000   0.25580   0.27914   0.28709
     Eigenvalues ---    0.29252   0.29554   0.30067   0.30363   0.31502
     Eigenvalues ---    0.31948   0.32271   0.32282   0.32284   0.32287
     Eigenvalues ---    0.32288   0.32324   0.32813   0.33213   0.33440
     Eigenvalues ---    0.33680   0.33683   0.33771   0.34630   0.38315
     Eigenvalues ---    0.40919   0.41418   0.42437   0.42966   0.43552
     Eigenvalues ---    0.43668   0.44916   0.45209   0.45289   0.45329
     Eigenvalues ---    0.45367   0.45995   0.46327   0.46392   0.46473
     Eigenvalues ---    0.46709   0.47116   0.47496   0.49072   0.50432
     Eigenvalues ---    0.52942   0.52963   0.52965   0.53063   0.53496
     Eigenvalues ---    0.53963   0.54041   0.54134   0.55905   0.58718
     Eigenvalues ---    0.59517   0.59531   0.59547   0.64177   0.98841
 En-DIIS/RFO-DIIS IScMMF=        0 using points:     5    4
 RFO step:  Lambda=-3.10861661D-04.
 DidBck=F Rises=F RFO-DIIS coefs:    0.90854    0.09146
 Iteration  1 RMS(Cart)=  0.06645713 RMS(Int)=  0.00407712
 Iteration  2 RMS(Cart)=  0.00464030 RMS(Int)=  0.00032616
 Iteration  3 RMS(Cart)=  0.00002500 RMS(Int)=  0.00032558
 Iteration  4 RMS(Cart)=  0.00000000 RMS(Int)=  0.00032558
 Variable       Old X    -DE/DX   Delta X   Delta X   Delta X     New X
                                 (Linear)    (Quad)   (Total)
    R1        2.64174   0.00070   0.00025  -0.00219  -0.00199   2.63975
    R2        2.63173   0.00082   0.00026  -0.00187  -0.00161   2.63012
    R3        2.05505  -0.00023  -0.00010   0.00095   0.00086   2.05591
    R4        2.64689   0.00115   0.00032  -0.00214  -0.00187   2.64502
    R5        2.61944   0.00075   0.00026  -0.00280  -0.00254   2.61690
    R6        2.66007  -0.00247  -0.00041   0.00018  -0.00022   2.65985
    R7        2.84330   0.00045   0.00061  -0.00855  -0.00794   2.83536
    R8        2.67366  -0.00024  -0.00016   0.00121   0.00109   2.67475
    R9        2.63377  -0.00113  -0.00038   0.00292   0.00222   2.63599
   R10        2.67598   0.00098   0.00016  -0.00057  -0.00036   2.67562
   R11        2.79616   0.00058   0.00077  -0.00964  -0.00855   2.78761
   R12        2.60167   0.00054   0.00020  -0.00227  -0.00208   2.59960
   R13        2.63661  -0.00116  -0.00014  -0.00054  -0.00100   2.63560
   R14        2.55758   0.00031   0.00058  -0.00778  -0.00720   2.55038
   R15        2.77585   0.00069   0.00027  -0.00301  -0.00274   2.77311
   R16        2.75506   0.00054   0.00019  -0.00041   0.00010   2.75515
   R17        2.04376  -0.00052  -0.00018   0.00153   0.00135   2.04511
   R18        2.37009   0.00147  -0.00011   0.00304   0.00293   2.37303
   R19        2.90574   0.00029   0.00054  -0.00821  -0.00766   2.89807
   R20        2.78204   0.00118  -0.00041   0.00832   0.00786   2.78991
   R21        2.07056  -0.00031  -0.00011   0.00107   0.00096   2.07152
   R22        2.66512   0.00025   0.00022  -0.00267  -0.00244   2.66268
   R23        2.65801   0.00019   0.00085  -0.01237  -0.01152   2.64650
   R24        2.62305  -0.00024  -0.00017   0.00205   0.00188   2.62493
   R25        2.04599  -0.00044  -0.00012   0.00084   0.00072   2.04670
   R26        2.65453   0.00071   0.00012  -0.00028  -0.00017   2.65436
   R27        2.61452   0.00027   0.00018  -0.00266  -0.00247   2.61205
   R28        2.62994  -0.00002   0.00035  -0.00522  -0.00488   2.62506
   R29        2.63681   0.00096   0.00018  -0.00118  -0.00100   2.63582
   R30        2.64070   0.00070  -0.00026   0.00516   0.00490   2.64560
   R31        2.05389  -0.00021  -0.00012   0.00138   0.00126   2.05516
   R32        2.04194   0.00010   0.00003   0.00089   0.00092   2.04286
   R33        2.88510  -0.00010   0.00067  -0.01233  -0.01156   2.87354
   R34        2.73326   0.00131  -0.00012   0.00370   0.00359   2.73685
   R35        2.06690   0.00119   0.00024   0.00081   0.00105   2.06795
   R36        2.88119  -0.00068   0.00063  -0.01224  -0.01156   2.86963
   R37        2.74697   0.00033  -0.00012   0.00193   0.00181   2.74878
   R38        2.07776   0.00015   0.00006  -0.00010  -0.00004   2.07772
   R39        2.90389  -0.00019   0.00099  -0.01478  -0.01381   2.89008
   R40        2.74901   0.00182   0.00002   0.00288   0.00290   2.75191
   R41        2.07857  -0.00003   0.00018  -0.00236  -0.00218   2.07639
   R42        2.76540   0.00055  -0.00032   0.00651   0.00609   2.77149
   R43        2.88546   0.00078  -0.00001   0.00188   0.00187   2.88733
   R44        2.07796  -0.00029   0.00007  -0.00149  -0.00142   2.07654
   R45        1.84766   0.00030   0.00003  -0.00001   0.00002   1.84768
   R46        1.84283   0.00036   0.00003   0.00004   0.00007   1.84291
   R47        1.84072   0.00018   0.00002  -0.00005  -0.00003   1.84068
   R48        1.85089   0.00034  -0.00011   0.00193   0.00182   1.85272
   R49        1.85011   0.00053   0.00020  -0.00227  -0.00207   1.84804
   R50        1.84583   0.00047   0.00023  -0.00279  -0.00256   1.84327
   R51        1.84931   0.00036   0.00023  -0.00306  -0.00283   1.84648
   R52        2.74695   0.00173  -0.00013   0.00475   0.00462   2.75157
   R53        2.08445  -0.00026  -0.00001  -0.00059  -0.00059   2.08386
   R54        2.07312  -0.00038   0.00004  -0.00125  -0.00121   2.07190
   R55        1.84715   0.00028   0.00025  -0.00337  -0.00312   1.84403
    A1        2.09690   0.00036   0.00030  -0.00223  -0.00193   2.09498
    A2        2.09397  -0.00012  -0.00016   0.00154   0.00138   2.09535
    A3        2.09226  -0.00024  -0.00014   0.00064   0.00050   2.09275
    A4        2.13044  -0.00059  -0.00030   0.00183   0.00149   2.13193
    A5        2.10697  -0.00028  -0.00021   0.00149   0.00129   2.10827
    A6        2.04569   0.00087   0.00051  -0.00331  -0.00278   2.04291
    A7        2.02921  -0.00033  -0.00016   0.00090   0.00076   2.02997
    A8        2.07318   0.00351   0.00118  -0.00219  -0.00102   2.07216
    A9        2.18076  -0.00318  -0.00102   0.00132   0.00029   2.18105
   A10        2.16363   0.00188   0.00059  -0.00231  -0.00165   2.16198
   A11        2.01942  -0.00279  -0.00089   0.00260   0.00159   2.02101
   A12        2.10005   0.00092   0.00031  -0.00012   0.00015   2.10020
   A13        2.03817  -0.00083  -0.00020  -0.00042  -0.00081   2.03735
   A14        2.09074  -0.00099  -0.00019  -0.00105  -0.00062   2.09012
   A15        2.15428   0.00182   0.00039   0.00147   0.00142   2.15570
   A16        2.10790  -0.00048  -0.00023   0.00218   0.00205   2.10995
   A17        2.10581  -0.00029   0.00003  -0.00151  -0.00154   2.10427
   A18        2.06944   0.00077   0.00021  -0.00068  -0.00052   2.06892
   A19        2.11758   0.00040   0.00044  -0.00597  -0.00595   2.11163
   A20        2.09835  -0.00040  -0.00066   0.00895   0.00834   2.10669
   A21        1.96968  -0.00184  -0.00028  -0.00416  -0.00449   1.96519
   A22        2.21512   0.00224   0.00094  -0.00488  -0.00399   2.21113
   A23        2.15078   0.00007   0.00051  -0.00787  -0.00666   2.14412
   A24        2.11043   0.00014  -0.00024   0.00448   0.00389   2.11432
   A25        2.02192  -0.00021  -0.00027   0.00344   0.00281   2.02473
   A26        2.00797   0.00003  -0.00034   0.00696   0.00480   2.01277
   A27        2.17113   0.00066   0.00024   0.00085  -0.00236   2.16877
   A28        2.10306  -0.00060   0.00019  -0.00203  -0.00528   2.09779
   A29        2.01986  -0.00067  -0.00072   0.00207   0.00149   2.02135
   A30        1.90442   0.00031   0.00024  -0.00698  -0.00663   1.89779
   A31        1.87453   0.00047   0.00058  -0.00032   0.00020   1.87473
   A32        1.89277  -0.00027  -0.00145   0.01517   0.01352   1.90628
   A33        1.87334   0.00029   0.00065  -0.00074  -0.00009   1.87326
   A34        1.89562  -0.00011   0.00081  -0.01033  -0.00955   1.88607
   A35        2.09876   0.00068   0.00028  -0.00077  -0.00051   2.09825
   A36        2.10831  -0.00110   0.00050  -0.01291  -0.01243   2.09588
   A37        2.07607   0.00041  -0.00078   0.01360   0.01282   2.08890
   A38        2.10148  -0.00016   0.00054  -0.00923  -0.00868   2.09280
   A39        2.12827   0.00010   0.00001   0.00024   0.00024   2.12851
   A40        2.05338   0.00006  -0.00055   0.00896   0.00841   2.06179
   A41        2.09471  -0.00010   0.00011  -0.00188  -0.00176   2.09294
   A42        2.08812   0.00035  -0.00048   0.00803   0.00755   2.09567
   A43        2.10035  -0.00025   0.00036  -0.00614  -0.00578   2.09457
   A44        2.09858   0.00034  -0.00037   0.00673   0.00635   2.10493
   A45        1.99836  -0.00056   0.00001  -0.00150  -0.00148   1.99688
   A46        2.18623   0.00023   0.00036  -0.00524  -0.00487   2.18136
   A47        2.09118  -0.00028   0.00023  -0.00436  -0.00413   2.08704
   A48        2.09827   0.00006  -0.00016   0.00244   0.00228   2.10055
   A49        2.09372   0.00022  -0.00007   0.00190   0.00183   2.09555
   A50        2.10421  -0.00022   0.00027  -0.00495  -0.00468   2.09953
   A51        2.08756  -0.00034   0.00003  -0.00275  -0.00272   2.08484
   A52        2.09141   0.00056  -0.00030   0.00770   0.00740   2.09881
   A53        1.91064   0.00019   0.00075  -0.01167  -0.01106   1.89959
   A54        1.88084  -0.00021  -0.00028   0.00358   0.00326   1.88410
   A55        1.92626  -0.00001  -0.00016   0.00207   0.00198   1.92824
   A56        1.91521   0.00007   0.00069  -0.00857  -0.00780   1.90741
   A57        1.90225  -0.00006  -0.00126   0.01839   0.01713   1.91939
   A58        1.92855   0.00002   0.00029  -0.00432  -0.00403   1.92452
   A59        1.96281   0.00011  -0.00029   0.00138   0.00069   1.96351
   A60        1.85838   0.00007  -0.00116   0.01867   0.01753   1.87591
   A61        1.89948  -0.00033   0.00088  -0.01527  -0.01433   1.88516
   A62        1.94057   0.00004  -0.00044   0.00794   0.00746   1.94803
   A63        1.88634   0.00007   0.00065  -0.00865  -0.00798   1.87836
   A64        1.91584   0.00002   0.00037  -0.00452  -0.00410   1.91174
   A65        1.92176   0.00036  -0.00028   0.00591   0.00544   1.92720
   A66        1.82915   0.00001  -0.00019   0.00310   0.00309   1.83224
   A67        1.90914  -0.00027  -0.00112   0.01611   0.01494   1.92408
   A68        1.97085  -0.00019   0.00082  -0.01498  -0.01416   1.95669
   A69        1.90475  -0.00012   0.00010  -0.00151  -0.00150   1.90325
   A70        1.92663   0.00021   0.00057  -0.00735  -0.00690   1.91972
   A71        1.87497   0.00025  -0.00076   0.01867   0.01748   1.89245
   A72        1.99662   0.00027   0.00131  -0.02034  -0.01887   1.97775
   A73        1.90820  -0.00022  -0.00076   0.01012   0.00930   1.91750
   A74        1.86100  -0.00038   0.00045  -0.01093  -0.01018   1.85082
   A75        1.93115  -0.00001  -0.00012   0.00095   0.00067   1.93182
   A76        1.89156   0.00008  -0.00013   0.00136   0.00123   1.89279
   A77        1.97400  -0.00022  -0.00059   0.01094   0.00949   1.98349
   A78        1.93812   0.00056   0.00019  -0.00115  -0.00096   1.93717
   A79        1.95297   0.00093   0.00067  -0.00616  -0.00550   1.94748
   A80        1.96700   0.00065   0.00058  -0.00631  -0.00573   1.96127
   A81        1.91260   0.00060   0.00008   0.00013   0.00021   1.91281
   A82        1.88294   0.00022   0.00043  -0.00706  -0.00663   1.87631
   A83        1.93914   0.00106   0.00106  -0.01154  -0.01048   1.92866
   A84        1.88860   0.00041   0.00069  -0.00959  -0.00890   1.87970
   A85        1.87615   0.00016  -0.00051   0.00766   0.00715   1.88330
   A86        1.94378  -0.00005   0.00021  -0.00432  -0.00410   1.93968
   A87        1.87852  -0.00021  -0.00027   0.00406   0.00379   1.88231
   A88        1.92415  -0.00011   0.00040  -0.00730  -0.00690   1.91724
   A89        1.95455   0.00025   0.00042  -0.00350  -0.00311   1.95144
   A90        1.88690  -0.00005  -0.00024   0.00348   0.00324   1.89013
   A91        1.92582   0.00071   0.00062  -0.00738  -0.00675   1.91906
    D1       -0.00833   0.00009   0.00074  -0.00657  -0.00584  -0.01417
    D2        3.11873  -0.00001   0.00048  -0.00612  -0.00565   3.11308
    D3       -3.13852   0.00002   0.00019  -0.00194  -0.00174  -3.14027
    D4       -0.01146  -0.00008  -0.00007  -0.00148  -0.00155  -0.01301
    D5       -0.00599   0.00005   0.00004   0.00214   0.00218  -0.00381
    D6       -3.13740  -0.00019  -0.00071   0.00354   0.00282  -3.13458
    D7        3.12421   0.00013   0.00058  -0.00249  -0.00190   3.12231
    D8       -0.00720  -0.00012  -0.00017  -0.00109  -0.00127  -0.00846
    D9        0.01560  -0.00020  -0.00090   0.00251   0.00161   0.01720
   D10       -3.13413   0.00002   0.00004   0.00609   0.00612  -3.12801
   D11       -3.11195  -0.00009  -0.00065   0.00204   0.00139  -3.11056
   D12        0.02151   0.00013   0.00030   0.00561   0.00590   0.02741
   D13        0.14619  -0.00043   0.00255  -0.05371  -0.05116   0.09503
   D14       -3.00925  -0.00054   0.00230  -0.05324  -0.05095  -3.06019
   D15       -0.00955   0.00017   0.00034   0.00615   0.00650  -0.00305
   D16        3.11722   0.00086   0.00222   0.01925   0.02145   3.13867
   D17        3.14074  -0.00010  -0.00067   0.00235   0.00168  -3.14077
   D18       -0.01568   0.00059   0.00121   0.01545   0.01663   0.00095
   D19        2.01450   0.00050   0.00426  -0.01594  -0.01163   2.00288
   D20       -2.12890  -0.00009   0.00204   0.00008   0.00206  -2.12684
   D21       -0.07718   0.00021   0.00346  -0.01608  -0.01261  -0.08980
   D22       -1.13599   0.00076   0.00529  -0.01204  -0.00669  -1.14268
   D23        1.00380   0.00017   0.00307   0.00398   0.00699   1.01079
   D24        3.05551   0.00047   0.00450  -0.01218  -0.00768   3.04783
   D25       -0.00368  -0.00004   0.00037  -0.01022  -0.00984  -0.01352
   D26        3.13789   0.00000   0.00063  -0.01583  -0.01517   3.12272
   D27       -3.12980  -0.00074  -0.00159  -0.02391  -0.02545   3.12794
   D28        0.01177  -0.00069  -0.00133  -0.02952  -0.03078  -0.01901
   D29       -3.10163  -0.00056  -0.00277  -0.00389  -0.00663  -3.10827
   D30        0.02572   0.00012  -0.00097   0.00868   0.00773   0.03345
   D31        0.01158  -0.00007  -0.00057   0.00581   0.00525   0.01683
   D32       -3.13999   0.00016   0.00017   0.00444   0.00462  -3.13537
   D33       -3.12999  -0.00012  -0.00084   0.01165   0.01080  -3.11918
   D34        0.00163   0.00011  -0.00010   0.01028   0.01017   0.01180
   D35       -0.03284   0.00106   0.00290   0.04335   0.04628   0.01345
   D36       -3.12592  -0.00112  -0.00288  -0.09385  -0.09672   3.06055
   D37        3.10873   0.00111   0.00318   0.03735   0.04057  -3.13389
   D38        0.01565  -0.00107  -0.00260  -0.09985  -0.10243  -0.08679
   D39       -0.00616   0.00008   0.00046  -0.00326  -0.00279  -0.00896
   D40       -3.13779  -0.00015  -0.00028  -0.00191  -0.00219  -3.13998
   D41       -0.04023   0.00007   0.00153  -0.00464  -0.00321  -0.04344
   D42        3.11009   0.00023   0.00146   0.00577   0.00714   3.11723
   D43        0.01639   0.00037   0.00031   0.02243   0.02266   0.03905
   D44       -3.11311   0.00029  -0.00023   0.01725   0.01697  -3.09614
   D45       -3.13525   0.00016   0.00038   0.01045   0.01074  -3.12451
   D46        0.01843   0.00007  -0.00016   0.00527   0.00506   0.02349
   D47       -2.94460  -0.00057   0.00152  -0.04290  -0.04131  -2.98591
   D48        0.20761  -0.00059   0.00088  -0.03376  -0.03288   0.17473
   D49        0.20642  -0.00038   0.00146  -0.03174  -0.03028   0.17614
   D50       -2.92456  -0.00039   0.00082  -0.02260  -0.02185  -2.94641
   D51        0.01936  -0.00091  -0.00246  -0.04077  -0.04316  -0.02380
   D52        3.11450   0.00122   0.00308   0.09068   0.09364  -3.07505
   D53       -3.13376  -0.00082  -0.00195  -0.03582  -0.03774   3.11169
   D54       -0.03862   0.00130   0.00359   0.09563   0.09906   0.06044
   D55        3.11820  -0.00017  -0.00066   0.01026   0.00954   3.12775
   D56       -1.08286  -0.00009   0.00043  -0.00454  -0.00411  -1.08697
   D57        1.02446  -0.00021   0.00052  -0.00636  -0.00581   1.01865
   D58        0.97226   0.00011   0.00064   0.00600   0.00647   0.97873
   D59        3.05438   0.00019   0.00173  -0.00880  -0.00718   3.04719
   D60       -1.12148   0.00007   0.00182  -0.01062  -0.00889  -1.13037
   D61       -1.07265   0.00023   0.00010   0.01063   0.01069  -1.06196
   D62        1.00947   0.00030   0.00119  -0.00417  -0.00296   1.00650
   D63        3.11679   0.00019   0.00128  -0.00599  -0.00467   3.11212
   D64        2.95024   0.00117  -0.00103   0.03494   0.03399   2.98423
   D65       -1.11870   0.00036  -0.00274   0.04318   0.04060  -1.07810
   D66        0.91188   0.00050  -0.00233   0.04494   0.04258   0.95446
   D67       -3.11647   0.00002  -0.00079   0.01171   0.01096  -3.10550
   D68        0.03600   0.00004  -0.00101   0.01488   0.01391   0.04991
   D69        0.01470   0.00003  -0.00015   0.00258   0.00242   0.01712
   D70       -3.11601   0.00004  -0.00037   0.00575   0.00536  -3.11066
   D71        3.11338   0.00001   0.00105  -0.01413  -0.01307   3.10031
   D72       -0.02618  -0.00016   0.00077  -0.01771  -0.01693  -0.04311
   D73       -0.01773   0.00000   0.00041  -0.00502  -0.00461  -0.02234
   D74        3.12590  -0.00017   0.00013  -0.00861  -0.00847   3.11742
   D75       -0.00236  -0.00001  -0.00019   0.00228   0.00210  -0.00026
   D76       -3.14020  -0.00001  -0.00008   0.00052   0.00044  -3.13976
   D77        3.12881  -0.00003   0.00002  -0.00080  -0.00078   3.12804
   D78       -0.00903  -0.00003   0.00013  -0.00256  -0.00243  -0.01146
   D79       -0.00727  -0.00002   0.00029  -0.00467  -0.00439  -0.01166
   D80        3.13780   0.00003   0.00034  -0.00349  -0.00315   3.13465
   D81        3.13054  -0.00002   0.00017  -0.00287  -0.00270   3.12784
   D82       -0.00757   0.00003   0.00023  -0.00169  -0.00146  -0.00903
   D83       -3.14049   0.00006  -0.00017   0.00488   0.00471  -3.13577
   D84        0.00487   0.00006  -0.00006   0.00311   0.00305   0.00792
   D85        0.00428   0.00004  -0.00003   0.00227   0.00223   0.00650
   D86        3.13884   0.00006   0.00027  -0.00111  -0.00084   3.13799
   D87       -3.14120  -0.00001  -0.00010   0.00096   0.00086  -3.14034
   D88       -0.00664   0.00001   0.00021  -0.00242  -0.00221  -0.00885
   D89       -3.13075   0.00008  -0.00063   0.01223   0.01161  -3.11914
   D90        0.01453   0.00014  -0.00057   0.01345   0.01288   0.02741
   D91        0.00836  -0.00003  -0.00031   0.00253   0.00221   0.01056
   D92       -3.13527   0.00013  -0.00003   0.00611   0.00609  -3.12919
   D93       -3.12622  -0.00005  -0.00062   0.00589   0.00527  -3.12096
   D94        0.01333   0.00011  -0.00034   0.00948   0.00915   0.02248
   D95       -0.92793  -0.00015   0.00095  -0.03085  -0.02984  -0.95777
   D96       -3.05745  -0.00031   0.00243  -0.05410  -0.05165  -3.10909
   D97        1.16162  -0.00021   0.00218  -0.05105  -0.04879   1.11283
   D98       -2.98873  -0.00005   0.00042  -0.02319  -0.02279  -3.01152
   D99        1.16494  -0.00021   0.00190  -0.04644  -0.04461   1.12034
   D100      -0.89917  -0.00011   0.00165  -0.04339  -0.04175  -0.94093
   D101       1.18045  -0.00009   0.00043  -0.02411  -0.02369   1.15676
   D102      -0.94906  -0.00025   0.00191  -0.04735  -0.04550  -0.99457
   D103      -3.01318  -0.00015   0.00166  -0.04431  -0.04265  -3.05583
   D104      -3.08483   0.00032  -0.00271   0.06152   0.05886  -3.02596
   D105      -1.00561   0.00047  -0.00157   0.04473   0.04311  -0.96250
   D106       1.09247   0.00046  -0.00251   0.05932   0.05681   1.14928
   D107       0.94564  -0.00019  -0.00131   0.01780   0.01650   0.96214
   D108       3.07002  -0.00022  -0.00060   0.00495   0.00436   3.07438
   D109      -1.14745  -0.00010  -0.00058   0.00594   0.00540  -1.14205
   D110       3.02785   0.00000  -0.00327   0.04806   0.04477   3.07263
   D111      -1.13096  -0.00002  -0.00256   0.03521   0.03263  -1.09832
   D112       0.93477   0.00009  -0.00254   0.03620   0.03367   0.96843
   D113      -1.15153   0.00010  -0.00266   0.04175   0.03909  -1.11243
   D114       0.97285   0.00007  -0.00195   0.02890   0.02696   0.99981
   D115       3.03857   0.00019  -0.00193   0.02989   0.02799   3.06656
   D116      -3.11403   0.00001  -0.00036  -0.00425  -0.00465  -3.11868
   D117       1.02561  -0.00019   0.00099  -0.02290  -0.02189   1.00372
   D118      -1.06071  -0.00033   0.00021  -0.01422  -0.01399  -1.07470
   D119      -0.99539   0.00027  -0.00091   0.02880   0.02803  -0.96735
   D120      -3.05741   0.00041  -0.00174   0.04191   0.04030  -3.01711
   D121       1.10107   0.00029  -0.00190   0.04664   0.04487   1.14594
   D122      -3.03319   0.00013  -0.00100   0.03037   0.02944  -3.00374
   D123       1.18798   0.00028  -0.00183   0.04348   0.04171   1.22969
   D124      -0.93673   0.00015  -0.00199   0.04821   0.04628  -0.89045
   D125       1.10035   0.00009  -0.00239   0.05128   0.04890   1.14925
   D126      -0.96167   0.00023  -0.00322   0.06439   0.06117  -0.90050
   D127      -3.08638   0.00010  -0.00338   0.06912   0.06574  -3.02064
   D128       3.13597   0.00013  -0.00134   0.03705   0.03574  -3.11147
   D129      -1.05532   0.00048  -0.00135   0.03802   0.03657  -1.01875
   D130       1.08214   0.00034  -0.00020   0.02001   0.01988   1.10202
   D131       1.12058  -0.00051   0.00336  -0.06468  -0.06136   1.05922
   D132      -3.01473  -0.00026   0.00474  -0.08461  -0.07990  -3.09463
   D133      -0.96124  -0.00039   0.00479  -0.08884  -0.08397  -1.04521
   D134      -2.03292   0.00073  -0.00471   0.17741   0.17267  -1.86024
   D135       0.07651   0.00067  -0.00443   0.17076   0.16630   0.24281
   D136       2.14185   0.00046  -0.00478   0.17503   0.17022   2.31206
   D137       2.18033   0.00052  -0.00486   0.17354   0.16871   2.34903
   D138      -1.99344   0.00046  -0.00457   0.16689   0.16233  -1.83110
   D139       0.07190   0.00025  -0.00492   0.17116   0.16625   0.23815
   D140       0.10089   0.00069  -0.00490   0.17768   0.17281   0.27370
   D141       2.21032   0.00063  -0.00462   0.17104   0.16644   2.37676
   D142      -2.00753   0.00041  -0.00496   0.17530   0.17035  -1.83717
   D143      -3.05995   0.00040  -0.00236   0.05402   0.05166  -3.00829
   D144       1.10150   0.00042  -0.00252   0.05885   0.05634   1.15784
   D145      -1.00013   0.00039  -0.00277   0.06177   0.05899  -0.94114
         Item               Value     Threshold  Converged?
 Maximum Force            0.003512     0.000450     NO 
 RMS     Force            0.000633     0.000300     NO 
 Maximum Displacement     0.508672     0.001800     NO 
 RMS     Displacement     0.066689     0.001200     NO 
 Predicted change in Energy=-1.071366D-03
 GradGradGradGradGradGradGradGradGradGradGradGradGradGradGradGradGradGrad

 Stoichiometry    C21H20O11
 Framework group  C1[X(C21H20O11)]
 Deg. of freedom   150
 Full point group                 C1      NOp   1
 Largest Abelian subgroup         C1      NOp   1
 Largest concise Abelian subgroup C1      NOp   1
                         Standard orientation:                         
 ---------------------------------------------------------------------
 Center     Atomic      Atomic             Coordinates (Angstroms)
 Number     Number       Type             X           Y           Z
 ---------------------------------------------------------------------
      1          6           0       -3.880108    2.321638    0.175833
      2          6           0       -3.584200    0.959444    0.085371
      3          6           0       -2.269345    0.486754    0.002648
      4          6           0       -1.253187    1.460092    0.037063
      5          6           0       -1.495849    2.850412    0.144462
      6          6           0       -2.850583    3.257826    0.202918
      7          8           0        0.052991    0.977042   -0.042418
      8          6           0        1.144118    1.843367    0.021743
      9          6           0        0.960492    3.177342    0.112415
     10          6           0       -0.359832    3.789976    0.196595
     11          6           0       -2.040296   -0.991816   -0.109552
     12          6           0        2.429042    1.137880   -0.046939
     13          6           0        3.632374    1.831117    0.191353
     14          6           0        4.847526    1.167020    0.082472
     15          6           0        4.873517   -0.193815   -0.264553
     16          6           0        3.692000   -0.889452   -0.487623
     17          6           0        2.465813   -0.223741   -0.372428
     18          6           0       -1.414575   -1.472786   -1.424487
     19          6           0       -1.236046   -2.981520   -1.360329
     20          6           0       -0.435981   -3.420956   -0.146753
     21          6           0       -1.073805   -2.884654    1.135635
     22          8           0       -1.194446   -1.427654    1.019255
     23          8           0       -3.129229    4.601448    0.300097
     24          8           0       -4.594651    0.012534    0.091085
     25          8           0        6.152965   -0.742677   -0.349812
     26          8           0        6.029918    1.843216    0.317610
     27          8           0       -0.476412    5.040259    0.207311
     28          1           0       -3.015473   -1.483115   -0.013071
     29          8           0       -2.327629   -1.144425   -2.499670
     30          8           0       -0.445460   -4.876323   -0.196503
     31          8           0       -0.601336   -3.399559   -2.600581
     32          6           0       -0.229913   -3.140175    2.383456
     33          8           0       -0.873288   -4.197708    3.150150
     34          1           0       -5.476454    0.428812    0.077057
     35          1           0       -4.914908    2.651355    0.239768
     36          1           0        1.801223    3.858747    0.120617
     37          1           0        3.645358    2.876828    0.473057
     38          1           0        3.717008   -1.942195   -0.759384
     39          1           0        1.539299   -0.757231   -0.532401
     40          1           0       -0.446929   -0.988493   -1.587713
     41          1           0       -2.233031   -3.438943   -1.285186
     42          1           0        0.595699   -3.049399   -0.216678
     43          1           0       -2.060529   -3.345307    1.282820
     44          1           0       -4.093837    4.757547    0.334140
     45          1           0        6.137265   -1.680815   -0.611384
     46          1           0        6.787632    1.233517    0.193707
     47          1           0       -1.974839   -1.546603   -3.318306
     48          1           0        0.028937   -5.247504    0.570705
     49          1           0       -0.504244   -4.371410   -2.571719
     50          1           0        0.795651   -3.443440    2.114638
     51          1           0       -0.174474   -2.202762    2.949395
     52          1           0       -0.427694   -4.302528    4.011939
 ---------------------------------------------------------------------
 Rotational constants (GHZ):      0.1351878      0.1169319      0.0733130
 Standard basis: 6-31G (6D, 7F)
 There are   328 symmetry adapted cartesian basis functions of A   symmetry.
 There are   328 symmetry adapted basis functions of A   symmetry.
   328 basis functions,   784 primitive gaussians,   328 cartesian basis functions
   117 alpha electrons      117 beta electrons
       nuclear repulsion energy      3377.0018410715 Hartrees.
 NAtoms=   52 NActive=   52 NUniq=   52 SFac= 1.00D+00 NAtFMM=   60 NAOKFM=F Big=F
 Integral buffers will be    262144 words long.
 Raffenetti 2 integral format.
 Two-electron integral symmetry is turned on.
 One-electron integrals computed using PRISM.
 NBasis=   328 RedAO= T EigKep=  3.82D-04  NBF=   328
 NBsUse=   328 1.00D-06 EigRej= -1.00D+00 NBFU=   328
 Initial guess from the checkpoint file:  "C:\Users\GHS Azim Shah\Desktop\comp17.chk"
 B after Tr=     0.000000    0.000000    0.000000
         Rot=    0.999953   -0.001821   -0.004964   -0.008132 Ang=  -1.11 deg.
 ExpMin= 1.61D-01 ExpMax= 5.48D+03 ExpMxC= 8.25D+02 IAcc=1 IRadAn=         1 AccDes= 0.00D+00
 Harris functional with IExCor=  402 and IRadAn=       1 diagonalized for initial guess.
 HarFok:  IExCor=  402 AccDes= 0.00D+00 IRadAn=         1 IDoV= 1 UseB2=F ITyADJ=14
 ICtDFT=  3500011 ScaDFX=  1.000000  1.000000  1.000000  1.000000
 FoFCou: FMM=F IPFlag=           0 FMFlag=      100000 FMFlg1=           0
         NFxFlg=           0 DoJE=T BraDBF=F KetDBF=T FulRan=T
         wScrn=  0.000000 ICntrl=     500 IOpCl=  0 I1Cent=   200000004 NGrid=           0
         NMat0=    1 NMatS0=      1 NMatT0=    0 NMatD0=    1 NMtDS0=    0 NMtDT0=    0
 Petite list used in FoFCou.
 Requested convergence on RMS density matrix=1.00D-08 within 128 cycles.
 Requested convergence on MAX density matrix=1.00D-06.
 Requested convergence on             energy=1.00D-06.
 No special actions if energy rises.
 Integral accuracy reduced to 1.0D-05 until final iterations.
 Initial convergence to 1.0D-05 achieved.  Increase integral accuracy.
 SCF Done:  E(RB3LYP) =  -1639.16502746     A.U. after   14 cycles
            NFock= 14  Conv=0.45D-08     -V/T= 2.0053
 Calling FoFJK, ICntrl=      2127 FMM=F ISym2X=0 I1Cent= 0 IOpClX= 0 NMat=1 NMatS=1 NMatT=0.
 ***** Axes restored to original set *****
 -------------------------------------------------------------------
 Center     Atomic                   Forces (Hartrees/Bohr)
 Number     Number              X              Y              Z
 -------------------------------------------------------------------
      1        6           0.000171029    0.000815642    0.000475931
      2        6           0.000147317   -0.000237976   -0.000129141
      3        6          -0.000265822   -0.001319386   -0.002982718
      4        6           0.000341296    0.001001735    0.000991091
      5        6           0.003183424   -0.000725732    0.002371266
      6        6           0.000310859   -0.000096984   -0.000794722
      7        8           0.000778626    0.003044996   -0.000204642
      8        6          -0.000192928   -0.003019652    0.001154625
      9        6           0.004620280    0.003110066   -0.001416817
     10        6          -0.012818216    0.000324976   -0.003640365
     11        6           0.002523328    0.001096995    0.002322539
     12        6          -0.000186528    0.003359486   -0.001355110
     13        6          -0.000068893   -0.003054969   -0.000454169
     14        6           0.000486359    0.001880861   -0.001007271
     15        6          -0.000325962   -0.000109182    0.000682773
     16        6          -0.000035269    0.002122049    0.001797865
     17        6          -0.001303581   -0.004414202    0.003664868
     18        6          -0.001367874   -0.001327821   -0.000383851
     19        6          -0.001082239   -0.001060702    0.002335929
     20        6          -0.001476446   -0.000073886    0.002331088
     21        6           0.002192975    0.000027808   -0.002574956
     22        8          -0.000600385   -0.002289117   -0.000169707
     23        8           0.000231539    0.000960942   -0.000429221
     24        8          -0.000209717    0.001941650    0.000193202
     25        8          -0.000007735   -0.001204875    0.000103943
     26        8           0.000138803   -0.000506773   -0.000655836
     27        8           0.004856729   -0.000176314   -0.000640395
     28        1          -0.000692424   -0.000495484   -0.000372669
     29        8           0.001377628    0.001489047   -0.001859113
     30        8          -0.001537098   -0.000445215   -0.000340942
     31        8           0.001459535    0.001811096   -0.002251819
     32        6           0.001816340   -0.000020790   -0.002007244
     33        8          -0.002420382   -0.000713245    0.001811522
     34        1           0.000177936    0.000493935    0.001118157
     35        1          -0.000269111   -0.000505074   -0.000144924
     36        1           0.000217202    0.000852844    0.001047337
     37        1          -0.000443566   -0.000849192    0.000614733
     38        1           0.000378356    0.000157689   -0.000591729
     39        1           0.000093876   -0.000513402   -0.000340663
     40        1           0.000197199   -0.001065205   -0.000321073
     41        1          -0.000380885    0.000391863    0.000627342
     42        1          -0.001287709    0.000298873   -0.001077855
     43        1          -0.000213948    0.000690462   -0.000352326
     44        1           0.000051566    0.000437204   -0.000375181
     45        1          -0.000119649   -0.000967014   -0.000163218
     46        1           0.000091545    0.000405387   -0.000375575
     47        1          -0.001689283   -0.000525401    0.001013583
     48        1           0.002124557   -0.000564808    0.002202531
     49        1          -0.000550447   -0.001588538    0.001263903
     50        1          -0.000108652    0.000944332   -0.001668419
     51        1          -0.000085867    0.000526883    0.000363527
     52        1           0.001772311   -0.000315880    0.000593914
 -------------------------------------------------------------------
 Cartesian Forces:  Max     0.012818216 RMS     0.001773024

 GradGradGradGradGradGradGradGradGradGradGradGradGradGradGradGradGradGrad
 Berny optimization.
 Using GEDIIS/GDIIS optimizer.
 FormGI is forming the generalized inverse of G from B-inverse, IUseBI=4.
 Internal  Forces:  Max     0.005315907 RMS     0.001178387
 Search for a local minimum.
 Step number   6 out of a maximum of  301
 All quantities printed in internal units (Hartrees-Bohrs-Radians)
 Mixed Optimization -- RFO/linear search
 Update second derivatives using D2CorX and points    5    6
 DE= -8.44D-04 DEPred=-1.07D-03 R= 7.88D-01
 TightC=F SS=  1.41D+00  RLast= 6.39D-01 DXNew= 2.1403D+00 1.9158D+00
 Trust test= 7.88D-01 RLast= 6.39D-01 DXMaxT set to 1.92D+00
 ITU=  1  1  1  1  1  0
 Use linear search instead of GDIIS.
     Eigenvalues ---    0.00093   0.00729   0.00766   0.00848   0.00974
     Eigenvalues ---    0.01333   0.01562   0.01630   0.01656   0.01665
     Eigenvalues ---    0.01666   0.01689   0.01862   0.01982   0.02098
     Eigenvalues ---    0.02125   0.02133   0.02147   0.02152   0.02156
     Eigenvalues ---    0.02156   0.02157   0.02157   0.02158   0.02176
     Eigenvalues ---    0.02179   0.02182   0.02187   0.02248   0.02287
     Eigenvalues ---    0.02287   0.02288   0.02329   0.02398   0.02761
     Eigenvalues ---    0.02849   0.03169   0.03287   0.04386   0.04536
     Eigenvalues ---    0.04822   0.04904   0.05069   0.05148   0.05337
     Eigenvalues ---    0.05454   0.05751   0.05919   0.06078   0.06792
     Eigenvalues ---    0.07074   0.07332   0.08101   0.08792   0.10943
     Eigenvalues ---    0.11142   0.11191   0.13643   0.14435   0.15830
     Eigenvalues ---    0.15985   0.15998   0.15999   0.15999   0.16000
     Eigenvalues ---    0.16000   0.16000   0.16000   0.16017   0.16052
     Eigenvalues ---    0.16107   0.16428   0.16988   0.17218   0.18649
     Eigenvalues ---    0.18966   0.19982   0.21915   0.22378   0.23182
     Eigenvalues ---    0.23523   0.23561   0.24307   0.24724   0.24888
     Eigenvalues ---    0.24969   0.24997   0.24997   0.24998   0.24999
     Eigenvalues ---    0.24999   0.25185   0.25796   0.27821   0.28850
     Eigenvalues ---    0.29150   0.29372   0.30108   0.30552   0.31600
     Eigenvalues ---    0.31983   0.32274   0.32283   0.32284   0.32287
     Eigenvalues ---    0.32318   0.32336   0.32913   0.33123   0.33363
     Eigenvalues ---    0.33679   0.33683   0.33778   0.34609   0.38320
     Eigenvalues ---    0.40795   0.41325   0.42582   0.42766   0.43607
     Eigenvalues ---    0.43674   0.44800   0.45195   0.45262   0.45311
     Eigenvalues ---    0.45336   0.45975   0.46364   0.46445   0.46482
     Eigenvalues ---    0.46944   0.47472   0.47878   0.49178   0.49509
     Eigenvalues ---    0.52946   0.52963   0.52965   0.53073   0.53604
     Eigenvalues ---    0.53965   0.54055   0.54134   0.55878   0.59410
     Eigenvalues ---    0.59519   0.59544   0.59629   0.64999   0.98834
 RFO step:  Lambda=-2.51217156D-03 EMin= 9.33371530D-04
 Quartic linear search produced a step of -0.16398.
 Iteration  1 RMS(Cart)=  0.07081919 RMS(Int)=  0.00407716
 Iteration  2 RMS(Cart)=  0.00484682 RMS(Int)=  0.00003885
 Iteration  3 RMS(Cart)=  0.00003303 RMS(Int)=  0.00003253
 Iteration  4 RMS(Cart)=  0.00000000 RMS(Int)=  0.00003253
 Variable       Old X    -DE/DX   Delta X   Delta X   Delta X     New X
                                 (Linear)    (Quad)   (Total)
    R1        2.63975   0.00151   0.00033   0.00088   0.00120   2.64095
    R2        2.63012   0.00170   0.00026   0.00131   0.00157   2.63169
    R3        2.05591  -0.00054  -0.00014  -0.00066  -0.00080   2.05511
    R4        2.64502   0.00260   0.00031   0.00243   0.00274   2.64776
    R5        2.61690   0.00211   0.00042   0.00112   0.00154   2.61844
    R6        2.65985  -0.00242   0.00004  -0.00487  -0.00483   2.65503
    R7        2.83536   0.00303   0.00130  -0.00141  -0.00011   2.83525
    R8        2.67475  -0.00029  -0.00018   0.00011  -0.00005   2.67470
    R9        2.63599  -0.00157  -0.00036  -0.00050  -0.00085   2.63514
   R10        2.67562   0.00123   0.00006   0.00208   0.00214   2.67776
   R11        2.78761   0.00286   0.00140  -0.00241  -0.00101   2.78660
   R12        2.59960   0.00150   0.00034   0.00052   0.00086   2.60046
   R13        2.63560  -0.00037   0.00016  -0.00142  -0.00125   2.63436
   R14        2.55038   0.00444   0.00118  -0.00153  -0.00036   2.55002
   R15        2.77311   0.00388   0.00045   0.00363   0.00408   2.77719
   R16        2.75515   0.00082  -0.00002   0.00112   0.00109   2.75625
   R17        2.04511  -0.00132  -0.00022  -0.00142  -0.00165   2.04346
   R18        2.37303   0.00054  -0.00048   0.00408   0.00360   2.37662
   R19        2.89807   0.00254   0.00126  -0.00150  -0.00020   2.89788
   R20        2.78991   0.00070  -0.00129   0.00876   0.00748   2.79738
   R21        2.07152  -0.00067  -0.00016  -0.00100  -0.00116   2.07036
   R22        2.66268   0.00189   0.00040   0.00015   0.00055   2.66323
   R23        2.64650   0.00532   0.00189  -0.00290  -0.00101   2.64548
   R24        2.62493  -0.00123  -0.00031  -0.00033  -0.00064   2.62430
   R25        2.04670  -0.00099  -0.00012  -0.00141  -0.00153   2.04517
   R26        2.65436   0.00160   0.00003   0.00226   0.00229   2.65665
   R27        2.61205   0.00093   0.00041  -0.00032   0.00008   2.61213
   R28        2.62506   0.00159   0.00080  -0.00211  -0.00131   2.62375
   R29        2.63582   0.00217   0.00016   0.00267   0.00283   2.63865
   R30        2.64560  -0.00062  -0.00080   0.00373   0.00292   2.64852
   R31        2.05516  -0.00068  -0.00021  -0.00053  -0.00074   2.05441
   R32        2.04286  -0.00058  -0.00015  -0.00037  -0.00052   2.04234
   R33        2.87354   0.00188   0.00190  -0.00566  -0.00374   2.86981
   R34        2.73685   0.00083  -0.00059   0.00548   0.00489   2.74174
   R35        2.06795   0.00086  -0.00017   0.00313   0.00296   2.07091
   R36        2.86963   0.00068   0.00189  -0.00792  -0.00603   2.86360
   R37        2.74878  -0.00097  -0.00030   0.00169   0.00140   2.75018
   R38        2.07772   0.00069   0.00001   0.00085   0.00085   2.07857
   R39        2.89008   0.00289   0.00226  -0.00576  -0.00354   2.88654
   R40        2.75191   0.00209  -0.00048   0.00689   0.00642   2.75833
   R41        2.07639   0.00067   0.00036  -0.00097  -0.00061   2.07577
   R42        2.77149  -0.00072  -0.00100   0.00545   0.00443   2.77592
   R43        2.88733   0.00060  -0.00031   0.00304   0.00274   2.89007
   R44        2.07654   0.00013   0.00023  -0.00144  -0.00121   2.07533
   R45        1.84768   0.00032   0.00000   0.00059   0.00059   1.84827
   R46        1.84291   0.00050  -0.00001   0.00078   0.00077   1.84368
   R47        1.84068   0.00026   0.00001   0.00035   0.00036   1.84104
   R48        1.85272  -0.00049  -0.00030   0.00126   0.00096   1.85368
   R49        1.84804   0.00191   0.00034   0.00108   0.00142   1.84947
   R50        1.84327   0.00227   0.00042   0.00094   0.00136   1.84463
   R51        1.84648   0.00189   0.00046   0.00038   0.00084   1.84732
   R52        2.75157   0.00160  -0.00076   0.00760   0.00684   2.75841
   R53        2.08386  -0.00062   0.00010  -0.00192  -0.00182   2.08204
   R54        2.07190  -0.00018   0.00020  -0.00195  -0.00175   2.07015
   R55        1.84403   0.00163   0.00051  -0.00014   0.00037   1.84440
    A1        2.09498   0.00081   0.00032   0.00163   0.00194   2.09691
    A2        2.09535  -0.00034  -0.00023  -0.00014  -0.00037   2.09499
    A3        2.09275  -0.00047  -0.00008  -0.00144  -0.00153   2.09123
    A4        2.13193  -0.00114  -0.00024  -0.00119  -0.00144   2.13049
    A5        2.10827  -0.00072  -0.00021  -0.00094  -0.00115   2.10712
    A6        2.04291   0.00186   0.00046   0.00210   0.00255   2.04546
    A7        2.02997  -0.00057  -0.00012  -0.00232  -0.00245   2.02752
    A8        2.07216   0.00409   0.00017   0.01273   0.01289   2.08505
    A9        2.18105  -0.00352  -0.00005  -0.01038  -0.01044   2.17061
   A10        2.16198   0.00247   0.00027   0.00643   0.00668   2.16866
   A11        2.02101  -0.00346  -0.00026  -0.00887  -0.00916   2.01185
   A12        2.10020   0.00100  -0.00002   0.00244   0.00238   2.10258
   A13        2.03735  -0.00067   0.00013  -0.00393  -0.00378   2.03357
   A14        2.09012  -0.00069   0.00010  -0.00405  -0.00397   2.08615
   A15        2.15570   0.00136  -0.00023   0.00800   0.00777   2.16347
   A16        2.10995  -0.00089  -0.00034  -0.00048  -0.00083   2.10912
   A17        2.10427   0.00006   0.00025  -0.00124  -0.00100   2.10328
   A18        2.06892   0.00084   0.00009   0.00180   0.00187   2.07079
   A19        2.11163   0.00223   0.00098  -0.00037   0.00059   2.11222
   A20        2.10669  -0.00311  -0.00137  -0.00036  -0.00176   2.10492
   A21        1.96519  -0.00021   0.00074  -0.00645  -0.00570   1.95949
   A22        2.21113   0.00332   0.00066   0.00677   0.00744   2.21858
   A23        2.14412   0.00153   0.00109  -0.00106  -0.00002   2.14409
   A24        2.11432  -0.00042  -0.00064   0.00251   0.00190   2.11621
   A25        2.02473  -0.00111  -0.00046  -0.00149  -0.00193   2.02280
   A26        2.01277  -0.00093  -0.00079   0.00319   0.00246   2.01523
   A27        2.16877   0.00099   0.00039   0.00256   0.00308   2.17185
   A28        2.09779   0.00028   0.00087  -0.00346  -0.00248   2.09530
   A29        2.02135  -0.00034  -0.00024  -0.00324  -0.00346   2.01789
   A30        1.89779   0.00027   0.00109  -0.00681  -0.00570   1.89210
   A31        1.87473   0.00042  -0.00003   0.00681   0.00678   1.88151
   A32        1.90628  -0.00078  -0.00222   0.00292   0.00063   1.90691
   A33        1.87326  -0.00005   0.00001   0.00339   0.00340   1.87665
   A34        1.88607   0.00058   0.00157  -0.00295  -0.00137   1.88470
   A35        2.09825   0.00059   0.00008  -0.00003   0.00006   2.09831
   A36        2.09588   0.00217   0.00204  -0.00561  -0.00357   2.09231
   A37        2.08890  -0.00276  -0.00210   0.00561   0.00352   2.09241
   A38        2.09280   0.00173   0.00142  -0.00352  -0.00210   2.09070
   A39        2.12851  -0.00033  -0.00004   0.00041   0.00037   2.12889
   A40        2.06179  -0.00140  -0.00138   0.00310   0.00172   2.06351
   A41        2.09294   0.00046   0.00029  -0.00114  -0.00085   2.09209
   A42        2.09567  -0.00116  -0.00124   0.00407   0.00283   2.09851
   A43        2.09457   0.00070   0.00095  -0.00293  -0.00198   2.09259
   A44        2.10493  -0.00062  -0.00104   0.00388   0.00284   2.10777
   A45        1.99688  -0.00057   0.00024  -0.00407  -0.00383   1.99305
   A46        2.18136   0.00118   0.00080   0.00018   0.00098   2.18234
   A47        2.08704   0.00038   0.00068  -0.00278  -0.00210   2.08495
   A48        2.10055  -0.00032  -0.00037   0.00107   0.00069   2.10124
   A49        2.09555  -0.00006  -0.00030   0.00171   0.00141   2.09695
   A50        2.09953   0.00080   0.00077  -0.00207  -0.00131   2.09822
   A51        2.08484  -0.00018   0.00045  -0.00314  -0.00271   2.08213
   A52        2.09881  -0.00062  -0.00121   0.00519   0.00396   2.10278
   A53        1.89959   0.00058   0.00181  -0.00354  -0.00178   1.89781
   A54        1.88410  -0.00114  -0.00054  -0.00078  -0.00129   1.88281
   A55        1.92824   0.00026  -0.00033   0.00043   0.00011   1.92835
   A56        1.90741   0.00089   0.00128  -0.00136  -0.00006   1.90735
   A57        1.91939  -0.00077  -0.00281   0.00778   0.00497   1.92436
   A58        1.92452   0.00020   0.00066  -0.00274  -0.00209   1.92243
   A59        1.96351  -0.00092  -0.00011  -0.00176  -0.00195   1.96156
   A60        1.87591  -0.00041  -0.00287   0.00668   0.00387   1.87978
   A61        1.88516   0.00038   0.00235  -0.00789  -0.00554   1.87961
   A62        1.94803   0.00036  -0.00122   0.00422   0.00304   1.95106
   A63        1.87836   0.00049   0.00131  -0.00124   0.00008   1.87844
   A64        1.91174   0.00012   0.00067  -0.00047   0.00017   1.91192
   A65        1.92720   0.00029  -0.00089   0.00641   0.00538   1.93258
   A66        1.83224  -0.00003  -0.00051   0.00184   0.00140   1.83364
   A67        1.92408  -0.00075  -0.00245   0.00446   0.00204   1.92612
   A68        1.95669   0.00008   0.00232  -0.01014  -0.00776   1.94893
   A69        1.90325  -0.00015   0.00025  -0.00191  -0.00164   1.90161
   A70        1.91972   0.00056   0.00113  -0.00031   0.00080   1.92052
   A71        1.89245   0.00016  -0.00287   0.01782   0.01483   1.90729
   A72        1.97775   0.00164   0.00309  -0.00790  -0.00472   1.97302
   A73        1.91750  -0.00122  -0.00152  -0.00084  -0.00237   1.91513
   A74        1.85082  -0.00107   0.00167  -0.01025  -0.00851   1.84231
   A75        1.93182   0.00053  -0.00011  -0.00006  -0.00015   1.93167
   A76        1.89279  -0.00001  -0.00020   0.00098   0.00073   1.89352
   A77        1.98349   0.00100  -0.00156   0.00794   0.00619   1.98968
   A78        1.93717   0.00089   0.00016   0.00352   0.00368   1.94084
   A79        1.94748   0.00207   0.00090   0.00457   0.00547   1.95295
   A80        1.96127   0.00175   0.00094   0.00307   0.00401   1.96528
   A81        1.91281   0.00050  -0.00003   0.00271   0.00267   1.91549
   A82        1.87631   0.00069   0.00109  -0.00276  -0.00167   1.87464
   A83        1.92866   0.00266   0.00172   0.00276   0.00448   1.93314
   A84        1.87970   0.00153   0.00146  -0.00146   0.00000   1.87971
   A85        1.88330  -0.00213  -0.00117   0.00044  -0.00074   1.88256
   A86        1.93968   0.00021   0.00067  -0.00450  -0.00384   1.93584
   A87        1.88231   0.00007  -0.00062   0.00235   0.00172   1.88403
   A88        1.91724   0.00060   0.00113  -0.00534  -0.00422   1.91303
   A89        1.95144   0.00158   0.00051   0.00619   0.00670   1.95814
   A90        1.89013  -0.00032  -0.00053   0.00095   0.00043   1.89056
   A91        1.91906   0.00171   0.00111   0.00176   0.00287   1.92193
    D1       -0.01417   0.00022   0.00096   0.00267   0.00366  -0.01051
    D2        3.11308   0.00018   0.00093  -0.00023   0.00073   3.11381
    D3       -3.14027   0.00001   0.00029  -0.00068  -0.00038  -3.14064
    D4       -0.01301  -0.00004   0.00025  -0.00358  -0.00331  -0.01633
    D5       -0.00381   0.00010  -0.00036   0.00374   0.00338  -0.00043
    D6       -3.13458  -0.00015  -0.00046  -0.00528  -0.00575  -3.14033
    D7        3.12231   0.00031   0.00031   0.00709   0.00742   3.12973
    D8       -0.00846   0.00006   0.00021  -0.00193  -0.00171  -0.01018
    D9        0.01720  -0.00018  -0.00026  -0.00640  -0.00668   0.01053
   D10       -3.12801  -0.00013  -0.00100   0.00238   0.00140  -3.12661
   D11       -3.11056  -0.00012  -0.00023  -0.00358  -0.00381  -3.11437
   D12        0.02741  -0.00007  -0.00097   0.00520   0.00427   0.03168
   D13        0.09503  -0.00010   0.00839  -0.04352  -0.03513   0.05990
   D14       -3.06019  -0.00016   0.00835  -0.04631  -0.03796  -3.09815
   D15       -0.00305  -0.00017  -0.00107   0.00413   0.00304  -0.00002
   D16        3.13867  -0.00021  -0.00352   0.02154   0.01794  -3.12658
   D17       -3.14077  -0.00025  -0.00028  -0.00532  -0.00554   3.13687
   D18        0.00095  -0.00028  -0.00273   0.01209   0.00936   0.01031
   D19        2.00288   0.00054   0.00191   0.01839   0.02030   2.02317
   D20       -2.12684  -0.00053  -0.00034   0.01445   0.01412  -2.11272
   D21       -0.08980   0.00051   0.00207   0.01108   0.01315  -0.07665
   D22       -1.14268   0.00060   0.00110   0.02802   0.02911  -1.11357
   D23        1.01079  -0.00047  -0.00115   0.02408   0.02293   1.03372
   D24        3.04783   0.00058   0.00126   0.02071   0.02196   3.06979
   D25       -0.01352   0.00045   0.00161   0.00181   0.00347  -0.01004
   D26        3.12272   0.00064   0.00249   0.00742   0.00992   3.13263
   D27        3.12794   0.00049   0.00417  -0.01636  -0.01216   3.11578
   D28       -0.01901   0.00068   0.00505  -0.01075  -0.00572  -0.02473
   D29       -3.10827   0.00041   0.00109   0.00271   0.00391  -3.10436
   D30        0.03345   0.00037  -0.00127   0.01946   0.01820   0.05165
   D31        0.01683  -0.00042  -0.00086  -0.00583  -0.00672   0.01010
   D32       -3.13537  -0.00018  -0.00076   0.00299   0.00223  -3.13315
   D33       -3.11918  -0.00061  -0.00177  -0.01163  -0.01344  -3.13262
   D34        0.01180  -0.00036  -0.00167  -0.00281  -0.00449   0.00731
   D35        0.01345  -0.00172  -0.00759  -0.00568  -0.01325   0.00019
   D36        3.06055   0.00246   0.01586   0.02215   0.03811   3.09865
   D37       -3.13389  -0.00153  -0.00665   0.00029  -0.00635  -3.14023
   D38       -0.08679   0.00266   0.01680   0.02811   0.04502  -0.04177
   D39       -0.00896   0.00012   0.00046   0.00230   0.00277  -0.00619
   D40       -3.13998  -0.00011   0.00036  -0.00650  -0.00615   3.13706
   D41       -0.04344  -0.00009   0.00053  -0.01053  -0.00997  -0.05341
   D42        3.11723  -0.00039  -0.00117  -0.00801  -0.00914   3.10809
   D43        0.03905  -0.00113  -0.00372  -0.00723  -0.01092   0.02813
   D44       -3.09614  -0.00073  -0.00278  -0.00108  -0.00382  -3.09995
   D45       -3.12451  -0.00084  -0.00176  -0.01030  -0.01204  -3.13656
   D46        0.02349  -0.00045  -0.00083  -0.00415  -0.00494   0.01854
   D47       -2.98591  -0.00020   0.00677  -0.03665  -0.02989  -3.01581
   D48        0.17473  -0.00043   0.00539  -0.03550  -0.03011   0.14461
   D49        0.17614  -0.00043   0.00497  -0.03384  -0.02887   0.14727
   D50       -2.94641  -0.00066   0.00358  -0.03269  -0.02909  -2.97550
   D51       -0.02380   0.00194   0.00708   0.01484   0.02191  -0.00189
   D52       -3.07505  -0.00211  -0.01536  -0.01209  -0.02733  -3.10239
   D53        3.11169   0.00157   0.00619   0.00900   0.01518   3.12686
   D54        0.06044  -0.00248  -0.01624  -0.01793  -0.03407   0.02637
   D55        3.12775  -0.00047  -0.00157   0.00256   0.00098   3.12873
   D56       -1.08697   0.00028   0.00067  -0.00146  -0.00079  -1.08776
   D57        1.01865  -0.00004   0.00095  -0.00505  -0.00409   1.01456
   D58        0.97873   0.00006  -0.00106   0.01164   0.01055   0.98928
   D59        3.04719   0.00080   0.00118   0.00761   0.00877   3.05597
   D60       -1.13037   0.00048   0.00146   0.00403   0.00548  -1.12489
   D61       -1.06196  -0.00019  -0.00175   0.01173   0.00997  -1.05199
   D62        1.00650   0.00055   0.00049   0.00770   0.00819   1.01470
   D63        3.11212   0.00024   0.00077   0.00412   0.00490   3.11702
   D64        2.98423   0.00115  -0.00557   0.03611   0.03055   3.01478
   D65       -1.07810   0.00037  -0.00666   0.02929   0.02268  -1.05542
   D66        0.95446   0.00021  -0.00698   0.03326   0.02630   0.98076
   D67       -3.10550  -0.00030  -0.00180   0.00253   0.00073  -3.10477
   D68        0.04991  -0.00033  -0.00228   0.00405   0.00176   0.05167
   D69        0.01712  -0.00002  -0.00040   0.00127   0.00087   0.01799
   D70       -3.11066  -0.00005  -0.00088   0.00278   0.00191  -3.10875
   D71        3.10031   0.00039   0.00214  -0.00142   0.00072   3.10103
   D72       -0.04311   0.00015   0.00278  -0.01167  -0.00888  -0.05199
   D73       -0.02234   0.00013   0.00076  -0.00022   0.00054  -0.02180
   D74        3.11742  -0.00012   0.00139  -0.01047  -0.00906   3.10836
   D75       -0.00026  -0.00009  -0.00034   0.00004  -0.00031  -0.00057
   D76       -3.13976  -0.00003  -0.00007  -0.00020  -0.00028  -3.14004
   D77        3.12804  -0.00005   0.00013  -0.00144  -0.00131   3.12672
   D78       -0.01146   0.00000   0.00040  -0.00168  -0.00128  -0.01274
   D79       -0.01166   0.00003   0.00072  -0.00240  -0.00168  -0.01334
   D80        3.13465   0.00011   0.00052   0.00047   0.00098   3.13564
   D81        3.12784  -0.00002   0.00044  -0.00214  -0.00170   3.12613
   D82       -0.00903   0.00005   0.00024   0.00072   0.00096  -0.00807
   D83       -3.13577   0.00001  -0.00077   0.00427   0.00350  -3.13227
   D84        0.00792   0.00006  -0.00050   0.00402   0.00352   0.01144
   D85        0.00650   0.00007  -0.00037   0.00344   0.00308   0.00959
   D86        3.13799   0.00014   0.00014   0.00292   0.00306   3.14106
   D87       -3.14034  -0.00002  -0.00014   0.00025   0.00010  -3.14023
   D88       -0.00885   0.00006   0.00036  -0.00028   0.00009  -0.00876
   D89       -3.11914   0.00001  -0.00190   0.00961   0.00771  -3.11143
   D90        0.02741   0.00010  -0.00211   0.01261   0.01050   0.03791
   D91        0.01056  -0.00014  -0.00036  -0.00217  -0.00253   0.00803
   D92       -3.12919   0.00011  -0.00100   0.00817   0.00719  -3.12199
   D93       -3.12096  -0.00021  -0.00086  -0.00165  -0.00251  -3.12347
   D94        0.02248   0.00004  -0.00150   0.00870   0.00721   0.02969
   D95       -0.95777  -0.00053   0.00489  -0.02490  -0.02001  -0.97777
   D96       -3.10909  -0.00010   0.00847  -0.03377  -0.02530  -3.13439
   D97        1.11283  -0.00022   0.00800  -0.03261  -0.02463   1.08820
   D98       -3.01152   0.00000   0.00374  -0.02116  -0.01741  -3.02893
   D99        1.12034   0.00043   0.00731  -0.03002  -0.02270   1.09764
   D100      -0.94093   0.00031   0.00685  -0.02887  -0.02203  -0.96295
   D101       1.15676  -0.00033   0.00388  -0.02180  -0.01791   1.13885
   D102      -0.99457   0.00011   0.00746  -0.03066  -0.02320  -1.01777
   D103      -3.05583  -0.00002   0.00699  -0.02951  -0.02253  -3.07836
   D104      -3.02596   0.00008  -0.00965   0.05352   0.04389  -2.98207
   D105      -0.96250   0.00062  -0.00707   0.04809   0.04100  -0.92150
   D106       1.14928   0.00036  -0.00932   0.05512   0.04580   1.19508
   D107       0.96214  -0.00020  -0.00271   0.00201  -0.00075   0.96139
   D108       3.07438   0.00002  -0.00072  -0.00557  -0.00631   3.06807
   D109      -1.14205   0.00029  -0.00089  -0.00265  -0.00355  -1.14559
   D110       3.07263  -0.00113  -0.00734   0.01245   0.00506   3.07769
   D111      -1.09832  -0.00090  -0.00535   0.00486  -0.00049  -1.09882
   D112       0.96843  -0.00064  -0.00552   0.00779   0.00227   0.97070
   D113      -1.11243  -0.00045  -0.00641   0.01359   0.00716  -1.10527
   D114       0.99981  -0.00022  -0.00442   0.00601   0.00160   1.00140
   D115       3.06656   0.00004  -0.00459   0.00893   0.00436   3.07093
   D116      -3.11868  -0.00074   0.00076  -0.01473  -0.01400  -3.13268
   D117       1.00372   0.00046   0.00359  -0.01983  -0.01620   0.98752
   D118      -1.07470  -0.00045   0.00229  -0.02062  -0.01833  -1.09302
   D119      -0.96735   0.00032  -0.00460   0.03150   0.02696  -0.94039
   D120      -3.01711   0.00056  -0.00661   0.03724   0.03065  -2.98645
   D121       1.14594   0.00034  -0.00736   0.04202   0.03465   1.18058
   D122      -3.00374   0.00013  -0.00483   0.03140   0.02662  -2.97713
   D123       1.22969   0.00037  -0.00684   0.03714   0.03031   1.26000
   D124      -0.89045   0.00014  -0.00759   0.04191   0.03430  -0.85615
   D125       1.14925  -0.00052  -0.00802   0.03983   0.03183   1.18108
   D126      -0.90050  -0.00028  -0.01003   0.04557   0.03552  -0.86498
   D127      -3.02064  -0.00051  -0.01078   0.05034   0.03952  -2.98113
   D128      -3.11147   0.00056  -0.00586   0.05002   0.04422  -3.06726
   D129      -1.01875   0.00094  -0.00600   0.05341   0.04736  -0.97138
   D130       1.10202   0.00118  -0.00326   0.04390   0.04062   1.14264
   D131       1.05922  -0.00041   0.01006  -0.04977  -0.03975   1.01947
   D132      -3.09463   0.00102   0.01310  -0.05527  -0.04220  -3.13682
   D133      -1.04521   0.00067   0.01377  -0.06002  -0.04626  -1.09147
   D134      -1.86024   0.00183  -0.02832   0.19892   0.17056  -1.68969
   D135       0.24281   0.00133  -0.02727   0.18992   0.16261   0.40542
   D136       2.31206   0.00111  -0.02791   0.18993   0.16198   2.47404
   D137       2.34903   0.00140  -0.02767   0.18818   0.16056   2.50959
   D138      -1.83110   0.00090  -0.02662   0.17919   0.15262  -1.67848
   D139       0.23815   0.00068  -0.02726   0.17919   0.15198   0.39013
   D140       0.27370   0.00135  -0.02834   0.19328   0.16493   0.43864
   D141       2.37676   0.00086  -0.02729   0.18429   0.15699   2.53374
   D142      -1.83717   0.00063  -0.02794   0.18430   0.15635  -1.68082
   D143      -3.00829   0.00004  -0.00847   0.04406   0.03558  -2.97270
   D144       1.15784   0.00074  -0.00924   0.05246   0.04321   1.20105
   D145      -0.94114  -0.00029  -0.00967   0.05083   0.04116  -0.89997
         Item               Value     Threshold  Converged?
 Maximum Force            0.005316     0.000450     NO 
 RMS     Force            0.001178     0.000300     NO 
 Maximum Displacement     0.497088     0.001800     NO 
 RMS     Displacement     0.071625     0.001200     NO 
 Predicted change in Energy=-1.797109D-03
 GradGradGradGradGradGradGradGradGradGradGradGradGradGradGradGradGradGrad

 Stoichiometry    C21H20O11
 Framework group  C1[X(C21H20O11)]
 Deg. of freedom   150
 Full point group                 C1      NOp   1
 Largest Abelian subgroup         C1      NOp   1
 Largest concise Abelian subgroup C1      NOp   1
                         Standard orientation:                         
 ---------------------------------------------------------------------
 Center     Atomic      Atomic             Coordinates (Angstroms)
 Number     Number       Type             X           Y           Z
 ---------------------------------------------------------------------
      1          6           0       -4.182232    1.792730    0.175398
      2          6           0       -3.708757    0.481160    0.082133
      3          6           0       -2.340614    0.187502    0.010494
      4          6           0       -1.467786    1.287729    0.050961
      5          6           0       -1.888517    2.634969    0.157090
      6          6           0       -3.286678    2.858581    0.212393
      7          8           0       -0.111806    0.975534   -0.040446
      8          6           0        0.861133    1.971293    0.031717
      9          6           0        0.508798    3.270140    0.130542
     10          6           0       -0.880034    3.709859    0.202238
     11          6           0       -1.897647   -1.241077   -0.107785
     12          6           0        2.223560    1.425050   -0.040502
     13          6           0        3.336340    2.264187    0.168673
     14          6           0        4.620602    1.748152    0.055020
     15          6           0        4.804264    0.392122   -0.267203
     16          6           0        3.714277   -0.446265   -0.458949
     17          6           0        2.417252    0.071395   -0.340343
     18          6           0       -1.170805   -1.604327   -1.408302
     19          6           0       -0.779371   -3.070688   -1.355159
     20          6           0        0.060810   -3.400058   -0.137824
     21          6           0       -0.653727   -2.974612    1.143451
     22          8           0       -1.023540   -1.556417    1.044525
     23          8           0       -3.744606    4.152901    0.305647
     24          8           0       -4.587502   -0.590158    0.077467
     25          8           0        6.141774    0.001667   -0.358296
     26          8           0        5.718607    2.562434    0.260046
     27          8           0       -1.150378    4.937148    0.250946
     28          1           0       -2.788755   -1.874806   -0.039817
     29          8           0       -2.093705   -1.394329   -2.507924
     30          8           0        0.255874   -4.845613   -0.191477
     31          8           0       -0.083903   -3.388245   -2.593493
     32          6           0        0.231028   -3.082040    2.386271
     33          8           0       -0.061930   -4.356066    3.035671
     34          1           0       -5.518102   -0.297467    0.090549
     35          1           0       -5.251616    1.982786    0.230053
     36          1           0        1.253827    4.053671    0.148792
     37          1           0        3.225527    3.308170    0.431550
     38          1           0        3.863334   -1.493848   -0.708439
     39          1           0        1.557069   -0.570269   -0.468370
     40          1           0       -0.280628   -0.978429   -1.537863
     41          1           0       -1.704849   -3.661634   -1.290923
     42          1           0        1.030596   -2.887121   -0.192674
     43          1           0       -1.544960   -3.598061    1.295418
     44          1           0       -4.721894    4.181293    0.332286
     45          1           0        6.242332   -0.934468   -0.608654
     46          1           0        6.542727    2.045669    0.133586
     47          1           0       -1.678724   -1.764554   -3.313261
     48          1           0        0.735598   -5.159579    0.598540
     49          1           0        0.160806   -4.334180   -2.562764
     50          1           0        1.297931   -3.042446    2.114170
     51          1           0        0.008814   -2.226798    3.033767
     52          1           0        0.368498   -4.393583    3.910843
 ---------------------------------------------------------------------
 Rotational constants (GHZ):      0.1364096      0.1182068      0.0739114
 Standard basis: 6-31G (6D, 7F)
 There are   328 symmetry adapted cartesian basis functions of A   symmetry.
 There are   328 symmetry adapted basis functions of A   symmetry.
   328 basis functions,   784 primitive gaussians,   328 cartesian basis functions
   117 alpha electrons      117 beta electrons
       nuclear repulsion energy      3385.5794882444 Hartrees.
 NAtoms=   52 NActive=   52 NUniq=   52 SFac= 1.00D+00 NAtFMM=   60 NAOKFM=F Big=F
 Integral buffers will be    262144 words long.
 Raffenetti 2 integral format.
 Two-electron integral symmetry is turned on.
 One-electron integrals computed using PRISM.
 NBasis=   328 RedAO= T EigKep=  3.79D-04  NBF=   328
 NBsUse=   328 1.00D-06 EigRej= -1.00D+00 NBFU=   328
 Initial guess from the checkpoint file:  "C:\Users\GHS Azim Shah\Desktop\comp17.chk"
 B after Tr=     0.000000    0.000000    0.000000
         Rot=    0.997723   -0.001952   -0.001565   -0.067400 Ang=  -7.73 deg.
 ExpMin= 1.61D-01 ExpMax= 5.48D+03 ExpMxC= 8.25D+02 IAcc=1 IRadAn=         1 AccDes= 0.00D+00
 Harris functional with IExCor=  402 and IRadAn=       1 diagonalized for initial guess.
 HarFok:  IExCor=  402 AccDes= 0.00D+00 IRadAn=         1 IDoV= 1 UseB2=F ITyADJ=14
 ICtDFT=  3500011 ScaDFX=  1.000000  1.000000  1.000000  1.000000
 FoFCou: FMM=F IPFlag=           0 FMFlag=      100000 FMFlg1=           0
         NFxFlg=           0 DoJE=T BraDBF=F KetDBF=T FulRan=T
         wScrn=  0.000000 ICntrl=     500 IOpCl=  0 I1Cent=   200000004 NGrid=           0
         NMat0=    1 NMatS0=      1 NMatT0=    0 NMatD0=    1 NMtDS0=    0 NMtDT0=    0
 Petite list used in FoFCou.
 Requested convergence on RMS density matrix=1.00D-08 within 128 cycles.
 Requested convergence on MAX density matrix=1.00D-06.
 Requested convergence on             energy=1.00D-06.
 No special actions if energy rises.
 Integral accuracy reduced to 1.0D-05 until final iterations.
 Initial convergence to 1.0D-05 achieved.  Increase integral accuracy.
 SCF Done:  E(RB3LYP) =  -1639.16776253     A.U. after   14 cycles
            NFock= 14  Conv=0.38D-08     -V/T= 2.0053
 Calling FoFJK, ICntrl=      2127 FMM=F ISym2X=0 I1Cent= 0 IOpClX= 0 NMat=1 NMatS=1 NMatT=0.
 ***** Axes restored to original set *****
 -------------------------------------------------------------------
 Center     Atomic                   Forces (Hartrees/Bohr)
 Number     Number              X              Y              Z
 -------------------------------------------------------------------
      1        6           0.000273422    0.000042633    0.000183741
      2        6           0.001049514   -0.000333792    0.000847713
      3        6          -0.000411285    0.001188332   -0.001908320
      4        6          -0.001319853   -0.000055333    0.000078161
      5        6           0.001538877   -0.000272424    0.002910073
      6        6          -0.000190713   -0.000081936   -0.000914068
      7        8           0.001743179    0.003235952   -0.001547546
      8        6          -0.000435325   -0.004380483    0.001666468
      9        6           0.002303022    0.003571961   -0.000976300
     10        6          -0.005730159    0.000955909   -0.006158696
     11        6           0.003502840    0.000807537    0.002161911
     12        6           0.000273850    0.005094093   -0.002580085
     13        6          -0.000244648   -0.003291917    0.000395178
     14        6           0.000301808    0.000966415   -0.000348454
     15        6          -0.000209672   -0.001476991    0.000026982
     16        6           0.000025478    0.003459689    0.001482852
     17        6          -0.000721751   -0.005661757    0.003462692
     18        6          -0.003217556   -0.001072841   -0.001784556
     19        6          -0.001878916    0.000225580    0.003532225
     20        6          -0.000458366   -0.002125375    0.004678900
     21        6           0.003869418    0.000955946   -0.003525257
     22        8          -0.001674225   -0.003397659    0.000737383
     23        8           0.000340237    0.000275588   -0.000596779
     24        8          -0.000143054    0.000606532    0.000214525
     25        8          -0.000076602   -0.000594180    0.000177028
     26        8           0.000137035   -0.000321519   -0.000815481
     27        8           0.002231853   -0.000651022    0.001984271
     28        1          -0.000797728    0.000128040   -0.000243620
     29        8           0.002050651    0.000614515   -0.001418172
     30        8          -0.002383045   -0.000518888   -0.001988130
     31        8           0.002236603    0.001744298   -0.002358006
     32        6           0.001456982    0.000003005   -0.001749573
     33        8          -0.003687630   -0.000679086    0.000757564
     34        1          -0.000142345   -0.000007906    0.000483210
     35        1          -0.000203992   -0.000289777   -0.000012902
     36        1           0.000348540    0.000436152    0.000509409
     37        1          -0.000536403   -0.000577900    0.000071856
     38        1           0.000293208    0.000105226   -0.000379868
     39        1          -0.000199425   -0.001137257   -0.000515803
     40        1           0.000212596    0.000227815    0.001039933
     41        1          -0.000688577   -0.000174947    0.000905580
     42        1          -0.001621211   -0.000075180   -0.000824516
     43        1          -0.000264027    0.001179950   -0.000124317
     44        1          -0.000011605   -0.000073858   -0.000184174
     45        1          -0.000010419   -0.000498191   -0.000206722
     46        1           0.000138355    0.001007179   -0.000139836
     47        1          -0.001269084   -0.000468801    0.000699202
     48        1           0.002887121    0.000527551    0.001663199
     49        1          -0.000462954   -0.001262672    0.001051958
     50        1           0.000016381    0.001600524   -0.001917122
     51        1           0.000752483    0.001053398    0.001011851
     52        1           0.001007115   -0.000532127    0.000484440
 -------------------------------------------------------------------
 Cartesian Forces:  Max     0.006158696 RMS     0.001744735

 GradGradGradGradGradGradGradGradGradGradGradGradGradGradGradGradGradGrad
 Berny optimization.
 Using GEDIIS/GDIIS optimizer.
 FormGI is forming the generalized inverse of G from B-inverse, IUseBI=4.
 Internal  Forces:  Max     0.005342268 RMS     0.001058928
 Search for a local minimum.
 Step number   7 out of a maximum of  301
 All quantities printed in internal units (Hartrees-Bohrs-Radians)
 Mixed Optimization -- RFO/linear search
 Update second derivatives using D2CorX and points    6    7
 DE= -2.74D-03 DEPred=-1.80D-03 R= 1.52D+00
 TightC=F SS=  1.41D+00  RLast= 5.38D-01 DXNew= 3.2220D+00 1.6131D+00
 Trust test= 1.52D+00 RLast= 5.38D-01 DXMaxT set to 1.92D+00
 ITU=  1  1  1  1  1  1  0
 Use linear search instead of GDIIS.
     Eigenvalues ---    0.00001   0.00721   0.00770   0.00883   0.00990
     Eigenvalues ---    0.01383   0.01515   0.01587   0.01629   0.01661
     Eigenvalues ---    0.01666   0.01675   0.01865   0.02014   0.02104
     Eigenvalues ---    0.02123   0.02144   0.02149   0.02152   0.02156
     Eigenvalues ---    0.02156   0.02157   0.02157   0.02158   0.02174
     Eigenvalues ---    0.02179   0.02182   0.02246   0.02286   0.02287
     Eigenvalues ---    0.02288   0.02314   0.02332   0.02398   0.02764
     Eigenvalues ---    0.02811   0.03145   0.03266   0.04418   0.04783
     Eigenvalues ---    0.04840   0.04930   0.05165   0.05295   0.05340
     Eigenvalues ---    0.05477   0.05805   0.05957   0.06326   0.06847
     Eigenvalues ---    0.07092   0.07352   0.08034   0.08791   0.10996
     Eigenvalues ---    0.11091   0.11206   0.13648   0.14177   0.15677
     Eigenvalues ---    0.15904   0.15994   0.15999   0.15999   0.15999
     Eigenvalues ---    0.16000   0.16000   0.16000   0.16008   0.16056
     Eigenvalues ---    0.16124   0.16420   0.16878   0.17224   0.18619
     Eigenvalues ---    0.18880   0.19699   0.21445   0.22348   0.22558
     Eigenvalues ---    0.23400   0.23565   0.23948   0.24503   0.24890
     Eigenvalues ---    0.24975   0.24987   0.24996   0.24998   0.24999
     Eigenvalues ---    0.25000   0.25009   0.25745   0.27904   0.28692
     Eigenvalues ---    0.29287   0.29814   0.30076   0.30928   0.31918
     Eigenvalues ---    0.32026   0.32242   0.32275   0.32283   0.32284
     Eigenvalues ---    0.32289   0.32346   0.32876   0.33317   0.33630
     Eigenvalues ---    0.33680   0.33683   0.34080   0.36982   0.39108
     Eigenvalues ---    0.41117   0.41990   0.42375   0.43547   0.43617
     Eigenvalues ---    0.44008   0.45097   0.45218   0.45281   0.45334
     Eigenvalues ---    0.45675   0.45842   0.46288   0.46390   0.46458
     Eigenvalues ---    0.46684   0.47437   0.47498   0.49043   0.52537
     Eigenvalues ---    0.52953   0.52964   0.52965   0.53067   0.53949
     Eigenvalues ---    0.53971   0.54116   0.55717   0.57943   0.59494
     Eigenvalues ---    0.59521   0.59545   0.63570   0.97085   2.46932
 RFO step:  Lambda=-6.18566324D-03 EMin= 1.04007534D-05
 Skip linear search -- no minimum in search direction.
 Iteration  1 RMS(Cart)=  0.10133445 RMS(Int)=  0.01103033
 Iteration  2 RMS(Cart)=  0.01809680 RMS(Int)=  0.00050245
 Iteration  3 RMS(Cart)=  0.00062795 RMS(Int)=  0.00026024
 Iteration  4 RMS(Cart)=  0.00000077 RMS(Int)=  0.00026024
 Variable       Old X    -DE/DX   Delta X   Delta X   Delta X     New X
                                 (Linear)    (Quad)   (Total)
    R1        2.64095   0.00063   0.00000   0.00496   0.00492   2.64587
    R2        2.63169   0.00072   0.00000   0.00572   0.00571   2.63741
    R3        2.05511  -0.00030   0.00000  -0.00297  -0.00297   2.05213
    R4        2.64776   0.00047   0.00000   0.00766   0.00763   2.65539
    R5        2.61844   0.00086   0.00000   0.00590   0.00590   2.62433
    R6        2.65503   0.00168   0.00000  -0.00670  -0.00670   2.64833
    R7        2.83525   0.00300   0.00000   0.01258   0.01258   2.84783
    R8        2.67470   0.00014   0.00000  -0.00093  -0.00090   2.67381
    R9        2.63514   0.00009   0.00000  -0.00342  -0.00367   2.63147
   R10        2.67776  -0.00030   0.00000   0.00365   0.00369   2.68145
   R11        2.78660   0.00201   0.00000   0.00864   0.00888   2.79549
   R12        2.60046   0.00077   0.00000   0.00411   0.00411   2.60457
   R13        2.63436   0.00141   0.00000   0.00050   0.00026   2.63462
   R14        2.55002   0.00411   0.00000   0.01017   0.01016   2.56018
   R15        2.77719   0.00304   0.00000   0.01388   0.01388   2.79107
   R16        2.75625  -0.00014   0.00000   0.00207   0.00230   2.75855
   R17        2.04346  -0.00065   0.00000  -0.00548  -0.00548   2.03798
   R18        2.37662  -0.00194   0.00000   0.00357   0.00357   2.38019
   R19        2.89788   0.00283   0.00000   0.01342   0.01348   2.91136
   R20        2.79738  -0.00033   0.00000   0.00870   0.00869   2.80607
   R21        2.07036  -0.00018   0.00000  -0.00322  -0.00322   2.06713
   R22        2.66323   0.00170   0.00000   0.00573   0.00574   2.66897
   R23        2.64548   0.00534   0.00000   0.01556   0.01557   2.66106
   R24        2.62430  -0.00113   0.00000  -0.00490  -0.00490   2.61939
   R25        2.04517  -0.00042   0.00000  -0.00432  -0.00432   2.04085
   R26        2.65665   0.00088   0.00000   0.00647   0.00646   2.66311
   R27        2.61213   0.00040   0.00000   0.00202   0.00202   2.61415
   R28        2.62375   0.00164   0.00000   0.00359   0.00358   2.62732
   R29        2.63865   0.00110   0.00000   0.00815   0.00815   2.64680
   R30        2.64852  -0.00156   0.00000  -0.00016  -0.00016   2.64836
   R31        2.05441  -0.00044   0.00000  -0.00343  -0.00343   2.05099
   R32        2.04234  -0.00106   0.00000  -0.00402  -0.00402   2.03832
   R33        2.86981   0.00257   0.00000   0.00947   0.00953   2.87933
   R34        2.74174  -0.00052   0.00000   0.00632   0.00632   2.74806
   R35        2.07091  -0.00099   0.00000   0.00310   0.00310   2.07401
   R36        2.86360   0.00150   0.00000   0.00043   0.00044   2.86404
   R37        2.75018  -0.00187   0.00000  -0.00264  -0.00264   2.74754
   R38        2.07857   0.00053   0.00000   0.00335   0.00335   2.08192
   R39        2.88654   0.00290   0.00000   0.00915   0.00908   2.89563
   R40        2.75833  -0.00032   0.00000   0.01011   0.01011   2.76843
   R41        2.07577   0.00076   0.00000   0.00250   0.00250   2.07827
   R42        2.77592  -0.00220   0.00000  -0.00131  -0.00136   2.77456
   R43        2.89007  -0.00106   0.00000  -0.00003  -0.00003   2.89003
   R44        2.07533   0.00057   0.00000   0.00031   0.00031   2.07564
   R45        1.84827  -0.00013   0.00000   0.00085   0.00085   1.84912
   R46        1.84368  -0.00001   0.00000   0.00139   0.00139   1.84506
   R47        1.84104   0.00002   0.00000   0.00070   0.00070   1.84175
   R48        1.85368  -0.00101   0.00000  -0.00116  -0.00116   1.85251
   R49        1.84947   0.00145   0.00000   0.00635   0.00635   1.85582
   R50        1.84463   0.00224   0.00000   0.00791   0.00791   1.85254
   R51        1.84732   0.00155   0.00000   0.00576   0.00576   1.85308
   R52        2.75841   0.00000   0.00000   0.01084   0.01084   2.76924
   R53        2.08204  -0.00083   0.00000  -0.00606  -0.00606   2.07598
   R54        2.07015   0.00019   0.00000  -0.00217  -0.00217   2.06798
   R55        1.84440   0.00108   0.00000   0.00414   0.00414   1.84854
    A1        2.09691   0.00041   0.00000   0.00654   0.00651   2.10342
    A2        2.09499  -0.00023   0.00000  -0.00260  -0.00262   2.09237
    A3        2.09123  -0.00017   0.00000  -0.00382  -0.00384   2.08739
    A4        2.13049  -0.00023   0.00000  -0.00468  -0.00472   2.12577
    A5        2.10712   0.00020   0.00000  -0.00220  -0.00218   2.10493
    A6        2.04546   0.00003   0.00000   0.00693   0.00694   2.05240
    A7        2.02752  -0.00014   0.00000  -0.00571  -0.00572   2.02181
    A8        2.08505  -0.00179   0.00000   0.02067   0.02066   2.10570
    A9        2.17061   0.00193   0.00000  -0.01499  -0.01500   2.15561
   A10        2.16866  -0.00028   0.00000   0.01391   0.01397   2.18263
   A11        2.01185   0.00104   0.00000  -0.01574  -0.01579   1.99606
   A12        2.10258  -0.00075   0.00000   0.00177   0.00175   2.10433
   A13        2.03357   0.00059   0.00000  -0.00524  -0.00539   2.02818
   A14        2.08615   0.00090   0.00000  -0.00467  -0.00420   2.08194
   A15        2.16347  -0.00149   0.00000   0.00990   0.00956   2.17303
   A16        2.10912  -0.00035   0.00000  -0.00463  -0.00457   2.10455
   A17        2.10328   0.00072   0.00000   0.00220   0.00215   2.10542
   A18        2.07079  -0.00037   0.00000   0.00244   0.00239   2.07318
   A19        2.11222   0.00221   0.00000   0.01264   0.01231   2.12453
   A20        2.10492  -0.00301   0.00000  -0.01847  -0.01847   2.08646
   A21        1.95949   0.00277   0.00000   0.00096   0.00095   1.96043
   A22        2.21858   0.00025   0.00000   0.01765   0.01764   2.23621
   A23        2.14409   0.00163   0.00000   0.01113   0.01161   2.15570
   A24        2.11621  -0.00061   0.00000  -0.00111  -0.00135   2.11486
   A25        2.02280  -0.00102   0.00000  -0.01004  -0.01028   2.01253
   A26        2.01523  -0.00096   0.00000  -0.00266  -0.00421   2.01103
   A27        2.17185  -0.00009   0.00000   0.00585   0.00309   2.17494
   A28        2.09530   0.00112   0.00000   0.00155  -0.00116   2.09414
   A29        2.01789   0.00081   0.00000  -0.00464  -0.00465   2.01323
   A30        1.89210  -0.00005   0.00000  -0.00397  -0.00403   1.88807
   A31        1.88151  -0.00036   0.00000   0.00868   0.00868   1.89019
   A32        1.90691  -0.00038   0.00000  -0.00845  -0.00856   1.89836
   A33        1.87665  -0.00059   0.00000   0.00159   0.00161   1.87827
   A34        1.88470   0.00059   0.00000   0.00808   0.00810   1.89280
   A35        2.09831  -0.00027   0.00000  -0.00129  -0.00132   2.09699
   A36        2.09231   0.00388   0.00000   0.01450   0.01447   2.10678
   A37        2.09241  -0.00361   0.00000  -0.01305  -0.01303   2.07938
   A38        2.09070   0.00216   0.00000   0.00925   0.00926   2.09996
   A39        2.12889  -0.00056   0.00000  -0.00083  -0.00085   2.12804
   A40        2.06351  -0.00160   0.00000  -0.00835  -0.00836   2.05515
   A41        2.09209   0.00058   0.00000   0.00060   0.00060   2.09268
   A42        2.09851  -0.00165   0.00000  -0.00474  -0.00474   2.09377
   A43        2.09259   0.00107   0.00000   0.00413   0.00414   2.09673
   A44        2.10777  -0.00112   0.00000  -0.00309  -0.00311   2.10466
   A45        1.99305   0.00007   0.00000  -0.00607  -0.00607   1.98698
   A46        2.18234   0.00105   0.00000   0.00914   0.00915   2.19149
   A47        2.08495   0.00075   0.00000   0.00111   0.00110   2.08605
   A48        2.10124  -0.00044   0.00000  -0.00177  -0.00177   2.09947
   A49        2.09695  -0.00031   0.00000   0.00070   0.00070   2.09765
   A50        2.09822   0.00123   0.00000   0.00526   0.00524   2.10346
   A51        2.08213   0.00007   0.00000  -0.00284  -0.00288   2.07925
   A52        2.10278  -0.00130   0.00000  -0.00258  -0.00263   2.10015
   A53        1.89781   0.00022   0.00000   0.00919   0.00919   1.90700
   A54        1.88281  -0.00093   0.00000  -0.01048  -0.01054   1.87227
   A55        1.92835   0.00029   0.00000  -0.00136  -0.00137   1.92698
   A56        1.90735   0.00086   0.00000   0.00956   0.00959   1.91695
   A57        1.92436  -0.00052   0.00000  -0.00526  -0.00524   1.91912
   A58        1.92243   0.00010   0.00000  -0.00145  -0.00148   1.92095
   A59        1.96156  -0.00119   0.00000  -0.00977  -0.00988   1.95168
   A60        1.87978  -0.00032   0.00000  -0.01264  -0.01271   1.86707
   A61        1.87961   0.00072   0.00000   0.00799   0.00803   1.88764
   A62        1.95106   0.00036   0.00000  -0.00290  -0.00308   1.94798
   A63        1.87844   0.00046   0.00000   0.01259   0.01262   1.89106
   A64        1.91192   0.00001   0.00000   0.00560   0.00563   1.91754
   A65        1.93258  -0.00022   0.00000   0.00574   0.00559   1.93817
   A66        1.83364   0.00044   0.00000   0.00477   0.00484   1.83848
   A67        1.92612  -0.00050   0.00000  -0.01231  -0.01226   1.91386
   A68        1.94893  -0.00019   0.00000  -0.00894  -0.00888   1.94005
   A69        1.90161   0.00016   0.00000  -0.00026  -0.00023   1.90139
   A70        1.92052   0.00031   0.00000   0.01098   0.01098   1.93149
   A71        1.90729   0.00057   0.00000   0.02172   0.02159   1.92888
   A72        1.97302   0.00104   0.00000   0.00709   0.00718   1.98020
   A73        1.91513  -0.00147   0.00000  -0.02503  -0.02500   1.89013
   A74        1.84231  -0.00115   0.00000  -0.01308  -0.01313   1.82918
   A75        1.93167   0.00073   0.00000   0.00649   0.00666   1.93832
   A76        1.89352   0.00033   0.00000   0.00370   0.00365   1.89718
   A77        1.98968   0.00123   0.00000   0.00335   0.00314   1.99282
   A78        1.94084   0.00030   0.00000   0.00898   0.00898   1.94982
   A79        1.95295   0.00088   0.00000   0.01839   0.01839   1.97134
   A80        1.96528   0.00099   0.00000   0.01649   0.01649   1.98177
   A81        1.91549  -0.00023   0.00000   0.00255   0.00255   1.91804
   A82        1.87464   0.00045   0.00000   0.00213   0.00213   1.87677
   A83        1.93314   0.00073   0.00000   0.01740   0.01740   1.95054
   A84        1.87971   0.00122   0.00000   0.01148   0.01148   1.89119
   A85        1.88256  -0.00367   0.00000  -0.02401  -0.02413   1.85843
   A86        1.93584   0.00024   0.00000  -0.00897  -0.00918   1.92666
   A87        1.88403   0.00088   0.00000   0.00743   0.00757   1.89159
   A88        1.91303   0.00103   0.00000  -0.00433  -0.00471   1.90832
   A89        1.95814   0.00186   0.00000   0.02876   0.02882   1.98696
   A90        1.89056  -0.00032   0.00000   0.00117   0.00116   1.89173
   A91        1.92193   0.00109   0.00000   0.01512   0.01512   1.93705
    D1       -0.01051   0.00001   0.00000   0.00840   0.00844  -0.00208
    D2        3.11381   0.00023   0.00000   0.01156   0.01156   3.12536
    D3       -3.14064  -0.00012   0.00000  -0.00418  -0.00415   3.13839
    D4       -0.01633   0.00010   0.00000  -0.00103  -0.00102  -0.01735
    D5       -0.00043  -0.00004   0.00000   0.00229   0.00232   0.00190
    D6       -3.14033   0.00008   0.00000  -0.00824  -0.00822   3.13463
    D7        3.12973   0.00009   0.00000   0.01486   0.01488  -3.13858
    D8       -0.01018   0.00021   0.00000   0.00432   0.00434  -0.00584
    D9        0.01053   0.00012   0.00000  -0.00720  -0.00725   0.00328
   D10       -3.12661  -0.00001   0.00000  -0.00001   0.00000  -3.12661
   D11       -3.11437  -0.00010   0.00000  -0.01017  -0.01020  -3.12457
   D12        0.03168  -0.00023   0.00000  -0.00298  -0.00295   0.02873
   D13        0.05990   0.00001   0.00000  -0.03306  -0.03305   0.02685
   D14       -3.09815   0.00022   0.00000  -0.03016  -0.03017  -3.12832
   D15       -0.00002  -0.00023   0.00000  -0.00463  -0.00466  -0.00468
   D16       -3.12658  -0.00076   0.00000   0.00008  -0.00006  -3.12664
   D17        3.13687  -0.00011   0.00000  -0.01211  -0.01204   3.12483
   D18        0.01031  -0.00064   0.00000  -0.00741  -0.00743   0.00288
   D19        2.02317  -0.00018   0.00000   0.02814   0.02814   2.05132
   D20       -2.11272  -0.00014   0.00000   0.01060   0.01058  -2.10214
   D21       -0.07665   0.00033   0.00000   0.02266   0.02267  -0.05398
   D22       -1.11357  -0.00031   0.00000   0.03592   0.03593  -1.07764
   D23        1.03372  -0.00027   0.00000   0.01838   0.01837   1.05209
   D24        3.06979   0.00020   0.00000   0.03045   0.03045   3.10025
   D25       -0.01004   0.00020   0.00000   0.01448   0.01459   0.00455
   D26        3.13263   0.00017   0.00000   0.02182   0.02184  -3.12871
   D27        3.11578   0.00077   0.00000   0.00941   0.00959   3.12537
   D28       -0.02473   0.00074   0.00000   0.01674   0.01684  -0.00789
   D29       -3.10436   0.00028   0.00000   0.00470   0.00480  -3.09955
   D30        0.05165  -0.00023   0.00000   0.00910   0.00906   0.06071
   D31        0.01010  -0.00005   0.00000  -0.01305  -0.01306  -0.00296
   D32       -3.13315  -0.00017   0.00000  -0.00271  -0.00271  -3.13586
   D33       -3.13262  -0.00002   0.00000  -0.02075  -0.02075   3.12982
   D34        0.00731  -0.00014   0.00000  -0.01041  -0.01040  -0.00308
   D35        0.00019  -0.00093   0.00000  -0.04248  -0.04227  -0.04208
   D36        3.09865   0.00117   0.00000   0.08521   0.08543  -3.09910
   D37       -3.14023  -0.00096   0.00000  -0.03455  -0.03436   3.10859
   D38       -0.04177   0.00114   0.00000   0.09314   0.09334   0.05157
   D39       -0.00619  -0.00007   0.00000   0.00299   0.00301  -0.00317
   D40        3.13706   0.00005   0.00000  -0.00731  -0.00734   3.12972
   D41       -0.05341   0.00011   0.00000  -0.00503  -0.00516  -0.05857
   D42        3.10809  -0.00015   0.00000  -0.01257  -0.01255   3.09554
   D43        0.02813  -0.00044   0.00000  -0.02504  -0.02501   0.00312
   D44       -3.09995  -0.00055   0.00000  -0.02365  -0.02351  -3.12346
   D45       -3.13656  -0.00012   0.00000  -0.01658  -0.01663   3.12999
   D46        0.01854  -0.00023   0.00000  -0.01519  -0.01513   0.00342
   D47       -3.01581  -0.00039   0.00000  -0.04461  -0.04456  -3.06036
   D48        0.14461  -0.00054   0.00000  -0.05431  -0.05434   0.09027
   D49        0.14727  -0.00062   0.00000  -0.05223  -0.05220   0.09507
   D50       -2.97550  -0.00078   0.00000  -0.06193  -0.06198  -3.03748
   D51       -0.00189   0.00077   0.00000   0.04749   0.04753   0.04564
   D52       -3.10239  -0.00120   0.00000  -0.07429  -0.07391   3.10689
   D53        3.12686   0.00088   0.00000   0.04622   0.04616  -3.11016
   D54        0.02637  -0.00109   0.00000  -0.07556  -0.07529  -0.04892
   D55        3.12873   0.00003   0.00000  -0.00035  -0.00031   3.12842
   D56       -1.08776   0.00065   0.00000   0.01022   0.01021  -1.07755
   D57        1.01456   0.00036   0.00000   0.00110   0.00113   1.01569
   D58        0.98928  -0.00019   0.00000   0.01494   0.01494   1.00422
   D59        3.05597   0.00043   0.00000   0.02551   0.02546   3.08143
   D60       -1.12489   0.00014   0.00000   0.01639   0.01637  -1.10852
   D61       -1.05199  -0.00036   0.00000   0.00898   0.00901  -1.04298
   D62        1.01470   0.00026   0.00000   0.01955   0.01953   1.03423
   D63        3.11702  -0.00003   0.00000   0.01043   0.01045   3.12747
   D64        3.01478  -0.00021   0.00000   0.03149   0.03149   3.04627
   D65       -1.05542   0.00051   0.00000   0.01722   0.01729  -1.03813
   D66        0.98076  -0.00007   0.00000   0.01903   0.01904   0.99980
   D67       -3.10477  -0.00028   0.00000  -0.01162  -0.01156  -3.11633
   D68        0.05167  -0.00042   0.00000  -0.01712  -0.01707   0.03460
   D69        0.01799  -0.00005   0.00000  -0.00162  -0.00163   0.01636
   D70       -3.10875  -0.00019   0.00000  -0.00711  -0.00714  -3.11589
   D71        3.10103   0.00030   0.00000   0.01648   0.01650   3.11754
   D72       -0.05199   0.00022   0.00000   0.00022   0.00023  -0.05177
   D73       -0.02180   0.00011   0.00000   0.00668   0.00669  -0.01511
   D74        3.10836   0.00004   0.00000  -0.00958  -0.00959   3.09877
   D75       -0.00057  -0.00005   0.00000  -0.00226  -0.00224  -0.00281
   D76       -3.14004  -0.00005   0.00000  -0.00195  -0.00195   3.14120
   D77        3.12672   0.00009   0.00000   0.00309   0.00311   3.12983
   D78       -0.01274   0.00010   0.00000   0.00339   0.00340  -0.00935
   D79       -0.01334   0.00004   0.00000   0.00093   0.00093  -0.01241
   D80        3.13564   0.00005   0.00000   0.00456   0.00453   3.14017
   D81        3.12613   0.00003   0.00000   0.00061   0.00063   3.12676
   D82       -0.00807   0.00004   0.00000   0.00424   0.00423  -0.00385
   D83       -3.13227   0.00000   0.00000   0.00378   0.00378  -3.12849
   D84        0.01144   0.00000   0.00000   0.00409   0.00408   0.01552
   D85        0.00959   0.00002   0.00000   0.00407   0.00405   0.01364
   D86        3.14106   0.00008   0.00000   0.00765   0.00763  -3.13449
   D87       -3.14023   0.00000   0.00000  -0.00005  -0.00007  -3.14030
   D88       -0.00876   0.00006   0.00000   0.00353   0.00351  -0.00525
   D89       -3.11143   0.00001   0.00000   0.00752   0.00752  -3.10392
   D90        0.03791   0.00003   0.00000   0.01139   0.01139   0.04930
   D91        0.00803  -0.00007   0.00000  -0.00778  -0.00780   0.00022
   D92       -3.12199   0.00000   0.00000   0.00867   0.00867  -3.11332
   D93       -3.12347  -0.00013   0.00000  -0.01134  -0.01136  -3.13483
   D94        0.02969  -0.00007   0.00000   0.00512   0.00511   0.03480
   D95       -0.97777  -0.00044   0.00000  -0.01410  -0.01402  -0.99180
   D96       -3.13439   0.00011   0.00000   0.00490   0.00486  -3.12953
   D97        1.08820  -0.00012   0.00000   0.00078   0.00080   1.08900
   D98       -3.02893   0.00007   0.00000  -0.01217  -0.01213  -3.04106
   D99        1.09764   0.00062   0.00000   0.00683   0.00675   1.10439
   D100      -0.96295   0.00039   0.00000   0.00271   0.00269  -0.96026
   D101       1.13885  -0.00027   0.00000  -0.01319  -0.01313   1.12571
   D102      -1.01777   0.00028   0.00000   0.00581   0.00575  -1.01202
   D103      -3.07836   0.00005   0.00000   0.00169   0.00169  -3.07667
   D104      -2.98207   0.00009   0.00000   0.04451   0.04455  -2.93752
   D105      -0.92150   0.00030   0.00000   0.05481   0.05478  -0.86672
   D106       1.19508   0.00026   0.00000   0.05351   0.05350   1.24858
   D107       0.96139  -0.00002   0.00000  -0.01670  -0.01679   0.94460
   D108       3.06807  -0.00010   0.00000  -0.02146  -0.02149   3.04658
   D109      -1.14559   0.00025   0.00000  -0.01202  -0.01206  -1.15765
   D110       3.07769  -0.00103   0.00000  -0.04222  -0.04226   3.03543
   D111      -1.09882  -0.00111   0.00000  -0.04697  -0.04696  -1.14577
   D112       0.97070  -0.00075   0.00000  -0.03753  -0.03753   0.93318
   D113      -1.10527  -0.00050   0.00000  -0.02888  -0.02890  -1.13418
   D114       1.00140  -0.00058   0.00000  -0.03363  -0.03361   0.96780
   D115       3.07093  -0.00023   0.00000  -0.02419  -0.02417   3.04675
   D116      -3.13268  -0.00088   0.00000  -0.03384  -0.03382   3.11669
   D117       0.98752   0.00061   0.00000  -0.01085  -0.01086   0.97665
   D118      -1.09302  -0.00019   0.00000  -0.02841  -0.02841  -1.12144
   D119      -0.94039  -0.00002   0.00000   0.02644   0.02656  -0.91383
   D120      -2.98645   0.00040   0.00000   0.02412   0.02408  -2.96238
   D121       1.18058   0.00032   0.00000   0.03248   0.03240   1.21298
   D122      -2.97713  -0.00030   0.00000   0.02243   0.02257  -2.95456
   D123       1.26000   0.00011   0.00000   0.02011   0.02008   1.28008
   D124      -0.85615   0.00004   0.00000   0.02847   0.02840  -0.82775
   D125       1.18108  -0.00067   0.00000   0.01461   0.01471   1.19579
   D126      -0.86498  -0.00025   0.00000   0.01229   0.01222  -0.85275
   D127      -2.98113  -0.00033   0.00000   0.02065   0.02055  -2.96058
   D128      -3.06726   0.00140   0.00000   0.11281   0.11290  -2.95435
   D129      -0.97138   0.00131   0.00000   0.11783   0.11777  -0.85361
   D130       1.14264   0.00159   0.00000   0.11906   0.11902   1.26167
   D131       1.01947  -0.00021   0.00000  -0.02959  -0.02960   0.98987
   D132      -3.13682   0.00067   0.00000  -0.01696  -0.01702   3.12934
   D133      -1.09147   0.00078   0.00000  -0.01671  -0.01682  -1.10830
   D134      -1.68969   0.00268   0.00000   0.27527   0.27510  -1.41459
   D135       0.40542   0.00177   0.00000   0.24957   0.24960   0.65502
   D136       2.47404   0.00206   0.00000   0.25037   0.25030   2.72434
   D137       2.50959   0.00214   0.00000   0.25320   0.25320   2.76279
   D138      -1.67848   0.00123   0.00000   0.22751   0.22770  -1.45079
   D139       0.39013   0.00152   0.00000   0.22831   0.22840   0.61853
   D140       0.43864   0.00173   0.00000   0.25075   0.25063   0.68926
   D141       2.53374   0.00082   0.00000   0.22505   0.22513   2.75887
   D142      -1.68082   0.00111   0.00000   0.22585   0.22583  -1.45499
   D143      -2.97270  -0.00045   0.00000   0.01993   0.02008  -2.95262
   D144       1.20105   0.00089   0.00000   0.04795   0.04792   1.24897
   D145      -0.89997  -0.00062   0.00000   0.03067   0.03056  -0.86941
         Item               Value     Threshold  Converged?
 Maximum Force            0.005342     0.000450     NO 
 RMS     Force            0.001059     0.000300     NO 
 Maximum Displacement     0.679574     0.001800     NO 
 RMS     Displacement     0.111386     0.001200     NO 
 Predicted change in Energy=-5.177229D-03
 GradGradGradGradGradGradGradGradGradGradGradGradGradGradGradGradGradGrad

 Stoichiometry    C21H20O11
 Framework group  C1[X(C21H20O11)]
 Deg. of freedom   150
 Full point group                 C1      NOp   1
 Largest Abelian subgroup         C1      NOp   1
 Largest concise Abelian subgroup C1      NOp   1
                         Standard orientation:                         
 ---------------------------------------------------------------------
 Center     Atomic      Atomic             Coordinates (Angstroms)
 Number     Number       Type             X           Y           Z
 ---------------------------------------------------------------------
      1          6           0       -4.481611    1.028578    0.213521
      2          6           0       -3.787842   -0.183676    0.116044
      3          6           0       -2.385836   -0.229865    0.033871
      4          6           0       -1.731265    1.009039    0.059861
      5          6           0       -2.374011    2.265932    0.155186
      6          6           0       -3.790534    2.240941    0.234521
      7          8           0       -0.344834    0.928522   -0.042205
      8          6           0        0.461849    2.064074    0.017142
      9          6           0       -0.112617    3.287559    0.109448
     10          6           0       -1.556291    3.498686    0.155599
     11          6           0       -1.666563   -1.548373   -0.089617
     12          6           0        1.900061    1.734710   -0.050066
     13          6           0        2.868406    2.752534    0.095203
     14          6           0        4.218460    2.452255    0.002902
     15          6           0        4.628352    1.124837   -0.233636
     16          6           0        3.690134    0.106785   -0.361332
     17          6           0        2.325012    0.410261   -0.269604
     18          6           0       -0.856930   -1.739156   -1.386392
     19          6           0       -0.176028   -3.101932   -1.357976
     20          6           0        0.709433   -3.264013   -0.138680
     21          6           0       -0.072033   -2.986433    1.149809
     22          8           0       -0.750062   -1.686548    1.070507
     23          8           0       -4.471511    3.436032    0.322180
     24          8           0       -4.472469   -1.391929    0.114340
     25          8           0        6.018051    0.965567   -0.305231
     26          8           0        5.160652    3.454995    0.145899
     27          8           0       -2.018451    4.663800    0.279537
     28          1           0       -2.408900   -2.350384   -0.041782
     29          8           0       -1.796535   -1.680098   -2.494717
     30          8           0        1.180209   -4.650588   -0.183235
     31          8           0        0.584004   -3.222521   -2.591564
     32          6           0        0.815786   -2.888989    2.391243
     33          8           0        1.092295   -4.264708    2.813614
     34          1           0       -5.441302   -1.280605    0.161859
     35          1           0       -5.565960    1.028200    0.272331
     36          1           0        0.485694    4.184294    0.140303
     37          1           0        2.593595    3.778968    0.288215
     38          1           0        4.011451   -0.914924   -0.536895
     39          1           0        1.586921   -0.373074   -0.340686
     40          1           0       -0.104602   -0.946544   -1.487963
     41          1           0       -0.959008   -3.876209   -1.323412
     42          1           0        1.555855   -2.564553   -0.200550
     43          1           0       -0.794871   -3.800273    1.296802
     44          1           0       -5.439633    3.299119    0.360668
     45          1           0        6.295663    0.052281   -0.501975
     46          1           0        6.061825    3.083185    0.042710
     47          1           0       -1.324305   -1.986276   -3.299509
     48          1           0        1.625692   -4.910065    0.650577
     49          1           0        1.050127   -4.085230   -2.584044
     50          1           0        1.761586   -2.386399    2.146899
     51          1           0        0.292018   -2.291903    3.144042
     52          1           0        1.511766   -4.282297    3.697141
 ---------------------------------------------------------------------
 Rotational constants (GHZ):      0.1400952      0.1184429      0.0745155
 Standard basis: 6-31G (6D, 7F)
 There are   328 symmetry adapted cartesian basis functions of A   symmetry.
 There are   328 symmetry adapted basis functions of A   symmetry.
   328 basis functions,   784 primitive gaussians,   328 cartesian basis functions
   117 alpha electrons      117 beta electrons
       nuclear repulsion energy      3394.7320285653 Hartrees.
 NAtoms=   52 NActive=   52 NUniq=   52 SFac= 1.00D+00 NAtFMM=   60 NAOKFM=F Big=F
 Integral buffers will be    262144 words long.
 Raffenetti 2 integral format.
 Two-electron integral symmetry is turned on.
 One-electron integrals computed using PRISM.
 NBasis=   328 RedAO= T EigKep=  3.84D-04  NBF=   328
 NBsUse=   328 1.00D-06 EigRej= -1.00D+00 NBFU=   328
 Initial guess from the checkpoint file:  "C:\Users\GHS Azim Shah\Desktop\comp17.chk"
 B after Tr=     0.000000    0.000000    0.000000
         Rot=    0.995927   -0.001036   -0.003368   -0.090094 Ang= -10.35 deg.
 ExpMin= 1.61D-01 ExpMax= 5.48D+03 ExpMxC= 8.25D+02 IAcc=1 IRadAn=         1 AccDes= 0.00D+00
 Harris functional with IExCor=  402 and IRadAn=       1 diagonalized for initial guess.
 HarFok:  IExCor=  402 AccDes= 0.00D+00 IRadAn=         1 IDoV= 1 UseB2=F ITyADJ=14
 ICtDFT=  3500011 ScaDFX=  1.000000  1.000000  1.000000  1.000000
 FoFCou: FMM=F IPFlag=           0 FMFlag=      100000 FMFlg1=           0
         NFxFlg=           0 DoJE=T BraDBF=F KetDBF=T FulRan=T
         wScrn=  0.000000 ICntrl=     500 IOpCl=  0 I1Cent=   200000004 NGrid=           0
         NMat0=    1 NMatS0=      1 NMatT0=    0 NMatD0=    1 NMtDS0=    0 NMtDT0=    0
 Petite list used in FoFCou.
 Requested convergence on RMS density matrix=1.00D-08 within 128 cycles.
 Requested convergence on MAX density matrix=1.00D-06.
 Requested convergence on             energy=1.00D-06.
 No special actions if energy rises.
 Integral accuracy reduced to 1.0D-05 until final iterations.
 Initial convergence to 1.0D-05 achieved.  Increase integral accuracy.
 SCF Done:  E(RB3LYP) =  -1639.17192177     A.U. after   14 cycles
            NFock= 14  Conv=0.55D-08     -V/T= 2.0055
 Calling FoFJK, ICntrl=      2127 FMM=F ISym2X=0 I1Cent= 0 IOpClX= 0 NMat=1 NMatS=1 NMatT=0.
 ***** Axes restored to original set *****
 -------------------------------------------------------------------
 Center     Atomic                   Forces (Hartrees/Bohr)
 Number     Number              X              Y              Z
 -------------------------------------------------------------------
      1        6           0.000136545   -0.001705496   -0.000874500
      2        6           0.001215568   -0.000076484    0.001731273
      3        6          -0.000320048    0.004635519    0.002824584
      4        6          -0.002299376   -0.003001823   -0.002266718
      5        6          -0.002444669    0.001225701    0.000991301
      6        6          -0.000916857    0.000015731    0.000239554
      7        8           0.000780728   -0.000971069   -0.001981246
      8        6          -0.000703699   -0.001260635    0.000607076
      9        6          -0.003102169   -0.000675803    0.001274637
     10        6           0.011360641    0.001062127   -0.003423765
     11        6           0.001591627   -0.001280254   -0.001156159
     12        6           0.000562862    0.002414120   -0.001484996
     13        6          -0.000578293    0.000963057    0.001915702
     14        6          -0.000421978   -0.002098318    0.002208247
     15        6           0.000248436   -0.002846402   -0.001836927
     16        6           0.000046828    0.002303720   -0.001407615
     17        6           0.001801959   -0.000969701   -0.002352994
     18        6          -0.002394210    0.001802146   -0.002273663
     19        6          -0.001152230    0.003029590    0.000620902
     20        6           0.004351447   -0.003931350    0.007306189
     21        6           0.002496706    0.002151525   -0.003541405
     22        8          -0.003060754   -0.002242687    0.002557207
     23        8           0.000089716   -0.001305171    0.000050285
     24        8           0.000060684   -0.002859595   -0.000248034
     25        8           0.000086355    0.001820750   -0.000047166
     26        8          -0.000049981    0.000366240   -0.000086162
     27        8          -0.004397905   -0.001012916    0.004614380
     28        1           0.000105943    0.000975161    0.000438707
     29        8           0.000598460   -0.002260464    0.000976289
     30        8          -0.003482325   -0.000845033   -0.003990563
     31        8           0.000675212   -0.000324627    0.000955056
     32        6          -0.004164803   -0.001118516    0.000865034
     33        8          -0.000431166   -0.000397301   -0.001405955
     34        1          -0.000428940   -0.001124241   -0.001627457
     35        1           0.000108949    0.000746157    0.000258257
     36        1           0.000190605   -0.001165399   -0.001506023
     37        1          -0.000190650    0.000674617   -0.001474894
     38        1          -0.000152238   -0.000072049    0.000685083
     39        1          -0.000395285   -0.000162032    0.000100448
     40        1           0.000096861    0.001474734    0.002813125
     41        1          -0.000280028   -0.001382976   -0.000110963
     42        1          -0.001366989   -0.000824129    0.001421037
     43        1           0.000930872    0.002386694   -0.000639722
     44        1          -0.000128014   -0.000995639    0.000550425
     45        1           0.000105953    0.001302792   -0.000056603
     46        1           0.000106312    0.000663500    0.000407082
     47        1           0.001174390    0.000489752   -0.000620253
     48        1           0.002616881    0.003092875   -0.002305408
     49        1           0.000228318    0.000956448   -0.000883127
     50        1           0.000181022    0.001304955   -0.002321440
     51        1           0.002565297    0.000755835    0.003675640
     52        1          -0.001652569    0.000296365   -0.000163762
 -------------------------------------------------------------------
 Cartesian Forces:  Max     0.011360641 RMS     0.002043989

 GradGradGradGradGradGradGradGradGradGradGradGradGradGradGradGradGradGrad
 Berny optimization.
 Using GEDIIS/GDIIS optimizer.
 FormGI is forming the generalized inverse of G from B-inverse, IUseBI=4.
 GSVD:  received Info=                   1 from GESDD.
 Internal  Forces:  Max     0.013372778 RMS     0.002049593
 Search for a local minimum.
 Step number   8 out of a maximum of  301
 All quantities printed in internal units (Hartrees-Bohrs-Radians)
 Mixed Optimization -- RFO/linear search
 Update second derivatives using D2CorX and points    7    8
 DE= -4.16D-03 DEPred=-5.18D-03 R= 8.03D-01
 TightC=F SS=  1.41D+00  RLast= 8.22D-01 DXNew= 3.2220D+00 2.4674D+00
 Trust test= 8.03D-01 RLast= 8.22D-01 DXMaxT set to 2.47D+00
 ITU=  1  1  1  1  1  1  1  0
 Use linear search instead of GDIIS.
     Eigenvalues ---    0.00004   0.00732   0.00818   0.00875   0.00997
     Eigenvalues ---    0.01216   0.01458   0.01586   0.01625   0.01660
     Eigenvalues ---    0.01666   0.01673   0.01871   0.02015   0.02104
     Eigenvalues ---    0.02119   0.02144   0.02148   0.02152   0.02156
     Eigenvalues ---    0.02157   0.02157   0.02157   0.02159   0.02174
     Eigenvalues ---    0.02179   0.02182   0.02246   0.02286   0.02287
     Eigenvalues ---    0.02288   0.02301   0.02325   0.02407   0.02747
     Eigenvalues ---    0.02790   0.03144   0.03281   0.04401   0.04685
     Eigenvalues ---    0.04807   0.05078   0.05132   0.05318   0.05456
     Eigenvalues ---    0.05542   0.05760   0.05945   0.06336   0.06880
     Eigenvalues ---    0.07115   0.07331   0.08003   0.08763   0.10909
     Eigenvalues ---    0.11160   0.11221   0.13555   0.14308   0.15551
     Eigenvalues ---    0.15892   0.15993   0.15999   0.16000   0.16000
     Eigenvalues ---    0.16000   0.16000   0.16001   0.16024   0.16082
     Eigenvalues ---    0.16257   0.16331   0.16937   0.17303   0.18564
     Eigenvalues ---    0.19225   0.19696   0.21313   0.22339   0.22829
     Eigenvalues ---    0.23413   0.23560   0.23952   0.24487   0.24885
     Eigenvalues ---    0.24924   0.24991   0.24995   0.24998   0.24999
     Eigenvalues ---    0.25006   0.25367   0.25726   0.27884   0.28578
     Eigenvalues ---    0.29297   0.29700   0.30071   0.30874   0.32012
     Eigenvalues ---    0.32037   0.32245   0.32277   0.32284   0.32289
     Eigenvalues ---    0.32308   0.32347   0.32863   0.33334   0.33620
     Eigenvalues ---    0.33680   0.33684   0.34140   0.37044   0.39273
     Eigenvalues ---    0.41150   0.42015   0.42441   0.43498   0.43609
     Eigenvalues ---    0.43959   0.45046   0.45161   0.45269   0.45340
     Eigenvalues ---    0.45629   0.45991   0.46289   0.46390   0.46511
     Eigenvalues ---    0.46748   0.47445   0.47696   0.49020   0.52444
     Eigenvalues ---    0.52955   0.52964   0.52966   0.53068   0.53949
     Eigenvalues ---    0.53974   0.54115   0.55698   0.57657   0.59489
     Eigenvalues ---    0.59522   0.59547   0.63577   0.97274   2.62925
 RFO step:  Lambda=-3.58825791D-03 EMin= 3.71470705D-05
 Quartic linear search produced a step of  0.26927.
 Iteration  1 RMS(Cart)=  0.10257079 RMS(Int)=  0.01505636
 Iteration  2 RMS(Cart)=  0.02241188 RMS(Int)=  0.00078317
 Iteration  3 RMS(Cart)=  0.00092350 RMS(Int)=  0.00017770
 Iteration  4 RMS(Cart)=  0.00000140 RMS(Int)=  0.00017770
 Iteration  5 RMS(Cart)=  0.00000000 RMS(Int)=  0.00017770
 Variable       Old X    -DE/DX   Delta X   Delta X   Delta X     New X
                                 (Linear)    (Quad)   (Total)
    R1        2.64587  -0.00243   0.00132  -0.00258  -0.00129   2.64458
    R2        2.63741  -0.00308   0.00154  -0.00291  -0.00139   2.63601
    R3        2.05213   0.00078  -0.00080   0.00142   0.00062   2.05275
    R4        2.65539  -0.00436   0.00205  -0.00019   0.00185   2.65723
    R5        2.62433  -0.00325   0.00159  -0.00279  -0.00120   2.62313
    R6        2.64833   0.00843  -0.00180  -0.00490  -0.00668   2.64165
    R7        2.84783  -0.00056   0.00339  -0.01085  -0.00747   2.84036
    R8        2.67381   0.00135  -0.00024   0.00180   0.00161   2.67541
    R9        2.63147   0.00254  -0.00099  -0.00078  -0.00188   2.62959
   R10        2.68145  -0.00297   0.00099   0.00183   0.00284   2.68429
   R11        2.79549  -0.00190   0.00239  -0.00846  -0.00593   2.78955
   R12        2.60457  -0.00186   0.00111  -0.00221  -0.00110   2.60347
   R13        2.63462   0.00296   0.00007  -0.00455  -0.00460   2.63001
   R14        2.56018  -0.00262   0.00274  -0.01159  -0.00887   2.55130
   R15        2.79107  -0.00475   0.00374  -0.00761  -0.00387   2.78720
   R16        2.75855  -0.00253   0.00062  -0.00012   0.00060   2.75914
   R17        2.03798   0.00187  -0.00148   0.00212   0.00065   2.03863
   R18        2.38019  -0.00496   0.00096   0.00463   0.00559   2.38578
   R19        2.91136  -0.00021   0.00363  -0.01342  -0.00969   2.90167
   R20        2.80607  -0.00235   0.00234   0.00860   0.01096   2.81703
   R21        2.06713   0.00093  -0.00087   0.00010  -0.00077   2.06637
   R22        2.66897  -0.00122   0.00155  -0.00477  -0.00320   2.66577
   R23        2.66106  -0.00298   0.00419  -0.01962  -0.01541   2.64564
   R24        2.61939   0.00064  -0.00132   0.00312   0.00181   2.62120
   R25        2.04085   0.00156  -0.00116   0.00120   0.00003   2.04089
   R26        2.66311  -0.00229   0.00174  -0.00117   0.00055   2.66366
   R27        2.61415  -0.00086   0.00054  -0.00162  -0.00107   2.61308
   R28        2.62732  -0.00017   0.00096  -0.00603  -0.00509   2.62224
   R29        2.64680  -0.00313   0.00220  -0.00191   0.00029   2.64709
   R30        2.64836  -0.00209  -0.00004   0.00614   0.00610   2.65446
   R31        2.05099   0.00067  -0.00092   0.00163   0.00070   2.05169
   R32        2.03832   0.00000  -0.00108   0.00445   0.00337   2.04168
   R33        2.87933   0.00020   0.00256  -0.01824  -0.01552   2.86382
   R34        2.74806  -0.00248   0.00170   0.00594   0.00764   2.75570
   R35        2.07401  -0.00313   0.00084   0.00588   0.00671   2.08072
   R36        2.86404   0.00112   0.00012  -0.01506  -0.01497   2.84907
   R37        2.74754  -0.00109  -0.00071   0.00522   0.00451   2.75205
   R38        2.08192  -0.00095   0.00090  -0.00191  -0.00101   2.08092
   R39        2.89563  -0.00096   0.00245  -0.01705  -0.01472   2.88091
   R40        2.76843  -0.00661   0.00272   0.00243   0.00515   2.77358
   R41        2.07827  -0.00037   0.00067  -0.00434  -0.00367   2.07460
   R42        2.77456  -0.00346  -0.00037   0.00838   0.00786   2.78242
   R43        2.89003  -0.00339  -0.00001   0.00524   0.00523   2.89526
   R44        2.07564   0.00095   0.00008  -0.00237  -0.00228   2.07335
   R45        1.84912  -0.00082   0.00023   0.00065   0.00088   1.85000
   R46        1.84506  -0.00117   0.00037   0.00034   0.00072   1.84578
   R47        1.84175  -0.00059   0.00019   0.00007   0.00026   1.84201
   R48        1.85251  -0.00054  -0.00031   0.00361   0.00330   1.85581
   R49        1.85582  -0.00137   0.00171  -0.00275  -0.00104   1.85478
   R50        1.85254   0.00019   0.00213  -0.00287  -0.00074   1.85180
   R51        1.85308  -0.00128   0.00155  -0.00384  -0.00229   1.85079
   R52        2.76924  -0.00199   0.00292   0.00884   0.01175   2.78100
   R53        2.07598   0.00023  -0.00163   0.00196   0.00032   2.07631
   R54        2.06798   0.00040  -0.00058  -0.00289  -0.00348   2.06450
   R55        1.84854  -0.00160   0.00112  -0.00366  -0.00255   1.84599
    A1        2.10342  -0.00102   0.00175  -0.00189  -0.00015   2.10327
    A2        2.09237   0.00034  -0.00070   0.00188   0.00116   2.09353
    A3        2.08739   0.00067  -0.00103   0.00001  -0.00104   2.08636
    A4        2.12577   0.00259  -0.00127   0.00234   0.00106   2.12683
    A5        2.10493   0.00116  -0.00059  -0.00279  -0.00338   2.10155
    A6        2.05240  -0.00374   0.00187   0.00034   0.00220   2.05461
    A7        2.02181   0.00048  -0.00154  -0.00147  -0.00301   2.01880
    A8        2.10570  -0.01337   0.00556   0.00652   0.01199   2.11769
    A9        2.15561   0.01289  -0.00404  -0.00525  -0.00937   2.14623
   A10        2.18263  -0.00598   0.00376   0.00229   0.00602   2.18865
   A11        1.99606   0.00948  -0.00425  -0.00685  -0.01129   1.98477
   A12        2.10433  -0.00349   0.00047   0.00403   0.00426   2.10859
   A13        2.02818   0.00262  -0.00145  -0.00353  -0.00501   2.02317
   A14        2.08194   0.00301  -0.00113  -0.00445  -0.00544   2.07650
   A15        2.17303  -0.00563   0.00257   0.00789   0.01027   2.18330
   A16        2.10455   0.00130  -0.00123   0.00227   0.00105   2.10560
   A17        2.10542   0.00054   0.00058  -0.00646  -0.00595   2.09947
   A18        2.07318  -0.00183   0.00064   0.00408   0.00466   2.07783
   A19        2.12453  -0.00122   0.00331  -0.01298  -0.00993   2.11460
   A20        2.08646   0.00236  -0.00497   0.01704   0.01198   2.09844
   A21        1.96043   0.00364   0.00025  -0.01922  -0.01893   1.94151
   A22        2.23621  -0.00599   0.00475   0.00214   0.00693   2.24314
   A23        2.15570  -0.00092   0.00313  -0.01274  -0.00950   2.14620
   A24        2.11486   0.00009  -0.00036   0.00625   0.00578   2.12065
   A25        2.01253   0.00084  -0.00277   0.00633   0.00347   2.01600
   A26        2.01103   0.00035  -0.00113   0.00715   0.00529   2.01631
   A27        2.17494  -0.00139   0.00083   0.00163   0.00120   2.17614
   A28        2.09414   0.00127  -0.00031  -0.01028  -0.01177   2.08238
   A29        2.01323   0.00235  -0.00125  -0.00103  -0.00210   2.01113
   A30        1.88807   0.00009  -0.00108   0.00022  -0.00072   1.88735
   A31        1.89019  -0.00206   0.00234   0.00228   0.00458   1.89477
   A32        1.89836   0.00070  -0.00230   0.00852   0.00594   1.90430
   A33        1.87827  -0.00105   0.00043   0.00224   0.00263   1.88089
   A34        1.89280  -0.00016   0.00218  -0.01336  -0.01118   1.88162
   A35        2.09699  -0.00067  -0.00036   0.00441   0.00403   2.10102
   A36        2.10678   0.00062   0.00390  -0.02761  -0.02374   2.08304
   A37        2.07938   0.00006  -0.00351   0.02319   0.01973   2.09911
   A38        2.09996  -0.00014   0.00249  -0.01514  -0.01262   2.08735
   A39        2.12804   0.00000  -0.00023   0.00254   0.00229   2.13033
   A40        2.05515   0.00014  -0.00225   0.01254   0.01026   2.06541
   A41        2.09268  -0.00011   0.00016  -0.00297  -0.00281   2.08987
   A42        2.09377  -0.00029  -0.00128   0.01179   0.01052   2.10429
   A43        2.09673   0.00040   0.00111  -0.00883  -0.00771   2.08902
   A44        2.10466  -0.00069  -0.00084   0.01005   0.00917   2.11383
   A45        1.98698   0.00123  -0.00163  -0.00345  -0.00507   1.98191
   A46        2.19149  -0.00055   0.00246  -0.00663  -0.00416   2.18733
   A47        2.08605   0.00060   0.00030  -0.00581  -0.00553   2.08051
   A48        2.09947  -0.00008  -0.00048   0.00354   0.00307   2.10254
   A49        2.09765  -0.00052   0.00019   0.00227   0.00247   2.10012
   A50        2.10346   0.00028   0.00141  -0.00939  -0.00801   2.09545
   A51        2.07925   0.00011  -0.00078  -0.00627  -0.00711   2.07214
   A52        2.10015  -0.00039  -0.00071   0.01538   0.01461   2.11475
   A53        1.90700  -0.00092   0.00247  -0.01494  -0.01270   1.89430
   A54        1.87227   0.00062  -0.00284   0.00649   0.00363   1.87591
   A55        1.92698   0.00041  -0.00037   0.00557   0.00528   1.93226
   A56        1.91695  -0.00052   0.00258  -0.00929  -0.00657   1.91038
   A57        1.91912   0.00048  -0.00141   0.01287   0.01149   1.93060
   A58        1.92095  -0.00009  -0.00040  -0.00117  -0.00161   1.91934
   A59        1.95168  -0.00004  -0.00266   0.00115  -0.00225   1.94942
   A60        1.86707   0.00032  -0.00342   0.02087   0.01757   1.88464
   A61        1.88764   0.00025   0.00216  -0.01915  -0.01687   1.87077
   A62        1.94798  -0.00001  -0.00083   0.01100   0.01021   1.95819
   A63        1.89106  -0.00026   0.00340  -0.00951  -0.00608   1.88498
   A64        1.91754  -0.00026   0.00151  -0.00526  -0.00372   1.91382
   A65        1.93817  -0.00124   0.00150   0.00884   0.00982   1.94799
   A66        1.83848   0.00166   0.00130   0.00794   0.00964   1.84812
   A67        1.91386   0.00029  -0.00330   0.00876   0.00547   1.91933
   A68        1.94005  -0.00083  -0.00239  -0.01299  -0.01530   1.92475
   A69        1.90139   0.00109  -0.00006   0.00002  -0.00004   1.90134
   A70        1.93149  -0.00100   0.00296  -0.01223  -0.00945   1.92204
   A71        1.92888   0.00110   0.00581   0.01971   0.02491   1.95379
   A72        1.98020  -0.00332   0.00193  -0.02565  -0.02348   1.95672
   A73        1.89013   0.00029  -0.00673   0.01489   0.00816   1.89829
   A74        1.82918   0.00137  -0.00353   0.00161  -0.00138   1.82780
   A75        1.93832  -0.00038   0.00179  -0.01181  -0.01013   1.92819
   A76        1.89718   0.00094   0.00098  -0.00012   0.00076   1.89793
   A77        1.99282   0.00026   0.00085   0.00188   0.00140   1.99422
   A78        1.94982  -0.00148   0.00242  -0.00067   0.00175   1.95156
   A79        1.97134  -0.00297   0.00495  -0.00562  -0.00067   1.97068
   A80        1.98177  -0.00215   0.00444  -0.00759  -0.00315   1.97862
   A81        1.91804  -0.00103   0.00069   0.00549   0.00618   1.92422
   A82        1.87677  -0.00033   0.00057  -0.00511  -0.00453   1.87224
   A83        1.95054  -0.00715   0.00468  -0.02203  -0.01735   1.93319
   A84        1.89119  -0.00059   0.00309  -0.00869  -0.00560   1.88559
   A85        1.85843  -0.00189  -0.00650   0.01949   0.01296   1.87140
   A86        1.92666  -0.00028  -0.00247  -0.00190  -0.00442   1.92224
   A87        1.89159   0.00193   0.00204   0.00099   0.00307   1.89467
   A88        1.90832   0.00085  -0.00127  -0.00323  -0.00460   1.90372
   A89        1.98696  -0.00073   0.00776  -0.01610  -0.00836   1.97860
   A90        1.89173   0.00010   0.00031   0.00105   0.00134   1.89307
   A91        1.93705  -0.00028   0.00407  -0.00054   0.00353   1.94058
    D1       -0.00208  -0.00042   0.00227   0.00296   0.00530   0.00323
    D2        3.12536   0.00007   0.00311  -0.00571  -0.00253   3.12283
    D3        3.13839  -0.00031  -0.00112   0.00030  -0.00077   3.13762
    D4       -0.01735   0.00018  -0.00028  -0.00836  -0.00861  -0.02596
    D5        0.00190  -0.00032   0.00063   0.00301   0.00364   0.00554
    D6        3.13463   0.00032  -0.00221  -0.01108  -0.01327   3.12136
    D7       -3.13858  -0.00044   0.00401   0.00565   0.00969  -3.12889
    D8       -0.00584   0.00020   0.00117  -0.00843  -0.00722  -0.01306
    D9        0.00328   0.00068  -0.00195  -0.00706  -0.00906  -0.00578
   D10       -3.12661   0.00039   0.00000   0.01101   0.01107  -3.11554
   D11       -3.12457   0.00017  -0.00275   0.00138  -0.00138  -3.12595
   D12        0.02873  -0.00012  -0.00079   0.01945   0.01875   0.04748
   D13        0.02685   0.00006  -0.00890  -0.05408  -0.06298  -0.03613
   D14       -3.12832   0.00058  -0.00812  -0.06237  -0.07050   3.08437
   D15       -0.00468  -0.00020  -0.00126   0.00581   0.00449  -0.00019
   D16       -3.12664  -0.00094  -0.00002   0.03719   0.03696  -3.08968
   D17        3.12483  -0.00010  -0.00324  -0.01275  -0.01584   3.10899
   D18        0.00288  -0.00084  -0.00200   0.01864   0.01663   0.01951
   D19        2.05132  -0.00195   0.00758  -0.00808  -0.00046   2.05085
   D20       -2.10214   0.00064   0.00285   0.00247   0.00528  -2.09685
   D21       -0.05398  -0.00062   0.00610  -0.01199  -0.00588  -0.05986
   D22       -1.07764  -0.00216   0.00968   0.01139   0.02110  -1.05654
   D23        1.05209   0.00043   0.00495   0.02194   0.02685   1.07894
   D24        3.10025  -0.00083   0.00820   0.00748   0.01569   3.11593
   D25        0.00455  -0.00048   0.00393  -0.00031   0.00374   0.00829
   D26       -3.12871  -0.00076   0.00588   0.01043   0.01631  -3.11240
   D27        3.12537   0.00043   0.00258  -0.03363  -0.03104   3.09433
   D28       -0.00789   0.00016   0.00453  -0.02289  -0.01847  -0.02636
   D29       -3.09955  -0.00029   0.00129   0.00668   0.00814  -3.09141
   D30        0.06071  -0.00096   0.00244   0.03653   0.03892   0.09963
   D31       -0.00296   0.00073  -0.00352  -0.00422  -0.00780  -0.01075
   D32       -3.13586   0.00008  -0.00073   0.00966   0.00896  -3.12689
   D33        3.12982   0.00107  -0.00559  -0.01565  -0.02133   3.10849
   D34       -0.00308   0.00043  -0.00280  -0.00177  -0.00457  -0.00765
   D35       -0.04208   0.00102  -0.01138  -0.00383  -0.01520  -0.05728
   D36       -3.09910  -0.00220   0.02300   0.01710   0.04029  -3.05881
   D37        3.10859   0.00067  -0.00925   0.00793  -0.00130   3.10729
   D38        0.05157  -0.00255   0.02513   0.02885   0.05420   0.10576
   D39       -0.00317  -0.00035   0.00081   0.00452   0.00535   0.00217
   D40        3.12972   0.00029  -0.00198  -0.00932  -0.01132   3.11841
   D41       -0.05857   0.00017  -0.00139  -0.02241  -0.02373  -0.08230
   D42        3.09554   0.00008  -0.00338  -0.01886  -0.02211   3.07344
   D43        0.00312   0.00119  -0.00674  -0.00544  -0.01206  -0.00894
   D44       -3.12346   0.00027  -0.00633   0.00818   0.00200  -3.12146
   D45        3.12999   0.00139  -0.00448  -0.00975  -0.01419   3.11580
   D46        0.00342   0.00046  -0.00407   0.00386  -0.00013   0.00329
   D47       -3.06036  -0.00073  -0.01200  -0.04477  -0.05679  -3.11715
   D48        0.09027  -0.00082  -0.01463  -0.04486  -0.05950   0.03077
   D49        0.09507  -0.00092  -0.01405  -0.04095  -0.05501   0.04006
   D50       -3.03748  -0.00100  -0.01669  -0.04105  -0.05772  -3.09520
   D51        0.04564  -0.00177   0.01280   0.01825   0.03103   0.07667
   D52        3.10689   0.00116  -0.01990  -0.00106  -0.02066   3.08622
   D53       -3.11016  -0.00090   0.01243   0.00538   0.01777  -3.09239
   D54       -0.04892   0.00203  -0.02027  -0.01393  -0.03392  -0.08284
   D55        3.12842   0.00201  -0.00008   0.03115   0.03099  -3.12377
   D56       -1.07755   0.00124   0.00275   0.01558   0.01832  -1.05923
   D57        1.01569   0.00174   0.00030   0.02131   0.02165   1.03734
   D58        1.00422  -0.00027   0.00402   0.02504   0.02883   1.03305
   D59        3.08143  -0.00105   0.00686   0.00947   0.01616   3.09759
   D60       -1.10852  -0.00054   0.00441   0.01519   0.01949  -1.08903
   D61       -1.04298   0.00012   0.00243   0.03508   0.03746  -1.00552
   D62        1.03423  -0.00065   0.00526   0.01950   0.02479   1.05902
   D63        3.12747  -0.00015   0.00281   0.02523   0.02812  -3.12760
   D64        3.04627  -0.00339   0.00848   0.02491   0.03350   3.07977
   D65       -1.03813   0.00005   0.00466   0.02934   0.03430  -1.00383
   D66        0.99980  -0.00090   0.00513   0.02932   0.03449   1.03428
   D67       -3.11633  -0.00015  -0.00311   0.00246  -0.00063  -3.11696
   D68        0.03460  -0.00028  -0.00460   0.01025   0.00565   0.04025
   D69        0.01636  -0.00007  -0.00044   0.00229   0.00188   0.01825
   D70       -3.11589  -0.00019  -0.00192   0.01008   0.00816  -3.10773
   D71        3.11754   0.00002   0.00444  -0.00363   0.00078   3.11831
   D72       -0.05177   0.00026   0.00006  -0.01523  -0.01510  -0.06686
   D73       -0.01511  -0.00006   0.00180  -0.00363  -0.00185  -0.01696
   D74        3.09877   0.00018  -0.00258  -0.01523  -0.01772   3.08105
   D75       -0.00281   0.00009  -0.00060   0.00138   0.00077  -0.00204
   D76        3.14120   0.00004  -0.00052   0.00253   0.00201  -3.13998
   D77        3.12983   0.00021   0.00084  -0.00614  -0.00531   3.12452
   D78       -0.00935   0.00016   0.00091  -0.00498  -0.00407  -0.01342
   D79       -0.01241   0.00002   0.00025  -0.00361  -0.00337  -0.01578
   D80        3.14017  -0.00009   0.00122  -0.00020   0.00102   3.14118
   D81        3.12676   0.00007   0.00017  -0.00474  -0.00457   3.12219
   D82       -0.00385  -0.00004   0.00114  -0.00133  -0.00018  -0.00403
   D83       -3.12849  -0.00008   0.00102   0.00274   0.00376  -3.12473
   D84        0.01552  -0.00013   0.00110   0.00389   0.00499   0.02051
   D85        0.01364  -0.00014   0.00109   0.00231   0.00342   0.01706
   D86       -3.13449  -0.00010   0.00206   0.00201   0.00410  -3.13040
   D87       -3.14030  -0.00001  -0.00002  -0.00148  -0.00150   3.14138
   D88       -0.00525   0.00003   0.00095  -0.00178  -0.00083  -0.00608
   D89       -3.10392   0.00006   0.00202   0.01298   0.01501  -3.08891
   D90        0.04930  -0.00005   0.00307   0.01646   0.01952   0.06882
   D91        0.00022   0.00016  -0.00210   0.00124  -0.00088  -0.00065
   D92       -3.11332  -0.00009   0.00233   0.01333   0.01575  -3.09758
   D93       -3.13483   0.00013  -0.00306   0.00154  -0.00155  -3.13639
   D94        0.03480  -0.00012   0.00138   0.01362   0.01507   0.04987
   D95       -0.99180   0.00003  -0.00378  -0.03612  -0.03977  -1.03157
   D96       -3.12953  -0.00015   0.00131  -0.06445  -0.06309   3.09057
   D97        1.08900  -0.00015   0.00022  -0.05945  -0.05913   1.02988
   D98       -3.04106   0.00012  -0.00327  -0.02981  -0.03308  -3.07414
   D99        1.10439  -0.00006   0.00182  -0.05815  -0.05640   1.04799
   D100      -0.96026  -0.00006   0.00072  -0.05314  -0.05244  -1.01270
   D101       1.12571   0.00026  -0.00354  -0.03065  -0.03419   1.09152
   D102      -1.01202   0.00008   0.00155  -0.05898  -0.05751  -1.06953
   D103      -3.07667   0.00008   0.00046  -0.05398  -0.05355  -3.13022
   D104      -2.93752   0.00044   0.01200   0.06612   0.07821  -2.85931
   D105      -0.86672  -0.00058   0.01475   0.04688   0.06154  -0.80518
   D106       1.24858  -0.00037   0.01441   0.05614   0.07054   1.31913
   D107       0.94460   0.00013  -0.00452   0.00482   0.00017   0.94478
   D108       3.04658  -0.00053  -0.00579  -0.00116  -0.00695   3.03963
   D109      -1.15765  -0.00064  -0.00325  -0.00662  -0.00983  -1.16748
   D110       3.03543   0.00050  -0.01138   0.03984   0.02834   3.06378
   D111      -1.14577  -0.00016  -0.01264   0.03386   0.02122  -1.12456
   D112       0.93318  -0.00026  -0.01010   0.02840   0.01834   0.95152
   D113      -1.13418   0.00000  -0.00778   0.03387   0.02603  -1.10815
   D114       0.96780  -0.00066  -0.00905   0.02790   0.01891   0.98671
   D115       3.04675  -0.00076  -0.00651   0.02243   0.01603   3.06278
   D116       3.11669   0.00002  -0.00911  -0.00796  -0.01718   3.09951
   D117       0.97665  -0.00014  -0.00292  -0.03006  -0.03290   0.94376
   D118      -1.12144   0.00037  -0.00765  -0.02173  -0.02937  -1.15080
   D119      -0.91383  -0.00026   0.00715   0.04554   0.05298  -0.86085
   D120      -2.96238  -0.00060   0.00648   0.04663   0.05330  -2.90907
   D121       1.21298   0.00014   0.00872   0.05283   0.06171   1.27469
   D122      -2.95456  -0.00103   0.00608   0.03827   0.04454  -2.91002
   D123       1.28008  -0.00137   0.00541   0.03935   0.04486   1.32494
   D124      -0.82775  -0.00063   0.00765   0.04555   0.05327  -0.77448
   D125       1.19579   0.00003   0.00396   0.06201   0.06605   1.26184
   D126      -0.85275  -0.00030   0.00329   0.06310   0.06637  -0.78638
   D127      -2.96058   0.00043   0.00553   0.06930   0.07478  -2.88580
   D128      -2.95435   0.00207   0.03040   0.03467   0.06526  -2.88910
   D129      -0.85361   0.00114   0.03171   0.04306   0.07450  -0.77911
   D130       1.26167   0.00128   0.03205   0.02600   0.05814   1.31981
   D131       0.98987   0.00041  -0.00797  -0.06814  -0.07622   0.91365
   D132       3.12934  -0.00214  -0.00458  -0.08710  -0.09161   3.03773
   D133      -1.10830  -0.00044  -0.00453  -0.09217  -0.09646  -1.20475
   D134      -1.41459   0.00225   0.07408   0.20685   0.28073  -1.13385
   D135       0.65502   0.00201   0.06721   0.21335   0.28040   0.93543
   D136       2.72434   0.00314   0.06740   0.21411   0.28132   3.00566
   D137       2.76279   0.00187   0.06818   0.19607   0.26438   3.02717
   D138      -1.45079   0.00163   0.06131   0.20257   0.26405  -1.18673
   D139       0.61853   0.00275   0.06150   0.20333   0.26497   0.88350
   D140       0.68926   0.00113   0.06749   0.20900   0.27651   0.96577
   D141       2.75887   0.00089   0.06062   0.21550   0.27618   3.03505
   D142      -1.45499   0.00201   0.06081   0.21627   0.27709  -1.17790
   D143      -2.95262  -0.00084   0.00541   0.06278   0.06825  -2.88437
   D144       1.24897   0.00011   0.01290   0.05570   0.06862   1.31759
   D145      -0.86941  -0.00014   0.00823   0.06767   0.07583  -0.79358
         Item               Value     Threshold  Converged?
 Maximum Force            0.013373     0.000450     NO 
 RMS     Force            0.002050     0.000300     NO 
 Maximum Displacement     0.813597     0.001800     NO 
 RMS     Displacement     0.117328     0.001200     NO 
 Predicted change in Energy=-3.407916D-03
 GradGradGradGradGradGradGradGradGradGradGradGradGradGradGradGradGradGrad

 Stoichiometry    C21H20O11
 Framework group  C1[X(C21H20O11)]
 Deg. of freedom   150
 Full point group                 C1      NOp   1
 Largest Abelian subgroup         C1      NOp   1
 Largest concise Abelian subgroup C1      NOp   1
                         Standard orientation:                         
 ---------------------------------------------------------------------
 Center     Atomic      Atomic             Coordinates (Angstroms)
 Number     Number       Type             X           Y           Z
 ---------------------------------------------------------------------
      1          6           0       -4.590258    0.504231    0.220787
      2          6           0       -3.757087   -0.616877    0.134718
      3          6           0       -2.357392   -0.498252    0.071205
      4          6           0       -1.858783    0.807530    0.092454
      5          6           0       -2.642947    1.983677    0.170967
      6          6           0       -4.048237    1.789352    0.242493
      7          8           0       -0.475332    0.880611   -0.038084
      8          6           0        0.190175    2.101422    0.022514
      9          6           0       -0.508769    3.252780    0.115248
     10          6           0       -1.967871    3.296205    0.146195
     11          6           0       -1.475255   -1.708721   -0.054385
     12          6           0        1.651857    1.917260   -0.048012
     13          6           0        2.515554    3.030088    0.026969
     14          6           0        3.886249    2.841229   -0.070571
     15          6           0        4.402542    1.540756   -0.240964
     16          6           0        3.562904    0.437300   -0.294872
     17          6           0        2.174494    0.627133   -0.197899
     18          6           0       -0.635402   -1.776182   -1.338070
     19          6           0        0.170956   -3.059177   -1.319345
     20          6           0        1.078893   -3.129287   -0.117770
     21          6           0        0.307115   -2.929096    1.181623
     22          8           0       -0.565818   -1.744670    1.126225
     23          8           0       -4.873657    2.890729    0.303292
     24          8           0       -4.297338   -1.895530    0.135678
     25          8           0        5.800231    1.499839   -0.324464
     26          8           0        4.751340    3.917523    0.002226
     27          8           0       -2.550149    4.406488    0.294941
     28          1           0       -2.103943   -2.602718   -0.019594
     29          8           0       -1.559828   -1.799892   -2.465624
     30          8           0        1.684366   -4.465931   -0.149070
     31          8           0        0.908652   -3.144874   -2.572075
     32          6           0        1.237623   -2.671787    2.371285
     33          8           0        2.030699   -3.894331    2.576570
     34          1           0       -5.269237   -1.897618    0.232837
     35          1           0       -5.668139    0.376797    0.264494
     36          1           0       -0.014721    4.211338    0.145033
     37          1           0        2.145513    4.034104    0.173264
     38          1           0        3.972622   -0.560805   -0.416044
     39          1           0        1.494204   -0.212205   -0.195603
     40          1           0        0.029196   -0.901681   -1.414987
     41          1           0       -0.545471   -3.892844   -1.253639
     42          1           0        1.858359   -2.359714   -0.191413
     43          1           0       -0.282920   -3.831631    1.384292
     44          1           0       -5.818644    2.636229    0.328372
     45          1           0        6.151679    0.605645   -0.488896
     46          1           0        5.680003    3.614647   -0.099172
     47          1           0       -1.054226   -2.102300   -3.250654
     48          1           0        2.106040   -4.676503    0.710064
     49          1           0        1.459814   -3.954002   -2.544686
     50          1           0        1.916049   -1.837068    2.147233
     51          1           0        0.628610   -2.400001    3.236595
     52          1           0        2.471732   -3.886857    3.448168
 ---------------------------------------------------------------------
 Rotational constants (GHZ):      0.1446496      0.1192079      0.0754476
 Standard basis: 6-31G (6D, 7F)
 There are   328 symmetry adapted cartesian basis functions of A   symmetry.
 There are   328 symmetry adapted basis functions of A   symmetry.
   328 basis functions,   784 primitive gaussians,   328 cartesian basis functions
   117 alpha electrons      117 beta electrons
       nuclear repulsion energy      3412.6256945661 Hartrees.
 NAtoms=   52 NActive=   52 NUniq=   52 SFac= 1.00D+00 NAtFMM=   60 NAOKFM=F Big=F
 Integral buffers will be    262144 words long.
 Raffenetti 2 integral format.
 Two-electron integral symmetry is turned on.
 One-electron integrals computed using PRISM.
 NBasis=   328 RedAO= T EigKep=  3.83D-04  NBF=   328
 NBsUse=   328 1.00D-06 EigRej= -1.00D+00 NBFU=   328
 Initial guess from the checkpoint file:  "C:\Users\GHS Azim Shah\Desktop\comp17.chk"
 B after Tr=     0.000000    0.000000    0.000000
         Rot=    0.998281    0.002854   -0.006247   -0.058213 Ang=   6.72 deg.
 ExpMin= 1.61D-01 ExpMax= 5.48D+03 ExpMxC= 8.25D+02 IAcc=1 IRadAn=         1 AccDes= 0.00D+00
 Harris functional with IExCor=  402 and IRadAn=       1 diagonalized for initial guess.
 HarFok:  IExCor=  402 AccDes= 0.00D+00 IRadAn=         1 IDoV= 1 UseB2=F ITyADJ=14
 ICtDFT=  3500011 ScaDFX=  1.000000  1.000000  1.000000  1.000000
 FoFCou: FMM=F IPFlag=           0 FMFlag=      100000 FMFlg1=           0
         NFxFlg=           0 DoJE=T BraDBF=F KetDBF=T FulRan=T
         wScrn=  0.000000 ICntrl=     500 IOpCl=  0 I1Cent=   200000004 NGrid=           0
         NMat0=    1 NMatS0=      1 NMatT0=    0 NMatD0=    1 NMtDS0=    0 NMtDT0=    0
 Petite list used in FoFCou.
 Requested convergence on RMS density matrix=1.00D-08 within 128 cycles.
 Requested convergence on MAX density matrix=1.00D-06.
 Requested convergence on             energy=1.00D-06.
 No special actions if energy rises.
 Integral accuracy reduced to 1.0D-05 until final iterations.
 Initial convergence to 1.0D-05 achieved.  Increase integral accuracy.
 SCF Done:  E(RB3LYP) =  -1639.17266302     A.U. after   14 cycles
            NFock= 14  Conv=0.64D-08     -V/T= 2.0054
 Calling FoFJK, ICntrl=      2127 FMM=F ISym2X=0 I1Cent= 0 IOpClX= 0 NMat=1 NMatS=1 NMatT=0.
 ***** Axes restored to original set *****
 -------------------------------------------------------------------
 Center     Atomic                   Forces (Hartrees/Bohr)
 Number     Number              X              Y              Z
 -------------------------------------------------------------------
      1        6           0.000438678   -0.002223086   -0.000588279
      2        6           0.003328971   -0.000546834    0.003204349
      3        6          -0.000534681    0.008186584    0.002432686
      4        6          -0.005642620   -0.002929707   -0.002825725
      5        6          -0.004110465    0.001727504    0.003468455
      6        6          -0.002000405   -0.000349107   -0.000815730
      7        8           0.003754796    0.003566546   -0.005699207
      8        6          -0.001245690   -0.007062392    0.002452780
      9        6          -0.005673963    0.002892923    0.000471072
     10        6           0.019252607    0.001574830   -0.009459220
     11        6           0.005186612    0.000212611    0.000580793
     12        6           0.001467887    0.007864941   -0.005924643
     13        6          -0.000390345   -0.002372415    0.002543547
     14        6          -0.000134031   -0.002179281    0.001975236
     15        6           0.000029040   -0.004889222   -0.001812586
     16        6          -0.000124372    0.005602861   -0.000087969
     17        6           0.001763414   -0.007699231    0.002087008
     18        6          -0.007630231    0.000342410   -0.005555947
     19        6          -0.003636894    0.004414936    0.005051705
     20        6           0.003410167   -0.009878533    0.010914874
     21        6           0.007615387    0.002630684   -0.004864996
     22        8          -0.003923073   -0.005260454    0.002881852
     23        8           0.000622031   -0.001797445   -0.001199754
     24        8           0.000210239   -0.003013281    0.000574644
     25        8          -0.000208531    0.001202827    0.000404911
     26        8          -0.000047442    0.000350996   -0.001184413
     27        8          -0.007327078   -0.000208083    0.007141624
     28        1          -0.000689476    0.001885322    0.000242814
     29        8           0.003215581   -0.002109732    0.000415458
     30        8          -0.006932111    0.002640150   -0.004402153
     31        8           0.003450828    0.000992270   -0.001405233
     32        6          -0.003923648   -0.001065736   -0.001653692
     33        8           0.000045044    0.004677757   -0.001849740
     34        1          -0.001017837   -0.001416593   -0.001622090
     35        1           0.000092122    0.000462322    0.000375662
     36        1           0.000623165   -0.000962405   -0.001080987
     37        1          -0.000808048    0.000388310   -0.001444847
     38        1          -0.000023427   -0.000103698    0.000411345
     39        1          -0.000595623   -0.002994773   -0.001011806
     40        1          -0.000336766    0.003913208    0.005459723
     41        1          -0.001154948   -0.001665506    0.001503623
     42        1          -0.002037866   -0.001349271    0.000371814
     43        1          -0.000765948    0.002584249    0.000723519
     44        1          -0.000095001   -0.001629499    0.000475126
     45        1           0.000183342    0.001039627   -0.000281184
     46        1           0.000276939    0.002604100    0.000707737
     47        1           0.000440148   -0.000037087   -0.000612221
     48        1           0.004228285   -0.000498542   -0.004148652
     49        1           0.000131206    0.000131225    0.000098940
     50        1          -0.000309562    0.002467716   -0.000554695
     51        1           0.003344544   -0.000354571    0.003164440
     52        1          -0.001790953    0.000239569   -0.000049966
 -------------------------------------------------------------------
 Cartesian Forces:  Max     0.019252607 RMS     0.003612002

 GradGradGradGradGradGradGradGradGradGradGradGradGradGradGradGradGradGrad
 Berny optimization.
 Using GEDIIS/GDIIS optimizer.
 FormGI is forming the generalized inverse of G from B-inverse, IUseBI=4.
 GSVD:  received Info=                   1 from GESDD.
 Internal  Forces:  Max     0.021001176 RMS     0.003382650
 Search for a local minimum.
 Step number   9 out of a maximum of  301
 All quantities printed in internal units (Hartrees-Bohrs-Radians)
 Mixed Optimization -- RFO/linear search
 Update second derivatives using D2CorX and points    8    9
 DE= -7.41D-04 DEPred=-3.41D-03 R= 2.18D-01
 Trust test= 2.18D-01 RLast= 9.29D-01 DXMaxT set to 2.47D+00
 ITU=  0  1  1  1  1  1  1  1  0
 Use linear search instead of GDIIS.
     Eigenvalues ---    0.00160   0.00471   0.00737   0.00851   0.00955
     Eigenvalues ---    0.01004   0.01489   0.01589   0.01624   0.01663
     Eigenvalues ---    0.01666   0.01755   0.01873   0.02037   0.02107
     Eigenvalues ---    0.02111   0.02144   0.02147   0.02152   0.02155
     Eigenvalues ---    0.02156   0.02158   0.02158   0.02167   0.02175
     Eigenvalues ---    0.02180   0.02183   0.02251   0.02286   0.02287
     Eigenvalues ---    0.02288   0.02324   0.02345   0.02396   0.02666
     Eigenvalues ---    0.02777   0.03094   0.03264   0.04334   0.04501
     Eigenvalues ---    0.04736   0.04808   0.05176   0.05299   0.05395
     Eigenvalues ---    0.05499   0.05809   0.05977   0.06345   0.06841
     Eigenvalues ---    0.07031   0.07350   0.07852   0.08770   0.10643
     Eigenvalues ---    0.11034   0.11340   0.12969   0.14178   0.14957
     Eigenvalues ---    0.15795   0.15892   0.15995   0.15999   0.15999
     Eigenvalues ---    0.16000   0.16000   0.16000   0.16013   0.16025
     Eigenvalues ---    0.16101   0.16367   0.16785   0.17258   0.18483
     Eigenvalues ---    0.18581   0.19618   0.21300   0.22332   0.22398
     Eigenvalues ---    0.23385   0.23561   0.23935   0.24391   0.24517
     Eigenvalues ---    0.24796   0.24915   0.24975   0.24986   0.24995
     Eigenvalues ---    0.24997   0.25092   0.25683   0.27953   0.28772
     Eigenvalues ---    0.29272   0.30010   0.30098   0.30784   0.31565
     Eigenvalues ---    0.32054   0.32222   0.32262   0.32280   0.32286
     Eigenvalues ---    0.32289   0.32331   0.32816   0.33285   0.33627
     Eigenvalues ---    0.33680   0.33682   0.34001   0.36233   0.39113
     Eigenvalues ---    0.41174   0.42013   0.42328   0.43400   0.43660
     Eigenvalues ---    0.44008   0.44797   0.45106   0.45202   0.45300
     Eigenvalues ---    0.45626   0.45737   0.46285   0.46393   0.46423
     Eigenvalues ---    0.46645   0.47282   0.47446   0.49021   0.52604
     Eigenvalues ---    0.52951   0.52964   0.52965   0.53069   0.53957
     Eigenvalues ---    0.53970   0.54095   0.55686   0.57786   0.59496
     Eigenvalues ---    0.59515   0.59540   0.63495   0.96639   1.67324
 RFO step:  Lambda=-7.43528007D-03 EMin= 1.59984160D-03
 Quartic linear search produced a step of -0.37314.
 Iteration  1 RMS(Cart)=  0.27738665 RMS(Int)=  0.01607627
 Iteration  2 RMS(Cart)=  0.04931996 RMS(Int)=  0.00061476
 Iteration  3 RMS(Cart)=  0.00145564 RMS(Int)=  0.00028941
 Iteration  4 RMS(Cart)=  0.00000164 RMS(Int)=  0.00028941
 Iteration  5 RMS(Cart)=  0.00000000 RMS(Int)=  0.00028941
 Variable       Old X    -DE/DX   Delta X   Delta X   Delta X     New X
                                 (Linear)    (Quad)   (Total)
    R1        2.64458  -0.00256   0.00048  -0.00648  -0.00595   2.63863
    R2        2.63601  -0.00285   0.00052  -0.01084  -0.01028   2.62573
    R3        2.05275   0.00051  -0.00023   0.00400   0.00377   2.05652
    R4        2.65723  -0.00528  -0.00069   0.00224   0.00156   2.65880
    R5        2.62313  -0.00265   0.00045  -0.00583  -0.00538   2.61775
    R6        2.64165   0.01508   0.00249   0.00730   0.00975   2.65140
    R7        2.84036   0.00232   0.00279   0.00872   0.01151   2.85187
    R8        2.67541   0.00198  -0.00060   0.00738   0.00657   2.68199
    R9        2.62959   0.00587   0.00070  -0.01287  -0.01230   2.61729
   R10        2.68429  -0.00523  -0.00106  -0.00040  -0.00147   2.68282
   R11        2.78955  -0.00167   0.00221   0.01386   0.01605   2.80560
   R12        2.60347  -0.00148   0.00041  -0.00239  -0.00198   2.60149
   R13        2.63001   0.00761   0.00172  -0.00571  -0.00397   2.62605
   R14        2.55130   0.00153   0.00331  -0.00730  -0.00384   2.54747
   R15        2.78720   0.00067   0.00144  -0.02929  -0.02785   2.75936
   R16        2.75914  -0.00282  -0.00022  -0.00690  -0.00698   2.75216
   R17        2.03863   0.00141  -0.00024   0.00673   0.00649   2.04512
   R18        2.38578  -0.00725  -0.00208  -0.00572  -0.00781   2.37797
   R19        2.90167   0.00215   0.00362  -0.00296   0.00074   2.90241
   R20        2.81703  -0.00297  -0.00409  -0.01158  -0.01581   2.80122
   R21        2.06637   0.00124   0.00029  -0.00089  -0.00060   2.06577
   R22        2.66577   0.00052   0.00119  -0.00502  -0.00379   2.66199
   R23        2.64564   0.00413   0.00575  -0.01589  -0.01009   2.63555
   R24        2.62120  -0.00021  -0.00067   0.00140   0.00072   2.62192
   R25        2.04089   0.00136  -0.00001   0.00609   0.00607   2.04696
   R26        2.66366  -0.00153  -0.00021  -0.00641  -0.00667   2.65699
   R27        2.61308  -0.00144   0.00040   0.00198   0.00238   2.61546
   R28        2.62224   0.00102   0.00190   0.00417   0.00603   2.62826
   R29        2.64709  -0.00223  -0.00011  -0.00848  -0.00859   2.63850
   R30        2.65446  -0.00337  -0.00227  -0.00920  -0.01147   2.64299
   R31        2.05169   0.00042  -0.00026   0.00154   0.00127   2.05297
   R32        2.04168  -0.00266  -0.00126   0.01277   0.01152   2.05320
   R33        2.86382   0.00416   0.00579  -0.00103   0.00494   2.86875
   R34        2.75570  -0.00418  -0.00285  -0.00228  -0.00513   2.75057
   R35        2.08072  -0.00667  -0.00250   0.00847   0.00596   2.08669
   R36        2.84907   0.00408   0.00559   0.00285   0.00858   2.85765
   R37        2.75205  -0.00372  -0.00168  -0.00222  -0.00390   2.74815
   R38        2.08092   0.00000   0.00038  -0.00699  -0.00662   2.07430
   R39        2.88091   0.00573   0.00549   0.01075   0.01615   2.89706
   R40        2.77358  -0.00858  -0.00192  -0.02912  -0.03105   2.74254
   R41        2.07460   0.00083   0.00137  -0.00358  -0.00221   2.07239
   R42        2.78242  -0.00521  -0.00293  -0.02276  -0.02588   2.75655
   R43        2.89526  -0.00553  -0.00195  -0.00942  -0.01137   2.88389
   R44        2.07335   0.00182   0.00085   0.00604   0.00689   2.08025
   R45        1.85000  -0.00144  -0.00033   0.00003  -0.00030   1.84970
   R46        1.84578  -0.00154  -0.00027  -0.00186  -0.00213   1.84365
   R47        1.84201  -0.00067  -0.00010  -0.00103  -0.00113   1.84088
   R48        1.85581  -0.00229  -0.00123   0.00108  -0.00016   1.85566
   R49        1.85478  -0.00052   0.00039  -0.00180  -0.00142   1.85336
   R50        1.85180   0.00303   0.00028   0.00944   0.00971   1.86151
   R51        1.85079   0.00001   0.00085  -0.00271  -0.00185   1.84894
   R52        2.78100  -0.00450  -0.00439   0.01208   0.00769   2.78869
   R53        2.07631  -0.00101  -0.00012   0.00726   0.00714   2.08345
   R54        2.06450   0.00171   0.00130  -0.00301  -0.00171   2.06279
   R55        1.84599  -0.00170   0.00095  -0.00396  -0.00301   1.84298
    A1        2.10327  -0.00088   0.00006  -0.00389  -0.00393   2.09934
    A2        2.09353   0.00012  -0.00043   0.00216   0.00169   2.09522
    A3        2.08636   0.00076   0.00039   0.00159   0.00195   2.08830
    A4        2.12683   0.00306  -0.00040   0.01210   0.01161   2.13844
    A5        2.10155   0.00194   0.00126  -0.01602  -0.01474   2.08681
    A6        2.05461  -0.00498  -0.00082   0.00408   0.00328   2.05789
    A7        2.01880   0.00076   0.00112  -0.00633  -0.00538   2.01342
    A8        2.11769  -0.02100  -0.00447  -0.04450  -0.04889   2.06881
    A9        2.14623   0.02026   0.00350   0.05012   0.05365   2.19988
   A10        2.18865  -0.00919  -0.00225  -0.00911  -0.01143   2.17722
   A11        1.98477   0.01574   0.00421   0.01152   0.01600   2.00077
   A12        2.10859  -0.00646  -0.00159  -0.00192  -0.00376   2.10483
   A13        2.02317   0.00466   0.00187   0.00708   0.00887   2.03205
   A14        2.07650   0.00556   0.00203   0.00527   0.00718   2.08368
   A15        2.18330  -0.01021  -0.00383  -0.01257  -0.01619   2.16711
   A16        2.10560   0.00161  -0.00039   0.00018  -0.00030   2.10529
   A17        2.09947   0.00248   0.00222  -0.01263  -0.01034   2.08913
   A18        2.07783  -0.00406  -0.00174   0.01234   0.01067   2.08850
   A19        2.11460   0.00196   0.00370  -0.01412  -0.01067   2.10393
   A20        2.09844  -0.00233  -0.00447   0.02761   0.02312   2.12155
   A21        1.94151   0.01309   0.00706  -0.02763  -0.02080   1.92071
   A22        2.24314  -0.01076  -0.00258   0.00046  -0.00235   2.24078
   A23        2.14620   0.00172   0.00355  -0.01478  -0.01100   2.13520
   A24        2.12065  -0.00120  -0.00216   0.00327   0.00096   2.12161
   A25        2.01600  -0.00047  -0.00130   0.01176   0.01031   2.02631
   A26        2.01631  -0.00017  -0.00197  -0.00667  -0.00995   2.00636
   A27        2.17614  -0.00294  -0.00045   0.00288   0.00090   2.17705
   A28        2.08238   0.00372   0.00439  -0.01123  -0.00830   2.07408
   A29        2.01113   0.00493   0.00078   0.01899   0.01890   2.03004
   A30        1.88735  -0.00077   0.00027   0.06245   0.06228   1.94964
   A31        1.89477  -0.00328  -0.00171  -0.04533  -0.04683   1.84793
   A32        1.90430   0.00091  -0.00222  -0.00448  -0.00846   1.89584
   A33        1.88089  -0.00255  -0.00098  -0.02833  -0.02969   1.85120
   A34        1.88162   0.00054   0.00417  -0.00557  -0.00088   1.88074
   A35        2.10102  -0.00406  -0.00150   0.01936   0.01737   2.11839
   A36        2.08304   0.00926   0.00886  -0.03291  -0.02448   2.05857
   A37        2.09911  -0.00520  -0.00736   0.01384   0.00625   2.10536
   A38        2.08735   0.00283   0.00471  -0.00742  -0.00260   2.08474
   A39        2.13033  -0.00124  -0.00086   0.00611   0.00520   2.13553
   A40        2.06541  -0.00159  -0.00383   0.00129  -0.00260   2.06281
   A41        2.08987   0.00083   0.00105  -0.00147  -0.00042   2.08945
   A42        2.10429  -0.00252  -0.00393   0.00121  -0.00273   2.10156
   A43        2.08902   0.00169   0.00288   0.00024   0.00310   2.09212
   A44        2.11383  -0.00222  -0.00342  -0.00055  -0.00400   2.10983
   A45        1.98191   0.00214   0.00189   0.00266   0.00457   1.98648
   A46        2.18733   0.00008   0.00155  -0.00214  -0.00058   2.18675
   A47        2.08051   0.00156   0.00206   0.00317   0.00522   2.08574
   A48        2.10254  -0.00071  -0.00115   0.00076  -0.00044   2.10210
   A49        2.10012  -0.00085  -0.00092  -0.00384  -0.00482   2.09529
   A50        2.09545   0.00219   0.00299  -0.00741  -0.00430   2.09115
   A51        2.07214   0.00072   0.00265  -0.01327  -0.01069   2.06146
   A52        2.11475  -0.00290  -0.00545   0.01997   0.01446   2.12921
   A53        1.89430  -0.00061   0.00474  -0.01049  -0.00590   1.88840
   A54        1.87591  -0.00026  -0.00136  -0.00234  -0.00380   1.87211
   A55        1.93226   0.00052  -0.00197   0.02831   0.02629   1.95856
   A56        1.91038   0.00053   0.00245  -0.00531  -0.00285   1.90753
   A57        1.93060   0.00006  -0.00429  -0.02571  -0.02980   1.90081
   A58        1.91934  -0.00024   0.00060   0.01568   0.01600   1.93534
   A59        1.94942  -0.00074   0.00084  -0.01381  -0.01273   1.93669
   A60        1.88464  -0.00034  -0.00655  -0.00556  -0.01213   1.87251
   A61        1.87077   0.00162   0.00629   0.01207   0.01825   1.88902
   A62        1.95819  -0.00028  -0.00381   0.00427   0.00014   1.95833
   A63        1.88498   0.00010   0.00227   0.00756   0.00992   1.89490
   A64        1.91382  -0.00026   0.00139  -0.00409  -0.00264   1.91118
   A65        1.94799  -0.00308  -0.00367  -0.00180  -0.00598   1.94201
   A66        1.84812   0.00159  -0.00360   0.05030   0.04662   1.89474
   A67        1.91933   0.00026  -0.00204  -0.04920  -0.05078   1.86855
   A68        1.92475   0.00138   0.00571   0.00307   0.00848   1.93323
   A69        1.90134   0.00177   0.00002   0.03009   0.02980   1.93114
   A70        1.92204  -0.00199   0.00353  -0.03389  -0.02989   1.89214
   A71        1.95379   0.00146  -0.00930   0.01639   0.00687   1.96066
   A72        1.95672   0.00026   0.00876  -0.04005  -0.03154   1.92518
   A73        1.89829  -0.00094  -0.00304  -0.00266  -0.00583   1.89246
   A74        1.82780  -0.00132   0.00051   0.06487   0.06559   1.89339
   A75        1.92819   0.00009   0.00378  -0.04099  -0.03725   1.89094
   A76        1.89793   0.00045  -0.00028   0.00267   0.00219   1.90012
   A77        1.99422   0.00197  -0.00052  -0.04659  -0.04759   1.94663
   A78        1.95156  -0.00167  -0.00065  -0.00909  -0.00975   1.94182
   A79        1.97068  -0.00289   0.00025  -0.01207  -0.01182   1.95885
   A80        1.97862  -0.00158   0.00118  -0.01287  -0.01169   1.96692
   A81        1.92422  -0.00268  -0.00231   0.00854   0.00623   1.93046
   A82        1.87224  -0.00043   0.00169   0.00960   0.01129   1.88352
   A83        1.93319  -0.00938   0.00647  -0.11949  -0.11302   1.82017
   A84        1.88559  -0.00034   0.00209   0.01433   0.01642   1.90201
   A85        1.87140  -0.00621  -0.00484  -0.00083  -0.00582   1.86558
   A86        1.92224  -0.00043   0.00165  -0.00021   0.00125   1.92349
   A87        1.89467   0.00400  -0.00115   0.02143   0.01992   1.91459
   A88        1.90372   0.00362   0.00171   0.03354   0.03533   1.93905
   A89        1.97860  -0.00083   0.00312  -0.05732  -0.05403   1.92457
   A90        1.89307  -0.00019  -0.00050   0.00387   0.00349   1.89656
   A91        1.94058   0.00041  -0.00132   0.04865   0.04733   1.98791
    D1        0.00323  -0.00094  -0.00198   0.00799   0.00591   0.00914
    D2        3.12283   0.00024   0.00095   0.01633   0.01711   3.13994
    D3        3.13762  -0.00068   0.00029  -0.01434  -0.01409   3.12353
    D4       -0.02596   0.00051   0.00321  -0.00599  -0.00289  -0.02885
    D5        0.00554  -0.00062  -0.00136  -0.01911  -0.02049  -0.01495
    D6        3.12136   0.00085   0.00495  -0.02403  -0.01911   3.10225
    D7       -3.12889  -0.00089  -0.00362   0.00312  -0.00056  -3.12945
    D8       -0.01306   0.00058   0.00270  -0.00180   0.00081  -0.01225
    D9       -0.00578   0.00148   0.00338   0.01843   0.02203   0.01625
   D10       -3.11554   0.00056  -0.00413   0.04169   0.03712  -3.07842
   D11       -3.12595   0.00025   0.00051   0.01055   0.01123  -3.11472
   D12        0.04748  -0.00068  -0.00700   0.03381   0.02631   0.07379
   D13       -0.03613   0.00017   0.02350   0.02230   0.04586   0.00974
   D14        3.08437   0.00140   0.02631   0.03042   0.05667   3.14103
   D15       -0.00019  -0.00052  -0.00168  -0.03658  -0.03810  -0.03828
   D16       -3.08968  -0.00241  -0.01379  -0.04741  -0.06105   3.13246
   D17        3.10899  -0.00042   0.00591  -0.06220  -0.05667   3.05233
   D18        0.01951  -0.00231  -0.00621  -0.07303  -0.07962  -0.06012
   D19        2.05085  -0.00359   0.00017  -0.15714  -0.15757   1.89328
   D20       -2.09685   0.00039  -0.00197  -0.10214  -0.10316  -2.20001
   D21       -0.05986  -0.00115   0.00219  -0.09924  -0.09750  -0.15736
   D22       -1.05654  -0.00415  -0.00787  -0.13093  -0.13933  -1.19587
   D23        1.07894  -0.00017  -0.01002  -0.07593  -0.08492   0.99402
   D24        3.11593  -0.00171  -0.00585  -0.07302  -0.07926   3.03667
   D25        0.00829  -0.00093  -0.00139   0.02622   0.02482   0.03311
   D26       -3.11240  -0.00148  -0.00608   0.03713   0.03117  -3.08123
   D27        3.09433   0.00169   0.01158   0.03811   0.04958  -3.13927
   D28       -0.02636   0.00114   0.00689   0.04902   0.05594   0.02958
   D29       -3.09141  -0.00055  -0.00304   0.01040   0.00753  -3.08388
   D30        0.09963  -0.00222  -0.01452   0.00039  -0.01409   0.08554
   D31       -0.01075   0.00146   0.00291   0.00294   0.00584  -0.00491
   D32       -3.12689  -0.00009  -0.00334   0.00817   0.00477  -3.12212
   D33        3.10849   0.00228   0.00796  -0.00846  -0.00051   3.10798
   D34       -0.00765   0.00073   0.00170  -0.00323  -0.00158  -0.00923
   D35       -0.05728   0.00143   0.00567  -0.07649  -0.07078  -0.12805
   D36       -3.05881  -0.00391  -0.01503   0.04973   0.03472  -3.02409
   D37        3.10729   0.00061   0.00048  -0.06478  -0.06425   3.04304
   D38        0.10576  -0.00474  -0.02022   0.06143   0.04124   0.14701
   D39        0.00217  -0.00077  -0.00200   0.00275   0.00075   0.00292
   D40        3.11841   0.00076   0.00422  -0.00227   0.00195   3.12036
   D41       -0.08230   0.00034   0.00886  -0.02143  -0.01253  -0.09483
   D42        3.07344   0.00024   0.00825  -0.05122  -0.04305   3.03038
   D43       -0.00894   0.00221   0.00450  -0.01138  -0.00715  -0.01609
   D44       -3.12146   0.00019  -0.00075  -0.02250  -0.02346   3.13826
   D45        3.11580   0.00256   0.00530   0.02393   0.02933  -3.13805
   D46        0.00329   0.00055   0.00005   0.01281   0.01302   0.01631
   D47       -3.11715  -0.00137   0.02119  -0.05808  -0.03719   3.12885
   D48        0.03077  -0.00152   0.02220  -0.11015  -0.08803  -0.05726
   D49        0.04006  -0.00160   0.02053  -0.09123  -0.07061  -0.03055
   D50       -3.09520  -0.00175   0.02154  -0.14329  -0.12146   3.06652
   D51        0.07667  -0.00317  -0.01158   0.05908   0.04724   0.12391
   D52        3.08622   0.00132   0.00771  -0.05871  -0.05080   3.03542
   D53       -3.09239  -0.00128  -0.00663   0.06948   0.06259  -3.02980
   D54       -0.08284   0.00321   0.01266  -0.04831  -0.03545  -0.11828
   D55       -3.12377   0.00197  -0.01156   0.15996   0.14831  -2.97546
   D56       -1.05923   0.00212  -0.00684   0.14674   0.13975  -0.91948
   D57        1.03734   0.00197  -0.00808   0.18090   0.17283   1.21017
   D58        1.03305  -0.00118  -0.01076   0.06838   0.05783   1.09088
   D59        3.09759  -0.00102  -0.00603   0.05516   0.04927  -3.13633
   D60       -1.08903  -0.00118  -0.00727   0.08933   0.08235  -1.00668
   D61       -1.00552  -0.00090  -0.01398   0.09296   0.07891  -0.92662
   D62        1.05902  -0.00074  -0.00925   0.07973   0.07034   1.12936
   D63       -3.12760  -0.00090  -0.01049   0.11390   0.10342  -3.02417
   D64        3.07977  -0.00557  -0.01250  -0.13014  -0.14247   2.93730
   D65       -1.00383   0.00066  -0.01280  -0.06779  -0.07988  -1.08370
   D66        1.03428  -0.00158  -0.01287  -0.10684  -0.11971   0.91457
   D67       -3.11696  -0.00017   0.00023  -0.05585  -0.05619   3.11004
   D68        0.04025  -0.00061  -0.00211  -0.05408  -0.05668  -0.01643
   D69        0.01825   0.00003  -0.00070  -0.00347  -0.00410   0.01415
   D70       -3.10773  -0.00041  -0.00304  -0.00170  -0.00459  -3.11232
   D71        3.11831  -0.00001  -0.00029   0.05502   0.05420  -3.11067
   D72       -0.06686   0.00026   0.00563   0.03744   0.04270  -0.02417
   D73       -0.01696  -0.00016   0.00069   0.00299   0.00371  -0.01325
   D74        3.08105   0.00011   0.00661  -0.01459  -0.00779   3.07326
   D75       -0.00204   0.00003  -0.00029  -0.00141  -0.00184  -0.00388
   D76       -3.13998  -0.00011  -0.00075   0.00691   0.00610  -3.13387
   D77        3.12452   0.00045   0.00198  -0.00307  -0.00130   3.12322
   D78       -0.01342   0.00031   0.00152   0.00526   0.00665  -0.00677
   D79       -0.01578  -0.00001   0.00126   0.00723   0.00850  -0.00728
   D80        3.14118  -0.00014  -0.00038   0.00933   0.00899  -3.13301
   D81        3.12219   0.00012   0.00171  -0.00103   0.00059   3.12278
   D82       -0.00403  -0.00001   0.00007   0.00107   0.00108  -0.00295
   D83       -3.12473  -0.00007  -0.00140  -0.01470  -0.01614  -3.14088
   D84        0.02051  -0.00021  -0.00186  -0.00637  -0.00818   0.01233
   D85        0.01706  -0.00012  -0.00128  -0.00763  -0.00885   0.00821
   D86       -3.13040  -0.00007  -0.00153   0.00957   0.00805  -3.12235
   D87        3.14138   0.00005   0.00056  -0.00994  -0.00935   3.13203
   D88       -0.00608   0.00010   0.00031   0.00726   0.00754   0.00147
   D89       -3.08891   0.00000  -0.00560   0.00157  -0.00405  -3.09296
   D90        0.06882  -0.00012  -0.00728   0.00376  -0.00350   0.06531
   D91       -0.00065   0.00023   0.00033   0.00245   0.00270   0.00205
   D92       -3.09758  -0.00015  -0.00588   0.02134   0.01532  -3.08225
   D93       -3.13639   0.00018   0.00058  -0.01474  -0.01414   3.13265
   D94        0.04987  -0.00020  -0.00562   0.00415  -0.00152   0.04835
   D95       -1.03157  -0.00061   0.01484  -0.00503   0.00968  -1.02189
   D96        3.09057   0.00046   0.02354   0.00253   0.02583   3.11640
   D97        1.02988   0.00008   0.02206   0.00381   0.02571   1.05558
   D98       -3.07414  -0.00025   0.01234   0.00668   0.01909  -3.05505
   D99        1.04799   0.00083   0.02105   0.01425   0.03525   1.08325
   D100      -1.01270   0.00045   0.01957   0.01553   0.03513  -0.97757
   D101       1.09152  -0.00033   0.01276   0.00713   0.01991   1.11144
   D102      -1.06953   0.00075   0.02146   0.01469   0.03607  -1.03346
   D103      -3.13022   0.00037   0.01998   0.01598   0.03594  -3.09427
   D104      -2.85931   0.00001  -0.02918  -0.01152  -0.04058  -2.89989
   D105      -0.80518  -0.00057  -0.02296  -0.02821  -0.05123  -0.85641
   D106       1.31913  -0.00032  -0.02632  -0.05352  -0.07991   1.23922
   D107       0.94478   0.00054  -0.00007  -0.02900  -0.02926   0.91552
   D108       3.03963   0.00148   0.00259   0.00500   0.00770   3.04732
   D109      -1.16748   0.00017   0.00367  -0.03231  -0.02908  -1.19656
   D110       3.06378  -0.00064  -0.01058  -0.04310  -0.05375   3.01003
   D111      -1.12456   0.00030  -0.00792  -0.00910  -0.01680  -1.14135
   D112       0.95152  -0.00101  -0.00684  -0.04642  -0.05357   0.89795
   D113      -1.10815  -0.00107  -0.00971  -0.04047  -0.05027  -1.15842
   D114       0.98671  -0.00013  -0.00706  -0.00646  -0.01332   0.97339
   D115       3.06278  -0.00144  -0.00598  -0.04378  -0.05010   3.01269
   D116       3.09951  -0.00093   0.00641  -0.02140  -0.01491   3.08460
   D117       0.94376   0.00043   0.01228  -0.00283   0.00938   0.95314
   D118      -1.15080   0.00066   0.01096  -0.01235  -0.00141  -1.15222
   D119      -0.86085  -0.00074  -0.01977  -0.00539  -0.02509  -0.88595
   D120      -2.90907  -0.00021  -0.01989  -0.07192  -0.09159  -3.00067
   D121       1.27469  -0.00031  -0.02303  -0.04822  -0.07137   1.20333
   D122      -2.91002  -0.00168  -0.01662  -0.06872  -0.08529  -2.99531
   D123       1.32494  -0.00116  -0.01674  -0.13525  -0.15179   1.17316
   D124      -0.77448  -0.00125  -0.01988  -0.11154  -0.13156  -0.90604
   D125       1.26184  -0.00121  -0.02464  -0.04796  -0.07281   1.18903
   D126      -0.78638  -0.00069  -0.02477  -0.11449  -0.13930  -0.92569
   D127      -2.88580  -0.00079  -0.02790  -0.09078  -0.11908  -3.00488
   D128      -2.88910   0.00031  -0.02435   0.05346   0.02878  -2.86031
   D129      -0.77911  -0.00167  -0.02780   0.08322   0.05594  -0.72317
   D130       1.31981   0.00014  -0.02169   0.10085   0.07896   1.39877
   D131       0.91365   0.00062   0.02844   0.03820   0.06631   0.97996
   D132       3.03773   0.00091   0.03418   0.03998   0.07507   3.11280
   D133      -1.20475   0.00076   0.03599   0.05908   0.09455  -1.11020
   D134      -1.13385   0.00045  -0.10475   0.03538  -0.06970  -1.20356
   D135       0.93543   0.00091  -0.10463   0.07503  -0.02991   0.90552
   D136       3.00566   0.00283  -0.10497   0.09249  -0.01267   2.99299
   D137       3.02717  -0.00063  -0.09865  -0.00360  -0.10187   2.92530
   D138      -1.18673  -0.00017  -0.09853   0.03605  -0.06207  -1.24881
   D139       0.88350   0.00175  -0.09887   0.05350  -0.04483   0.83867
   D140       0.96577  -0.00027  -0.10318   0.00860  -0.09480   0.87097
   D141       3.03505   0.00019  -0.10305   0.04825  -0.05501   2.98004
   D142      -1.17790   0.00211  -0.10339   0.06570  -0.03776  -1.21566
   D143      -2.88437  -0.00111  -0.02547  -0.02324  -0.04892  -2.93329
   D144       1.31759   0.00095  -0.02560  -0.04093  -0.06683   1.25075
   D145      -0.79358  -0.00083  -0.02830  -0.03175  -0.05953  -0.85311
         Item               Value     Threshold  Converged?
 Maximum Force            0.021001     0.000450     NO 
 RMS     Force            0.003383     0.000300     NO 
 Maximum Displacement     1.235520     0.001800     NO 
 RMS     Displacement     0.310154     0.001200     NO 
 Predicted change in Energy=-6.415313D-03
 GradGradGradGradGradGradGradGradGradGradGradGradGradGradGradGradGradGrad

 Stoichiometry    C21H20O11
 Framework group  C1[X(C21H20O11)]
 Deg. of freedom   150
 Full point group                 C1      NOp   1
 Largest Abelian subgroup         C1      NOp   1
 Largest concise Abelian subgroup C1      NOp   1
                         Standard orientation:                         
 ---------------------------------------------------------------------
 Center     Atomic      Atomic             Coordinates (Angstroms)
 Number     Number       Type             X           Y           Z
 ---------------------------------------------------------------------
      1          6           0       -3.907232    2.186319    0.475545
      2          6           0       -3.527389    0.844600    0.403621
      3          6           0       -2.191195    0.445682    0.216451
      4          6           0       -1.259045    1.490500    0.126833
      5          6           0       -1.585206    2.871169    0.167205
      6          6           0       -2.956038    3.191474    0.350884
      7          8           0        0.052639    1.080733   -0.045864
      8          6           0        1.084369    2.011004   -0.081080
      9          6           0        0.840161    3.336565   -0.058303
     10          6           0       -0.510666    3.879227   -0.015566
     11          6           0       -1.892195   -1.026180    0.069031
     12          6           0        2.373917    1.327110   -0.119854
     13          6           0        3.583996    2.046102   -0.175433
     14          6           0        4.787919    1.356462   -0.172763
     15          6           0        4.786406   -0.048157   -0.110043
     16          6           0        3.592590   -0.758451   -0.041775
     17          6           0        2.377679   -0.065573   -0.045482
     18          6           0       -1.484318   -1.500894   -1.333550
     19          6           0       -1.459760   -3.018773   -1.331811
     20          6           0       -0.494737   -3.543082   -0.292298
     21          6           0       -0.775336   -2.931977    1.085413
     22          8           0       -0.865385   -1.476813    1.038529
     23          8           0       -3.349949    4.510302    0.377029
     24          8           0       -4.487739   -0.145465    0.531810
     25          8           0        6.062991   -0.613632   -0.103634
     26          8           0        5.988766    2.043144   -0.217585
     27          8           0       -0.661829    5.121043    0.120566
     28          1           0       -2.824494   -1.545881    0.305089
     29          8           0       -2.506297   -1.037511   -2.260600
     30          8           0       -0.606373   -4.989333   -0.246101
     31          8           0       -1.105736   -3.446782   -2.675811
     32          6           0        0.325439   -3.317137    2.069737
     33          8           0        0.188931   -4.764949    2.320593
     34          1           0       -5.382515    0.222293    0.658157
     35          1           0       -4.955222    2.449801    0.604424
     36          1           0        1.643743    4.061057   -0.082659
     37          1           0        3.614331    3.128425   -0.206884
     38          1           0        3.600276   -1.842789    0.024424
     39          1           0        1.423998   -0.575176    0.060806
     40          1           0       -0.487650   -1.127228   -1.627392
     41          1           0       -2.467395   -3.378281   -1.086226
     42          1           0        0.515501   -3.284318   -0.631599
     43          1           0       -1.735162   -3.326827    1.452331
     44          1           0       -4.318970    4.589071    0.490516
     45          1           0        6.042680   -1.587572   -0.103602
     46          1           0        6.745329    1.417187   -0.209911
     47          1           0       -2.382527   -1.513896   -3.108907
     48          1           0       -0.172428   -5.239694    0.602057
     49          1           0       -1.031588   -4.422283   -2.689901
     50          1           0        1.315244   -3.079276    1.646363
     51          1           0        0.199722   -2.758775    2.999242
     52          1           0        0.720821   -5.087682    3.071642
 ---------------------------------------------------------------------
 Rotational constants (GHZ):      0.1323673      0.1213268      0.0718047
 Standard basis: 6-31G (6D, 7F)
 There are   328 symmetry adapted cartesian basis functions of A   symmetry.
 There are   328 symmetry adapted basis functions of A   symmetry.
   328 basis functions,   784 primitive gaussians,   328 cartesian basis functions
   117 alpha electrons      117 beta electrons
       nuclear repulsion energy      3381.2143109470 Hartrees.
 NAtoms=   52 NActive=   52 NUniq=   52 SFac= 1.00D+00 NAtFMM=   60 NAOKFM=F Big=F
 Integral buffers will be    262144 words long.
 Raffenetti 2 integral format.
 Two-electron integral symmetry is turned on.
 One-electron integrals computed using PRISM.
 NBasis=   328 RedAO= T EigKep=  3.89D-04  NBF=   328
 NBsUse=   328 1.00D-06 EigRej= -1.00D+00 NBFU=   328
 Initial guess from the checkpoint file:  "C:\Users\GHS Azim Shah\Desktop\comp17.chk"
 B after Tr=     0.000000    0.000000    0.000000
         Rot=    0.980078   -0.002309   -0.018399    0.197744 Ang= -22.91 deg.
 ExpMin= 1.61D-01 ExpMax= 5.48D+03 ExpMxC= 8.25D+02 IAcc=1 IRadAn=         1 AccDes= 0.00D+00
 Harris functional with IExCor=  402 and IRadAn=       1 diagonalized for initial guess.
 HarFok:  IExCor=  402 AccDes= 0.00D+00 IRadAn=         1 IDoV= 1 UseB2=F ITyADJ=14
 ICtDFT=  3500011 ScaDFX=  1.000000  1.000000  1.000000  1.000000
 FoFCou: FMM=F IPFlag=           0 FMFlag=      100000 FMFlg1=           0
         NFxFlg=           0 DoJE=T BraDBF=F KetDBF=T FulRan=T
         wScrn=  0.000000 ICntrl=     500 IOpCl=  0 I1Cent=   200000004 NGrid=           0
         NMat0=    1 NMatS0=      1 NMatT0=    0 NMatD0=    1 NMtDS0=    0 NMtDT0=    0
 Petite list used in FoFCou.
 Requested convergence on RMS density matrix=1.00D-08 within 128 cycles.
 Requested convergence on MAX density matrix=1.00D-06.
 Requested convergence on             energy=1.00D-06.
 No special actions if energy rises.
 Integral accuracy reduced to 1.0D-05 until final iterations.
 Initial convergence to 1.0D-05 achieved.  Increase integral accuracy.
 SCF Done:  E(RB3LYP) =  -1639.16866419     A.U. after   16 cycles
            NFock= 16  Conv=0.62D-08     -V/T= 2.0053
 Calling FoFJK, ICntrl=      2127 FMM=F ISym2X=0 I1Cent= 0 IOpClX= 0 NMat=1 NMatS=1 NMatT=0.
 ***** Axes restored to original set *****
 -------------------------------------------------------------------
 Center     Atomic                   Forces (Hartrees/Bohr)
 Number     Number              X              Y              Z
 -------------------------------------------------------------------
      1        6           0.000084107   -0.000805272    0.001283659
      2        6           0.001036118    0.000007094    0.002033855
      3        6           0.002221367    0.004980507    0.001325174
      4        6          -0.004359793    0.003552759    0.000769172
      5        6          -0.007470239    0.001654174    0.000061305
      6        6          -0.002545754   -0.001026034   -0.001952228
      7        8          -0.000956761    0.008887895   -0.003571364
      8        6          -0.001576079   -0.007827581    0.000413941
      9        6          -0.009831931    0.002904183    0.001327158
     10        6           0.031231104   -0.000804419   -0.004384786
     11        6           0.001660793    0.003181019   -0.002130563
     12        6           0.002613849    0.003039928   -0.007832104
     13        6          -0.000574080   -0.002599683   -0.000510640
     14        6           0.000488788   -0.001515369   -0.000446508
     15        6           0.000073583   -0.000916218    0.000486843
     16        6          -0.000168698    0.000332111    0.001115716
     17        6           0.002150031   -0.006690899    0.008263710
     18        6          -0.008286201    0.000382653   -0.003899859
     19        6          -0.000884659    0.001699843    0.005839705
     20        6          -0.009042627   -0.000994718   -0.000704191
     21        6           0.001436648    0.001050834    0.007623165
     22        8          -0.002233561   -0.006009560   -0.003083745
     23        8           0.000306561   -0.002133748   -0.002970637
     24        8           0.000560886   -0.002281499    0.002671078
     25        8          -0.000305314   -0.001321021    0.001265169
     26        8          -0.000409941    0.000273321   -0.001430359
     27        8          -0.011148356    0.004797515    0.003084003
     28        1           0.001586457    0.000557070    0.001604994
     29        8           0.001832304   -0.002393506   -0.001835647
     30        8          -0.000026175    0.002324505   -0.004032434
     31        8           0.001251046   -0.000169973   -0.001644762
     32        6           0.009144867    0.000101813   -0.004926367
     33        8          -0.007651693    0.001963812   -0.003434727
     34        1          -0.000634556   -0.000390981   -0.000207783
     35        1           0.000389042   -0.000874974    0.000301977
     36        1           0.000381433    0.000203861    0.001241973
     37        1          -0.000812279   -0.000103569    0.000802703
     38        1          -0.000286323   -0.000862611    0.000001788
     39        1          -0.000631792   -0.005965373   -0.000836213
     40        1           0.002645379    0.005261698    0.000613986
     41        1          -0.000247963    0.001074109    0.001736499
     42        1           0.002531485   -0.001862655   -0.005515355
     43        1           0.000130014   -0.001484115    0.001261069
     44        1          -0.000097006   -0.001185390   -0.000384792
     45        1           0.000078508   -0.000337414   -0.000062265
     46        1          -0.000063837    0.003091731    0.001223240
     47        1           0.000761159   -0.000893813   -0.000013244
     48        1           0.002299217   -0.003021896    0.011613661
     49        1           0.000680402    0.000059005    0.000403396
     50        1           0.001548586    0.001575571    0.002708586
     51        1           0.001714998    0.001191577   -0.001275025
     52        1          -0.000593112    0.000323705   -0.003991924
 -------------------------------------------------------------------
 Cartesian Forces:  Max     0.031231104 RMS     0.004145303

 GradGradGradGradGradGradGradGradGradGradGradGradGradGradGradGradGradGrad
 Berny optimization.
 Using GEDIIS/GDIIS optimizer.
 FormGI is forming the generalized inverse of G from B-inverse, IUseBI=4.
 GSVD:  received Info=                   1 from GESDD.
 Internal  Forces:  Max     0.021171108 RMS     0.003585148
 Search for a local minimum.
 Step number  10 out of a maximum of  301
 All quantities printed in internal units (Hartrees-Bohrs-Radians)
 Mixed Optimization -- RFO/linear search
 Update second derivatives using D2CorX and points   10    9
 DE=  4.00D-03 DEPred=-6.42D-03 R=-6.23D-01
 Trust test=-6.23D-01 RLast= 7.69D-01 DXMaxT set to 1.23D+00
 ITU= -1  0  1  1  1  1  1  1  1  0
 Use linear search instead of GDIIS.
 Energy rises -- skip Quadratic/GDIIS search.
 Quartic linear search produced a step of -0.67041.
 Iteration  1 RMS(Cart)=  0.19166556 RMS(Int)=  0.00749369
 Iteration  2 RMS(Cart)=  0.02206507 RMS(Int)=  0.00011354
 Iteration  3 RMS(Cart)=  0.00025448 RMS(Int)=  0.00006764
 Iteration  4 RMS(Cart)=  0.00000004 RMS(Int)=  0.00006764
 Variable       Old X    -DE/DX   Delta X   Delta X   Delta X     New X
                                 (Linear)    (Quad)   (Total)
    R1        2.63863   0.00240   0.00399   0.00000   0.00398   2.64261
    R2        2.62573   0.00570   0.00689   0.00000   0.00689   2.63262
    R3        2.05652  -0.00078  -0.00253   0.00000  -0.00253   2.05399
    R4        2.65880  -0.00416  -0.00105   0.00000  -0.00105   2.65775
    R5        2.61775   0.00135   0.00361   0.00000   0.00361   2.62136
    R6        2.65140  -0.00001  -0.00653   0.00000  -0.00653   2.64487
    R7        2.85187  -0.00478  -0.00771   0.00000  -0.00771   2.84415
    R8        2.68199  -0.00522  -0.00441   0.00000  -0.00436   2.67762
    R9        2.61729   0.00512   0.00825   0.00000   0.00828   2.62557
   R10        2.68282  -0.00433   0.00098   0.00000   0.00098   2.68381
   R11        2.80560  -0.00384  -0.01076   0.00000  -0.01076   2.79484
   R12        2.60149   0.00042   0.00133   0.00000   0.00133   2.60282
   R13        2.62605   0.00522   0.00266   0.00000   0.00266   2.62871
   R14        2.54747   0.00593   0.00257   0.00000   0.00254   2.55001
   R15        2.75936   0.01370   0.01867   0.00000   0.01867   2.77803
   R16        2.75216   0.00442   0.00468   0.00000   0.00465   2.75681
   R17        2.04512  -0.00122  -0.00435   0.00000  -0.00435   2.04077
   R18        2.37797  -0.00125   0.00523   0.00000   0.00523   2.38320
   R19        2.90241  -0.00009  -0.00049   0.00000  -0.00052   2.90189
   R20        2.80122  -0.00103   0.01060   0.00000   0.01063   2.81185
   R21        2.06577   0.00189   0.00040   0.00000   0.00040   2.06617
   R22        2.66199   0.00171   0.00254   0.00000   0.00253   2.66452
   R23        2.63555   0.01463   0.00677   0.00000   0.00676   2.64231
   R24        2.62192   0.00008  -0.00048   0.00000  -0.00048   2.62144
   R25        2.04696  -0.00075  -0.00407   0.00000  -0.00407   2.04289
   R26        2.65699   0.00107   0.00447   0.00000   0.00448   2.66147
   R27        2.61546  -0.00184  -0.00159   0.00000  -0.00159   2.61387
   R28        2.62826  -0.00075  -0.00404   0.00000  -0.00403   2.62423
   R29        2.63850   0.00166   0.00576   0.00000   0.00576   2.64426
   R30        2.64299   0.00138   0.00769   0.00000   0.00769   2.65068
   R31        2.05297   0.00033  -0.00085   0.00000  -0.00085   2.05211
   R32        2.05320  -0.00440  -0.00772   0.00000  -0.00772   2.04548
   R33        2.86875   0.00473  -0.00331   0.00000  -0.00336   2.86539
   R34        2.75057  -0.00416   0.00344   0.00000   0.00344   2.75401
   R35        2.08669  -0.00474  -0.00400   0.00000  -0.00400   2.08269
   R36        2.85765   0.00388  -0.00575   0.00000  -0.00578   2.85187
   R37        2.74815  -0.00193   0.00262   0.00000   0.00262   2.75076
   R38        2.07430   0.00188   0.00443   0.00000   0.00443   2.07874
   R39        2.89706   0.00610  -0.01083   0.00000  -0.01080   2.88626
   R40        2.74254   0.00748   0.02081   0.00000   0.02081   2.76335
   R41        2.07239   0.00393   0.00148   0.00000   0.00148   2.07387
   R42        2.75655  -0.00137   0.01735   0.00000   0.01740   2.77395
   R43        2.88389  -0.00043   0.00762   0.00000   0.00762   2.89151
   R44        2.08025  -0.00010  -0.00462   0.00000  -0.00462   2.07562
   R45        1.84970  -0.00125   0.00020   0.00000   0.00020   1.84990
   R46        1.84365  -0.00045   0.00143   0.00000   0.00143   1.84508
   R47        1.84088   0.00007   0.00076   0.00000   0.00076   1.84164
   R48        1.85566  -0.00263   0.00010   0.00000   0.00010   1.85576
   R49        1.85336  -0.00035   0.00095   0.00000   0.00095   1.85431
   R50        1.86151   0.00415  -0.00651   0.00000  -0.00651   1.85500
   R51        1.84894   0.00033   0.00124   0.00000   0.00124   1.85018
   R52        2.78869  -0.00911  -0.00516   0.00000  -0.00516   2.78353
   R53        2.08345  -0.00324  -0.00479   0.00000  -0.00479   2.07866
   R54        2.06279   0.00238   0.00115   0.00000   0.00115   2.06394
   R55        1.84298  -0.00102   0.00202   0.00000   0.00202   1.84500
    A1        2.09934  -0.00009   0.00264   0.00000   0.00266   2.10200
    A2        2.09522  -0.00041  -0.00113   0.00000  -0.00113   2.09410
    A3        2.08830   0.00051  -0.00131   0.00000  -0.00130   2.08701
    A4        2.13844  -0.00418  -0.00779   0.00000  -0.00777   2.13067
    A5        2.08681   0.00630   0.00988   0.00000   0.00988   2.09669
    A6        2.05789  -0.00212  -0.00220   0.00000  -0.00220   2.05568
    A7        2.01342   0.00404   0.00361   0.00000   0.00365   2.01706
    A8        2.06881   0.00467   0.03277   0.00000   0.03276   2.10157
    A9        2.19988  -0.00872  -0.03597   0.00000  -0.03597   2.16391
   A10        2.17722  -0.00021   0.00766   0.00000   0.00768   2.18490
   A11        2.00077   0.00063  -0.01073   0.00000  -0.01077   1.99000
   A12        2.10483  -0.00042   0.00252   0.00000   0.00259   2.10742
   A13        2.03205   0.00055  -0.00595   0.00000  -0.00593   2.02611
   A14        2.08368   0.00075  -0.00481   0.00000  -0.00479   2.07889
   A15        2.16711  -0.00129   0.01085   0.00000   0.01082   2.17792
   A16        2.10529  -0.00008   0.00020   0.00000   0.00022   2.10552
   A17        2.08913   0.00610   0.00693   0.00000   0.00692   2.09606
   A18        2.08850  -0.00600  -0.00715   0.00000  -0.00716   2.08134
   A19        2.10393   0.00601   0.00715   0.00000   0.00722   2.11115
   A20        2.12155  -0.01133  -0.01550   0.00000  -0.01549   2.10607
   A21        1.92071   0.01646   0.01394   0.00000   0.01399   1.93470
   A22        2.24078  -0.00512   0.00158   0.00000   0.00163   2.24241
   A23        2.13520   0.00463   0.00738   0.00000   0.00732   2.14252
   A24        2.12161  -0.00265  -0.00064   0.00000  -0.00061   2.12100
   A25        2.02631  -0.00196  -0.00691   0.00000  -0.00688   2.01944
   A26        2.00636   0.00106   0.00667   0.00000   0.00699   2.01335
   A27        2.17705  -0.00491  -0.00061   0.00000  -0.00023   2.17682
   A28        2.07408   0.00612   0.00556   0.00000   0.00593   2.08000
   A29        2.03004  -0.00238  -0.01267   0.00000  -0.01250   2.01753
   A30        1.94964  -0.00214  -0.04176   0.00000  -0.04168   1.90796
   A31        1.84793   0.00248   0.03140   0.00000   0.03136   1.87929
   A32        1.89584   0.00165   0.00567   0.00000   0.00609   1.90193
   A33        1.85120   0.00148   0.01991   0.00000   0.02000   1.87120
   A34        1.88074  -0.00082   0.00059   0.00000   0.00048   1.88122
   A35        2.11839  -0.00822  -0.01165   0.00000  -0.01154   2.10685
   A36        2.05857   0.01620   0.01641   0.00000   0.01651   2.07508
   A37        2.10536  -0.00794  -0.00419   0.00000  -0.00415   2.10121
   A38        2.08474   0.00402   0.00174   0.00000   0.00172   2.08646
   A39        2.13553  -0.00223  -0.00349   0.00000  -0.00348   2.13206
   A40        2.06281  -0.00179   0.00174   0.00000   0.00175   2.06457
   A41        2.08945   0.00206   0.00028   0.00000   0.00028   2.08973
   A42        2.10156  -0.00286   0.00183   0.00000   0.00183   2.10339
   A43        2.09212   0.00081  -0.00208   0.00000  -0.00208   2.09004
   A44        2.10983  -0.00131   0.00268   0.00000   0.00269   2.11252
   A45        1.98648   0.00190  -0.00306   0.00000  -0.00307   1.98341
   A46        2.18675  -0.00058   0.00039   0.00000   0.00038   2.18714
   A47        2.08574   0.00122  -0.00350   0.00000  -0.00350   2.08224
   A48        2.10210  -0.00142   0.00029   0.00000   0.00031   2.10241
   A49        2.09529   0.00020   0.00323   0.00000   0.00324   2.09854
   A50        2.09115   0.00194   0.00288   0.00000   0.00286   2.09401
   A51        2.06146   0.00326   0.00716   0.00000   0.00718   2.06864
   A52        2.12921  -0.00517  -0.00970   0.00000  -0.00968   2.11954
   A53        1.88840   0.00024   0.00396   0.00000   0.00401   1.89241
   A54        1.87211   0.00118   0.00255   0.00000   0.00257   1.87468
   A55        1.95856  -0.00259  -0.01763   0.00000  -0.01762   1.94093
   A56        1.90753   0.00137   0.00191   0.00000   0.00190   1.90943
   A57        1.90081   0.00063   0.01998   0.00000   0.01993   1.92074
   A58        1.93534  -0.00072  -0.01072   0.00000  -0.01066   1.92468
   A59        1.93669  -0.00180   0.00854   0.00000   0.00855   1.94524
   A60        1.87251  -0.00040   0.00813   0.00000   0.00812   1.88063
   A61        1.88902   0.00188  -0.01223   0.00000  -0.01222   1.87680
   A62        1.95833  -0.00005  -0.00009   0.00000  -0.00003   1.95830
   A63        1.89490   0.00066  -0.00665   0.00000  -0.00667   1.88823
   A64        1.91118  -0.00021   0.00177   0.00000   0.00176   1.91294
   A65        1.94201  -0.00018   0.00401   0.00000   0.00417   1.94618
   A66        1.89474  -0.00499  -0.03125   0.00000  -0.03127   1.86347
   A67        1.86855   0.00169   0.03404   0.00000   0.03394   1.90249
   A68        1.93323   0.00437  -0.00569   0.00000  -0.00563   1.92760
   A69        1.93114  -0.00320  -0.01998   0.00000  -0.01991   1.91123
   A70        1.89214   0.00223   0.02004   0.00000   0.01995   1.91210
   A71        1.96066  -0.00135  -0.00461   0.00000  -0.00451   1.95615
   A72        1.92518   0.01033   0.02115   0.00000   0.02119   1.94637
   A73        1.89246  -0.00304   0.00391   0.00000   0.00393   1.89640
   A74        1.89339  -0.00918  -0.04397   0.00000  -0.04406   1.84933
   A75        1.89094   0.00392   0.02497   0.00000   0.02500   1.91594
   A76        1.90012  -0.00071  -0.00147   0.00000  -0.00142   1.89870
   A77        1.94663   0.00095   0.03191   0.00000   0.03212   1.97875
   A78        1.94182  -0.00003   0.00653   0.00000   0.00653   1.94835
   A79        1.95885  -0.00042   0.00792   0.00000   0.00792   1.96678
   A80        1.96692   0.00062   0.00784   0.00000   0.00784   1.97476
   A81        1.93046  -0.00377  -0.00418   0.00000  -0.00418   1.92628
   A82        1.88352  -0.00208  -0.00757   0.00000  -0.00757   1.87596
   A83        1.82017   0.02117   0.07577   0.00000   0.07577   1.89594
   A84        1.90201  -0.00133  -0.01101   0.00000  -0.01101   1.89100
   A85        1.86558  -0.00387   0.00390   0.00000   0.00394   1.86952
   A86        1.92349   0.00146  -0.00084   0.00000  -0.00080   1.92270
   A87        1.91459   0.00081  -0.01336   0.00000  -0.01328   1.90131
   A88        1.93905  -0.00134  -0.02369   0.00000  -0.02370   1.91535
   A89        1.92457   0.00328   0.03622   0.00000   0.03619   1.96076
   A90        1.89656  -0.00032  -0.00234   0.00000  -0.00236   1.89419
   A91        1.98791  -0.00712  -0.03173   0.00000  -0.03173   1.95618
    D1        0.00914  -0.00033  -0.00396   0.00000  -0.00395   0.00519
    D2        3.13994  -0.00023  -0.01147   0.00000  -0.01144   3.12850
    D3        3.12353   0.00019   0.00945   0.00000   0.00945   3.13299
    D4       -0.02885   0.00029   0.00194   0.00000   0.00196  -0.02689
    D5       -0.01495  -0.00007   0.01373   0.00000   0.01374  -0.00121
    D6        3.10225   0.00076   0.01281   0.00000   0.01282   3.11507
    D7       -3.12945  -0.00057   0.00038   0.00000   0.00039  -3.12906
    D8       -0.01225   0.00026  -0.00054   0.00000  -0.00053  -0.01278
    D9        0.01625  -0.00008  -0.01477   0.00000  -0.01482   0.00143
   D10       -3.07842   0.00030  -0.02488   0.00000  -0.02479  -3.10321
   D11       -3.11472  -0.00023  -0.00753   0.00000  -0.00756  -3.12229
   D12        0.07379   0.00015  -0.01764   0.00000  -0.01754   0.05625
   D13        0.00974   0.00046  -0.03075   0.00000  -0.03076  -0.02103
   D14        3.14103   0.00054  -0.03799   0.00000  -0.03798   3.10306
   D15       -0.03828   0.00088   0.02554   0.00000   0.02551  -0.01277
   D16        3.13246   0.00090   0.04093   0.00000   0.04091  -3.10981
   D17        3.05233   0.00092   0.03799   0.00000   0.03806   3.09039
   D18       -0.06012   0.00094   0.05338   0.00000   0.05347  -0.00665
   D19        1.89328   0.00205   0.10564   0.00000   0.10577   1.99906
   D20       -2.20001   0.00045   0.06916   0.00000   0.06895  -2.13106
   D21       -0.15736  -0.00018   0.06537   0.00000   0.06547  -0.09189
   D22       -1.19587   0.00204   0.09341   0.00000   0.09353  -1.10234
   D23        0.99402   0.00044   0.05693   0.00000   0.05670   1.05072
   D24        3.03667  -0.00019   0.05314   0.00000   0.05322   3.08989
   D25        0.03311  -0.00132  -0.01664   0.00000  -0.01664   0.01646
   D26       -3.08123  -0.00161  -0.02090   0.00000  -0.02093  -3.10216
   D27       -3.13927  -0.00133  -0.03324   0.00000  -0.03321   3.11070
   D28        0.02958  -0.00162  -0.03750   0.00000  -0.03750  -0.00792
   D29       -3.08388  -0.00114  -0.00505   0.00000  -0.00510  -3.08898
   D30        0.08554  -0.00112   0.00945   0.00000   0.00944   0.09498
   D31       -0.00491   0.00080  -0.00392   0.00000  -0.00391  -0.00882
   D32       -3.12212  -0.00019  -0.00320   0.00000  -0.00319  -3.12531
   D33        3.10798   0.00114   0.00034   0.00000   0.00036   3.10833
   D34       -0.00923   0.00015   0.00106   0.00000   0.00107  -0.00816
   D35       -0.12805   0.00495   0.04745   0.00000   0.04745  -0.08061
   D36       -3.02409  -0.00664  -0.02328   0.00000  -0.02330  -3.04739
   D37        3.04304   0.00460   0.04307   0.00000   0.04307   3.08611
   D38        0.14701  -0.00698  -0.02765   0.00000  -0.02768   0.11933
   D39        0.00292  -0.00045  -0.00050   0.00000  -0.00050   0.00242
   D40        3.12036   0.00045  -0.00131   0.00000  -0.00131   3.11905
   D41       -0.09483   0.00137   0.00840   0.00000   0.00838  -0.08645
   D42        3.03038   0.00203   0.02886   0.00000   0.02887   3.05926
   D43       -0.01609   0.00219   0.00479   0.00000   0.00485  -0.01125
   D44        3.13826   0.00083   0.01573   0.00000   0.01577  -3.12915
   D45       -3.13805   0.00121  -0.01967   0.00000  -0.01969   3.12544
   D46        0.01631  -0.00015  -0.00873   0.00000  -0.00877   0.00754
   D47        3.12885  -0.00199   0.02493   0.00000   0.02500  -3.12934
   D48       -0.05726  -0.00110   0.05902   0.00000   0.05903   0.00178
   D49       -0.03055  -0.00134   0.04734   0.00000   0.04732   0.01677
   D50        3.06652  -0.00044   0.08143   0.00000   0.08136  -3.13530
   D51        0.12391  -0.00519  -0.03167   0.00000  -0.03161   0.09229
   D52        3.03542   0.00405   0.03406   0.00000   0.03400   3.06943
   D53       -3.02980  -0.00391  -0.04196   0.00000  -0.04191  -3.07171
   D54       -0.11828   0.00534   0.02376   0.00000   0.02371  -0.09457
   D55       -2.97546  -0.00391  -0.09943   0.00000  -0.09940  -3.07487
   D56       -0.91948  -0.00154  -0.09369   0.00000  -0.09366  -1.01314
   D57        1.21017  -0.00325  -0.11586   0.00000  -0.11587   1.09429
   D58        1.09088  -0.00053  -0.03877   0.00000  -0.03880   1.05208
   D59       -3.13633   0.00184  -0.03303   0.00000  -0.03305   3.11381
   D60       -1.00668   0.00013  -0.05521   0.00000  -0.05526  -1.06194
   D61       -0.92662  -0.00113  -0.05290   0.00000  -0.05288  -0.97950
   D62        1.12936   0.00125  -0.04716   0.00000  -0.04713   1.08223
   D63       -3.02417  -0.00047  -0.06934   0.00000  -0.06935  -3.09352
   D64        2.93730   0.00244   0.09551   0.00000   0.09548   3.03277
   D65       -1.08370  -0.00103   0.05355   0.00000   0.05337  -1.03034
   D66        0.91457   0.00111   0.08026   0.00000   0.08026   0.99482
   D67        3.11004   0.00140   0.03767   0.00000   0.03779  -3.13535
   D68       -0.01643   0.00062   0.03800   0.00000   0.03811   0.02168
   D69        0.01415  -0.00013   0.00275   0.00000   0.00273   0.01688
   D70       -3.11232  -0.00091   0.00308   0.00000   0.00304  -3.10928
   D71       -3.11067  -0.00091  -0.03634   0.00000  -0.03622   3.13630
   D72       -0.02417  -0.00041  -0.02863   0.00000  -0.02855  -0.05272
   D73       -0.01325  -0.00003  -0.00249   0.00000  -0.00249  -0.01574
   D74        3.07326   0.00047   0.00522   0.00000   0.00517   3.07843
   D75       -0.00388   0.00014   0.00123   0.00000   0.00126  -0.00261
   D76       -3.13387  -0.00039  -0.00409   0.00000  -0.00408  -3.13795
   D77        3.12322   0.00088   0.00087   0.00000   0.00092   3.12414
   D78       -0.00677   0.00035  -0.00446   0.00000  -0.00443  -0.01120
   D79       -0.00728  -0.00009  -0.00570   0.00000  -0.00570  -0.01298
   D80       -3.13301  -0.00040  -0.00603   0.00000  -0.00604  -3.13905
   D81        3.12278   0.00040  -0.00040   0.00000  -0.00038   3.12240
   D82       -0.00295   0.00010  -0.00072   0.00000  -0.00071  -0.00366
   D83       -3.14088   0.00028   0.01082   0.00000   0.01083  -3.13004
   D84        0.01233  -0.00026   0.00549   0.00000   0.00548   0.01780
   D85        0.00821  -0.00009   0.00593   0.00000   0.00592   0.01413
   D86       -3.12235  -0.00040  -0.00540   0.00000  -0.00540  -3.12775
   D87        3.13203   0.00028   0.00627   0.00000   0.00626   3.13829
   D88        0.00147  -0.00003  -0.00506   0.00000  -0.00505  -0.00359
   D89       -3.09296   0.00010   0.00271   0.00000   0.00272  -3.09024
   D90        0.06531  -0.00021   0.00235   0.00000   0.00234   0.06766
   D91        0.00205   0.00017  -0.00181   0.00000  -0.00179   0.00026
   D92       -3.08225  -0.00063  -0.01027   0.00000  -0.01025  -3.09250
   D93        3.13265   0.00047   0.00948   0.00000   0.00948  -3.14105
   D94        0.04835  -0.00033   0.00102   0.00000   0.00102   0.04937
   D95       -1.02189   0.00110  -0.00649   0.00000  -0.00646  -1.02836
   D96        3.11640   0.00254  -0.01732   0.00000  -0.01727   3.09913
   D97        1.05558   0.00202  -0.01724   0.00000  -0.01721   1.03838
   D98       -3.05505  -0.00118  -0.01280   0.00000  -0.01281  -3.06786
   D99        1.08325   0.00026  -0.02363   0.00000  -0.02362   1.05963
   D100      -0.97757  -0.00027  -0.02355   0.00000  -0.02355  -1.00113
   D101       1.11144  -0.00152  -0.01335   0.00000  -0.01335   1.09808
   D102      -1.03346  -0.00008  -0.02418   0.00000  -0.02416  -1.05762
   D103      -3.09427  -0.00061  -0.02410   0.00000  -0.02409  -3.11837
   D104      -2.89989  -0.00153   0.02720   0.00000   0.02717  -2.87272
   D105      -0.85641   0.00013   0.03434   0.00000   0.03436  -0.82205
   D106       1.23922   0.00134   0.05357   0.00000   0.05359   1.29281
   D107       0.91552   0.00031   0.01961   0.00000   0.01967   0.93518
   D108       3.04732   0.00231  -0.00516   0.00000  -0.00518   3.04214
   D109      -1.19656   0.00325   0.01950   0.00000   0.01959  -1.17697
   D110       3.01003  -0.00149   0.03603   0.00000   0.03606   3.04609
   D111      -1.14135   0.00052   0.01126   0.00000   0.01121  -1.13014
   D112       0.89795   0.00146   0.03592   0.00000   0.03598   0.93393
   D113      -1.15842  -0.00133   0.03370   0.00000   0.03373  -1.12469
   D114       0.97339   0.00067   0.00893   0.00000   0.00888   0.98227
   D115       3.01269   0.00161   0.03359   0.00000   0.03365   3.04634
   D116       3.08460  -0.00145   0.00999   0.00000   0.00999   3.09458
   D117       0.95314   0.00110  -0.00629   0.00000  -0.00628   0.94686
   D118      -1.15222   0.00044   0.00095   0.00000   0.00095  -1.15126
   D119      -0.88595  -0.00168   0.01682   0.00000   0.01679  -0.86916
   D120      -3.00067   0.00370   0.06140   0.00000   0.06134  -2.93933
   D121       1.20333   0.00035   0.04785   0.00000   0.04786   1.25118
   D122      -2.99531   0.00179   0.05718   0.00000   0.05716  -2.93815
   D123       1.17316   0.00717   0.10176   0.00000   0.10171   1.27486
   D124      -0.90604   0.00382   0.08820   0.00000   0.08823  -0.81781
   D125       1.18903  -0.00177   0.04881   0.00000   0.04885   1.23789
   D126      -0.92569   0.00361   0.09339   0.00000   0.09340  -0.83228
   D127      -3.00488   0.00026   0.07983   0.00000   0.07992  -2.92496
   D128      -2.86031   0.00141  -0.01930   0.00000  -0.01924  -2.87955
   D129      -0.72317   0.00067  -0.03750   0.00000  -0.03760  -0.76077
   D130       1.39877   0.00088  -0.05294   0.00000  -0.05291   1.34586
   D131       0.97996   0.00085  -0.04446   0.00000  -0.04438   0.93558
   D132       3.11280   0.00662  -0.05033   0.00000  -0.05053   3.06227
   D133      -1.11020   0.00287  -0.06339   0.00000  -0.06330  -1.17350
   D134      -1.20356   0.00184   0.04673   0.00000   0.04682  -1.15674
   D135       0.90552  -0.00130   0.02005   0.00000   0.02013   0.92565
   D136       2.99299  -0.00028   0.00849   0.00000   0.00854   3.00154
   D137       2.92530   0.00296   0.06829   0.00000   0.06820   2.99350
   D138      -1.24881  -0.00018   0.04162   0.00000   0.04152  -1.20729
   D139       0.83867   0.00084   0.03006   0.00000   0.02993   0.86860
   D140       0.87097   0.00383   0.06356   0.00000   0.06360   0.93457
   D141       2.98004   0.00068   0.03688   0.00000   0.03692   3.01696
   D142      -1.21566   0.00171   0.02532   0.00000   0.02533  -1.19033
   D143      -2.93329  -0.00101   0.03280   0.00000   0.03285  -2.90045
   D144       1.25075   0.00040   0.04481   0.00000   0.04487   1.29562
   D145      -0.85311  -0.00051   0.03991   0.00000   0.03979  -0.81331
         Item               Value     Threshold  Converged?
 Maximum Force            0.021171     0.000450     NO 
 RMS     Force            0.003585     0.000300     NO 
 Maximum Displacement     0.811212     0.001800     NO 
 RMS     Displacement     0.207191     0.001200     NO 
 Predicted change in Energy=-1.023245D-03
 GradGradGradGradGradGradGradGradGradGradGradGradGradGradGradGradGradGrad

 Stoichiometry    C21H20O11
 Framework group  C1[X(C21H20O11)]
 Deg. of freedom   150
 Full point group                 C1      NOp   1
 Largest Abelian subgroup         C1      NOp   1
 Largest concise Abelian subgroup C1      NOp   1
                         Standard orientation:                         
 ---------------------------------------------------------------------
 Center     Atomic      Atomic             Coordinates (Angstroms)
 Number     Number       Type             X           Y           Z
 ---------------------------------------------------------------------
      1          6           0       -4.516076    0.749431    0.307779
      2          6           0       -3.731977   -0.405880    0.230346
      3          6           0       -2.330461   -0.351794    0.126219
      4          6           0       -1.775265    0.932843    0.107220
      5          6           0       -2.511910    2.141668    0.168905
      6          6           0       -3.921747    2.009047    0.277374
      7          8           0       -0.393434    0.949651   -0.036532
      8          6           0        0.314191    2.146999   -0.010993
      9          6           0       -0.334340    3.328525    0.054576
     10          6           0       -1.789286    3.429559    0.088317
     11          6           0       -1.526791   -1.617598   -0.004419
     12          6           0        1.762231    1.900352   -0.069675
     13          6           0        2.677159    2.972829   -0.041344
     14          6           0        4.038245    2.712717   -0.105555
     15          6           0        4.491683    1.382321   -0.195032
     16          6           0        3.597213    0.320119   -0.204860
     17          6           0        2.220524    0.581295   -0.141481
     18          6           0       -0.784073   -1.797392   -1.336390
     19          6           0       -0.111471   -3.156341   -1.330481
     20          6           0        0.857149   -3.287813   -0.180696
     21          6           0        0.188774   -2.965276    1.154229
     22          8           0       -0.545106   -1.694719    1.111102
     23          8           0       -4.702891    3.142566    0.322582
     24          8           0       -4.329069   -1.657096    0.276839
     25          8           0        5.885139    1.266878   -0.249241
     26          8           0        4.953607    3.749257   -0.074949
     27          8           0       -2.323737    4.563159    0.228953
     28          1           0       -2.215778   -2.460353    0.098149
     29          8           0       -1.779477   -1.754501   -2.399980
     30          8           0        1.338599   -4.668552   -0.190413
     31          8           0        0.538567   -3.335439   -2.620545
     32          6           0        1.218474   -2.818470    2.276478
     33          8           0        1.828497   -4.143484    2.481138
     34          1           0       -5.298361   -1.608099    0.383504
     35          1           0       -5.597588    0.668098    0.379365
     36          1           0        0.200675    4.266566    0.063699
     37          1           0        2.355538    4.001442    0.043421
     38          1           0        3.957765   -0.702658   -0.261242
     39          1           0        1.494910   -0.220907   -0.101602
     40          1           0       -0.032853   -1.004621   -1.484148
     41          1           0       -0.898165   -3.914922   -1.205138
     42          1           0        1.699816   -2.603812   -0.343306
     43          1           0       -0.498639   -3.782996    1.409613
     44          1           0       -5.655239    2.922616    0.376890
     45          1           0        6.189437    0.347329   -0.356871
     46          1           0        5.868798    3.399054   -0.139459
     47          1           0       -1.359128   -2.111212   -3.211728
     48          1           0        1.773771   -4.854960    0.669507
     49          1           0        1.012272   -4.192231   -2.610638
     50          1           0        1.993429   -2.093284    1.987507
     51          1           0        0.715383   -2.450019    3.173148
     52          1           0        2.334900   -4.189609    3.314595
 ---------------------------------------------------------------------
 Rotational constants (GHZ):      0.1398970      0.1203214      0.0742052
 Standard basis: 6-31G (6D, 7F)
 There are   328 symmetry adapted cartesian basis functions of A   symmetry.
 There are   328 symmetry adapted basis functions of A   symmetry.
   328 basis functions,   784 primitive gaussians,   328 cartesian basis functions
   117 alpha electrons      117 beta electrons
       nuclear repulsion energy      3401.4958340073 Hartrees.
 NAtoms=   52 NActive=   52 NUniq=   52 SFac= 1.00D+00 NAtFMM=   60 NAOKFM=F Big=F
 Integral buffers will be    262144 words long.
 Raffenetti 2 integral format.
 Two-electron integral symmetry is turned on.
 One-electron integrals computed using PRISM.
 NBasis=   328 RedAO= T EigKep=  3.84D-04  NBF=   328
 NBsUse=   328 1.00D-06 EigRej= -1.00D+00 NBFU=   328
 Lowest energy guess from the checkpoint file:  "C:\Users\GHS Azim Shah\Desktop\comp17.chk"
 B after Tr=     0.000000    0.000000    0.000000
         Rot=    0.999615    0.000512   -0.006388    0.026978 Ang=   3.18 deg.
 B after Tr=     0.000000    0.000000    0.000000
         Rot=    0.985145    0.001969    0.012041   -0.171288 Ang=  19.78 deg.
 Requested convergence on RMS density matrix=1.00D-08 within 128 cycles.
 Requested convergence on MAX density matrix=1.00D-06.
 Requested convergence on             energy=1.00D-06.
 No special actions if energy rises.
 Integral accuracy reduced to 1.0D-05 until final iterations.
 Initial convergence to 1.0D-05 achieved.  Increase integral accuracy.
 SCF Done:  E(RB3LYP) =  -1639.17409494     A.U. after   12 cycles
            NFock= 12  Conv=0.36D-08     -V/T= 2.0054
 Calling FoFJK, ICntrl=      2127 FMM=F ISym2X=0 I1Cent= 0 IOpClX= 0 NMat=1 NMatS=1 NMatT=0.
 ***** Axes restored to original set *****
 -------------------------------------------------------------------
 Center     Atomic                   Forces (Hartrees/Bohr)
 Number     Number              X              Y              Z
[truncated: 564,153 more chars]
