# Supplementary material for: Phytochemical profiling of Vitex negundo seeds via UHPLC-QTOF-MS/MS analyses with antimicrobial evaluation and in silico targeting of DNA Gyrase B and Secreted Aspartic Proteinase 2 (SAP2)
Source: PLoS One. 2026 Mar 13;21(3):e0343965. doi: 10.1371/journal.pone.0343965 (PMC12987476; doi:10.1371/journal.pone.0343965)
Supplement: S6 Data — (ZIP) [file pone.0343965.s007.zip › PONE-D-25-51583/Vitex Raw material/DFT Vitex all data/comp17/comp17.sdf]

Fragment
  Chem3D Core 12.0.203202405583D

 52 55  0  0  0  0  0  0  0  0999 V2000
   -9.0241    4.5473   -0.7215 C   0  0  0  0  0  0  0  0  0  0  0  0
   -9.1115    3.7491    0.4190 C   0  0  0  0  0  0  0  0  0  0  0  0
   -9.2627    2.3684    0.2933 C   0  0  0  0  0  0  0  0  0  0  0  0
   -9.3263    1.7881   -0.9739 C   0  0  0  0  0  0  0  0  0  0  0  0
   -9.2394    2.5806   -2.1260 C   0  0  0  0  0  0  0  0  0  0  0  0
   -9.0875    3.9670   -1.9900 C   0  0  0  0  0  0  0  0  0  0  0  0
   -9.4761    0.4195   -1.0215 O   0  0  0  0  0  0  0  0  0  0  0  0
   -9.5417   -0.1793   -2.2580 C   0  0  0  0  0  0  0  0  0  0  0  0
   -9.4712    0.4644   -3.4280 C   0  0  0  0  0  0  0  0  0  0  0  0
   -9.3085    1.9494   -3.4898 C   0  0  0  0  0  0  0  0  0  0  0  0
   -9.3567    1.5101    1.5162 C   0  0  1  0  0  0  0  0  0  0  0  0
   -9.6874   -1.5079   -2.2929 C   0  0  0  0  0  0  0  0  0  0  0  0
   -9.4979   -2.1990   -3.4895 C   0  0  0  0  0  0  0  0  0  0  0  0
   -9.6500   -3.5851   -3.5259 C   0  0  0  0  0  0  0  0  0  0  0  0
   -9.9914   -4.2799   -2.3656 C   0  0  0  0  0  0  0  0  0  0  0  0
  -10.1808   -3.5888   -1.1690 C   0  0  0  0  0  0  0  0  0  0  0  0
  -10.0288   -2.2027   -1.1326 C   0  0  0  0  0  0  0  0  0  0  0  0
  -10.6757    0.7486    1.5162 C   0  0  1  0  0  0  0  0  0  0  0  0
  -10.7691   -0.1048    2.7741 C   0  0  2  0  0  0  0  0  0  0  0  0
   -9.4929   -0.9214    2.9294 C   0  0  1  0  0  0  0  0  0  0  0  0
   -8.2895   -0.0002    2.7997 C   0  0  2  0  0  0  0  0  0  0  0  0
   -8.3231    0.5630    1.5162 O   0  0  0  0  0  0  0  0  0  0  0  0
   -9.0019    4.7478   -3.0941 O   0  0  0  0  0  0  0  0  0  0  0  0
   -9.0496    4.3149    1.6487 O   0  0  0  0  0  0  0  0  0  0  0  0
  -10.1391   -5.6264   -2.4010 O   0  0  0  0  0  0  0  0  0  0  0  0
   -9.4661   -4.2565   -4.6883 O   0  0  0  0  0  0  0  0  0  0  0  0
   -9.2399    2.5739   -4.5216 O   0  0  0  0  0  0  0  0  0  0  0  0
   -9.2845    2.1692    2.4102 H   0  0  0  0  0  0  0  0  0  0  0  0
  -11.7408    1.6599    1.4902 O   0  0  0  0  0  0  0  0  0  0  0  0
   -9.4797   -1.5341    4.1904 O   0  0  0  0  0  0  0  0  0  0  0  0
  -11.8673   -0.9702    2.6707 O   0  0  0  0  0  0  0  0  0  0  0  0
   -7.0044   -0.7966    2.9833 C   0  0  0  0  0  0  0  0  0  0  0  0
   -6.2804   -0.2741    4.0642 O   0  0  0  0  0  0  0  0  0  0  0  0
   -9.1350    5.2772    1.5412 H   0  0  0  0  0  0  0  0  0  0  0  0
   -8.9048    5.6362   -0.6214 H   0  0  0  0  0  0  0  0  0  0  0  0
   -9.5341   -0.1102   -4.3639 H   0  0  0  0  0  0  0  0  0  0  0  0
   -9.2286   -1.6510   -4.4045 H   0  0  0  0  0  0  0  0  0  0  0  0
  -10.4500   -4.1368   -0.2540 H   0  0  0  0  0  0  0  0  0  0  0  0
  -10.1782   -1.6576   -0.1889 H   0  0  0  0  0  0  0  0  0  0  0  0
  -10.7257    0.0930    0.6183 H   0  0  0  0  0  0  0  0  0  0  0  0
  -10.8980    0.5546    3.6614 H   0  0  0  0  0  0  0  0  0  0  0  0
   -9.4515   -1.7038    2.1389 H   0  0  0  0  0  0  0  0  0  0  0  0
   -8.3209    0.7959    3.5769 H   0  0  0  0  0  0  0  0  0  0  0  0
   -8.9009    5.6697   -2.8029 H   0  0  0  0  0  0  0  0  0  0  0  0
  -10.3750   -5.9263   -1.5070 H   0  0  0  0  0  0  0  0  0  0  0  0
   -9.6142   -5.2016   -4.5160 H   0  0  0  0  0  0  0  0  0  0  0  0
  -12.5349    1.1531    1.4910 H   0  0  0  0  0  0  0  0  0  0  0  0
   -8.6789   -2.0269    4.2471 H   0  0  0  0  0  0  0  0  0  0  0  0
  -11.8911   -1.4784    3.4634 H   0  0  0  0  0  0  0  0  0  0  0  0
   -7.2545   -1.8621    3.1853 H   0  0  0  0  0  0  0  0  0  0  0  0
   -6.3901   -0.7279    2.0577 H   0  0  0  0  0  0  0  0  0  0  0  0
   -5.4969   -0.7910    4.1445 H   0  0  0  0  0  0  0  0  0  0  0  0
  1  2  1  0      
  6  1  2  0      
  1 35  1  0      
  2  3  2  0      
  2 24  1  0      
  4  3  1  0      
  3 11  1  0      
  4  5  2  0      
  7  4  1  0      
  5  6  1  0      
 10  5  1  0      
  6 23  1  0      
  8  7  1  0      
  9  8  2  0      
  8 12  1  0      
 10  9  1  0      
  9 36  1  0      
 10 27  2  0      
 11 18  1  0      
 22 11  1  0      
 11 28  1  0      
 12 13  1  0      
 12 17  2  0      
 13 14  2  0      
 13 37  1  0      
 14 15  1  0      
 14 26  1  0      
 15 16  2  0      
 15 25  1  0      
 16 17  1  0      
 16 38  1  0      
 17 39  1  0      
 18 19  1  0      
 18 29  1  0      
 18 40  1  0      
 19 20  1  0      
 19 31  1  0      
 19 41  1  0      
 20 21  1  0      
 20 30  1  0      
 20 42  1  0      
 21 22  1  0      
 21 32  1  0      
 21 43  1  0      
 23 44  1  0      
 24 34  1  0      
 25 45  1  0      
 26 46  1  0      
 29 47  1  0      
 30 48  1  0      
 31 49  1  0      
 32 33  1  0      
 32 50  1  0      
 32 51  1  0      
 33 52  1  0      
M  END
$$$$
