# Supplementary material for: Phytochemical profiling of Vitex negundo seeds via UHPLC-QTOF-MS/MS analyses with antimicrobial evaluation and in silico targeting of DNA Gyrase B and Secreted Aspartic Proteinase 2 (SAP2)
Source: PLoS One. 2026 Mar 13;21(3):e0343965. doi: 10.1371/journal.pone.0343965 (PMC12987476; doi:10.1371/journal.pone.0343965)
Supplement: S7 Data — (ZIP) [file pone.0343965.s008.zip]

Archive with 60 entries (53 files):
- PONE-D-25-51583/
- PONE-D-25-51583/Vitex Raw material/
- PONE-D-25-51583/Vitex Raw material/DFT Vitex all data/
- PONE-D-25-51583/Vitex Raw material/DFT Vitex all data/comp6/
- PONE-D-25-51583/Vitex Raw material/DFT Vitex all data/comp6/C6.ams
- PONE-D-25-51583/Vitex Raw material/DFT Vitex all data/comp6/C6.err
- PONE-D-25-51583/Vitex Raw material/DFT Vitex all data/comp6/C6.logfile
- PONE-D-25-51583/Vitex Raw material/DFT Vitex all data/comp6/C6.out
- PONE-D-25-51583/Vitex Raw material/DFT Vitex all data/comp6/C6.out~
- PONE-D-25-51583/Vitex Raw material/DFT Vitex all data/comp6/C6.pid
- PONE-D-25-51583/Vitex Raw material/DFT Vitex all data/comp6/C6.results/
- PONE-D-25-51583/Vitex Raw material/DFT Vitex all data/comp6/C6.results/adf.rkf
- PONE-D-25-51583/Vitex Raw material/DFT Vitex all data/comp6/C6.results/ams.rkf
- PONE-D-25-51583/Vitex Raw material/DFT Vitex all data/comp6/C6.results/CreateAtoms.out
- PONE-D-25-51583/Vitex Raw material/DFT Vitex all data/comp6/C6.results/L1.png
- PONE-D-25-51583/Vitex Raw material/DFT Vitex all data/comp6/C6.results/t12.rel
- PONE-D-25-51583/Vitex Raw material/DFT Vitex all data/comp6/C6.results/t21.1F2E5C55.H
- PONE-D-25-51583/Vitex Raw material/DFT Vitex all data/comp6/C6.results/t21.3574D364.O
- PONE-D-25-51583/Vitex Raw material/DFT Vitex all data/comp6/C6.results/t21.55866EBF.C
- PONE-D-25-51583/Vitex Raw material/DFT Vitex all data/comp6/C6.run
- PONE-D-25-51583/Vitex Raw material/DFT Vitex all data/comp6/c6.tif
- PONE-D-25-51583/Vitex Raw material/DFT Vitex all data/comp6/cc6.ams
- PONE-D-25-51583/Vitex Raw material/DFT Vitex all data/comp6/cc6.err
- PONE-D-25-51583/Vitex Raw material/DFT Vitex all data/comp6/cc6.logfile
- PONE-D-25-51583/Vitex Raw material/DFT Vitex all data/comp6/cc6.out
- PONE-D-25-51583/Vitex Raw material/DFT Vitex all data/comp6/cc6.pid
- PONE-D-25-51583/Vitex Raw material/DFT Vitex all data/comp6/cc6.results/
- PONE-D-25-51583/Vitex Raw material/DFT Vitex all data/comp6/cc6.results/adf.rkf
- PONE-D-25-51583/Vitex Raw material/DFT Vitex all data/comp6/cc6.results/ams.rkf
- PONE-D-25-51583/Vitex Raw material/DFT Vitex all data/comp6/cc6.results/CreateAtoms.out
- PONE-D-25-51583/Vitex Raw material/DFT Vitex all data/comp6/cc6.results/t12.rel
- PONE-D-25-51583/Vitex Raw material/DFT Vitex all data/comp6/cc6.results/t21.3F8F8881.C
- PONE-D-25-51583/Vitex Raw material/DFT Vitex all data/comp6/cc6.results/t21.5A6F9A78.O
- PONE-D-25-51583/Vitex Raw material/DFT Vitex all data/comp6/cc6.results/t21.EBA8F53.H
- PONE-D-25-51583/Vitex Raw material/DFT Vitex all data/comp6/cc6.run
- PONE-D-25-51583/Vitex Raw material/DFT Vitex all data/comp6/cc6.tif
- PONE-D-25-51583/Vitex Raw material/DFT Vitex all data/comp6/comp6.chk
- PONE-D-25-51583/Vitex Raw material/DFT Vitex all data/comp6/comp6.gjf
- PONE-D-25-51583/Vitex Raw material/DFT Vitex all data/comp6/COMP6.LOG
- PONE-D-25-51583/Vitex Raw material/DFT Vitex all data/comp6/comp6.sdf
- PONE-D-25-51583/Vitex Raw material/DFT Vitex all data/comp6/comp6.tif
- PONE-D-25-51583/Vitex Raw material/DFT Vitex all data/comp6/H.png
- PONE-D-25-51583/Vitex Raw material/DFT Vitex all data/comp6/H1.png
- PONE-D-25-51583/Vitex Raw material/DFT Vitex all data/comp6/homo-1.tif
- PONE-D-25-51583/Vitex Raw material/DFT Vitex all data/comp6/homo.tif
- PONE-D-25-51583/Vitex Raw material/DFT Vitex all data/comp6/L11.png
- PONE-D-25-51583/Vitex Raw material/DFT Vitex all data/comp6/LL.png
- PONE-D-25-51583/Vitex Raw material/DFT Vitex all data/comp6/lomo+1.tif
- PONE-D-25-51583/Vitex Raw material/DFT Vitex all data/comp6/lomo.tif
- PONE-D-25-51583/Vitex Raw material/DFT Vitex all data/comp7/
- PONE-D-25-51583/Vitex Raw material/DFT Vitex all data/comp7/c7.tif
- PONE-D-25-51583/Vitex Raw material/DFT Vitex all data/comp7/comp7.chk
- PONE-D-25-51583/Vitex Raw material/DFT Vitex all data/comp7/comp7.gjf
- PONE-D-25-51583/Vitex Raw material/DFT Vitex all data/comp7/COMP7.LOG
- PONE-D-25-51583/Vitex Raw material/DFT Vitex all data/comp7/comp7.sdf
- PONE-D-25-51583/Vitex Raw material/DFT Vitex all data/comp7/comp7.tif
- PONE-D-25-51583/Vitex Raw material/DFT Vitex all data/comp7/homo-1.tif
- PONE-D-25-51583/Vitex Raw material/DFT Vitex all data/comp7/homo.tif
- PONE-D-25-51583/Vitex Raw material/DFT Vitex all data/comp7/lomo+1.tif
- PONE-D-25-51583/Vitex Raw material/DFT Vitex all data/comp7/lomo.tif
