# Supplementary material for: Phytochemical profiling of Vitex negundo seeds via UHPLC-QTOF-MS/MS analyses with antimicrobial evaluation and in silico targeting of DNA Gyrase B and Secreted Aspartic Proteinase 2 (SAP2)
Source: PLoS One. 2026 Mar 13;21(3):e0343965. doi: 10.1371/journal.pone.0343965 (PMC12987476; doi:10.1371/journal.pone.0343965)
Supplement: S7 Data — (ZIP) [file pone.0343965.s008.zip › PONE-D-25-51583/Vitex Raw material/DFT Vitex all data/comp6/C6.logfile]

<Sep02-2025> <16:31:23>  AMS 2025.104  RunTime: Sep02-2025 16:31:23  ShM Nodes: 1  Procs: 2
<Sep02-2025> <16:31:24>  ADF 2025.104  RunTime: Sep02-2025 16:31:24  ShM Nodes: 1  Procs: 2
<Sep02-2025> <16:31:24>  *** (NO TITLE) ***
<Sep02-2025> <16:31:24>  DIRAC 2025.104  RunTime: Sep02-2025 16:31:24  ShM Nodes: 1  Procs: 1
<Sep02-2025> <16:31:24>  Carbon (DZ, 1s frozen)
<Sep02-2025> <16:31:24>  Net Charge: 0 (Nuclei minus Electrons)
<Sep02-2025> <16:31:24>  Symmetry  : ATOM
<Sep02-2025> <16:31:24>  Coordinates
<Sep02-2025> <16:31:24>     Atom         X           Y           Z   (Angstrom)
<Sep02-2025> <16:31:24>     1.C         0.000000    0.000000    0.000000
<Sep02-2025> <16:31:24>  >>>> CORORT
<Sep02-2025> <16:31:24>  >>>> CLSMAT
<Sep02-2025> <16:31:24>  >>>> ORTHON
<Sep02-2025> <16:31:24>  >>>> GENPT
<Sep02-2025> <16:31:24>  Block Length=  68
<Sep02-2025> <16:31:24>  >>>> PTBAS
<Sep02-2025> <16:31:24>  >>>> CYCLE
<Sep02-2025> <16:31:24>              |Error|         MaxErr       Wt(A-DIIS)
<Sep02-2025> <16:31:24>      1      0.00000000      0.00000000
<Sep02-2025> <16:31:24>      2      0.96064530      0.85132506
<Sep02-2025> <16:31:24>      3      0.70148959      0.61101908    100.0
<Sep02-2025> <16:31:24>      4      0.24621428      0.20460562    100.0
<Sep02-2025> <16:31:24>      5      0.19759987      0.16578230    100.0
<Sep02-2025> <16:31:24>      6      0.02764157      0.02297971     22.2
<Sep02-2025> <16:31:24>      7      0.00500151      0.00417208      3.2
<Sep02-2025> <16:31:24>      8      0.00014615      0.00012267      0.0
<Sep02-2025> <16:31:24>      9      0.00000083      0.00000069      0.0
<Sep02-2025> <16:31:25>     10      0.00000000      0.00000000      0.0
<Sep02-2025> <16:31:25>  SCF converged
<Sep02-2025> <16:31:25>     11      0.00000000      0.00000000      0.0
<Sep02-2025> <16:31:25>  >>>> POPAN
<Sep02-2025> <16:31:25>  >>>> DEBYE
<Sep02-2025> <16:31:25>  DIRAC 2025.104  RunTime: Sep02-2025 16:31:25  ShM Nodes: 1  Procs: 1
<Sep02-2025> <16:31:25>  Hydrogen (DZ)
<Sep02-2025> <16:31:25>  Net Charge: 0 (Nuclei minus Electrons)
<Sep02-2025> <16:31:25>  Symmetry  : ATOM
<Sep02-2025> <16:31:25>  Coordinates
<Sep02-2025> <16:31:25>     Atom         X           Y           Z   (Angstrom)
<Sep02-2025> <16:31:25>     1.H         0.000000    0.000000    0.000000
<Sep02-2025> <16:31:25>  >>>> CORORT
<Sep02-2025> <16:31:25>  >>>> CLSMAT
<Sep02-2025> <16:31:25>  >>>> ORTHON
<Sep02-2025> <16:31:25>  >>>> GENPT
<Sep02-2025> <16:31:25>  Block Length=  64
<Sep02-2025> <16:31:25>  >>>> PTBAS
<Sep02-2025> <16:31:25>  >>>> CYCLE
<Sep02-2025> <16:31:25>              |Error|         MaxErr       Wt(A-DIIS)
<Sep02-2025> <16:31:25>      1      0.00000000      0.00000000
<Sep02-2025> <16:31:25>      2      0.04821251      0.04821251
<Sep02-2025> <16:31:25>      3      0.00844499      0.00844499    100.0
<Sep02-2025> <16:31:25>      4      0.00142361      0.00142361      0.4
<Sep02-2025> <16:31:25>      5      0.00000254      0.00000254      0.0
<Sep02-2025> <16:31:25>      6      0.00000000      0.00000000      0.0
<Sep02-2025> <16:31:25>  SCF converged
<Sep02-2025> <16:31:25>      7      0.00000000      0.00000000      0.0
<Sep02-2025> <16:31:25>  >>>> POPAN
<Sep02-2025> <16:31:25>  >>>> DEBYE
<Sep02-2025> <16:31:25>  DIRAC 2025.104  RunTime: Sep02-2025 16:31:25  ShM Nodes: 1  Procs: 1
<Sep02-2025> <16:31:25>  Oxygen (DZ, 1s frozen)
<Sep02-2025> <16:31:26>  Net Charge: 0 (Nuclei minus Electrons)
<Sep02-2025> <16:31:26>  Symmetry  : ATOM
<Sep02-2025> <16:31:26>  Coordinates
<Sep02-2025> <16:31:26>     Atom         X           Y           Z   (Angstrom)
<Sep02-2025> <16:31:26>     1.O         0.000000    0.000000    0.000000
<Sep02-2025> <16:31:26>  >>>> CORORT
<Sep02-2025> <16:31:26>  >>>> CLSMAT
<Sep02-2025> <16:31:26>  >>>> ORTHON
<Sep02-2025> <16:31:26>  >>>> GENPT
<Sep02-2025> <16:31:26>  Block Length=  68
<Sep02-2025> <16:31:26>  >>>> PTBAS
<Sep02-2025> <16:31:26>  >>>> CYCLE
<Sep02-2025> <16:31:26>              |Error|         MaxErr       Wt(A-DIIS)
<Sep02-2025> <16:31:26>      1      0.00000000      0.00000000
<Sep02-2025> <16:31:26>      2      2.51396012      1.84561276
<Sep02-2025> <16:31:26>      3      2.39439105      1.62820035    100.0
<Sep02-2025> <16:31:26>      4      0.45589988      0.27619637    100.0
<Sep02-2025> <16:31:26>      5      0.50298044      0.30702678    100.0
<Sep02-2025> <16:31:26>      6      0.01864829      0.01143228     10.5
<Sep02-2025> <16:31:26>      7      0.00209905      0.00128080      0.3
<Sep02-2025> <16:31:26>      8      0.00000953      0.00000579      0.0
<Sep02-2025> <16:31:26>      9      0.00000001      0.00000001      0.0
<Sep02-2025> <16:31:26>  SCF converged
<Sep02-2025> <16:31:26>     10      0.00000000      0.00000000      0.0
<Sep02-2025> <16:31:26>  >>>> POPAN
<Sep02-2025> <16:31:26>  >>>> DEBYE
<Sep02-2025> <16:31:26>  *** adf ***
<Sep02-2025> <16:31:26>  Net Charge: 0 (Nuclei minus Electrons)
<Sep02-2025> <16:31:26>  Symmetry  : NOSYM
<Sep02-2025> <16:31:26>  >>>> FRAGM
<Sep02-2025> <16:31:26>  Coordinates
<Sep02-2025> <16:31:26>     Atom         X           Y           Z   (Angstrom)
<Sep02-2025> <16:31:26>     1.C        -9.848400   -0.144500    0.354500
<Sep02-2025> <16:31:26>     2.C        -9.313700   -1.389100    0.687000
<Sep02-2025> <16:31:26>     3.C       -10.162100   -2.459300    0.970800
<Sep02-2025> <16:31:26>     4.C       -11.545100   -2.284800    0.922200
<Sep02-2025> <16:31:26>     5.C       -12.079800   -1.040200    0.589800
<Sep02-2025> <16:31:26>     6.C       -11.231400    0.030000    0.305900
<Sep02-2025> <16:31:26>     7.C       -11.743900    1.223100   -0.012800
<Sep02-2025> <16:31:26>     8.C       -11.606500    1.699500   -1.254400
<Sep02-2025> <16:31:26>     9.H       -12.278500    1.812600    0.746600
<Sep02-2025> <16:31:26>    10.H       -11.071900    1.110000   -2.013800
<Sep02-2025> <16:31:26>    11.C       -12.124400    2.905100   -1.576400
<Sep02-2025> <16:31:26>    12.O       -12.000300    3.335500   -2.698300
<Sep02-2025> <16:31:26>    13.H       -12.665300    3.501600   -0.808100
<Sep02-2025> <16:31:26>    14.H        -9.179400    0.699500    0.130600
<Sep02-2025> <16:31:26>    15.H        -8.223000   -1.526700    0.725500
<Sep02-2025> <16:31:26>    16.H        -9.740500   -3.440900    1.233000
<Sep02-2025> <16:31:26>    17.H       -12.214100   -3.128800    1.146100
<Sep02-2025> <16:31:26>    18.H       -13.170500   -0.902600    0.551600
<Sep02-2025> <16:31:26>  >>>> CORORT
<Sep02-2025> <16:31:26>  >>>> CLSMAT
<Sep02-2025> <16:31:26>  >>>> ORTHON
<Sep02-2025> <16:31:26>  >>>> GENPT
<Sep02-2025> <16:31:26>  Block Length= 128
<Sep02-2025> <16:31:27>  >>>> PTBAS
<Sep02-2025> <16:31:27>  >>>> CYCLE
<Sep02-2025> <16:31:27>              |Error|         MaxErr       Wt(A-DIIS)
<Sep02-2025> <16:31:27>      1      2.04622359      0.26727881
<Sep02-2025> <16:31:28>      2      1.20942152      0.24334637    100.0
<Sep02-2025> <16:31:28>      3      1.84176025      0.43834707    100.0
<Sep02-2025> <16:31:28>      4      0.55129555      0.16240130    100.0
<Sep02-2025> <16:31:29>      5      2.58539048      0.87030517    100.0
<Sep02-2025> <16:31:29>      6      0.95401648      0.35203340    100.0
<Sep02-2025> <16:31:29>      7      0.15181480      0.02883742     28.1
<Sep02-2025> <16:31:29>      8      0.07636610      0.01542325     14.6
<Sep02-2025> <16:31:30>      9      0.02387925      0.00568085      4.7
<Sep02-2025> <16:31:30>     10      0.00326441      0.00080501      0.0
<Sep02-2025> <16:31:30>     11      0.00085973      0.00018003      0.0
<Sep02-2025> <16:31:31>     12      0.00018605      0.00004660      0.0
<Sep02-2025> <16:31:31>     13      0.00010822      0.00002768      0.0
<Sep02-2025> <16:31:31>     14      0.00003081      0.00000902      0.0
<Sep02-2025> <16:31:31>     15      0.00001105      0.00000296      0.0
<Sep02-2025> <16:31:32>     16      0.00000285      0.00000076      0.0
<Sep02-2025> <16:31:32>  SCF converged
<Sep02-2025> <16:31:32>     17      0.00000169      0.00000036      0.0
<Sep02-2025> <16:31:33>  >>>> TOTEN
<Sep02-2025> <16:31:36>  >>>> POPAN
<Sep02-2025> <16:31:36>  >>>> DEBYE
<Sep02-2025> <16:31:36>  >>>> AMETS
<Sep02-2025> <16:31:36>   Bond Energy          -4.34639823 a.u.
<Sep02-2025> <16:31:36>   Bond Energy        -118.27151344 eV
<Sep02-2025> <16:31:36>   Bond Energy       -2727.41       kcal/mol
<Sep02-2025> <16:31:36>  >>>> POPUL
<Sep02-2025> <16:31:36>  >>>> EXCITATIONS
<Sep02-2025> <16:31:36>    SS   A
<Sep02-2025> <16:31:51>      Cycle:   2, MaxErr:  0.0258541
<Sep02-2025> <16:31:59>      Cycle:   3, MaxErr:  0.0151592
<Sep02-2025> <16:32:07>      Cycle:   4, MaxErr:  0.0054482
<Sep02-2025> <16:32:14>      Cycle:   5, MaxErr:  0.0013866
<Sep02-2025> <16:32:22>      Cycle:   6, MaxErr:  0.0018353
<Sep02-2025> <16:32:29>      Cycle:   7, MaxErr:  0.0027255
<Sep02-2025> <16:32:37>      Cycle:   8, MaxErr:  0.0010566
<Sep02-2025> <16:32:44>      Cycle:   9, MaxErr:  0.0004083
<Sep02-2025> <16:32:52>      Cycle:  10, MaxErr:  0.0003317
<Sep02-2025> <16:33:00>      Cycle:  11, MaxErr:  0.0000083
<Sep02-2025> <16:33:07>      Cycle:  12, MaxErr:  0.0000009
<Sep02-2025> <16:33:07>  Converged.
<Sep02-2025> <16:33:08>    ST   A
<Sep02-2025> <16:33:22>      Cycle:   2, MaxErr:  0.0014312
<Sep02-2025> <16:33:30>      Cycle:   3, MaxErr:  0.0000159
<Sep02-2025> <16:33:37>      Cycle:   4, MaxErr:  0.0000001
<Sep02-2025> <16:33:37>  Converged.
<Sep02-2025> <16:33:37>  NORMAL TERMINATION
Job C6 has finished
