# Supplementary material for: Phytochemical profiling of Vitex negundo seeds via UHPLC-QTOF-MS/MS analyses with antimicrobial evaluation and in silico targeting of DNA Gyrase B and Secreted Aspartic Proteinase 2 (SAP2)
Source: PLoS One. 2026 Mar 13;21(3):e0343965. doi: 10.1371/journal.pone.0343965 (PMC12987476; doi:10.1371/journal.pone.0343965)
Supplement: S7 Data — (ZIP) [file pone.0343965.s008.zip › PONE-D-25-51583/Vitex Raw material/DFT Vitex all data/comp6/C6.out]

 Parallel Execution: Process Information
 ==============================================================================
 Rank   Node Name                              NodeID   MyNodeRank  NodeMaster
    0   DESKTOP-MPR8V3N                           0          0          0
    1   DESKTOP-MPR8V3N                           0          1         -1
 ==============================================================================


May use up to 3774MB of RAM as shared memory on node 0

 *******************************************************************************
 *                                                                             *
 *  --------------------------------                                           *
 *   Amsterdam Modeling Suite (AMS)              2025.104                      *
 *  --------------------------------                                           *
 *                                               r250815 2025-08-15 94ea0506   *
 *                                                                             *
 *                                                                             *
 *                              =================                              *
 *                              |               |                              *
 *                              |     A M S     |                              *
 *                              |               |                              *
 *                              =================                              *
 *                                                                             *
 *                                                                             *
 *   Online information and documentation:  https://www.scm.com/support/       *
 *   E-mail:  support@scm.com   info@scm.com                                   *
 *                                                                             *
 *   Scientific publications using AMS results must be properly referenced     *
 *   See the User Manuals (or the web site) for recommended citations          *
 *   The terms and conditions of the End User License Agreement apply to       *
 *   the use of AMS, https://www.scm.com/license-terms/                        *
 *                                                                             *
 ***********************  x86_64_windows_intel / msmpi  ************************
 
 Licensed to: Kfueit 2025-08-31 17:26:18
 SCM User ID: u30078
  
 AMS 2025.104  RunTime: Sep02-2025 16:31:23  ShM Nodes: 1  Procs: 2

 AMS jobname: ams
 AMS jobid  : 1694552763

 Start   directory: C:/Users/LENOVO/Desktop/DFT3 all data/comp6/tmp..15108.0.noindex/
 Results directory: C:/Users/LENOVO/Desktop/DFT3 all data/comp6/C6.results/
 Scratch directory: C:/SCMTMP/amstmp_ams_kid0.1694552763/


 Communication costs MPI_COMM_WORLD:      0.463 usec per message,   0.0051 usec per 8-byte item
 Communication costs for intra-node:      0.459 usec per message,   0.0051 usec per 8-byte item

 RNG seed: 2147192494 819736833 213466890 1844024207 1235347246 -2019090773 764518539 -747291078


                      ************************************************************************
                      *  ADF 2025.104  RunTime: Sep02-2025 16:31:24  ShM Nodes: 1  Procs: 2  *
                      ************************************************************************
  

       ****************************
       * SINGLE POINT CALCULATION *
       ****************************
 
--------
Geometry
--------
Formula: C9H8O
Atoms
  Index Symbol   x (angstrom)   y (angstrom)   z (angstrom)
      1      C    -9.84840000    -0.14450000     0.35450000
      2      C    -9.31370000    -1.38910000     0.68700000
      3      C   -10.16210000    -2.45930000     0.97080000
      4      C   -11.54510000    -2.28480000     0.92220000
      5      C   -12.07980000    -1.04020000     0.58980000
      6      C   -11.23140000     0.03000000     0.30590000
      7      C   -11.74390000     1.22310000    -0.01280000
      8      C   -11.60650000     1.69950000    -1.25440000
      9      H   -12.27850000     1.81260000     0.74660000
     10      H   -11.07190000     1.11000000    -2.01380000
     11      C   -12.12440000     2.90510000    -1.57640000
     12      O   -12.00030000     3.33550000    -2.69830000
     13      H   -12.66530000     3.50160000    -0.80810000
     14      H    -9.17940000     0.69950000     0.13060000
     15      H    -8.22300000    -1.52670000     0.72550000
     16      H    -9.74050000    -3.44090000     1.23300000
     17      H   -12.21410000    -3.12880000     1.14610000
     18      H   -13.17050000    -0.90260000     0.55160000
 
Total System Charge             0.00000
Bonding info available!
 
 
----------------
ADF Engine Input
----------------
 
 Excitations
 Davidson
 End
 End
 

 Title: *** (NO TITLE) ***

 *** adf ***


 ===========================
 A T T A C H E D   F I L E S
 ===========================
  


 ===============================
 M O D E L   P A R A M E T E R S
 ===============================
  
 DENSITY FUNCTIONAL POTENTIAL (scf)
    LDA:                               VWN                                      
    Gradient Corrections:              ---                                      

 SPIN  (restricted / unrestr.)
    Molecule:                          Restricted                               
    Fragments:                         Restricted                               

 OTHER ASPECTS
    Relativistic Corrections:          scalar (ZORA,MAPA)                       

    Nuclear Charge Density Model:      Point Charge Nuclei                      
    Core Treatment:                    Frozen Orbital(s)                        

    Hyperfine or Zeeman Interaction:   ---                                      


 Fragment File(s)
 ----------------
 C:
         file : C:/Users/LENOVO/Desktop/DFT3 all data/comp6/C6.results/t21.55866EBF.C
         jobid: 0
         title: Carbon (DZ, 1s frozen)
 H:
         file : C:/Users/LENOVO/Desktop/DFT3 all data/comp6/C6.results/t21.1F2E5C55.H
         jobid: 0
         title: Hydrogen (DZ)
 O:
         file : C:/Users/LENOVO/Desktop/DFT3 all data/comp6/C6.results/t21.3574D364.O
         jobid: 0
         title: Oxygen (DZ, 1s frozen)


 ===============
 G E O M E T R Y  ***  3D  Molecule  ***
 ===============
  

 ATOMS
 =====                            X Y Z                    CHARGE
                                (Angstrom)             Nucl     +Core       At.Mass
                       --------------------------    ----------------       -------
    1  C              -9.8484   -0.1445    0.3545      6.00      4.00       12.0000
    2  C              -9.3137   -1.3891    0.6870      6.00      4.00       12.0000
    3  C             -10.1621   -2.4593    0.9708      6.00      4.00       12.0000
    4  C             -11.5451   -2.2848    0.9222      6.00      4.00       12.0000
    5  C             -12.0798   -1.0402    0.5898      6.00      4.00       12.0000
    6  C             -11.2314    0.0300    0.3059      6.00      4.00       12.0000
    7  C             -11.7439    1.2231   -0.0128      6.00      4.00       12.0000
    8  C             -11.6065    1.6995   -1.2544      6.00      4.00       12.0000
    9  H             -12.2785    1.8126    0.7466      1.00      1.00        1.0078
   10  H             -11.0719    1.1100   -2.0138      1.00      1.00        1.0078
   11  C             -12.1244    2.9051   -1.5764      6.00      4.00       12.0000
   12  O             -12.0003    3.3355   -2.6983      8.00      6.00       15.9949
   13  H             -12.6653    3.5016   -0.8081      1.00      1.00        1.0078
   14  H              -9.1794    0.6995    0.1306      1.00      1.00        1.0078
   15  H              -8.2230   -1.5267    0.7255      1.00      1.00        1.0078
   16  H              -9.7405   -3.4409    1.2330      1.00      1.00        1.0078
   17  H             -12.2141   -3.1288    1.1461      1.00      1.00        1.0078
   18  H             -13.1705   -0.9026    0.5516      1.00      1.00        1.0078


 FRAGMENTS
 =========                                     Atoms in this Fragment     Cart. coord.s (Angstrom)
                                               -------------------------------------------------------
    1  C                                                 1  C           -9.8484   -0.1445    0.3545
    2  C                                                 2  C           -9.3137   -1.3891    0.6870
    3  C                                                 3  C          -10.1621   -2.4593    0.9708
    4  C                                                 4  C          -11.5451   -2.2848    0.9222
    5  C                                                 5  C          -12.0798   -1.0402    0.5898
    6  C                                                 6  C          -11.2314    0.0300    0.3059
    7  C                                                 7  C          -11.7439    1.2231   -0.0128
    8  C                                                 8  C          -11.6065    1.6995   -1.2544
    9  C                                                11  C          -12.1244    2.9051   -1.5764
   10  H                                                 9  H          -12.2785    1.8126    0.7466
   11  H                                                10  H          -11.0719    1.1100   -2.0138
   12  H                                                13  H          -12.6653    3.5016   -0.8081
   13  H                                                14  H           -9.1794    0.6995    0.1306
   14  H                                                15  H           -8.2230   -1.5267    0.7255
   15  H                                                16  H           -9.7405   -3.4409    1.2330
   16  H                                                17  H          -12.2141   -3.1288    1.1461
   17  H                                                18  H          -13.1705   -0.9026    0.5516
   18  O                                                12  O          -12.0003    3.3355   -2.6983


 Interatomic Distance Matrix (Angstrom)
 --------------------------------------

   1)     0.000
   2)     1.395   0.000
   3)     2.416   1.395   0.000
   4)     2.790   2.416   1.395   0.000
   5)     2.416   2.790   2.416   1.395   0.000
   6)     1.395   2.416   2.790   2.416   1.395   0.000
   7)     2.366   3.636   4.127   3.636   2.366   1.337   0.000
   8)     3.013   4.309   4.933   4.540   3.336   2.316   1.337   0.000
   9)     3.145   4.364   4.773   4.166   2.864   2.114   1.100   2.114   0.000
  10)     2.946   4.078   4.741   4.513   3.524   2.564   2.114   1.100   3.093   0.000
  11)     4.267   5.609   6.254   5.789   4.501   3.551   2.328   1.351   2.572   2.126
          0.000
  12)     5.105   6.403   7.101   6.701   5.474   4.532   3.426   2.217   3.777   2.507
          1.208   0.000
  13)     4.752   6.115   6.705   6.143   4.788   3.918   2.583   2.137   2.328   3.116
          1.113   2.011   0.000
  14)     1.100   2.166   3.413   3.890   3.413   2.166   2.621   2.968   3.350   2.889
          4.056   4.786   4.570   0.000
  15)     2.166   1.100   2.166   3.413   3.890   3.413   4.528   5.077   5.253   4.751
          6.337   7.045   6.883   2.495   0.000
  16)     3.413   2.166   1.100   2.166   3.413   3.890   5.227   6.008   5.855   5.747
          7.338   8.154   7.805   4.321   2.495   0.000
  17)     3.890   3.413   2.166   1.100   2.166   3.413   4.528   5.426   4.958   5.409
          6.620   7.524   6.927   4.990   4.321   2.495   0.000
  18)     3.413   3.890   3.413   2.166   1.100   2.166   2.622   3.533   2.865   3.878
          4.486   5.467   4.637   4.321   4.990   4.321   2.495   0.000

 Min. Distance =    1.1000
 Max. Distance =    8.1536


 =====================================
 S Y M M E T R Y ,   E L E C T R O N S
 =====================================
  
 Symmetry: NOSYM

 Irreducible Representations, including subspecies
 -------------------------------------------------
 A


 Configuration of Valence Electrons
 ==================================
 ( determined in the SCF procedure )

 Total:   50

 Net Charge: 0 (Nuclei minus Electrons)

 Aufbau principle for MO occupations will be applied through SCF cycle no.     150
 Thereafter, the program will assign electrons to MOs that are spatially
 similar to the occupied MOs in a "reference" cycle ("KeepOrbitals").
 The reference cycle is always the PREVIOUS cycle: it will evolve with
 the SCF procedure.
 ***************************************************************************************************


                                      ****************************************
                                      *  B U I L D : (Fragments, Functions)  *
                                      ****************************************
  


 =======
 S F O s  ***  (Symmetrized Fragment Orbitals)  ***
 =======
  
 SFOs are linear combinations of (valence) Fragment Orbitals (FOs), such that the SFOs transform as the
 irreducible representations of the (molecular) symmetry group. Each SFO is therefore characterized by
 an irrep of the molecule and by a few (or only one) generating FOs.
 The SFOs constitute a symmetry-adapted basis for the Fock matrix. The MO eigenvector coefficients in
 this basis provide a direct interpretation of the MOs in terms of Frontier Orbital Theory.

 The SFOs are combined with auxiliary Core Functions (CFs) to ensure orthogonalization on the (frozen)
 Core Orbitals (COs). The Core-orthogonalized SFOs (CSFOs) constitute the true Fock basis.

 The FOs, and hence also the (C)SFOs are combinations of the elementary basis functions (BAS). The basis
 functions that participate in the description of the SFOs depend on the irrep. The indices of the
 involved functions are printed below for each irrep.
 (The complete list of primitive basis functions is printed in another section)

 Total nr. of (C)SFOs (summation over all irreps) :    96

 NOTE: a (C)SFO that is defined as a combination of more than one FO is usually NOT normalized.


                                       === A ===
 Nr. of SFOs :   96
 Cartesian basis functions that participate in this irrep (total number =   106) :
      1    10    19    28    37    46    55    64    73    98
      2     3     4     7     5     8     6     9    11    12
     13    16    14    17    15    18    20    21    22    25
     23    26    24    27    29    30    31    34    32    35
     33    36    38    39    40    43    41    44    42    45
     47    48    49    52    50    53    51    54    56    57
     58    61    59    62    60    63    65    66    67    70
     68    71    69    72    74    75    76    79    77    80
     78    81    82    83    84    85    86    87    88    89
     90    91    92    93    94    95    96    97    99   100
    101   104   102   105   103   106

    SFO  (index         Fragment          Generating    Expansion in Fragment Orbitals
  indx  incl.CFs)   Occup   Orb.Energy   FragmentType  Coeff.   Orbital     on Fragment
 --------------------------------------------------------------------------------------
     1      11      2.000      -0.508 au  C             1.00      1 S               1
                        (     -13.825 eV)
     2      12       --         0.468 au  C             1.00      2 S               1
                        (      12.744 eV)
     3      13      0.667      -0.206 au  C             1.00      1 P:x             1
                        (      -5.593 eV)
     4      14       --         0.432 au  C             1.00      2 P:x             1
                        (      11.759 eV)
     5      15      0.667      -0.206 au  C             1.00      1 P:y             1
                        (      -5.593 eV)
     6      16       --         0.432 au  C             1.00      2 P:y             1
                        (      11.759 eV)
     7      17      0.667      -0.206 au  C             1.00      1 P:z             1
                        (      -5.593 eV)
     8      18       --         0.432 au  C             1.00      2 P:z             1
                        (      11.759 eV)
     9      19      2.000      -0.508 au  C             1.00      1 S               2
                        (     -13.825 eV)
    10      20       --         0.468 au  C             1.00      2 S               2
                        (      12.744 eV)
    11      21      0.667      -0.206 au  C             1.00      1 P:x             2
                        (      -5.593 eV)
    12      22       --         0.432 au  C             1.00      2 P:x             2
                        (      11.759 eV)
    13      23      0.667      -0.206 au  C             1.00      1 P:y             2
                        (      -5.593 eV)
    14      24       --         0.432 au  C             1.00      2 P:y             2
                        (      11.759 eV)
    15      25      0.667      -0.206 au  C             1.00      1 P:z             2
                        (      -5.593 eV)
    16      26       --         0.432 au  C             1.00      2 P:z             2
                        (      11.759 eV)
    17      27      2.000      -0.508 au  C             1.00      1 S               3
                        (     -13.825 eV)
    18      28       --         0.468 au  C             1.00      2 S               3
                        (      12.744 eV)
    19      29      0.667      -0.206 au  C             1.00      1 P:x             3
                        (      -5.593 eV)
    20      30       --         0.432 au  C             1.00      2 P:x             3
                        (      11.759 eV)
    21      31      0.667      -0.206 au  C             1.00      1 P:y             3
                        (      -5.593 eV)
    22      32       --         0.432 au  C             1.00      2 P:y             3
                        (      11.759 eV)
    23      33      0.667      -0.206 au  C             1.00      1 P:z             3
                        (      -5.593 eV)
    24      34       --         0.432 au  C             1.00      2 P:z             3
                        (      11.759 eV)
    25      35      2.000      -0.508 au  C             1.00      1 S               4
                        (     -13.825 eV)
    26      36       --         0.468 au  C             1.00      2 S               4
                        (      12.744 eV)
    27      37      0.667      -0.206 au  C             1.00      1 P:x             4
                        (      -5.593 eV)
    28      38       --         0.432 au  C             1.00      2 P:x             4
                        (      11.759 eV)
    29      39      0.667      -0.206 au  C             1.00      1 P:y             4
                        (      -5.593 eV)
    30      40       --         0.432 au  C             1.00      2 P:y             4
                        (      11.759 eV)
    31      41      0.667      -0.206 au  C             1.00      1 P:z             4
                        (      -5.593 eV)
    32      42       --         0.432 au  C             1.00      2 P:z             4
                        (      11.759 eV)
    33      43      2.000      -0.508 au  C             1.00      1 S               5
                        (     -13.825 eV)
    34      44       --         0.468 au  C             1.00      2 S               5
                        (      12.744 eV)
    35      45      0.667      -0.206 au  C             1.00      1 P:x             5
                        (      -5.593 eV)
    36      46       --         0.432 au  C             1.00      2 P:x             5
                        (      11.759 eV)
    37      47      0.667      -0.206 au  C             1.00      1 P:y             5
                        (      -5.593 eV)
    38      48       --         0.432 au  C             1.00      2 P:y             5
                        (      11.759 eV)
    39      49      0.667      -0.206 au  C             1.00      1 P:z             5
                        (      -5.593 eV)
    40      50       --         0.432 au  C             1.00      2 P:z             5
                        (      11.759 eV)
    41      51      2.000      -0.508 au  C             1.00      1 S               6
                        (     -13.825 eV)
    42      52       --         0.468 au  C             1.00      2 S               6
                        (      12.744 eV)
    43      53      0.667      -0.206 au  C             1.00      1 P:x             6
                        (      -5.593 eV)
    44      54       --         0.432 au  C             1.00      2 P:x             6
                        (      11.759 eV)
    45      55      0.667      -0.206 au  C             1.00      1 P:y             6
                        (      -5.593 eV)
    46      56       --         0.432 au  C             1.00      2 P:y             6
                        (      11.759 eV)
    47      57      0.667      -0.206 au  C             1.00      1 P:z             6
                        (      -5.593 eV)
    48      58       --         0.432 au  C             1.00      2 P:z             6
                        (      11.759 eV)
    49      59      2.000      -0.508 au  C             1.00      1 S               7
                        (     -13.825 eV)
    50      60       --         0.468 au  C             1.00      2 S               7
                        (      12.744 eV)
    51      61      0.667      -0.206 au  C             1.00      1 P:x             7
                        (      -5.593 eV)
    52      62       --         0.432 au  C             1.00      2 P:x             7
                        (      11.759 eV)
    53      63      0.667      -0.206 au  C             1.00      1 P:y             7
                        (      -5.593 eV)
    54      64       --         0.432 au  C             1.00      2 P:y             7
                        (      11.759 eV)
    55      65      0.667      -0.206 au  C             1.00      1 P:z             7
                        (      -5.593 eV)
    56      66       --         0.432 au  C             1.00      2 P:z             7
                        (      11.759 eV)
    57      67      2.000      -0.508 au  C             1.00      1 S               8
                        (     -13.825 eV)
    58      68       --         0.468 au  C             1.00      2 S               8
                        (      12.744 eV)
    59      69      0.667      -0.206 au  C             1.00      1 P:x             8
                        (      -5.593 eV)
    60      70       --         0.432 au  C             1.00      2 P:x             8
                        (      11.759 eV)
    61      71      0.667      -0.206 au  C             1.00      1 P:y             8
                        (      -5.593 eV)
    62      72       --         0.432 au  C             1.00      2 P:y             8
                        (      11.759 eV)
    63      73      0.667      -0.206 au  C             1.00      1 P:z             8
                        (      -5.593 eV)
    64      74       --         0.432 au  C             1.00      2 P:z             8
                        (      11.759 eV)
    65      75      2.000      -0.508 au  C             1.00      1 S               9
                        (     -13.825 eV)
    66      76       --         0.468 au  C             1.00      2 S               9
                        (      12.744 eV)
    67      77      0.667      -0.206 au  C             1.00      1 P:x             9
                        (      -5.593 eV)
    68      78       --         0.432 au  C             1.00      2 P:x             9
                        (      11.759 eV)
    69      79      0.667      -0.206 au  C             1.00      1 P:y             9
                        (      -5.593 eV)
    70      80       --         0.432 au  C             1.00      2 P:y             9
                        (      11.759 eV)
    71      81      0.667      -0.206 au  C             1.00      1 P:z             9
                        (      -5.593 eV)
    72      82       --         0.432 au  C             1.00      2 P:z             9
                        (      11.759 eV)
    73      83      1.000      -0.234 au  H             1.00      1 S              10
                        (      -6.379 eV)
    74      84       --         0.403 au  H             1.00      2 S              10
                        (      10.963 eV)
    75      85      1.000      -0.234 au  H             1.00      1 S              11
                        (      -6.379 eV)
    76      86       --         0.403 au  H             1.00      2 S              11
                        (      10.963 eV)
    77      87      1.000      -0.234 au  H             1.00      1 S              12
                        (      -6.379 eV)
    78      88       --         0.403 au  H             1.00      2 S              12
                        (      10.963 eV)
    79      89      1.000      -0.234 au  H             1.00      1 S              13
                        (      -6.379 eV)
    80      90       --         0.403 au  H             1.00      2 S              13
                        (      10.963 eV)
    81      91      1.000      -0.234 au  H             1.00      1 S              14
                        (      -6.379 eV)
    82      92       --         0.403 au  H             1.00      2 S              14
                        (      10.963 eV)
    83      93      1.000      -0.234 au  H             1.00      1 S              15
                        (      -6.379 eV)
    84      94       --         0.403 au  H             1.00      2 S              15
                        (      10.963 eV)
    85      95      1.000      -0.234 au  H             1.00      1 S              16
                        (      -6.379 eV)
    86      96       --         0.403 au  H             1.00      2 S              16
                        (      10.963 eV)
    87      97      1.000      -0.234 au  H             1.00      1 S              17
                        (      -6.379 eV)
    88      98       --         0.403 au  H             1.00      2 S              17
                        (      10.963 eV)
    89      99      2.000      -0.881 au  O             1.00      1 S              18
                        (     -23.977 eV)
    90     100       --         1.010 au  O             1.00      2 S              18
                        (      27.493 eV)
    91     101      1.333      -0.347 au  O             1.00      1 P:x            18
                        (      -9.443 eV)
    92     102       --         0.803 au  O             1.00      2 P:x            18
                        (      21.860 eV)
    93     103      1.333      -0.347 au  O             1.00      1 P:y            18
                        (      -9.443 eV)
    94     104       --         0.803 au  O             1.00      2 P:y            18
                        (      21.860 eV)
    95     105      1.333      -0.347 au  O             1.00      1 P:z            18
                        (      -9.443 eV)
    96     106       --         0.803 au  O             1.00      2 P:z            18
                        (      21.860 eV)


 ================================
 (Slater-type)  F U N C T I O N S  ***  (Basis and Fit)  ***
 ================================
  

 Atom Type    1  (C)
 ==============

 Valence Basis Sets:   5
 -----------------------
   1 S    5.400000
   2 S    1.240000
   2 S    1.980000
   2 P    0.960000
   2 P    2.200000

 Frozen Core Shells
 ------------------
    S:  1

 Atom Type    2  (H)
 ==============

 Valence Basis Sets:   2
 -----------------------
   1 S    0.760000
   1 S    1.280000

 Atom Type    3  (O)
 ==============

 Valence Basis Sets:   5
 -----------------------
   1 S    7.360000
   2 S    1.700000
   2 S    2.820000
   2 P    1.300000
   2 P    3.060000

 Frozen Core Shells
 ------------------
    S:  1


 BAS: List of all Elementary Cartesian Basis Functions
 =====================================================

 The numbering in the list below (to the right of the function characteristics) is referred
 to in print-outs of MO eigenvectors and Mulliken populations in the BAS representation
 (as contrasted to the SFO representation).

 Notes:
 1. The functions are characterized by a polynomial prefactor (powers of x,y,z and r) and
    an exponential decay factor alpha.
 2. Since the basis sets are specific for an atom TYPE, the individual functions occur on
    all atoms of that type.
 3. The word 'Core' in the left margin signals that it is a Core Function (CF) : not a
    degree of freedom in the valence set, but only used to ensure orthogonalization of
    the other valence basis functions on the frozen Core Orbitals.


 (power of) X  Y  Z  R     Alpha  on Atom
            ==========     =====     ==========

 C                                    1    2    3    4    5    6    7    8    9
                                  ---------------------------------------------------------------------------
    Core    0  0  0  0     5.400      1   10   19   28   37   46   55   64   73
            0  0  0  1     1.240      2   11   20   29   38   47   56   65   74
            0  0  0  1     1.980      3   12   21   30   39   48   57   66   75
            1  0  0  0     0.960      4   13   22   31   40   49   58   67   76
            0  1  0  0     0.960      5   14   23   32   41   50   59   68   77
            0  0  1  0     0.960      6   15   24   33   42   51   60   69   78
            1  0  0  0     2.200      7   16   25   34   43   52   61   70   79
            0  1  0  0     2.200      8   17   26   35   44   53   62   71   80
            0  0  1  0     2.200      9   18   27   36   45   54   63   72   81

 H                                   10   11   12   13   14   15   16   17
                                  ---------------------------------------------------------------------------
            0  0  0  0     0.760     82   84   86   88   90   92   94   96
            0  0  0  0     1.280     83   85   87   89   91   93   95   97

 O                                   18
                                  ---------------------------------------------------------------------------
    Core    0  0  0  0     7.360     98
            0  0  0  1     1.700     99
            0  0  0  1     2.820    100
            1  0  0  0     1.300    101
            0  1  0  0     1.300    102
            0  0  1  0     1.300    103
            1  0  0  0     3.060    104
            0  1  0  0     3.060    105
            0  0  1  0     3.060    106

 Total number of charge fitting functions (nprimf)      1220
 Total number of Cartesian basis functions (naos)        106
 Total number of Cartesian core functions  (ncos)         10

 ***************************************************************************************************


                                              ***********************
                                              *  T E C H N I C A L  *
                                              ***********************
  


 =============================================================
 P A R A L L E L I Z A T I O N  and  V E C T O R I Z A T I O N
 =============================================================
  
 Nr of parallel processes:                                2
 Maximum vector length in NumInt loops:                 128


 =====================
 S C F   U P D A T E S
 =====================
  
 Max. nr. of cycles:                               300
 Convergence criterion:                              0.0000010000
   secondary criterion:                              0.0010000000

 Mix parameter (when DIIS does not apply):           0.2000000000
 Mixed ADIIS+SDIIS will be used                  
    Max number of expansion vectors:                10
    Pure ADIIS when Max([F,P]) is above              0.1000000000
    Pure SDIIS when Max([F,P]) is below              0.0010000000
 Automatic ElectronSmearing (in case of problematic SCF convergence) disabled


 =================
 P R E C I S I O N  ***  (General: NumInt, NeglectFunctionTails, ...)  ***
 =================
  

 NumInt:           Target precision:                 4.0000000000
 -------           Initial precision:                4.0000000000
                   Min. precision (optimization):    4.0000000000

 Neglect Functions:          Basis functions:        0.1000000000E-13
 ------------------          Fit functions:          0.1000000000E-13


 ===========================
 L I N E A R   S C A L I N G
 ===========================
  

 Cut-off radii density fit:                        0.1000000000E-07
 Overlap cut-off criterion AO matrix elements:     0.1000000000E-05
 Cut-offs for Coulomb potential and fitted density:0.1000000000E-07
 Cut-off criterion for Coulomb multipole terms:    0.1000000000E-07
 Progressive Convergence parameter:                 0.000000000    
 ***************************************************************************************************


                                            ***************************
                                            *  C O M P U T A T I O N  *
                                            ***************************
  

 Number of elements of the density matrix on this node (used, total):      2868      5671


 ===========================================
 Numerical Integration : Fuzzy Cells (Becke)
 ===========================================
  
 Becke grid quality: NORMAL         
  
 Lebedev angular grid order:             min:  11 max:  23
 Nr. of radial points:                   min:  46 max:  49

 Total nr. of points:     110500
 Nr. of blocks:              864
 Block length:               128
 Nr. of dummy points:         92


 Test of Precision of the Numerical Integration Grid
 ===================================================

 Integral of the Total Core Density:                  20.00000856536889
 Relative Error:                                       4.283E-07


 ========================
 Density Fitting (zlmFit)
 ========================
  
 ZlmFit Fit Quality: NORMAL         
  
 Max L-expansion:                        min:   4 max:   5
 Nr. of radial interpolation points:     min:  36 max:  42


 =====
 S C F  ***  ScaSCF  ***
 =====
  
 Initial density matrix is calculated as sum of fragments

 CYCLE    1
 SCF Error: norm([F,P])=      2.046223594547, max([F,P])=      0.267278808810
 orbitals (Q,E):
 ---------------
 A :16...35          ( 2.00    -0.5776)  ( 2.00    -0.5481)  ( 2.00    -0.5379)  ( 2.00    -0.5286)
                     ( 2.00    -0.5200)  ( 2.00    -0.5136)  ( 2.00    -0.4488)  ( 2.00    -0.4229)
                     ( 2.00    -0.4186)  ( 2.00    -0.4028)  ( 0.00    -0.2828)  ( 0.00    -0.2293)
                     ( 0.00    -0.2276)  ( 0.00    -0.1409)  ( 0.00    -0.0966)  ( 0.00    -0.0714)
                     ( 0.00    -0.0468)  ( 0.00    -0.0334)  ( 0.00    -0.0225)  ( 0.00    -0.0086)

 CYCLE    2
  SDIIS (wt  0.000):  0.3257  0.6743
 A-DIIS (wt  1.000):  0.0000  1.0000
  DIIS coefficients:  0.0000  1.0000
 SCF Error: norm([F,P])=      1.209421515580, max([F,P])=      0.243346366104
 orbitals (Q,E):
 ---------------
 A :16...26          ( 2.00    -0.2764)  ( 2.00    -0.2696)  ( 2.00    -0.2297)  ( 2.00    -0.2140)
                     ( 2.00    -0.2123)  ( 2.00    -0.1934)  ( 2.00    -0.1465)  ( 2.00    -0.1353)
                     ( 2.00    -0.1164)  ( 2.00    -0.0655)  ( 0.00     0.0122)

 CYCLE    3
  SDIIS (wt  0.000):  0.0812  0.5792  0.3396
 A-DIIS (wt  1.000):  0.0000  0.6677  0.3323
  DIIS coefficients:  0.0000  0.6677  0.3323
 SCF Error: norm([F,P])=      1.841760249372, max([F,P])=      0.438347068349
 orbitals (Q,E):
 ---------------
 A :16...26          ( 2.00    -0.3857)  ( 2.00    -0.3752)  ( 2.00    -0.3596)  ( 2.00    -0.3326)
                     ( 2.00    -0.3127)  ( 2.00    -0.3110)  ( 2.00    -0.2629)  ( 2.00    -0.2432)
                     ( 2.00    -0.2388)  ( 2.00    -0.2246)  ( 0.00    -0.1046)

 CYCLE    4
  SDIIS (wt  0.000):  0.3974  0.2466  0.3561
 A-DIIS (wt  1.000):  0.0188  0.0000  0.9812
  DIIS coefficients:  0.0188  0.0000  0.9812
 SCF Error: norm([F,P])=      0.551295552168, max([F,P])=      0.162401304585
 orbitals (Q,E):
 ---------------
 A :16...26          ( 2.00    -0.4368)  ( 2.00    -0.4292)  ( 2.00    -0.4174)  ( 2.00    -0.4026)
                     ( 2.00    -0.3930)  ( 2.00    -0.3351)  ( 2.00    -0.3255)  ( 2.00    -0.3034)
                     ( 2.00    -0.2700)  ( 2.00    -0.1529)  ( 0.00    -0.1349)

 CYCLE    5
  SDIIS (wt  0.000):  0.3457  0.2062  0.4161  0.0321
 A-DIIS (wt  1.000):  0.0000  0.0000  0.9328  0.0672
  DIIS coefficients:  0.0000  0.0000  0.9328  0.0672
 SCF Error: norm([F,P])=      2.585390476235, max([F,P])=      0.870305174053
 orbitals (Q,E):
 ---------------
 A :16...26          ( 2.00    -0.4274)  ( 2.00    -0.4206)  ( 2.00    -0.4020)  ( 2.00    -0.3841)
                     ( 2.00    -0.3773)  ( 2.00    -0.3509)  ( 2.00    -0.3248)  ( 2.00    -0.3058)
                     ( 2.00    -0.2951)  ( 2.00    -0.2017)  ( 0.00    -0.1559)

 CYCLE    6
  SDIIS (wt  0.000):  0.1164  0.0341  0.5667  0.0066  0.2761
 A-DIIS (wt  1.000):  0.0000  0.0000  0.6697  0.0000  0.3303
  DIIS coefficients:  0.0000  0.0000  0.6697  0.0000  0.3303
 SCF Error: norm([F,P])=      0.954016480436, max([F,P])=      0.352033404185
 orbitals (Q,E):
 ---------------
 A :16...26          ( 2.00    -0.4067)  ( 2.00    -0.4036)  ( 2.00    -0.3863)  ( 2.00    -0.3783)
                     ( 2.00    -0.3640)  ( 2.00    -0.3607)  ( 2.00    -0.3054)  ( 2.00    -0.2869)
                     ( 2.00    -0.2768)  ( 2.00    -0.2295)  ( 0.00    -0.1411)

 CYCLE    7
  SDIIS (wt  0.719):  0.0197  0.0184  0.3232  0.0015  0.1166  0.5207
 A-DIIS (wt  0.281):  0.0000  0.0000  0.0563  0.0000  0.0000  0.9437
  DIIS coefficients:  0.0141  0.0132  0.2481  0.0011  0.0838  0.6397
 SCF Error: norm([F,P])=      0.151814795613, max([F,P])=      0.028837421148
 orbitals (Q,E):
 ---------------
 A :16...26          ( 2.00    -0.4012)  ( 2.00    -0.3903)  ( 2.00    -0.3813)  ( 2.00    -0.3611)
                     ( 2.00    -0.3444)  ( 2.00    -0.3429)  ( 2.00    -0.2897)  ( 2.00    -0.2676)
                     ( 2.00    -0.2585)  ( 2.00    -0.2287)  ( 0.00    -0.1307)

 CYCLE    8
  SDIIS (wt  0.854): -0.0102  0.0108  0.0405 -0.0002 -0.0100  0.4766  0.4925
 A-DIIS (wt  0.146):  0.0000  0.0000  0.0000  0.0000  0.0000  0.2026  0.7974
  DIIS coefficients: -0.0087  0.0092  0.0346 -0.0002 -0.0085  0.4367  0.5369
 SCF Error: norm([F,P])=      0.076366099903, max([F,P])=      0.015423251237
 orbitals (Q,E):
 ---------------
 A :16...26          ( 2.00    -0.4010)  ( 2.00    -0.3926)  ( 2.00    -0.3808)  ( 2.00    -0.3657)
                     ( 2.00    -0.3493)  ( 2.00    -0.3473)  ( 2.00    -0.2923)  ( 2.00    -0.2722)
                     ( 2.00    -0.2628)  ( 2.00    -0.2264)  ( 0.00    -0.1311)

 CYCLE    9
  SDIIS (wt  0.953): -0.0092  0.0040  0.0137  0.0000 -0.0084  0.2935  0.3935  0.3129
 A-DIIS (wt  0.047):  0.0000  0.0000  0.0000  0.0000  0.0000  0.0000  0.0699  0.9301
  DIIS coefficients: -0.0088  0.0038  0.0130  0.0000 -0.0080  0.2796  0.3782  0.3421
 SCF Error: norm([F,P])=      0.023879251306, max([F,P])=      0.005680850216
 orbitals (Q,E):
 ---------------
 A :16...26          ( 2.00    -0.4006)  ( 2.00    -0.3926)  ( 2.00    -0.3808)  ( 2.00    -0.3656)
                     ( 2.00    -0.3491)  ( 2.00    -0.3471)  ( 2.00    -0.2927)  ( 2.00    -0.2723)
                     ( 2.00    -0.2628)  ( 2.00    -0.2265)  ( 0.00    -0.1315)

 CYCLE   10
  SDIIS (wt  1.000): -0.0025  0.0011  0.0042 -0.0000 -0.0026  0.0858  0.1262  0.1847  0.6031
  DIIS coefficients: -0.0025  0.0011  0.0042 -0.0000 -0.0026  0.0858  0.1262  0.1847  0.6031
 SCF Error: norm([F,P])=      0.003264409223, max([F,P])=      0.000805007932
 orbitals (Q,E):
 ---------------
 A :16...26          ( 2.00    -0.4006)  ( 2.00    -0.3925)  ( 2.00    -0.3808)  ( 2.00    -0.3655)
                     ( 2.00    -0.3490)  ( 2.00    -0.3471)  ( 2.00    -0.2926)  ( 2.00    -0.2722)
                     ( 2.00    -0.2627)  ( 2.00    -0.2265)  ( 0.00    -0.1315)

 CYCLE   11
  SDIIS (wt  1.000): -0.0009  0.0004  0.0019 -0.0000 -0.0011  0.0352  0.0550  0.0991  0.3896  0.4208
  DIIS coefficients: -0.0009  0.0004  0.0019 -0.0000 -0.0011  0.0352  0.0550  0.0991  0.3896  0.4208
 SCF Error: norm([F,P])=      0.000859728770, max([F,P])=      0.000180027192
 orbitals (Q,E):
 ---------------
 A :16...26          ( 2.00    -0.4007)  ( 2.00    -0.3925)  ( 2.00    -0.3808)  ( 2.00    -0.3655)
                     ( 2.00    -0.3490)  ( 2.00    -0.3470)  ( 2.00    -0.2926)  ( 2.00    -0.2722)
                     ( 2.00    -0.2627)  ( 2.00    -0.2265)  ( 0.00    -0.1315)

 CYCLE   12
  SDIIS (wt  1.000): -0.0000  0.0004  0.0000 -0.0001  0.0026  0.0063  0.0223  0.1152  0.2026  0.6507
  DIIS coefficients: -0.0000  0.0004  0.0000 -0.0001  0.0026  0.0063  0.0223  0.1152  0.2026  0.6507
 SCF Error: norm([F,P])=      0.000186047042, max([F,P])=      0.000046598394
 orbitals (Q,E):
 ---------------
 A :16...26          ( 2.00    -0.4007)  ( 2.00    -0.3925)  ( 2.00    -0.3808)  ( 2.00    -0.3655)
                     ( 2.00    -0.3490)  ( 2.00    -0.3471)  ( 2.00    -0.2926)  ( 2.00    -0.2722)
                     ( 2.00    -0.2627)  ( 2.00    -0.2265)  ( 0.00    -0.1315)

 CYCLE   13
  SDIIS (wt  1.000):  0.0002  0.0000 -0.0001  0.0011  0.0026  0.0089  0.0454  0.0923  0.4336  0.4160
  DIIS coefficients:  0.0002  0.0000 -0.0001  0.0011  0.0026  0.0089  0.0454  0.0923  0.4336  0.4160
 SCF Error: norm([F,P])=      0.000108219855, max([F,P])=      0.000027684138
 orbitals (Q,E):
 ---------------
 A :16...26          ( 2.00    -0.4007)  ( 2.00    -0.3925)  ( 2.00    -0.3808)  ( 2.00    -0.3655)
                     ( 2.00    -0.3490)  ( 2.00    -0.3471)  ( 2.00    -0.2926)  ( 2.00    -0.2722)
                     ( 2.00    -0.2627)  ( 2.00    -0.2265)  ( 0.00    -0.1315)

 CYCLE   14
  SDIIS (wt  1.000): -0.0000 -0.0000  0.0002  0.0006  0.0024  0.0123  0.0304  0.1935  0.2647  0.4959
  DIIS coefficients: -0.0000 -0.0000  0.0002  0.0006  0.0024  0.0123  0.0304  0.1935  0.2647  0.4959
 SCF Error: norm([F,P])=      0.000030810214, max([F,P])=      0.000009019264
 orbitals (Q,E):
 ---------------
 A :16...26          ( 2.00    -0.4007)  ( 2.00    -0.3925)  ( 2.00    -0.3808)  ( 2.00    -0.3655)
                     ( 2.00    -0.3490)  ( 2.00    -0.3471)  ( 2.00    -0.2926)  ( 2.00    -0.2722)
                     ( 2.00    -0.2627)  ( 2.00    -0.2265)  ( 0.00    -0.1315)

 CYCLE   15
  SDIIS (wt  1.000): -0.0000  0.0001  0.0002  0.0006  0.0032  0.0084  0.0629  0.1039  0.3059  0.5148
  DIIS coefficients: -0.0000  0.0001  0.0002  0.0006  0.0032  0.0084  0.0629  0.1039  0.3059  0.5148
 SCF Error: norm([F,P])=      0.000011048323, max([F,P])=      0.000002958442
 orbitals (Q,E):
 ---------------
 A :16...26          ( 2.00    -0.4007)  ( 2.00    -0.3925)  ( 2.00    -0.3808)  ( 2.00    -0.3655)
                     ( 2.00    -0.3490)  ( 2.00    -0.3471)  ( 2.00    -0.2926)  ( 2.00    -0.2722)
                     ( 2.00    -0.2627)  ( 2.00    -0.2265)  ( 0.00    -0.1315)

 CYCLE   16
  SDIIS (wt  1.000): -0.0000 -0.0000 -0.0001 -0.0006 -0.0003  0.0081  0.0241  0.1097  0.2813  0.5779
  DIIS coefficients: -0.0000 -0.0000 -0.0001 -0.0006 -0.0003  0.0081  0.0241  0.1097  0.2813  0.5779
 SCF Error: norm([F,P])=      0.000002845013, max([F,P])=      0.000000756114
 orbitals (Q,E):
 ---------------
 A :16...26          ( 2.00    -0.4007)  ( 2.00    -0.3925)  ( 2.00    -0.3808)  ( 2.00    -0.3655)
                     ( 2.00    -0.3490)  ( 2.00    -0.3471)  ( 2.00    -0.2926)  ( 2.00    -0.2722)
                     ( 2.00    -0.2627)  ( 2.00    -0.2265)  ( 0.00    -0.1315)

 SCF CONVERGED

 CYCLE   17
 ***************************************************************************************************


                                                *******************
                                                *  R E S U L T S  *
                                                *******************
  
 *** Using FIT density in Focky
  SDIIS (wt  1.000):  0.0000 -0.0000 -0.0002 -0.0000  0.0027  0.0084  0.0396  0.1177  0.3817  0.4502
  DIIS coefficients:  0.0000 -0.0000 -0.0002 -0.0000  0.0027  0.0084  0.0396  0.1177  0.3817  0.4502
 SCF Error: norm([F,P])=      0.000001691955, max([F,P])=      0.000000364372

 Scaled ZORA Orbital Energies, per Irrep and Spin:
 =================================================
                        Occup              E (au)              E (eV)       Diff (eV) with prev. cycle
                        -----      --------------------        ------       --------------------------
 A
              16        2.000     -0.40066525410648E+00       -10.903               3.47E-07
              17        2.000     -0.39252724547934E+00       -10.681               5.50E-08
              18        2.000     -0.38080430355346E+00       -10.362               3.68E-07
              19        2.000     -0.36551268755569E+00        -9.946               1.74E-08
              20        2.000     -0.34902036280093E+00        -9.497              -6.75E-08
              21        2.000     -0.34705060054305E+00        -9.444               2.12E-07
              22        2.000     -0.29261633527321E+00        -7.962              -1.08E-06
              23        2.000     -0.27220623067139E+00        -7.407               1.00E-06
              24        2.000     -0.26270869268769E+00        -7.149              -3.73E-07
              25        2.000     -0.22652539622467E+00        -6.164               4.22E-07
              26        0.000     -0.13147807941209E+00        -3.578
              27        0.000     -0.76548994374256E-01        -2.083
              28        0.000     -0.71027468191676E-01        -1.933
              29        0.000     -0.16738488322372E-02        -0.046
              30        0.000      0.19674910261893E-02         0.054
              31        0.000      0.18883600865367E-01         0.514
              32        0.000      0.42329103394616E-01         1.152
              33        0.000      0.55936423561714E-01         1.522
              34        0.000      0.71436285297733E-01         1.944
              35        0.000      0.80841440710578E-01         2.200
  
 HOMO :       25 A                -0.22652539622467E+00
 LUMO :       26 A                -0.13147807941209E+00
  


 Scaled ZORA Orbital Energies of the Core Orbitals:
 ==================================================

 (Note that the atoms are grouped by atomtype, see the labels, and may hence NOT be in input order)

 AtomType  Orbital  Atom                   E (au)                        E (eV)
 --------  -------  ----           --------------------        ----------------
 C           1S        1          -0.98343491968385E+01                -267.606
                       2          -0.98320352338945E+01                -267.543
                       3          -0.98309278925509E+01                -267.513
                       4          -0.98323444214516E+01                -267.552
                       5          -0.98342527050923E+01                -267.604
                       6          -0.98353481657077E+01                -267.633
                       7          -0.98437049709737E+01                -267.861
                       8          -0.98229731483912E+01                -267.297
                      11          -0.98766422708846E+01                -268.757
 O           1S       12          -0.18654361173360E+02                -507.611


 Fit test: (difference of exact and fit density, squared integrated, result summed over spins)
         Sum-of-Fragments:                             0.00000000002926
         Orthogonalized Fragments:                     0.00057846992978
         SCF:                                          0.00361439982858


 ==========================
 Electron Density at Nuclei
 ==========================
  
 The electron density is calculated at points on a small sphere around the center of a nucleus.
 The printed electron density is the average electron density on these points.
 The radius of the sphere is the printed approximate finite nuclear radius.
 Note: ZORA-4 density is used, which includes small component density

         Atom        Nuclear Radius (Angstrom)             Electron Density (a.u.)
         ----        -------------------------             -----------------------
     1)   C                 0.0000320678                              127.15382
     2)   C                 0.0000320678                              127.16163
     3)   C                 0.0000320678                              127.15781
     4)   C                 0.0000320678                              127.16120
     5)   C                 0.0000320678                              127.15017
     6)   C                 0.0000320678                              127.18715
     7)   C                 0.0000320678                              127.27905
     8)   C                 0.0000320678                              127.28271
     9)   H                 0.0000181514                                0.47118
    10)   H                 0.0000181514                                0.46665
    11)   C                 0.0000320678                              127.54577
    12)   O                 0.0000345546                              318.05352
    13)   H                 0.0000181514                                0.48095
    14)   H                 0.0000181514                                0.47334
    15)   H                 0.0000181514                                0.47568
    16)   H                 0.0000181514                                0.47551
    17)   H                 0.0000181514                                0.47593
    18)   H                 0.0000181514                                0.47463


 =======================================
 M U L L I K E N   P O P U L A T I O N S
 =======================================
  
 The survey below gives for each atom:
 a) the total charge (Z minus electrons)
 b) the net spin polarization (nr of electrons spin-A minus spin-B)
 c) for each spin the atomic electron valence density (integrated) per L-value.

 Atom              Charge    Spin density          S         P         D         F
 ----              ------    ------------       ------    ------    ------    ------
 1 C              -0.2765                       1.3800    2.8965    0.0000    0.0000
 2 C              -0.2958                       1.3701    2.9257    0.0000    0.0000
 3 C              -0.3019                       1.3697    2.9322    0.0000    0.0000
 4 C              -0.2982                       1.3707    2.9275    0.0000    0.0000
 5 C              -0.2660                       1.3775    2.8885    0.0000    0.0000
 6 C              -0.1101                       1.3492    2.7609    0.0000    0.0000
 7 C              -0.3020                       1.4195    2.8825    0.0000    0.0000
 8 C              -0.2892                       1.3846    2.9047    0.0000    0.0000
 9 H               0.3319                       0.6681    0.0000    0.0000    0.0000
 10 H              0.3628                       0.6372    0.0000    0.0000    0.0000
 11 C              0.0905                       1.2512    2.6583    0.0000    0.0000
 12 O             -0.4629                       2.0145    4.4485    0.0000    0.0000
 13 H              0.2458                       0.7542    0.0000    0.0000    0.0000
 14 H              0.3249                       0.6751    0.0000    0.0000    0.0000
 15 H              0.3111                       0.6889    0.0000    0.0000    0.0000
 16 H              0.3101                       0.6899    0.0000    0.0000    0.0000
 17 H              0.3102                       0.6898    0.0000    0.0000    0.0000
 18 H              0.3153                       0.6847    0.0000    0.0000    0.0000

 Populations of individual BAS functions
 ----------------------------------------
 1 C            0.0006  0.6079  0.7715  0.2383  0.3670  0.5157  0.6518  0.6386  0.4851
 2 C            0.0006  0.5920  0.7776  0.4551  0.1941  0.4995  0.6360  0.6607  0.4802
 3 C            0.0006  0.5922  0.7769  0.2098  0.4233  0.5218  0.6685  0.6295  0.4793
 4 C            0.0006  0.5925  0.7776  0.2779  0.3619  0.5112  0.6608  0.6382  0.4776
 5 C            0.0006  0.6049  0.7721  0.4555  0.1663  0.4872  0.6317  0.6607  0.4871
 6 C            0.0006  0.5894  0.7592  0.2425  0.1415  0.5272  0.6647  0.6851  0.4999
 7 C            0.0006  0.6451  0.7738  0.4800  0.2616  0.3350  0.4950  0.6477  0.6631
 8 C            0.0006  0.6077  0.7762  0.5138  0.2658  0.2921  0.5184  0.6475  0.6672
 11 C           0.0006  0.4213  0.8294  0.3861  0.2794  0.1354  0.5187  0.6649  0.6738
 9 H           -0.2376  0.9057
 10 H          -0.2782  0.9154
 13 H          -0.1279  0.8821
 14 H          -0.2315  0.9066
 15 H          -0.2189  0.9078
 16 H          -0.2167  0.9066
 17 H          -0.2180  0.9078
 18 H          -0.2223  0.9070
 12 O           0.0004  1.1294  0.8846  0.7265  0.8161  0.5771  0.7008  0.8474  0.7805

 Gross Charges per Atom (Z minus electrons)
 ==========================================
            -0.2765   -0.2958   -0.3019   -0.2982   -0.2660   -0.1101   -0.3020   -0.2892    0.3319    0.3628
             0.0905   -0.4629    0.2458    0.3249    0.3111    0.3101    0.3102    0.3153
 Net Total: -0.00000000


 Atom-Atom Population Matrix (off-diagonal elements not doubled)
 ===============================================================

     1 :     3.5824
     2 :     0.4209    3.4989
     3 :    -0.1434    0.4138    3.5236
     4 :    -0.0771   -0.1398    0.4114    3.4974
     5 :    -0.1083   -0.0770   -0.1436    0.4253    3.5716
     6 :     0.4219   -0.1456   -0.0713   -0.1431    0.4063    3.7469
     7 :    -0.1761    0.0299   -0.0039    0.0290   -0.1694    0.2686    3.7659
     8 :    -0.0166    0.0009   -0.0004   -0.0021    0.0035   -0.2025    0.3677    4.1551
     9 :     0.0032   -0.0010    0.0000    0.0011   -0.0108   -0.0721    0.3823   -0.0734    0.4247
    10 :    -0.0014   -0.0010   -0.0002   -0.0008    0.0017   -0.0320   -0.0493    0.4095    0.0016    0.3884
    11 :    -0.0006    0.0003   -0.0001    0.0003   -0.0027    0.0324   -0.1287    0.0741   -0.0050   -0.0686
             3.2867
    12 :    -0.0003   -0.0000    0.0000   -0.0000    0.0001   -0.0029    0.0168   -0.1735    0.0003   -0.0117
             0.3791    6.3484
    13 :    -0.0010    0.0001   -0.0000    0.0000   -0.0002    0.0013    0.0295   -0.2480    0.0146   -0.0022
             0.3445   -0.0933    0.7093
    14 :     0.4019   -0.0471    0.0127   -0.0054    0.0091   -0.0584   -0.0338   -0.0041    0.0005    0.0027
            -0.0015   -0.0000   -0.0003    0.4079
    15 :    -0.0472    0.3843   -0.0476    0.0118   -0.0048    0.0134   -0.0012   -0.0001    0.0001   -0.0000
            -0.0000    0.0000   -0.0000   -0.0082    0.3971
    16 :     0.0126   -0.0481    0.3859   -0.0482    0.0125   -0.0047    0.0008   -0.0001   -0.0000   -0.0000
             0.0000   -0.0000    0.0000   -0.0004   -0.0088    0.3976
    17 :    -0.0049    0.0119   -0.0479    0.3844   -0.0472    0.0133   -0.0013   -0.0000   -0.0001    0.0000
            -0.0000    0.0000    0.0000    0.0005   -0.0003   -0.0088    0.3984
    18 :     0.0104   -0.0057    0.0127   -0.0458    0.3997   -0.0614   -0.0250   -0.0009    0.0019    0.0005
            -0.0007    0.0001    0.0000   -0.0010    0.0005   -0.0004   -0.0083    0.4081


 =================================================
 H I R S H F E L D   C H A R G E   A N A L Y S I S
 =================================================
  
 For each fragment: the (numerical) integral of rho(scf) * rho(fragment)/rho(sum-of-fragments)
 (nuclear charges are included, electrons are counted negative)

 The fragments and their ordering are defined in the early G E O M E T R Y output section.
 If you use single-atom fragments, this usually implies that all atoms of the same
 chemical type are grouped together. This may not be the order in which you listed them
 in the input file!

  Fragment                       Charge
 ------------------------------------------
    1  C                        -0.0464
    2  C                        -0.0506
    3  C                        -0.0536
    4  C                        -0.0504
    5  C                        -0.0478
    6  C                        -0.0170
    7  C                        -0.0140
    8  C                        -0.0562
    9  C                         0.0741
   10  H                         0.0714
   11  H                         0.0688
   12  H                         0.0418
   13  H                         0.0606
   14  H                         0.0633
   15  H                         0.0618
   16  H                         0.0628
   17  H                         0.0615
   18  O                        -0.2300

 Sum of these charges =          0.00001155
 (accuracy NumInt/Tails)


 =============================
 V O R O N O I   C H A R G E S
 =============================
  
 For each atom: the (numerical) integral of the total electronic charge density in its Voronoi cell,
 i.e. the region of space that is closer to that atom than to any other atom.
 (cf. Wigner-Seitz cells in crystals)

 Within the Voronoi cell the subintegrals over the atomic sphere and the remaining part are evaluated
 separately to give the numbers of electrons (negative charge) in these regions.
 The net total charge in the cell (including the nuclear charge) is also given.

 Values are provided for
    a) the Initial (sum-of-fragments) density
    b) the Orthogonalized-Fragments density
    c) the SCF density
    d) the Voronoi Deformation Density (VDD): the difference SCF-Initial for the complete atomic cell

  Atom                Initial                    OrthFrag                   SCF
             Sphere RestCell NetTotal   Sphere RestCell NetTotal   Sphere RestCell NetTotal      VDD
 -------     ------------------------   ------------------------   ------------------------    -----
    1 C      -2.138   -3.331    0.532   -2.283   -3.334    0.383   -2.165   -3.380    0.455   -0.076
    2 C      -2.137   -3.319    0.544   -2.282   -3.327    0.392   -2.165   -3.369    0.466   -0.078
    3 C      -2.137   -3.331    0.532   -2.281   -3.335    0.384   -2.165   -3.383    0.452   -0.080
    4 C      -2.137   -3.324    0.538   -2.282   -3.330    0.389   -2.165   -3.373    0.462   -0.076
    5 C      -2.138   -3.332    0.531   -2.282   -3.334    0.384   -2.165   -3.382    0.453   -0.078
    6 C      -2.143   -3.756    0.101   -2.316   -3.642    0.042   -2.174   -3.773    0.052   -0.049
    7 C      -2.142   -3.265    0.593   -2.300   -3.296    0.404   -2.172   -3.294    0.533   -0.060
    8 C      -2.141   -3.278    0.581   -2.297   -3.309    0.394   -2.174   -3.357    0.469   -0.112
    9 H      -0.071   -1.504   -0.575   -0.093   -1.306   -0.399   -0.103   -1.355   -0.457    0.118
   10 H      -0.071   -1.531   -0.602   -0.092   -1.317   -0.409   -0.102   -1.373   -0.475    0.127
   11 C      -2.143   -3.193    0.664   -2.277   -3.198    0.526   -2.178   -3.101    0.721    0.056
   12 O      -3.301   -4.850   -0.151   -3.541   -4.596   -0.138   -3.339   -5.047   -0.386   -0.234
   13 H      -0.070   -1.456   -0.526   -0.091   -1.295   -0.386   -0.104   -1.349   -0.453    0.072
   14 H      -0.071   -1.507   -0.578   -0.092   -1.307   -0.400   -0.103   -1.372   -0.475    0.103
   15 H      -0.071   -1.471   -0.542   -0.091   -1.302   -0.393   -0.103   -1.349   -0.453    0.089
   16 H      -0.070   -1.462   -0.532   -0.091   -1.293   -0.384   -0.103   -1.342   -0.444    0.088
   17 H      -0.071   -1.470   -0.541   -0.091   -1.300   -0.391   -0.103   -1.347   -0.450    0.090
   18 H      -0.071   -1.498   -0.569   -0.092   -1.308   -0.399   -0.103   -1.366   -0.469    0.100
 ---------------------------------------------------------------------------------------------------
 Total NetCharge:               0.000                      0.000                      0.000   -0.000
 (accuracy NumInt/Tails)

 Remark: the 'NetTotal' Voronoi charges often do not match the Mulliken and/or Hirshfeld charges very
 well. This is caused by the fact that chemically different atoms are not treated in accordance with
 their relative sizes. (Voronoi cells are defined by boundary planes halfway between the atoms.)
 However, the CHANGES in charge, comparing 'Initial' to 'SCF' for instance, do give a fair indication
 of the flow of charge caused by the relaxation from sum-of-fragments to self-consistency.

 Warning: the absolute accuracy of the VDD charges obtained using the Fuzzy Cells (Becke) integration
 scheme is much poorer than the one obtained with an 'equivalent' Voronoi integration grid. 


 =================================================================
 M U L T I P O L E   D E R I V E D   C H A R G E   A N A L Y S I S
 =================================================================

 This charge analysis uses the atomic multipoles (obtained from the fitted density) up to some level X,
 and reconstructs these multipoles exactly (up to level X) by distributing charges over all atoms.
 This is achieved by using Lagrange multipliers and a weight function to keep the multipoles local.

 Dummy atoms can be included (by setting INCDUM in MDC-block to 1) to obtain a fractional charge.
 This is generally useful and necessary only for small symmetrical molecules, when there are not
 enough degrees of freedom to reconstruct the multipoles.

 Since the atomic multipoles are reconstructed up to level X,
 the molecular multipoles are represented also up to level X.
 The recommended level is to reconstruct up to quadrupole : -> MDC-q charges.

 See: M. Swart, P.Th. van Duijnen, J.G. Snijders, J.Comput.Chem., (2001), p. 79-88.

 ------------------------------------------------------------- 
 Atomic electronic multipole moments from SCF equations (a.u.)
 ------------------------------------------------------------- 

   atom        charge        dip-x     dip-y     dip-z      quad-xx   quad-xy   quad-xz   quad-yy   quad-yz   quad-zz
 --------------------------------------------------------------------------------------------------------------------
    1 C      0.043076    -0.001013  0.015072 -0.022678     0.675083 -0.001256  0.011587  0.500508 -0.356033 -1.175591
    2 C      0.047693     0.016371 -0.003489  0.000223     0.720404 -0.002922  0.001286  0.537193 -0.346034 -1.257598
    3 C      0.044863     0.004286 -0.011253  0.001856     0.688371 -0.008705  0.001976  0.579489 -0.353196 -1.267861
    4 C      0.048408    -0.008779 -0.014816  0.001357     0.695585  0.014043 -0.004826  0.562920 -0.353245 -1.258504
    5 C      0.041340    -0.014004  0.013505 -0.009431     0.681895  0.002001 -0.015812  0.560264 -0.334655 -1.242159
    6 C      0.009730    -0.021395  0.056624 -0.037777     0.497622 -0.045580 -0.036059  0.509511 -0.314954 -1.007133
    7 C      0.094431     0.011651 -0.044293  0.034955    -0.503506 -0.354803 -0.235514  0.243237 -0.160491  0.260270
    8 C      0.058290     0.009548  0.042306 -0.039228    -0.715454 -0.461535 -0.240957  0.231094 -0.205518  0.484360
    9 H     -0.032078    -0.000079 -0.001265  0.001345    -0.094392 -0.075629 -0.090346  0.015065  0.056963  0.079327
   10 H     -0.024377     0.002152  0.012727 -0.012888    -0.087678 -0.082249 -0.079472 -0.022360  0.055965  0.110038
   11 C      0.259858     0.009963  0.023252 -0.077553    -0.493025 -0.299863 -0.174310  0.171299 -0.110063  0.321726
   12 O     -0.350057    -0.046374 -0.212483  0.503093    -0.321715  0.095359 -0.041869 -0.306272 -0.273887  0.627987
   13 H     -0.051119     0.015714 -0.008633 -0.036889    -0.085656 -0.074105 -0.059795  0.025944  0.025154  0.059711
   14 H     -0.041065     0.014429 -0.009045 -0.002398     0.106377  0.098321 -0.016941  0.078257 -0.054498 -0.184635
   15 H     -0.035702     0.013679 -0.002097  0.000425     0.259712 -0.023798  0.007167 -0.027063 -0.039524 -0.232649
   16 H     -0.037367     0.005031 -0.011960  0.003080     0.026081 -0.064249  0.017178  0.193076 -0.078532 -0.219157
   17 H     -0.036198    -0.007698 -0.010558  0.003307     0.087352  0.087837 -0.022775  0.133343 -0.068619 -0.220695
   18 H     -0.039727    -0.007837 -0.008394  0.007202     0.259175 -0.008168 -0.002239 -0.031585 -0.021029 -0.227591

 --------------------------------------- 
 Multipole derived atomic charges (a.u.)
 --------------------------------------- 

 The MDC-m charges are just the Monopole terms in the multipole expansion, while for the MDC-d charges
 also the Dipoles are reconstructed. The usually preferred charges are the MDC-q charges.
 These reconstruct the Monopoles, Dipoles and Quadrupoles (both atomic AND molecular).

        Atom    Level:     MDC-m        MDC-d        MDC-q
 ---------------------------------------------------------
     1     C            0.043076     0.029742    -0.071074
     2     C            0.047693     0.037331    -0.705247
     3     C            0.044863     0.033018    -1.041053
     4     C            0.048408     0.034471    -0.792560
     5     C            0.041340     0.029611     0.074058
     6     C            0.009730     0.011976     0.883860
     7     C            0.094431     0.081410     0.651026
     8     C            0.058290     0.069175    -0.363988
     9     H           -0.032078    -0.034477    -0.335919
    10     H           -0.024377    -0.004717     0.178264
    11     C            0.259858     0.407345     0.242619
    12     O           -0.350057    -0.522000    -0.518450
    13     H           -0.051119    -0.037400     0.006108
    14     H           -0.041065    -0.033774     0.179781
    15     H           -0.035702    -0.021591     0.225518
    16     H           -0.037367    -0.025838     1.015177
    17     H           -0.036198    -0.022969     0.275633
    18     H           -0.039727    -0.031314     0.096247

 ------------------------------------------------ 
 Average absolute deviations in atomic multipoles
 ------------------------------------------------ 

 Stated here are the average differences between the atomic multipoles
 and the reconstructed atomic multipoles (from the distributed charges).
 If these values are not zero, this means there are not enough degrees of freedom,
 to be able to reconstruct the atomic multipoles. (This usually happens only
 for small and/or highly symmetric molecules). If this is the case, one could add
 dummy atoms as extra point charges (and setting INCDUM in MDC-block to 1).

 Level:                                 MDC-d        MDC-q
 ---------------------------------------------------------
 Charge   (a.u.)                       0.0000       0.0000
 Dipole   (Debye)                      0.0000       0.0003
 Quad.    (a.u.)                       0.2430       0.0000

 --------------------------------------- 
 Represented molecular multipole moments
 --------------------------------------- 

 Given here are the Molecular multipole moments from the atomic charges, and from the Fit Density.
 Note that the atomic charges represent the latter, NOT the ones from the Exact density.

            Q (a.u.)             Dipole moment (Debye)                                          Quadrupole moment (a.u.)
                                 x         y         z              xx        xy        xz        yy        yz        zz
------------------------------------------------------------------------------------------------------------------------
MDC-m         0.0000        0.4026   -2.3775    2.6412         -0.7591   31.7827  -34.8892   -0.8369   10.9934    1.5960
MDC-d         0.0000        0.3915   -2.8218    3.4495          2.0546   37.2498  -45.6836   -1.0932   14.8663   -0.9614
MDC-q        -0.0000        0.3915   -2.8187    3.4612          5.4896   37.0241  -46.2878    2.9449   14.2944   -8.4345
 
Fit.Dens.     0.0000        0.3915   -2.8218    3.4495          5.4920   36.4552  -46.6518    2.9717   12.8689   -8.4638


 =============
 Dipole Moment  ***  (Debye)  ***
 =============
  
 Vector   :         0.39377770     -2.83004804      3.45990005
 Magnitude:         4.48721976

 This molecular dipole moment is calculated with analytic integration


 =========================================
 Quadrupole Moment (Buckingham convention)  ***  (a.u.)  ***
 =========================================
  
      quad-xx        quad-xy        quad-xz        quad-yy        quad-yz        quad-zz
      5.47571419    35.95523078   -47.25956943     2.98605253    11.42236414    -8.46176672

 This molecular quadrupole moment is calculated with analytic integration


 ===========================
 B O N D I N G   E N E R G Y  ***  (decomposition)  ***
 ===========================
  
*** IMPORTANT NOTE ***

The bond energy is computed as an energy difference between molecule and
fragments. In particular when the fragments are single atoms, they are usually
computed as SPHERICALLY SYMMETRIC and SPIN-RESTRICTED. Obviously, this usually
does NOT represent the true atomic groundstate.

To obtain the 'real' bond energy, (atomic) correction terms must be applied
for the true (multiplet) fragment ground state. See ref: E.J.Baerends,
V.Branchadell, M.Sodupe, Chem.Phys.Lett.265 (1997) 481

General theoretical background on the bond energy decomposition scheme used
here (Morokuma-Ziegler) can be found in the review paper:
F.M. Bickelhaupt and E.J. Baerends,
"Kohn-Sham Density Functional Theory: Predicting and Understanding Chemistry"
In: Rev. Comput. Chem.; Lipkowitz, K. B. and Boyd, D. B., Eds.;
Wiley-VCH: New York, 2000, Vol. 15, 1-86.

Symbols used in the Bickelhaupt-Baerends (BB) paper are given below to make
the direct connection to that paper, where detailed explanations can be found
on the meaning of the various terms.


                                                   hartree              eV         kcal/mol           kJ/mol
                                      --------------------     -----------       ----------      -----------

Pauli Repulsion
  Kinetic (Delta T^0):                  51.267699764751370       1395.0651         32170.97        134603.33
  Delta V^Pauli Coulomb:               -27.260127309790416       -741.7858        -17105.99        -71571.45
  Delta V^Pauli LDA-XC:                 -6.222028786301977       -169.3100         -3904.38        -16335.93
                                      --------------------     -----------       ----------      -----------
  Total Pauli Repulsion:                17.785543668658978        483.9693         11160.60         46695.94
 (Total Pauli Repulsion =
  Delta E^Pauli in BB paper)

Steric Interaction
  Pauli Repulsion (Delta E^Pauli):      17.785543668658978        483.9693         11160.60         46695.94
  Electrostatic Interaction:            -3.602346111935418        -98.0248         -2260.51         -9457.96
 (Electrostatic Interaction =
  Delta V_elstat in the BB paper)
                                      --------------------     -----------       ----------      -----------
  Total Steric Interaction:             14.183197556723560        385.9444          8900.09         37237.98
 (Total Steric Interaction =
  Delta E^0 in the BB paper)

Orbital Interactions
  A:                                   -18.529264903121213       -504.2070        -11627.29        -48648.58
                                      --------------------     -----------       ----------      -----------
  Total Orbital Interactions:          -18.529264903121209       -504.2070        -11627.29        -48648.58

Alternative Decomposition Orb.Int.
  Kinetic:                             -46.175180470072476      -1256.4906        -28975.37       -121232.92
  Coulomb:                              25.749865905865565        700.6895         16158.29         67606.26
  XC:                                    1.896049661085748         51.5941          1189.79          4978.08
                                      --------------------     -----------       ----------      -----------
  Total Orbital Interactions:          -18.529264903121163       -504.2070        -11627.29        -48648.58

  Residu (E=Steric+OrbInt+Res):         -0.000330880168035         -0.0090            -0.21            -0.87

Total Bonding Energy:                   -4.346398226565685       -118.2715         -2727.41        -11411.47


Summary of Bonding Energy (energy terms are taken from the energy decomposition above)
======================================================================================

  Electrostatic Energy:                 -3.602346111935418        -98.0248         -2260.51         -9457.96
  Kinetic Energy:                        5.092519294678894        138.5745          3195.60         13370.41
  Coulomb (Steric+OrbInt) Energy:       -1.510592284092887        -41.1053          -947.91         -3966.06
  XC Energy:                            -4.325979125216230       -117.7159         -2714.59        -11357.86
                                      --------------------     -----------       ----------      -----------
  Total Bonding Energy:                 -4.346398226565641       -118.2715         -2727.41        -11411.47


Correction terms (incorporated in energies above; only for test purposes):

1. Indication of fit-quality: 1st-order fit-correction used in the energy (hartree):  -0.0009928402
2. Electrostatic (Fit correction):   0.0000000000

Scaled ZORA energy correction, not included in bonding energy (hartree):           -0.0000868765
 NOTE: This scaled ZORA energy correction should only be used to compare two calculations
 in which the only difference in the calculation is the electron configuration.
 Then the difference in energy of this term should be added to the difference in energy of
 the two electron configurations.
 This term should not be used otherwise.
 In practice it is useful only for core excitation energy calculations.


 =========================================
 F R A G M E N T   E N E R G Y   T E R M S  ***  (summed over all fragments)  ***
 =========================================
  

The energy terms below are (parts of) the Total Energy of the fragments from which the molecule
 is built.

Exchange and Correlation
  Exchange LDA:                        -47.956041462566461      -1304.9503        -30092.87       -125908.57
  Exchange GGA:                          0.000000000000000          0.0000             0.00             0.00
  Correlation LDA:                      -4.208967178773978       -114.5318         -2641.17        -11050.64
  Correlation GGA:                       0.000000000000000          0.0000             0.00             0.00
                                      --------------------     -----------       ----------      -----------
  Total XC:                            -52.165008641340435      -1419.4821        -32734.04       -136959.21


 =======================================================
 S F O   P O P U L A T I O N S ,   M O   A N A L Y S I S
 =======================================================
  
 A Mulliken population analysis is performed on (input-)selected MOs. All populations refer to SFOs.
 BAS populations may have been printed directly after the SCF part.


                                       === A ===


 SFO contributions (%) per orbital
 (multiplication by the orbital occupation yields the SFO Gross Populations)

 Orb.:       16     17     18     19     20     21     22     23     24     25     26     27     28     29
 occup:     2.00   2.00   2.00   2.00   2.00   2.00   2.00   2.00   2.00   2.00   0.00   0.00   0.00   0.00
 CF+SFO     ----   ----   ----   ----   ----   ----   ----   ----   ----   ----   ----   ----   ----   ----
 ------
     13:   -0.00   0.46   0.00   0.00   1.51   5.71   1.79   0.00   0.09   0.00   0.96   0.00   0.08   0.59
     15:    0.73   0.37   0.54   0.24   8.72   3.42  -0.00   1.95   0.42   0.06   0.14   1.78   0.51   0.40
     17:    0.20   0.96   1.53  12.72   0.87   0.00   0.18  26.81   3.83   0.80   1.53  25.12   7.06   0.47
     18:    0.01  -0.01  -0.09  -0.52   0.01  -0.01   0.04  -0.00   0.00  -0.01  -0.06  -2.01  -0.38  -0.06
     20:   -0.00  -0.03  -0.00  -0.00   0.01   0.03  -0.03  -0.00  -0.00  -0.00  -0.05   0.00  -0.01  -1.86
     21:    0.01   0.03   0.00   0.29   1.86   9.55   0.73   0.00   0.04  -0.00   0.08   0.00   0.01   0.62
     23:    0.44   0.28  -0.02   1.95   7.19   1.30  -0.00   1.32   0.90   0.02   0.03   1.73   0.86   0.00
     24:    0.06   0.12   0.03  -0.03   1.12   0.38  -0.00  -0.00  -0.00  -0.00  -0.00  -0.12  -0.06  -0.00
     25:   -0.00   0.30   1.73  12.90   0.33   1.63   3.69  18.95   7.74   0.06   0.69  24.64   7.29   0.55
     26:    0.00  -0.01  -0.08  -0.60   0.08   0.00  -0.01  -0.01  -0.00  -0.00  -0.03  -1.86  -0.51  -0.07
     28:   -0.00   0.03   0.00   0.00   0.06   0.00  -0.00   0.00  -0.00  -0.00  -0.00   0.00  -0.00  -1.61
     29:    0.20   1.16   0.09   0.58   2.40   8.36   0.08   0.00   0.00  -0.00   0.00   0.00  -0.00   0.06
     30:    0.00   0.03   0.00   0.05   0.02   1.04   0.04   0.00   0.00   0.00   0.01   0.00   0.00  -0.14
     31:    0.13   3.37   1.22   0.68  11.99   2.48   0.42   0.03   1.48   0.07   0.25   0.00   2.01   0.76
     33:    0.07   1.39   0.95  14.39   1.08   0.37   6.75   0.53  22.02   1.26   3.07   0.03  28.21   0.04
     34:   -0.00  -0.03  -0.08  -0.63   0.01  -0.02  -0.02  -0.00  -0.00  -0.00  -0.13  -0.00  -2.23  -0.00
     37:    0.03   0.68   0.01   0.59   1.11   9.77   0.13   0.00   0.00   0.00   0.01   0.00   0.00   0.06
     39:    0.47   0.06  -0.01   0.92   7.81   1.03   1.32   1.95   0.04   0.05   0.30   1.85   0.33   0.79
     41:    0.17   0.53   1.88  13.45   0.45   1.45   1.41  25.89   2.50   0.10   0.01  26.34   7.32   0.06
     42:   -0.00  -0.03  -0.09  -0.58   0.05  -0.02  -0.01  -0.02  -0.00  -0.00  -0.00  -1.99  -0.52  -0.05
     43:    0.03   0.06   0.01   0.07  -0.03   0.39   0.35   0.00   0.05   0.01   0.93  -0.00   0.11   1.23
     44:   -0.00  -0.01  -0.00  -0.01   0.04   0.05  -0.13  -0.00  -0.02  -0.00  -0.46   0.00  -0.04  -2.13
     45:    0.08   1.24   0.08   0.34   1.93   7.68   0.77   0.00   0.06   0.00   0.32   0.00   0.04   0.08
     47:    0.63  -0.04   0.52   1.26   8.67   0.50   1.53   1.34   0.25   0.15   0.00   1.63   0.86   0.25
     49:    0.00   1.32   2.00  10.45   0.63   0.12   0.38  20.37  10.44   0.66   3.44  23.44   7.18   0.11
     50:   -0.01  -0.05  -0.12  -0.52   0.03   0.01  -0.01  -0.00   0.01  -0.00  -0.16  -1.84  -0.34  -0.02
     53:    0.03   0.47   0.04   0.05   0.68   6.31   0.57  -0.00   0.01   0.01   0.09  -0.00   0.01   0.04
     55:    0.06   1.16   0.87   0.69   3.24   1.05   0.05   0.02   1.40   0.00   0.10   0.00   1.32  -0.02
     57:    0.36   3.57   3.00   8.43   0.23   0.13   6.47   0.52  19.81   0.83   0.81   0.03  28.78   0.32
     58:   -0.01   0.09  -0.05  -0.05   0.06  -0.00   0.00  -0.00  -0.05  -0.02  -0.06  -0.00  -3.27  -0.02
     61:    1.88   2.05   0.02   2.06   0.93   1.13  24.00   0.02   2.67   0.00  26.12   0.01   3.14   5.29
     62:   -0.11   0.04   0.00   0.02   0.02   0.13   0.00   0.00   0.01   0.02  -1.24   0.02  -0.44  -0.78
     63:    0.88   4.02   0.08   0.05   4.68   0.50   4.21   0.00   1.73   0.22   6.93   0.04   0.58   3.38
     65:    0.25   3.59   1.55   2.61   0.02   0.69   0.90  -0.00   0.76   1.08   2.58   0.00  -0.07   0.41
     67:    0.12   1.68   1.79  -0.04   0.21   0.00   0.20   0.06   0.81   2.20   0.01  -0.00   0.50  -0.01
     68:   -0.00   0.28   0.23   0.20   0.02   0.00  -0.13  -0.01  -0.45  -1.45  -0.00   0.00  -0.36   0.00
     69:   13.05   3.87   0.44   0.31   0.18   0.31  15.61   0.05   9.49   0.30   9.05   0.08   0.03  19.29
     70:   -0.44   0.05   0.06  -0.00  -0.00   0.02  -0.04   0.02  -0.01  -0.15  -0.45   0.09  -0.03  -2.41
     71:    1.36  10.30   0.01   0.02   0.44   0.04   4.15   0.02   1.92   4.35   2.59   0.00   0.14   5.25
     72:   -0.11   0.09   0.17   0.03   0.00   0.00   0.03   0.01   0.08  -0.51  -0.10   0.01   0.09  -1.11
     73:    0.58   5.88   4.91   3.90   0.11   0.10   3.48   0.02  -0.04   0.27   0.55   0.16   0.39   2.44
     77:   26.91   2.48   2.34   0.00   0.04   0.33   0.14   0.00   0.04   0.07  14.83   0.52   1.68  18.00
     78:   -0.65   0.07   0.04   0.00  -0.00   0.00  -0.13   0.00   0.01   0.27  -0.19  -0.04  -0.03  -1.97
     79:   10.20   3.26   0.08   0.07   0.15   0.06  -0.01   0.01  -0.04  -0.11   3.54   0.23   1.84   4.94
     80:   -0.10   1.03   0.43   0.00   0.07   0.00   0.00  -0.00  -0.04   1.40  -0.04  -0.02  -0.16  -0.39
     81:    3.04   1.00   6.28   0.84   0.26  -0.00   0.07   0.00   0.08   0.33   1.39   0.03   0.19   1.82
     82:   -0.05   0.97   2.93   0.15   0.23   0.00  -0.01  -0.00   0.00   0.01  -0.02   0.00   0.01  -0.19
     83:    0.01   7.00  -0.00   3.59   0.95   0.21   1.10   0.03   1.92   0.00   0.13   0.00   6.11  -0.02
     85:    0.31  11.40   5.95   1.87   0.39   0.05  -0.01  -0.01  -0.12  -0.08   0.01   0.02   0.13   0.09
     86:    0.05   2.31   0.32  -0.09   0.01   0.02  -0.03  -0.01  -0.10  -0.08   0.00   0.03  -0.09   0.20
     87:    0.05   0.67   4.22   0.94   0.09   0.04   0.11   0.01   0.58  12.94  -0.00   0.04   0.05   0.00
     89:    0.39   0.07   0.04   0.31   2.00   6.84  -0.08   0.00  -0.03  -0.00  -0.04   0.01  -0.02   6.64
     90:    0.10   0.19  -0.01   0.01   0.13   1.15  -0.09  -0.00  -0.02  -0.00  -0.03   0.00  -0.01   2.16
     91:   -0.00   0.00   0.01   0.18   2.62   6.11   0.45   0.00   0.02   0.00   0.14   0.00   0.03   9.30
     92:   -0.00  -0.00   0.00   0.04   0.44   1.08   0.06  -0.00   0.00  -0.00  -0.00  -0.00  -0.00   2.72
     93:    0.01   2.44   0.39   0.01  10.83   0.01   0.00   0.00   0.00   0.00   0.00   0.00   0.00   8.37
     94:    0.00   0.44   0.08   0.00   1.97   0.00   0.00   0.00   0.00  -0.00  -0.00   0.00  -0.00   2.45
     95:    0.06   0.01   0.04   0.18   2.38   6.37   0.43   0.00   0.02   0.01   0.13   0.00   0.02   4.75
     96:    0.01  -0.01   0.01   0.03   0.40   1.14   0.06   0.00   0.00   0.00  -0.00   0.00  -0.00   1.82
     97:    0.14   0.19   0.03   0.27   2.24   6.40   0.04   0.00  -0.01   0.00  -0.07   0.00  -0.00   5.13
     98:    0.02   0.18  -0.00   0.10   0.16   0.98  -0.08   0.00  -0.01   0.00  -0.02  -0.00   0.00   1.83
     99:    0.00   3.68  13.40   0.76   0.27   0.01   0.00   0.00   0.00  -0.00  -0.00   0.00  -0.00   0.00
    101:   26.60   3.01   0.10   0.47   0.29   0.76  14.97   0.00   1.94  19.88  17.39   0.31   0.81   5.37
    103:    9.01   0.04   6.91   0.75   0.02   0.17   2.02   0.11   5.64  50.07   3.89   0.07   1.41   1.39
    105:    2.84   7.59  31.26   2.02   1.30   0.28   0.64   0.02   1.50   3.89   1.57   0.03   0.19   0.48


 Summation over all MOs, multiplied by occupation: Total SFO Gross Populations in this Irrep
 ===========================================================================================

     0.00    0.00    0.00    0.00    0.00    0.00    0.00    0.00    0.00   -0.00    1.41   -0.03
     0.90   -0.01    1.01   -0.01    1.02   -0.02    1.40   -0.03    1.11   -0.02    0.85    0.00
     1.00   -0.02    1.40   -0.03    0.88    0.00    1.07   -0.01    1.02   -0.02    1.40   -0.03
     0.94   -0.00    1.01   -0.01    1.00   -0.02    1.41   -0.03    1.10   -0.01    0.83   -0.00
     0.99   -0.02    1.40   -0.05    0.93   -0.02    0.84   -0.01    1.04   -0.01    1.45   -0.03
     0.99   -0.01    0.91   -0.00    1.01   -0.01    1.44   -0.06    1.05   -0.02    0.92   -0.01
     0.96    0.00    1.26   -0.01    0.92   -0.01    0.91    0.04    0.74    0.07    0.59    0.07
     0.57    0.07    0.70    0.06    0.61    0.07    0.62    0.07    0.62    0.07    0.62    0.07
     0.62    0.07    2.03   -0.01    1.44   -0.01    1.68   -0.01    1.37   -0.02


 List of selected MOs, ordered by energy, with the most significant SFO gross populations
 ========================================================================================

 Each percentage contribution in the table below corres ponds to the indicated SFO.
 In general, a SFO may be a linear combination of several Fragment Orbitals on the same,
 or on symmetry-related Fragments. Only the first 'member' of such a combination is
 specified here. A full definition of all SFOs is given in an earlier part of the output.
 The numbering of the SFOs in this table does NOT include the Core Orbitals, and starts
 from one for each symmetry representation, as in the SFO definition list earlier.

       E(eV)  Occ       MO           %     SFO (first member)   E(eV)  Occ   Fragment
 -------------------------------------------------------------------------------------

     -22.962  2.00     2 A         34.47%     1 S             -13.825  2.00     6 C
                                   17.64%     1 S             -13.825  2.00     7 C
                                   12.65%     1 S             -13.825  2.00     1 C
                                   12.29%     1 S             -13.825  2.00     5 C
                                    6.62%     1 S             -13.825  2.00     2 C
                                    6.61%     1 S             -13.825  2.00     4 C
                                    5.27%     1 S             -13.825  2.00     3 C
                                    5.25%     1 S             -13.825  2.00     8 C
                                    1.53%     1 P:x            -5.593  0.67     2 C
                                    1.40%     1 P:x            -5.593  0.67     5 C
                                    1.19%     1 P:x            -5.593  0.67     1 C
                                    1.06%     1 P:y            -5.593  0.67     4 C
                                    1.04%     1 P:y            -5.593  0.67     3 C
     -21.539  2.00     3 A         23.24%     1 S             -13.825  2.00     7 C
                                   20.41%     1 S             -13.825  2.00     8 C
                                   14.56%     1 S             -13.825  2.00     3 C
                                   10.86%     1 S             -13.825  2.00     4 C
                                   10.30%     1 S             -13.825  2.00     2 C
                                    3.07%     1 P:y            -5.593  0.67     6 C
                                    2.70%     1 S             -13.825  2.00     5 C
                                   -2.38%     2 P:y            11.759  0.00     6 C
                                    2.29%     1 P:y            -5.593  0.67     1 C
                                    2.25%     1 S             -13.825  2.00     9 C
                                    2.14%     1 S             -13.825  2.00     1 C
                                    1.83%     1 P:y            -5.593  0.67     9 C
                                    1.76%     1 P:z            -5.593  0.67     8 C
                                    1.64%     1 P:z            -5.593  0.67     9 C
                                    1.38%     1 S             -13.825  2.00     6 C
                                    1.27%     1 S              -6.379  1.00    10 H
                                    1.24%     1 S             -23.977  2.00    18 O
                                    1.13%     1 P:z            -5.593  0.67     7 C
                                    1.07%     1 P:x            -5.593  0.67     5 C
                                    1.06%     1 P:y            -5.593  0.67     3 C
                                    1.04%     1 P:x            -5.593  0.67     2 C
                                    1.01%     1 P:y            -5.593  0.67     5 C
     -19.757  2.00     4 A         21.21%     1 S             -13.825  2.00     8 C
                                   18.16%     1 S             -13.825  2.00     6 C
                                   16.21%     1 S             -13.825  2.00     3 C
                                    8.20%     1 S             -13.825  2.00     2 C
                                    7.23%     1 S             -13.825  2.00     9 C
                                    5.38%     1 S             -13.825  2.00     5 C
                                    4.10%     1 P:y            -5.593  0.67     7 C
                                    3.78%     1 P:y            -5.593  0.67     9 C
                                    3.04%     1 S             -13.825  2.00     4 C
                                    2.65%     1 S             -23.977  2.00    18 O
                                    2.42%     1 P:z            -5.593  0.67     9 C
                                    1.93%     1 P:z            -5.593  0.67     7 C
                                    1.85%     1 P:y            -5.593  0.67     8 C
                                   -1.42%     2 P:y            11.759  0.00     7 C
                                    1.37%     1 P:y            -5.593  0.67     5 C
                                    1.26%     1 P:x            -5.593  0.67     1 C
                                    1.21%     1 P:x            -5.593  0.67     4 C
                                   -1.03%     2 P:z            11.759  0.00     7 C
     -19.524  2.00     5 A         25.59%     1 S             -13.825  2.00     1 C
                                   23.31%     1 S             -13.825  2.00     4 C
                                   20.88%     1 S             -13.825  2.00     5 C
                                   18.42%     1 S             -13.825  2.00     2 C
                                    4.04%     1 P:x            -5.593  0.67     6 C
                                    2.97%     1 P:x            -5.593  0.67     3 C
                                   -2.12%     2 P:x            11.759  0.00     6 C
                                   -1.73%     2 P:x            11.759  0.00     3 C
                                    1.60%     1 S              -6.379  1.00    13 H
                                    1.59%     1 S              -6.379  1.00    16 H
                                    1.32%     1 S              -6.379  1.00    17 H
                                    1.25%     1 S              -6.379  1.00    14 H
                                    1.24%     1 P:y            -5.593  0.67     2 C
     -17.454  2.00     6 A         18.05%     1 S             -13.825  2.00     3 C
                                   15.53%     1 S             -13.825  2.00     7 C
                                    8.78%     1 S             -13.825  2.00     1 C
                                    8.75%     1 S             -13.825  2.00     5 C
                                    7.93%     1 S             -13.825  2.00     9 C
                                    6.73%     1 P:y            -5.593  0.67     6 C
                                    5.35%     1 P:y            -5.593  0.67     2 C
                                    3.72%     1 S             -13.825  2.00     8 C
                                    3.49%     1 P:y            -5.593  0.67     8 C
                                    2.88%     1 P:x            -5.593  0.67     4 C
                                    2.69%     1 P:y            -5.593  0.67     9 C
                                    2.63%     1 P:y            -5.593  0.67     4 C
                                    2.63%     1 S             -23.977  2.00    18 O
                                    2.21%     1 S              -6.379  1.00    15 H
                                    1.68%     1 P:y            -5.593  0.67     7 C
                                    1.42%     1 P:x            -5.593  0.67     6 C
                                    1.26%     1 S              -6.379  1.00    10 H
                                    1.23%     1 P:z            -5.593  0.67     8 C
                                    1.12%     1 P:z            -5.593  0.67     9 C
     -16.167  2.00     7 A         15.02%     1 P:x            -5.593  0.67     6 C
                                   13.60%     1 S             -13.825  2.00     4 C
                                   13.34%     1 S             -13.825  2.00     2 C
                                    9.58%     1 P:x            -5.593  0.67     3 C
                                    9.43%     1 S             -13.825  2.00     1 C
                                    9.13%     1 S             -13.825  2.00     5 C
                                    4.59%     1 P:y            -5.593  0.67     5 C
                                    3.69%     1 P:y            -5.593  0.67     1 C
                                    3.18%     1 P:x            -5.593  0.67     7 C
                                    2.26%     1 S              -6.379  1.00    16 H
                                    2.22%     1 S              -6.379  1.00    14 H
                                    2.16%     1 P:y            -5.593  0.67     2 C
                                    2.02%     1 P:y            -5.593  0.67     4 C
                                    1.97%     1 P:y            -5.593  0.67     6 C
                                    1.66%     1 S              -6.379  1.00    17 H
                                    1.64%     1 S              -6.379  1.00    13 H
                                    1.51%     1 P:y            -5.593  0.67     3 C
     -15.269  2.00     8 A         10.37%     1 P:x            -5.593  0.67     1 C
                                    9.79%     1 S             -13.825  2.00     6 C
                                    7.76%     1 P:x            -5.593  0.67     4 C
                                    7.09%     1 S             -13.825  2.00     7 C
                                    6.85%     1 S             -13.825  2.00     3 C
                                    6.34%     1 S             -13.825  2.00     2 C
                                    5.55%     1 P:y            -5.593  0.67     5 C
                                    5.24%     1 S             -13.825  2.00     4 C
                                    5.23%     1 S             -13.825  2.00     9 C
                                    4.48%     1 P:x            -5.593  0.67     5 C
                                    3.87%     1 P:y            -5.593  0.67     2 C
                                    3.61%     1 P:z            -5.593  0.67     8 C
                                    3.06%     1 P:x            -5.593  0.67     2 C
                                    2.34%     1 P:y            -5.593  0.67     8 C
                                    2.07%     1 S             -23.977  2.00    18 O
                                    2.05%     1 S              -6.379  1.00    14 H
                                    1.92%     1 S             -13.825  2.00     5 C
                                    1.76%     1 S              -6.379  1.00    16 H
                                    1.51%     1 P:y            -5.593  0.67     6 C
                                    1.42%     1 S              -6.379  1.00    10 H
                                    1.25%     1 S              -6.379  1.00    17 H
                                    1.25%     1 S             -13.825  2.00     1 C
                                    1.09%     1 S              -6.379  1.00    15 H
     -14.940  2.00     9 A         12.21%     1 S             -13.825  2.00     8 C
                                   11.33%     1 S             -13.825  2.00     9 C
                                    9.36%     1 P:z            -5.593  0.67     9 C
                                    8.45%     1 P:z            -5.593  0.67     7 C
                                    6.94%     1 P:y            -5.593  0.67     8 C
                                    6.76%     1 S              -6.379  1.00    12 H
                                    5.43%     1 P:z            -5.593  0.67     8 C
                                    5.15%     1 S              -6.379  1.00    11 H
                                    4.48%     1 P:y            -5.593  0.67     9 C
                                    3.93%     1 P:x            -5.593  0.67     9 C
                                    3.86%     1 P:x            -5.593  0.67     8 C
                                    3.82%     1 S              -6.379  1.00    10 H
                                    3.61%     1 P:y            -5.593  0.67     7 C
                                    2.77%     1 S             -13.825  2.00     7 C
                                    2.14%     1 P:x            -5.593  0.67     7 C
                                    1.77%     1 P:z            -5.593  0.67     6 C
                                    1.51%     2 S              10.963  0.00    11 H
                                    1.33%     1 P:y            -9.443  1.33    18 O
     -13.861  2.00    10 A          8.86%     1 P:y            -5.593  0.67     3 C
                                    8.27%     1 P:x            -5.593  0.67     2 C
                                    7.83%     1 P:x            -5.593  0.67     5 C
                                    6.65%     1 P:y            -5.593  0.67     4 C
                                    6.34%     1 P:z            -5.593  0.67     8 C
                                    5.32%     1 P:y            -5.593  0.67     1 C
                                    5.23%     1 P:y            -5.593  0.67     7 C
                                    4.84%     1 P:y            -5.593  0.67     6 C
                                    3.36%     1 S              -6.379  1.00    15 H
                                    3.29%     1 P:z            -5.593  0.67     7 C
                                    3.24%     1 S             -13.825  2.00     9 C
                                    2.96%     1 P:x            -5.593  0.67     1 C
                                    2.68%     1 S              -6.379  1.00    13 H
                                    2.37%     1 S              -6.379  1.00    16 H
                                    2.33%     1 S             -23.977  2.00    18 O
                                    2.22%     1 P:x            -5.593  0.67     4 C
                                    2.17%     1 S             -13.825  2.00     7 C
                                    2.17%     1 S              -6.379  1.00    17 H
                                    1.97%     1 S              -6.379  1.00    14 H
                                    1.62%     1 P:y            -5.593  0.67     9 C
                                    1.47%     1 S             -13.825  2.00     3 C
                                    1.35%     1 P:y            -5.593  0.67     8 C
                                    1.35%     1 S             -13.825  2.00     1 C
                                    1.04%     1 P:x            -5.593  0.67     3 C
                                    1.03%     1 P:x            -5.593  0.67     6 C
     -13.213  2.00    11 A         16.59%     1 P:z            -5.593  0.67     7 C
                                   14.00%     1 P:y            -5.593  0.67     9 C
                                    5.90%     1 P:x            -5.593  0.67     9 C
                                    4.68%     1 S              -6.379  1.00    12 H
                                    4.40%     1 S              -6.379  1.00    10 H
                                    4.11%     1 P:z            -5.593  0.67     6 C
                                    4.03%     1 P:x            -5.593  0.67     7 C
                                    3.95%     1 P:y            -9.443  1.33    18 O
                                    3.87%     1 P:y            -5.593  0.67     8 C
                                    3.71%     1 P:z            -5.593  0.67     9 C
                                    3.24%     1 P:x            -5.593  0.67     3 C
                                    3.13%     1 P:y            -5.593  0.67     2 C
                                    2.80%     1 P:z            -5.593  0.67     8 C
                                    2.50%     1 S             -13.825  2.00     9 C
                                    2.18%     2 S              10.963  0.00    10 H
                                    2.13%     1 S             -13.825  2.00     7 C
                                    2.02%     2 S              10.963  0.00    12 H
                                    1.76%     1 P:x            -5.593  0.67     6 C
                                    1.73%     1 P:x            -9.443  1.33    18 O
                                    1.41%     1 P:x            -5.593  0.67     4 C
                                    1.23%     1 P:z            -9.443  1.33    18 O
                                    1.07%     1 S             -13.825  2.00     5 C
                                    1.03%     1 P:z            -5.593  0.67     1 C
                                    1.03%     1 P:y            -5.593  0.67     7 C
     -12.599  2.00    12 A         12.03%     1 P:x            -5.593  0.67     6 C
                                   11.61%     1 P:y            -5.593  0.67     2 C
                                   10.67%     1 P:x            -5.593  0.67     3 C
                                    9.19%     1 P:y            -5.593  0.67     5 C
                                    7.38%     1 P:x            -5.593  0.67     1 C
                                    7.35%     1 P:x            -5.593  0.67     4 C
                                    5.82%     1 P:y            -5.593  0.67     4 C
                                    4.27%     1 P:z            -5.593  0.67     7 C
                                    4.14%     1 P:y            -5.593  0.67     1 C
                                    3.45%     1 P:y            -5.593  0.67     6 C
                                    2.53%     1 P:y            -5.593  0.67     8 C
                                    2.13%     1 P:y            -5.593  0.67     3 C
                                    1.96%     1 P:y            -5.593  0.67     7 C
                                    1.95%     1 P:x            -5.593  0.67     9 C
                                    1.89%     1 P:z            -5.593  0.67     5 C
                                    1.36%     1 P:z            -5.593  0.67     2 C
                                    1.20%     1 P:x            -5.593  0.67     7 C
                                    1.08%     1 P:y            -5.593  0.67     9 C
     -12.344  2.00    13 A          9.19%     1 P:y            -5.593  0.67     7 C
                                    8.65%     1 P:y            -5.593  0.67     3 C
                                    7.42%     1 S              -6.379  1.00    15 H
                                    5.45%     1 S             -13.825  2.00     3 C
                                    5.19%     1 P:z            -5.593  0.67     8 C
                                    5.08%     1 S             -13.825  2.00     1 C
                                    4.94%     1 P:y            -5.593  0.67     6 C
                                    4.92%     1 S             -13.825  2.00     5 C
                                    4.22%     1 S             -13.825  2.00     2 C
                                    4.17%     1 S             -13.825  2.00     4 C
                                    3.86%     1 S              -6.379  1.00    17 H
                                    3.81%     1 S             -23.977  2.00    18 O
                                    3.56%     1 S              -6.379  1.00    13 H
                                    3.26%     1 S             -13.825  2.00     9 C
                                    3.03%     1 P:z            -9.443  1.33    18 O
                                    2.54%     1 P:y            -5.593  0.67     1 C
                                    1.86%     1 P:x            -5.593  0.67     5 C
                                    1.70%     1 P:x            -5.593  0.67     7 C
                                    1.67%     1 P:y            -5.593  0.67     5 C
                                    1.61%     2 S              10.963  0.00    15 H
                                    1.27%     1 S              -6.379  1.00    14 H
                                    1.18%     1 S              -6.379  1.00    16 H
                                    1.13%     1 P:x            -5.593  0.67     3 C
                                    1.12%     1 P:z            -5.593  0.67     7 C
                                    1.05%     2 P:y            11.759  0.00     7 C
     -11.621  2.00    14 A         10.29%     1 P:x            -5.593  0.67     2 C
                                    7.01%     1 P:y            -5.593  0.67     3 C
                                    7.01%     1 P:y            -5.593  0.67     4 C
                                    6.46%     1 P:x            -5.593  0.67     5 C
                                    6.18%     1 S              -6.379  1.00    16 H
                                    5.66%     1 S              -6.379  1.00    14 H
                                    5.65%     1 P:y            -5.593  0.67     6 C
                                    4.50%     1 P:x            -5.593  0.67     1 C
                                    4.29%     1 P:x            -5.593  0.67     4 C
                                    4.09%     1 S              -6.379  1.00    13 H
                                    3.63%     1 S              -6.379  1.00    17 H
                                    3.55%     1 S             -13.825  2.00     6 C
                                    3.01%     1 P:y            -5.593  0.67     1 C
                                    2.21%     1 P:z            -9.443  1.33    18 O
                                    1.78%     1 P:z            -5.593  0.67     8 C
                                    1.67%     1 S             -23.977  2.00    18 O
                                    1.35%     1 S             -13.825  2.00     2 C
                                    1.33%     1 S             -13.825  2.00     3 C
                                    1.32%     1 S             -13.825  2.00     4 C
                                    1.30%     1 P:x            -5.593  0.67     8 C
                                    1.27%     1 P:x            -5.593  0.67     3 C
                                    1.26%     2 S              10.963  0.00    16 H
                                    1.18%     2 S              10.963  0.00    14 H
                                    1.09%     1 S             -13.825  2.00     5 C
                                    1.09%     1 S             -13.825  2.00     1 C
                                    1.04%     1 P:y            -5.593  0.67     7 C
     -11.401  2.00    15 A         18.49%     1 P:x            -5.593  0.67     5 C
                                   17.79%     1 P:x            -5.593  0.67     2 C
                                   10.60%     1 P:y            -5.593  0.67     1 C
                                   10.04%     1 P:y            -5.593  0.67     4 C
                                    6.22%     1 P:x            -5.593  0.67     1 C
                                    5.79%     1 P:x            -5.593  0.67     4 C
                                    5.52%     1 S              -6.379  1.00    14 H
                                    5.52%     1 S              -6.379  1.00    17 H
                                    5.00%     1 S              -6.379  1.00    13 H
                                    4.91%     1 S              -6.379  1.00    16 H
     -10.903  2.00    16 A         26.91%     1 P:x            -5.593  0.67     9 C
                                   26.60%     1 P:x            -9.443  1.33    18 O
                                   13.05%     1 P:x            -5.593  0.67     8 C
                                   10.20%     1 P:y            -5.593  0.67     9 C
                                    9.01%     1 P:y            -9.443  1.33    18 O
                                    3.04%     1 P:z            -5.593  0.67     9 C
                                    2.84%     1 P:z            -9.443  1.33    18 O
                                    1.88%     1 P:x            -5.593  0.67     7 C
                                    1.36%     1 P:y            -5.593  0.67     8 C
     -10.681  2.00    17 A         11.40%     1 S              -6.379  1.00    11 H
                                   10.30%     1 P:y            -5.593  0.67     8 C
                                    7.59%     1 P:z            -9.443  1.33    18 O
                                    7.00%     1 S              -6.379  1.00    10 H
                                    5.88%     1 P:z            -5.593  0.67     8 C
                                    4.02%     1 P:y            -5.593  0.67     7 C
                                    3.87%     1 P:x            -5.593  0.67     8 C
                                    3.68%     1 S             -23.977  2.00    18 O
                                    3.59%     1 P:z            -5.593  0.67     7 C
                                    3.57%     1 P:z            -5.593  0.67     6 C
                                    3.37%     1 P:y            -5.593  0.67     3 C
                                    3.26%     1 P:y            -5.593  0.67     9 C
                                    3.01%     1 P:x            -9.443  1.33    18 O
                                    2.48%     1 P:x            -5.593  0.67     9 C
                                    2.44%     1 S              -6.379  1.00    15 H
                                    2.31%     2 S              10.963  0.00    11 H
                                    2.05%     1 P:x            -5.593  0.67     7 C
                                    1.68%     1 S             -13.825  2.00     8 C
                                    1.39%     1 P:z            -5.593  0.67     3 C
                                    1.32%     1 P:z            -5.593  0.67     5 C
                                    1.24%     1 P:x            -5.593  0.67     5 C
                                    1.16%     1 P:y            -5.593  0.67     6 C
                                    1.16%     1 P:x            -5.593  0.67     3 C
                                    1.03%     2 P:y            11.759  0.00     9 C
                                    1.00%     1 P:z            -5.593  0.67     9 C
     -10.362  2.00    18 A         31.26%     1 P:z            -9.443  1.33    18 O
                                   13.40%     1 S             -23.977  2.00    18 O
                                    6.91%     1 P:y            -9.443  1.33    18 O
                                    6.28%     1 P:z            -5.593  0.67     9 C
                                    5.95%     1 S              -6.379  1.00    11 H
                                    4.91%     1 P:z            -5.593  0.67     8 C
                                    4.22%     1 S              -6.379  1.00    12 H
                                    3.00%     1 P:z            -5.593  0.67     6 C
                                    2.93%     2 P:z            11.759  0.00     9 C
                                    2.34%     1 P:x            -5.593  0.67     9 C
                                    2.00%     1 P:z            -5.593  0.67     5 C
                                    1.88%     1 P:z            -5.593  0.67     4 C
                                    1.79%     1 S             -13.825  2.00     8 C
                                    1.73%     1 P:z            -5.593  0.67     2 C
                                    1.55%     1 P:z            -5.593  0.67     7 C
                                    1.53%     1 P:z            -5.593  0.67     1 C
                                    1.22%     1 P:y            -5.593  0.67     3 C
      -9.946  2.00    19 A         14.39%     1 P:z            -5.593  0.67     3 C
                                   13.45%     1 P:z            -5.593  0.67     4 C
                                   12.90%     1 P:z            -5.593  0.67     2 C
                                   12.72%     1 P:z            -5.593  0.67     1 C
                                   10.45%     1 P:z            -5.593  0.67     5 C
                                    8.43%     1 P:z            -5.593  0.67     6 C
                                    3.90%     1 P:z            -5.593  0.67     8 C
                                    3.59%     1 S              -6.379  1.00    10 H
                                    2.61%     1 P:z            -5.593  0.67     7 C
                                    2.06%     1 P:x            -5.593  0.67     7 C
                                    2.02%     1 P:z            -9.443  1.33    18 O
                                    1.95%     1 P:y            -5.593  0.67     2 C
                                    1.87%     1 S              -6.379  1.00    11 H
                                    1.26%     1 P:y            -5.593  0.67     5 C
      -9.497  2.00    20 A         11.99%     1 P:y            -5.593  0.67     3 C
                                   10.83%     1 S              -6.379  1.00    15 H
                                    8.72%     1 P:y            -5.593  0.67     1 C
                                    8.67%     1 P:y            -5.593  0.67     5 C
                                    7.81%     1 P:y            -5.593  0.67     4 C
                                    7.19%     1 P:y            -5.593  0.67     2 C
                                    4.68%     1 P:y            -5.593  0.67     7 C
                                    3.24%     1 P:y            -5.593  0.67     6 C
                                    2.62%     1 S              -6.379  1.00    14 H
                                    2.40%     1 P:x            -5.593  0.67     3 C
                                    2.38%     1 S              -6.379  1.00    16 H
                                    2.24%     1 S              -6.379  1.00    17 H
                                    2.00%     1 S              -6.379  1.00    13 H
                                    1.97%     2 S              10.963  0.00    15 H
                                    1.93%     1 P:x            -5.593  0.67     5 C
                                    1.86%     1 P:x            -5.593  0.67     2 C
                                    1.51%     1 P:x            -5.593  0.67     1 C
                                    1.30%     1 P:z            -9.443  1.33    18 O
                                    1.12%     2 P:y            11.759  0.00     2 C
                                    1.11%     1 P:x            -5.593  0.67     4 C
                                    1.08%     1 P:z            -5.593  0.67     3 C
      -9.444  2.00    21 A          9.77%     1 P:x            -5.593  0.67     4 C
                                    9.55%     1 P:x            -5.593  0.67     2 C
                                    8.36%     1 P:x            -5.593  0.67     3 C
                                    7.68%     1 P:x            -5.593  0.67     5 C
                                    6.84%     1 S              -6.379  1.00    13 H
                                    6.40%     1 S              -6.379  1.00    17 H
                                    6.37%     1 S              -6.379  1.00    16 H
                                    6.31%     1 P:x            -5.593  0.67     6 C
                                    6.11%     1 S              -6.379  1.00    14 H
                                    5.71%     1 P:x            -5.593  0.67     1 C
                                    3.42%     1 P:y            -5.593  0.67     1 C
                                    2.48%     1 P:y            -5.593  0.67     3 C
                                    1.63%     1 P:z            -5.593  0.67     2 C
                                    1.45%     1 P:z            -5.593  0.67     4 C
                                    1.30%     1 P:y            -5.593  0.67     2 C
                                    1.15%     2 S              10.963  0.00    13 H
                                    1.14%     2 S              10.963  0.00    16 H
                                    1.13%     1 P:x            -5.593  0.67     7 C
                                    1.08%     2 S              10.963  0.00    14 H
                                    1.05%     1 P:y            -5.593  0.67     6 C
                                    1.04%     2 P:x            11.759  0.00     3 C
                                    1.03%     1 P:y            -5.593  0.67     4 C
      -7.962  2.00    22 A         24.00%     1 P:x            -5.593  0.67     7 C
                                   15.61%     1 P:x            -5.593  0.67     8 C
                                   14.97%     1 P:x            -9.443  1.33    18 O
                                    6.75%     1 P:z            -5.593  0.67     3 C
                                    6.47%     1 P:z            -5.593  0.67     6 C
                                    4.21%     1 P:y            -5.593  0.67     7 C
                                    4.15%     1 P:y            -5.593  0.67     8 C
                                    3.69%     1 P:z            -5.593  0.67     2 C
                                    3.48%     1 P:z            -5.593  0.67     8 C
                                    2.02%     1 P:y            -9.443  1.33    18 O
                                    1.79%     1 P:x            -5.593  0.67     1 C
                                    1.53%     1 P:y            -5.593  0.67     5 C
                                    1.41%     1 P:z            -5.593  0.67     4 C
                                    1.32%     1 P:y            -5.593  0.67     4 C
                                    1.10%     1 S              -6.379  1.00    10 H
      -7.407  2.00    23 A         26.81%     1 P:z            -5.593  0.67     1 C
                                   25.89%     1 P:z            -5.593  0.67     4 C
                                   20.37%     1 P:z            -5.593  0.67     5 C
                                   18.95%     1 P:z            -5.593  0.67     2 C
                                    1.95%     1 P:y            -5.593  0.67     4 C
                                    1.95%     1 P:y            -5.593  0.67     1 C
                                    1.34%     1 P:y            -5.593  0.67     5 C
                                    1.32%     1 P:y            -5.593  0.67     2 C
      -7.149  2.00    24 A         22.02%     1 P:z            -5.593  0.67     3 C
                                   19.81%     1 P:z            -5.593  0.67     6 C
                                   10.44%     1 P:z            -5.593  0.67     5 C
                                    9.49%     1 P:x            -5.593  0.67     8 C
                                    7.74%     1 P:z            -5.593  0.67     2 C
                                    5.64%     1 P:y            -9.443  1.33    18 O
                                    3.83%     1 P:z            -5.593  0.67     1 C
                                    2.67%     1 P:x            -5.593  0.67     7 C
                                    2.50%     1 P:z            -5.593  0.67     4 C
                                    1.94%     1 P:x            -9.443  1.33    18 O
                                    1.92%     1 P:y            -5.593  0.67     8 C
                                    1.92%     1 S              -6.379  1.00    10 H
                                    1.73%     1 P:y            -5.593  0.67     7 C
                                    1.50%     1 P:z            -9.443  1.33    18 O
                                    1.48%     1 P:y            -5.593  0.67     3 C
                                    1.40%     1 P:y            -5.593  0.67     6 C
      -6.164  2.00    25 A         50.07%     1 P:y            -9.443  1.33    18 O
                                   19.88%     1 P:x            -9.443  1.33    18 O
                                   12.94%     1 S              -6.379  1.00    12 H
                                    4.35%     1 P:y            -5.593  0.67     8 C
                                    3.89%     1 P:z            -9.443  1.33    18 O
                                    2.20%     1 S             -13.825  2.00     8 C
                                   -1.45%     2 S              12.744  0.00     8 C
                                    1.40%     2 P:y            11.759  0.00     9 C
                                    1.26%     1 P:z            -5.593  0.67     3 C
                                    1.08%     1 P:z            -5.593  0.67     7 C
      -3.578  0.00    26 A         26.12%     1 P:x            -5.593  0.67     7 C
                                   17.39%     1 P:x            -9.443  1.33    18 O
                                   14.83%     1 P:x            -5.593  0.67     9 C
                                    9.05%     1 P:x            -5.593  0.67     8 C
                                    6.93%     1 P:y            -5.593  0.67     7 C
                                    3.89%     1 P:y            -9.443  1.33    18 O
                                    3.54%     1 P:y            -5.593  0.67     9 C
                                    3.44%     1 P:z            -5.593  0.67     5 C
                                    3.07%     1 P:z            -5.593  0.67     3 C
                                    2.59%     1 P:y            -5.593  0.67     8 C
                                    2.58%     1 P:z            -5.593  0.67     7 C
                                    1.57%     1 P:z            -9.443  1.33    18 O
                                    1.53%     1 P:z            -5.593  0.67     1 C
                                    1.39%     1 P:z            -5.593  0.67     9 C
                                   -1.24%     2 P:x            11.759  0.00     7 C
      -2.083  0.00    27 A         26.34%     1 P:z            -5.593  0.67     4 C
                                   25.12%     1 P:z            -5.593  0.67     1 C
                                   24.64%     1 P:z            -5.593  0.67     2 C
                                   23.44%     1 P:z            -5.593  0.67     5 C
                                   -2.01%     2 P:z            11.759  0.00     1 C
                                   -1.99%     2 P:z            11.759  0.00     4 C
                                   -1.86%     2 P:z            11.759  0.00     2 C
                                    1.85%     1 P:y            -5.593  0.67     4 C
                                   -1.84%     2 P:z            11.759  0.00     5 C
                                    1.78%     1 P:y            -5.593  0.67     1 C
                                    1.73%     1 P:y            -5.593  0.67     2 C
                                    1.63%     1 P:y            -5.593  0.67     5 C
      -1.933  0.00    28 A         28.78%     1 P:z            -5.593  0.67     6 C
                                   28.21%     1 P:z            -5.593  0.67     3 C
                                    7.32%     1 P:z            -5.593  0.67     4 C
                                    7.29%     1 P:z            -5.593  0.67     2 C
                                    7.18%     1 P:z            -5.593  0.67     5 C
                                    7.06%     1 P:z            -5.593  0.67     1 C
                                    6.11%     1 S              -6.379  1.00    10 H
                                   -3.27%     2 P:z            11.759  0.00     6 C
                                    3.14%     1 P:x            -5.593  0.67     7 C
                                   -2.23%     2 P:z            11.759  0.00     3 C
                                    2.01%     1 P:y            -5.593  0.67     3 C
                                    1.84%     1 P:y            -5.593  0.67     9 C
                                    1.68%     1 P:x            -5.593  0.67     9 C
                                    1.41%     1 P:y            -9.443  1.33    18 O
                                    1.32%     1 P:y            -5.593  0.67     6 C
      -0.046  0.00    29 A         19.29%     1 P:x            -5.593  0.67     8 C
                                   18.00%     1 P:x            -5.593  0.67     9 C
                                    9.30%     1 S              -6.379  1.00    14 H
                                    8.37%     1 S              -6.379  1.00    15 H
                                    6.64%     1 S              -6.379  1.00    13 H
                                    5.37%     1 P:x            -9.443  1.33    18 O
                                    5.29%     1 P:x            -5.593  0.67     7 C
                                    5.25%     1 P:y            -5.593  0.67     8 C
                                    5.13%     1 S              -6.379  1.00    17 H
                                    4.94%     1 P:y            -5.593  0.67     9 C
                                    4.75%     1 S              -6.379  1.00    16 H
                                    3.38%     1 P:y            -5.593  0.67     7 C
                                    2.72%     2 S              10.963  0.00    14 H
                                    2.45%     2 S              10.963  0.00    15 H
                                    2.44%     1 P:z            -5.593  0.67     8 C
                                   -2.41%     2 P:x            11.759  0.00     8 C
                                    2.16%     2 S              10.963  0.00    13 H
                                   -2.13%     2 S              12.744  0.00     5 C
                                   -1.97%     2 P:x            11.759  0.00     9 C
                                   -1.86%     2 S              12.744  0.00     2 C
                                    1.83%     2 S              10.963  0.00    17 H
                                    1.82%     1 P:z            -5.593  0.67     9 C
                                    1.82%     2 S              10.963  0.00    16 H
                                   -1.61%     2 S              12.744  0.00     3 C
                                    1.39%     1 P:y            -9.443  1.33    18 O
                                    1.23%     1 S             -13.825  2.00     5 C
                                   -1.11%     2 P:y            11.759  0.00     8 C
       0.054  0.00    30 A         15.88%     1 S              -6.379  1.00    16 H
                                   14.11%     1 S              -6.379  1.00    15 H
                                   12.98%     1 P:x            -5.593  0.67     8 C
                                   12.37%     1 P:x            -5.593  0.67     9 C
                                    8.96%     1 S              -6.379  1.00    14 H
                                    8.87%     1 S              -6.379  1.00    17 H
                                    6.30%     1 P:x            -5.593  0.67     7 C
                                    5.33%     1 S              -6.379  1.00    13 H
                                    5.08%     2 S              10.963  0.00    16 H
                                    4.64%     2 S              10.963  0.00    15 H
                                   -3.70%     2 S              12.744  0.00     4 C
                                    3.48%     1 P:x            -9.443  1.33    18 O
                                    3.45%     2 S              10.963  0.00    14 H
                                    3.34%     1 P:y            -5.593  0.67     8 C
                                    2.75%     2 S              10.963  0.00    17 H
                                   -2.46%     2 S              12.744  0.00     3 C
                                   -2.40%     2 S              12.744  0.00     1 C
                                   -2.35%     2 P:x            11.759  0.00     8 C
                                    2.16%     1 S              -6.379  1.00    10 H
                                   -2.09%     2 S              12.744  0.00     2 C
                                    1.61%     2 S              10.963  0.00    13 H
                                    1.54%     1 P:y            -5.593  0.67     9 C
                                   -1.49%     2 S              12.744  0.00     5 C
                                    1.45%     2 S              10.963  0.00    10 H
                                   -1.42%     2 P:x            11.759  0.00     9 C
                                   -1.31%     2 P:y            11.759  0.00     3 C
                                   -1.22%     2 P:x            11.759  0.00     7 C
                                    1.15%     1 P:y            -5.593  0.67     3 C
                                    1.09%     1 P:x            -5.593  0.67     5 C
                                    1.08%     1 P:x            -5.593  0.67     2 C
       0.514  0.00    31 A         36.06%     1 S              -6.379  1.00    10 H
                                   21.18%     1 S              -6.379  1.00    12 H
                                   18.67%     1 S              -6.379  1.00    11 H
                                   11.30%     2 S              10.963  0.00    10 H
                                    7.96%     2 S              10.963  0.00    12 H
                                    4.78%     1 P:z            -5.593  0.67     3 C
                                   -4.19%     2 S              12.744  0.00     7 C
                                   -4.12%     2 P:z            11.759  0.00     7 C
                                    2.94%     1 S              -6.379  1.00    14 H
                                    2.93%     1 P:z            -5.593  0.67     4 C
                                    2.84%     1 P:z            -5.593  0.67     2 C
                                   -2.65%     2 S              12.744  0.00     9 C
                                   -2.57%     2 P:y            11.759  0.00     7 C
                                    2.40%     1 S              -6.379  1.00    17 H
                                    2.35%     1 S             -13.825  2.00     7 C
                                   -1.99%     2 P:z            11.759  0.00     9 C
                                    1.89%     1 S             -13.825  2.00     8 C
                                   -1.74%     2 P:x            11.759  0.00     7 C
                                   -1.56%     2 P:y            11.759  0.00     9 C
                                    1.53%     2 S              10.963  0.00    17 H
                                    1.38%     1 S              -6.379  1.00    13 H
                                    1.24%     1 S             -13.825  2.00     9 C
                                   -1.11%     2 P:z            11.759  0.00     8 C
                                   -1.09%     2 P:x            11.759  0.00     8 C
       1.152  0.00    32 A         22.51%     1 S              -6.379  1.00    16 H
                                   22.48%     1 S              -6.379  1.00    13 H
                                   19.53%     1 S              -6.379  1.00    14 H
                                   17.61%     1 S              -6.379  1.00    17 H
                                    7.76%     2 S              10.963  0.00    13 H
                                    7.40%     2 S              10.963  0.00    16 H
                                    6.74%     2 S              10.963  0.00    14 H
                                    5.23%     2 S              10.963  0.00    17 H
                                   -4.20%     2 P:x            11.759  0.00     5 C
                                   -4.07%     2 P:x            11.759  0.00     2 C
                                    3.47%     1 S              -6.379  1.00    12 H
                                   -2.97%     2 S              12.744  0.00     4 C
                                   -2.63%     2 P:y            11.759  0.00     4 C
                                   -2.62%     2 S              12.744  0.00     2 C
                                   -2.58%     2 P:y            11.759  0.00     1 C
                                   -2.57%     2 S              12.744  0.00     1 C
                                   -2.39%     2 P:x            11.759  0.00     1 C
                                   -2.16%     2 P:x            11.759  0.00     4 C
                                    2.00%     1 P:x            -5.593  0.67     5 C
                                    1.95%     1 P:y            -5.593  0.67     4 C
                                    1.88%     1 S              -6.379  1.00    10 H
                                   -1.71%     2 S              12.744  0.00     5 C
                                    1.65%     1 P:x            -5.593  0.67     2 C
                                    1.64%     2 S              10.963  0.00    12 H
                                    1.61%     1 P:y            -5.593  0.67     1 C
       1.522  0.00    33 A         20.92%     1 S              -6.379  1.00    15 H
                                   19.77%     1 S              -6.379  1.00    11 H
                                   16.52%     1 S              -6.379  1.00    17 H
                                   12.81%     1 S              -6.379  1.00    13 H
                                    8.04%     2 S              10.963  0.00    15 H
                                    7.67%     2 S              10.963  0.00    11 H
                                    6.64%     2 S              10.963  0.00    17 H
                                    6.08%     2 S              10.963  0.00    13 H
                                    4.27%     1 S              -6.379  1.00    14 H
                                   -4.15%     2 S              12.744  0.00     3 C
                                   -3.57%     2 S              12.744  0.00     5 C
                                   -3.53%     2 S              12.744  0.00     1 C
                                   -3.31%     2 S              12.744  0.00     8 C
                                   -3.28%     2 P:y            11.759  0.00     3 C
                                   -3.01%     2 P:x            11.759  0.00     5 C
                                    2.92%     1 P:z            -5.593  0.67     8 C
                                    2.82%     2 S              10.963  0.00    10 H
                                    2.42%     1 S              -6.379  1.00    12 H
                                    2.22%     1 S              -6.379  1.00    10 H
                                   -2.15%     2 P:y            11.759  0.00     1 C
                                   -2.14%     2 P:z            11.759  0.00     8 C
                                    2.04%     1 S             -13.825  2.00     1 C
                                    1.91%     1 S             -13.825  2.00     3 C
                                    1.80%     1 S             -13.825  2.00     5 C
                                   -1.63%     2 S              12.744  0.00     7 C
                                    1.53%     1 P:x            -5.593  0.67     4 C
                                    1.38%     1 S              -6.379  1.00    16 H
                                   -1.16%     2 P:x            11.759  0.00     8 C
                                   -1.09%     2 P:x            11.759  0.00     2 C
                                    1.09%     1 P:x            -5.593  0.67     5 C
                                    1.01%     1 S             -13.825  2.00     8 C


 =======================================
 OCCUPIED-VIRTUAL DIPOLE MATRIX ELEMENTS  ***  (numeric integrals)  ***
 =======================================
  

**************************************************************************
*                                                                        *
*        EXCITATION ENERGY CALCULATION, a part of the ADF-RESPONSE code  *
*                                                                        *
*        RESPONSE, extension of the ADF program for linear and nonlinear *
*        response calculations, by:                                      *
*        S.J.A. van Gisbergen, J.G. Snijders and E.J. Baerends,          *
*                   with contributions by:                               *
*        J.A. Groeneveld, F. Kootstra, and V.P. Osinga                   *
*              version of February 1999, in ADF99                        *
*                                                                        *
*        The most extensive description of the used algorithms is        *
*        given in: S.J.A. van Gisbergen, J.G. Snijders, E.J. Baerends    *
*                  Comp. Phys. Commun. 118 (1999) p.119-138              *
*        and in: S.J.A. van Gisbergen, Ph.D. thesis Amsterdam (1998)     *
*                                                                        *
**************************************************************************


**************************************************************************
*                                                                        *
*             Data for EXCITATION program part                           *
*                                                                        *
* Relevant references are:                                               *
*   S.J.A. van Gisbergen, J.G. Snijders, E.J. Baerends,                  *
*     Comput. Phys. Commun. 118, p.119 (1999)                            *
*   S.J.A. van Gisbergen, F. Kootstra, P.R.T. Schipper, O.V. Gritsenko,  *
*   J. G. Snijders, E.J. Baerends, Phys. Rev. A57 p.2556 (1998)          *
*                                                                        *
*   Ch. Jamorski, M.E. Casida, and D.R. Salahub                          *
*        J. Chem. Phys. 104, p.5134 (1996)                               *
*   R. Bauernschmitt and R. Ahlrichs Chem. Phys. Lett. 256, p.454 (1996) *
*                                                                        *
*   Maximum number of cycles in Davidson part, ndvcyc =              200 *
*                                                                        *
*   The exchange correlation kernel f_xc which is used, is               *
*   Adiabatic LDA, which is frequency-independent.                       *
*                                                                        *
*   Tails of functions are neglected                                     *
*         tailbas =    0.1000000000E-13                                  *
*         tailfit =    0.1000000000E-13                                  *
*   Dipole-allowed irreps are = A                                        *
*                               A                                        *
*                               A                                        *
*                                                                        * 
************************************************************************** 

**************************************************************************
*                                                                        *
*   Nr of excitation energies per irrep to be calculated                 *
*   Excitations calculated with the davidson method                      *
*      10 of     1775 excitations in irrep A    column   1               *
*                                                                        *
**************************************************************************

 The Clebsch-Gordan series for each direct product
                               A
                         -------
 A * A                        X


**************************************************************************
*****  STARTING CALCULATION OF SINGLET-SINGLET EXCITATION ENERGIES  ******
**************************************************************************


Eigenvalues of small (approximate) problem
   i, eigenvalue(i) in dvdson     1    0.1044411348E+00
   i, eigenvalue(i) in dvdson     2    0.1436525944E+00
   i, eigenvalue(i) in dvdson     3    0.1452685748E+00
   i, eigenvalue(i) in dvdson     4    0.1515954273E+00
   i, eigenvalue(i) in dvdson     5    0.1614891369E+00
   i, eigenvalue(i) in dvdson     6    0.1970620548E+00
   i, eigenvalue(i) in dvdson     7    0.2423576255E+00
   i, eigenvalue(i) in dvdson     8    0.2735592828E+00
   i, eigenvalue(i) in dvdson     9    0.2995492457E+00
   i, eigenvalue(i) in dvdson    10    0.3170514007E+00
Eigenvalues of small (approximate) problem
   i, eigenvalue(i) in dvdson     1    0.1037406149E+00
   i, eigenvalue(i) in dvdson     2    0.1420217170E+00
   i, eigenvalue(i) in dvdson     3    0.1439815626E+00
   i, eigenvalue(i) in dvdson     4    0.1510941717E+00
   i, eigenvalue(i) in dvdson     5    0.1596320129E+00
   i, eigenvalue(i) in dvdson     6    0.1951978702E+00
   i, eigenvalue(i) in dvdson     7    0.2204601243E+00
   i, eigenvalue(i) in dvdson     8    0.2421025355E+00
   i, eigenvalue(i) in dvdson     9    0.2545246375E+00
   i, eigenvalue(i) in dvdson    10    0.2732535661E+00
Eigenvalues of small (approximate) problem
   i, eigenvalue(i) in dvdson     1    0.1037166128E+00
   i, eigenvalue(i) in dvdson     2    0.1418724456E+00
   i, eigenvalue(i) in dvdson     3    0.1438491586E+00
   i, eigenvalue(i) in dvdson     4    0.1510575599E+00
   i, eigenvalue(i) in dvdson     5    0.1595093746E+00
   i, eigenvalue(i) in dvdson     6    0.1950540876E+00
   i, eigenvalue(i) in dvdson     7    0.2035179761E+00
   i, eigenvalue(i) in dvdson     8    0.2261521579E+00
   i, eigenvalue(i) in dvdson     9    0.2354998262E+00
   i, eigenvalue(i) in dvdson    10    0.2439433059E+00
Eigenvalues of small (approximate) problem
   i, eigenvalue(i) in dvdson     1    0.1037152088E+00
   i, eigenvalue(i) in dvdson     2    0.1418642750E+00
   i, eigenvalue(i) in dvdson     3    0.1438469194E+00
   i, eigenvalue(i) in dvdson     4    0.1510563163E+00
   i, eigenvalue(i) in dvdson     5    0.1595012659E+00
   i, eigenvalue(i) in dvdson     6    0.1950270423E+00
   i, eigenvalue(i) in dvdson     7    0.2012078654E+00
   i, eigenvalue(i) in dvdson     8    0.2162258864E+00
   i, eigenvalue(i) in dvdson     9    0.2236336458E+00
   i, eigenvalue(i) in dvdson    10    0.2338021099E+00
Eigenvalues of small (approximate) problem
   i, eigenvalue(i) in dvdson     1    0.1037151872E+00
   i, eigenvalue(i) in dvdson     2    0.1418641993E+00
   i, eigenvalue(i) in dvdson     3    0.1438468844E+00
   i, eigenvalue(i) in dvdson     4    0.1510562895E+00
   i, eigenvalue(i) in dvdson     5    0.1595011864E+00
   i, eigenvalue(i) in dvdson     6    0.1950265144E+00
   i, eigenvalue(i) in dvdson     7    0.2011818716E+00
   i, eigenvalue(i) in dvdson     8    0.2156578783E+00
   i, eigenvalue(i) in dvdson     9    0.2205116682E+00
   i, eigenvalue(i) in dvdson    10    0.2308326772E+00
Eigenvalues of small (approximate) problem
   i, eigenvalue(i) in dvdson     1    0.1037151773E+00
   i, eigenvalue(i) in dvdson     2    0.1418641927E+00
   i, eigenvalue(i) in dvdson     3    0.1438468798E+00
   i, eigenvalue(i) in dvdson     4    0.1510562869E+00
   i, eigenvalue(i) in dvdson     5    0.1595011273E+00
   i, eigenvalue(i) in dvdson     6    0.1950260617E+00
   i, eigenvalue(i) in dvdson     7    0.2011275380E+00
   i, eigenvalue(i) in dvdson     8    0.2149913859E+00
   i, eigenvalue(i) in dvdson     9    0.2163101454E+00
   i, eigenvalue(i) in dvdson    10    0.2296237968E+00
Eigenvalues of small (approximate) problem
   i, eigenvalue(i) in dvdson     1    0.1037151757E+00
   i, eigenvalue(i) in dvdson     2    0.1418641917E+00
   i, eigenvalue(i) in dvdson     3    0.1438468793E+00
   i, eigenvalue(i) in dvdson     4    0.1510562866E+00
   i, eigenvalue(i) in dvdson     5    0.1595011200E+00
   i, eigenvalue(i) in dvdson     6    0.1950260292E+00
   i, eigenvalue(i) in dvdson     7    0.2011250599E+00
   i, eigenvalue(i) in dvdson     8    0.2144720259E+00
   i, eigenvalue(i) in dvdson     9    0.2157764052E+00
   i, eigenvalue(i) in dvdson    10    0.2236102710E+00
Eigenvalues of small (approximate) problem
   i, eigenvalue(i) in dvdson     1    0.1037151756E+00
   i, eigenvalue(i) in dvdson     2    0.1418641917E+00
   i, eigenvalue(i) in dvdson     3    0.1438468791E+00
   i, eigenvalue(i) in dvdson     4    0.1510562866E+00
   i, eigenvalue(i) in dvdson     5    0.1595011198E+00
   i, eigenvalue(i) in dvdson     6    0.1950260284E+00
   i, eigenvalue(i) in dvdson     7    0.2011250234E+00
   i, eigenvalue(i) in dvdson     8    0.2144530490E+00
   i, eigenvalue(i) in dvdson     9    0.2157364292E+00
   i, eigenvalue(i) in dvdson    10    0.2212351328E+00
Eigenvalues of small (approximate) problem
   i, eigenvalue(i) in dvdson     1    0.1037151752E+00
   i, eigenvalue(i) in dvdson     2    0.1418641914E+00
   i, eigenvalue(i) in dvdson     3    0.1438468790E+00
   i, eigenvalue(i) in dvdson     4    0.1510562865E+00
   i, eigenvalue(i) in dvdson     5    0.1595011197E+00
   i, eigenvalue(i) in dvdson     6    0.1950260274E+00
   i, eigenvalue(i) in dvdson     7    0.2011249767E+00
   i, eigenvalue(i) in dvdson     8    0.2144491151E+00
   i, eigenvalue(i) in dvdson     9    0.2157289976E+00
   i, eigenvalue(i) in dvdson    10    0.2203103992E+00
Eigenvalues of small (approximate) problem
   i, eigenvalue(i) in dvdson     1    0.1037151748E+00
   i, eigenvalue(i) in dvdson     2    0.1418641908E+00
   i, eigenvalue(i) in dvdson     3    0.1438468785E+00
   i, eigenvalue(i) in dvdson     4    0.1510562864E+00
   i, eigenvalue(i) in dvdson     5    0.1595011193E+00
   i, eigenvalue(i) in dvdson     6    0.1950260250E+00
   i, eigenvalue(i) in dvdson     7    0.2011249404E+00
   i, eigenvalue(i) in dvdson     8    0.2144488645E+00
   i, eigenvalue(i) in dvdson     9    0.2157260939E+00
   i, eigenvalue(i) in dvdson    10    0.2195561963E+00
Eigenvalues of small (approximate) problem
   i, eigenvalue(i) in dvdson     1    0.1037151747E+00
   i, eigenvalue(i) in dvdson     2    0.1418641906E+00
   i, eigenvalue(i) in dvdson     3    0.1438468784E+00
   i, eigenvalue(i) in dvdson     4    0.1510562864E+00
   i, eigenvalue(i) in dvdson     5    0.1595011192E+00
   i, eigenvalue(i) in dvdson     6    0.1950260249E+00
   i, eigenvalue(i) in dvdson     7    0.2011249391E+00
   i, eigenvalue(i) in dvdson     8    0.2144488609E+00
   i, eigenvalue(i) in dvdson     9    0.2157260786E+00
   i, eigenvalue(i) in dvdson    10    0.2195373994E+00
Eigenvalues of small (approximate) problem
   i, eigenvalue(i) in dvdson     1    0.1037151743E+00
   i, eigenvalue(i) in dvdson     2    0.1418641903E+00
   i, eigenvalue(i) in dvdson     3    0.1438468783E+00
   i, eigenvalue(i) in dvdson     4    0.1510562863E+00
   i, eigenvalue(i) in dvdson     5    0.1595011192E+00
   i, eigenvalue(i) in dvdson     6    0.1950260244E+00
   i, eigenvalue(i) in dvdson     7    0.2011249371E+00
   i, eigenvalue(i) in dvdson     8    0.2144488591E+00
   i, eigenvalue(i) in dvdson     9    0.2157260488E+00
   i, eigenvalue(i) in dvdson    10    0.2195354464E+00


**************************************************************************
*                                                                        *
*   Final excitation energies from Davidson algorithm                    *
*                                                                        *
**************************************************************************

    Number of loops in Davidson routine     =   12                    
    Number of matrix-vector multiplications =  120                    
    Type of excitations = SINGLET-SINGLET 
     

 Symmetry A    

 Excitation energies E in a.u. and eV, dE wrt prev. cycle,
 oscillator strengths f in a.u.

 no.  E/a.u.        E/eV      f           dE/a.u.
 -----------------------------------------------------
   1 0.10372      2.8222     0.49002E-02  0.77E-10       
   2 0.14186      3.8603     0.54409E-01  0.72E-10       
   3 0.14385      3.9143     0.17812E-01  0.37E-10       
   4 0.15106      4.1105     0.12373E-02  0.65E-11       
   5 0.15950      4.3402     0.34068E-01  0.20E-10       
   6 0.19503      5.3069     0.62423E-02  0.20E-09       
   7 0.20112      5.4729     0.34651      0.84E-09       
   8 0.21445      5.8355     0.12342E-01  0.79E-09       
   9 0.21573      5.8702     0.18824E-01  0.13E-07       
  10 0.21954      5.9739     0.63679E-03  0.86E-06       
 
 Transition dipole moments mu (x,y,z) in a.u.
 (weak excitations are not printed)

 no.  E/eV          f                       mu (x,y,z)
 ------------------------------------------------------------------
   1  2.8222     0.49002E-02 -0.92102E-01  0.21233     -0.13154    
   2  3.8603     0.54409E-01  0.13760     -0.65479      0.35722    
   3  3.9143     0.17812E-01 -0.23889      0.31567     -0.17038    
   4  4.1105     0.12373E-02  0.10092      0.45784E-01  0.24350E-02
   5  4.3402     0.34068E-01  0.13755     -0.47179      0.28085    
   6  5.3069     0.62423E-02  0.13121      0.13464     -0.11255    
   7  5.4729     0.34651      0.36866      -1.2986      0.87297    
   8  5.8355     0.12342E-01 -0.38098E-01  0.19395     -0.21739    
   9  5.8702     0.18824E-01  0.26019     -0.22142      0.11903    
  10  5.9739     0.63679E-03  0.61311E-01 -0.20705E-01 -0.12776E-01
 
                                                        
 Major MO -> MO transitions for the above excitations   
                                                        
    Excitation  Occupied to virtual  Contribution       

     Nr.          orbitals           weight        contributions to     
                                     (sum=1) transition dipole moment   
                                              x       y       z       


     1:  25a       ->  26a          0.9956 -0.1218  0.4080 -0.2733
     1:  24a       ->  26a          0.0011  0.0133 -0.0728  0.0583
     1:  22a       ->  26a          0.0007  0.0014 -0.0350  0.0622
     1:  25a       ->  29a          0.0006  0.0022  0.0004  0.0026


     2:  24a       ->  26a          0.7234  0.2924 -1.5955  1.2775
     2:  23a       ->  26a          0.1060 -0.2307  0.0432 -0.0373
     2:  22a       ->  26a          0.0983 -0.0141  0.3498 -0.6204
     2:  25a       ->  28a          0.0524 -0.0594  0.2046 -0.1435
     2:  24a       ->  28a          0.0070 -0.0417  0.1386 -0.0065
     2:  25a       ->  27a          0.0061  0.0299  0.0138 -0.0018
     2:  24a       ->  27a          0.0016  0.0789  0.0083  0.0006
     2:  22a       ->  28a          0.0015 -0.0103  0.0419 -0.0224
     2:  23a       ->  28a          0.0013  0.0780  0.0206 -0.0070
     2:  25a       ->  26a          0.0005  0.0024 -0.0081  0.0054


     3:  23a       ->  26a          0.8543 -0.6502  0.1217 -0.1052
     3:  24a       ->  26a          0.0820 -0.0977  0.5333 -0.4270
     3:  25a       ->  28a          0.0200  0.0365 -0.1255  0.0880
     3:  25a       ->  27a          0.0153  0.0469  0.0216 -0.0028
     3:  22a       ->  26a          0.0132  0.0051 -0.1271  0.2255
     3:  24a       ->  27a          0.0068  0.1624  0.0171  0.0013
     3:  23a       ->  28a          0.0049  0.1513  0.0401 -0.0135
     3:  24a       ->  28a          0.0016  0.0199 -0.0661  0.0031


     4:  25a       ->  27a          0.9670  0.3641  0.1680 -0.0215
     4:  23a       ->  26a          0.0172  0.0901 -0.0168  0.0146
     4:  24a       ->  27a          0.0087 -0.1795 -0.0189 -0.0015
     4:  23a       ->  28a          0.0037 -0.1278 -0.0338  0.0114
     4:  25a       ->  28a          0.0015  0.0099 -0.0340  0.0239


     5:  25a       ->  28a          0.8891  0.2307 -0.7944  0.5571
     5:  22a       ->  26a          0.0500 -0.0095  0.2353 -0.4174
     5:  24a       ->  26a          0.0314  0.0574 -0.3135  0.2510
     5:  24a       ->  28a          0.0209 -0.0677  0.2251 -0.0106
     5:  23a       ->  26a          0.0022  0.0310 -0.0058  0.0050
     5:  25a       ->  27a          0.0016 -0.0146 -0.0067  0.0009
     5:  22a       ->  28a          0.0011 -0.0086  0.0348 -0.0186
     5:  23a       ->  27a          0.0007 -0.0143  0.0577 -0.0155
     5:  25a       ->  26a          0.0005 -0.0022  0.0073 -0.0049
     5:  25a       ->  29a          0.0004  0.0014  0.0003  0.0016
     5:  21a       ->  26a          0.0003 -0.0034  0.0049  0.0043


     6:  24a       ->  27a          0.6590  1.3735  0.1444  0.0112
     6:  23a       ->  28a          0.2859 -0.9940 -0.2632  0.0890
     6:  22a       ->  27a          0.0193 -0.1143 -0.0535  0.0279
     6:  22a       ->  26a          0.0159 -0.0048  0.1201 -0.2130
     6:  23a       ->  27a          0.0063 -0.0376  0.1515 -0.0407
     6:  24a       ->  26a          0.0026 -0.0150  0.0819 -0.0656
     6:  20a       ->  26a          0.0020 -0.0108 -0.0096  0.0031
     6:  21a       ->  26a          0.0019 -0.0072  0.0104  0.0091
     6:  22a       ->  28a          0.0015  0.0088 -0.0358  0.0191
     6:  25a       ->  27a          0.0013  0.0119  0.0055 -0.0007
     6:  23a       ->  26a          0.0010  0.0193 -0.0036  0.0031
     6:  22a       ->  29a          0.0005 -0.0075  0.0022  0.0065
     6:  25a       ->  31a          0.0002 -0.0059  0.0028  0.0131
     6:  25a       ->  28a          0.0002 -0.0032  0.0110 -0.0077
     6:  24a       ->  28a          0.0001  0.0051 -0.0169  0.0008
     6:  19a       ->  26a          0.0001 -0.0012 -0.0016  0.0019
     6:  25a       ->  30a          0.0001  0.0006 -0.0013  0.0021


     7:  22a       ->  26a          0.3897  0.0235 -0.5849  1.0374
     7:  24a       ->  28a          0.2157  0.1939 -0.6447  0.0303
     7:  22a       ->  28a          0.1624 -0.0914  0.3719 -0.1987
     7:  24a       ->  26a          0.0889  0.0861 -0.4699  0.3762
     7:  21a       ->  26a          0.0578  0.0396 -0.0567 -0.0497
     7:  25a       ->  28a          0.0222  0.0325 -0.1118  0.0784
     7:  23a       ->  28a          0.0117 -0.1984 -0.0525  0.0178
     7:  25a       ->  31a          0.0095  0.0386 -0.0181 -0.0854
     7:  24a       ->  27a          0.0081  0.1495  0.0157  0.0012
     7:  22a       ->  27a          0.0075  0.0700  0.0328 -0.0171
     7:  25a       ->  30a          0.0034 -0.0033  0.0071 -0.0112
     7:  23a       ->  27a          0.0027 -0.0244  0.0981 -0.0264
     7:  19a       ->  26a          0.0023  0.0050  0.0063 -0.0079
     7:  22a       ->  29a          0.0020  0.0152 -0.0045 -0.0132
     7:  25a       ->  35a          0.0018  0.0019  0.0098 -0.0187
     7:  20a       ->  26a          0.0016  0.0096  0.0085 -0.0027
     7:  22a       ->  30a          0.0015  0.0035 -0.0021 -0.0058
     7:  25a       ->  26a          0.0008  0.0025 -0.0085  0.0057
     7:  25a       ->  32a          0.0007  0.0009 -0.0019 -0.0085
     7:  16a       ->  29a          0.0005  0.0120 -0.0091 -0.0192


     8:  21a       ->  26a          0.5917 -0.1227  0.1757  0.1541
     8:  24a       ->  28a          0.2060  0.1835 -0.6101  0.0286
     8:  22a       ->  28a          0.1098 -0.0728  0.2962 -0.1583
     8:  22a       ->  26a          0.0331 -0.0066  0.1650 -0.2927
     8:  22a       ->  27a          0.0245 -0.1229 -0.0576  0.0301
     8:  23a       ->  28a          0.0158  0.2229  0.0590 -0.0200
     8:  23a       ->  27a          0.0067 -0.0371  0.1494 -0.0402
     8:  25a       ->  31a          0.0037 -0.0235  0.0110  0.0518
     8:  24a       ->  26a          0.0013 -0.0101  0.0550 -0.0440
     8:  20a       ->  26a          0.0013 -0.0081 -0.0072  0.0023
     8:  25a       ->  29a          0.0007 -0.0017 -0.0003 -0.0020
     8:  19a       ->  26a          0.0007 -0.0026 -0.0034  0.0042
     8:  25a       ->  30a          0.0005  0.0012 -0.0026  0.0040
     8:  24a       ->  27a          0.0003 -0.0300 -0.0032 -0.0002
     8:  24a       ->  31a          0.0003  0.0023 -0.0003 -0.0052
     8:  19a       ->  34a          0.0003 -0.0001 -0.0034 -0.0004
     8:  25a       ->  35a          0.0002 -0.0006 -0.0032  0.0061
     8:  25a       ->  32a          0.0002 -0.0004  0.0008  0.0038
     8:  18a       ->  26a          0.0002  0.0006 -0.0007  0.0019
     8:  15a       ->  26a          0.0001 -0.0012  0.0032 -0.0006


     9:  22a       ->  27a          0.7375 -0.6722 -0.3149  0.1644
     9:  23a       ->  28a          0.1674  0.7232  0.1915 -0.0647
     9:  21a       ->  26a          0.0471  0.0345 -0.0494 -0.0434
     9:  24a       ->  27a          0.0215  0.2358  0.0248  0.0019
     9:  20a       ->  26a          0.0077 -0.0201 -0.0179  0.0057
     9:  22a       ->  26a          0.0040  0.0023 -0.0576  0.1021
     9:  22a       ->  28a          0.0038 -0.0136  0.0552 -0.0295
     9:  24a       ->  28a          0.0022 -0.0188  0.0627 -0.0029
     9:  23a       ->  27a          0.0021  0.0207 -0.0834  0.0224
     9:  23a       ->  26a          0.0017  0.0235 -0.0044  0.0038
     9:  24a       ->  26a          0.0008  0.0077 -0.0423  0.0338
     9:  19a       ->  27a          0.0005  0.0032  0.0026  0.0006
     9:  25a       ->  31a          0.0005  0.0085 -0.0040 -0.0189
     9:  16a       ->  26a          0.0003  0.0009  0.0027 -0.0095
     9:  25a       ->  28a          0.0003  0.0035 -0.0119  0.0083
     9:  25a       ->  27a          0.0002  0.0046  0.0021 -0.0003
     9:  25a       ->  30a          0.0002 -0.0008  0.0017 -0.0027
     9:  20a       ->  28a          0.0002 -0.0025  0.0009  0.0027


    10:  20a       ->  26a          0.9570 -0.2215 -0.1974  0.0627
    10:  22a       ->  27a          0.0245  0.1214  0.0569 -0.0297
    10:  23a       ->  28a          0.0062  0.1384  0.0366 -0.0124
    10:  21a       ->  26a          0.0031  0.0087 -0.0125 -0.0110
    10:  25a       ->  29a          0.0019 -0.0027 -0.0005 -0.0032
    10:  18a       ->  26a          0.0014  0.0019 -0.0021  0.0056
    10:  22a       ->  28a          0.0013 -0.0078  0.0318 -0.0170
    10:  17a       ->  26a          0.0012  0.0032  0.0024 -0.0015
    10:  23a       ->  27a          0.0010 -0.0143  0.0575 -0.0154
    10:  24a       ->  27a          0.0007  0.0409  0.0043  0.0003
 

 All SINGLET-SINGLET excitation energies 

 no.     E/a.u.        E/eV      f           tau/s        Symmetry
 ------------------------------------------------------------------
   1:     0.10372      2.82223   0.4900E-02   0.5905E-06  A           
   2:     0.14186      3.86032   0.5441E-01   0.2842E-07  A           
   3:     0.14385      3.91427   0.1781E-01   0.8444E-07  A           
   4:     0.15106      4.11045   0.1237E-02   0.1102E-05  A           
   5:     0.15950      4.34025   0.3407E-01   0.3591E-07  A           
   6:     0.19503      5.30693   0.6242E-02   0.1311E-06  A           
   7:     0.20112      5.47289   0.3465       0.2220E-08  A           
   8:     0.21445      5.83545   0.1234E-01   0.5484E-07  A           
   9:     0.21573      5.87020   0.1882E-01   0.3553E-07  A           
  10:     0.21954      5.97386   0.6368E-03   0.1014E-05  A           

 tau: electric dipole radiative lifetime (in seconds)

 Unrelaxed approximate excited state dipole moments

 no.       E/eV     Excited state dipole moment (Debye)   Symmetry
 ------------------------------------------------------------------
   1:      2.82223    -1.03778     3.96994    -2.89837    A
   2:      3.86032     4.69590   -15.09662     9.85833    A
   3:      3.91427     5.11503   -16.15715    10.48252    A
   4:      4.11045    -5.82001    17.27473    -9.91749    A
   5:      4.34025    -4.29494    13.18055    -7.96295    A
   6:      5.30693    -0.57659     0.66715     1.26327    A
   7:      5.47289    -1.20584     2.33697     0.07061    A
   8:      5.83545     2.90848    -9.08922     6.35783    A
   9:      5.87020    -2.50012     5.35301    -1.18162    A
  10:      5.97386     5.80655   -17.68822    10.89996    A


**************************************************************************
*****  STARTING CALCULATION OF SINGLET-TRIPLET EXCITATION ENERGIES  ******
**************************************************************************


Eigenvalues of small (approximate) problem
   i, eigenvalue(i) in dvdson     1    0.8824917443E-01
   i, eigenvalue(i) in dvdson     2    0.1234330902E+00
   i, eigenvalue(i) in dvdson     3    0.1390148666E+00
   i, eigenvalue(i) in dvdson     4    0.1477512649E+00
   i, eigenvalue(i) in dvdson     5    0.1494003025E+00
   i, eigenvalue(i) in dvdson     6    0.1539255541E+00
   i, eigenvalue(i) in dvdson     7    0.1736766999E+00
   i, eigenvalue(i) in dvdson     8    0.1791011837E+00
   i, eigenvalue(i) in dvdson     9    0.1827156992E+00
   i, eigenvalue(i) in dvdson    10    0.1954237223E+00
Eigenvalues of small (approximate) problem
   i, eigenvalue(i) in dvdson     1    0.8786315444E-01
   i, eigenvalue(i) in dvdson     2    0.1213145519E+00
   i, eigenvalue(i) in dvdson     3    0.1388269722E+00
   i, eigenvalue(i) in dvdson     4    0.1457164737E+00
   i, eigenvalue(i) in dvdson     5    0.1493213372E+00
   i, eigenvalue(i) in dvdson     6    0.1535119153E+00
   i, eigenvalue(i) in dvdson     7    0.1695063174E+00
   i, eigenvalue(i) in dvdson     8    0.1783435520E+00
   i, eigenvalue(i) in dvdson     9    0.1816985113E+00
   i, eigenvalue(i) in dvdson    10    0.1951030719E+00
Eigenvalues of small (approximate) problem
   i, eigenvalue(i) in dvdson     1    0.8786258122E-01
   i, eigenvalue(i) in dvdson     2    0.1212909746E+00
   i, eigenvalue(i) in dvdson     3    0.1388252823E+00
   i, eigenvalue(i) in dvdson     4    0.1456925956E+00
   i, eigenvalue(i) in dvdson     5    0.1493207535E+00
   i, eigenvalue(i) in dvdson     6    0.1535072620E+00
   i, eigenvalue(i) in dvdson     7    0.1694595042E+00
   i, eigenvalue(i) in dvdson     8    0.1783356453E+00
   i, eigenvalue(i) in dvdson     9    0.1816890623E+00
   i, eigenvalue(i) in dvdson    10    0.1950980743E+00
Eigenvalues of small (approximate) problem
   i, eigenvalue(i) in dvdson     1    0.8786257951E-01
   i, eigenvalue(i) in dvdson     2    0.1212908754E+00
   i, eigenvalue(i) in dvdson     3    0.1388252733E+00
   i, eigenvalue(i) in dvdson     4    0.1456924676E+00
   i, eigenvalue(i) in dvdson     5    0.1493207513E+00
   i, eigenvalue(i) in dvdson     6    0.1535072370E+00
   i, eigenvalue(i) in dvdson     7    0.1694593333E+00
   i, eigenvalue(i) in dvdson     8    0.1783356184E+00
   i, eigenvalue(i) in dvdson     9    0.1816890018E+00
   i, eigenvalue(i) in dvdson    10    0.1950980033E+00


**************************************************************************
*                                                                        *
*   Final excitation energies from Davidson algorithm                    *
*                                                                        *
**************************************************************************

    Number of loops in Davidson routine     =    4                    
    Number of matrix-vector multiplications =   40                    
    Type of excitations = SINGLET-TRIPLET 
     

 Symmetry A    

 Excitation energies E in a.u. and eV, dE wrt prev. cycle,
 oscillator strengths f in a.u.

 no.  E/a.u.        E/eV      f           dE/a.u.
 -----------------------------------------------------
   1 0.87863E-01  2.3909      0.0000      0.30E-09       
   2 0.12129      3.3005      0.0000      0.24E-07       
   3 0.13883      3.7776      0.0000      0.25E-08       
   4 0.14569      3.9645      0.0000      0.37E-07       
   5 0.14932      4.0632      0.0000      0.64E-09       
   6 0.15351      4.1771      0.0000      0.77E-08       
   7 0.16946      4.6112      0.0000      0.58E-07       
   8 0.17834      4.8528      0.0000      0.96E-08       
   9 0.18169      4.9440      0.0000      0.22E-07       
  10 0.19510      5.3089      0.0000      0.28E-07       
 
                                                        
 Major MO -> MO transitions for the above excitations   
                                                        
    Excitation  Occupied to virtual  Contribution       

     Nr.          orbitals           weight        contributions to     
                                     (sum=1) transition dipole moment   
                                              x       y       z       


     1:  25a       ->  26a          0.9979
     1:  25a       ->  28a          0.0006


     2:  24a       ->  26a          0.8821
     2:  22a       ->  26a          0.1045
     2:  22a       ->  28a          0.0028
     2:  23a       ->  27a          0.0023
     2:  25a       ->  28a          0.0021
     2:  24a       ->  28a          0.0013
     2:  21a       ->  26a          0.0012
     2:  16a       ->  29a          0.0006
     2:  22a       ->  29a          0.0004
     2:  16a       ->  30a          0.0003
     2:  16a       ->  26a          0.0003


     3:  23a       ->  26a          0.9900
     3:  25a       ->  27a          0.0037
     3:  24a       ->  27a          0.0031
     3:  23a       ->  28a          0.0021


     4:  22a       ->  26a          0.8477
     4:  24a       ->  26a          0.0936
     4:  24a       ->  28a          0.0245
     4:  25a       ->  28a          0.0152
     4:  23a       ->  27a          0.0060
     4:  25a       ->  27a          0.0034
     4:  21a       ->  26a          0.0027
     4:  24a       ->  27a          0.0008
     4:  23a       ->  26a          0.0007
     4:  16a       ->  29a          0.0007
     4:  22a       ->  29a          0.0004
     4:  16a       ->  26a          0.0004
     4:  16a       ->  30a          0.0004
     4:  19a       ->  26a          0.0004
     4:  24a       ->  29a          0.0004
     4:  22a       ->  30a          0.0003
     4:  25a       ->  26a          0.0002
     4:  12a       ->  26a          0.0002


     5:  25a       ->  27a          0.9876
     5:  23a       ->  26a          0.0040
     5:  22a       ->  26a          0.0032
     5:  24a       ->  27a          0.0023
     5:  23a       ->  28a          0.0008
     5:  24a       ->  26a          0.0006


     6:  25a       ->  28a          0.9489
     6:  22a       ->  26a          0.0149
     6:  24a       ->  28a          0.0123
     6:  24a       ->  26a          0.0105
     6:  23a       ->  27a          0.0095
     6:  22a       ->  28a          0.0018
     6:  25a       ->  27a          0.0005


     7:  23a       ->  27a          0.5865
     7:  24a       ->  28a          0.3127
     7:  25a       ->  28a          0.0297
     7:  24a       ->  27a          0.0230
     7:  22a       ->  28a          0.0149
     7:  22a       ->  26a          0.0123
     7:  24a       ->  26a          0.0100
     7:  23a       ->  28a          0.0026
     7:  19a       ->  34a          0.0015
     7:  19a       ->  36a          0.0008
     7:  23a       ->  26a          0.0004
     7:  19a       ->  31a          0.0004
     7:  25a       ->  26a          0.0004
     7:  22a       ->  27a          0.0003
     7:  23a       ->  29a          0.0003
     7:  24a       ->  31a          0.0003
     7:  18a       ->  34a          0.0002
     7:  23a       ->  30a          0.0002
     7:  22a       ->  29a          0.0001
     7:  25a       ->  27a          0.0001


     8:  24a       ->  27a          0.8858
     8:  23a       ->  28a          0.0795
     8:  24a       ->  28a          0.0093
     8:  23a       ->  27a          0.0085
     8:  22a       ->  27a          0.0076
     8:  25a       ->  27a          0.0039
     8:  23a       ->  26a          0.0036


     9:  24a       ->  28a          0.6082
     9:  23a       ->  27a          0.3727
     9:  22a       ->  28a          0.0093
     9:  22a       ->  26a          0.0044
     9:  25a       ->  28a          0.0018
     9:  19a       ->  26a          0.0007
     9:  24a       ->  26a          0.0006
     9:  24a       ->  27a          0.0003


    10:  23a       ->  28a          0.9039
    10:  24a       ->  27a          0.0796
    10:  23a       ->  27a          0.0062
    10:  22a       ->  27a          0.0056
    10:  24a       ->  28a          0.0029
 

 All SINGLET-TRIPLET excitation energies 

 no.     E/a.u.        E/eV      f           tau/s        Symmetry
 ------------------------------------------------------------------
   1:     0.08786      2.39086    0.000                   A           
   2:     0.12129      3.30049    0.000                   A           
   3:     0.13883      3.77763    0.000                   A           
   4:     0.14569      3.96449    0.000                   A           
   5:     0.14932      4.06322    0.000                   A           
   6:     0.15351      4.17714    0.000                   A           
   7:     0.16946      4.61122    0.000                   A           
   8:     0.17834      4.85276    0.000                   A           
   9:     0.18169      4.94401    0.000                   A           
  10:     0.19510      5.30889    0.000                   A           

 tau: electric dipole radiative lifetime (in seconds)

 Unrelaxed approximate excited state dipole moments

 no.       E/eV     Excited state dipole moment (Debye)   Symmetry
 ------------------------------------------------------------------
   1:      2.39086    -0.78553     3.06936    -2.34727    A
   2:      3.30049     2.35653    -7.85306     5.59149    A
   3:      3.77763     5.18931   -16.39513    10.70011    A
   4:      3.96449     2.54789    -8.80363     6.61741    A
   5:      4.06322    -5.59905    16.73909    -9.52309    A
   6:      4.17714    -4.26398    13.07122    -7.84974    A
   7:      4.61122     0.24785    -2.43240     2.92566    A
   8:      4.85276    -0.69778     0.62868     1.39288    A
   9:      4.94401     0.24680    -2.18815     2.77465    A
  10:      5.30889     1.00388    -4.45365     3.97066    A


 Normal termination of EXCITATION program part


 =======================================================================
 Electrostatic potential at the Nuclei due to electrons and other nuclei
 =======================================================================
  
         Atom                  Potential
         ----                  ---------
     1)   C                  14.70014441
     2)   C                  14.70266959
     3)   C                  14.70364880
     4)   C                  14.70236528
     5)   C                  14.70021046
     6)   C                  14.70316230
     7)   C                  14.69683036
     8)   C                  14.71852179
     9)   H                   1.02209069
    10)   H                   1.03762091
    11)   C                  14.67317509
    12)   O                  22.30386804
    13)   H                   1.05004418
    14)   H                   1.04086195
    15)   H                   1.04464109
    16)   H                   1.04736833
    17)   H                   1.04398988
    18)   H                   1.04031628
 Mulliken charges used for AMS results%charges...


    =====================
     CALCULATION RESULTS
    =====================

Energy (hartree)            -4.34639823


--------------
Atomic charges
--------------
  Index   Atom    Charge
      1      C   -0.2765
      2      C   -0.2958
      3      C   -0.3019
      4      C   -0.2982
      5      C   -0.2660
      6      C   -0.1101
      7      C   -0.3020
      8      C   -0.2892
      9      H    0.3319
     10      H    0.3628
     11      C    0.0905
     12      O   -0.4629
     13      H    0.2458
     14      H    0.3249
     15      H    0.3111
     16      H    0.3101
     17      H    0.3102
     18      H    0.3153


Dipole moment vector    (Debye):     0.39377770   -2.83004804    3.45990005
              magnitude (Debye):     4.48721976


-----------------------
Molecular orbitals info
-----------------------
n orbitals:               96
n spin:                    1

HOMO (eV):              -6.1641
LUMO (eV):              -3.5777
HOMO-LUMO gap (eV):      2.5864

   Index   Energy (eV)    Occupation
      96       93.3009         0.000       
      95       68.5074         0.000       
      94       64.8810         0.000       
      93       57.5315         0.000       
      92       56.2082         0.000       
      91       51.6629         0.000       
      90       50.6966         0.000       
      89       48.6119         0.000       
      88       44.4739         0.000       
      87       43.1819         0.000       
      86       42.8494         0.000       
      85       41.7071         0.000       
      84       39.2653         0.000       
      83       37.5986         0.000       
      82       36.1255         0.000       
      81       34.7901         0.000       
      80       34.3018         0.000       
      79       32.8301         0.000       
      78       29.7741         0.000       
      77       28.3321         0.000       
      76       25.9641         0.000       
      75       25.2084         0.000       
      74       24.8904         0.000       
      73       24.2294         0.000       
      72       23.6442         0.000       
      71       23.4057         0.000       
      70       23.2505         0.000       
      69       23.0064         0.000       
      68       22.6197         0.000       
      67       22.2005         0.000       
      66       21.4491         0.000       
      65       20.1942         0.000       
      64       18.5249         0.000       
      63       17.9846         0.000       
      62       17.2402         0.000       
      61       16.3644         0.000       
      60       15.9545         0.000       
      59       15.6088         0.000       
      58       14.5901         0.000       
      57       14.4985         0.000       
      56       14.2147         0.000       
      55       14.1339         0.000       
      54       13.9126         0.000       
      53       13.7780         0.000       
      52       13.4330         0.000       
      51       13.0837         0.000       
      50       12.7797         0.000       
      49       12.1521         0.000       
      48       11.2238         0.000       
      47       10.6552         0.000       
      46       10.3935         0.000       
      45        9.7184         0.000       
      44        8.1002         0.000       
      43        7.5634         0.000       
      42        6.4258         0.000       
      41        6.3367         0.000       
      40        6.0077         0.000       
      39        4.9186         0.000       
      38        3.1708         0.000       
      37        2.8747         0.000       
      36        2.4333         0.000       
      35        2.1998         0.000       
      34        1.9439         0.000       
      33        1.5221         0.000       
      32        1.1518         0.000       
      31        0.5138         0.000       
      30        0.0535         0.000       
      29       -0.0455         0.000       
      28       -1.9328         0.000       
      27       -2.0830         0.000       
      26       -3.5777         0.000 < LUMO
      25       -6.1641         2.000 < HOMO
      24       -7.1487         2.000       
      23       -7.4071         2.000       
      22       -7.9625         2.000       
      21       -9.4437         2.000       
      20       -9.4973         2.000       
      19       -9.9461         2.000       
      18      -10.3622         2.000       
      17      -10.6812         2.000       
      16      -10.9027         2.000       
      15      -11.4005         2.000       
      14      -11.6209         2.000       
      13      -12.3438         2.000       
      12      -12.5990         2.000       
      11      -13.2128         2.000       
      10      -13.8614         2.000       
       9      -14.9399         2.000       
       8      -15.2692         2.000       
       7      -16.1667         2.000       
       6      -17.4541         2.000       
       5      -19.5241         2.000       
       4      -19.7575         2.000       
       3      -21.5387         2.000       
       2      -22.9617         2.000       
       1      -27.3730         2.000       

AMS application finished. Exiting.
NORMAL TERMINATION
     Total cpu time:     127.78
  Total system time:       1.92
 Total elapsed time:     134.41
