# Supplementary material for: Phytochemical profiling of Vitex negundo seeds via UHPLC-QTOF-MS/MS analyses with antimicrobial evaluation and in silico targeting of DNA Gyrase B and Secreted Aspartic Proteinase 2 (SAP2)
Source: PLoS One. 2026 Mar 13;21(3):e0343965. doi: 10.1371/journal.pone.0343965 (PMC12987476; doi:10.1371/journal.pone.0343965)
Supplement: S7 Data — (ZIP) [file pone.0343965.s008.zip › PONE-D-25-51583/Vitex Raw material/DFT Vitex all data/comp6/cc6.logfile]

<Sep03-2025> <17:10:08>  AMS 2025.104  RunTime: Sep03-2025 17:10:08  ShM Nodes: 1  Procs: 2
<Sep03-2025> <17:10:09>  ADF 2025.104  RunTime: Sep03-2025 17:10:09  ShM Nodes: 1  Procs: 2
<Sep03-2025> <17:10:09>  *** (NO TITLE) ***
<Sep03-2025> <17:10:09>  DIRAC 2025.104  RunTime: Sep03-2025 17:10:09  ShM Nodes: 1  Procs: 1
<Sep03-2025> <17:10:09>  Carbon (TZP, 1s frozen)
<Sep03-2025> <17:10:10>  Net Charge: 0 (Nuclei minus Electrons)
<Sep03-2025> <17:10:10>  Symmetry  : ATOM
<Sep03-2025> <17:10:10>  Coordinates
<Sep03-2025> <17:10:10>     Atom         X           Y           Z   (Angstrom)
<Sep03-2025> <17:10:10>     1.C         0.000000    0.000000    0.000000
<Sep03-2025> <17:10:10>  >>>> CORORT
<Sep03-2025> <17:10:10>  >>>> CLSMAT
<Sep03-2025> <17:10:10>  >>>> ORTHON
<Sep03-2025> <17:10:10>  >>>> GENPT
<Sep03-2025> <17:10:10>  Block Length=  68
<Sep03-2025> <17:10:10>  >>>> PTBAS
<Sep03-2025> <17:10:10>  >>>> CYCLE
<Sep03-2025> <17:10:10>              |Error|         MaxErr       Wt(A-DIIS)
<Sep03-2025> <17:10:10>      1      0.00000000      0.00000000
<Sep03-2025> <17:10:10>      2      1.52555486      1.20449770
<Sep03-2025> <17:10:10>      3      0.82436555      0.68888925    100.0
<Sep03-2025> <17:10:10>      4      0.20707858      0.16255089    100.0
<Sep03-2025> <17:10:10>      5      0.18879264      0.15324722    100.0
<Sep03-2025> <17:10:10>      6      0.01621967      0.01295374     12.1
<Sep03-2025> <17:10:10>      7      0.00194131      0.00158173      0.6
<Sep03-2025> <17:10:10>      8      0.00001129      0.00000951      0.0
<Sep03-2025> <17:10:10>      9      0.00000004      0.00000003      0.0
<Sep03-2025> <17:10:10>     10      0.00000000      0.00000000      0.0
<Sep03-2025> <17:10:10>  SCF converged
<Sep03-2025> <17:10:10>     11      0.00000000      0.00000000      0.0
<Sep03-2025> <17:10:10>  >>>> POPAN
<Sep03-2025> <17:10:10>  >>>> DEBYE
<Sep03-2025> <17:10:10>  DIRAC 2025.104  RunTime: Sep03-2025 17:10:10  ShM Nodes: 1  Procs: 1
<Sep03-2025> <17:10:10>  Hydrogen (TZP)
<Sep03-2025> <17:10:10>  Net Charge: 0 (Nuclei minus Electrons)
<Sep03-2025> <17:10:10>  Symmetry  : ATOM
<Sep03-2025> <17:10:10>  Coordinates
<Sep03-2025> <17:10:10>     Atom         X           Y           Z   (Angstrom)
<Sep03-2025> <17:10:10>     1.H         0.000000    0.000000    0.000000
<Sep03-2025> <17:10:10>  >>>> CORORT
<Sep03-2025> <17:10:10>  >>>> CLSMAT
<Sep03-2025> <17:10:10>  >>>> ORTHON
<Sep03-2025> <17:10:10>  >>>> GENPT
<Sep03-2025> <17:10:10>  Block Length=  64
<Sep03-2025> <17:10:10>  >>>> PTBAS
<Sep03-2025> <17:10:10>  >>>> CYCLE
<Sep03-2025> <17:10:10>              |Error|         MaxErr       Wt(A-DIIS)
<Sep03-2025> <17:10:10>      1      0.00000000      0.00000000
<Sep03-2025> <17:10:10>      2      0.04599259      0.04581593
<Sep03-2025> <17:10:11>      3      0.01042795      0.01001749    100.0
<Sep03-2025> <17:10:11>      4      0.00201817      0.00197098      1.0
<Sep03-2025> <17:10:11>      5      0.00002660      0.00002371      0.0
<Sep03-2025> <17:10:11>      6      0.00000120      0.00000110      0.0
<Sep03-2025> <17:10:11>      7      0.00000001      0.00000001      0.0
<Sep03-2025> <17:10:11>      8      0.00000000      0.00000000      0.0
<Sep03-2025> <17:10:11>  SCF converged
<Sep03-2025> <17:10:11>      9      0.00000000      0.00000000      0.0
<Sep03-2025> <17:10:11>  >>>> POPAN
<Sep03-2025> <17:10:11>  >>>> DEBYE
<Sep03-2025> <17:10:11>  DIRAC 2025.104  RunTime: Sep03-2025 17:10:11  ShM Nodes: 1  Procs: 1
<Sep03-2025> <17:10:11>  Oxygen (TZP, 1s frozen)
<Sep03-2025> <17:10:11>  Net Charge: 0 (Nuclei minus Electrons)
<Sep03-2025> <17:10:11>  Symmetry  : ATOM
<Sep03-2025> <17:10:11>  Coordinates
<Sep03-2025> <17:10:11>     Atom         X           Y           Z   (Angstrom)
<Sep03-2025> <17:10:11>     1.O         0.000000    0.000000    0.000000
<Sep03-2025> <17:10:11>  >>>> CORORT
<Sep03-2025> <17:10:11>  >>>> CLSMAT
<Sep03-2025> <17:10:11>  >>>> ORTHON
<Sep03-2025> <17:10:11>  >>>> GENPT
<Sep03-2025> <17:10:11>  Block Length=  68
<Sep03-2025> <17:10:11>  >>>> PTBAS
<Sep03-2025> <17:10:11>  >>>> CYCLE
<Sep03-2025> <17:10:11>              |Error|         MaxErr       Wt(A-DIIS)
<Sep03-2025> <17:10:11>      1      0.00000000      0.00000000
<Sep03-2025> <17:10:11>      2      4.47314811      2.49398494
<Sep03-2025> <17:10:11>      3      2.71642841      1.77853949    100.0
<Sep03-2025> <17:10:11>      4      0.30289509      0.15548796    100.0
<Sep03-2025> <17:10:11>      5      0.43772784      0.24475898    100.0
<Sep03-2025> <17:10:11>      6      0.00732550      0.00407584      3.1
<Sep03-2025> <17:10:11>      7      0.00033157      0.00018748      0.0
<Sep03-2025> <17:10:11>      8      0.00001425      0.00000773      0.0
<Sep03-2025> <17:10:11>      9      0.00000018      0.00000010      0.0
<Sep03-2025> <17:10:11>     10      0.00000000      0.00000000      0.0
<Sep03-2025> <17:10:11>  SCF converged
<Sep03-2025> <17:10:11>     11      0.00000000      0.00000000      0.0
<Sep03-2025> <17:10:11>  >>>> POPAN
<Sep03-2025> <17:10:12>  >>>> DEBYE
<Sep03-2025> <17:10:12>  *** adf ***
<Sep03-2025> <17:10:12>  Net Charge: 0 (Nuclei minus Electrons)
<Sep03-2025> <17:10:12>  Symmetry  : NOSYM
<Sep03-2025> <17:10:12>  >>>> FRAGM
<Sep03-2025> <17:10:12>  Coordinates
<Sep03-2025> <17:10:12>     Atom         X           Y           Z   (Angstrom)
<Sep03-2025> <17:10:12>     1.C        -9.848400   -0.144500    0.354500
<Sep03-2025> <17:10:12>     2.C        -9.313700   -1.389100    0.687000
<Sep03-2025> <17:10:12>     3.C       -10.162100   -2.459300    0.970800
<Sep03-2025> <17:10:12>     4.C       -11.545100   -2.284800    0.922200
<Sep03-2025> <17:10:12>     5.C       -12.079800   -1.040200    0.589800
<Sep03-2025> <17:10:12>     6.C       -11.231400    0.030000    0.305900
<Sep03-2025> <17:10:12>     7.C       -11.743900    1.223100   -0.012800
<Sep03-2025> <17:10:12>     8.C       -11.606500    1.699500   -1.254400
<Sep03-2025> <17:10:12>     9.H       -12.278500    1.812600    0.746600
<Sep03-2025> <17:10:12>    10.H       -11.071900    1.110000   -2.013800
<Sep03-2025> <17:10:12>    11.C       -12.124400    2.905100   -1.576400
<Sep03-2025> <17:10:12>    12.O       -12.000300    3.335500   -2.698300
<Sep03-2025> <17:10:12>    13.H       -12.665300    3.501600   -0.808100
<Sep03-2025> <17:10:12>    14.H        -9.179400    0.699500    0.130600
<Sep03-2025> <17:10:12>    15.H        -8.223000   -1.526700    0.725500
<Sep03-2025> <17:10:12>    16.H        -9.740500   -3.440900    1.233000
<Sep03-2025> <17:10:12>    17.H       -12.214100   -3.128800    1.146100
<Sep03-2025> <17:10:12>    18.H       -13.170500   -0.902600    0.551600
<Sep03-2025> <17:10:12>  >>>> CORORT
<Sep03-2025> <17:10:12>  >>>> CLSMAT
<Sep03-2025> <17:10:12>  >>>> ORTHON
<Sep03-2025> <17:10:12>  >>>> GENPT
<Sep03-2025> <17:10:13>  Block Length= 128
<Sep03-2025> <17:10:13>  >>>> PTBAS
<Sep03-2025> <17:10:16>  >>>> CYCLE
<Sep03-2025> <17:10:18>              |Error|         MaxErr       Wt(A-DIIS)
<Sep03-2025> <17:10:18>      1      2.56575223      0.34592624
<Sep03-2025> <17:10:20>      2      1.21427524      0.19535407    100.0
<Sep03-2025> <17:10:21>      3      1.99545793      0.37843765    100.0
<Sep03-2025> <17:10:22>      4      0.46599401      0.11446667    100.0
<Sep03-2025> <17:10:24>      5      1.78706888      0.55926938    100.0
<Sep03-2025> <17:10:25>      6      0.53369581      0.16536539    100.0
<Sep03-2025> <17:10:26>      7      0.08652855      0.02727755     26.5
<Sep03-2025> <17:10:28>      8      0.07600366      0.02568349     24.9
<Sep03-2025> <17:10:29>      9      0.01624405      0.00294477      2.0
<Sep03-2025> <17:10:30>     10      0.00478807      0.00132533      0.3
<Sep03-2025> <17:10:32>     11      0.00103880      0.00027263      0.0
<Sep03-2025> <17:10:33>     12      0.00033378      0.00009334      0.0
<Sep03-2025> <17:10:35>     13      0.00012839      0.00002384      0.0
<Sep03-2025> <17:10:36>     14      0.00003427      0.00000543      0.0
<Sep03-2025> <17:10:37>     15      0.00000845      0.00000198      0.0
<Sep03-2025> <17:10:39>     16      0.00000599      0.00000146      0.0
<Sep03-2025> <17:10:40>     17      0.00000128      0.00000035      0.0
<Sep03-2025> <17:10:40>  SCF converged
<Sep03-2025> <17:10:41>     18      0.00000043      0.00000008      0.0
<Sep03-2025> <17:10:43>  >>>> TOTEN
<Sep03-2025> <17:10:53>  >>>> POPAN
<Sep03-2025> <17:10:53>  >>>> DEBYE
<Sep03-2025> <17:10:53>  >>>> AMETS
<Sep03-2025> <17:10:53>   Bond Energy          -4.51069263 a.u.
<Sep03-2025> <17:10:53>   Bond Energy        -122.74219151 eV
<Sep03-2025> <17:10:53>   Bond Energy       -2830.50       kcal/mol
<Sep03-2025> <17:10:53>  >>>> POPUL
<Sep03-2025> <17:10:53>  NORMAL TERMINATION
Job cc6 has finished
