# Supplementary material for: Phytochemical profiling of Vitex negundo seeds via UHPLC-QTOF-MS/MS analyses with antimicrobial evaluation and in silico targeting of DNA Gyrase B and Secreted Aspartic Proteinase 2 (SAP2)
Source: PLoS One. 2026 Mar 13;21(3):e0343965. doi: 10.1371/journal.pone.0343965 (PMC12987476; doi:10.1371/journal.pone.0343965)
Supplement: S7 Data — (ZIP) [file pone.0343965.s008.zip › PONE-D-25-51583/Vitex Raw material/DFT Vitex all data/comp6/cc6.out]

 Parallel Execution: Process Information
 ==============================================================================
 Rank   Node Name                              NodeID   MyNodeRank  NodeMaster
    0   DESKTOP-MPR8V3N                           0          0          0
    1   DESKTOP-MPR8V3N                           0          1         -1
 ==============================================================================


May use up to 3774MB of RAM as shared memory on node 0

 *******************************************************************************
 *                                                                             *
 *  --------------------------------                                           *
 *   Amsterdam Modeling Suite (AMS)              2025.104                      *
 *  --------------------------------                                           *
 *                                               r250815 2025-08-15 94ea0506   *
 *                                                                             *
 *                                                                             *
 *                              =================                              *
 *                              |               |                              *
 *                              |     A M S     |                              *
 *                              |               |                              *
 *                              =================                              *
 *                                                                             *
 *                                                                             *
 *   Online information and documentation:  https://www.scm.com/support/       *
 *   E-mail:  support@scm.com   info@scm.com                                   *
 *                                                                             *
 *   Scientific publications using AMS results must be properly referenced     *
 *   See the User Manuals (or the web site) for recommended citations          *
 *   The terms and conditions of the End User License Agreement apply to       *
 *   the use of AMS, https://www.scm.com/license-terms/                        *
 *                                                                             *
 ***********************  x86_64_windows_intel / msmpi  ************************
 
 Licensed to: Kfueit 2025-08-31 17:26:18
 SCM User ID: u30078
  
 AMS 2025.104  RunTime: Sep03-2025 17:10:08  ShM Nodes: 1  Procs: 2

 AMS jobname: ams
 AMS jobid  : 1509159453

 Start   directory: C:/Users/LENOVO/Desktop/DFT3 all data/comp6/tmp..13200.0.noindex/
 Results directory: C:/Users/LENOVO/Desktop/DFT3 all data/comp6/cc6.results/
 Scratch directory: C:/SCMTMP/amstmp_ams_kid0.1509159453/


 Communication costs MPI_COMM_WORLD:      0.448 usec per message,   0.0049 usec per 8-byte item
 Communication costs for intra-node:      0.411 usec per message,   0.0051 usec per 8-byte item

 RNG seed: -822239543 -1359807715 -17579267 -873961364 1508121754 -1433118180 935291831 1771684698


                      ************************************************************************
                      *  ADF 2025.104  RunTime: Sep03-2025 17:10:09  ShM Nodes: 1  Procs: 2  *
                      ************************************************************************
  

       ****************************
       * SINGLE POINT CALCULATION *
       ****************************
 
--------
Geometry
--------
Formula: C9H8O
Atoms
  Index Symbol   x (angstrom)   y (angstrom)   z (angstrom)
      1      C    -9.84840000    -0.14450000     0.35450000
      2      C    -9.31370000    -1.38910000     0.68700000
      3      C   -10.16210000    -2.45930000     0.97080000
      4      C   -11.54510000    -2.28480000     0.92220000
      5      C   -12.07980000    -1.04020000     0.58980000
      6      C   -11.23140000     0.03000000     0.30590000
      7      C   -11.74390000     1.22310000    -0.01280000
      8      C   -11.60650000     1.69950000    -1.25440000
      9      H   -12.27850000     1.81260000     0.74660000
     10      H   -11.07190000     1.11000000    -2.01380000
     11      C   -12.12440000     2.90510000    -1.57640000
     12      O   -12.00030000     3.33550000    -2.69830000
     13      H   -12.66530000     3.50160000    -0.80810000
     14      H    -9.17940000     0.69950000     0.13060000
     15      H    -8.22300000    -1.52670000     0.72550000
     16      H    -9.74050000    -3.44090000     1.23300000
     17      H   -12.21410000    -3.12880000     1.14610000
     18      H   -13.17050000    -0.90260000     0.55160000
 
Total System Charge             0.00000
Bonding info available!
 
 
----------------
ADF Engine Input
----------------
 
 Basis
 Type TZP
 End
 

 Title: *** (NO TITLE) ***

 *** adf ***


 ===========================
 A T T A C H E D   F I L E S
 ===========================
  


 ===============================
 M O D E L   P A R A M E T E R S
 ===============================
  
 DENSITY FUNCTIONAL POTENTIAL (scf)
    LDA:                               VWN                                      
    Gradient Corrections:              ---                                      

 SPIN  (restricted / unrestr.)
    Molecule:                          Restricted                               
    Fragments:                         Restricted                               

 OTHER ASPECTS
    Relativistic Corrections:          scalar (ZORA,MAPA)                       

    Nuclear Charge Density Model:      Point Charge Nuclei                      
    Core Treatment:                    Frozen Orbital(s)                        

    Hyperfine or Zeeman Interaction:   ---                                      


 Fragment File(s)
 ----------------
 C:
         file : C:/Users/LENOVO/Desktop/DFT3 all data/comp6/cc6.results/t21.3F8F8881.C
         jobid: 0
         title: Carbon (TZP, 1s frozen)
 H:
         file : C:/Users/LENOVO/Desktop/DFT3 all data/comp6/cc6.results/t21.EBA8F53.H
         jobid: 0
         title: Hydrogen (TZP)
 O:
         file : C:/Users/LENOVO/Desktop/DFT3 all data/comp6/cc6.results/t21.5A6F9A78.O
         jobid: 0
         title: Oxygen (TZP, 1s frozen)


 ===============
 G E O M E T R Y  ***  3D  Molecule  ***
 ===============
  

 ATOMS
 =====                            X Y Z                    CHARGE
                                (Angstrom)             Nucl     +Core       At.Mass
                       --------------------------    ----------------       -------
    1  C              -9.8484   -0.1445    0.3545      6.00      4.00       12.0000
    2  C              -9.3137   -1.3891    0.6870      6.00      4.00       12.0000
    3  C             -10.1621   -2.4593    0.9708      6.00      4.00       12.0000
    4  C             -11.5451   -2.2848    0.9222      6.00      4.00       12.0000
    5  C             -12.0798   -1.0402    0.5898      6.00      4.00       12.0000
    6  C             -11.2314    0.0300    0.3059      6.00      4.00       12.0000
    7  C             -11.7439    1.2231   -0.0128      6.00      4.00       12.0000
    8  C             -11.6065    1.6995   -1.2544      6.00      4.00       12.0000
    9  H             -12.2785    1.8126    0.7466      1.00      1.00        1.0078
   10  H             -11.0719    1.1100   -2.0138      1.00      1.00        1.0078
   11  C             -12.1244    2.9051   -1.5764      6.00      4.00       12.0000
   12  O             -12.0003    3.3355   -2.6983      8.00      6.00       15.9949
   13  H             -12.6653    3.5016   -0.8081      1.00      1.00        1.0078
   14  H              -9.1794    0.6995    0.1306      1.00      1.00        1.0078
   15  H              -8.2230   -1.5267    0.7255      1.00      1.00        1.0078
   16  H              -9.7405   -3.4409    1.2330      1.00      1.00        1.0078
   17  H             -12.2141   -3.1288    1.1461      1.00      1.00        1.0078
   18  H             -13.1705   -0.9026    0.5516      1.00      1.00        1.0078


 FRAGMENTS
 =========                                     Atoms in this Fragment     Cart. coord.s (Angstrom)
                                               -------------------------------------------------------
    1  C                                                 1  C           -9.8484   -0.1445    0.3545
    2  C                                                 2  C           -9.3137   -1.3891    0.6870
    3  C                                                 3  C          -10.1621   -2.4593    0.9708
    4  C                                                 4  C          -11.5451   -2.2848    0.9222
    5  C                                                 5  C          -12.0798   -1.0402    0.5898
    6  C                                                 6  C          -11.2314    0.0300    0.3059
    7  C                                                 7  C          -11.7439    1.2231   -0.0128
    8  C                                                 8  C          -11.6065    1.6995   -1.2544
    9  C                                                11  C          -12.1244    2.9051   -1.5764
   10  H                                                 9  H          -12.2785    1.8126    0.7466
   11  H                                                10  H          -11.0719    1.1100   -2.0138
   12  H                                                13  H          -12.6653    3.5016   -0.8081
   13  H                                                14  H           -9.1794    0.6995    0.1306
   14  H                                                15  H           -8.2230   -1.5267    0.7255
   15  H                                                16  H           -9.7405   -3.4409    1.2330
   16  H                                                17  H          -12.2141   -3.1288    1.1461
   17  H                                                18  H          -13.1705   -0.9026    0.5516
   18  O                                                12  O          -12.0003    3.3355   -2.6983


 Interatomic Distance Matrix (Angstrom)
 --------------------------------------

   1)     0.000
   2)     1.395   0.000
   3)     2.416   1.395   0.000
   4)     2.790   2.416   1.395   0.000
   5)     2.416   2.790   2.416   1.395   0.000
   6)     1.395   2.416   2.790   2.416   1.395   0.000
   7)     2.366   3.636   4.127   3.636   2.366   1.337   0.000
   8)     3.013   4.309   4.933   4.540   3.336   2.316   1.337   0.000
   9)     3.145   4.364   4.773   4.166   2.864   2.114   1.100   2.114   0.000
  10)     2.946   4.078   4.741   4.513   3.524   2.564   2.114   1.100   3.093   0.000
  11)     4.267   5.609   6.254   5.789   4.501   3.551   2.328   1.351   2.572   2.126
          0.000
  12)     5.105   6.403   7.101   6.701   5.474   4.532   3.426   2.217   3.777   2.507
          1.208   0.000
  13)     4.752   6.115   6.705   6.143   4.788   3.918   2.583   2.137   2.328   3.116
          1.113   2.011   0.000
  14)     1.100   2.166   3.413   3.890   3.413   2.166   2.621   2.968   3.350   2.889
          4.056   4.786   4.570   0.000
  15)     2.166   1.100   2.166   3.413   3.890   3.413   4.528   5.077   5.253   4.751
          6.337   7.045   6.883   2.495   0.000
  16)     3.413   2.166   1.100   2.166   3.413   3.890   5.227   6.008   5.855   5.747
          7.338   8.154   7.805   4.321   2.495   0.000
  17)     3.890   3.413   2.166   1.100   2.166   3.413   4.528   5.426   4.958   5.409
          6.620   7.524   6.927   4.990   4.321   2.495   0.000
  18)     3.413   3.890   3.413   2.166   1.100   2.166   2.622   3.533   2.865   3.878
          4.486   5.467   4.637   4.321   4.990   4.321   2.495   0.000

 Min. Distance =    1.1000
 Max. Distance =    8.1536


 =====================================
 S Y M M E T R Y ,   E L E C T R O N S
 =====================================
  
 Symmetry: NOSYM

 Irreducible Representations, including subspecies
 -------------------------------------------------
 A


 Configuration of Valence Electrons
 ==================================
 ( determined in the SCF procedure )

 Total:   50

 Net Charge: 0 (Nuclei minus Electrons)

 Aufbau principle for MO occupations will be applied through SCF cycle no.     150
 Thereafter, the program will assign electrons to MOs that are spatially
 similar to the occupied MOs in a "reference" cycle ("KeepOrbitals").
 The reference cycle is always the PREVIOUS cycle: it will evolve with
 the SCF procedure.
 ***************************************************************************************************


                                      ****************************************
                                      *  B U I L D : (Fragments, Functions)  *
                                      ****************************************
  


 =======
 S F O s  ***  (Symmetrized Fragment Orbitals)  ***
 =======
  
 SFOs are linear combinations of (valence) Fragment Orbitals (FOs), such that the SFOs transform as the
 irreducible representations of the (molecular) symmetry group. Each SFO is therefore characterized by
 an irrep of the molecule and by a few (or only one) generating FOs.
 The SFOs constitute a symmetry-adapted basis for the Fock matrix. The MO eigenvector coefficients in
 this basis provide a direct interpretation of the MOs in terms of Frontier Orbital Theory.

 The SFOs are combined with auxiliary Core Functions (CFs) to ensure orthogonalization on the (frozen)
 Core Orbitals (COs). The Core-orthogonalized SFOs (CSFOs) constitute the true Fock basis.

 The FOs, and hence also the (C)SFOs are combinations of the elementary basis functions (BAS). The basis
 functions that participate in the description of the SFOs depend on the irrep. The indices of the
 involved functions are printed below for each irrep.
 (The complete list of primitive basis functions is printed in another section)

 Total nr. of (C)SFOs (summation over all irreps) :   218

 NOTE: a (C)SFO that is defined as a combination of more than one FO is usually NOT normalized.


                                       === A ===
 Nr. of SFOs :  218
 Cartesian basis functions that participate in this irrep (total number =   238) :
      1    20    39    58    77    96   115   134   153   220
      2     3     4     5     8    11     6     9    12     7
     10    13    14    15    16    17    18    19    21    22
     23    24    27    30    25    28    31    26    29    32
     33    34    35    36    37    38    40    41    42    43
     46    49    44    47    50    45    48    51    52    53
     54    55    56    57    59    60    61    62    65    68
     63    66    69    64    67    70    71    72    73    74
     75    76    78    79    80    81    84    87    82    85
     88    83    86    89    90    91    92    93    94    95
     97    98    99   100   103   106   101   104   107   102
    105   108   109   110   111   112   113   114   116   117
    118   119   122   125   120   123   126   121   124   127
    128   129   130   131   132   133   135   136   137   138
    141   144   139   142   145   140   143   146   147   148
    149   150   151   152   154   155   156   157   160   163
    158   161   164   159   162   165   166   167   168   169
    170   171   172   173   174   175   176   177   178   179
    180   181   182   183   184   185   186   187   188   189
    190   191   192   193   194   195   196   197   198   199
    200   201   202   203   204   205   206   207   208   209
    210   211   212   213   214   215   216   217   218   219
    221   222   223   224   227   230   225   228   231   226
    229   232   233   234   235   236   237   238

    SFO  (index         Fragment          Generating    Expansion in Fragment Orbitals
  indx  incl.CFs)   Occup   Orb.Energy   FragmentType  Coeff.   Orbital     on Fragment
 --------------------------------------------------------------------------------------
     1      11      2.000      -0.503 au  C             1.00      1 S               1
                        (     -13.685 eV)
     2      12       --         0.430 au  C             1.00      2 S               1
                        (      11.701 eV)
     3      13       --        10.017 au  C             1.00      3 S               1
                        (     272.569 eV)
     4      14      0.667      -0.201 au  C             1.00      1 P:x             1
                        (      -5.458 eV)
     5      15       --         0.168 au  C             1.00      2 P:x             1
                        (       4.576 eV)
     6      16       --         2.007 au  C             1.00      3 P:x             1
                        (      54.616 eV)
     7      17      0.667      -0.201 au  C             1.00      1 P:y             1
                        (      -5.458 eV)
     8      18       --         0.168 au  C             1.00      2 P:y             1
                        (       4.576 eV)
     9      19       --         2.007 au  C             1.00      3 P:y             1
                        (      54.616 eV)
    10      20      0.667      -0.201 au  C             1.00      1 P:z             1
                        (      -5.458 eV)
    11      21       --         0.168 au  C             1.00      2 P:z             1
                        (       4.576 eV)
    12      22       --         2.007 au  C             1.00      3 P:z             1
                        (      54.616 eV)
    13      23       --         1.235 au  C             1.00      1 D:z2            1
                        (      33.595 eV)
    14      24       --         1.235 au  C             1.00      1 D:x2-y2         1
                        (      33.595 eV)
    15      25       --         1.235 au  C             1.00      1 D:xy            1
                        (      33.595 eV)
    16      26       --         1.235 au  C             1.00      1 D:xz            1
                        (      33.595 eV)
    17      27       --         1.235 au  C             1.00      1 D:yz            1
                        (      33.595 eV)
    18      28      2.000      -0.503 au  C             1.00      1 S               2
                        (     -13.685 eV)
    19      29       --         0.430 au  C             1.00      2 S               2
                        (      11.701 eV)
    20      30       --        10.017 au  C             1.00      3 S               2
                        (     272.569 eV)
    21      31      0.667      -0.201 au  C             1.00      1 P:x             2
                        (      -5.458 eV)
    22      32       --         0.168 au  C             1.00      2 P:x             2
                        (       4.576 eV)
    23      33       --         2.007 au  C             1.00      3 P:x             2
                        (      54.616 eV)
    24      34      0.667      -0.201 au  C             1.00      1 P:y             2
                        (      -5.458 eV)
    25      35       --         0.168 au  C             1.00      2 P:y             2
                        (       4.576 eV)
    26      36       --         2.007 au  C             1.00      3 P:y             2
                        (      54.616 eV)
    27      37      0.667      -0.201 au  C             1.00      1 P:z             2
                        (      -5.458 eV)
    28      38       --         0.168 au  C             1.00      2 P:z             2
                        (       4.576 eV)
    29      39       --         2.007 au  C             1.00      3 P:z             2
                        (      54.616 eV)
    30      40       --         1.235 au  C             1.00      1 D:z2            2
                        (      33.595 eV)
    31      41       --         1.235 au  C             1.00      1 D:x2-y2         2
                        (      33.595 eV)
    32      42       --         1.235 au  C             1.00      1 D:xy            2
                        (      33.595 eV)
    33      43       --         1.235 au  C             1.00      1 D:xz            2
                        (      33.595 eV)
    34      44       --         1.235 au  C             1.00      1 D:yz            2
                        (      33.595 eV)
    35      45      2.000      -0.503 au  C             1.00      1 S               3
                        (     -13.685 eV)
    36      46       --         0.430 au  C             1.00      2 S               3
                        (      11.701 eV)
    37      47       --        10.017 au  C             1.00      3 S               3
                        (     272.569 eV)
    38      48      0.667      -0.201 au  C             1.00      1 P:x             3
                        (      -5.458 eV)
    39      49       --         0.168 au  C             1.00      2 P:x             3
                        (       4.576 eV)
    40      50       --         2.007 au  C             1.00      3 P:x             3
                        (      54.616 eV)
    41      51      0.667      -0.201 au  C             1.00      1 P:y             3
                        (      -5.458 eV)
    42      52       --         0.168 au  C             1.00      2 P:y             3
                        (       4.576 eV)
    43      53       --         2.007 au  C             1.00      3 P:y             3
                        (      54.616 eV)
    44      54      0.667      -0.201 au  C             1.00      1 P:z             3
                        (      -5.458 eV)
    45      55       --         0.168 au  C             1.00      2 P:z             3
                        (       4.576 eV)
    46      56       --         2.007 au  C             1.00      3 P:z             3
                        (      54.616 eV)
    47      57       --         1.235 au  C             1.00      1 D:z2            3
                        (      33.595 eV)
    48      58       --         1.235 au  C             1.00      1 D:x2-y2         3
                        (      33.595 eV)
    49      59       --         1.235 au  C             1.00      1 D:xy            3
                        (      33.595 eV)
    50      60       --         1.235 au  C             1.00      1 D:xz            3
                        (      33.595 eV)
    51      61       --         1.235 au  C             1.00      1 D:yz            3
                        (      33.595 eV)
    52      62      2.000      -0.503 au  C             1.00      1 S               4
                        (     -13.685 eV)
    53      63       --         0.430 au  C             1.00      2 S               4
                        (      11.701 eV)
    54      64       --        10.017 au  C             1.00      3 S               4
                        (     272.569 eV)
    55      65      0.667      -0.201 au  C             1.00      1 P:x             4
                        (      -5.458 eV)
    56      66       --         0.168 au  C             1.00      2 P:x             4
                        (       4.576 eV)
    57      67       --         2.007 au  C             1.00      3 P:x             4
                        (      54.616 eV)
    58      68      0.667      -0.201 au  C             1.00      1 P:y             4
                        (      -5.458 eV)
    59      69       --         0.168 au  C             1.00      2 P:y             4
                        (       4.576 eV)
    60      70       --         2.007 au  C             1.00      3 P:y             4
                        (      54.616 eV)
    61      71      0.667      -0.201 au  C             1.00      1 P:z             4
                        (      -5.458 eV)
    62      72       --         0.168 au  C             1.00      2 P:z             4
                        (       4.576 eV)
    63      73       --         2.007 au  C             1.00      3 P:z             4
                        (      54.616 eV)
    64      74       --         1.235 au  C             1.00      1 D:z2            4
                        (      33.595 eV)
    65      75       --         1.235 au  C             1.00      1 D:x2-y2         4
                        (      33.595 eV)
    66      76       --         1.235 au  C             1.00      1 D:xy            4
                        (      33.595 eV)
    67      77       --         1.235 au  C             1.00      1 D:xz            4
                        (      33.595 eV)
    68      78       --         1.235 au  C             1.00      1 D:yz            4
                        (      33.595 eV)
    69      79      2.000      -0.503 au  C             1.00      1 S               5
                        (     -13.685 eV)
    70      80       --         0.430 au  C             1.00      2 S               5
                        (      11.701 eV)
    71      81       --        10.017 au  C             1.00      3 S               5
                        (     272.569 eV)
    72      82      0.667      -0.201 au  C             1.00      1 P:x             5
                        (      -5.458 eV)
    73      83       --         0.168 au  C             1.00      2 P:x             5
                        (       4.576 eV)
    74      84       --         2.007 au  C             1.00      3 P:x             5
                        (      54.616 eV)
    75      85      0.667      -0.201 au  C             1.00      1 P:y             5
                        (      -5.458 eV)
    76      86       --         0.168 au  C             1.00      2 P:y             5
                        (       4.576 eV)
    77      87       --         2.007 au  C             1.00      3 P:y             5
                        (      54.616 eV)
    78      88      0.667      -0.201 au  C             1.00      1 P:z             5
                        (      -5.458 eV)
    79      89       --         0.168 au  C             1.00      2 P:z             5
                        (       4.576 eV)
    80      90       --         2.007 au  C             1.00      3 P:z             5
                        (      54.616 eV)
    81      91       --         1.235 au  C             1.00      1 D:z2            5
                        (      33.595 eV)
    82      92       --         1.235 au  C             1.00      1 D:x2-y2         5
                        (      33.595 eV)
    83      93       --         1.235 au  C             1.00      1 D:xy            5
                        (      33.595 eV)
    84      94       --         1.235 au  C             1.00      1 D:xz            5
                        (      33.595 eV)
    85      95       --         1.235 au  C             1.00      1 D:yz            5
                        (      33.595 eV)
    86      96      2.000      -0.503 au  C             1.00      1 S               6
                        (     -13.685 eV)
    87      97       --         0.430 au  C             1.00      2 S               6
                        (      11.701 eV)
    88      98       --        10.017 au  C             1.00      3 S               6
                        (     272.569 eV)
    89      99      0.667      -0.201 au  C             1.00      1 P:x             6
                        (      -5.458 eV)
    90     100       --         0.168 au  C             1.00      2 P:x             6
                        (       4.576 eV)
    91     101       --         2.007 au  C             1.00      3 P:x             6
                        (      54.616 eV)
    92     102      0.667      -0.201 au  C             1.00      1 P:y             6
                        (      -5.458 eV)
    93     103       --         0.168 au  C             1.00      2 P:y             6
                        (       4.576 eV)
    94     104       --         2.007 au  C             1.00      3 P:y             6
                        (      54.616 eV)
    95     105      0.667      -0.201 au  C             1.00      1 P:z             6
                        (      -5.458 eV)
    96     106       --         0.168 au  C             1.00      2 P:z             6
                        (       4.576 eV)
    97     107       --         2.007 au  C             1.00      3 P:z             6
                        (      54.616 eV)
    98     108       --         1.235 au  C             1.00      1 D:z2            6
                        (      33.595 eV)
    99     109       --         1.235 au  C             1.00      1 D:x2-y2         6
                        (      33.595 eV)
   100     110       --         1.235 au  C             1.00      1 D:xy            6
                        (      33.595 eV)
   101     111       --         1.235 au  C             1.00      1 D:xz            6
                        (      33.595 eV)
   102     112       --         1.235 au  C             1.00      1 D:yz            6
                        (      33.595 eV)
   103     113      2.000      -0.503 au  C             1.00      1 S               7
                        (     -13.685 eV)
   104     114       --         0.430 au  C             1.00      2 S               7
                        (      11.701 eV)
   105     115       --        10.017 au  C             1.00      3 S               7
                        (     272.569 eV)
   106     116      0.667      -0.201 au  C             1.00      1 P:x             7
                        (      -5.458 eV)
   107     117       --         0.168 au  C             1.00      2 P:x             7
                        (       4.576 eV)
   108     118       --         2.007 au  C             1.00      3 P:x             7
                        (      54.616 eV)
   109     119      0.667      -0.201 au  C             1.00      1 P:y             7
                        (      -5.458 eV)
   110     120       --         0.168 au  C             1.00      2 P:y             7
                        (       4.576 eV)
   111     121       --         2.007 au  C             1.00      3 P:y             7
                        (      54.616 eV)
   112     122      0.667      -0.201 au  C             1.00      1 P:z             7
                        (      -5.458 eV)
   113     123       --         0.168 au  C             1.00      2 P:z             7
                        (       4.576 eV)
   114     124       --         2.007 au  C             1.00      3 P:z             7
                        (      54.616 eV)
   115     125       --         1.235 au  C             1.00      1 D:z2            7
                        (      33.595 eV)
   116     126       --         1.235 au  C             1.00      1 D:x2-y2         7
                        (      33.595 eV)
   117     127       --         1.235 au  C             1.00      1 D:xy            7
                        (      33.595 eV)
   118     128       --         1.235 au  C             1.00      1 D:xz            7
                        (      33.595 eV)
   119     129       --         1.235 au  C             1.00      1 D:yz            7
                        (      33.595 eV)
   120     130      2.000      -0.503 au  C             1.00      1 S               8
                        (     -13.685 eV)
   121     131       --         0.430 au  C             1.00      2 S               8
                        (      11.701 eV)
   122     132       --        10.017 au  C             1.00      3 S               8
                        (     272.569 eV)
   123     133      0.667      -0.201 au  C             1.00      1 P:x             8
                        (      -5.458 eV)
   124     134       --         0.168 au  C             1.00      2 P:x             8
                        (       4.576 eV)
   125     135       --         2.007 au  C             1.00      3 P:x             8
                        (      54.616 eV)
   126     136      0.667      -0.201 au  C             1.00      1 P:y             8
                        (      -5.458 eV)
   127     137       --         0.168 au  C             1.00      2 P:y             8
                        (       4.576 eV)
   128     138       --         2.007 au  C             1.00      3 P:y             8
                        (      54.616 eV)
   129     139      0.667      -0.201 au  C             1.00      1 P:z             8
                        (      -5.458 eV)
   130     140       --         0.168 au  C             1.00      2 P:z             8
                        (       4.576 eV)
   131     141       --         2.007 au  C             1.00      3 P:z             8
                        (      54.616 eV)
   132     142       --         1.235 au  C             1.00      1 D:z2            8
                        (      33.595 eV)
   133     143       --         1.235 au  C             1.00      1 D:x2-y2         8
                        (      33.595 eV)
   134     144       --         1.235 au  C             1.00      1 D:xy            8
                        (      33.595 eV)
   135     145       --         1.235 au  C             1.00      1 D:xz            8
                        (      33.595 eV)
   136     146       --         1.235 au  C             1.00      1 D:yz            8
                        (      33.595 eV)
   137     147      2.000      -0.503 au  C             1.00      1 S               9
                        (     -13.685 eV)
   138     148       --         0.430 au  C             1.00      2 S               9
                        (      11.701 eV)
   139     149       --        10.017 au  C             1.00      3 S               9
                        (     272.569 eV)
   140     150      0.667      -0.201 au  C             1.00      1 P:x             9
                        (      -5.458 eV)
   141     151       --         0.168 au  C             1.00      2 P:x             9
                        (       4.576 eV)
   142     152       --         2.007 au  C             1.00      3 P:x             9
                        (      54.616 eV)
   143     153      0.667      -0.201 au  C             1.00      1 P:y             9
                        (      -5.458 eV)
   144     154       --         0.168 au  C             1.00      2 P:y             9
                        (       4.576 eV)
   145     155       --         2.007 au  C             1.00      3 P:y             9
                        (      54.616 eV)
   146     156      0.667      -0.201 au  C             1.00      1 P:z             9
                        (      -5.458 eV)
   147     157       --         0.168 au  C             1.00      2 P:z             9
                        (       4.576 eV)
   148     158       --         2.007 au  C             1.00      3 P:z             9
                        (      54.616 eV)
   149     159       --         1.235 au  C             1.00      1 D:z2            9
                        (      33.595 eV)
   150     160       --         1.235 au  C             1.00      1 D:x2-y2         9
                        (      33.595 eV)
   151     161       --         1.235 au  C             1.00      1 D:xy            9
                        (      33.595 eV)
   152     162       --         1.235 au  C             1.00      1 D:xz            9
                        (      33.595 eV)
   153     163       --         1.235 au  C             1.00      1 D:yz            9
                        (      33.595 eV)
   154     164      1.000      -0.233 au  H             1.00      1 S              10
                        (      -6.353 eV)
   155     165       --         0.095 au  H             1.00      2 S              10
                        (       2.572 eV)
   156     166       --         1.547 au  H             1.00      3 S              10
                        (      42.104 eV)
   157     167       --         0.403 au  H             1.00      1 P:x            10
                        (      10.966 eV)
   158     168       --         0.403 au  H             1.00      1 P:y            10
                        (      10.966 eV)
   159     169       --         0.403 au  H             1.00      1 P:z            10
                        (      10.966 eV)
   160     170      1.000      -0.233 au  H             1.00      1 S              11
                        (      -6.353 eV)
   161     171       --         0.095 au  H             1.00      2 S              11
                        (       2.572 eV)
   162     172       --         1.547 au  H             1.00      3 S              11
                        (      42.104 eV)
   163     173       --         0.403 au  H             1.00      1 P:x            11
                        (      10.966 eV)
   164     174       --         0.403 au  H             1.00      1 P:y            11
                        (      10.966 eV)
   165     175       --         0.403 au  H             1.00      1 P:z            11
                        (      10.966 eV)
   166     176      1.000      -0.233 au  H             1.00      1 S              12
                        (      -6.353 eV)
   167     177       --         0.095 au  H             1.00      2 S              12
                        (       2.572 eV)
   168     178       --         1.547 au  H             1.00      3 S              12
                        (      42.104 eV)
   169     179       --         0.403 au  H             1.00      1 P:x            12
                        (      10.966 eV)
   170     180       --         0.403 au  H             1.00      1 P:y            12
                        (      10.966 eV)
   171     181       --         0.403 au  H             1.00      1 P:z            12
                        (      10.966 eV)
   172     182      1.000      -0.233 au  H             1.00      1 S              13
                        (      -6.353 eV)
   173     183       --         0.095 au  H             1.00      2 S              13
                        (       2.572 eV)
   174     184       --         1.547 au  H             1.00      3 S              13
                        (      42.104 eV)
   175     185       --         0.403 au  H             1.00      1 P:x            13
                        (      10.966 eV)
   176     186       --         0.403 au  H             1.00      1 P:y            13
                        (      10.966 eV)
   177     187       --         0.403 au  H             1.00      1 P:z            13
                        (      10.966 eV)
   178     188      1.000      -0.233 au  H             1.00      1 S              14
                        (      -6.353 eV)
   179     189       --         0.095 au  H             1.00      2 S              14
                        (       2.572 eV)
   180     190       --         1.547 au  H             1.00      3 S              14
                        (      42.104 eV)
   181     191       --         0.403 au  H             1.00      1 P:x            14
                        (      10.966 eV)
   182     192       --         0.403 au  H             1.00      1 P:y            14
                        (      10.966 eV)
   183     193       --         0.403 au  H             1.00      1 P:z            14
                        (      10.966 eV)
   184     194      1.000      -0.233 au  H             1.00      1 S              15
                        (      -6.353 eV)
   185     195       --         0.095 au  H             1.00      2 S              15
                        (       2.572 eV)
   186     196       --         1.547 au  H             1.00      3 S              15
                        (      42.104 eV)
   187     197       --         0.403 au  H             1.00      1 P:x            15
                        (      10.966 eV)
   188     198       --         0.403 au  H             1.00      1 P:y            15
                        (      10.966 eV)
   189     199       --         0.403 au  H             1.00      1 P:z            15
                        (      10.966 eV)
   190     200      1.000      -0.233 au  H             1.00      1 S              16
                        (      -6.353 eV)
   191     201       --         0.095 au  H             1.00      2 S              16
                        (       2.572 eV)
   192     202       --         1.547 au  H             1.00      3 S              16
                        (      42.104 eV)
   193     203       --         0.403 au  H             1.00      1 P:x            16
                        (      10.966 eV)
   194     204       --         0.403 au  H             1.00      1 P:y            16
                        (      10.966 eV)
   195     205       --         0.403 au  H             1.00      1 P:z            16
                        (      10.966 eV)
   196     206      1.000      -0.233 au  H             1.00      1 S              17
                        (      -6.353 eV)
   197     207       --         0.095 au  H             1.00      2 S              17
                        (       2.572 eV)
   198     208       --         1.547 au  H             1.00      3 S              17
                        (      42.104 eV)
   199     209       --         0.403 au  H             1.00      1 P:x            17
                        (      10.966 eV)
   200     210       --         0.403 au  H             1.00      1 P:y            17
                        (      10.966 eV)
   201     211       --         0.403 au  H             1.00      1 P:z            17
                        (      10.966 eV)
   202     212      2.000      -0.876 au  O             1.00      1 S              18
                        (     -23.825 eV)
   203     213       --         0.902 au  O             1.00      2 S              18
                        (      24.547 eV)
   204     214       --        29.763 au  O             1.00      3 S              18
                        (     809.879 eV)
   205     215      1.333      -0.341 au  O             1.00      1 P:x            18
                        (      -9.272 eV)
   206     216       --         0.347 au  O             1.00      2 P:x            18
                        (       9.443 eV)
   207     217       --         3.811 au  O             1.00      3 P:x            18
                        (     103.708 eV)
   208     218      1.333      -0.341 au  O             1.00      1 P:y            18
                        (      -9.272 eV)
   209     219       --         0.347 au  O             1.00      2 P:y            18
                        (       9.443 eV)
   210     220       --         3.811 au  O             1.00      3 P:y            18
                        (     103.708 eV)
   211     221      1.333      -0.341 au  O             1.00      1 P:z            18
                        (      -9.272 eV)
   212     222       --         0.347 au  O             1.00      2 P:z            18
                        (       9.443 eV)
   213     223       --         3.811 au  O             1.00      3 P:z            18
                        (     103.708 eV)
   214     224       --         1.059 au  O             1.00      1 D:z2           18
                        (      28.821 eV)
   215     225       --         1.059 au  O             1.00      1 D:x2-y2        18
                        (      28.821 eV)
   216     226       --         1.059 au  O             1.00      1 D:xy           18
                        (      28.821 eV)
   217     227       --         1.059 au  O             1.00      1 D:xz           18
                        (      28.821 eV)
   218     228       --         1.059 au  O             1.00      1 D:yz           18
                        (      28.821 eV)


 ================================
 (Slater-type)  F U N C T I O N S  ***  (Basis and Fit)  ***
 ================================
  

 Atom Type    1  (C)
 ==============

 Valence Basis Sets:   8
 -----------------------
   1 S    5.400000
   2 S    1.280000
   2 S    2.100000
   2 S    4.600000
   2 P    0.820000
   2 P    1.480000
   2 P    2.940000
   3 D    2.200000

 Frozen Core Shells
 ------------------
    S:  1

 Atom Type    2  (H)
 ==============

 Valence Basis Sets:   4
 -----------------------
   1 S    0.690000
   1 S    0.920000
   1 S    1.580000
   2 P    1.250000

 Atom Type    3  (O)
 ==============

 Valence Basis Sets:   8
 -----------------------
   1 S    7.360000
   2 S    1.720000
   2 S    2.880000
   2 S    7.580000
   2 P    1.120000
   2 P    2.080000
   2 P    4.080000
   3 D    2.000000

 Frozen Core Shells
 ------------------
    S:  1


 BAS: List of all Elementary Cartesian Basis Functions
 =====================================================

 The numbering in the list below (to the right of the function characteristics) is referred
 to in print-outs of MO eigenvectors and Mulliken populations in the BAS representation
 (as contrasted to the SFO representation).

 Notes:
 1. The functions are characterized by a polynomial prefactor (powers of x,y,z and r) and
    an exponential decay factor alpha.
 2. Since the basis sets are specific for an atom TYPE, the individual functions occur on
    all atoms of that type.
 3. The word 'Core' in the left margin signals that it is a Core Function (CF) : not a
    degree of freedom in the valence set, but only used to ensure orthogonalization of
    the other valence basis functions on the frozen Core Orbitals.


 (power of) X  Y  Z  R     Alpha  on Atom
            ==========     =====     ==========

 C                                    1    2    3    4    5    6    7    8    9
                                  ---------------------------------------------------------------------------
    Core    0  0  0  0     5.400      1   20   39   58   77   96  115  134  153
            0  0  0  1     1.280      2   21   40   59   78   97  116  135  154
            0  0  0  1     2.100      3   22   41   60   79   98  117  136  155
            0  0  0  1     4.600      4   23   42   61   80   99  118  137  156
            1  0  0  0     0.820      5   24   43   62   81  100  119  138  157
            0  1  0  0     0.820      6   25   44   63   82  101  120  139  158
            0  0  1  0     0.820      7   26   45   64   83  102  121  140  159
            1  0  0  0     1.480      8   27   46   65   84  103  122  141  160
            0  1  0  0     1.480      9   28   47   66   85  104  123  142  161
            0  0  1  0     1.480     10   29   48   67   86  105  124  143  162
            1  0  0  0     2.940     11   30   49   68   87  106  125  144  163
            0  1  0  0     2.940     12   31   50   69   88  107  126  145  164
            0  0  1  0     2.940     13   32   51   70   89  108  127  146  165
            2  0  0  0     2.200     14   33   52   71   90  109  128  147  166
            1  1  0  0     2.200     15   34   53   72   91  110  129  148  167
            1  0  1  0     2.200     16   35   54   73   92  111  130  149  168
            0  2  0  0     2.200     17   36   55   74   93  112  131  150  169
            0  1  1  0     2.200     18   37   56   75   94  113  132  151  170
            0  0  2  0     2.200     19   38   57   76   95  114  133  152  171

 H                                   10   11   12   13   14   15   16   17
                                  ---------------------------------------------------------------------------
            0  0  0  0     0.690    172  178  184  190  196  202  208  214
            0  0  0  0     0.920    173  179  185  191  197  203  209  215
            0  0  0  0     1.580    174  180  186  192  198  204  210  216
            1  0  0  0     1.250    175  181  187  193  199  205  211  217
            0  1  0  0     1.250    176  182  188  194  200  206  212  218
            0  0  1  0     1.250    177  183  189  195  201  207  213  219

 O                                   18
                                  ---------------------------------------------------------------------------
    Core    0  0  0  0     7.360    220
            0  0  0  1     1.720    221
            0  0  0  1     2.880    222
            0  0  0  1     7.580    223
            1  0  0  0     1.120    224
            0  1  0  0     1.120    225
            0  0  1  0     1.120    226
            1  0  0  0     2.080    227
            0  1  0  0     2.080    228
            0  0  1  0     2.080    229
            1  0  0  0     4.080    230
            0  1  0  0     4.080    231
            0  0  1  0     4.080    232
            2  0  0  0     2.000    233
            1  1  0  0     2.000    234
            1  0  1  0     2.000    235
            0  2  0  0     2.000    236
            0  1  1  0     2.000    237
            0  0  2  0     2.000    238

 Total number of charge fitting functions (nprimf)      1220
 Total number of Cartesian basis functions (naos)        238
 Total number of Cartesian core functions  (ncos)         10

 ***************************************************************************************************


                                              ***********************
                                              *  T E C H N I C A L  *
                                              ***********************
  


 =============================================================
 P A R A L L E L I Z A T I O N  and  V E C T O R I Z A T I O N
 =============================================================
  
 Nr of parallel processes:                                2
 Maximum vector length in NumInt loops:                 128


 =====================
 S C F   U P D A T E S
 =====================
  
 Max. nr. of cycles:                               300
 Convergence criterion:                              0.0000010000
   secondary criterion:                              0.0010000000

 Mix parameter (when DIIS does not apply):           0.2000000000
 Mixed ADIIS+SDIIS will be used                  
    Max number of expansion vectors:                10
    Pure ADIIS when Max([F,P]) is above              0.1000000000
    Pure SDIIS when Max([F,P]) is below              0.0010000000
 Automatic ElectronSmearing (in case of problematic SCF convergence) disabled


 =================
 P R E C I S I O N  ***  (General: NumInt, NeglectFunctionTails, ...)  ***
 =================
  

 NumInt:           Target precision:                 4.0000000000
 -------           Initial precision:                4.0000000000
                   Min. precision (optimization):    4.0000000000

 Neglect Functions:          Basis functions:        0.1000000000E-05
 ------------------          Fit functions:          0.1000000000E-05


 ===========================
 L I N E A R   S C A L I N G
 ===========================
  

 Cut-off radii density fit:                        0.1000000000E-07
 Overlap cut-off criterion AO matrix elements:     0.1000000000E-05
 Cut-offs for Coulomb potential and fitted density:0.1000000000E-07
 Cut-off criterion for Coulomb multipole terms:    0.1000000000E-07
 Progressive Convergence parameter:                 0.000000000    
 ***************************************************************************************************


                                            ***************************
                                            *  C O M P U T A T I O N  *
                                            ***************************
  

 Number of elements of the density matrix on this node (used, total):     14344     28441


 ===========================================
 Numerical Integration : Fuzzy Cells (Becke)
 ===========================================
  
 Becke grid quality: NORMAL         
  
 Lebedev angular grid order:             min:  11 max:  23
 Nr. of radial points:                   min:  46 max:  49

 Total nr. of points:     110500
 Nr. of blocks:              864
 Block length:               128
 Nr. of dummy points:         92


 Test of Precision of the Numerical Integration Grid
 ===================================================

 Integral of the Total Core Density:                  20.00000856536889
 Relative Error:                                       4.283E-07


 ========================
 Density Fitting (zlmFit)
 ========================
  
 ZlmFit Fit Quality: NORMAL         
  
 Max L-expansion:                        min:   5 max:   6
 Nr. of radial interpolation points:     min:  36 max:  48


 =====
 S C F  ***  ScaSCF  ***
 =====
  
 Initial density matrix is calculated as sum of fragments

 CYCLE    1
 SCF Error: norm([F,P])=      2.565752225126, max([F,P])=      0.345926237312
 orbitals (Q,E):
 ---------------
 A :16...35          ( 2.00    -0.5677)  ( 2.00    -0.5407)  ( 2.00    -0.5338)  ( 2.00    -0.5210)
                     ( 2.00    -0.5137)  ( 2.00    -0.5084)  ( 2.00    -0.4442)  ( 2.00    -0.4175)
                     ( 2.00    -0.4130)  ( 2.00    -0.3985)  ( 0.00    -0.2791)  ( 0.00    -0.2268)
                     ( 0.00    -0.2249)  ( 0.00    -0.1417)  ( 0.00    -0.0957)  ( 0.00    -0.0761)
                     ( 0.00    -0.0561)  ( 0.00    -0.0453)  ( 0.00    -0.0393)  ( 0.00    -0.0255)

 CYCLE    2
  SDIIS (wt  0.000):  0.2631  0.7369
 A-DIIS (wt  1.000):  0.0000  1.0000
  DIIS coefficients:  0.0000  1.0000
 SCF Error: norm([F,P])=      1.214275238368, max([F,P])=      0.195354067190
 orbitals (Q,E):
 ---------------
 A :16...26          ( 2.00    -0.2388)  ( 2.00    -0.2343)  ( 2.00    -0.2056)  ( 2.00    -0.1968)
                     ( 2.00    -0.1830)  ( 2.00    -0.1626)  ( 2.00    -0.1193)  ( 2.00    -0.1116)
                     ( 2.00    -0.0920)  ( 2.00    -0.0477)  ( 0.00     0.0228)

 CYCLE    3
  SDIIS (wt  0.000):  0.0636  0.6064  0.3300
 A-DIIS (wt  1.000):  0.0000  0.6963  0.3037
  DIIS coefficients:  0.0000  0.6963  0.3037
 SCF Error: norm([F,P])=      1.995457929671, max([F,P])=      0.378437652743
 orbitals (Q,E):
 ---------------
 A :16...26          ( 2.00    -0.3618)  ( 2.00    -0.3509)  ( 2.00    -0.3392)  ( 2.00    -0.3175)
                     ( 2.00    -0.2927)  ( 2.00    -0.2893)  ( 2.00    -0.2440)  ( 2.00    -0.2260)
                     ( 2.00    -0.2198)  ( 2.00    -0.2043)  ( 0.00    -0.0879)

 CYCLE    4
  SDIIS (wt  0.000):  0.3838  0.1947  0.4215
 A-DIIS (wt  1.000):  0.0000  0.0000  1.0000
  DIIS coefficients:  0.0000  0.0000  1.0000
 SCF Error: norm([F,P])=      0.465994005706, max([F,P])=      0.114466668671
 orbitals (Q,E):
 ---------------
 A :16...26          ( 2.00    -0.4197)  ( 2.00    -0.4137)  ( 2.00    -0.4046)  ( 2.00    -0.3861)
                     ( 2.00    -0.3765)  ( 2.00    -0.3230)  ( 2.00    -0.3138)  ( 2.00    -0.3114)
                     ( 2.00    -0.2930)  ( 2.00    -0.1574)  ( 0.00    -0.1507)

 CYCLE    5
  SDIIS (wt  0.000):  0.2656  0.1080  0.5444  0.0820
 A-DIIS (wt  1.000):  0.0000  0.0000  0.8922  0.1078
  DIIS coefficients:  0.0000  0.0000  0.8922  0.1078
 SCF Error: norm([F,P])=      1.787068879527, max([F,P])=      0.559269384819
 orbitals (Q,E):
 ---------------
 A :16...26          ( 2.00    -0.4053)  ( 2.00    -0.4022)  ( 2.00    -0.3861)  ( 2.00    -0.3758)
                     ( 2.00    -0.3612)  ( 2.00    -0.3567)  ( 2.00    -0.3093)  ( 2.00    -0.2891)
                     ( 2.00    -0.2794)  ( 2.00    -0.2167)  ( 0.00    -0.1497)

 CYCLE    6
  SDIIS (wt  0.000):  0.0667  0.0189  0.5105 -0.0065  0.4104
 A-DIIS (wt  1.000):  0.0000  0.0000  0.5377  0.0000  0.4623
  DIIS coefficients:  0.0000  0.0000  0.5377  0.0000  0.4623
 SCF Error: norm([F,P])=      0.533695805137, max([F,P])=      0.165365388209
 orbitals (Q,E):
 ---------------
 A :16...26          ( 2.00    -0.3820)  ( 2.00    -0.3805)  ( 2.00    -0.3712)  ( 2.00    -0.3547)
                     ( 2.00    -0.3342)  ( 2.00    -0.3330)  ( 2.00    -0.2800)  ( 2.00    -0.2625)
                     ( 2.00    -0.2520)  ( 2.00    -0.2182)  ( 0.00    -0.1211)

 CYCLE    7
  SDIIS (wt  0.735): -0.0101  0.0105  0.1773 -0.0027  0.2098  0.6152
 A-DIIS (wt  0.265):  0.0000  0.0000  0.0000  0.0000  0.0000  1.0000
  DIIS coefficients: -0.0074  0.0077  0.1302 -0.0020  0.1541  0.7173
 SCF Error: norm([F,P])=      0.086528545241, max([F,P])=      0.027277545732
 orbitals (Q,E):
 ---------------
 A :16...26          ( 2.00    -0.3775)  ( 2.00    -0.3738)  ( 2.00    -0.3669)  ( 2.00    -0.3496)
                     ( 2.00    -0.3274)  ( 2.00    -0.3267)  ( 2.00    -0.2752)  ( 2.00    -0.2564)
                     ( 2.00    -0.2463)  ( 2.00    -0.2085)  ( 0.00    -0.1176)

 CYCLE    8
  SDIIS (wt  0.751): -0.0090  0.0020  0.0656 -0.0024  0.0702  0.5002  0.3734
 A-DIIS (wt  0.249):  0.0000  0.0000  0.0000  0.0000  0.0000  0.4537  0.5463
  DIIS coefficients: -0.0068  0.0015  0.0493 -0.0018  0.0527  0.4886  0.4165
 SCF Error: norm([F,P])=      0.076003664102, max([F,P])=      0.025683490191
 orbitals (Q,E):
 ---------------
 A :16...26          ( 2.00    -0.3790)  ( 2.00    -0.3754)  ( 2.00    -0.3679)  ( 2.00    -0.3503)
                     ( 2.00    -0.3283)  ( 2.00    -0.3275)  ( 2.00    -0.2756)  ( 2.00    -0.2574)
                     ( 2.00    -0.2471)  ( 2.00    -0.2126)  ( 0.00    -0.1177)

 CYCLE    9
  SDIIS (wt  0.980): -0.0054 -0.0008  0.0231 -0.0002  0.0208  0.2965  0.3085  0.3576
 A-DIIS (wt  0.020):  0.0000  0.0000  0.0000  0.0000  0.0000  0.0000  0.0445  0.9555
  DIIS coefficients: -0.0053 -0.0008  0.0226 -0.0002  0.0204  0.2907  0.3033  0.3693
 SCF Error: norm([F,P])=      0.016244048569, max([F,P])=      0.002944770274
 orbitals (Q,E):
 ---------------
 A :16...26          ( 2.00    -0.3787)  ( 2.00    -0.3755)  ( 2.00    -0.3681)  ( 2.00    -0.3507)
                     ( 2.00    -0.3287)  ( 2.00    -0.3279)  ( 2.00    -0.2763)  ( 2.00    -0.2578)
                     ( 2.00    -0.2476)  ( 2.00    -0.2124)  ( 0.00    -0.1182)

 CYCLE   10
  SDIIS (wt  0.997): -0.0016 -0.0006  0.0057 -0.0001  0.0031  0.1235  0.1522  0.2723  0.4456
 A-DIIS (wt  0.003):  0.0000  0.0000  0.0000  0.0000  0.0000  0.0000  0.0000  0.1059  0.8941
  DIIS coefficients: -0.0016 -0.0006  0.0056 -0.0001  0.0031  0.1231  0.1517  0.2717  0.4471
 SCF Error: norm([F,P])=      0.004788066675, max([F,P])=      0.001325333519
 orbitals (Q,E):
 ---------------
 A :16...26          ( 2.00    -0.3788)  ( 2.00    -0.3755)  ( 2.00    -0.3682)  ( 2.00    -0.3507)
                     ( 2.00    -0.3287)  ( 2.00    -0.3279)  ( 2.00    -0.2762)  ( 2.00    -0.2579)
                     ( 2.00    -0.2476)  ( 2.00    -0.2124)  ( 0.00    -0.1181)

 CYCLE   11
  SDIIS (wt  1.000): -0.0004 -0.0002  0.0015 -0.0000  0.0001  0.0502  0.0638  0.1347  0.2698  0.4805
  DIIS coefficients: -0.0004 -0.0002  0.0015 -0.0000  0.0001  0.0502  0.0638  0.1347  0.2698  0.4805
 SCF Error: norm([F,P])=      0.001038801229, max([F,P])=      0.000272627453
 orbitals (Q,E):
 ---------------
 A :16...26          ( 2.00    -0.3788)  ( 2.00    -0.3755)  ( 2.00    -0.3681)  ( 2.00    -0.3508)
                     ( 2.00    -0.3288)  ( 2.00    -0.3280)  ( 2.00    -0.2762)  ( 2.00    -0.2579)
                     ( 2.00    -0.2476)  ( 2.00    -0.2124)  ( 0.00    -0.1182)

 CYCLE   12
  SDIIS (wt  1.000):  0.0000  0.0004 -0.0000 -0.0003  0.0159  0.0201  0.0485  0.1095  0.2897  0.5161
  DIIS coefficients:  0.0000  0.0004 -0.0000 -0.0003  0.0159  0.0201  0.0485  0.1095  0.2897  0.5161
 SCF Error: norm([F,P])=      0.000333777519, max([F,P])=      0.000093335655
 orbitals (Q,E):
 ---------------
 A :16...26          ( 2.00    -0.3789)  ( 2.00    -0.3755)  ( 2.00    -0.3682)  ( 2.00    -0.3508)
                     ( 2.00    -0.3288)  ( 2.00    -0.3280)  ( 2.00    -0.2762)  ( 2.00    -0.2579)
                     ( 2.00    -0.2476)  ( 2.00    -0.2125)  ( 0.00    -0.1182)

 CYCLE   13
  SDIIS (wt  1.000):  0.0001 -0.0000 -0.0002  0.0054  0.0064  0.0175  0.0416  0.1329  0.3326  0.4635
  DIIS coefficients:  0.0001 -0.0000 -0.0002  0.0054  0.0064  0.0175  0.0416  0.1329  0.3326  0.4635
 SCF Error: norm([F,P])=      0.000128387122, max([F,P])=      0.000023836580
 orbitals (Q,E):
 ---------------
 A :16...26          ( 2.00    -0.3788)  ( 2.00    -0.3755)  ( 2.00    -0.3682)  ( 2.00    -0.3508)
                     ( 2.00    -0.3288)  ( 2.00    -0.3280)  ( 2.00    -0.2762)  ( 2.00    -0.2579)
                     ( 2.00    -0.2476)  ( 2.00    -0.2125)  ( 0.00    -0.1182)

 CYCLE   14
  SDIIS (wt  1.000):  0.0000 -0.0001  0.0023  0.0026  0.0077  0.0190  0.0668  0.1806  0.2942  0.4270
  DIIS coefficients:  0.0000 -0.0001  0.0023  0.0026  0.0077  0.0190  0.0668  0.1806  0.2942  0.4270
 SCF Error: norm([F,P])=      0.000034270424, max([F,P])=      0.000005432540
 orbitals (Q,E):
 ---------------
 A :16...26          ( 2.00    -0.3788)  ( 2.00    -0.3755)  ( 2.00    -0.3682)  ( 2.00    -0.3508)
                     ( 2.00    -0.3288)  ( 2.00    -0.3280)  ( 2.00    -0.2762)  ( 2.00    -0.2579)
                     ( 2.00    -0.2476)  ( 2.00    -0.2125)  ( 0.00    -0.1182)

 CYCLE   15
  SDIIS (wt  1.000): -0.0000  0.0007  0.0008  0.0023  0.0059  0.0217  0.0590  0.1017  0.2339  0.5739
  DIIS coefficients: -0.0000  0.0007  0.0008  0.0023  0.0059  0.0217  0.0590  0.1017  0.2339  0.5739
 SCF Error: norm([F,P])=      0.000008445979, max([F,P])=      0.000001983427
 orbitals (Q,E):
 ---------------
 A :16...26          ( 2.00    -0.3788)  ( 2.00    -0.3755)  ( 2.00    -0.3682)  ( 2.00    -0.3508)
                     ( 2.00    -0.3288)  ( 2.00    -0.3280)  ( 2.00    -0.2762)  ( 2.00    -0.2579)
                     ( 2.00    -0.2476)  ( 2.00    -0.2125)  ( 0.00    -0.1182)

 CYCLE   16
  SDIIS (wt  1.000): -0.0001 -0.0001 -0.0002 -0.0004  0.0001  0.0013  0.0091  0.0898  0.4668  0.4338
  DIIS coefficients: -0.0001 -0.0001 -0.0002 -0.0004  0.0001  0.0013  0.0091  0.0898  0.4668  0.4338
 SCF Error: norm([F,P])=      0.000005990728, max([F,P])=      0.000001463087
 orbitals (Q,E):
 ---------------
 A :16...26          ( 2.00    -0.3788)  ( 2.00    -0.3755)  ( 2.00    -0.3682)  ( 2.00    -0.3508)
                     ( 2.00    -0.3288)  ( 2.00    -0.3280)  ( 2.00    -0.2762)  ( 2.00    -0.2579)
                     ( 2.00    -0.2476)  ( 2.00    -0.2125)  ( 0.00    -0.1182)

 CYCLE   17
  SDIIS (wt  1.000):  0.0000  0.0000  0.0000  0.0003  0.0002  0.0018  0.0241  0.1612  0.2087  0.6036
  DIIS coefficients:  0.0000  0.0000  0.0000  0.0003  0.0002  0.0018  0.0241  0.1612  0.2087  0.6036
 SCF Error: norm([F,P])=      0.000001279558, max([F,P])=      0.000000351061
 orbitals (Q,E):
 ---------------
 A :16...26          ( 2.00    -0.3788)  ( 2.00    -0.3755)  ( 2.00    -0.3682)  ( 2.00    -0.3508)
                     ( 2.00    -0.3288)  ( 2.00    -0.3280)  ( 2.00    -0.2762)  ( 2.00    -0.2579)
                     ( 2.00    -0.2476)  ( 2.00    -0.2125)  ( 0.00    -0.1182)

 SCF CONVERGED

 CYCLE   18
 ***************************************************************************************************


                                                *******************
                                                *  R E S U L T S  *
                                                *******************
  
 *** Using FIT density in Focky
  SDIIS (wt  1.000):  0.0000  0.0000  0.0002  0.0005  0.0016  0.0130  0.0806  0.1044  0.3249  0.4748
  DIIS coefficients:  0.0000  0.0000  0.0002  0.0005  0.0016  0.0130  0.0806  0.1044  0.3249  0.4748
 SCF Error: norm([F,P])=      0.000000428982, max([F,P])=      0.000000081769

 Scaled ZORA Orbital Energies, per Irrep and Spin:
 =================================================
                        Occup              E (au)              E (eV)       Diff (eV) with prev. cycle
                        -----      --------------------        ------       --------------------------
 A
              16        2.000     -0.37884169463826E+00       -10.309              -3.24E-07
              17        2.000     -0.37552411642671E+00       -10.219              -3.20E-07
              18        2.000     -0.36815227256409E+00       -10.018              -2.54E-07
              19        2.000     -0.35075475537309E+00        -9.545              -4.48E-07
              20        2.000     -0.32876331414018E+00        -8.946              -4.69E-07
              21        2.000     -0.32796169734963E+00        -8.924              -4.44E-07
              22        2.000     -0.27619302969865E+00        -7.516              -3.20E-07
              23        2.000     -0.25787484146485E+00        -7.017              -4.94E-07
              24        2.000     -0.24762343309961E+00        -6.738              -2.85E-07
              25        2.000     -0.21246387928804E+00        -5.781              -2.59E-07
              26        0.000     -0.11816212024144E+00        -3.215
              27        0.000     -0.71691062197050E-01        -1.951
              28        0.000     -0.64042891123409E-01        -1.743
              29        0.000     -0.12345049454460E-01        -0.336
              30        0.000     -0.40036085055230E-02        -0.109
              31        0.000     -0.66401441518917E-03        -0.018
              32        0.000      0.11343334631169E-01         0.309
              33        0.000      0.20182601770627E-01         0.549
              34        0.000      0.42473995980911E-01         1.156
              35        0.000      0.46115864941000E-01         1.255
  
 HOMO :       25 A                -0.21246387928804E+00
 LUMO :       26 A                -0.11816212024144E+00
  


 Scaled ZORA Orbital Energies of the Core Orbitals:
 ==================================================

 (Note that the atoms are grouped by atomtype, see the labels, and may hence NOT be in input order)

 AtomType  Orbital  Atom                   E (au)                        E (eV)
 --------  -------  ----           --------------------        ----------------
 C           1S        1          -0.98122208432839E+01                -267.004
                       2          -0.98107550518757E+01                -266.964
                       3          -0.98090653250454E+01                -266.918
                       4          -0.98113539003228E+01                -266.981
                       5          -0.98122694157335E+01                -267.005
                       6          -0.98121231660663E+01                -267.001
                       7          -0.98199509049812E+01                -267.214
                       8          -0.97988142468510E+01                -266.639
                      11          -0.98539975937403E+01                -268.141
 O           1S       12          -0.18605909690551E+02                -506.293


 Fit test: (difference of exact and fit density, squared integrated, result summed over spins)
         Sum-of-Fragments:                             0.00000000001523
         Orthogonalized Fragments:                     0.00024297485520
         SCF:                                          0.00074962787706


 ==========================
 Electron Density at Nuclei
 ==========================
  
 The electron density is calculated at points on a small sphere around the center of a nucleus.
 The printed electron density is the average electron density on these points.
 The radius of the sphere is the printed approximate finite nuclear radius.
 Note: ZORA-4 density is used, which includes small component density

         Atom        Nuclear Radius (Angstrom)             Electron Density (a.u.)
         ----        -------------------------             -----------------------
     1)   C                 0.0000320678                              126.33956
     2)   C                 0.0000320678                              126.32847
     3)   C                 0.0000320678                              126.32368
     4)   C                 0.0000320678                              126.32849
     5)   C                 0.0000320678                              126.33288
     6)   C                 0.0000320678                              126.37918
     7)   C                 0.0000320678                              126.47941
     8)   C                 0.0000320678                              126.47658
     9)   H                 0.0000181514                                0.46625
    10)   H                 0.0000181514                                0.46353
    11)   C                 0.0000320678                              126.49473
    12)   O                 0.0000345546                              315.34204
    13)   H                 0.0000181514                                0.47253
    14)   H                 0.0000181514                                0.46618
    15)   H                 0.0000181514                                0.46757
    16)   H                 0.0000181514                                0.46788
    17)   H                 0.0000181514                                0.46769
    18)   H                 0.0000181514                                0.46679


 =======================================
 M U L L I K E N   P O P U L A T I O N S
 =======================================
  
 The survey below gives for each atom:
 a) the total charge (Z minus electrons)
 b) the net spin polarization (nr of electrons spin-A minus spin-B)
 c) for each spin the atomic electron valence density (integrated) per L-value.

 Atom              Charge    Spin density          S         P         D         F
 ----              ------    ------------       ------    ------    ------    ------
 1 C               0.1566                       1.1357    2.6474    0.0603    0.0000
 2 C               0.1388                       1.1461    2.6544    0.0606    0.0000
 3 C               0.1352                       1.1405    2.6639    0.0604    0.0000
 4 C               0.1346                       1.1458    2.6587    0.0608    0.0000
 5 C               0.1716                       1.1341    2.6344    0.0599    0.0000
 6 C               0.0644                       1.1357    2.7100    0.0899    0.0000
 7 C               0.0842                       1.1805    2.6634    0.0720    0.0000
 8 C               0.1742                       1.1035    2.6590    0.0634    0.0000
 9 H              -0.1045                       1.0342    0.0702    0.0000    0.0000
 10 H             -0.0859                       1.0194    0.0665    0.0000    0.0000
 11 C              0.5677                       0.9625    2.3421    0.1277    0.0000
 12 O             -0.5236                       1.8690    4.5993    0.0553    0.0000
 13 H             -0.2163                       1.1510    0.0654    0.0000    0.0000
 14 H             -0.1262                       1.0531    0.0731    0.0000    0.0000
 15 H             -0.1455                       1.0754    0.0701    0.0000    0.0000
 16 H             -0.1387                       1.0690    0.0697    0.0000    0.0000
 17 H             -0.1454                       1.0755    0.0700    0.0000    0.0000
 18 H             -0.1411                       1.0689    0.0723    0.0000    0.0000

 Populations of individual BAS functions
 ----------------------------------------
 1 C            0.0006  0.3893  0.7789 -0.0331 -0.2067 -0.1765  0.1250  0.8342  0.8419  0.6839
                0.1992  0.1979  0.1485  0.0217  0.0212  0.0098  0.0172  0.0072 -0.0168
 2 C            0.0006  0.4000  0.7784 -0.0329 -0.2367 -0.1361  0.1241  0.8812  0.8008  0.6763
                0.1973  0.2029  0.1447  0.0191  0.0163  0.0051  0.0245  0.0117 -0.0161
 3 C            0.0006  0.3948  0.7781 -0.0329 -0.1625 -0.1966  0.1294  0.8136  0.8539  0.6790
                0.2063  0.1950  0.1458  0.0250  0.0194  0.0113  0.0160  0.0058 -0.0172
 4 C            0.0006  0.3995  0.7786 -0.0329 -0.1791 -0.1861  0.1220  0.8338  0.8459  0.6774
                0.2043  0.1967  0.1439  0.0216  0.0216  0.0102  0.0169  0.0073 -0.0168
 5 C            0.0006  0.3881  0.7785 -0.0331 -0.2533 -0.1435  0.1161  0.8832  0.8025  0.6842
                0.1955  0.2020  0.1477  0.0189  0.0166  0.0050  0.0241  0.0117 -0.0164
 6 C            0.0006  0.4075  0.7599 -0.0324 -0.1710 -0.2117  0.1875  0.8278  0.8369  0.6717
                0.2062  0.2086  0.1541  0.0270  0.0268  0.0151  0.0252  0.0141 -0.0184
 7 C            0.0006  0.4379  0.7745 -0.0326  0.0878 -0.1228 -0.1820  0.6694  0.8014  0.8431
                0.1547  0.2022  0.2096 -0.0099  0.0113  0.0137  0.0163  0.0218  0.0188
 8 C            0.0006  0.3435  0.7942 -0.0349  0.0582 -0.1023 -0.2404  0.7237  0.7941  0.8584
                0.1595  0.2018  0.2059 -0.0094  0.0086  0.0119  0.0152  0.0195  0.0175
 11 C           0.0006  0.1792  0.8210 -0.0383 -0.0927 -0.2029 -0.0996  0.6933  0.7945  0.6822
                0.1500  0.2024  0.2150 -0.0070  0.0128  0.0296  0.0241  0.0405  0.0277
 9 H            0.2360  0.4879  0.3104  0.0217  0.0252  0.0233
 10 H           0.1518  0.5640  0.3036  0.0213  0.0211  0.0241
 13 H           0.3903  0.4603  0.3004  0.0190  0.0184  0.0279
 14 H           0.2060  0.5505  0.2966  0.0230  0.0278  0.0223
 15 H           0.2547  0.5222  0.2985  0.0319  0.0176  0.0206
 16 H           0.2417  0.5286  0.2988  0.0192  0.0292  0.0214
 17 H           0.2550  0.5220  0.2985  0.0229  0.0260  0.0211
 18 H           0.2296  0.5434  0.2959  0.0320  0.0189  0.0213
 12 O           0.0005  0.9397  0.9457 -0.0169  0.4162  0.4952  0.3000  0.7844  0.8978  0.8549
                0.2587  0.3159  0.2761 -0.0031  0.0033  0.0167 -0.0044  0.0146  0.0282

 Gross Charges per Atom (Z minus electrons)
 ==========================================
             0.1566    0.1388    0.1352    0.1346    0.1716    0.0644    0.0842    0.1742   -0.1045   -0.0859
             0.5677   -0.5236   -0.2163   -0.1262   -0.1455   -0.1387   -0.1454   -0.1411
 Net Total:  0.00000000


 Atom-Atom Population Matrix (off-diagonal elements not doubled)
 ===============================================================

     1 :     2.6358
     2 :     0.4978    2.6356
     3 :    -0.0210    0.5050    2.6605
     4 :    -0.0611   -0.0206    0.5011    2.6350
     5 :    -0.0293   -0.0610   -0.0207    0.5028    2.6269
     6 :     0.5321   -0.0152   -0.0774   -0.0111    0.5257    2.9515
     7 :    -0.0632    0.0030   -0.0011    0.0021   -0.0557    0.3566    2.8562
     8 :    -0.0101   -0.0006   -0.0001   -0.0012   -0.0144   -0.0385    0.5722    2.7411
     9 :    -0.0075   -0.0004    0.0003    0.0000   -0.0112   -0.1017    0.4608   -0.0661    0.8962
    10 :    -0.0030   -0.0017   -0.0004   -0.0006   -0.0086   -0.0392   -0.0773    0.4466    0.0089    0.8253
    11 :    -0.0035   -0.0002   -0.0000   -0.0001   -0.0017    0.0039   -0.0310    0.4185   -0.0307   -0.0349
             2.1990
    12 :    -0.0007   -0.0001    0.0000    0.0000    0.0002   -0.0003    0.0009   -0.0167    0.0030   -0.0097
             0.4746    6.1538
    13 :    -0.0017   -0.0002   -0.0001   -0.0000   -0.0004   -0.0158   -0.0288   -0.1907   -0.0275    0.0011
             0.4425   -0.0815    1.1251
    14 :     0.4335   -0.0513    0.0103    0.0018    0.0032   -0.0713   -0.0388   -0.0050   -0.0065   -0.0143
            -0.0032    0.0000   -0.0035    0.9240
    15 :    -0.0658    0.4294   -0.0666    0.0064    0.0012    0.0064   -0.0025   -0.0005    0.0001   -0.0006
            -0.0001    0.0000   -0.0000   -0.0502    0.9426
    16 :     0.0064   -0.0669    0.4323   -0.0670    0.0063    0.0008    0.0002   -0.0001   -0.0001   -0.0002
            -0.0000   -0.0000   -0.0000   -0.0015   -0.0538    0.9375
    17 :     0.0007    0.0066   -0.0675    0.4285   -0.0650    0.0069   -0.0030   -0.0002   -0.0004   -0.0002
            -0.0000    0.0000   -0.0000    0.0012   -0.0017   -0.0536    0.9449
    18 :     0.0039    0.0019    0.0102   -0.0508    0.4299   -0.0778   -0.0348   -0.0083   -0.0127   -0.0053
            -0.0009    0.0001   -0.0022   -0.0023    0.0014   -0.0016   -0.0516    0.9418


 =================================================
 H I R S H F E L D   C H A R G E   A N A L Y S I S
 =================================================
  
 For each fragment: the (numerical) integral of rho(scf) * rho(fragment)/rho(sum-of-fragments)
 (nuclear charges are included, electrons are counted negative)

 The fragments and their ordering are defined in the early G E O M E T R Y output section.
 If you use single-atom fragments, this usually implies that all atoms of the same
 chemical type are grouped together. This may not be the order in which you listed them
 in the input file!

  Fragment                       Charge
 ------------------------------------------
    1  C                        -0.0438
    2  C                        -0.0476
    3  C                        -0.0507
    4  C                        -0.0473
    5  C                        -0.0452
    6  C                        -0.0107
    7  C                        -0.0130
    8  C                        -0.0519
    9  C                         0.0700
   10  H                         0.0689
   11  H                         0.0694
   12  H                         0.0439
   13  H                         0.0579
   14  H                         0.0596
   15  H                         0.0578
   16  H                         0.0593
   17  H                         0.0582
   18  O                        -0.2349

 Sum of these charges =          0.00001251
 (accuracy NumInt/Tails)


 =============================
 V O R O N O I   C H A R G E S
 =============================
  
 For each atom: the (numerical) integral of the total electronic charge density in its Voronoi cell,
 i.e. the region of space that is closer to that atom than to any other atom.
 (cf. Wigner-Seitz cells in crystals)

 Within the Voronoi cell the subintegrals over the atomic sphere and the remaining part are evaluated
 separately to give the numbers of electrons (negative charge) in these regions.
 The net total charge in the cell (including the nuclear charge) is also given.

 Values are provided for
    a) the Initial (sum-of-fragments) density
    b) the Orthogonalized-Fragments density
    c) the SCF density
    d) the Voronoi Deformation Density (VDD): the difference SCF-Initial for the complete atomic cell

  Atom                Initial                    OrthFrag                   SCF
             Sphere RestCell NetTotal   Sphere RestCell NetTotal   Sphere RestCell NetTotal      VDD
 -------     ------------------------   ------------------------   ------------------------    -----
    1 C      -2.139   -3.337    0.523   -2.282   -3.331    0.386   -2.164   -3.369    0.467   -0.056
    2 C      -2.139   -3.326    0.535   -2.282   -3.324    0.395   -2.163   -3.358    0.478   -0.056
    3 C      -2.139   -3.339    0.522   -2.281   -3.332    0.386   -2.163   -3.373    0.463   -0.059
    4 C      -2.139   -3.332    0.529   -2.281   -3.327    0.392   -2.163   -3.363    0.474   -0.054
    5 C      -2.139   -3.338    0.523   -2.282   -3.331    0.387   -2.164   -3.370    0.466   -0.057
    6 C      -2.144   -3.764    0.091   -2.317   -3.642    0.041   -2.172   -3.777    0.050   -0.041
    7 C      -2.144   -3.276    0.580   -2.300   -3.294    0.406   -2.172   -3.291    0.537   -0.043
    8 C      -2.143   -3.288    0.569   -2.297   -3.306    0.397   -2.173   -3.349    0.478   -0.091
    9 H      -0.071   -1.492   -0.563   -0.092   -1.310   -0.402   -0.103   -1.363   -0.466    0.098
   10 H      -0.071   -1.516   -0.587   -0.090   -1.320   -0.410   -0.102   -1.373   -0.475    0.112
   11 C      -2.145   -3.202    0.653   -2.277   -3.199    0.524   -2.167   -3.103    0.730    0.077
   12 O      -3.311   -4.840   -0.151   -3.546   -4.588   -0.134   -3.344   -5.055   -0.399   -0.248
   13 H      -0.070   -1.445   -0.515   -0.090   -1.299   -0.389   -0.104   -1.353   -0.458    0.058
   14 H      -0.071   -1.494   -0.565   -0.091   -1.311   -0.402   -0.103   -1.381   -0.484    0.082
   15 H      -0.071   -1.462   -0.533   -0.090   -1.307   -0.396   -0.103   -1.362   -0.465    0.067
   16 H      -0.070   -1.452   -0.522   -0.089   -1.297   -0.386   -0.103   -1.354   -0.457    0.065
   17 H      -0.071   -1.461   -0.531   -0.090   -1.304   -0.394   -0.103   -1.359   -0.463    0.069
   18 H      -0.071   -1.487   -0.557   -0.090   -1.312   -0.402   -0.103   -1.377   -0.480    0.077
 ---------------------------------------------------------------------------------------------------
 Total NetCharge:               0.000                      0.000                      0.000   -0.000
 (accuracy NumInt/Tails)

 Remark: the 'NetTotal' Voronoi charges often do not match the Mulliken and/or Hirshfeld charges very
 well. This is caused by the fact that chemically different atoms are not treated in accordance with
 their relative sizes. (Voronoi cells are defined by boundary planes halfway between the atoms.)
 However, the CHANGES in charge, comparing 'Initial' to 'SCF' for instance, do give a fair indication
 of the flow of charge caused by the relaxation from sum-of-fragments to self-consistency.

 Warning: the absolute accuracy of the VDD charges obtained using the Fuzzy Cells (Becke) integration
 scheme is much poorer than the one obtained with an 'equivalent' Voronoi integration grid. 


 =================================================================
 M U L T I P O L E   D E R I V E D   C H A R G E   A N A L Y S I S
 =================================================================

 This charge analysis uses the atomic multipoles (obtained from the fitted density) up to some level X,
 and reconstructs these multipoles exactly (up to level X) by distributing charges over all atoms.
 This is achieved by using Lagrange multipliers and a weight function to keep the multipoles local.

 Dummy atoms can be included (by setting INCDUM in MDC-block to 1) to obtain a fractional charge.
 This is generally useful and necessary only for small symmetrical molecules, when there are not
 enough degrees of freedom to reconstruct the multipoles.

 Since the atomic multipoles are reconstructed up to level X,
 the molecular multipoles are represented also up to level X.
 The recommended level is to reconstruct up to quadrupole : -> MDC-q charges.

 See: M. Swart, P.Th. van Duijnen, J.G. Snijders, J.Comput.Chem., (2001), p. 79-88.

 ------------------------------------------------------------- 
 Atomic electronic multipole moments from SCF equations (a.u.)
 ------------------------------------------------------------- 

   atom        charge        dip-x     dip-y     dip-z      quad-xx   quad-xy   quad-xz   quad-yy   quad-yz   quad-zz
 --------------------------------------------------------------------------------------------------------------------
    1 C      0.050549     0.011959  0.034627 -0.013707     0.496040 -0.003318  0.004459  0.376288 -0.257209 -0.872328
    2 C      0.054976     0.040158 -0.005510  0.000456     0.519584 -0.003520  0.002967  0.379512 -0.245380 -0.899096
    3 C      0.052175     0.013202 -0.032920  0.008546     0.488214 -0.009756  0.003623  0.418591 -0.252688 -0.906805
    4 C      0.055539    -0.023013 -0.032191  0.006877     0.492091  0.013795 -0.002410  0.403785 -0.252060 -0.895876
    5 C      0.049165    -0.036341  0.015449 -0.011438     0.495678  0.001019 -0.005656  0.403091 -0.248611 -0.898769
    6 C      0.012389    -0.021703  0.054108 -0.028720     0.365437 -0.038835 -0.013217  0.381451 -0.234786 -0.746888
    7 C      0.097877     0.002539 -0.035351  0.056455    -0.411141 -0.272344 -0.174997  0.186767 -0.117187  0.224374
    8 C      0.065811     0.017319  0.016800 -0.071834    -0.549390 -0.336179 -0.175393  0.186678 -0.154661  0.362712
    9 H     -0.037371    -0.002199  0.003955  0.017840    -0.078722 -0.067428 -0.079333  0.001142  0.058753  0.077579
   10 H     -0.025984     0.006652 -0.001358 -0.025038    -0.068372 -0.069997 -0.074125 -0.008909  0.063770  0.077282
   11 C      0.257650    -0.011926  0.032062 -0.020592    -0.296931 -0.195403 -0.101336  0.137946 -0.061063  0.158985
   12 O     -0.353152    -0.036282 -0.135888  0.340777    -0.237533  0.137644 -0.018482 -0.326295 -0.246334  0.563828
   13 H     -0.052829     0.001566  0.014678 -0.029487    -0.057327 -0.063779 -0.053051  0.022765  0.038183  0.034562
   14 H     -0.047040     0.021811  0.007748 -0.003497     0.077518  0.094749 -0.020867  0.082294 -0.047756 -0.159812
   15 H     -0.043504     0.025645 -0.003783  0.000641     0.233043 -0.023697  0.006903 -0.047432 -0.026398 -0.185611
   16 H     -0.045560     0.009599 -0.022547  0.005669     0.001128 -0.063889  0.017081  0.172103 -0.065598 -0.173231
   17 H     -0.043823    -0.014976 -0.019885  0.005833     0.061403  0.087355 -0.022683  0.112074 -0.055478 -0.173477
   18 H     -0.046866    -0.022247 -0.005986  0.002453     0.234691 -0.011410  0.002344 -0.051835 -0.017401 -0.182856

 --------------------------------------- 
 Multipole derived atomic charges (a.u.)
 --------------------------------------- 

 The MDC-m charges are just the Monopole terms in the multipole expansion, while for the MDC-d charges
 also the Dipoles are reconstructed. The usually preferred charges are the MDC-q charges.
 These reconstruct the Monopoles, Dipoles and Quadrupoles (both atomic AND molecular).

        Atom    Level:     MDC-m        MDC-d        MDC-q
 ---------------------------------------------------------
     1     C            0.050549     0.027779    -0.028312
     2     C            0.054976     0.030041    -0.518752
     3     C            0.052175     0.028477    -0.738309
     4     C            0.055539     0.029768    -0.562935
     5     C            0.049165     0.027204     0.017897
     6     C            0.012389     0.011936     0.657965
     7     C            0.097877     0.075744     0.487262
     8     C            0.065811     0.053486    -0.248399
     9     H           -0.037371    -0.026104    -0.242176
    10     H           -0.025984     0.005980     0.121068
    11     C            0.257650     0.339787     0.243273
    12     O           -0.353152    -0.470718    -0.467296
    13     H           -0.052829    -0.022060    -0.008460
    14     H           -0.047040    -0.026743     0.113541
    15     H           -0.043504    -0.018148     0.167381
    16     H           -0.045560    -0.022210     0.726707
    17     H           -0.043823    -0.019299     0.200634
    18     H           -0.046866    -0.024920     0.078913

 ------------------------------------------------ 
 Average absolute deviations in atomic multipoles
 ------------------------------------------------ 

 Stated here are the average differences between the atomic multipoles
 and the reconstructed atomic multipoles (from the distributed charges).
 If these values are not zero, this means there are not enough degrees of freedom,
 to be able to reconstruct the atomic multipoles. (This usually happens only
 for small and/or highly symmetric molecules). If this is the case, one could add
 dummy atoms as extra point charges (and setting INCDUM in MDC-block to 1).

 Level:                                 MDC-d        MDC-q
 ---------------------------------------------------------
 Charge   (a.u.)                       0.0000       0.0000
 Dipole   (Debye)                      0.0000       0.0002
 Quad.    (a.u.)                       0.1859       0.0000

 --------------------------------------- 
 Represented molecular multipole moments
 --------------------------------------- 

 Given here are the Molecular multipole moments from the atomic charges, and from the Fit Density.
 Note that the atomic charges represent the latter, NOT the ones from the Exact density.

            Q (a.u.)             Dipole moment (Debye)                                          Quadrupole moment (a.u.)
                                 x         y         z              xx        xy        xz        yy        yz        zz
------------------------------------------------------------------------------------------------------------------------
MDC-m        -0.0000        0.4225   -2.3987    2.6439         -1.1097   32.2106  -34.9542   -0.9981   11.2737    2.1079
MDC-d        -0.0000        0.3761   -2.6936    3.2571          1.7799   35.5931  -43.2515   -1.0579   13.9009   -0.7220
MDC-q        -0.0000        0.3761   -2.6908    3.2675          4.1912   35.3444  -43.5441    1.9719   13.1913   -6.1631
 
Fit.Dens.    -0.0000        0.3761   -2.6936    3.2571          4.1934   34.9619  -43.7831    1.9958   12.1666   -6.1892


 =============
 Dipole Moment  ***  (Debye)  ***
 =============
  
 Vector   :         0.37944754     -2.70374732      3.26555105
 Magnitude:         4.25653071

 This molecular dipole moment is calculated with analytic integration


 =========================================
 Quadrupole Moment (Buckingham convention)  ***  (a.u.)  ***
 =========================================
  
      quad-xx        quad-xy        quad-xz        quad-yy        quad-yz        quad-zz
      4.15100077    34.67922957   -44.24591290     2.02386636    11.12552155    -6.17486713

 This molecular quadrupole moment is calculated with analytic integration


 ===========================
 B O N D I N G   E N E R G Y  ***  (decomposition)  ***
 ===========================
  
*** IMPORTANT NOTE ***

The bond energy is computed as an energy difference between molecule and
fragments. In particular when the fragments are single atoms, they are usually
computed as SPHERICALLY SYMMETRIC and SPIN-RESTRICTED. Obviously, this usually
does NOT represent the true atomic groundstate.

To obtain the 'real' bond energy, (atomic) correction terms must be applied
for the true (multiplet) fragment ground state. See ref: E.J.Baerends,
V.Branchadell, M.Sodupe, Chem.Phys.Lett.265 (1997) 481

General theoretical background on the bond energy decomposition scheme used
here (Morokuma-Ziegler) can be found in the review paper:
F.M. Bickelhaupt and E.J. Baerends,
"Kohn-Sham Density Functional Theory: Predicting and Understanding Chemistry"
In: Rev. Comput. Chem.; Lipkowitz, K. B. and Boyd, D. B., Eds.;
Wiley-VCH: New York, 2000, Vol. 15, 1-86.

Symbols used in the Bickelhaupt-Baerends (BB) paper are given below to make
the direct connection to that paper, where detailed explanations can be found
on the meaning of the various terms.


                                                   hartree              eV         kcal/mol           kJ/mol
                                      --------------------     -----------       ----------      -----------

Pauli Repulsion
  Kinetic (Delta T^0):                  48.118496319393934       1309.3709         30194.82        126335.09
  Delta V^Pauli Coulomb:               -24.432588795306735       -664.8446        -15331.68        -64147.75
  Delta V^Pauli LDA-XC:                 -5.992111281464506       -163.0536         -3760.11        -15732.29
                                      --------------------     -----------       ----------      -----------
  Total Pauli Repulsion:                17.693796242622692        481.4727         11103.03         46455.06
 (Total Pauli Repulsion =
  Delta E^Pauli in BB paper)

Steric Interaction
  Pauli Repulsion (Delta E^Pauli):      17.693796242622692        481.4727         11103.03         46455.06
  Electrostatic Interaction:            -3.629915996538165        -98.7750         -2277.81         -9530.34
 (Electrostatic Interaction =
  Delta V_elstat in the BB paper)
                                      --------------------     -----------       ----------      -----------
  Total Steric Interaction:             14.063880246084526        382.6977          8825.22         36924.71
 (Total Steric Interaction =
  Delta E^0 in the BB paper)

Orbital Interactions
  A:                                   -18.574452650484755       -505.4366        -11655.65        -48767.22
                                      --------------------     -----------       ----------      -----------
  Total Orbital Interactions:          -18.574452650484755       -505.4366        -11655.65        -48767.22

Alternative Decomposition Orb.Int.
  Kinetic:                             -43.201454788646366      -1175.5714        -27109.33       -113425.40
  Coulomb:                              22.982634113934303        625.3893         14421.82         60340.90
  XC:                                    1.644368024227305         44.7455          1031.86          4317.29
                                      --------------------     -----------       ----------      -----------
  Total Orbital Interactions:          -18.574452650484758       -505.4366        -11655.65        -48767.22

  Residu (E=Steric+OrbInt+Res):         -0.000120221326002         -0.0033            -0.08            -0.32

Total Bonding Energy:                   -4.510692625726231       -122.7422         -2830.50        -11842.82


Summary of Bonding Energy (energy terms are taken from the energy decomposition above)
======================================================================================

  Electrostatic Energy:                 -3.629915996538165        -98.7750         -2277.81         -9530.34
  Kinetic Energy:                        4.917041530747568        133.7995          3085.49         12909.69
  Coulomb (Steric+OrbInt) Energy:       -1.450074902698436        -39.4585          -909.94         -3807.17
  XC Energy:                            -4.347743257237202       -118.3081         -2728.25        -11415.00
                                      --------------------     -----------       ----------      -----------
  Total Bonding Energy:                 -4.510692625726235       -122.7422         -2830.50        -11842.82


Correction terms (incorporated in energies above; only for test purposes):

1. Indication of fit-quality: 1st-order fit-correction used in the energy (hartree):   0.0002885843
2. Electrostatic (Fit correction):   0.0000000000

Scaled ZORA energy correction, not included in bonding energy (hartree):           -0.0000859186
 NOTE: This scaled ZORA energy correction should only be used to compare two calculations
 in which the only difference in the calculation is the electron configuration.
 Then the difference in energy of this term should be added to the difference in energy of
 the two electron configurations.
 This term should not be used otherwise.
 In practice it is useful only for core excitation energy calculations.


 =========================================
 F R A G M E N T   E N E R G Y   T E R M S  ***  (summed over all fragments)  ***
 =========================================
  

The energy terms below are (parts of) the Total Energy of the fragments from which the molecule
 is built.

Exchange and Correlation
  Exchange LDA:                        -48.017927636789814      -1306.6343        -30131.71       -126071.05
  Exchange GGA:                          0.000000000000000          0.0000             0.00             0.00
  Correlation LDA:                      -4.217969722786882       -114.7768         -2646.82        -11074.28
  Correlation GGA:                       0.000000000000000          0.0000             0.00             0.00
                                      --------------------     -----------       ----------      -----------
  Total XC:                            -52.235897359576697      -1421.4111        -32778.52       -137145.33


 =======================================================
 S F O   P O P U L A T I O N S ,   M O   A N A L Y S I S
 =======================================================
  
 A Mulliken population analysis is performed on (input-)selected MOs. All populations refer to SFOs.
 BAS populations may have been printed directly after the SCF part.


                                       === A ===


 SFO contributions (%) per orbital
 (multiplication by the orbital occupation yields the SFO Gross Populations)

 Orb.:       16     17     18     19     20     21     22     23     24     25     26     27     28     29
 occup:     2.00   2.00   2.00   2.00   2.00   2.00   2.00   2.00   2.00   2.00   0.00   0.00   0.00   0.00
 CF+SFO     ----   ----   ----   ----   ----   ----   ----   ----   ----   ----   ----   ----   ----   ----
 ------
     12:    0.00   0.00  -0.01  -0.00  -0.02   0.00  -0.02   0.00  -0.01  -0.00  -0.20   0.00  -0.07  -2.13
     14:   -0.01   0.34  -0.03  -0.00   2.20   2.97   1.47  -0.00   0.11   0.00   0.70   0.02   0.12   0.03
     15:   -0.01   0.04  -0.10   0.00   0.60   1.30   0.29   0.00  -0.01  -0.01   0.07   0.02  -0.09  -1.29
     17:    0.65   0.62   0.17   0.34   5.76   2.35   0.03   1.76   0.44   0.09   0.17   1.45   0.45   0.40
     20:    0.25   0.15   2.56  11.65   0.65  -0.00   0.19  25.70   3.70   0.81   1.49  24.73   5.94   0.03
     21:    0.02   0.03  -0.06  -0.74   0.05   0.04   0.08   0.10   0.03   0.00  -0.09  -2.97  -0.04   0.00
     29:   -0.00  -0.01   0.00   0.00   0.00  -0.00  -0.03   0.00  -0.00   0.00  -0.06  -0.00  -0.01  -2.04
     31:    0.02   0.31   0.01   0.10   1.22   4.93   0.44  -0.00   0.03   0.00   0.01   0.00  -0.00   0.84
     32:    0.00   0.04   0.00   0.00   0.32   1.12   0.08  -0.00   0.00   0.00  -0.02  -0.00  -0.01  -0.88
     34:    0.60   0.27   0.14   1.79   5.91   2.36  -0.00   1.28   0.78   0.02   0.01   1.51   0.76   0.04
     35:    0.08   0.38  -0.03  -0.02   2.20   1.16  -0.00   0.00   0.01  -0.00  -0.00  -0.14  -0.02  -0.55
     37:   -0.00   0.00   2.26  12.84   0.21   1.48   3.58  17.99   7.04   0.06   0.86  22.62   7.74   0.11
     38:    0.00   0.03  -0.09  -0.71   0.15   0.07  -0.01   0.08   0.03   0.00  -0.04  -2.55  -0.65  -0.12
     46:   -0.00  -0.08  -0.01  -0.00   0.00  -0.00  -0.00  -0.00  -0.00  -0.00  -0.00   0.00   0.00  -1.94
     48:    0.24   0.99   0.06   0.48   2.31   7.37   0.10   0.00   0.00   0.00   0.00  -0.00   0.00   0.15
     49:    0.02   0.13   0.01   0.10   0.53   2.01   0.06  -0.00   0.01   0.00   0.04  -0.00   0.01  -0.12
     51:    0.05   4.42   0.03   0.87   5.46   3.30   0.34   0.03   1.40   0.09   0.23   0.01   1.92   0.95
     52:    0.01   0.53   0.00  -0.06   0.78   0.70  -0.02   0.00   0.01  -0.00   0.00   0.00  -0.26  -1.18
     54:    0.10   0.58   2.29  13.98   0.65   0.17   6.54   0.50  20.69   1.29   3.39   0.13  25.98  -0.01
     55:   -0.01   0.02  -0.15  -0.76   0.03   0.03   0.00   0.00   0.07   0.00  -0.22  -0.01  -3.19   0.01
     63:   -0.00  -0.01   0.00   0.00   0.00  -0.01  -0.01  -0.00   0.00  -0.00  -0.07  -0.00  -0.01  -2.13
     65:    0.09   0.80   0.05   0.39   2.64   5.98   0.05   0.00   0.00   0.00   0.02   0.00   0.00   0.12
     66:    0.01   0.42   0.04   0.13   0.69   1.82   0.06   0.00   0.00  -0.00  -0.00   0.00  -0.00   0.20
     68:    0.53   0.00   0.12   0.68   5.56   0.53   0.98   1.89   0.05   0.03   0.14   1.76   0.32   0.74
     69:    0.07   0.08  -0.02  -0.05   2.30  -0.05  -0.00   0.01   0.00   0.01   0.01  -0.17  -0.03  -1.59
     71:    0.24   0.06   2.59  13.52   0.25   0.97   1.28  24.53   2.27   0.11   0.00  25.84   6.18   0.25
     72:   -0.01   0.00  -0.15  -0.62   0.18  -0.07  -0.00   0.09   0.01  -0.00   0.01  -2.92  -0.46  -0.23
     80:    0.00   0.00  -0.01  -0.00  -0.02   0.00  -0.03  -0.00  -0.00  -0.00  -0.20  -0.00  -0.02  -2.26
     82:    0.14   0.99  -0.03   0.11   1.63   3.68   0.45   0.00   0.02  -0.00   0.21   0.00  -0.00   0.75
     83:    0.03   0.24  -0.00   0.06   0.16   1.06  -0.04   0.00  -0.01   0.01   0.05   0.01   0.00  -1.70
     85:    0.73   0.01   0.22   1.30   6.76   1.06   1.61   1.28   0.20   0.18  -0.00   1.51   0.90  -0.18
     86:    0.20  -0.01  -0.08   0.03   1.20   0.54   0.48   0.00  -0.01  -0.00   0.30  -0.21  -0.03  -0.52
     88:    0.04   0.17   3.67   9.39   0.50   0.00   0.55  19.48   9.69   0.69   3.78  20.84   7.52  -0.02
     89:    0.02  -0.00  -0.13  -0.73   0.09   0.03  -0.00   0.05   0.19   0.00  -0.20  -2.30  -0.10  -0.07
     99:    0.07   0.89   0.03  -0.01   0.94   4.96   0.83   0.00   0.02   0.01  -0.01  -0.00   0.03   0.00
    100:   -0.02   0.00  -0.05  -0.02   0.63   1.12   0.50  -0.00   0.09  -0.02   0.29   0.01   0.04   0.01
    102:    0.04   4.14  -0.20   0.90   1.79   1.27   0.02   0.03   1.54   0.00   0.09  -0.01   1.79  -0.27
    103:   -0.02   0.19  -0.47  -0.05   2.05   0.54   0.01   0.00  -0.07  -0.04   0.02   0.09  -1.20  -0.88
    105:    0.39   1.02   6.36   6.94   0.15   0.06   6.43   0.49  18.25   0.73   1.14   0.16  28.09  -0.02
    106:   -0.01   0.07   0.04  -0.05   0.19   0.00   0.06   0.01   0.07   0.01  -0.21  -0.02  -6.17  -0.06
    116:    2.15   0.99   0.16   1.56   0.51   1.78  21.55   0.03   2.85   0.00  25.13   0.01   3.86  -0.02
    117:   -0.09   0.43   0.02   0.15   0.10   0.29  -0.01   0.00   0.01   0.06  -1.42   0.11  -0.76   0.20
    119:    0.64   3.13  -0.06  -0.02   4.43   0.19   4.24   0.01   1.35   0.10   6.22   0.05   0.42  -0.41
    120:   -0.06   1.88  -0.21  -0.05   1.04   0.01  -0.00   0.00   0.00   0.01  -0.19   0.05   0.00  -0.33
    122:    0.25   0.17   4.00   3.55   0.01   0.67   0.69  -0.00   0.77   0.67   2.30   0.01   0.09  -0.02
    123:    0.00  -0.01   0.38   0.58   0.01   0.00   0.09  -0.00   0.41   0.22  -0.23   0.03   0.01  -1.02
    130:    0.08   0.17   1.09  -0.07   0.10   0.00   0.18   0.04   0.61   1.28   0.01  -0.02   0.29  -0.13
    133:   12.92   0.99   1.67   0.40   0.20   0.22  14.34   0.02   8.55   0.20   9.20   0.14  -0.00   0.10
    136:    1.52   3.93   3.50   0.02   0.21   0.09   3.39   0.02   2.09   3.49   2.45   0.01   0.09  -0.00
    139:    0.68   0.09   6.46   3.45   0.05   0.04   2.94   0.01   0.03   0.41   0.50   0.12   0.37  -0.55
    140:    0.02   0.06   1.11   0.79  -0.08   0.01   0.12   0.00  -0.01   0.43  -0.00  -0.04  -0.33  -0.85
    150:   23.61   0.14   4.02   0.00   0.10   0.28   0.10   0.00   0.04   0.40  13.55   0.88   1.84   0.10
    153:    8.53   2.53   0.58   0.11   0.11   0.09  -0.00   0.01  -0.00   0.57   3.23   0.24   1.52  -0.10
    154:   -0.09   1.48   0.30   0.04   0.08   0.01  -0.02   0.00   0.00   0.87  -0.04  -0.02  -0.01  -0.28
    156:    3.18   4.26   1.90   0.47   0.18   0.00   0.04   0.00   0.06   0.24   1.28   0.04   0.18  -0.01
    157:    0.04   3.88   1.94   0.17   0.31   0.01   0.01  -0.00  -0.00   0.01  -0.01   0.00   0.05   0.32
    163:    0.05  -0.00   0.19   0.06   0.01   0.01  -0.00   0.00   0.12   1.08   0.02   0.01   0.00  -0.00
    164:   -0.00   6.32   2.37   5.21   1.38   0.04   1.29   0.04   2.09  -0.07   0.13  -0.00   6.25   0.56
    165:   -0.00   0.13  -0.13   0.20  -0.02   0.00  -0.00   0.00  -0.08   0.01  -0.00  -0.01   0.43   3.75
    170:    0.44   3.76  18.12   4.21   0.46   0.03   0.07  -0.01  -0.05  -0.01   0.02  -0.00   0.23  -0.84
    176:    0.21   0.46   8.65   1.42   0.07   0.05   0.10   0.00   0.46  11.52  -0.00   0.05  -0.03  -0.49
    182:    0.51   0.76  -0.02   0.15   1.47  11.04   0.09   0.00  -0.04  -0.01  -0.02   0.04  -0.03   6.65
    183:    0.03  -0.06  -0.13  -0.01  -0.01  -0.01  -0.03   0.00  -0.06  -0.02  -0.01   0.07  -0.05   8.74
    188:   -0.00   0.01   0.00   0.18   5.31   7.54   0.69   0.00   0.03   0.00   0.20  -0.00   0.06   9.97
    189:   -0.00  -0.03  -0.00  -0.00  -0.02   0.04   0.01  -0.00   0.00   0.00  -0.01  -0.00  -0.00  13.87
    194:    0.00   5.60   0.06   0.04  15.52   0.37   0.01   0.00   0.00   0.00   0.00   0.00   0.00  12.53
    195:   -0.00   0.16   0.00   0.00   0.07   0.00  -0.00  -0.00   0.00  -0.00  -0.00   0.00   0.00  16.37
    200:    0.11   0.07   0.05   0.16   2.10  10.74   0.67   0.00   0.03   0.01   0.19  -0.00   0.03  11.44
    201:    0.00  -0.02  -0.00   0.00  -0.01   0.03  -0.00   0.00  -0.00  -0.00  -0.01  -0.00   0.00  15.98
    206:    0.22   0.76   0.03   0.36   4.41   7.66   0.25  -0.00   0.01  -0.00  -0.07   0.01   0.00   9.50
    207:    0.03  -0.05  -0.09  -0.04   0.03  -0.05  -0.05  -0.00  -0.00  -0.01  -0.03   0.01  -0.02  12.98
    212:    0.05   7.36   2.71   0.26   0.09   0.01  -0.00   0.00  -0.00   0.00  -0.00   0.00  -0.00  -0.00
    215:   26.69   1.22   2.12   0.34   0.47   0.85  15.57   0.01   1.92  19.73  15.87   0.45   0.89   0.01
    216:   -0.18   0.00  -0.00   0.00   0.00   0.00  -0.06   0.00  -0.03  -0.17  -1.15  -0.06  -0.15  -0.00
    218:   10.25   1.62   4.56   0.62   0.01   0.24   1.84   0.11   6.25  49.69   3.44   0.08   1.36   0.03
    221:    1.76  25.80  10.80   1.25   0.75   0.36   0.62   0.02   1.60   3.89   1.42   0.03   0.19   0.03


 Summation over all MOs, multiplied by occupation: Total SFO Gross Populations in this Irrep
 ===========================================================================================

     0.00    0.00    0.00    0.00    0.00    0.00    0.00    0.00    0.00    0.00    1.15   -0.01
     0.00    0.78    0.06   -0.01    0.83    0.04   -0.01    0.97   -0.01   -0.00    0.01    0.02
     0.02    0.01    0.01    1.16   -0.01    0.00    0.82    0.03   -0.01    0.82    0.06   -0.01
     0.96   -0.01   -0.00    0.01    0.02    0.02    0.01    0.01    1.15   -0.01    0.00    0.82
     0.05   -0.01    0.83    0.03   -0.01    0.97   -0.02   -0.00    0.00    0.02    0.02    0.01
     0.01    1.16   -0.01    0.00    0.82    0.05   -0.01    0.82    0.04   -0.01    0.96   -0.01
    -0.00    0.00    0.02    0.02    0.01    0.01    1.15   -0.01    0.00    0.80    0.03   -0.01
     0.81    0.06   -0.01    0.96   -0.01   -0.00    0.01    0.02    0.02    0.01    0.01    1.15
    -0.01    0.00    0.83    0.04   -0.01    0.79    0.06   -0.01    1.02   -0.00   -0.00    0.01
     0.03    0.03    0.02    0.01    1.20   -0.02    0.00    0.90    0.01   -0.00    0.84    0.05
    -0.01    0.86    0.02   -0.01    0.02    0.01    0.01    0.01    0.02    1.11   -0.01    0.00
     0.94    0.00   -0.00    0.86    0.04   -0.01    0.78    0.05   -0.01    0.02    0.01    0.01
     0.01    0.02    0.95    0.01    0.00    0.76    0.00   -0.01    0.74    0.06   -0.01    0.68
     0.13   -0.01    0.03    0.01    0.01    0.03    0.04    1.04   -0.00   -0.00    0.02    0.03
     0.02    1.01    0.01   -0.00    0.02    0.02    0.02    1.17   -0.02   -0.00    0.02    0.02
     0.03    1.06   -0.00   -0.00    0.02    0.03    0.02    1.08    0.00   -0.00    0.03    0.02
     0.02    1.07    0.00   -0.00    0.02    0.03    0.02    1.08    0.00   -0.00    0.02    0.03
     0.02    1.07   -0.00   -0.00    0.03    0.02    0.02    1.87   -0.00    0.00    1.47   -0.01
     0.00    1.72   -0.01    0.00    1.43    0.00   -0.00    0.02    0.00    0.00    0.02    0.01


 List of selected MOs, ordered by energy, with the most significant SFO gross populations
 ========================================================================================

 Each percentage contribution in the table below corres ponds to the indicated SFO.
 In general, a SFO may be a linear combination of several Fragment Orbitals on the same,
 or on symmetry-related Fragments. Only the first 'member' of such a combination is
 specified here. A full definition of all SFOs is given in an earlier part of the output.
 The numbering of the SFOs in this table does NOT include the Core Orbitals, and starts
 from one for each symmetry representation, as in the SFO definition list earlier.

       E(eV)  Occ       MO           %     SFO (first member)   E(eV)  Occ   Fragment
 -------------------------------------------------------------------------------------

     -22.311  2.00     2 A         30.35%     1 S             -13.685  2.00     6 C
                                   16.46%     1 S             -13.685  2.00     7 C
                                   12.45%     1 S             -13.685  2.00     1 C
                                   12.05%     1 S             -13.685  2.00     5 C
                                    6.69%     1 S             -13.685  2.00     2 C
                                    6.66%     1 S             -13.685  2.00     4 C
                                    5.16%     1 S             -13.685  2.00     3 C
                                    5.08%     1 S             -13.685  2.00     8 C
                                    1.70%     1 P:x            -5.458  0.67     1 C
                                    1.40%     1 S              -6.353  1.00    10 H
                                    1.37%     1 P:x            -5.458  0.67     5 C
                                    1.33%     1 P:x            -5.458  0.67     2 C
                                    1.08%     1 P:y            -5.458  0.67     4 C
                                   -1.04%     2 P:y             4.576  0.00     7 C
     -20.855  2.00     3 A         20.06%     1 S             -13.685  2.00     7 C
                                   15.97%     1 S             -13.685  2.00     8 C
                                   14.26%     1 S             -13.685  2.00     3 C
                                   10.44%     1 S             -13.685  2.00     4 C
                                    9.92%     1 S             -13.685  2.00     2 C
                                    3.40%     1 P:y            -5.458  0.67     6 C
                                   -3.30%     2 P:y             4.576  0.00     6 C
                                    2.66%     1 S              -6.353  1.00    10 H
                                    2.37%     1 S             -13.685  2.00     5 C
                                    2.33%     1 P:y            -5.458  0.67     1 C
                                    2.31%     1 P:y            -5.458  0.67     9 C
                                    2.29%     1 S             -13.685  2.00     9 C
                                    1.96%     1 P:z            -5.458  0.67     8 C
                                    1.80%     1 S             -13.685  2.00     1 C
                                    1.69%     1 S              -6.353  1.00    11 H
                                    1.64%     1 P:z            -5.458  0.67     9 C
                                    1.46%     1 S              -6.353  1.00    15 H
                                    1.33%     1 P:y            -5.458  0.67     5 C
                                    1.31%     1 S             -23.825  2.00    18 O
                                    1.23%     1 S             -13.685  2.00     6 C
                                    1.16%     1 P:x            -5.458  0.67     2 C
                                    1.15%     1 S              -6.353  1.00    16 H
                                    1.12%     1 P:z            -5.458  0.67     7 C
                                    1.08%     1 S              -6.353  1.00    14 H
                                   -1.05%     2 P:y             4.576  0.00     5 C
                                    1.05%     1 P:y            -5.458  0.67     3 C
     -19.067  2.00     4 A         15.58%     1 S             -13.685  2.00     8 C
                                   13.25%     1 S             -13.685  2.00     3 C
                                   12.92%     1 S             -13.685  2.00     6 C
                                    8.99%     1 S             -13.685  2.00     2 C
                                    7.06%     1 S             -13.685  2.00     5 C
                                    6.16%     1 S             -13.685  2.00     9 C
                                    5.61%     1 P:y            -5.458  0.67     7 C
                                    3.95%     1 P:y            -5.458  0.67     9 C
                                    3.25%     1 P:z            -5.458  0.67     7 C
                                    2.77%     1 P:z            -5.458  0.67     9 C
                                    2.56%     1 S             -23.825  2.00    18 O
                                    2.51%     1 S              -6.353  1.00    15 H
                                    1.82%     1 P:x            -5.458  0.67     1 C
                                    1.80%     1 P:x            -5.458  0.67     4 C
                                    1.66%     1 S              -6.353  1.00    17 H
                                    1.62%     1 S              -6.353  1.00    14 H
                                    1.57%     1 P:y            -5.458  0.67     5 C
                                    1.27%     1 S              -6.353  1.00    11 H
                                    1.25%     1 P:y            -5.458  0.67     8 C
                                    1.09%     1 S             -13.685  2.00     4 C
                                    1.00%     1 S              -6.353  1.00    12 H
     -18.926  2.00     5 A         22.08%     1 S             -13.685  2.00     1 C
                                   21.08%     1 S             -13.685  2.00     4 C
                                   14.97%     1 S             -13.685  2.00     5 C
                                   13.42%     1 S             -13.685  2.00     2 C
                                    4.94%     1 P:x            -5.458  0.67     6 C
                                    4.55%     1 S              -6.353  1.00    13 H
                                    4.17%     1 S              -6.353  1.00    16 H
                                    3.47%     1 P:x            -5.458  0.67     3 C
                                    3.11%     1 S              -6.353  1.00    17 H
                                    2.72%     1 S              -6.353  1.00    14 H
                                   -2.09%     2 P:x             4.576  0.00     6 C
                                   -1.94%     2 P:x             4.576  0.00     3 C
                                    1.82%     1 P:y            -5.458  0.67     2 C
                                    1.60%     1 P:y            -5.458  0.67     5 C
     -16.779  2.00     6 A         13.71%     1 S             -13.685  2.00     3 C
                                   11.39%     1 S             -13.685  2.00     7 C
                                    7.38%     1 P:y            -5.458  0.67     6 C
                                    7.05%     1 S             -13.685  2.00     1 C
                                    6.91%     1 S             -13.685  2.00     9 C
                                    6.82%     1 S             -13.685  2.00     5 C
                                    5.39%     1 P:y            -5.458  0.67     2 C
                                    5.19%     1 S              -6.353  1.00    15 H
                                    3.39%     1 P:y            -5.458  0.67     8 C
                                    2.91%     1 S             -13.685  2.00     8 C
                                    2.89%     1 P:x            -5.458  0.67     4 C
                                    2.67%     1 P:y            -5.458  0.67     9 C
                                    2.64%     1 S             -23.825  2.00    18 O
                                    2.51%     1 P:y            -5.458  0.67     4 C
                                    2.32%     1 S              -6.353  1.00    10 H
                                    1.51%     1 P:x            -5.458  0.67     6 C
                                    1.45%     1 P:y            -5.458  0.67     7 C
                                    1.42%     1 P:z            -5.458  0.67     8 C
                                    1.37%     1 P:z            -5.458  0.67     9 C
                                    1.36%     1 S              -6.353  1.00    12 H
                                    1.34%     1 S              -6.353  1.00    13 H
                                    1.18%     1 S              -6.353  1.00    17 H
     -15.571  2.00     7 A         12.78%     1 P:x            -5.458  0.67     6 C
                                   10.02%     1 S             -13.685  2.00     2 C
                                    9.97%     1 S             -13.685  2.00     4 C
                                    9.46%     1 P:x            -5.458  0.67     3 C
                                    7.24%     1 S             -13.685  2.00     1 C
                                    7.19%     1 S             -13.685  2.00     5 C
                                    5.14%     1 S              -6.353  1.00    16 H
                                    5.10%     1 S              -6.353  1.00    14 H
                                    4.44%     1 P:y            -5.458  0.67     5 C
                                    4.29%     1 S              -6.353  1.00    13 H
                                    4.25%     1 S              -6.353  1.00    17 H
                                    3.66%     1 P:y            -5.458  0.67     1 C
                                    2.89%     1 P:x            -5.458  0.67     7 C
                                    2.06%     1 P:y            -5.458  0.67     4 C
                                    2.05%     1 P:y            -5.458  0.67     2 C
                                    1.84%     1 P:y            -5.458  0.67     6 C
                                    1.52%     1 P:y            -5.458  0.67     3 C
                                    1.07%     1 P:x            -5.458  0.67     1 C
     -14.652  2.00     8 A          9.59%     1 P:x            -5.458  0.67     1 C
                                    7.31%     1 P:x            -5.458  0.67     4 C
                                    7.22%     1 S             -13.685  2.00     6 C
                                    5.42%     1 S             -13.685  2.00     7 C
                                    5.07%     1 P:y            -5.458  0.67     5 C
                                    4.85%     1 S             -13.685  2.00     3 C
                                    4.78%     1 S             -13.685  2.00     9 C
                                    4.47%     1 S             -13.685  2.00     2 C
                                    4.29%     1 S              -6.353  1.00    14 H
                                    4.24%     1 P:x            -5.458  0.67     5 C
                                    3.80%     1 S             -13.685  2.00     4 C
                                    3.68%     1 S              -6.353  1.00    16 H
                                    3.62%     1 P:y            -5.458  0.67     2 C
                                    2.94%     1 P:x            -5.458  0.67     2 C
                                    2.48%     1 S              -6.353  1.00    17 H
                                    2.35%     1 S              -6.353  1.00    15 H
                                    2.21%     1 P:y            -5.458  0.67     8 C
                                    2.21%     1 S             -23.825  2.00    18 O
                                    2.03%     1 S              -6.353  1.00    10 H
                                    1.95%     1 S              -6.353  1.00    13 H
                                    1.87%     1 P:z            -5.458  0.67     8 C
                                    1.86%     1 P:y            -5.458  0.67     6 C
                                    1.58%     1 S              -6.353  1.00    12 H
                                    1.27%     1 P:y            -5.458  0.67     7 C
     -14.375  2.00     9 A         15.43%     1 S              -6.353  1.00    11 H
                                   14.85%     1 S              -6.353  1.00    12 H
                                    8.86%     1 S             -13.685  2.00     8 C
                                    8.59%     1 S              -6.353  1.00    10 H
                                    8.17%     1 P:z            -5.458  0.67     7 C
                                    7.59%     1 S             -13.685  2.00     9 C
                                    6.65%     1 P:z            -5.458  0.67     9 C
                                    5.09%     1 P:y            -5.458  0.67     8 C
                                    3.98%     1 P:z            -5.458  0.67     8 C
                                    2.67%     1 P:x            -5.458  0.67     8 C
                                    2.65%     1 P:y            -5.458  0.67     7 C
                                    2.41%     1 P:x            -5.458  0.67     9 C
                                    2.38%     1 P:y            -5.458  0.67     9 C
                                    2.18%     1 S             -13.685  2.00     7 C
                                    1.88%     1 P:z            -5.458  0.67     6 C
                                    1.73%     1 P:x            -5.458  0.67     7 C
                                    1.59%     1 P:z            -9.272  1.33    18 O
                                   -1.18%     2 P:y             4.576  0.00     8 C
                                   -1.11%     2 P:z             4.576  0.00     8 C
                                    1.06%     1 P:y            -9.272  1.33    18 O
                                    1.05%     1 S             -23.825  2.00    18 O
     -13.238  2.00    10 A          8.51%     1 P:y            -5.458  0.67     3 C
                                    7.46%     1 P:x            -5.458  0.67     2 C
                                    6.73%     1 P:x            -5.458  0.67     5 C
                                    6.37%     1 S              -6.353  1.00    15 H
                                    5.56%     1 P:z            -5.458  0.67     8 C
                                    5.45%     1 P:y            -5.458  0.67     4 C
                                    5.29%     1 P:y            -5.458  0.67     1 C
                                    4.71%     1 S              -6.353  1.00    13 H
                                    4.43%     1 P:y            -5.458  0.67     6 C
                                    4.26%     1 S              -6.353  1.00    17 H
                                    3.96%     1 P:y            -5.458  0.67     7 C
                                    3.55%     1 S              -6.353  1.00    16 H
                                    3.14%     1 S              -6.353  1.00    14 H
                                    2.50%     1 S             -13.685  2.00     9 C
                                    2.30%     1 S             -23.825  2.00    18 O
                                    2.21%     1 P:x            -5.458  0.67     4 C
                                    1.92%     1 S             -13.685  2.00     7 C
                                    1.92%     1 S              -6.353  1.00    10 H
                                    1.83%     1 P:x            -5.458  0.67     1 C
                                    1.58%     1 P:z            -5.458  0.67     7 C
                                    1.25%     1 P:z            -9.272  1.33    18 O
                                    1.24%     1 P:x            -5.458  0.67     3 C
     -12.534  2.00    11 A         13.04%     1 S              -6.353  1.00    12 H
                                   11.27%     1 P:z            -5.458  0.67     7 C
                                   10.97%     1 S              -6.353  1.00    10 H
                                    9.38%     1 P:y            -5.458  0.67     9 C
                                    5.89%     1 P:y            -5.458  0.67     8 C
                                    5.22%     1 P:z            -5.458  0.67     8 C
                                    5.11%     1 P:z            -5.458  0.67     6 C
                                    5.09%     1 P:y            -9.272  1.33    18 O
                                    3.99%     1 P:x            -5.458  0.67     9 C
                                    2.57%     1 P:x            -5.458  0.67     7 C
                                    2.49%     1 P:z            -5.458  0.67     9 C
                                    2.24%     1 P:x            -9.272  1.33    18 O
                                    2.21%     1 P:y            -5.458  0.67     2 C
                                    2.07%     1 P:x            -5.458  0.67     3 C
                                    1.48%     1 P:z            -9.272  1.33    18 O
                                    1.24%     1 P:x            -5.458  0.67     6 C
                                    1.17%     1 S             -13.685  2.00     9 C
                                    1.13%     2 P:y             4.576  0.00     9 C
                                    1.11%     1 P:z            -5.458  0.67     1 C
                                    1.05%     1 P:y            -5.458  0.67     5 C
     -11.917  2.00    12 A         10.82%     1 P:y            -5.458  0.67     2 C
                                   10.67%     1 P:x            -5.458  0.67     3 C
                                    9.79%     1 P:x            -5.458  0.67     6 C
                                    7.63%     1 P:y            -5.458  0.67     5 C
                                    6.97%     1 P:x            -5.458  0.67     1 C
                                    6.26%     1 P:x            -5.458  0.67     4 C
                                    5.21%     1 P:y            -5.458  0.67     4 C
                                    4.78%     1 P:y            -5.458  0.67     1 C
                                    3.45%     1 P:y            -5.458  0.67     7 C
                                    2.66%     1 P:y            -5.458  0.67     8 C
                                    2.11%     1 P:y            -5.458  0.67     6 C
                                    2.02%     1 P:z            -5.458  0.67     7 C
                                    1.97%     1 P:x            -5.458  0.67     7 C
                                    1.85%     2 P:x             4.576  0.00     6 C
                                    1.83%     1 P:z            -5.458  0.67     5 C
                                    1.62%     1 S              -6.353  1.00    10 H
                                    1.56%     2 P:y             4.576  0.00     5 C
                                    1.42%     1 P:x            -5.458  0.67     9 C
                                    1.37%     2 P:y             4.576  0.00     2 C
                                    1.35%     2 P:x             4.576  0.00     3 C
                                    1.34%     1 P:z            -5.458  0.67     2 C
                                    1.29%     1 S              -6.353  1.00    12 H
                                    1.16%     1 P:z            -5.458  0.67     6 C
                                    1.02%     1 P:y            -5.458  0.67     3 C
                                    1.01%     2 P:x             4.576  0.00     1 C
     -11.848  2.00    13 A         11.48%     1 S              -6.353  1.00    15 H
                                    7.01%     1 P:y            -5.458  0.67     7 C
                                    6.66%     1 S              -6.353  1.00    13 H
                                    6.46%     1 S              -6.353  1.00    17 H
                                    5.59%     1 P:y            -5.458  0.67     3 C
                                    5.00%     1 P:z            -9.272  1.33    18 O
                                    3.83%     1 S             -13.685  2.00     1 C
                                    3.63%     1 S             -23.825  2.00    18 O
                                    3.58%     1 S             -13.685  2.00     2 C
                                    3.58%     1 S             -13.685  2.00     3 C
                                    3.37%     1 S             -13.685  2.00     4 C
                                    3.33%     1 S             -13.685  2.00     5 C
                                    3.30%     1 S              -6.353  1.00    14 H
                                    3.10%     1 P:y            -5.458  0.67     6 C
                                    2.84%     1 S              -6.353  1.00    16 H
                                    2.78%     1 P:z            -5.458  0.67     8 C
                                    2.71%     2 P:y             4.576  0.00     6 C
                                    2.19%     1 P:y            -5.458  0.67     5 C
                                    2.03%     1 P:z            -5.458  0.67     7 C
                                    2.00%     1 P:x            -5.458  0.67     7 C
                                    1.44%     1 S             -13.685  2.00     9 C
                                    1.13%     2 P:y             4.576  0.00     7 C
                                    1.02%     1 P:y            -5.458  0.67     1 C
                                    1.01%     1 P:x            -5.458  0.67     5 C
     -11.068  2.00    14 A          9.39%     1 S              -6.353  1.00    16 H
                                    8.78%     1 S              -6.353  1.00    14 H
                                    7.14%     1 P:x            -5.458  0.67     2 C
                                    6.61%     1 P:z            -9.272  1.33    18 O
                                    5.91%     1 P:y            -5.458  0.67     3 C
                                    5.58%     1 S              -6.353  1.00    13 H
                                    5.11%     1 S              -6.353  1.00    17 H
                                    4.30%     1 P:y            -5.458  0.67     4 C
                                    4.30%     1 P:y            -5.458  0.67     6 C
                                    3.96%     1 P:x            -5.458  0.67     5 C
                                    3.74%     1 P:x            -5.458  0.67     1 C
                                    3.20%     1 P:x            -5.458  0.67     4 C
                                    3.13%     1 S             -13.685  2.00     6 C
                                    2.91%     1 S             -23.825  2.00    18 O
                                    1.90%     1 S              -6.353  1.00    11 H
                                    1.64%     1 S              -6.353  1.00    15 H
                                    1.38%     1 P:z            -5.458  0.67     8 C
                                    1.31%     2 P:x             4.576  0.00     1 C
                                    1.24%     1 P:x            -5.458  0.67     8 C
                                    1.18%     2 P:x             4.576  0.00     4 C
                                    1.15%     1 S             -13.685  2.00     3 C
                                    1.09%     1 P:z            -5.458  0.67     7 C
                                    1.09%     1 P:y            -5.458  0.67     1 C
                                    1.08%     1 P:x            -5.458  0.67     3 C
     -10.773  2.00    15 A         13.71%     1 P:x            -5.458  0.67     5 C
                                   13.37%     1 P:x            -5.458  0.67     2 C
                                    9.44%     1 S              -6.353  1.00    17 H
                                    9.38%     1 S              -6.353  1.00    14 H
                                    8.85%     1 P:y            -5.458  0.67     1 C
                                    8.67%     1 S              -6.353  1.00    13 H
                                    8.57%     1 S              -6.353  1.00    16 H
                                    8.19%     1 P:y            -5.458  0.67     4 C
                                    4.26%     1 P:x            -5.458  0.67     1 C
                                    4.12%     1 P:x            -5.458  0.67     4 C
                                    1.22%     2 P:y             4.576  0.00     4 C
     -10.309  2.00    16 A         26.69%     1 P:x            -9.272  1.33    18 O
                                   23.61%     1 P:x            -5.458  0.67     9 C
                                   12.92%     1 P:x            -5.458  0.67     8 C
                                   10.25%     1 P:y            -9.272  1.33    18 O
                                    8.53%     1 P:y            -5.458  0.67     9 C
                                    3.18%     1 P:z            -5.458  0.67     9 C
                                    2.15%     1 P:x            -5.458  0.67     7 C
                                    1.76%     1 P:z            -9.272  1.33    18 O
                                    1.52%     1 P:y            -5.458  0.67     8 C
     -10.219  2.00    17 A         25.80%     1 P:z            -9.272  1.33    18 O
                                    7.36%     1 S             -23.825  2.00    18 O
                                    6.32%     1 S              -6.353  1.00    10 H
                                    5.60%     1 S              -6.353  1.00    15 H
                                    4.42%     1 P:y            -5.458  0.67     3 C
                                    4.26%     1 P:z            -5.458  0.67     9 C
                                    4.14%     1 P:y            -5.458  0.67     6 C
                                    3.93%     1 P:y            -5.458  0.67     8 C
                                    3.88%     2 P:z             4.576  0.00     9 C
                                    3.76%     1 S              -6.353  1.00    11 H
                                    3.13%     1 P:y            -5.458  0.67     7 C
                                    2.53%     1 P:y            -5.458  0.67     9 C
                                    1.88%     2 P:y             4.576  0.00     7 C
                                    1.62%     1 P:y            -9.272  1.33    18 O
                                    1.48%     2 P:y             4.576  0.00     9 C
                                    1.22%     1 P:x            -9.272  1.33    18 O
                                    1.02%     1 P:z            -5.458  0.67     6 C
     -10.018  2.00    18 A         18.12%     1 S              -6.353  1.00    11 H
                                   10.80%     1 P:z            -9.272  1.33    18 O
                                    8.65%     1 S              -6.353  1.00    12 H
                                    6.46%     1 P:z            -5.458  0.67     8 C
                                    6.36%     1 P:z            -5.458  0.67     6 C
                                    4.56%     1 P:y            -9.272  1.33    18 O
                                    4.02%     1 P:x            -5.458  0.67     9 C
                                    4.00%     1 P:z            -5.458  0.67     7 C
                                    3.67%     1 P:z            -5.458  0.67     5 C
                                    3.50%     1 P:y            -5.458  0.67     8 C
                                    2.71%     1 S             -23.825  2.00    18 O
                                    2.59%     1 P:z            -5.458  0.67     4 C
                                    2.56%     1 P:z            -5.458  0.67     1 C
                                    2.37%     1 S              -6.353  1.00    10 H
                                    2.29%     1 P:z            -5.458  0.67     3 C
                                    2.26%     1 P:z            -5.458  0.67     2 C
                                    2.12%     1 P:x            -9.272  1.33    18 O
                                    1.94%     2 P:z             4.576  0.00     9 C
                                    1.90%     1 P:z            -5.458  0.67     9 C
                                    1.67%     1 P:x            -5.458  0.67     8 C
                                    1.11%     2 P:z             4.576  0.00     8 C
                                    1.09%     1 S             -13.685  2.00     8 C
      -9.545  2.00    19 A         13.98%     1 P:z            -5.458  0.67     3 C
                                   13.52%     1 P:z            -5.458  0.67     4 C
                                   12.84%     1 P:z            -5.458  0.67     2 C
                                   11.65%     1 P:z            -5.458  0.67     1 C
                                    9.39%     1 P:z            -5.458  0.67     5 C
                                    6.94%     1 P:z            -5.458  0.67     6 C
                                    5.21%     1 S              -6.353  1.00    10 H
                                    4.21%     1 S              -6.353  1.00    11 H
                                    3.55%     1 P:z            -5.458  0.67     7 C
                                    3.45%     1 P:z            -5.458  0.67     8 C
                                    1.79%     1 P:y            -5.458  0.67     2 C
                                    1.56%     1 P:x            -5.458  0.67     7 C
                                    1.42%     1 S              -6.353  1.00    12 H
                                    1.30%     1 P:y            -5.458  0.67     5 C
                                    1.25%     1 P:z            -9.272  1.33    18 O
      -8.946  2.00    20 A         15.52%     1 S              -6.353  1.00    15 H
                                    6.76%     1 P:y            -5.458  0.67     5 C
                                    5.91%     1 P:y            -5.458  0.67     2 C
                                    5.76%     1 P:y            -5.458  0.67     1 C
                                    5.56%     1 P:y            -5.458  0.67     4 C
                                    5.46%     1 P:y            -5.458  0.67     3 C
                                    5.31%     1 S              -6.353  1.00    14 H
                                    4.43%     1 P:y            -5.458  0.67     7 C
                                    4.41%     1 S              -6.353  1.00    17 H
                                    2.64%     1 P:x            -5.458  0.67     4 C
                                    2.31%     1 P:x            -5.458  0.67     3 C
                                    2.30%     2 P:y             4.576  0.00     4 C
                                    2.20%     1 P:x            -5.458  0.67     1 C
                                    2.20%     2 P:y             4.576  0.00     2 C
                                    2.10%     1 S              -6.353  1.00    16 H
                                    2.05%     2 P:y             4.576  0.00     6 C
                                    1.79%     1 P:y            -5.458  0.67     6 C
                                    1.63%     1 P:x            -5.458  0.67     5 C
                                    1.47%     1 S              -6.353  1.00    13 H
                                    1.38%     1 S              -6.353  1.00    10 H
                                    1.22%     1 P:x            -5.458  0.67     2 C
                                    1.20%     2 P:y             4.576  0.00     5 C
                                    1.04%     2 P:y             4.576  0.00     7 C
      -8.924  2.00    21 A         11.04%     1 S              -6.353  1.00    13 H
                                   10.74%     1 S              -6.353  1.00    16 H
                                    7.66%     1 S              -6.353  1.00    17 H
                                    7.54%     1 S              -6.353  1.00    14 H
                                    7.37%     1 P:x            -5.458  0.67     3 C
                                    5.98%     1 P:x            -5.458  0.67     4 C
                                    4.96%     1 P:x            -5.458  0.67     6 C
                                    4.93%     1 P:x            -5.458  0.67     2 C
                                    3.68%     1 P:x            -5.458  0.67     5 C
                                    3.30%     1 P:y            -5.458  0.67     3 C
                                    2.97%     1 P:x            -5.458  0.67     1 C
                                    2.36%     1 P:y            -5.458  0.67     2 C
                                    2.35%     1 P:y            -5.458  0.67     1 C
                                    2.01%     2 P:x             4.576  0.00     3 C
                                    1.82%     2 P:x             4.576  0.00     4 C
                                    1.78%     1 P:x            -5.458  0.67     7 C
                                    1.48%     1 P:z            -5.458  0.67     2 C
                                    1.30%     2 P:x             4.576  0.00     1 C
                                    1.27%     1 P:y            -5.458  0.67     6 C
                                    1.16%     2 P:y             4.576  0.00     2 C
                                    1.12%     2 P:x             4.576  0.00     2 C
                                    1.12%     2 P:x             4.576  0.00     6 C
                                    1.06%     1 P:y            -5.458  0.67     5 C
                                    1.06%     2 P:x             4.576  0.00     5 C
      -7.516  2.00    22 A         21.55%     1 P:x            -5.458  0.67     7 C
                                   15.57%     1 P:x            -9.272  1.33    18 O
                                   14.34%     1 P:x            -5.458  0.67     8 C
                                    6.54%     1 P:z            -5.458  0.67     3 C
                                    6.43%     1 P:z            -5.458  0.67     6 C
                                    4.24%     1 P:y            -5.458  0.67     7 C
                                    3.58%     1 P:z            -5.458  0.67     2 C
                                    3.39%     1 P:y            -5.458  0.67     8 C
                                    2.94%     1 P:z            -5.458  0.67     8 C
                                    1.84%     1 P:y            -9.272  1.33    18 O
                                    1.61%     1 P:y            -5.458  0.67     5 C
                                    1.47%     1 P:x            -5.458  0.67     1 C
                                    1.29%     1 S              -6.353  1.00    10 H
                                    1.28%     1 P:z            -5.458  0.67     4 C
      -7.017  2.00    23 A         25.70%     1 P:z            -5.458  0.67     1 C
                                   24.53%     1 P:z            -5.458  0.67     4 C
                                   19.48%     1 P:z            -5.458  0.67     5 C
                                   17.99%     1 P:z            -5.458  0.67     2 C
                                    1.89%     1 P:y            -5.458  0.67     4 C
                                    1.76%     1 P:y            -5.458  0.67     1 C
                                    1.28%     1 P:y            -5.458  0.67     5 C
                                    1.28%     1 P:y            -5.458  0.67     2 C
      -6.738  2.00    24 A         20.69%     1 P:z            -5.458  0.67     3 C
                                   18.25%     1 P:z            -5.458  0.67     6 C
                                    9.69%     1 P:z            -5.458  0.67     5 C
                                    8.55%     1 P:x            -5.458  0.67     8 C
                                    7.04%     1 P:z            -5.458  0.67     2 C
                                    6.25%     1 P:y            -9.272  1.33    18 O
                                    3.70%     1 P:z            -5.458  0.67     1 C
                                    2.85%     1 P:x            -5.458  0.67     7 C
                                    2.27%     1 P:z            -5.458  0.67     4 C
                                    2.09%     1 P:y            -5.458  0.67     8 C
                                    2.09%     1 S              -6.353  1.00    10 H
                                    1.92%     1 P:x            -9.272  1.33    18 O
                                    1.60%     1 P:z            -9.272  1.33    18 O
                                    1.54%     1 P:y            -5.458  0.67     6 C
                                    1.40%     1 P:y            -5.458  0.67     3 C
                                    1.35%     1 P:y            -5.458  0.67     7 C
      -5.781  2.00    25 A         49.69%     1 P:y            -9.272  1.33    18 O
                                   19.73%     1 P:x            -9.272  1.33    18 O
                                   11.52%     1 S              -6.353  1.00    12 H
                                    3.89%     1 P:z            -9.272  1.33    18 O
                                    3.49%     1 P:y            -5.458  0.67     8 C
                                    1.29%     1 P:z            -5.458  0.67     3 C
                                    1.28%     1 S             -13.685  2.00     8 C
                                    1.08%     1 D:yz           33.595  0.00     9 C
      -3.215  0.00    26 A         25.13%     1 P:x            -5.458  0.67     7 C
                                   15.87%     1 P:x            -9.272  1.33    18 O
                                   13.55%     1 P:x            -5.458  0.67     9 C
                                    9.20%     1 P:x            -5.458  0.67     8 C
                                    6.22%     1 P:y            -5.458  0.67     7 C
                                    3.78%     1 P:z            -5.458  0.67     5 C
                                    3.44%     1 P:y            -9.272  1.33    18 O
                                    3.39%     1 P:z            -5.458  0.67     3 C
                                    3.23%     1 P:y            -5.458  0.67     9 C
                                    2.45%     1 P:y            -5.458  0.67     8 C
                                    2.30%     1 P:z            -5.458  0.67     7 C
                                    1.49%     1 P:z            -5.458  0.67     1 C
                                    1.42%     1 P:z            -9.272  1.33    18 O
                                   -1.42%     2 P:x             4.576  0.00     7 C
                                    1.28%     1 P:z            -5.458  0.67     9 C
                                   -1.15%     2 P:x             9.443  0.00    18 O
                                    1.14%     1 P:z            -5.458  0.67     6 C
      -1.951  0.00    27 A         25.84%     1 P:z            -5.458  0.67     4 C
                                   24.73%     1 P:z            -5.458  0.67     1 C
                                   22.62%     1 P:z            -5.458  0.67     2 C
                                   20.84%     1 P:z            -5.458  0.67     5 C
                                   -2.97%     2 P:z             4.576  0.00     1 C
                                   -2.92%     2 P:z             4.576  0.00     4 C
                                   -2.55%     2 P:z             4.576  0.00     2 C
                                   -2.30%     2 P:z             4.576  0.00     5 C
                                    1.76%     1 P:y            -5.458  0.67     4 C
                                    1.51%     1 P:y            -5.458  0.67     5 C
                                    1.51%     1 P:y            -5.458  0.67     2 C
                                    1.45%     1 P:y            -5.458  0.67     1 C
      -1.743  0.00    28 A         28.09%     1 P:z            -5.458  0.67     6 C
                                   25.98%     1 P:z            -5.458  0.67     3 C
                                    7.74%     1 P:z            -5.458  0.67     2 C
                                    7.52%     1 P:z            -5.458  0.67     5 C
                                    6.25%     1 S              -6.353  1.00    10 H
                                    6.18%     1 P:z            -5.458  0.67     4 C
                                   -6.17%     2 P:z             4.576  0.00     6 C
                                    5.94%     1 P:z            -5.458  0.67     1 C
                                    3.86%     1 P:x            -5.458  0.67     7 C
                                   -3.19%     2 P:z             4.576  0.00     3 C
                                    1.92%     1 P:y            -5.458  0.67     3 C
                                    1.84%     1 P:x            -5.458  0.67     9 C
                                    1.79%     1 P:y            -5.458  0.67     6 C
                                    1.52%     1 P:y            -5.458  0.67     9 C
                                    1.36%     1 P:y            -9.272  1.33    18 O
                                   -1.20%     2 P:y             4.576  0.00     6 C
      -0.336  0.00    29 A         16.37%     2 S               2.572  0.00    15 H
                                   15.98%     2 S               2.572  0.00    16 H
                                   13.87%     2 S               2.572  0.00    14 H
                                   12.98%     2 S               2.572  0.00    17 H
                                   12.53%     1 S              -6.353  1.00    15 H
                                   11.44%     1 S              -6.353  1.00    16 H
                                    9.97%     1 S              -6.353  1.00    14 H
                                    9.50%     1 S              -6.353  1.00    17 H
                                    8.74%     2 S               2.572  0.00    13 H
                                    6.65%     1 S              -6.353  1.00    13 H
                                    3.75%     2 S               2.572  0.00    10 H
                                   -2.26%     2 S              11.701  0.00     5 C
                                   -2.13%     2 S              11.701  0.00     4 C
                                   -2.13%     2 S              11.701  0.00     1 C
                                   -2.04%     2 S              11.701  0.00     2 C
                                   -1.94%     2 S              11.701  0.00     3 C
                                   -1.70%     2 P:x             4.576  0.00     5 C
                                   -1.59%     2 P:y             4.576  0.00     4 C
                                   -1.29%     2 P:x             4.576  0.00     1 C
                                   -1.18%     2 P:y             4.576  0.00     3 C
                                   -1.02%     2 P:z             4.576  0.00     7 C
      -0.109  0.00    30 A         27.20%     1 P:x            -5.458  0.67     9 C
                                   26.22%     1 P:x            -5.458  0.67     8 C
                                   11.64%     1 P:x            -5.458  0.67     7 C
                                    7.84%     1 S              -6.353  1.00    10 H
                                    7.61%     2 S               2.572  0.00    10 H
                                    7.34%     1 P:x            -9.272  1.33    18 O
                                    6.97%     1 P:y            -5.458  0.67     8 C
                                   -5.96%     2 P:x             4.576  0.00     7 C
                                   -5.51%     2 P:x             4.576  0.00     9 C
                                   -4.04%     2 P:x             4.576  0.00     8 C
                                    3.99%     1 P:y            -5.458  0.67     9 C
                                   -2.71%     2 P:y             4.576  0.00     8 C
                                    2.64%     2 S               2.572  0.00    12 H
                                    1.91%     1 P:z            -5.458  0.67     9 C
                                    1.68%     1 P:x            10.966  0.00    11 H
                                    1.66%     1 S              -6.353  1.00    12 H
                                    1.58%     1 P:x            10.966  0.00    12 H
                                    1.38%     1 S              -6.353  1.00    14 H
                                    1.36%     1 P:z            -5.458  0.67     8 C
                                   -1.25%     2 P:x             9.443  0.00    18 O
                                    1.16%     2 P:z             4.576  0.00     7 C
                                   -1.13%     2 P:y             4.576  0.00     6 C
                                    1.08%     1 P:y            -9.272  1.33    18 O
      -0.018  0.00    31 A         24.84%     2 S               2.572  0.00    10 H
                                   21.09%     1 S              -6.353  1.00    10 H
                                   15.57%     2 S               2.572  0.00    12 H
                                   13.74%     1 S              -6.353  1.00    11 H
                                   12.30%     1 S              -6.353  1.00    12 H
                                   -9.55%     2 P:x             4.576  0.00     8 C
                                    6.93%     2 S               2.572  0.00    17 H
                                   -6.89%     2 P:z             4.576  0.00     7 C
                                    6.00%     2 S               2.572  0.00    14 H
                                   -5.40%     2 P:y             4.576  0.00     7 C
                                   -5.20%     2 P:x             4.576  0.00     6 C
                                    4.88%     1 P:x            -5.458  0.67     8 C
                                    4.37%     1 S              -6.353  1.00    14 H
                                   -4.37%     2 P:y             4.576  0.00     9 C
                                    4.04%     1 S              -6.353  1.00    17 H
                                   -3.36%     2 P:z             4.576  0.00     8 C
                                    3.19%     2 S               2.572  0.00    15 H
                                    3.05%     1 P:z            -5.458  0.67     3 C
                                   -2.82%     2 P:x             4.576  0.00     1 C
                                    2.74%     1 P:y            -5.458  0.67     9 C
                                    2.53%     2 S               2.572  0.00    11 H
                                   -2.45%     2 P:x             4.576  0.00     5 C
                                    1.88%     1 S              -6.353  1.00    15 H
                                    1.84%     2 S               2.572  0.00    13 H
                                    1.75%     2 P:z             4.576  0.00     6 C
                                    1.68%     1 P:z            -5.458  0.67     2 C
                                    1.61%     1 P:x            -5.458  0.67     9 C
                                    1.58%     1 S              -6.353  1.00    13 H
                                    1.54%     1 P:y            -5.458  0.67     7 C
                                   -1.49%     2 P:z             4.576  0.00     9 C
                                   -1.28%     1 P:x            -5.458  0.67     6 C
                                   -1.23%     2 P:x             4.576  0.00     2 C
                                    1.14%     2 P:x             4.576  0.00     7 C
                                    1.12%     2 P:x             4.576  0.00     9 C
                                    1.08%     1 P:z            -5.458  0.67     6 C
                                   -1.08%     2 P:y             4.576  0.00     4 C
                                    1.07%     1 P:y            -9.272  1.33    18 O
                                   -1.03%     1 P:z            -5.458  0.67     8 C
                                    1.03%     1 P:x            10.966  0.00    12 H
       0.309  0.00    32 A         27.82%     2 S               2.572  0.00    13 H
                                   23.84%     2 S               2.572  0.00    16 H
                                   20.24%     1 S              -6.353  1.00    16 H
                                   19.23%     1 S              -6.353  1.00    13 H
                                   13.95%     2 S               2.572  0.00    14 H
                                    9.96%     1 S              -6.353  1.00    14 H
                                    9.34%     2 S               2.572  0.00    17 H
                                    9.01%     1 S              -6.353  1.00    17 H
                                   -6.31%     2 P:x             4.576  0.00     6 C
                                   -5.86%     2 P:x             4.576  0.00     1 C
                                    5.53%     2 S               2.572  0.00    10 H
                                   -5.52%     2 P:x             4.576  0.00     5 C
                                    5.41%     2 S               2.572  0.00    12 H
                                   -5.27%     2 P:x             4.576  0.00     2 C
                                   -5.24%     2 P:y             4.576  0.00     4 C
                                   -4.47%     2 P:x             4.576  0.00     4 C
                                   -4.20%     2 P:y             4.576  0.00     5 C
                                   -4.11%     2 P:y             4.576  0.00     6 C
                                   -3.58%     2 P:x             4.576  0.00     3 C
                                   -3.11%     2 P:y             4.576  0.00     1 C
                                    3.04%     1 S              -6.353  1.00    10 H
                                   -2.73%     2 P:y             4.576  0.00     7 C
                                    2.62%     1 S              -6.353  1.00    12 H
                                    2.52%     2 P:x             4.576  0.00     7 C
                                   -2.39%     2 P:y             4.576  0.00     2 C
                                   -2.30%     2 P:y             4.576  0.00     3 C
                                    1.57%     2 S               2.572  0.00    15 H
                                    1.25%     1 S              -6.353  1.00    15 H
                                   -1.15%     1 P:x            -5.458  0.67     6 C
                                   -1.09%     1 P:y            -5.458  0.67     5 C
       0.549  0.00    33 A         28.91%     2 S               2.572  0.00    11 H
                                   23.41%     1 S              -6.353  1.00    11 H
                                   21.46%     2 S               2.572  0.00    15 H
                                   20.86%     2 S               2.572  0.00    17 H
                                   18.58%     1 S              -6.353  1.00    15 H
                                   14.27%     1 S              -6.353  1.00    17 H
                                    9.83%     2 S               2.572  0.00    13 H
                                   -7.41%     2 P:y             4.576  0.00     3 C
                                   -6.96%     2 P:y             4.576  0.00     1 C
                                   -6.82%     2 P:x             4.576  0.00     5 C
                                    6.26%     1 S              -6.353  1.00    14 H
                                   -6.20%     2 P:y             4.576  0.00     8 C
                                   -5.71%     2 P:z             4.576  0.00     8 C
                                    5.70%     1 S              -6.353  1.00    13 H
                                    5.00%     2 S               2.572  0.00    14 H
                                   -3.82%     2 P:y             4.576  0.00     2 C
                                   -3.12%     2 P:x             4.576  0.00     8 C
                                    3.07%     1 S              -6.353  1.00    12 H
                                   -2.87%     2 P:x             4.576  0.00     3 C
                                   -2.50%     2 P:x             4.576  0.00     4 C
                                    2.48%     2 P:y             4.576  0.00     7 C
                                   -2.43%     2 P:x             4.576  0.00     2 C
                                   -2.34%     2 S               2.572  0.00    12 H
                                   -2.17%     2 P:y             4.576  0.00     5 C
                                   -1.89%     2 P:y             4.576  0.00     4 C
                                   -1.75%     2 P:y             4.576  0.00     9 C
                                   -1.43%     2 S              11.701  0.00     8 C
                                   -1.35%     2 P:z             4.576  0.00     1 C
                                   -1.14%     1 P:y            -5.458  0.67     2 C
       1.156  0.00    34 A         37.20%     2 S               2.572  0.00    12 H
                                   22.63%     1 S              -6.353  1.00    12 H
                                   21.50%     2 S               2.572  0.00    11 H
                                   13.34%     1 S              -6.353  1.00    11 H
                                  -10.13%     2 P:z             4.576  0.00     8 C
                                    7.30%     2 S               2.572  0.00    15 H
                                    7.20%     1 S              -6.353  1.00    15 H
                                    6.82%     1 S              -6.353  1.00    14 H
                                    5.51%     1 S              -6.353  1.00    17 H
                                   -5.51%     2 P:y             4.576  0.00     3 C
                                   -5.33%     2 S              11.701  0.00     9 C
                                   -4.68%     2 P:x             4.576  0.00     2 C
                                    4.56%     2 S               2.572  0.00    14 H
                                   -4.50%     2 S               2.572  0.00    10 H
                                    4.03%     1 P:z            -5.458  0.67     9 C
                                   -3.48%     2 P:z             4.576  0.00     7 C
                                    3.40%     1 S              -6.353  1.00    10 H
                                   -3.37%     2 P:x             4.576  0.00     5 C
                                   -3.31%     2 P:z             4.576  0.00     6 C
                                   -3.30%     2 P:y             4.576  0.00     9 C
                                    2.58%     2 P:z             4.576  0.00     5 C
                                    2.37%     2 S               2.572  0.00    17 H
                                   -1.99%     2 S              11.701  0.00     8 C
                                   -1.51%     2 P:x             4.576  0.00     9 C
                                    1.31%     1 P:y            -5.458  0.67     8 C
                                    1.28%     1 P:z            -5.458  0.67     3 C
                                    1.26%     2 P:z             4.576  0.00     1 C
                                   -1.25%     1 P:z            -5.458  0.67     7 C
                                   -1.13%     1 P:y            -5.458  0.67     3 C
                                   -1.13%     1 P:z            -5.458  0.67     8 C
       1.255  0.00    35 A         19.37%     1 S              -6.353  1.00    10 H
                                   19.12%     1 S              -6.353  1.00    11 H
                                   14.28%     1 S              -6.353  1.00    13 H
                                   12.51%     2 S               2.572  0.00    10 H
                                   12.13%     1 S              -6.353  1.00    12 H
                                   11.00%     2 S               2.572  0.00    15 H
                                    9.70%     1 S              -6.353  1.00    16 H
                                   -9.68%     2 P:x             4.576  0.00     1 C
                                    9.41%     2 S               2.572  0.00    11 H
                                    8.27%     2 P:y             4.576  0.00     7 C
                                   -7.79%     2 P:y             4.576  0.00     8 C
                                    7.43%     1 S              -6.353  1.00    15 H
                                   -5.52%     2 P:z             4.576  0.00     8 C
                                    5.23%     1 P:z            -5.458  0.67     8 C
                                    4.88%     1 P:y            -5.458  0.67     7 C
                                   -4.86%     2 P:y             4.576  0.00     1 C
                                   -4.41%     2 P:y             4.576  0.00     4 C
                                   -4.04%     2 P:x             4.576  0.00     7 C
                                    3.90%     2 S               2.572  0.00    12 H
                                   -3.14%     2 P:x             4.576  0.00     4 C
                                    2.45%     2 S               2.572  0.00    16 H
                                   -2.40%     2 P:y             4.576  0.00     3 C
                                   -2.40%     2 S              11.701  0.00     6 C
                                   -2.01%     1 P:y            -5.458  0.67     6 C
                                    1.90%     2 P:y             4.576  0.00     6 C
                                   -1.82%     2 P:x             4.576  0.00     5 C
                                   -1.76%     2 P:x             4.576  0.00     6 C
                                   -1.71%     1 P:x            -5.458  0.67     1 C
                                    1.68%     2 P:z             4.576  0.00     7 C
                                    1.65%     1 P:y            -5.458  0.67     1 C
                                    1.65%     2 P:y             4.576  0.00     2 C
                                   -1.59%     2 S              11.701  0.00     3 C
                                    1.54%     1 S             -13.685  2.00     4 C
                                    1.52%     1 P:y            -5.458  0.67     3 C
                                   -1.48%     1 P:y            -5.458  0.67     8 C
                                   -1.48%     2 P:x             4.576  0.00     3 C
                                   -1.42%     1 P:x            -5.458  0.67     6 C
                                   -1.41%     2 S               2.572  0.00    17 H
                                   -1.41%     2 P:y             4.576  0.00     9 C
                                   -1.40%     1 S             -13.685  2.00     6 C
                                    1.32%     1 S              -6.353  1.00    17 H
                                    1.23%     1 P:y            -5.458  0.67     2 C
                                    1.22%     1 P:z            -5.458  0.67     9 C
                                   -1.13%     2 S               2.572  0.00    13 H
                                    1.09%     1 S             -13.685  2.00     7 C
       1.408  0.00    36 A         17.08%     1 S              -6.353  1.00    17 H
                                   16.32%     1 S              -6.353  1.00    14 H
                                   14.14%     2 S               2.572  0.00    14 H
                                   13.87%     1 S              -6.353  1.00    13 H
                                  -12.89%     2 P:x             4.576  0.00     5 C
                                  -12.81%     2 P:x             4.576  0.00     2 C
                                   12.31%     2 S               2.572  0.00    16 H
                                   11.66%     2 S               2.572  0.00    13 H
                                   11.01%     1 S              -6.353  1.00    16 H
                                   10.11%     2 S               2.572  0.00    17 H
                                   -6.46%     2 P:y             4.576  0.00     1 C
                                    5.05%     2 P:x             4.576  0.00     7 C
                                   -4.40%     2 P:y             4.576  0.00     4 C
                                    4.38%     1 S              -6.353  1.00    12 H
                                    4.34%     1 S              -6.353  1.00    10 H
                                    3.77%     2 S               2.572  0.00    12 H
                                    3.33%     1 P:x            -5.458  0.67     1 C
                                   -2.59%     2 P:z             4.576  0.00     4 C
                                   -2.55%     2 P:y             4.576  0.00     7 C
                                    2.52%     1 P:z            -5.458  0.67     3 C
                                    2.34%     1 P:z            -5.458  0.67     1 C
                                    2.30%     1 P:z            -5.458  0.67     2 C
                                   -1.95%     2 P:x             4.576  0.00     1 C
                                    1.88%     1 P:z            -5.458  0.67     4 C
                                   -1.83%     2 P:y             4.576  0.00     6 C
                                    1.77%     1 S             -13.685  2.00     2 C
                                   -1.74%     1 P:y            -5.458  0.67     1 C
                                    1.69%     1 P:z            -5.458  0.67     5 C
                                   -1.56%     2 P:x             4.576  0.00     6 C
                                    1.52%     1 P:x            -5.458  0.67     4 C
                                   -1.48%     2 S              11.701  0.00     2 C
                                    1.41%     2 P:y             4.576  0.00     8 C
                                    1.36%     3 S              42.104  0.00    14 H
                                    1.32%     2 P:z             4.576  0.00     5 C
                                   -1.23%     1 P:y            -5.458  0.67     4 C
                                   -1.22%     2 S              11.701  0.00     4 C
                                   -1.20%     2 P:x             4.576  0.00     4 C
                                    1.07%     3 S              42.104  0.00    17 H
                                    1.01%     1 P:x            -5.458  0.67     5 C
                                    1.00%     1 S             -13.685  2.00     4 C
       1.878  0.00    37 A         21.26%     1 S              -6.353  1.00    15 H
                                   16.13%     1 S              -6.353  1.00    13 H
                                   15.02%     2 P:y             4.576  0.00     6 C
                                   14.82%     1 S              -6.353  1.00    16 H
                                   13.88%     1 S              -6.353  1.00    14 H
                                   13.30%     1 S              -6.353  1.00    17 H
                                   12.57%     2 S               2.572  0.00    14 H
                                   12.18%     2 S               2.572  0.00    16 H
                                  -11.66%     2 P:y             4.576  0.00     1 C
                                  -11.49%     2 P:x             4.576  0.00     5 C
                                   -9.90%     2 P:y             4.576  0.00     3 C
                                   -8.09%     2 P:x             4.576  0.00     2 C
                                   -7.78%     2 P:z             4.576  0.00     8 C
                                    7.71%     1 S              -6.353  1.00    11 H
                                    5.13%     1 P:x            -5.458  0.67     1 C
                                   -4.64%     2 P:x             4.576  0.00     4 C
                                   -3.90%     2 P:z             4.576  0.00     3 C
                                    3.69%     2 P:x             4.576  0.00     6 C
                                   -3.44%     2 S               2.572  0.00    13 H
                                   -3.06%     2 P:y             4.576  0.00     4 C
                                    2.91%     1 P:y            -5.458  0.67     6 C
                                    2.80%     1 P:z            -5.458  0.67     2 C
                                    2.79%     1 P:z            -5.458  0.67     4 C
                                    2.57%     1 P:z            -5.458  0.67     3 C
                                    2.17%     1 P:x            -5.458  0.67     5 C
                                   -2.16%     2 P:x             4.576  0.00     3 C
                                   -2.15%     2 S               2.572  0.00    17 H
                                   -2.11%     1 P:y            -5.458  0.67     3 C
                                    2.02%     1 S              -6.353  1.00    12 H
                                    2.01%     3 S              42.104  0.00    15 H
                                    1.98%     1 S             -13.685  2.00     3 C
                                    1.66%     2 P:y             4.576  0.00     7 C
                                   -1.41%     1 P:z            -5.458  0.67     7 C
                                    1.32%     1 P:z            -5.458  0.67     5 C
                                    1.24%     2 P:y             4.576  0.00     8 C
                                   -1.20%     1 P:x            -5.458  0.67     4 C
                                   -1.17%     2 S               2.572  0.00    10 H
                                    1.16%     3 S              42.104  0.00    16 H
                                    1.13%     3 S              42.104  0.00    13 H
                                    1.12%     2 P:z             4.576  0.00     7 C
                                    1.09%     3 S              42.104  0.00    14 H
                                    1.07%     2 S               2.572  0.00    15 H
                                    1.03%     3 S              42.104  0.00    17 H
       2.132  0.00    38 A         21.69%     1 P:z            -5.458  0.67     6 C
                                   15.50%     1 P:z            -5.458  0.67     5 C
                                   14.31%     1 P:z            -5.458  0.67     1 C
                                   13.47%     1 P:z            -5.458  0.67     4 C
                                   13.04%     1 P:z            -5.458  0.67     2 C
                                   12.25%     1 P:z            -5.458  0.67     3 C
                                    6.69%     2 S               2.572  0.00    10 H
                                   -6.48%     2 P:x             4.576  0.00     5 C
                                    6.42%     1 S              -6.353  1.00    17 H
                                   -6.03%     2 P:z             4.576  0.00     5 C
                                   -5.64%     2 P:z             4.576  0.00     1 C
                                   -4.73%     2 P:z             4.576  0.00     6 C
                                    4.16%     1 S              -6.353  1.00    10 H
                                    3.79%     1 P:y            -5.458  0.67     7 C
                                   -3.64%     2 P:z             4.576  0.00     3 C
                                   -3.48%     2 P:z             4.576  0.00     2 C
                                    3.21%     2 P:y             4.576  0.00     6 C
                                    3.15%     2 S               2.572  0.00    16 H
                                   -2.92%     2 P:y             4.576  0.00     3 C
                                    2.66%     1 P:y            -5.458  0.67     4 C
                                    2.40%     1 P:z            -5.458  0.67     8 C
                                   -2.25%     1 P:y            -5.458  0.67     6 C
                                   -2.19%     2 P:z             4.576  0.00     4 C
                                    2.16%     1 P:y            -5.458  0.67     3 C
                                    1.97%     1 S              -6.353  1.00    16 H
                                   -1.97%     2 S               2.572  0.00    17 H
                                    1.74%     1 P:y            -5.458  0.67     5 C
                                    1.67%     1 S              -6.353  1.00    15 H
                                    1.37%     2 P:z             4.576  0.00     9 C
                                    1.30%     2 P:z             4.576  0.00     8 C
                                   -1.30%     2 P:y             4.576  0.00     7 C
                                   -1.20%     2 P:y             4.576  0.00     4 C
                                    1.16%     1 P:y            -5.458  0.67     2 C


 =======================================================================
 Electrostatic potential at the Nuclei due to electrons and other nuclei
 =======================================================================
  
         Atom                  Potential
         ----                  ---------
     1)   C                  14.70653655
     2)   C                  14.70748552
     3)   C                  14.70910028
     4)   C                  14.70685877
     5)   C                  14.70630319
     6)   C                  14.71022664
     7)   C                  14.70551434
     8)   C                  14.72711154
     9)   H                   1.04177204
    10)   H                   1.05682964
    11)   C                  14.67128134
    12)   O                  22.33544257
    13)   H                   1.07140740
    14)   H                   1.06105414
    15)   H                   1.06383670
    16)   H                   1.06555563
    17)   H                   1.06356496
    18)   H                   1.05986397
 Mulliken charges used for AMS results%charges...


    =====================
     CALCULATION RESULTS
    =====================

Energy (hartree)            -4.51069263


--------------
Atomic charges
--------------
  Index   Atom    Charge
      1      C    0.1566
      2      C    0.1388
      3      C    0.1352
      4      C    0.1346
      5      C    0.1716
      6      C    0.0644
      7      C    0.0842
      8      C    0.1742
      9      H   -0.1045
     10      H   -0.0859
     11      C    0.5677
     12      O   -0.5236
     13      H   -0.2163
     14      H   -0.1262
     15      H   -0.1455
     16      H   -0.1387
     17      H   -0.1454
     18      H   -0.1411


Dipole moment vector    (Debye):     0.37944754   -2.70374732    3.26555105
              magnitude (Debye):     4.25653071


-----------------------
Molecular orbitals info
-----------------------
n orbitals:              218
n spin:                    1

Note: only printing virtual orbitals with
      energy smaller than HOMO + 100. eV

HOMO (eV):              -5.7814
LUMO (eV):              -3.2154
HOMO-LUMO gap (eV):      2.5661

   Index   Energy (eV)    Occupation
     184       94.1772         0.000       
     183       91.8196         0.000       
     182       90.6356         0.000       
     181       88.9241         0.000       
     180       87.5045         0.000       
     179       86.4945         0.000       
     178       86.4044         0.000       
     177       84.5719         0.000       
     176       82.2003         0.000       
     175       82.1379         0.000       
     174       81.5894         0.000       
     173       80.0901         0.000       
     172       78.9746         0.000       
     171       78.3450         0.000       
     170       76.4592         0.000       
     169       76.2239         0.000       
     168       74.3234         0.000       
     167       73.4611         0.000       
     166       72.7283         0.000       
     165       71.5670         0.000       
     164       71.2967         0.000       
     163       69.6703         0.000       
     162       69.0255         0.000       
     161       68.3652         0.000       
     160       68.1146         0.000       
     159       67.0936         0.000       
     158       66.9036         0.000       
     157       66.7285         0.000       
     156       65.8771         0.000       
     155       64.6029         0.000       
     154       62.8795         0.000       
     153       59.9694         0.000       
     152       59.0317         0.000       
     151       57.8048         0.000       
     150       57.3195         0.000       
     149       56.8228         0.000       
     148       56.1479         0.000       
     147       55.6414         0.000       
     146       55.4374         0.000       
     145       54.6930         0.000       
     144       54.3701         0.000       
     143       53.3767         0.000       
     142       53.0574         0.000       
     141       52.7717         0.000       
     140       52.6361         0.000       
     139       51.9422         0.000       
     138       51.5016         0.000       
     137       50.9415         0.000       
     136       50.3146         0.000       
     135       48.9997         0.000       
     134       48.7727         0.000       
     133       46.7660         0.000       
     132       46.0158         0.000       
     131       44.7191         0.000       
     130       44.2212         0.000       
     129       43.1265         0.000       
     128       41.9155         0.000       
     127       41.0331         0.000       
     126       40.6927         0.000       
     125       39.9704         0.000       
     124       39.6909         0.000       
     123       38.3855         0.000       
     122       38.2111         0.000       
     121       37.6237         0.000       
     120       37.4067         0.000       
     119       37.0778         0.000       
     118       36.1434         0.000       
     117       35.4529         0.000       
     116       35.3135         0.000       
     115       34.8708         0.000       
     114       33.9660         0.000       
     113       33.4947         0.000       
     112       32.3961         0.000       
     111       32.2747         0.000       
     110       31.4461         0.000       
     109       31.2642         0.000       
     108       30.7344         0.000       
     107       30.3219         0.000       
     106       29.4492         0.000       
     105       29.0822         0.000       
     104       28.8217         0.000       
     103       28.5950         0.000       
     102       27.6259         0.000       
     101       27.2348         0.000       
     100       27.0146         0.000       
      99       26.4316         0.000       
      98       25.8580         0.000       
      97       25.1654         0.000       
      96       24.3518         0.000       
      95       24.1082         0.000       
      94       23.2502         0.000       
      93       22.9157         0.000       
      92       21.8114         0.000       
      91       21.4092         0.000       
      90       20.9909         0.000       
      89       20.7308         0.000       
      88       20.4686         0.000       
      87       20.2618         0.000       
      86       19.3748         0.000       
      85       18.9217         0.000       
      84       18.3943         0.000       
      83       18.0928         0.000       
      82       17.6687         0.000       
      81       16.8765         0.000       
      80       16.6050         0.000       
      79       16.2114         0.000       
      78       15.5603         0.000       
      77       14.7804         0.000       
      76       14.3624         0.000       
      75       13.9474         0.000       
      74       13.4185         0.000       
      73       13.1860         0.000       
      72       12.8092         0.000       
      71       12.0494         0.000       
      70       11.7324         0.000       
      69       11.2946         0.000       
      68       11.0349         0.000       
      67       10.8095         0.000       
      66       10.1769         0.000       
      65       10.0338         0.000       
      64        9.7856         0.000       
      63        9.5548         0.000       
      62        9.4455         0.000       
      61        9.0106         0.000       
      60        8.8130         0.000       
      59        8.6688         0.000       
      58        8.2520         0.000       
      57        8.1815         0.000       
      56        7.9981         0.000       
      55        7.9704         0.000       
      54        7.7353         0.000       
      53        6.9789         0.000       
      52        6.5082         0.000       
      51        6.4425         0.000       
      50        6.0882         0.000       
      49        5.5333         0.000       
      48        5.4674         0.000       
      47        5.0872         0.000       
      46        4.8045         0.000       
      45        4.5620         0.000       
      44        4.4434         0.000       
      43        3.9506         0.000       
      42        3.7878         0.000       
      41        3.7070         0.000       
      40        3.2129         0.000       
      39        3.0217         0.000       
      38        2.1320         0.000       
      37        1.8784         0.000       
      36        1.4077         0.000       
      35        1.2549         0.000       
      34        1.1558         0.000       
      33        0.5492         0.000       
      32        0.3087         0.000       
      31       -0.0181         0.000       
      30       -0.1089         0.000       
      29       -0.3359         0.000       
      28       -1.7427         0.000       
      27       -1.9508         0.000       
      26       -3.2154         0.000 < LUMO
      25       -5.7814         2.000 < HOMO
      24       -6.7382         2.000       
      23       -7.0171         2.000       
      22       -7.5156         2.000       
      21       -8.9243         2.000       
      20       -8.9461         2.000       
      19       -9.5445         2.000       
      18      -10.0179         2.000       
      17      -10.2185         2.000       
      16      -10.3088         2.000       
      15      -10.7729         2.000       
      14      -11.0677         2.000       
      13      -11.8480         2.000       
      12      -11.9166         2.000       
      11      -12.5337         2.000       
      10      -13.2376         2.000       
       9      -14.3751         2.000       
       8      -14.6518         2.000       
       7      -15.5713         2.000       
       6      -16.7787         2.000       
       5      -18.9264         2.000       
       4      -19.0672         2.000       
       3      -20.8546         2.000       
       2      -22.3106         2.000       
       1      -26.0988         2.000       

AMS application finished. Exiting.
NORMAL TERMINATION
     Total cpu time:      40.92
  Total system time:       1.58
 Total elapsed time:      44.75
