# Supplementary material for: Phytochemical profiling of Vitex negundo seeds via UHPLC-QTOF-MS/MS analyses with antimicrobial evaluation and in silico targeting of DNA Gyrase B and Secreted Aspartic Proteinase 2 (SAP2)
Source: PLoS One. 2026 Mar 13;21(3):e0343965. doi: 10.1371/journal.pone.0343965 (PMC12987476; doi:10.1371/journal.pone.0343965)
Supplement: S7 Data — (ZIP) [file pone.0343965.s008.zip › PONE-D-25-51583/Vitex Raw material/DFT Vitex all data/comp6/cc6.pid]

# status: ready
# pid: 13200
# hostname: localhost
# username: 
# jobscript: 
# prolog: 
# epilog: 
# jobdir: $HOME/jobs
# fakejob: 0
# comparewithtarget: ok
# error: 0
# warning: 0
# runcmd: sh "$job" "NSCM=$options ; export NSCM"
# batch: yes
# options: 
# killcmd: killall $pid
# jobstatuscmd: ps -e | grep -w $pid | grep -v grep
# sysstatuscmd: uptime
# pidfile: no
# label: Sequential
# logfile: logfile
# backup: 
# whenready: 
# scmjobid: 1756901405041-82357
# paused: 0
# remoteprefix: 
# jobtype: .adf
# mtime: 1756901454
# cloudinit: 
# cloudid: 
# copyback: 
# privatesshkeypath: 
# comments: 
# updatecomments: no
