# Supplementary material for: Phytochemical profiling of Vitex negundo seeds via UHPLC-QTOF-MS/MS analyses with antimicrobial evaluation and in silico targeting of DNA Gyrase B and Secreted Aspartic Proteinase 2 (SAP2)
Source: PLoS One. 2026 Mar 13;21(3):e0343965. doi: 10.1371/journal.pone.0343965 (PMC12987476; doi:10.1371/journal.pone.0343965)
Supplement: S7 Data — (ZIP) [file pone.0343965.s008.zip › PONE-D-25-51583/Vitex Raw material/DFT Vitex all data/comp6/cc6.run]

#!/bin/sh

"$AMSBIN/ams" << eor

Task SinglePoint
System
    Atoms
        C -9.8484 -0.1445 0.3545 
        C -9.313700000000001 -1.3891 0.6870000000000001 
        C -10.1621 -2.4593 0.9708 
        C -11.5451 -2.2848 0.9222 
        C -12.0798 -1.0402 0.5898 
        C -11.2314 0.03 0.3059 
        C -11.7439 1.2231 -0.0128 
        C -11.6065 1.6995 -1.2544 
        H -12.2785 1.8126 0.7466 
        H -11.0719 1.11 -2.0138 
        C -12.1244 2.9051 -1.5764 
        O -12.0003 3.3355 -2.6983 
        H -12.6653 3.5016 -0.8081 
        H -9.179399999999999 0.6995 0.1306 
        H -8.223000000000001 -1.5267 0.7255 
        H -9.740500000000001 -3.4409 1.233 
        H -12.2141 -3.1288 1.1461 
        H -13.1705 -0.9026 0.5516 
    End
    BondOrders
         1 2 1.0
         1 6 2.0
         1 14 1.0
         2 3 2.0
         2 15 1.0
         3 4 1.0
         3 16 1.0
         4 5 2.0
         4 17 1.0
         5 6 1.0
         5 18 1.0
         6 7 1.0
         7 8 2.0
         7 9 1.0
         8 10 1.0
         8 11 1.0
         11 12 2.0
         11 13 1.0
    End
End

Engine ADF
    Basis
        Type TZP
    End
EndEngine
eor
