# Supplementary material for: Phytochemical profiling of Vitex negundo seeds via UHPLC-QTOF-MS/MS analyses with antimicrobial evaluation and in silico targeting of DNA Gyrase B and Secreted Aspartic Proteinase 2 (SAP2)
Source: PLoS One. 2026 Mar 13;21(3):e0343965. doi: 10.1371/journal.pone.0343965 (PMC12987476; doi:10.1371/journal.pone.0343965)
Supplement: S7 Data — (ZIP) [file pone.0343965.s008.zip › PONE-D-25-51583/Vitex Raw material/DFT Vitex all data/comp6/comp6.gjf]

%chk=C:\Users\GHS Azim Shah\Desktop\comp6.chk
# opt b3lyp/6-31g geom=connectivity

comp6

0 1
 C                 -9.84840000   -0.14450000    0.35450000
 C                 -9.31370000   -1.38910000    0.68700000
 C                -10.16210000   -2.45930000    0.97080000
 C                -11.54510000   -2.28480000    0.92220000
 C                -12.07980000   -1.04020000    0.58980000
 C                -11.23140000    0.03000000    0.30590000
 C                -11.74390000    1.22310000   -0.01280000
 C                -11.60650000    1.69950000   -1.25440000
 H                -12.27850000    1.81260000    0.74660000
 H                -11.07190000    1.11000000   -2.01380000
 C                -12.12440000    2.90510000   -1.57640000
 O                -12.00030000    3.33550000   -2.69830000
 H                -12.66530000    3.50160000   -0.80810000
 H                 -9.17940000    0.69950000    0.13060000
 H                 -8.22300000   -1.52670000    0.72550000
 H                 -9.74050000   -3.44090000    1.23300000
 H                -12.21410000   -3.12880000    1.14610000
 H                -13.17050000   -0.90260000    0.55160000

 1 2 1.0 6 2.0 14 1.0
 2 3 2.0 15 1.0
 3 4 1.0 16 1.0
 4 5 2.0 17 1.0
 5 6 1.0 18 1.0
 6 7 1.0
 7 8 2.0 9 1.0
 8 10 1.0 11 1.0
 9
 10
 11 12 2.0 13 1.0
 12
 13
 14
 15
 16
 17
 18
