# Supplementary material for: Phytochemical profiling of Vitex negundo seeds via UHPLC-QTOF-MS/MS analyses with antimicrobial evaluation and in silico targeting of DNA Gyrase B and Secreted Aspartic Proteinase 2 (SAP2)
Source: PLoS One. 2026 Mar 13;21(3):e0343965. doi: 10.1371/journal.pone.0343965 (PMC12987476; doi:10.1371/journal.pone.0343965)
Supplement: S7 Data — (ZIP) [file pone.0343965.s008.zip › PONE-D-25-51583/Vitex Raw material/DFT Vitex all data/comp6/COMP6.LOG]

 Entering Link 1 = C:\G09W\l1.exe PID=      8948.
  
 Copyright (c) 1988,1990,1992,1993,1995,1998,2003,2009,2013,
            Gaussian, Inc.  All Rights Reserved.
  
 This is part of the Gaussian(R) 09 program.  It is based on
 the Gaussian(R) 03 system (copyright 2003, Gaussian, Inc.),
 the Gaussian(R) 98 system (copyright 1998, Gaussian, Inc.),
 the Gaussian(R) 94 system (copyright 1995, Gaussian, Inc.),
 the Gaussian 92(TM) system (copyright 1992, Gaussian, Inc.),
 the Gaussian 90(TM) system (copyright 1990, Gaussian, Inc.),
 the Gaussian 88(TM) system (copyright 1988, Gaussian, Inc.),
 the Gaussian 86(TM) system (copyright 1986, Carnegie Mellon
 University), and the Gaussian 82(TM) system (copyright 1983,
 Carnegie Mellon University). Gaussian is a federally registered
 trademark of Gaussian, Inc.
  
 This software contains proprietary and confidential information,
 including trade secrets, belonging to Gaussian, Inc.
  
 This software is provided under written license and may be
 used, copied, transmitted, or stored only in accord with that
 written license.
  
 The following legend is applicable only to US Government
 contracts under FAR:
  
                    RESTRICTED RIGHTS LEGEND
  
 Use, reproduction and disclosure by the US Government is
 subject to restrictions as set forth in subparagraphs (a)
 and (c) of the Commercial Computer Software - Restricted
 Rights clause in FAR 52.227-19.
  
 Gaussian, Inc.
 340 Quinnipiac St., Bldg. 40, Wallingford CT 06492
  
  
 ---------------------------------------------------------------
 Warning -- This program may not be used in any manner that
 competes with the business of Gaussian, Inc. or will provide
 assistance to any competitor of Gaussian, Inc.  The licensee
 of this program is prohibited from giving any competitor of
 Gaussian, Inc. access to this program.  By using this program,
 the user acknowledges that Gaussian, Inc. is engaged in the
 business of creating and licensing software in the field of
 computational chemistry and represents and warrants to the
 licensee that it is not a competitor of Gaussian, Inc. and that
 it will not use this program in any manner prohibited above.
 ---------------------------------------------------------------
  

 Cite this work as:
 Gaussian 09, Revision D.01,
 M. J. Frisch, G. W. Trucks, H. B. Schlegel, G. E. Scuseria, 
 M. A. Robb, J. R. Cheeseman, G. Scalmani, V. Barone, B. Mennucci, 
 G. A. Petersson, H. Nakatsuji, M. Caricato, X. Li, H. P. Hratchian, 
 A. F. Izmaylov, J. Bloino, G. Zheng, J. L. Sonnenberg, M. Hada, 
 M. Ehara, K. Toyota, R. Fukuda, J. Hasegawa, M. Ishida, T. Nakajima, 
 Y. Honda, O. Kitao, H. Nakai, T. Vreven, J. A. Montgomery, Jr., 
 J. E. Peralta, F. Ogliaro, M. Bearpark, J. J. Heyd, E. Brothers, 
 K. N. Kudin, V. N. Staroverov, T. Keith, R. Kobayashi, J. Normand, 
 K. Raghavachari, A. Rendell, J. C. Burant, S. S. Iyengar, J. Tomasi, 
 M. Cossi, N. Rega, J. M. Millam, M. Klene, J. E. Knox, J. B. Cross, 
 V. Bakken, C. Adamo, J. Jaramillo, R. Gomperts, R. E. Stratmann, 
 O. Yazyev, A. J. Austin, R. Cammi, C. Pomelli, J. W. Ochterski, 
 R. L. Martin, K. Morokuma, V. G. Zakrzewski, G. A. Voth, 
 P. Salvador, J. J. Dannenberg, S. Dapprich, A. D. Daniels, 
 O. Farkas, J. B. Foresman, J. V. Ortiz, J. Cioslowski, 
 and D. J. Fox, Gaussian, Inc., Wallingford CT, 2013.
 
 ******************************************
 Gaussian 09:  IA32W-G09RevD.01 24-Apr-2013
                01-Apr-2024 
 ******************************************
 %chk=C:\Users\GHS Azim Shah\Desktop\comp6.chk
 -----------------------------------
 # opt b3lyp/6-31g geom=connectivity
 -----------------------------------
 1/14=-1,18=20,19=15,26=3,38=1,57=2/1,3;
 2/9=110,12=2,17=6,18=5,40=1/2;
 3/5=1,6=6,11=2,16=1,25=1,30=1,71=1,74=-5/1,2,3;
 4//1;
 5/5=2,38=5/2;
 6/7=2,8=2,9=2,10=2,28=1/1;
 7//1,2,3,16;
 1/14=-1,18=20,19=15,26=3/3(2);
 2/9=110/2;
 99//99;
 2/9=110/2;
 3/5=1,6=6,11=2,16=1,25=1,30=1,71=1,74=-5/1,2,3;
 4/5=5,16=3,69=1/1;
 5/5=2,38=5/2;
 7//1,2,3,16;
 1/14=-1,18=20,19=15,26=3/3(-5);
 2/9=110/2;
 6/7=2,8=2,9=2,10=2,19=2,28=1/1;
 99/9=1/99;
 -----
 comp6
 -----
 Symbolic Z-matrix:
 Charge =  0 Multiplicity = 1
 C                    -9.8484   -0.1445    0.3545 
 C                    -9.3137   -1.3891    0.687 
 C                    -10.1621  -2.4593    0.9708 
 C                    -11.5451  -2.2848    0.9222 
 C                    -12.0798  -1.0402    0.5898 
 C                    -11.2314   0.03      0.3059 
 C                    -11.7439   1.2231   -0.0128 
 C                    -11.6065   1.6995   -1.2544 
 H                    -12.2785   1.8126    0.7466 
 H                    -11.0719   1.11     -2.0138 
 C                    -12.1244   2.9051   -1.5764 
 O                    -12.0003   3.3355   -2.6983 
 H                    -12.6653   3.5016   -0.8081 
 H                    -9.1794    0.6995    0.1306 
 H                    -8.223    -1.5267    0.7255 
 H                    -9.7405   -3.4409    1.233 
 H                    -12.2141  -3.1288    1.1461 
 H                    -13.1705  -0.9026    0.5516 
 

 GradGradGradGradGradGradGradGradGradGradGradGradGradGradGradGradGradGrad
 Berny optimization.
 Initialization pass.
                           ----------------------------
                           !    Initial Parameters    !
                           ! (Angstroms and Degrees)  !
 --------------------------                            --------------------------
 ! Name  Definition              Value          Derivative Info.                !
 --------------------------------------------------------------------------------
 ! R1    R(1,2)                  1.3948         estimate D2E/DX2                !
 ! R2    R(1,6)                  1.3948         estimate D2E/DX2                !
 ! R3    R(1,14)                 1.1            estimate D2E/DX2                !
 ! R4    R(2,3)                  1.3949         estimate D2E/DX2                !
 ! R5    R(2,15)                 1.1            estimate D2E/DX2                !
 ! R6    R(3,4)                  1.3948         estimate D2E/DX2                !
 ! R7    R(3,16)                 1.1            estimate D2E/DX2                !
 ! R8    R(4,5)                  1.3948         estimate D2E/DX2                !
 ! R9    R(4,17)                 1.1            estimate D2E/DX2                !
 ! R10   R(5,6)                  1.3949         estimate D2E/DX2                !
 ! R11   R(5,18)                 1.1            estimate D2E/DX2                !
 ! R12   R(6,7)                  1.3371         estimate D2E/DX2                !
 ! R13   R(7,8)                  1.3369         estimate D2E/DX2                !
 ! R14   R(7,9)                  1.1            estimate D2E/DX2                !
 ! R15   R(8,10)                 1.1            estimate D2E/DX2                !
 ! R16   R(8,11)                 1.3511         estimate D2E/DX2                !
 ! R17   R(11,12)                1.208          estimate D2E/DX2                !
 ! R18   R(11,13)                1.113          estimate D2E/DX2                !
 ! A1    A(2,1,6)              120.0029         estimate D2E/DX2                !
 ! A2    A(2,1,14)             120.0009         estimate D2E/DX2                !
 ! A3    A(6,1,14)             119.9962         estimate D2E/DX2                !
 ! A4    A(1,2,3)              119.9969         estimate D2E/DX2                !
 ! A5    A(1,2,15)             120.0042         estimate D2E/DX2                !
 ! A6    A(3,2,15)             119.9989         estimate D2E/DX2                !
 ! A7    A(2,3,4)              120.0002         estimate D2E/DX2                !
 ! A8    A(2,3,16)             120.0021         estimate D2E/DX2                !
 ! A9    A(4,3,16)             119.9977         estimate D2E/DX2                !
 ! A10   A(3,4,5)              120.0033         estimate D2E/DX2                !
 ! A11   A(3,4,17)             119.9962         estimate D2E/DX2                !
 ! A12   A(5,4,17)             120.0005         estimate D2E/DX2                !
 ! A13   A(4,5,6)              119.9972         estimate D2E/DX2                !
 ! A14   A(4,5,18)             120.0006         estimate D2E/DX2                !
 ! A15   A(6,5,18)             120.0022         estimate D2E/DX2                !
 ! A16   A(1,6,5)              119.9996         estimate D2E/DX2                !
 ! A17   A(1,6,7)              120.0001         estimate D2E/DX2                !
 ! A18   A(5,6,7)              120.0004         estimate D2E/DX2                !
 ! A19   A(6,7,8)              119.9961         estimate D2E/DX2                !
 ! A20   A(6,7,9)              119.9962         estimate D2E/DX2                !
 ! A21   A(8,7,9)              120.0077         estimate D2E/DX2                !
 ! A22   A(7,8,10)             120.0077         estimate D2E/DX2                !
 ! A23   A(7,8,11)             119.9941         estimate D2E/DX2                !
 ! A24   A(10,8,11)            119.9982         estimate D2E/DX2                !
 ! A25   A(8,11,12)            119.9926         estimate D2E/DX2                !
 ! A26   A(8,11,13)            120.0019         estimate D2E/DX2                !
 ! A27   A(12,11,13)           120.0056         estimate D2E/DX2                !
 ! D1    D(6,1,2,3)              0.0058         estimate D2E/DX2                !
 ! D2    D(6,1,2,15)          -179.9897         estimate D2E/DX2                !
 ! D3    D(14,1,2,3)          -179.9951         estimate D2E/DX2                !
 ! D4    D(14,1,2,15)            0.0094         estimate D2E/DX2                !
 ! D5    D(2,1,6,5)             -0.0012         estimate D2E/DX2                !
 ! D6    D(2,1,6,7)            179.998          estimate D2E/DX2                !
 ! D7    D(14,1,6,5)           179.9997         estimate D2E/DX2                !
 ! D8    D(14,1,6,7)            -0.0011         estimate D2E/DX2                !
 ! D9    D(1,2,3,4)             -0.0058         estimate D2E/DX2                !
 ! D10   D(1,2,3,16)           179.9978         estimate D2E/DX2                !
 ! D11   D(15,2,3,4)           179.9897         estimate D2E/DX2                !
 ! D12   D(15,2,3,16)           -0.0067         estimate D2E/DX2                !
 ! D13   D(2,3,4,5)              0.0012         estimate D2E/DX2                !
 ! D14   D(2,3,4,17)          -179.9951         estimate D2E/DX2                !
 ! D15   D(16,3,4,5)           179.9976         estimate D2E/DX2                !
 ! D16   D(16,3,4,17)            0.0013         estimate D2E/DX2                !
 ! D17   D(3,4,5,6)              0.0034         estimate D2E/DX2                !
 ! D18   D(3,4,5,18)          -179.9928         estimate D2E/DX2                !
 ! D19   D(17,4,5,6)           179.9997         estimate D2E/DX2                !
 ! D20   D(17,4,5,18)            0.0035         estimate D2E/DX2                !
 ! D21   D(4,5,6,1)             -0.0034         estimate D2E/DX2                !
 ! D22   D(4,5,6,7)            179.9974         estimate D2E/DX2                !
 ! D23   D(18,5,6,1)           179.9928         estimate D2E/DX2                !
 ! D24   D(18,5,6,7)            -0.0064         estimate D2E/DX2                !
 ! D25   D(1,6,7,8)             68.4961         estimate D2E/DX2                !
 ! D26   D(1,6,7,9)           -111.5015         estimate D2E/DX2                !
 ! D27   D(5,6,7,8)           -111.5047         estimate D2E/DX2                !
 ! D28   D(5,6,7,9)             68.4978         estimate D2E/DX2                !
 ! D29   D(6,7,8,10)             0.0024         estimate D2E/DX2                !
 ! D30   D(6,7,8,11)           179.9992         estimate D2E/DX2                !
 ! D31   D(9,7,8,10)           180.0            estimate D2E/DX2                !
 ! D32   D(9,7,8,11)            -0.0032         estimate D2E/DX2                !
 ! D33   D(7,8,11,12)         -179.9958         estimate D2E/DX2                !
 ! D34   D(7,8,11,13)            0.0038         estimate D2E/DX2                !
 ! D35   D(10,8,11,12)           0.001          estimate D2E/DX2                !
 ! D36   D(10,8,11,13)        -179.9994         estimate D2E/DX2                !
 --------------------------------------------------------------------------------
 Trust Radius=3.00D-01 FncErr=1.00D-07 GrdErr=1.00D-06
 Number of steps in this run=     91 maximum allowed number of steps=    108.
 GradGradGradGradGradGradGradGradGradGradGradGradGradGradGradGradGradGrad

                          Input orientation:                          
 ---------------------------------------------------------------------
 Center     Atomic      Atomic             Coordinates (Angstroms)
 Number     Number       Type             X           Y           Z
 ---------------------------------------------------------------------
      1          6           0       -9.848400   -0.144500    0.354500
      2          6           0       -9.313700   -1.389100    0.687000
      3          6           0      -10.162100   -2.459300    0.970800
      4          6           0      -11.545100   -2.284800    0.922200
      5          6           0      -12.079800   -1.040200    0.589800
      6          6           0      -11.231400    0.030000    0.305900
      7          6           0      -11.743900    1.223100   -0.012800
      8          6           0      -11.606500    1.699500   -1.254400
      9          1           0      -12.278500    1.812600    0.746600
     10          1           0      -11.071900    1.110000   -2.013800
     11          6           0      -12.124400    2.905100   -1.576400
     12          8           0      -12.000300    3.335500   -2.698300
     13          1           0      -12.665300    3.501600   -0.808100
     14          1           0       -9.179400    0.699500    0.130600
     15          1           0       -8.223000   -1.526700    0.725500
     16          1           0       -9.740500   -3.440900    1.233000
     17          1           0      -12.214100   -3.128800    1.146100
     18          1           0      -13.170500   -0.902600    0.551600
 ---------------------------------------------------------------------
                    Distance matrix (angstroms):
                    1          2          3          4          5
     1  C    0.000000
     2  C    1.394808   0.000000
     3  C    2.415892   1.394867   0.000000
     4  C    2.789616   2.415935   1.394812   0.000000
     5  C    2.415945   2.789711   2.415901   1.394784   0.000000
     6  C    1.394812   2.415917   2.789643   2.415892   1.394887
     7  C    2.366043   3.635819   4.126697   3.635809   2.366111
     8  C    3.013272   4.308760   4.932892   4.540485   3.336322
     9  H    3.144737   4.363997   4.772687   4.166221   2.864007
    10  H    2.946111   4.078123   4.740831   4.513168   3.523912
    11  C    4.267155   5.609204   6.254249   5.789098   4.501089
    12  O    5.104964   6.403118   7.100773   6.700970   5.474000
    13  H    4.751906   6.114531   6.705432   6.142574   4.787994
    14  H    1.100013   2.165610   3.413159   3.889629   3.413172
    15  H    2.165651   1.100019   2.165646   3.413174   3.889730
    16  H    3.413159   2.165677   1.100015   2.165582   3.413120
    17  H    3.889629   3.413158   2.165563   1.100013   2.165584
    18  H    3.413197   3.889720   3.413138   2.165582   1.100009
                    6          7          8          9         10
     6  C    0.000000
     7  C    1.337054   0.000000
     8  C    2.315700   1.336939   0.000000
     9  H    2.113835   1.099998   2.113853   0.000000
    10  H    2.563757   2.113853   1.099998   3.093435   0.000000
    11  C    3.550592   2.327821   1.351065   2.571698   2.126372
    12  O    4.532412   3.426352   2.217301   3.776765   2.506655
    13  H    3.917789   2.583223   2.137243   2.327966   3.116470
    14  H    2.165563   2.621332   2.968003   3.350055   2.889380
    15  H    3.413188   4.528049   5.077051   5.253423   4.751019
    16  H    3.889659   5.226713   6.007731   5.854681   5.746741
    17  H    3.413159   4.528043   5.426238   4.957941   5.408975
    18  H    2.165692   2.621514   3.532514   2.864612   3.877623
                   11         12         13         14         15
    11  C    0.000000
    12  O    1.208017   0.000000
    13  H    1.112956   2.010639   0.000000
    14  H    4.056050   4.786298   4.569948   0.000000
    15  H    6.337233   7.044955   6.882569   2.494909   0.000000
    16  H    7.338080   8.153613   7.805053   4.321230   2.494900
    17  H    6.620272   7.524114   6.927098   4.989642   4.321170
    18  H    4.485676   5.467423   4.636916   4.321209   4.989739
                   16         17         18
    16  H    0.000000
    17  H    2.494725   0.000000
    18  H    4.321131   2.494814   0.000000
 Stoichiometry    C9H8O
 Framework group  C1[X(C9H8O)]
 Deg. of freedom    48
 Full point group                 C1      NOp   1
 Largest Abelian subgroup         C1      NOp   1
 Largest concise Abelian subgroup C1      NOp   1
                         Standard orientation:                         
 ---------------------------------------------------------------------
 Center     Atomic      Atomic             Coordinates (Angstroms)
 Number     Number       Type             X           Y           Z
 ---------------------------------------------------------------------
      1          6           0        0.930007    1.112415    0.335513
      2          6           0        2.271895    1.311338    0.011080
      3          6           0        3.079089    0.221911   -0.316393
      4          6           0        2.544386   -1.066339   -0.319294
      5          6           0        1.202547   -1.265278    0.005225
      6          6           0        0.395304   -0.175834    0.332613
      7          6           0       -0.891018   -0.366461    0.643660
      8          6           0       -1.849561    0.069383   -0.180136
      9          1           0       -1.160492   -0.881837    1.577345
     10          1           0       -1.580088    0.584759   -1.113821
     11          6           0       -3.149350   -0.123277    0.134202
     12          8           0       -4.015437    0.270482   -0.610212
     13          1           0       -3.422067   -0.644707    1.078874
     14          1           0        0.293361    1.971515    0.593696
     15          1           0        2.693653    2.327289    0.013525
     16          1           0        4.137370    0.378698   -0.572307
     17          1           0        3.181032   -1.925438   -0.577476
     18          1           0        0.780932   -2.281278    0.003039
 ---------------------------------------------------------------------
 Rotational constants (GHZ):      4.3997870      0.6445783      0.5918369
 Standard basis: 6-31G (6D, 7F)
 There are   106 symmetry adapted cartesian basis functions of A   symmetry.
 There are   106 symmetry adapted basis functions of A   symmetry.
   106 basis functions,   252 primitive gaussians,   106 cartesian basis functions
    35 alpha electrons       35 beta electrons
       nuclear repulsion energy       452.1855712104 Hartrees.
 NAtoms=   18 NActive=   18 NUniq=   18 SFac= 1.00D+00 NAtFMM=   60 NAOKFM=F Big=F
 Integral buffers will be    262144 words long.
 Raffenetti 2 integral format.
 Two-electron integral symmetry is turned on.
 One-electron integrals computed using PRISM.
 NBasis=   106 RedAO= T EigKep=  6.28D-04  NBF=   106
 NBsUse=   106 1.00D-06 EigRej= -1.00D+00 NBFU=   106
 ExpMin= 1.61D-01 ExpMax= 5.48D+03 ExpMxC= 8.25D+02 IAcc=1 IRadAn=         1 AccDes= 0.00D+00
 Harris functional with IExCor=  402 and IRadAn=       1 diagonalized for initial guess.
 HarFok:  IExCor=  402 AccDes= 0.00D+00 IRadAn=         1 IDoV= 1 UseB2=F ITyADJ=14
 ICtDFT=  3500011 ScaDFX=  1.000000  1.000000  1.000000  1.000000
 FoFCou: FMM=F IPFlag=           0 FMFlag=      100000 FMFlg1=           0
         NFxFlg=           0 DoJE=T BraDBF=F KetDBF=T FulRan=T
         wScrn=  0.000000 ICntrl=     500 IOpCl=  0 I1Cent=   200000004 NGrid=           0
         NMat0=    1 NMatS0=      1 NMatT0=    0 NMatD0=    1 NMtDS0=    0 NMtDT0=    0
 Petite list used in FoFCou.
 Keep R1 ints in memory in canonical form, NReq=17059456.
 Requested convergence on RMS density matrix=1.00D-08 within 128 cycles.
 Requested convergence on MAX density matrix=1.00D-06.
 Requested convergence on             energy=1.00D-06.
 No special actions if energy rises.
 Integral accuracy reduced to 1.0D-05 until final iterations.
 Initial convergence to 1.0D-05 achieved.  Increase integral accuracy.
 SCF Done:  E(RB3LYP) =  -422.826780463     A.U. after   15 cycles
            NFock= 15  Conv=0.95D-08     -V/T= 2.0037

 **********************************************************************

            Population analysis using the SCF density.

 **********************************************************************

 Orbital symmetries:
       Occupied  (A) (A) (A) (A) (A) (A) (A) (A) (A) (A) (A) (A)
                 (A) (A) (A) (A) (A) (A) (A) (A) (A) (A) (A) (A)
                 (A) (A) (A) (A) (A) (A) (A) (A) (A) (A) (A)
       Virtual   (A) (A) (A) (A) (A) (A) (A) (A) (A) (A) (A) (A)
                 (A) (A) (A) (A) (A) (A) (A) (A) (A) (A) (A) (A)
                 (A) (A) (A) (A) (A) (A) (A) (A) (A) (A) (A) (A)
                 (A) (A) (A) (A) (A) (A) (A) (A) (A) (A) (A) (A)
                 (A) (A) (A) (A) (A) (A) (A) (A) (A) (A) (A) (A)
                 (A) (A) (A) (A) (A) (A) (A) (A) (A) (A) (A)
 The electronic state is 1-A.
 Alpha  occ. eigenvalues --  -19.13037 -10.25743 -10.21287 -10.20186 -10.20164
 Alpha  occ. eigenvalues --  -10.20114 -10.20065 -10.20055 -10.19942 -10.19075
 Alpha  occ. eigenvalues --   -1.06205  -0.89353  -0.83781  -0.76834  -0.76180
 Alpha  occ. eigenvalues --   -0.67648  -0.62492  -0.59005  -0.58009  -0.52979
 Alpha  occ. eigenvalues --   -0.50583  -0.48053  -0.47270  -0.44733  -0.43603
 Alpha  occ. eigenvalues --   -0.41244  -0.40716  -0.40300  -0.37478  -0.36223
 Alpha  occ. eigenvalues --   -0.36090  -0.28854  -0.26584  -0.25714  -0.24170
 Alpha virt. eigenvalues --   -0.06712  -0.01301  -0.00611   0.07189   0.08594
 Alpha virt. eigenvalues --    0.09678   0.12808   0.14245   0.14393   0.16335
 Alpha virt. eigenvalues --    0.16591   0.17362   0.17830   0.26148   0.27836
 Alpha virt. eigenvalues --    0.29558   0.30135   0.31927   0.34574   0.41137
 Alpha virt. eigenvalues --    0.43101   0.45535   0.51588   0.52481   0.52984
 Alpha virt. eigenvalues --    0.55295   0.56988   0.57649   0.58735   0.59651
 Alpha virt. eigenvalues --    0.61000   0.61546   0.61775   0.64212   0.65067
 Alpha virt. eigenvalues --    0.65882   0.66382   0.68600   0.69457   0.73270
 Alpha virt. eigenvalues --    0.74557   0.76572   0.81632   0.82913   0.83616
 Alpha virt. eigenvalues --    0.84452   0.84662   0.87645   0.88091   0.90165
 Alpha virt. eigenvalues --    0.91636   0.94017   0.94787   0.97648   1.01050
 Alpha virt. eigenvalues --    1.02614   1.04496   1.09712   1.12216   1.15090
 Alpha virt. eigenvalues --    1.15487   1.17888   1.18900   1.21930   1.26893
 Alpha virt. eigenvalues --    1.36648   1.41789   1.45302   1.47598   1.82697
 Alpha virt. eigenvalues --    1.90737
          Condensed to atoms (all electrons):
               1          2          3          4          5          6
     1  C    4.923223   0.500094  -0.062096  -0.046913  -0.033459   0.540220
     2  C    0.500094   4.925996   0.542321  -0.041103  -0.046591  -0.038236
     3  C   -0.062096   0.542321   4.888406   0.540195  -0.062248  -0.027487
     4  C   -0.046913  -0.041103   0.540195   4.916721   0.506091  -0.031221
     5  C   -0.033459  -0.046591  -0.062248   0.506091   4.934129   0.518570
     6  C    0.540220  -0.038236  -0.027487  -0.031221   0.518570   4.928197
     7  C   -0.059962   0.010955   0.001001   0.009983  -0.051608   0.269812
     8  C   -0.007188   0.000631   0.000022  -0.000014  -0.002185  -0.031882
     9  H    0.002150  -0.000240   0.000039  -0.000070  -0.002595  -0.038869
    10  H    0.001974  -0.000132  -0.000002  -0.000040   0.000590  -0.002447
    11  C    0.000469   0.000001   0.000000   0.000005  -0.000220   0.004459
    12  O   -0.000007   0.000000   0.000000   0.000000   0.000000  -0.000439
    13  H   -0.000016   0.000000   0.000000   0.000000  -0.000009   0.000367
    14  H    0.358543  -0.032755   0.004380   0.000233   0.004642  -0.048207
    15  H   -0.028873   0.348071  -0.034254   0.003926   0.001085   0.004050
    16  H    0.004899  -0.034934   0.353799  -0.034889   0.004947   0.000335
    17  H    0.001098   0.003939  -0.034279   0.348628  -0.029413   0.003822
    18  H    0.004395   0.000273   0.004404  -0.032996   0.359913  -0.049966
               7          8          9         10         11         12
     1  C   -0.059962  -0.007188   0.002150   0.001974   0.000469  -0.000007
     2  C    0.010955   0.000631  -0.000240  -0.000132   0.000001   0.000000
     3  C    0.001001   0.000022   0.000039  -0.000002   0.000000   0.000000
     4  C    0.009983  -0.000014  -0.000070  -0.000040   0.000005   0.000000
     5  C   -0.051608  -0.002185  -0.002595   0.000590  -0.000220   0.000000
     6  C    0.269812  -0.031882  -0.038869  -0.002447   0.004459  -0.000439
     7  C    5.303686   0.337030   0.363713  -0.056363   0.050786   0.008090
     8  C    0.337030   5.580266  -0.059172   0.377024   0.160210  -0.096385
     9  H    0.363713  -0.059172   0.556715   0.004462  -0.002280   0.000203
    10  H   -0.056363   0.377024   0.004462   0.536435  -0.035125  -0.002375
    11  C    0.050786   0.160210  -0.002280  -0.035125   4.811369   0.481428
    12  O    0.008090  -0.096385   0.000203  -0.002375   0.481428   8.073817
    13  H    0.023719  -0.172476   0.009255   0.004204   0.368278  -0.064672
    14  H   -0.004268   0.002786   0.000427   0.000873  -0.000183  -0.000003
    15  H   -0.000307  -0.000013   0.000003   0.000004   0.000000   0.000000
    16  H   -0.000007   0.000000   0.000000   0.000000   0.000000   0.000000
    17  H   -0.000297  -0.000003   0.000001   0.000001   0.000000   0.000000
    18  H   -0.004846   0.000577   0.001651   0.000065  -0.000020   0.000000
              13         14         15         16         17         18
     1  C   -0.000016   0.358543  -0.028873   0.004899   0.001098   0.004395
     2  C    0.000000  -0.032755   0.348071  -0.034934   0.003939   0.000273
     3  C    0.000000   0.004380  -0.034254   0.353799  -0.034279   0.004404
     4  C    0.000000   0.000233   0.003926  -0.034889   0.348628  -0.032996
     5  C   -0.000009   0.004642   0.001085   0.004947  -0.029413   0.359913
     6  C    0.000367  -0.048207   0.004050   0.000335   0.003822  -0.049966
     7  C    0.023719  -0.004268  -0.000307  -0.000007  -0.000297  -0.004846
     8  C   -0.172476   0.002786  -0.000013   0.000000  -0.000003   0.000577
     9  H    0.009255   0.000427   0.000003   0.000000   0.000001   0.001651
    10  H    0.004204   0.000873   0.000004   0.000000   0.000001   0.000065
    11  C    0.368278  -0.000183   0.000000   0.000000   0.000000  -0.000020
    12  O   -0.064672  -0.000003   0.000000   0.000000   0.000000   0.000000
    13  H    0.728589   0.000003   0.000000   0.000000   0.000000   0.000002
    14  H    0.000003   0.575307  -0.003929  -0.000154   0.000014  -0.000151
    15  H    0.000000  -0.003929   0.579569  -0.004351  -0.000171   0.000014
    16  H    0.000000  -0.000154  -0.004351   0.581518  -0.004304  -0.000157
    17  H    0.000000   0.000014  -0.000171  -0.004304   0.580286  -0.003882
    18  H    0.000002  -0.000151   0.000014  -0.000157  -0.003882   0.582949
 Mulliken charges:
               1
     1  C   -0.098551
     2  C   -0.138290
     3  C   -0.114200
     4  C   -0.138537
     5  C   -0.101638
     6  C   -0.001078
     7  C   -0.201114
     8  C   -0.089226
     9  H    0.164607
    10  H    0.170854
    11  C    0.160824
    12  O   -0.399657
    13  H    0.102756
    14  H    0.142442
    15  H    0.135176
    16  H    0.133296
    17  H    0.134559
    18  H    0.137777
 Sum of Mulliken charges =   0.00000
 Mulliken charges with hydrogens summed into heavy atoms:
               1
     1  C    0.043892
     2  C   -0.003114
     3  C    0.019096
     4  C   -0.003979
     5  C    0.036139
     6  C   -0.001078
     7  C   -0.036506
     8  C    0.081628
    11  C    0.263580
    12  O   -0.399657
 Electronic spatial extent (au):  <R**2>=           1837.5297
 Charge=              0.0000 electrons
 Dipole moment (field-independent basis, Debye):
    X=              3.8697    Y=             -0.7762    Z=              1.5394  Tot=              4.2364
 Quadrupole moment (field-independent basis, Debye-Ang):
   XX=            -71.5935   YY=            -52.9213   ZZ=            -59.1901
   XY=              3.1979   XZ=             -7.7388   YZ=              0.1483
 Traceless Quadrupole moment (field-independent basis, Debye-Ang):
   XX=            -10.3586   YY=              8.3137   ZZ=              2.0449
   XY=              3.1979   XZ=             -7.7388   YZ=              0.1483
 Octapole moment (field-independent basis, Debye-Ang**2):
  XXX=             96.1643  YYY=              1.5890  ZZZ=             -0.2718  XYY=              1.7551
  XXY=            -11.0148  XXZ=             17.5223  XZZ=             -9.2995  YZZ=             -1.0726
  YYZ=             -0.2495  XYZ=              0.8298
 Hexadecapole moment (field-independent basis, Debye-Ang**3):
 XXXX=          -2293.2471 YYYY=           -298.5108 ZZZZ=           -123.3003 XXXY=             48.7956
 XXXZ=           -121.2877 YYYX=             -2.6502 YYYZ=              3.4916 ZZZX=              6.1801
 ZZZY=             -4.0494 XXYY=           -358.3220 XXZZ=           -368.2863 YYZZ=            -77.4365
 XXYZ=              9.3831 YYXZ=             -1.4118 ZZXY=              0.5943
 N-N= 4.521855712104D+02 E-N=-1.888031272582D+03  KE= 4.212834970621D+02
 Calling FoFJK, ICntrl=      2127 FMM=F ISym2X=0 I1Cent= 0 IOpClX= 0 NMat=1 NMatS=1 NMatT=0.
 ***** Axes restored to original set *****
 -------------------------------------------------------------------
 Center     Atomic                   Forces (Hartrees/Bohr)
 Number     Number              X              Y              Z
 -------------------------------------------------------------------
      1        6           0.019820489   -0.002255811   -0.002431034
      2        6           0.013761014   -0.001855341    0.000280924
      3        6           0.007007055   -0.013772280    0.003750751
      4        6          -0.010405862   -0.009813366    0.001704743
      5        6          -0.012292106   -0.014092529    0.008938471
      6        6           0.037291624   -0.092985906    0.038276148
      7        6          -0.042560569    0.093485247   -0.019914881
      8        6           0.030246608   -0.064717465    0.024261638
      9        1          -0.001177212   -0.002083689   -0.006230439
     10        1          -0.005933880    0.007416821    0.004767135
     11        6          -0.031980005    0.054573715    0.014083751
     12        8          -0.000088029    0.040052696   -0.066794171
     13        1           0.001526489   -0.004257276    0.001733494
     14        1          -0.007250515   -0.006707739    0.002288701
     15        1          -0.009527312    0.001406857   -0.000345768
     16        1          -0.003703139    0.008650372   -0.002143946
     17        1           0.005701639    0.007339598   -0.002401553
     18        1           0.009563711   -0.000383903    0.000176037
 -------------------------------------------------------------------
 Cartesian Forces:  Max     0.093485247 RMS     0.027401912

 GradGradGradGradGradGradGradGradGradGradGradGradGradGradGradGradGradGrad
 Berny optimization.
 FormGI is forming the generalized inverse of G from B-inverse, IUseBI=4.
 Internal  Forces:  Max     0.141683833 RMS     0.022776819
 Search for a local minimum.
 Step number   1 out of a maximum of   91
 All quantities printed in internal units (Hartrees-Bohrs-Radians)
 Mixed Optimization -- RFO/linear search
 Second derivative matrix not updated -- first step.
 ITU=  0
     Eigenvalues ---    0.02157   0.02157   0.02157   0.02157   0.02157
     Eigenvalues ---    0.02157   0.02157   0.02158   0.02392   0.02736
     Eigenvalues ---    0.02736   0.02830   0.02921   0.02922   0.02923
     Eigenvalues ---    0.16000   0.16000   0.16000   0.16000   0.16000
     Eigenvalues ---    0.16000   0.16000   0.16000   0.22000   0.22000
     Eigenvalues ---    0.22000   0.22000   0.22000   0.23486   0.25000
     Eigenvalues ---    0.32289   0.33680   0.33680   0.33681   0.33681
     Eigenvalues ---    0.33681   0.33682   0.33682   0.42142   0.42330
     Eigenvalues ---    0.46480   0.46488   0.46491   0.46494   0.54795
     Eigenvalues ---    0.57870   0.57896   1.00896
 RFO step:  Lambda=-6.88417896D-02 EMin= 2.15679491D-02
 Linear search not attempted -- first point.
 Maximum step size (   0.300) exceeded in Quadratic search.
    -- Step size scaled by   0.849
 Iteration  1 RMS(Cart)=  0.11162042 RMS(Int)=  0.00141461
 Iteration  2 RMS(Cart)=  0.00190571 RMS(Int)=  0.00003036
 Iteration  3 RMS(Cart)=  0.00000455 RMS(Int)=  0.00003027
 Iteration  4 RMS(Cart)=  0.00000000 RMS(Int)=  0.00003027
 Variable       Old X    -DE/DX   Delta X   Delta X   Delta X     New X
                                 (Linear)    (Quad)   (Total)
    R1        2.63581   0.00484   0.00000   0.00772   0.00772   2.64352
    R2        2.63581   0.01699   0.00000   0.02771   0.02776   2.66357
    R3        2.07872  -0.01002   0.00000  -0.02099  -0.02099   2.05774
    R4        2.63592   0.00368   0.00000   0.00520   0.00515   2.64107
    R5        2.07874  -0.00963   0.00000  -0.02017  -0.02017   2.05856
    R6        2.63581   0.00482   0.00000   0.00700   0.00695   2.64276
    R7        2.07873  -0.00965   0.00000  -0.02021  -0.02021   2.05852
    R8        2.63576   0.00362   0.00000   0.00575   0.00575   2.64151
    R9        2.07872  -0.00959   0.00000  -0.02008  -0.02008   2.05864
   R10        2.63595   0.01780   0.00000   0.02900   0.02904   2.66500
   R11        2.07872  -0.00954   0.00000  -0.01997  -0.01997   2.05874
   R12        2.52667   0.14168   0.00000   0.18587   0.18587   2.71253
   R13        2.52645   0.03153   0.00000   0.04135   0.04135   2.56779
   R14        2.07870  -0.00485   0.00000  -0.01015  -0.01015   2.06855
   R15        2.07870  -0.01015   0.00000  -0.02125  -0.02125   2.05744
   R16        2.55314   0.10450   0.00000   0.14392   0.14392   2.69706
   R17        2.28282   0.07629   0.00000   0.06013   0.06013   2.34295
   R18        2.10318  -0.00183   0.00000  -0.00396  -0.00396   2.09922
    A1        2.09445   0.00480   0.00000   0.01486   0.01491   2.10936
    A2        2.09441  -0.00089   0.00000  -0.00181  -0.00183   2.09258
    A3        2.09433  -0.00392   0.00000  -0.01306  -0.01308   2.08125
    A4        2.09434   0.00164   0.00000   0.00306   0.00301   2.09735
    A5        2.09447  -0.00103   0.00000  -0.00232  -0.00229   2.09218
    A6        2.09438  -0.00061   0.00000  -0.00075  -0.00072   2.09365
    A7        2.09440  -0.00053   0.00000  -0.00460  -0.00470   2.08970
    A8        2.09443   0.00026   0.00000   0.00230   0.00235   2.09678
    A9        2.09436   0.00026   0.00000   0.00230   0.00235   2.09671
   A10        2.09445   0.00155   0.00000   0.00273   0.00268   2.09713
   A11        2.09433  -0.00061   0.00000  -0.00075  -0.00072   2.09361
   A12        2.09440  -0.00094   0.00000  -0.00198  -0.00195   2.09245
   A13        2.09435   0.00500   0.00000   0.01538   0.01542   2.10976
   A14        2.09441  -0.00164   0.00000  -0.00450  -0.00453   2.08987
   A15        2.09443  -0.00336   0.00000  -0.01087  -0.01090   2.08353
   A16        2.09439  -0.01247   0.00000  -0.03144  -0.03134   2.06305
   A17        2.09440   0.00659   0.00000   0.01667   0.01661   2.11101
   A18        2.09440   0.00588   0.00000   0.01478   0.01472   2.10913
   A19        2.09433   0.02644   0.00000   0.07776   0.07776   2.17209
   A20        2.09433  -0.01022   0.00000  -0.02774  -0.02774   2.06658
   A21        2.09453  -0.01622   0.00000  -0.05002  -0.05002   2.04451
   A22        2.09453  -0.00441   0.00000  -0.01048  -0.01048   2.08405
   A23        2.09429   0.01525   0.00000   0.04485   0.04485   2.13914
   A24        2.09436  -0.01084   0.00000  -0.03437  -0.03437   2.05999
   A25        2.09427   0.02696   0.00000   0.07929   0.07929   2.17355
   A26        2.09443  -0.01820   0.00000  -0.05715  -0.05715   2.03728
   A27        2.09449  -0.00876   0.00000  -0.02214  -0.02214   2.07235
    D1        0.00010   0.00009   0.00000   0.00086   0.00083   0.00093
    D2       -3.14141   0.00003   0.00000   0.00024   0.00022  -3.14119
    D3       -3.14151   0.00001   0.00000   0.00006   0.00003  -3.14148
    D4        0.00016  -0.00006   0.00000  -0.00056  -0.00057  -0.00041
    D5       -0.00002   0.00034   0.00000   0.00318   0.00316   0.00313
    D6        3.14156   0.00034   0.00000   0.00322   0.00322  -3.13840
    D7        3.14159   0.00042   0.00000   0.00398   0.00395  -3.13765
    D8       -0.00002   0.00043   0.00000   0.00403   0.00401   0.00400
    D9       -0.00010  -0.00016   0.00000  -0.00148  -0.00149  -0.00160
   D10        3.14155  -0.00011   0.00000  -0.00099  -0.00097   3.14058
   D11        3.14141  -0.00009   0.00000  -0.00086  -0.00089   3.14052
   D12       -0.00012  -0.00004   0.00000  -0.00037  -0.00037  -0.00049
   D13        0.00002  -0.00021   0.00000  -0.00193  -0.00190  -0.00188
   D14       -3.14151  -0.00013   0.00000  -0.00122  -0.00117   3.14051
   D15        3.14155  -0.00026   0.00000  -0.00243  -0.00242   3.13913
   D16        0.00002  -0.00018   0.00000  -0.00171  -0.00169  -0.00167
   D17        0.00006   0.00064   0.00000   0.00597   0.00603   0.00609
   D18       -3.14147   0.00001   0.00000   0.00007   0.00009  -3.14138
   D19        3.14159   0.00056   0.00000   0.00525   0.00530  -3.13630
   D20        0.00006  -0.00007   0.00000  -0.00065  -0.00064  -0.00058
   D21       -0.00006  -0.00070   0.00000  -0.00659  -0.00658  -0.00663
   D22        3.14155  -0.00071   0.00000  -0.00664  -0.00664   3.13490
   D23        3.14147  -0.00007   0.00000  -0.00069  -0.00066   3.14081
   D24       -0.00011  -0.00008   0.00000  -0.00074  -0.00073  -0.00084
   D25        1.19548  -0.00332   0.00000  -0.02878  -0.02880   1.16668
   D26       -1.94607  -0.00311   0.00000  -0.02691  -0.02692  -1.97298
   D27       -1.94612  -0.00332   0.00000  -0.02873  -0.02873  -1.97485
   D28        1.19551  -0.00310   0.00000  -0.02686  -0.02685   1.16866
   D29        0.00004   0.00048   0.00000   0.00413   0.00413   0.00417
   D30        3.14158   0.00019   0.00000   0.00163   0.00161  -3.13999
   D31        3.14159   0.00026   0.00000   0.00226   0.00227  -3.13932
   D32       -0.00006  -0.00003   0.00000  -0.00025  -0.00025  -0.00030
   D33       -3.14152   0.00022   0.00000   0.00197   0.00196  -3.13956
   D34        0.00007   0.00004   0.00000   0.00037   0.00036   0.00043
   D35        0.00002  -0.00006   0.00000  -0.00053  -0.00052  -0.00051
   D36       -3.14158  -0.00024   0.00000  -0.00213  -0.00213   3.13948
         Item               Value     Threshold  Converged?
 Maximum Force            0.141684     0.000450     NO 
 RMS     Force            0.022777     0.000300     NO 
 Maximum Displacement     0.504087     0.001800     NO 
 RMS     Displacement     0.111908     0.001200     NO 
 Predicted change in Energy=-3.685289D-02
 GradGradGradGradGradGradGradGradGradGradGradGradGradGradGradGradGradGrad

                          Input orientation:                          
 ---------------------------------------------------------------------
 Center     Atomic      Atomic             Coordinates (Angstroms)
 Number     Number       Type             X           Y           Z
 ---------------------------------------------------------------------
      1          6           0       -9.812656   -0.228620    0.368525
      2          6           0       -9.284682   -1.471079    0.735188
      3          6           0      -10.138476   -2.534707    1.040134
      4          6           0      -11.523591   -2.351640    0.979174
      5          6           0      -12.052476   -1.109462    0.616964
      6          6           0      -11.205981   -0.026632    0.301131
      7          6           0      -11.749912    1.246288   -0.078630
      8          6           0      -11.628091    1.796250   -1.315193
      9          1           0      -12.300647    1.822093    0.671937
     10          1           0      -11.089337    1.254209   -2.090638
     11          6           0      -12.184326    3.067606   -1.648685
     12          8           0      -12.097174    3.602251   -2.763923
     13          1           0      -12.731169    3.600804   -0.842045
     14          1           0       -9.143328    0.597006    0.131747
     15          1           0       -8.205177   -1.609296    0.782452
     16          1           0       -9.726758   -3.502253    1.324679
     17          1           0      -12.192461   -3.178499    1.215141
     18          1           0      -13.132559   -0.974318    0.571841
 ---------------------------------------------------------------------
                    Distance matrix (angstroms):
                    1          2          3          4          5
     1  C    0.000000
     2  C    1.398893   0.000000
     3  C    2.423893   1.397591   0.000000
     4  C    2.794174   2.418187   1.398489   0.000000
     5  C    2.419587   2.793819   2.423591   1.397828   0.000000
     6  C    1.409502   2.442585   2.824205   2.442598   1.410257
     7  C    2.475533   3.758156   4.259611   3.757028   2.474864
     8  C    3.198564   4.513432   5.150117   4.741311   3.515180
     9  H    3.238453   4.465985   4.877731   4.256554   2.942553
    10  H    3.142640   4.320795   5.006172   4.755468   3.720979
    11  C    4.534211   5.889860   6.542260   6.058915   4.753782
    12  O    5.450397   6.774405   7.481284   7.056104   5.799365
    13  H    4.964644   6.331661   6.921644   6.340873   4.977543
    14  H    1.088908   2.158957   3.409268   3.883078   3.407434
    15  H    2.159071   1.089343   2.158803   3.406118   3.883159
    16  H    3.411493   2.160695   1.089322   2.161456   3.411052
    17  H    3.883558   3.405997   2.159618   1.089387   2.158316
    18  H    3.408689   3.883247   3.408613   2.156783   1.089440
                    6          7          8          9         10
     6  C    0.000000
     7  C    1.435411   0.000000
     8  C    2.472565   1.358818   0.000000
     9  H    2.180269   1.094628   2.098019   0.000000
    10  H    2.715644   2.117688   1.088752   3.069460   0.000000
    11  C    3.785928   2.443561   1.427221   2.636309   2.163962
    12  O    4.832967   3.589144   2.362308   3.874984   2.642413
    13  H    4.097723   2.662595   2.167271   2.375143   3.124276
    14  H    2.161516   2.694458   3.115425   3.429476   3.026196
    15  H    3.426561   4.632598   5.264428   5.344110   4.977217
    16  H    3.913527   5.348932   6.217566   5.949759   6.012067
    17  H    3.426781   4.631246   5.609745   5.031172   5.638614
    18  H    2.164046   2.695537   3.674285   2.919248   4.028634
                   11         12         13         14         15
    11  C    0.000000
    12  O    1.239837   0.000000
    13  H    1.110858   2.023751   0.000000
    14  H    4.303658   5.112887   4.779506   0.000000
    15  H    6.604352   7.408417   7.090045   2.484213   0.000000
    16  H    7.618634   8.532850   8.010905   4.308991   2.488474
    17  H    6.871347   7.862609   7.105010   4.972463   4.306745
    18  H    4.708188   5.757112   4.805406   4.310070   4.972589
                   16         17         18
    16  H    0.000000
    17  H    2.489278   0.000000
    18  H    4.307748   2.481135   0.000000
 Stoichiometry    C9H8O
 Framework group  C1[X(C9H8O)]
 Deg. of freedom    48
 Full point group                 C1      NOp   1
 Largest Abelian subgroup         C1      NOp   1
 Largest concise Abelian subgroup C1      NOp   1
                         Standard orientation:                         
 ---------------------------------------------------------------------
 Center     Atomic      Atomic             Coordinates (Angstroms)
 Number     Number       Type             X           Y           Z
 ---------------------------------------------------------------------
      1          6           0        1.036177    1.125120    0.300854
      2          6           0        2.392087    1.307329    0.008949
      3          6           0        3.200084    0.207040   -0.290660
      4          6           0        2.648094   -1.077894   -0.295685
      5          6           0        1.294303   -1.261759   -0.000107
      6          6           0        0.463086   -0.162615    0.299533
      7          6           0       -0.928835   -0.351531    0.594950
      8          6           0       -1.947605    0.083495   -0.191973
      9          1           0       -1.198924   -0.879205    1.515179
     10          1           0       -1.720860    0.610903   -1.117072
     11          6           0       -3.319386   -0.125069    0.142210
     12          8           0       -4.276600    0.253705   -0.548781
     13          1           0       -3.525979   -0.667200    1.089532
     14          1           0        0.410705    1.985554    0.533573
     15          1           0        2.818439    2.309755    0.014898
     16          1           0        4.255658    0.349637   -0.518810
     17          1           0        3.274333   -1.938022   -0.529711
     18          1           0        0.871394   -2.265748   -0.005773
 ---------------------------------------------------------------------
 Rotational constants (GHZ):      4.5163624      0.5834243      0.5381411
 Standard basis: 6-31G (6D, 7F)
 There are   106 symmetry adapted cartesian basis functions of A   symmetry.
 There are   106 symmetry adapted basis functions of A   symmetry.
   106 basis functions,   252 primitive gaussians,   106 cartesian basis functions
    35 alpha electrons       35 beta electrons
       nuclear repulsion energy       440.5966650157 Hartrees.
 NAtoms=   18 NActive=   18 NUniq=   18 SFac= 1.00D+00 NAtFMM=   60 NAOKFM=F Big=F
 Integral buffers will be    262144 words long.
 Raffenetti 2 integral format.
 Two-electron integral symmetry is turned on.
 One-electron integrals computed using PRISM.
 NBasis=   106 RedAO= T EigKep=  6.44D-04  NBF=   106
 NBsUse=   106 1.00D-06 EigRej= -1.00D+00 NBFU=   106
 Initial guess from the checkpoint file:  "C:\Users\GHS Azim Shah\Desktop\comp6.chk"
 B after Tr=     0.000000    0.000000    0.000000
         Rot=    0.999994    0.002803   -0.002049    0.000400 Ang=   0.40 deg.
 ExpMin= 1.61D-01 ExpMax= 5.48D+03 ExpMxC= 8.25D+02 IAcc=1 IRadAn=         1 AccDes= 0.00D+00
 Harris functional with IExCor=  402 and IRadAn=       1 diagonalized for initial guess.
 HarFok:  IExCor=  402 AccDes= 0.00D+00 IRadAn=         1 IDoV= 1 UseB2=F ITyADJ=14
 ICtDFT=  3500011 ScaDFX=  1.000000  1.000000  1.000000  1.000000
 FoFCou: FMM=F IPFlag=           0 FMFlag=      100000 FMFlg1=           0
         NFxFlg=           0 DoJE=T BraDBF=F KetDBF=T FulRan=T
         wScrn=  0.000000 ICntrl=     500 IOpCl=  0 I1Cent=   200000004 NGrid=           0
         NMat0=    1 NMatS0=      1 NMatT0=    0 NMatD0=    1 NMtDS0=    0 NMtDT0=    0
 Petite list used in FoFCou.
 Keep R1 ints in memory in canonical form, NReq=17059456.
 Requested convergence on RMS density matrix=1.00D-08 within 128 cycles.
 Requested convergence on MAX density matrix=1.00D-06.
 Requested convergence on             energy=1.00D-06.
 No special actions if energy rises.
 Integral accuracy reduced to 1.0D-05 until final iterations.
 Initial convergence to 1.0D-05 achieved.  Increase integral accuracy.
 SCF Done:  E(RB3LYP) =  -422.859458421     A.U. after   15 cycles
            NFock= 15  Conv=0.37D-08     -V/T= 2.0054
 Calling FoFJK, ICntrl=      2127 FMM=F ISym2X=0 I1Cent= 0 IOpClX= 0 NMat=1 NMatS=1 NMatT=0.
 ***** Axes restored to original set *****
 -------------------------------------------------------------------
 Center     Atomic                   Forces (Hartrees/Bohr)
 Number     Number              X              Y              Z
 -------------------------------------------------------------------
      1        6           0.002856171    0.001081991   -0.003186221
      2        6           0.002721444    0.000386722   -0.000069039
      3        6           0.001921075   -0.003692158    0.001038998
      4        6          -0.002752856   -0.001198260    0.000254038
      5        6          -0.003527943    0.000386595    0.003223551
      6        6           0.012279684   -0.028004349    0.010195586
      7        6          -0.012374029    0.032516656   -0.016324321
      8        6           0.012354375   -0.024774886    0.012689744
      9        1          -0.001994595   -0.002763437   -0.000305939
     10        1          -0.001130755    0.002045891   -0.001062972
     11        6          -0.011413446    0.020574934    0.002792370
     12        8           0.001592769    0.002581802   -0.009074956
     13        1           0.001275037   -0.003186754    0.000956162
     14        1          -0.001712782   -0.001497817    0.000635725
     15        1          -0.002682224    0.000878572   -0.000184243
     16        1          -0.001063472    0.002465166   -0.000670448
     17        1           0.001323970    0.002357572   -0.000913065
     18        1           0.002327577   -0.000158239    0.000005031
 -------------------------------------------------------------------
 Cartesian Forces:  Max     0.032516656 RMS     0.008860707

 GradGradGradGradGradGradGradGradGradGradGradGradGradGradGradGradGradGrad
 Berny optimization.
 Using GEDIIS/GDIIS optimizer.
 FormGI is forming the generalized inverse of G from B-inverse, IUseBI=4.
 Internal  Forces:  Max     0.031099433 RMS     0.004638656
 Search for a local minimum.
 Step number   2 out of a maximum of   91
 All quantities printed in internal units (Hartrees-Bohrs-Radians)
 Mixed Optimization -- RFO/linear search
 Update second derivatives using D2CorX and points    1    2
 DE= -3.27D-02 DEPred=-3.69D-02 R= 8.87D-01
 TightC=F SS=  1.41D+00  RLast= 3.05D-01 DXNew= 5.0454D-01 9.1647D-01
 Trust test= 8.87D-01 RLast= 3.05D-01 DXMaxT set to 5.05D-01
 ITU=  1  0
 Use linear search instead of GDIIS.
     Eigenvalues ---    0.02157   0.02157   0.02157   0.02157   0.02157
     Eigenvalues ---    0.02157   0.02158   0.02158   0.02400   0.02736
     Eigenvalues ---    0.02736   0.02831   0.02916   0.02922   0.02923
     Eigenvalues ---    0.15922   0.16000   0.16000   0.16000   0.16000
     Eigenvalues ---    0.16000   0.16000   0.16032   0.21935   0.22000
     Eigenvalues ---    0.22000   0.22000   0.23123   0.24512   0.25000
     Eigenvalues ---    0.32281   0.33631   0.33680   0.33681   0.33681
     Eigenvalues ---    0.33681   0.33682   0.33797   0.42114   0.42560
     Eigenvalues ---    0.46475   0.46485   0.46488   0.46671   0.53093
     Eigenvalues ---    0.56220   0.62075   1.01849
 RFO step:  Lambda=-3.20913231D-03 EMin= 2.15691568D-02
 Quartic linear search produced a step of  0.27220.
 Iteration  1 RMS(Cart)=  0.06446520 RMS(Int)=  0.00190927
 Iteration  2 RMS(Cart)=  0.00329218 RMS(Int)=  0.00001678
 Iteration  3 RMS(Cart)=  0.00000681 RMS(Int)=  0.00001652
 Iteration  4 RMS(Cart)=  0.00000000 RMS(Int)=  0.00001652
 Variable       Old X    -DE/DX   Delta X   Delta X   Delta X     New X
                                 (Linear)    (Quad)   (Total)
    R1        2.64352  -0.00055   0.00210  -0.00348  -0.00138   2.64215
    R2        2.66357   0.00025   0.00756  -0.00660   0.00097   2.66455
    R3        2.05774  -0.00233  -0.00571  -0.00348  -0.00920   2.04854
    R4        2.64107   0.00131   0.00140   0.00232   0.00371   2.64478
    R5        2.05856  -0.00278  -0.00549  -0.00537  -0.01086   2.04770
    R6        2.64276   0.00171   0.00189   0.00293   0.00481   2.64757
    R7        2.05852  -0.00277  -0.00550  -0.00532  -0.01082   2.04770
    R8        2.64151  -0.00086   0.00157  -0.00382  -0.00226   2.63925
    R9        2.05864  -0.00280  -0.00547  -0.00548  -0.01095   2.04770
   R10        2.66500   0.00029   0.00791  -0.00682   0.00109   2.66609
   R11        2.05874  -0.00233  -0.00544  -0.00374  -0.00917   2.04957
   R12        2.71253   0.03110   0.05059   0.01891   0.06951   2.78204
   R13        2.56779  -0.00660   0.01125  -0.02533  -0.01408   2.55372
   R14        2.06855  -0.00066  -0.00276   0.00005  -0.00271   2.06584
   R15        2.05744  -0.00082  -0.00578   0.00222  -0.00357   2.05388
   R16        2.69706   0.02236   0.03917   0.01379   0.05297   2.75002
   R17        2.34295   0.00939   0.01637  -0.00462   0.01175   2.35470
   R18        2.09922  -0.00147  -0.00108  -0.00473  -0.00581   2.09341
    A1        2.10936  -0.00046   0.00406  -0.00616  -0.00210   2.10726
    A2        2.09258   0.00060  -0.00050   0.00478   0.00427   2.09685
    A3        2.08125  -0.00014  -0.00356   0.00137  -0.00221   2.07904
    A4        2.09735   0.00003   0.00082  -0.00020   0.00060   2.09795
    A5        2.09218  -0.00056  -0.00062  -0.00399  -0.00461   2.08757
    A6        2.09365   0.00053  -0.00020   0.00419   0.00400   2.09766
    A7        2.08970  -0.00027  -0.00128   0.00009  -0.00123   2.08847
    A8        2.09678   0.00015   0.00064   0.00008   0.00074   2.09752
    A9        2.09671   0.00012   0.00064  -0.00017   0.00048   2.09719
   A10        2.09713   0.00014   0.00073   0.00044   0.00114   2.09827
   A11        2.09361   0.00045  -0.00020   0.00366   0.00347   2.09708
   A12        2.09245  -0.00058  -0.00053  -0.00410  -0.00461   2.08784
   A13        2.10976  -0.00053   0.00420  -0.00676  -0.00259   2.10717
   A14        2.08987   0.00042  -0.00123   0.00388   0.00262   2.09249
   A15        2.08353   0.00011  -0.00297   0.00281  -0.00019   2.08335
   A16        2.06305   0.00109  -0.00853   0.01251   0.00400   2.06705
   A17        2.11101  -0.00032   0.00452  -0.00533  -0.00082   2.11019
   A18        2.10913  -0.00078   0.00401  -0.00718  -0.00319   2.10594
   A19        2.17209   0.00279   0.02117  -0.00192   0.01924   2.19133
   A20        2.06658  -0.00293  -0.00755  -0.01327  -0.02083   2.04575
   A21        2.04451   0.00013  -0.01362   0.01518   0.00156   2.04607
   A22        2.08405   0.00399  -0.00285   0.03054   0.02768   2.11174
   A23        2.13914  -0.00302   0.01221  -0.02750  -0.01530   2.12384
   A24        2.05999  -0.00097  -0.00936  -0.00305  -0.01241   2.04758
   A25        2.17355  -0.00062   0.02158  -0.02171  -0.00013   2.17342
   A26        2.03728  -0.00310  -0.01556  -0.01204  -0.02760   2.00968
   A27        2.07235   0.00372  -0.00603   0.03375   0.02772   2.10007
    D1        0.00093   0.00011   0.00022   0.00601   0.00623   0.00716
    D2       -3.14119   0.00010   0.00006   0.00517   0.00523  -3.13596
    D3       -3.14148  -0.00004   0.00001  -0.00190  -0.00191   3.13980
    D4       -0.00041  -0.00005  -0.00016  -0.00274  -0.00291  -0.00332
    D5        0.00313   0.00003   0.00086   0.00229   0.00315   0.00628
    D6       -3.13840  -0.00004   0.00088  -0.00128  -0.00041  -3.13881
    D7       -3.13765   0.00018   0.00107   0.01014   0.01120  -3.12645
    D8        0.00400   0.00011   0.00109   0.00657   0.00765   0.01164
    D9       -0.00160  -0.00009  -0.00041  -0.00515  -0.00557  -0.00716
   D10        3.14058  -0.00006  -0.00026  -0.00344  -0.00371   3.13687
   D11        3.14052  -0.00008  -0.00024  -0.00430  -0.00456   3.13597
   D12       -0.00049  -0.00005  -0.00010  -0.00260  -0.00270  -0.00319
   D13       -0.00188  -0.00007  -0.00052  -0.00403  -0.00455  -0.00643
   D14        3.14051  -0.00008  -0.00032  -0.00433  -0.00465   3.13585
   D15        3.13913  -0.00010  -0.00066  -0.00574  -0.00641   3.13272
   D16       -0.00167  -0.00011  -0.00046  -0.00604  -0.00650  -0.00818
   D17        0.00609   0.00022   0.00164   0.01248   0.01413   0.02021
   D18       -3.14138   0.00000   0.00002  -0.00013  -0.00012  -3.14150
   D19       -3.13630   0.00023   0.00144   0.01278   0.01423  -3.12207
   D20       -0.00058   0.00001  -0.00017   0.00017  -0.00002  -0.00060
   D21       -0.00663  -0.00020  -0.00179  -0.01151  -0.01331  -0.01994
   D22        3.13490  -0.00012  -0.00181  -0.00795  -0.00976   3.12515
   D23        3.14081   0.00002  -0.00018   0.00105   0.00086  -3.14152
   D24       -0.00084   0.00010  -0.00020   0.00462   0.00441   0.00357
   D25        1.16668  -0.00278  -0.00784  -0.11156  -0.11939   1.04730
   D26       -1.97298  -0.00260  -0.00733  -0.10452  -0.11187  -2.08486
   D27       -1.97485  -0.00286  -0.00782  -0.11523  -0.12302  -2.09788
   D28        1.16866  -0.00268  -0.00731  -0.10819  -0.11551   1.05316
   D29        0.00417   0.00033   0.00112   0.01343   0.01460   0.01878
   D30       -3.13999   0.00023   0.00044   0.00925   0.00968  -3.13032
   D31       -3.13932   0.00016   0.00062   0.00644   0.00706  -3.13226
   D32       -0.00030   0.00006  -0.00007   0.00226   0.00214   0.00184
   D33       -3.13956   0.00008   0.00053   0.00356   0.00406  -3.13550
   D34        0.00043  -0.00003   0.00010  -0.00106  -0.00099  -0.00057
   D35       -0.00051  -0.00001  -0.00014  -0.00052  -0.00063  -0.00114
   D36        3.13948  -0.00012  -0.00058  -0.00514  -0.00569   3.13379
         Item               Value     Threshold  Converged?
 Maximum Force            0.031099     0.000450     NO 
 RMS     Force            0.004639     0.000300     NO 
 Maximum Displacement     0.202715     0.001800     NO 
 RMS     Displacement     0.064653     0.001200     NO 
 Predicted change in Energy=-2.221168D-03
 GradGradGradGradGradGradGradGradGradGradGradGradGradGradGradGradGradGrad

                          Input orientation:                          
 ---------------------------------------------------------------------
 Center     Atomic      Atomic             Coordinates (Angstroms)
 Number     Number       Type             X           Y           Z
 ---------------------------------------------------------------------
      1          6           0       -9.817556   -0.257561    0.328309
      2          6           0       -9.282698   -1.488672    0.719656
      3          6           0      -10.130861   -2.546400    1.066912
      4          6           0      -11.519308   -2.362936    1.028786
      5          6           0      -12.055332   -1.128985    0.653781
      6          6           0      -11.212857   -0.058968    0.285327
      7          6           0      -11.780075    1.234680   -0.129512
      8          6           0      -11.590021    1.827635   -1.328880
      9          1           0      -12.401037    1.764508    0.597648
     10          1           0      -10.990638    1.351011   -2.100141
     11          6           0      -12.182114    3.118677   -1.645721
     12          8           0      -12.047069    3.709523   -2.734445
     13          1           0      -12.791702    3.568115   -0.837273
     14          1           0       -9.159637    0.561535    0.061154
     15          1           0       -8.207499   -1.619562    0.751168
     16          1           0       -9.715950   -3.501705    1.365938
     17          1           0      -12.183459   -3.178031    1.290896
     18          1           0      -13.130987   -0.992864    0.626197
 ---------------------------------------------------------------------
                    Distance matrix (angstroms):
                    1          2          3          4          5
     1  C    0.000000
     2  C    1.398163   0.000000
     3  C    2.425382   1.399556   0.000000
     4  C    2.796289   2.421224   1.401034   0.000000
     5  C    2.423417   2.796643   2.425557   1.396633   0.000000
     6  C    1.410018   2.440945   2.822925   2.440269   1.410836
     7  C    2.507561   3.791388   4.295102   3.788468   2.505240
     8  C    3.199367   4.529695   5.196263   4.808791   3.590134
     9  H    3.291759   4.508004   4.894673   4.242537   2.914612
    10  H    3.140222   4.351105   5.095022   4.884984   3.855909
    11  C    4.570219   5.935426   6.607504   6.135175   4.831813
    12  O    5.485339   6.825965   7.566950   7.163463   5.906886
    13  H    4.983966   6.348877   6.934932   6.346537   4.982794
    14  H    1.084042   2.156877   3.407944   3.880320   3.405012
    15  H    2.150847   1.083595   2.158251   3.405548   3.880202
    16  H    3.407561   2.158169   1.083594   2.159297   3.407297
    17  H    3.879847   3.405094   2.159232   1.083595   2.149632
    18  H    3.407085   3.881222   3.407118   2.153296   1.084585
                    6          7          8          9         10
     6  C    0.000000
     7  C    1.472193   0.000000
     8  C    2.511411   1.351370   0.000000
     9  H    2.198722   1.093194   2.091230   0.000000
    10  H    2.779906   2.126057   1.086864   3.072177   0.000000
    11  C    3.842633   2.451524   1.455249   2.629526   2.179622
    12  O    4.900658   3.603028   2.392908   3.874432   2.661009
    13  H    4.112021   2.639931   2.171402   2.337652   3.123174
    14  H    2.156615   2.712226   3.072779   3.498806   2.940584
    15  H    3.418281   4.656780   5.258444   5.390850   4.969923
    16  H    3.906519   5.378692   6.259078   5.960953   6.098146
    17  H    3.417863   4.653202   5.680852   4.995660   5.782228
    18  H    2.160457   2.712565   3.761929   2.852497   4.184227
                   11         12         13         14         15
    11  C    0.000000
    12  O    1.246056   0.000000
    13  H    1.107782   2.042972   0.000000
    14  H    4.311352   5.105141   4.799853   0.000000
    15  H    6.632764   7.435789   7.102821   2.477877   0.000000
    16  H    7.679942   8.616790   8.018526   4.303704   2.489142
    17  H    6.947823   7.978745   7.099968   4.963881   4.304461
    18  H    4.792362   5.880581   4.802019   4.301981   4.964786
                   16         17         18
    16  H    0.000000
    17  H    2.489778   0.000000
    18  H    4.301625   2.472769   0.000000
 Stoichiometry    C9H8O
 Framework group  C1[X(C9H8O)]
 Deg. of freedom    48
 Full point group                 C1      NOp   1
 Largest Abelian subgroup         C1      NOp   1
 Largest concise Abelian subgroup C1      NOp   1
                         Standard orientation:                         
 ---------------------------------------------------------------------
 Center     Atomic      Atomic             Coordinates (Angstroms)
 Number     Number       Type             X           Y           Z
 ---------------------------------------------------------------------
      1          6           0        1.031999    1.113825    0.291354
      2          6           0        2.391551    1.322774    0.040713
      3          6           0        3.227755    0.239852   -0.253905
      4          6           0        2.697363   -1.056456   -0.288019
      5          6           0        1.342887   -1.269057   -0.021971
      6          6           0        0.484805   -0.185315    0.260261
      7          6           0       -0.946862   -0.409202    0.520176
      8          6           0       -1.966614    0.111295   -0.197730
      9          1           0       -1.207152   -1.043801    1.371414
     10          1           0       -1.777601    0.743445   -1.061405
     11          6           0       -3.355935   -0.155448    0.143421
     12          8           0       -4.335519    0.290871   -0.484170
     13          1           0       -3.507038   -0.809559    1.024607
     14          1           0        0.385570    1.953168    0.521090
     15          1           0        2.793818    2.328367    0.074501
     16          1           0        4.280486    0.402744   -0.452399
     17          1           0        3.336422   -1.900103   -0.520489
     18          1           0        0.937968   -2.274836   -0.049764
 ---------------------------------------------------------------------
 Rotational constants (GHZ):      4.5833469      0.5724782      0.5259894
 Standard basis: 6-31G (6D, 7F)
 There are   106 symmetry adapted cartesian basis functions of A   symmetry.
 There are   106 symmetry adapted basis functions of A   symmetry.
   106 basis functions,   252 primitive gaussians,   106 cartesian basis functions
    35 alpha electrons       35 beta electrons
       nuclear repulsion energy       438.3888691999 Hartrees.
 NAtoms=   18 NActive=   18 NUniq=   18 SFac= 1.00D+00 NAtFMM=   60 NAOKFM=F Big=F
 Integral buffers will be    262144 words long.
 Raffenetti 2 integral format.
 Two-electron integral symmetry is turned on.
 One-electron integrals computed using PRISM.
 NBasis=   106 RedAO= T EigKep=  6.49D-04  NBF=   106
 NBsUse=   106 1.00D-06 EigRej= -1.00D+00 NBFU=   106
 Initial guess from the checkpoint file:  "C:\Users\GHS Azim Shah\Desktop\comp6.chk"
 B after Tr=     0.000000    0.000000    0.000000
         Rot=    0.999856   -0.016832   -0.000166   -0.002307 Ang=  -1.95 deg.
 ExpMin= 1.61D-01 ExpMax= 5.48D+03 ExpMxC= 8.25D+02 IAcc=1 IRadAn=         1 AccDes= 0.00D+00
 Harris functional with IExCor=  402 and IRadAn=       1 diagonalized for initial guess.
 HarFok:  IExCor=  402 AccDes= 0.00D+00 IRadAn=         1 IDoV= 1 UseB2=F ITyADJ=14
 ICtDFT=  3500011 ScaDFX=  1.000000  1.000000  1.000000  1.000000
 FoFCou: FMM=F IPFlag=           0 FMFlag=      100000 FMFlg1=           0
         NFxFlg=           0 DoJE=T BraDBF=F KetDBF=T FulRan=T
         wScrn=  0.000000 ICntrl=     500 IOpCl=  0 I1Cent=   200000004 NGrid=           0
         NMat0=    1 NMatS0=      1 NMatT0=    0 NMatD0=    1 NMtDS0=    0 NMtDT0=    0
 Petite list used in FoFCou.
 Keep R1 ints in memory in canonical form, NReq=17059456.
 Requested convergence on RMS density matrix=1.00D-08 within 128 cycles.
 Requested convergence on MAX density matrix=1.00D-06.
 Requested convergence on             energy=1.00D-06.
 No special actions if energy rises.
 Integral accuracy reduced to 1.0D-05 until final iterations.
 Initial convergence to 1.0D-05 achieved.  Increase integral accuracy.
 SCF Done:  E(RB3LYP) =  -422.863018788     A.U. after   15 cycles
            NFock= 15  Conv=0.30D-08     -V/T= 2.0057
 Calling FoFJK, ICntrl=      2127 FMM=F ISym2X=0 I1Cent= 0 IOpClX= 0 NMat=1 NMatS=1 NMatT=0.
 ***** Axes restored to original set *****
 -------------------------------------------------------------------
 Center     Atomic                   Forces (Hartrees/Bohr)
 Number     Number              X              Y              Z
 -------------------------------------------------------------------
      1        6          -0.001668370    0.000171345   -0.002588138
      2        6          -0.001407050   -0.000202386   -0.000075312
      3        6          -0.000610053    0.001304711   -0.000476853
      4        6           0.001171708    0.000842677    0.000057737
      5        6           0.000371651    0.002473571    0.000928220
      6        6           0.003290487   -0.005834240    0.002251251
      7        6          -0.002883284    0.006806766   -0.002029307
      8        6           0.005822408   -0.005513991    0.001530145
      9        1          -0.002347095   -0.002577542   -0.000046077
     10        1          -0.000020415    0.000503994   -0.000726662
     11        6          -0.002508709    0.005283485   -0.002528859
     12        8           0.000065949   -0.002167416    0.003289963
     13        1           0.000115046    0.000353782   -0.000332064
     14        1           0.000647671    0.000652677   -0.000236650
     15        1           0.001147545   -0.000244015    0.000131801
     16        1           0.000389429   -0.000978954    0.000278596
     17        1          -0.000598123   -0.000952154    0.000424054
     18        1          -0.000978793    0.000077690    0.000148153
 -------------------------------------------------------------------
 Cartesian Forces:  Max     0.006806766 RMS     0.002250992

 GradGradGradGradGradGradGradGradGradGradGradGradGradGradGradGradGradGrad
 Berny optimization.
 Using GEDIIS/GDIIS optimizer.
 FormGI is forming the generalized inverse of G from B-inverse, IUseBI=4.
 Internal  Forces:  Max     0.003931939 RMS     0.001148472
 Search for a local minimum.
 Step number   3 out of a maximum of   91
 All quantities printed in internal units (Hartrees-Bohrs-Radians)
 Mixed Optimization -- RFO/linear search
 Update second derivatives using D2CorX and points    1    2    3
 DE= -3.56D-03 DEPred=-2.22D-03 R= 1.60D+00
 TightC=F SS=  1.41D+00  RLast= 2.63D-01 DXNew= 8.4853D-01 7.8833D-01
 Trust test= 1.60D+00 RLast= 2.63D-01 DXMaxT set to 7.88D-01
 ITU=  1  1  0
 Use linear search instead of GDIIS.
     Eigenvalues ---    0.01720   0.02157   0.02157   0.02157   0.02157
     Eigenvalues ---    0.02158   0.02158   0.02159   0.02169   0.02400
     Eigenvalues ---    0.02736   0.02739   0.02833   0.02923   0.02927
     Eigenvalues ---    0.15686   0.15997   0.15999   0.16000   0.16000
     Eigenvalues ---    0.16000   0.16017   0.16299   0.21893   0.21999
     Eigenvalues ---    0.22000   0.22107   0.23103   0.24562   0.24995
     Eigenvalues ---    0.32284   0.33680   0.33680   0.33681   0.33681
     Eigenvalues ---    0.33681   0.33733   0.34411   0.42126   0.42422
     Eigenvalues ---    0.46382   0.46486   0.46490   0.46571   0.52024
     Eigenvalues ---    0.57148   0.61517   1.06270
 RFO step:  Lambda=-1.80506551D-03 EMin= 1.72042932D-02
 Quartic linear search produced a step of  0.49776.
 Iteration  1 RMS(Cart)=  0.09254921 RMS(Int)=  0.00438660
 Iteration  2 RMS(Cart)=  0.00602774 RMS(Int)=  0.00001711
 Iteration  3 RMS(Cart)=  0.00002336 RMS(Int)=  0.00001157
 Iteration  4 RMS(Cart)=  0.00000000 RMS(Int)=  0.00001157
 Variable       Old X    -DE/DX   Delta X   Delta X   Delta X     New X
                                 (Linear)    (Quad)   (Total)
    R1        2.64215   0.00012  -0.00069   0.00103   0.00035   2.64249
    R2        2.66455  -0.00140   0.00049  -0.00307  -0.00258   2.66197
    R3        2.04854   0.00094  -0.00458   0.00440  -0.00017   2.04837
    R4        2.64478  -0.00019   0.00185  -0.00094   0.00091   2.64568
    R5        2.04770   0.00117  -0.00541   0.00572   0.00031   2.04801
    R6        2.64757  -0.00027   0.00239  -0.00128   0.00111   2.64868
    R7        2.04770   0.00109  -0.00539   0.00536  -0.00003   2.04767
    R8        2.63925   0.00021  -0.00112   0.00137   0.00024   2.63950
    R9        2.04770   0.00119  -0.00545   0.00579   0.00034   2.04804
   R10        2.66609  -0.00140   0.00054  -0.00302  -0.00247   2.66363
   R11        2.04957   0.00098  -0.00457   0.00459   0.00003   2.04959
   R12        2.78204   0.00328   0.03460   0.00368   0.03828   2.82032
   R13        2.55372  -0.00128  -0.00701   0.00154  -0.00546   2.54825
   R14        2.06584   0.00005  -0.00135   0.00011  -0.00124   2.06460
   R15        2.05388   0.00028  -0.00178   0.00056  -0.00122   2.05266
   R16        2.75002   0.00393   0.02636   0.00711   0.03348   2.78350
   R17        2.35470  -0.00390   0.00585  -0.00530   0.00055   2.35526
   R18        2.09341  -0.00016  -0.00289   0.00014  -0.00276   2.09065
    A1        2.10726  -0.00076  -0.00104  -0.00335  -0.00440   2.10286
    A2        2.09685   0.00029   0.00213   0.00080   0.00292   2.09977
    A3        2.07904   0.00048  -0.00110   0.00255   0.00145   2.08049
    A4        2.09795  -0.00010   0.00030  -0.00018   0.00011   2.09807
    A5        2.08757   0.00018  -0.00229   0.00193  -0.00037   2.08721
    A6        2.09766  -0.00008   0.00199  -0.00174   0.00025   2.09790
    A7        2.08847   0.00018  -0.00061   0.00157   0.00094   2.08941
    A8        2.09752  -0.00006   0.00037  -0.00057  -0.00020   2.09733
    A9        2.09719  -0.00012   0.00024  -0.00100  -0.00076   2.09643
   A10        2.09827  -0.00013   0.00057  -0.00043   0.00012   2.09839
   A11        2.09708  -0.00010   0.00173  -0.00192  -0.00019   2.09689
   A12        2.08784   0.00023  -0.00230   0.00235   0.00006   2.08790
   A13        2.10717  -0.00076  -0.00129  -0.00310  -0.00441   2.10277
   A14        2.09249   0.00028   0.00130   0.00082   0.00211   2.09460
   A15        2.08335   0.00048  -0.00009   0.00249   0.00238   2.08573
   A16        2.06705   0.00157   0.00199   0.00567   0.00767   2.07471
   A17        2.11019  -0.00053  -0.00041  -0.00156  -0.00197   2.10822
   A18        2.10594  -0.00104  -0.00159  -0.00411  -0.00569   2.10025
   A19        2.19133  -0.00140   0.00958  -0.00648   0.00309   2.19442
   A20        2.04575  -0.00089  -0.01037  -0.00762  -0.01799   2.02777
   A21        2.04607   0.00230   0.00077   0.01413   0.01490   2.06097
   A22        2.11174   0.00174   0.01378   0.00752   0.02130   2.13304
   A23        2.12384  -0.00176  -0.00761  -0.00498  -0.01259   2.11125
   A24        2.04758   0.00002  -0.00618  -0.00255  -0.00873   2.03885
   A25        2.17342  -0.00119  -0.00007  -0.00140  -0.00149   2.17193
   A26        2.00968   0.00107  -0.01374   0.00822  -0.00554   2.00414
   A27        2.10007   0.00012   0.01380  -0.00673   0.00703   2.10710
    D1        0.00716  -0.00006   0.00310  -0.00395  -0.00084   0.00631
    D2       -3.13596   0.00003   0.00260   0.00118   0.00378  -3.13218
    D3        3.13980  -0.00006  -0.00095  -0.00351  -0.00446   3.13534
    D4       -0.00332   0.00003  -0.00145   0.00162   0.00016  -0.00316
    D5        0.00628  -0.00004   0.00157  -0.00127   0.00030   0.00658
    D6       -3.13881  -0.00002  -0.00020   0.00058   0.00037  -3.13844
    D7       -3.12645  -0.00004   0.00558  -0.00170   0.00387  -3.12258
    D8        0.01164  -0.00001   0.00381   0.00015   0.00395   0.01559
    D9       -0.00716   0.00004  -0.00277   0.00207  -0.00070  -0.00787
   D10        3.13687   0.00006  -0.00185   0.00397   0.00212   3.13899
   D11        3.13597  -0.00005  -0.00227  -0.00309  -0.00536   3.13061
   D12       -0.00319  -0.00002  -0.00135  -0.00119  -0.00254  -0.00573
   D13       -0.00643   0.00009  -0.00227   0.00510   0.00283  -0.00361
   D14        3.13585   0.00005  -0.00232   0.00356   0.00124   3.13710
   D15        3.13272   0.00006  -0.00319   0.00320   0.00001   3.13273
   D16       -0.00818   0.00003  -0.00324   0.00166  -0.00158  -0.00976
   D17        0.02021  -0.00020   0.00703  -0.01053  -0.00350   0.01671
   D18       -3.14150   0.00003  -0.00006   0.00217   0.00210  -3.13940
   D19       -3.12207  -0.00017   0.00708  -0.00901  -0.00193  -3.12400
   D20       -0.00060   0.00006  -0.00001   0.00370   0.00368   0.00308
   D21       -0.01994   0.00017  -0.00662   0.00850   0.00187  -0.01807
   D22        3.12515   0.00015  -0.00486   0.00665   0.00179   3.12693
   D23       -3.14152  -0.00006   0.00043  -0.00412  -0.00370   3.13796
   D24        0.00357  -0.00009   0.00219  -0.00597  -0.00379  -0.00022
   D25        1.04730  -0.00275  -0.05943  -0.12145  -0.18087   0.86642
   D26       -2.08486  -0.00285  -0.05569  -0.12593  -0.18162  -2.26648
   D27       -2.09788  -0.00272  -0.06124  -0.11954  -0.18077  -2.27864
   D28        1.05316  -0.00282  -0.05750  -0.12402  -0.18152   0.87164
   D29        0.01878  -0.00004   0.00727  -0.00255   0.00475   0.02353
   D30       -3.13032  -0.00005   0.00482  -0.00298   0.00182  -3.12849
   D31       -3.13226   0.00004   0.00352   0.00182   0.00535  -3.12690
   D32        0.00184   0.00003   0.00106   0.00139   0.00242   0.00426
   D33       -3.13550  -0.00021   0.00202  -0.00977  -0.00778   3.13991
   D34       -0.00057   0.00012  -0.00049   0.00633   0.00581   0.00524
   D35       -0.00114  -0.00021  -0.00032  -0.01014  -0.01043  -0.01156
   D36        3.13379   0.00013  -0.00283   0.00596   0.00315   3.13694
         Item               Value     Threshold  Converged?
 Maximum Force            0.003932     0.000450     NO 
 RMS     Force            0.001148     0.000300     NO 
 Maximum Displacement     0.316124     0.001800     NO 
 RMS     Displacement     0.092954     0.001200     NO 
 Predicted change in Energy=-1.156873D-03
 GradGradGradGradGradGradGradGradGradGradGradGradGradGradGradGradGradGrad

                          Input orientation:                          
 ---------------------------------------------------------------------
 Center     Atomic      Atomic             Coordinates (Angstroms)
 Number     Number       Type             X           Y           Z
 ---------------------------------------------------------------------
      1          6           0       -9.837091   -0.281218    0.263588
      2          6           0       -9.288913   -1.500570    0.673536
      3          6           0      -10.124579   -2.545934    1.084602
      4          6           0      -11.514107   -2.362410    1.092753
      5          6           0      -12.064464   -1.141180    0.696969
      6          6           0      -11.232426   -0.087997    0.266513
      7          6           0      -11.825034    1.209186   -0.173414
      8          6           0      -11.529098    1.863286   -1.314891
      9          1           0      -12.555328    1.659568    0.502952
     10          1           0      -10.823352    1.470371   -2.041125
     11          6           0      -12.167831    3.150590   -1.638139
     12          8           0      -11.941710    3.809904   -2.671365
     13          1           0      -12.883626    3.517690   -0.878648
     14          1           0       -9.191335    0.531151   -0.049468
     15          1           0       -8.212962   -1.630431    0.673840
     16          1           0       -9.699165   -3.491342    1.399837
     17          1           0      -12.167681   -3.168322    1.405674
     18          1           0      -13.140097   -1.002341    0.706585
 ---------------------------------------------------------------------
                    Distance matrix (angstroms):
                    1          2          3          4          5
     1  C    0.000000
     2  C    1.398348   0.000000
     3  C    2.426037   1.400035   0.000000
     4  C    2.798439   2.422808   1.401619   0.000000
     5  C    2.426633   2.798820   2.426263   1.396762   0.000000
     6  C    1.408653   2.436858   2.817455   2.436180   1.409530
     7  C    2.522735   3.806838   4.309882   3.802125   2.517759
     8  C    3.154898   4.504197   5.212625   4.863485   3.655272
     9  H    3.348545   4.548080   4.892147   4.196226   2.850049
    10  H    3.058182   4.307015   5.137038   4.998854   3.982174
    11  C    4.563575   5.938459   6.636157   6.186946   4.886993
    12  O    5.457165   6.813724   7.603021   7.242161   5.989489
    13  H    5.001777   6.365074   6.945086   6.351187   4.985846
    14  H    1.083950   2.158737   3.409620   3.882349   3.407158
    15  H    2.150925   1.083759   2.158969   3.407174   3.882521
    16  H    3.408076   2.158470   1.083580   2.159351   3.407627
    17  H    3.882188   3.406571   2.159797   1.083777   2.149935
    18  H    3.409708   3.883418   3.408655   2.154706   1.084598
                    6          7          8          9         10
     6  C    0.000000
     7  C    1.492448   0.000000
     8  C    2.529102   1.348478   0.000000
     9  H    2.204530   1.092540   2.097428   0.000000
    10  H    2.814435   2.135399   1.086221   3.083482   0.000000
    11  C    3.871837   2.456009   1.472963   2.637721   2.189328
    12  O    4.932326   3.607923   2.408235   3.882881   2.668585
    13  H    4.127811   2.635747   2.182225   2.338635   3.128513
    14  H    2.156210   2.722400   2.973384   3.590952   2.740860
    15  H    3.414994   4.672080   5.211321   5.450636   4.878539
    16  H    3.901035   5.393459   6.276180   5.957679   6.141873
    17  H    3.414790   4.666208   5.755548   4.926834   5.933390
    18  H    2.160762   2.719308   3.859209   2.732979   4.362513
                   11         12         13         14         15
    11  C    0.000000
    12  O    1.246348   0.000000
    13  H    1.106323   2.046077   0.000000
    14  H    4.271400   5.018877   4.820784   0.000000
    15  H    6.621510   7.395350   7.122392   2.480489   0.000000
    16  H    7.709660   8.655165   8.028624   4.305673   2.489751
    17  H    7.013804   8.085107   7.101651   4.966102   4.305867
    18  H    4.867223   6.000365   4.796813   4.303014   4.967114
                   16         17         18
    16  H    0.000000
    17  H    2.489568   0.000000
    18  H    4.302991   2.475033   0.000000
 Stoichiometry    C9H8O
 Framework group  C1[X(C9H8O)]
 Deg. of freedom    48
 Full point group                 C1      NOp   1
 Largest Abelian subgroup         C1      NOp   1
 Largest concise Abelian subgroup C1      NOp   1
                         Standard orientation:                         
 ---------------------------------------------------------------------
 Center     Atomic      Atomic             Coordinates (Angstroms)
 Number     Number       Type             X           Y           Z
 ---------------------------------------------------------------------
      1          6           0        1.000542    1.095628    0.273416
      2          6           0        2.360982    1.345355    0.067952
      3          6           0        3.237481    0.288843   -0.207056
      4          6           0        2.747382   -1.022956   -0.266407
      5          6           0        1.391488   -1.277620   -0.048142
      6          6           0        0.498345   -0.219117    0.213854
      7          6           0       -0.953024   -0.493034    0.428094
      8          6           0       -1.973086    0.144689   -0.181150
      9          1           0       -1.194260   -1.276368    1.150476
     10          1           0       -1.810037    0.924238   -0.919793
     11          6           0       -3.372370   -0.200932    0.122448
     12          8           0       -4.362881    0.346455   -0.399699
     13          1           0       -3.500317   -1.001476    0.875250
     14          1           0        0.321520    1.911731    0.492168
     15          1           0        2.733210    2.361543    0.125772
     16          1           0        4.291144    0.483419   -0.368546
     17          1           0        3.418961   -1.845566   -0.482895
     18          1           0        1.016395   -2.294309   -0.092898
 ---------------------------------------------------------------------
 Rotational constants (GHZ):      4.6377438      0.5692877      0.5193122
 Standard basis: 6-31G (6D, 7F)
 There are   106 symmetry adapted cartesian basis functions of A   symmetry.
 There are   106 symmetry adapted basis functions of A   symmetry.
   106 basis functions,   252 primitive gaussians,   106 cartesian basis functions
    35 alpha electrons       35 beta electrons
       nuclear repulsion energy       437.4749919276 Hartrees.
 NAtoms=   18 NActive=   18 NUniq=   18 SFac= 1.00D+00 NAtFMM=   60 NAOKFM=F Big=F
 Integral buffers will be    262144 words long.
 Raffenetti 2 integral format.
 Two-electron integral symmetry is turned on.
 One-electron integrals computed using PRISM.
 NBasis=   106 RedAO= T EigKep=  6.52D-04  NBF=   106
 NBsUse=   106 1.00D-06 EigRej= -1.00D+00 NBFU=   106
 Initial guess from the checkpoint file:  "C:\Users\GHS Azim Shah\Desktop\comp6.chk"
 B after Tr=     0.000000    0.000000    0.000000
         Rot=    0.999766   -0.021350    0.000239   -0.003492 Ang=  -2.48 deg.
 ExpMin= 1.61D-01 ExpMax= 5.48D+03 ExpMxC= 8.25D+02 IAcc=1 IRadAn=         1 AccDes= 0.00D+00
 Harris functional with IExCor=  402 and IRadAn=       1 diagonalized for initial guess.
 HarFok:  IExCor=  402 AccDes= 0.00D+00 IRadAn=         1 IDoV= 1 UseB2=F ITyADJ=14
 ICtDFT=  3500011 ScaDFX=  1.000000  1.000000  1.000000  1.000000
 FoFCou: FMM=F IPFlag=           0 FMFlag=      100000 FMFlg1=           0
         NFxFlg=           0 DoJE=T BraDBF=F KetDBF=T FulRan=T
         wScrn=  0.000000 ICntrl=     500 IOpCl=  0 I1Cent=   200000004 NGrid=           0
         NMat0=    1 NMatS0=      1 NMatT0=    0 NMatD0=    1 NMtDS0=    0 NMtDT0=    0
 Petite list used in FoFCou.
 Keep R1 ints in memory in canonical form, NReq=17059456.
 Requested convergence on RMS density matrix=1.00D-08 within 128 cycles.
 Requested convergence on MAX density matrix=1.00D-06.
 Requested convergence on             energy=1.00D-06.
 No special actions if energy rises.
 Integral accuracy reduced to 1.0D-05 until final iterations.
 Initial convergence to 1.0D-05 achieved.  Increase integral accuracy.
 SCF Done:  E(RB3LYP) =  -422.864887160     A.U. after   14 cycles
            NFock= 14  Conv=0.70D-08     -V/T= 2.0058
 Calling FoFJK, ICntrl=      2127 FMM=F ISym2X=0 I1Cent= 0 IOpClX= 0 NMat=1 NMatS=1 NMatT=0.
 ***** Axes restored to original set *****
 -------------------------------------------------------------------
 Center     Atomic                   Forces (Hartrees/Bohr)
 Number     Number              X              Y              Z
 -------------------------------------------------------------------
      1        6          -0.001461224   -0.001215400   -0.001983640
      2        6          -0.000979613    0.000350468   -0.000182860
      3        6          -0.001015746    0.001506127   -0.000435423
      4        6           0.000946439    0.000418526   -0.000308715
      5        6           0.001173307    0.001902137    0.001459727
      6        6          -0.002705127    0.008242313   -0.003007360
      7        6           0.002807894   -0.008505792    0.004790348
      8        6          -0.000258113    0.006805191   -0.002391784
      9        1          -0.002139770   -0.001884681   -0.001318353
     10        1           0.000282709   -0.000471803   -0.000049708
     11        6           0.004350729   -0.002654913   -0.001800761
     12        8          -0.001103586   -0.003531966    0.004695502
     13        1          -0.000751276    0.000680769   -0.000358984
     14        1           0.000773413    0.000537851   -0.000090220
     15        1           0.001031024   -0.000393200    0.000060356
     16        1           0.000417009   -0.000951937    0.000305789
     17        1          -0.000430729   -0.000890265    0.000504577
     18        1          -0.000937341    0.000056575    0.000111508
 -------------------------------------------------------------------
 Cartesian Forces:  Max     0.008505792 RMS     0.002515613

 GradGradGradGradGradGradGradGradGradGradGradGradGradGradGradGradGradGrad
 Berny optimization.
 Using GEDIIS/GDIIS optimizer.
 FormGI is forming the generalized inverse of G from B-inverse, IUseBI=4.
 Internal  Forces:  Max     0.010628733 RMS     0.001710618
 Search for a local minimum.
 Step number   4 out of a maximum of   91
 All quantities printed in internal units (Hartrees-Bohrs-Radians)
 Mixed Optimization -- RFO/linear search
 Update second derivatives using D2CorX and points    3    4
 DE= -1.87D-03 DEPred=-1.16D-03 R= 1.62D+00
 TightC=F SS=  1.41D+00  RLast= 3.69D-01 DXNew= 1.3258D+00 1.1060D+00
 Trust test= 1.62D+00 RLast= 3.69D-01 DXMaxT set to 1.11D+00
 ITU=  1  1  1  0
 Use linear search instead of GDIIS.
     Eigenvalues ---    0.00498   0.02157   0.02157   0.02157   0.02157
     Eigenvalues ---    0.02158   0.02158   0.02160   0.02170   0.02398
     Eigenvalues ---    0.02736   0.02806   0.02835   0.02924   0.02928
     Eigenvalues ---    0.15984   0.15998   0.15999   0.16000   0.16000
     Eigenvalues ---    0.16011   0.16151   0.16273   0.21994   0.22000
     Eigenvalues ---    0.22061   0.22160   0.23103   0.24810   0.25104
     Eigenvalues ---    0.32315   0.33679   0.33680   0.33681   0.33681
     Eigenvalues ---    0.33682   0.33733   0.34325   0.42143   0.42710
     Eigenvalues ---    0.46484   0.46488   0.46561   0.46837   0.55575
     Eigenvalues ---    0.60433   0.76366   1.08143
 RFO step:  Lambda=-1.84566072D-03 EMin= 4.98019612D-03
 Quartic linear search produced a step of  0.94032.
 Iteration  1 RMS(Cart)=  0.09877771 RMS(Int)=  0.02769742
 Iteration  2 RMS(Cart)=  0.06228480 RMS(Int)=  0.00209095
 Iteration  3 RMS(Cart)=  0.00269716 RMS(Int)=  0.00004192
 Iteration  4 RMS(Cart)=  0.00000427 RMS(Int)=  0.00004185
 Iteration  5 RMS(Cart)=  0.00000000 RMS(Int)=  0.00004185
 Variable       Old X    -DE/DX   Delta X   Delta X   Delta X     New X
                                 (Linear)    (Quad)   (Total)
    R1        2.64249  -0.00023   0.00033  -0.00086  -0.00053   2.64196
    R2        2.66197  -0.00055  -0.00243   0.00045  -0.00197   2.66000
    R3        2.04837   0.00089  -0.00016   0.00066   0.00050   2.04887
    R4        2.64568  -0.00023   0.00085   0.00028   0.00113   2.64681
    R5        2.04801   0.00107   0.00029   0.00109   0.00138   2.04939
    R6        2.64868  -0.00065   0.00104  -0.00091   0.00013   2.64880
    R7        2.04767   0.00108  -0.00003   0.00124   0.00121   2.04888
    R8        2.63950   0.00017   0.00023   0.00030   0.00052   2.64002
    R9        2.04804   0.00107   0.00032   0.00105   0.00137   2.04941
   R10        2.66363  -0.00088  -0.00232  -0.00072  -0.00304   2.66059
   R11        2.04959   0.00094   0.00002   0.00095   0.00097   2.05056
   R12        2.82032  -0.01063   0.03599  -0.01066   0.02533   2.84565
   R13        2.54825   0.00087  -0.00514   0.00233  -0.00280   2.54545
   R14        2.06460  -0.00016  -0.00116  -0.00203  -0.00319   2.06141
   R15        2.05266   0.00039  -0.00114  -0.00016  -0.00131   2.05135
   R16        2.78350  -0.00645   0.03148  -0.00489   0.02659   2.81009
   R17        2.35526  -0.00596   0.00052  -0.00419  -0.00367   2.35158
   R18        2.09065   0.00047  -0.00259   0.00124  -0.00135   2.08929
    A1        2.10286  -0.00023  -0.00414  -0.00020  -0.00434   2.09852
    A2        2.09977  -0.00019   0.00274  -0.00192   0.00081   2.10058
    A3        2.08049   0.00042   0.00136   0.00209   0.00344   2.08393
    A4        2.09807  -0.00016   0.00011  -0.00079  -0.00069   2.09738
    A5        2.08721   0.00036  -0.00034   0.00216   0.00181   2.08902
    A6        2.09790  -0.00020   0.00023  -0.00138  -0.00115   2.09675
    A7        2.08941   0.00030   0.00089   0.00158   0.00246   2.09187
    A8        2.09733  -0.00014  -0.00018  -0.00074  -0.00092   2.09641
    A9        2.09643  -0.00016  -0.00071  -0.00085  -0.00156   2.09487
   A10        2.09839  -0.00024   0.00012  -0.00129  -0.00118   2.09721
   A11        2.09689  -0.00015  -0.00017  -0.00098  -0.00115   2.09574
   A12        2.08790   0.00038   0.00006   0.00227   0.00233   2.09023
   A13        2.10277  -0.00016  -0.00414   0.00028  -0.00387   2.09890
   A14        2.09460  -0.00002   0.00198  -0.00050   0.00147   2.09607
   A15        2.08573   0.00018   0.00224   0.00018   0.00241   2.08814
   A16        2.07471   0.00047   0.00721   0.00035   0.00757   2.08228
   A17        2.10822   0.00036  -0.00185   0.00401   0.00215   2.11038
   A18        2.10025  -0.00083  -0.00535  -0.00436  -0.00972   2.09053
   A19        2.19442  -0.00168   0.00291  -0.00225   0.00065   2.19507
   A20        2.02777   0.00046  -0.01691  -0.00140  -0.01833   2.00944
   A21        2.06097   0.00122   0.01401   0.00370   0.01771   2.07868
   A22        2.13304  -0.00038   0.02003  -0.00172   0.01831   2.15135
   A23        2.11125  -0.00005  -0.01184   0.00169  -0.01015   2.10110
   A24        2.03885   0.00043  -0.00821   0.00004  -0.00817   2.03069
   A25        2.17193  -0.00112  -0.00140  -0.00217  -0.00378   2.16814
   A26        2.00414   0.00149  -0.00521   0.00308  -0.00234   2.00180
   A27        2.10710  -0.00036   0.00661  -0.00062   0.00579   2.11290
    D1        0.00631  -0.00007  -0.00079  -0.00195  -0.00273   0.00358
    D2       -3.13218  -0.00002   0.00356  -0.00080   0.00278  -3.12940
    D3        3.13534  -0.00008  -0.00420  -0.00516  -0.00935   3.12599
    D4       -0.00316  -0.00003   0.00015  -0.00400  -0.00384  -0.00700
    D5        0.00658   0.00003   0.00028   0.00505   0.00533   0.01191
    D6       -3.13844   0.00006   0.00035   0.00573   0.00608  -3.13236
    D7       -3.12258   0.00005   0.00364   0.00825   0.01190  -3.11068
    D8        0.01559   0.00008   0.00371   0.00893   0.01265   0.02824
    D9       -0.00787   0.00003  -0.00066  -0.00007  -0.00072  -0.00859
   D10        3.13899   0.00005   0.00199   0.00122   0.00321  -3.14099
   D11        3.13061  -0.00001  -0.00504  -0.00122  -0.00624   3.12436
   D12       -0.00573   0.00001  -0.00239   0.00006  -0.00231  -0.00804
   D13       -0.00361   0.00003   0.00266  -0.00112   0.00153  -0.00207
   D14        3.13710   0.00008   0.00117   0.00326   0.00442   3.14152
   D15        3.13273   0.00002   0.00000  -0.00240  -0.00239   3.13034
   D16       -0.00976   0.00006  -0.00148   0.00198   0.00050  -0.00926
   D17        0.01671  -0.00007  -0.00329   0.00433   0.00103   0.01774
   D18       -3.13940   0.00002   0.00198   0.00076   0.00274  -3.13666
   D19       -3.12400  -0.00011  -0.00181  -0.00003  -0.00185  -3.12585
   D20        0.00308  -0.00003   0.00346  -0.00360  -0.00014   0.00294
   D21       -0.01807   0.00003   0.00176  -0.00625  -0.00450  -0.02257
   D22        3.12693   0.00000   0.00168  -0.00694  -0.00526   3.12167
   D23        3.13796  -0.00005  -0.00348  -0.00270  -0.00619   3.13178
   D24       -0.00022  -0.00008  -0.00356  -0.00339  -0.00695  -0.00717
   D25        0.86642  -0.00257  -0.17008  -0.14524  -0.31535   0.55107
   D26       -2.26648  -0.00275  -0.17078  -0.15227  -0.32301  -2.58949
   D27       -2.27864  -0.00254  -0.16998  -0.14455  -0.31457  -2.59321
   D28        0.87164  -0.00272  -0.17069  -0.15158  -0.32223   0.54941
   D29        0.02353  -0.00007   0.00447   0.00119   0.00563   0.02916
   D30       -3.12849  -0.00001   0.00171   0.00264   0.00429  -3.12420
   D31       -3.12690   0.00011   0.00503   0.00832   0.01341  -3.11350
   D32        0.00426   0.00017   0.00228   0.00976   0.01207   0.01633
   D33        3.13991   0.00028  -0.00731   0.02145   0.01412  -3.12915
   D34        0.00524  -0.00040   0.00546  -0.02639  -0.02095  -0.01571
   D35       -0.01156   0.00033  -0.00980   0.02281   0.01302   0.00146
   D36        3.13694  -0.00035   0.00297  -0.02503  -0.02204   3.11490
         Item               Value     Threshold  Converged?
 Maximum Force            0.010629     0.000450     NO 
 RMS     Force            0.001711     0.000300     NO 
 Maximum Displacement     0.485571     0.001800     NO 
 RMS     Displacement     0.158974     0.001200     NO 
 Predicted change in Energy=-1.852651D-03
 GradGradGradGradGradGradGradGradGradGradGradGradGradGradGradGradGradGrad

                          Input orientation:                          
 ---------------------------------------------------------------------
 Center     Atomic      Atomic             Coordinates (Angstroms)
 Number     Number       Type             X           Y           Z
 ---------------------------------------------------------------------
      1          6           0       -9.869111   -0.321512    0.153362
      2          6           0       -9.303326   -1.522853    0.590691
      3          6           0      -10.118710   -2.538658    1.105531
      4          6           0      -11.504288   -2.344999    1.191518
      5          6           0      -12.072439   -1.141207    0.767478
      6          6           0      -11.260525   -0.123454    0.231549
      7          6           0      -11.887380    1.159750   -0.245981
      8          6           0      -11.435736    1.928614   -1.255565
      9          1           0      -12.783926    1.466564    0.294412
     10          1           0      -10.566399    1.675027   -1.854165
     11          6           0      -12.138798    3.189063   -1.613671
     12          8           0      -11.792010    3.945318   -2.539066
     13          1           0      -13.035093    3.407210   -1.004217
     14          1           0       -9.239331    0.472340   -0.232251
     15          1           0       -8.229099   -1.661656    0.536943
     16          1           0       -9.678918   -3.469739    1.444950
     17          1           0      -12.139021   -3.129134    1.589501
     18          1           0      -13.144690   -0.990674    0.838781
 ---------------------------------------------------------------------
                    Distance matrix (angstroms):
                    1          2          3          4          5
     1  C    0.000000
     2  C    1.398066   0.000000
     3  C    2.425832   1.400633   0.000000
     4  C    2.801084   2.425109   1.401686   0.000000
     5  C    2.429752   2.800874   2.425738   1.397039   0.000000
     6  C    1.407613   2.432680   2.810836   2.432329   1.407923
     7  C    2.535157   3.817553   4.316595   3.807417   2.521061
     8  C    3.082606   4.457405   5.221671   4.925107   3.731206
     9  H    3.422464   4.597714   4.878842   4.119501   2.744172
    10  H    2.915913   4.218900   5.168692   5.129954   4.131870
    11  C    4.538505   5.924632   6.654442   6.236788   4.942218
    12  O    5.399311   6.774203   7.623974   7.319025   6.073271
    13  H    5.026610   6.385557   6.950516   6.344488   4.975310
    14  H    1.084215   2.159195   3.410143   3.885170   3.410205
    15  H    2.152384   1.084489   2.159411   3.409147   3.885263
    16  H    3.408182   2.158980   1.084220   2.158992   3.407340
    17  H    3.885579   3.408655   2.159756   1.084502   2.152209
    18  H    3.412770   3.885980   3.409393   2.156278   1.085111
                    6          7          8          9         10
     6  C    0.000000
     7  C    1.505852   0.000000
     8  C    2.540313   1.346995   0.000000
     9  H    2.202921   1.090851   2.105596   0.000000
    10  H    2.840167   2.144005   1.085530   3.094716   0.000000
    11  C    3.892167   2.460061   1.487033   2.650278   2.196037
    12  O    4.951130   3.609256   2.416899   3.893163   2.669351
    13  H    4.140265   2.635004   2.192571   2.348538   3.133260
    14  H    2.157616   2.735851   2.827031   3.718873   2.416231
    15  H    3.413045   4.685757   5.136696   5.530916   4.723751
    16  H    3.895054   5.400807   6.286605   5.944065   6.175792
    17  H    3.413195   4.671920   5.845496   4.818049   6.116530
    18  H    2.161222   2.716958   3.978574   2.542540   4.583177
                   11         12         13         14         15
    11  C    0.000000
    12  O    1.244403   0.000000
    13  H    1.105607   2.047090   0.000000
    14  H    4.206639   4.888676   4.859754   0.000000
    15  H    6.590930   7.320815   7.153052   2.483177   0.000000
    16  H    7.729542   8.678745   8.034598   4.306533   2.489099
    17  H    7.083779   8.198375   7.089013   4.969667   4.306838
    18  H    4.949398   6.132179   4.769700   4.305735   4.970348
                   16         17         18
    16  H    0.000000
    17  H    2.487773   0.000000
    18  H    4.304042   2.479508   0.000000
 Stoichiometry    C9H8O
 Framework group  C1[X(C9H8O)]
 Deg. of freedom    48
 Full point group                 C1      NOp   1
 Largest Abelian subgroup         C1      NOp   1
 Largest concise Abelian subgroup C1      NOp   1
                         Standard orientation:                         
 ---------------------------------------------------------------------
 Center     Atomic      Atomic             Coordinates (Angstroms)
 Number     Number       Type             X           Y           Z
 ---------------------------------------------------------------------
      1          6           0        0.954556    1.078573    0.204934
      2          6           0        2.314266    1.373896    0.068691
      3          6           0        3.241110    0.344129   -0.137006
      4          6           0        2.804201   -0.986421   -0.195917
      5          6           0        1.447997   -1.287112   -0.047545
      6          6           0        0.508961   -0.255100    0.140632
      7          6           0       -0.953252   -0.589532    0.273602
      8          6           0       -1.978223    0.188336   -0.124835
      9          1           0       -1.167790   -1.552863    0.738276
     10          1           0       -1.842346    1.146386   -0.616824
     11          6           0       -3.382817   -0.252212    0.085639
     12          8           0       -4.381570    0.402128   -0.264892
     13          1           0       -3.489307   -1.242953    0.564657
     14          1           0        0.236289    1.871938    0.378677
     15          1           0        2.649234    2.403473    0.131017
     16          1           0        4.295440    0.574132   -0.241984
     17          1           0        3.518733   -1.786576   -0.355103
     18          1           0        1.111514   -2.317911   -0.088755
 ---------------------------------------------------------------------
 Rotational constants (GHZ):      4.7093696      0.5691917      0.5133787
 Standard basis: 6-31G (6D, 7F)
 There are   106 symmetry adapted cartesian basis functions of A   symmetry.
 There are   106 symmetry adapted basis functions of A   symmetry.
   106 basis functions,   252 primitive gaussians,   106 cartesian basis functions
    35 alpha electrons       35 beta electrons
       nuclear repulsion energy       437.1040229578 Hartrees.
 NAtoms=   18 NActive=   18 NUniq=   18 SFac= 1.00D+00 NAtFMM=   60 NAOKFM=F Big=F
 Integral buffers will be    262144 words long.
 Raffenetti 2 integral format.
 Two-electron integral symmetry is turned on.
 One-electron integrals computed using PRISM.
 NBasis=   106 RedAO= T EigKep=  6.52D-04  NBF=   106
 NBsUse=   106 1.00D-06 EigRej= -1.00D+00 NBFU=   106
 Initial guess from the checkpoint file:  "C:\Users\GHS Azim Shah\Desktop\comp6.chk"
 B after Tr=     0.000000    0.000000    0.000000
         Rot=    0.999812   -0.018892    0.000356   -0.004458 Ang=  -2.22 deg.
 ExpMin= 1.61D-01 ExpMax= 5.48D+03 ExpMxC= 8.25D+02 IAcc=1 IRadAn=         1 AccDes= 0.00D+00
 Harris functional with IExCor=  402 and IRadAn=       1 diagonalized for initial guess.
 HarFok:  IExCor=  402 AccDes= 0.00D+00 IRadAn=         1 IDoV= 1 UseB2=F ITyADJ=14
 ICtDFT=  3500011 ScaDFX=  1.000000  1.000000  1.000000  1.000000
 FoFCou: FMM=F IPFlag=           0 FMFlag=      100000 FMFlg1=           0
         NFxFlg=           0 DoJE=T BraDBF=F KetDBF=T FulRan=T
         wScrn=  0.000000 ICntrl=     500 IOpCl=  0 I1Cent=   200000004 NGrid=           0
         NMat0=    1 NMatS0=      1 NMatT0=    0 NMatD0=    1 NMtDS0=    0 NMtDT0=    0
 Petite list used in FoFCou.
 Keep R1 ints in memory in canonical form, NReq=17059456.
 Requested convergence on RMS density matrix=1.00D-08 within 128 cycles.
 Requested convergence on MAX density matrix=1.00D-06.
 Requested convergence on             energy=1.00D-06.
 No special actions if energy rises.
 Integral accuracy reduced to 1.0D-05 until final iterations.
 Initial convergence to 1.0D-05 achieved.  Increase integral accuracy.
 SCF Done:  E(RB3LYP) =  -422.867014202     A.U. after   16 cycles
            NFock= 16  Conv=0.99D-08     -V/T= 2.0059
 Calling FoFJK, ICntrl=      2127 FMM=F ISym2X=0 I1Cent= 0 IOpClX= 0 NMat=1 NMatS=1 NMatT=0.
 ***** Axes restored to original set *****
 -------------------------------------------------------------------
 Center     Atomic                   Forces (Hartrees/Bohr)
 Number     Number              X              Y              Z
 -------------------------------------------------------------------
      1        6          -0.000352239   -0.002807581   -0.000302384
      2        6          -0.000375345    0.001405254   -0.000502513
      3        6          -0.001298857    0.000665295   -0.000062150
      4        6           0.000567928   -0.000063191    0.000004158
      5        6           0.001737058    0.000194500    0.001010894
      6        6          -0.008651696    0.019461113   -0.007507387
      7        6           0.008763705   -0.020894186    0.009566596
      8        6          -0.006404712    0.017006504   -0.004239512
      9        1          -0.001286179   -0.000218102   -0.001816176
     10        1           0.000445799   -0.000863899    0.000348363
     11        6           0.006901380   -0.012401680   -0.001365847
     12        8          -0.000671942   -0.001768718    0.003734181
     13        1          -0.000207658    0.001500739    0.000588315
     14        1           0.000783474   -0.000019200    0.000081810
     15        1           0.000502915   -0.000319346   -0.000055905
     16        1           0.000291024   -0.000573323    0.000132789
     17        1          -0.000150898   -0.000420000    0.000382037
     18        1          -0.000593757    0.000115820    0.000002730
 -------------------------------------------------------------------
 Cartesian Forces:  Max     0.020894186 RMS     0.005630119

 GradGradGradGradGradGradGradGradGradGradGradGradGradGradGradGradGradGrad
 Berny optimization.
 Using GEDIIS/GDIIS optimizer.
 FormGI is forming the generalized inverse of G from B-inverse, IUseBI=4.
 GSVD:  received Info=                   1 from GESDD.
 Internal  Forces:  Max     0.020333012 RMS     0.002903068
 Search for a local minimum.
 Step number   5 out of a maximum of   91
 All quantities printed in internal units (Hartrees-Bohrs-Radians)
 Mixed Optimization -- RFO/linear search
 Update second derivatives using D2CorX and points    4    5
 DE= -2.13D-03 DEPred=-1.85D-03 R= 1.15D+00
 TightC=F SS=  1.41D+00  RLast= 6.42D-01 DXNew= 1.8600D+00 1.9252D+00
 Trust test= 1.15D+00 RLast= 6.42D-01 DXMaxT set to 1.86D+00
 ITU=  1  1  1  1  0
 Use linear search instead of GDIIS.
     Eigenvalues ---    0.00356   0.02157   0.02157   0.02157   0.02157
     Eigenvalues ---    0.02158   0.02159   0.02159   0.02169   0.02396
     Eigenvalues ---    0.02736   0.02836   0.02917   0.02924   0.03205
     Eigenvalues ---    0.15983   0.15999   0.15999   0.16000   0.16003
     Eigenvalues ---    0.16017   0.16184   0.16258   0.21994   0.22002
     Eigenvalues ---    0.22068   0.22261   0.23099   0.24835   0.25849
     Eigenvalues ---    0.32315   0.33680   0.33680   0.33681   0.33681
     Eigenvalues ---    0.33686   0.33733   0.34299   0.42161   0.42785
     Eigenvalues ---    0.46482   0.46490   0.46568   0.46956   0.55735
     Eigenvalues ---    0.60588   0.78844   1.04701
 RFO step:  Lambda=-1.72451798D-03 EMin= 3.55845171D-03
 Quartic linear search produced a step of  0.36259.
 Iteration  1 RMS(Cart)=  0.10026238 RMS(Int)=  0.00916171
 Iteration  2 RMS(Cart)=  0.01733725 RMS(Int)=  0.00025478
 Iteration  3 RMS(Cart)=  0.00022828 RMS(Int)=  0.00019355
 Iteration  4 RMS(Cart)=  0.00000005 RMS(Int)=  0.00019355
 Variable       Old X    -DE/DX   Delta X   Delta X   Delta X     New X
                                 (Linear)    (Quad)   (Total)
    R1        2.64196  -0.00090  -0.00019  -0.00219  -0.00238   2.63958
    R2        2.66000   0.00085  -0.00071   0.00214   0.00143   2.66143
    R3        2.04887   0.00041   0.00018   0.00040   0.00058   2.04945
    R4        2.64681   0.00015   0.00041   0.00095   0.00136   2.64817
    R5        2.04939   0.00054   0.00050   0.00093   0.00143   2.05082
    R6        2.64880  -0.00103   0.00005  -0.00198  -0.00194   2.64687
    R7        2.04888   0.00065   0.00044   0.00123   0.00167   2.05055
    R8        2.64002   0.00007   0.00019   0.00024   0.00043   2.64045
    R9        2.04941   0.00053   0.00050   0.00091   0.00140   2.05082
   R10        2.66059   0.00016  -0.00110   0.00038  -0.00072   2.65987
   R11        2.05056   0.00060   0.00035   0.00119   0.00154   2.05210
   R12        2.84565  -0.02033   0.00918  -0.02285  -0.01367   2.83198
   R13        2.54545   0.00271  -0.00102   0.00396   0.00294   2.54839
   R14        2.06141   0.00010  -0.00116  -0.00039  -0.00155   2.05986
   R15        2.05135   0.00037  -0.00047   0.00030  -0.00018   2.05118
   R16        2.81009  -0.01430   0.00964  -0.01520  -0.00556   2.80452
   R17        2.35158  -0.00404  -0.00133  -0.00274  -0.00408   2.34751
   R18        2.08929   0.00079  -0.00049   0.00165   0.00116   2.09046
    A1        2.09852   0.00048  -0.00157   0.00150  -0.00008   2.09844
    A2        2.10058  -0.00092   0.00029  -0.00532  -0.00503   2.09555
    A3        2.08393   0.00043   0.00125   0.00379   0.00503   2.08896
    A4        2.09738   0.00013  -0.00025   0.00058   0.00032   2.09770
    A5        2.08902   0.00016   0.00066   0.00100   0.00166   2.09068
    A6        2.09675  -0.00029  -0.00042  -0.00159  -0.00201   2.09474
    A7        2.09187   0.00008   0.00089   0.00010   0.00098   2.09285
    A8        2.09641  -0.00008  -0.00033  -0.00024  -0.00057   2.09584
    A9        2.09487   0.00000  -0.00057   0.00013  -0.00043   2.09444
   A10        2.09721  -0.00028  -0.00043  -0.00167  -0.00210   2.09511
   A11        2.09574  -0.00004  -0.00042  -0.00023  -0.00065   2.09509
   A12        2.09023   0.00032   0.00085   0.00190   0.00275   2.09298
   A13        2.09890   0.00089  -0.00140   0.00375   0.00234   2.10124
   A14        2.09607  -0.00040   0.00053  -0.00137  -0.00084   2.09524
   A15        2.08814  -0.00049   0.00087  -0.00233  -0.00146   2.08668
   A16        2.08228  -0.00129   0.00274  -0.00420  -0.00146   2.08082
   A17        2.11038   0.00235   0.00078   0.01108   0.01186   2.12224
   A18        2.09053  -0.00105  -0.00352  -0.00689  -0.01041   2.08012
   A19        2.19507   0.00084   0.00024   0.00862   0.00881   2.20388
   A20        2.00944   0.00059  -0.00665  -0.00214  -0.00883   2.00061
   A21        2.07868  -0.00143   0.00642  -0.00647  -0.00009   2.07858
   A22        2.15135  -0.00162   0.00664  -0.00279   0.00385   2.15519
   A23        2.10110   0.00126  -0.00368   0.00297  -0.00071   2.10039
   A24        2.03069   0.00036  -0.00296  -0.00022  -0.00319   2.02750
   A25        2.16814  -0.00031  -0.00137  -0.00015  -0.00252   2.16562
   A26        2.00180   0.00122  -0.00085   0.00486   0.00301   2.00481
   A27        2.11290  -0.00085   0.00210  -0.00242  -0.00132   2.11157
    D1        0.00358  -0.00011  -0.00099  -0.00454  -0.00553  -0.00195
    D2       -3.12940  -0.00010   0.00101  -0.00333  -0.00232  -3.13172
    D3        3.12599  -0.00010  -0.00339  -0.00588  -0.00926   3.11673
    D4       -0.00700  -0.00008  -0.00139  -0.00466  -0.00605  -0.01304
    D5        0.01191   0.00005   0.00193   0.00301   0.00494   0.01685
    D6       -3.13236   0.00001   0.00220   0.00051   0.00270  -3.12966
    D7       -3.11068   0.00006   0.00432   0.00443   0.00876  -3.10191
    D8        0.02824   0.00001   0.00459   0.00193   0.00652   0.03476
    D9       -0.00859   0.00003  -0.00026   0.00091   0.00065  -0.00794
   D10       -3.14099   0.00003   0.00116   0.00132   0.00248  -3.13851
   D11        3.12436   0.00002  -0.00226  -0.00030  -0.00256   3.12181
   D12       -0.00804   0.00002  -0.00084   0.00011  -0.00072  -0.00876
   D13       -0.00207   0.00008   0.00056   0.00422   0.00478   0.00270
   D14        3.14152   0.00008   0.00160   0.00349   0.00509  -3.13658
   D15        3.13034   0.00009  -0.00087   0.00381   0.00294   3.13328
   D16       -0.00926   0.00009   0.00018   0.00307   0.00325  -0.00600
   D17        0.01774  -0.00011   0.00037  -0.00567  -0.00530   0.01244
   D18       -3.13666  -0.00003   0.00099  -0.00132  -0.00033  -3.13699
   D19       -3.12585  -0.00012  -0.00067  -0.00494  -0.00562  -3.13146
   D20        0.00294  -0.00003  -0.00005  -0.00059  -0.00065   0.00229
   D21       -0.02257   0.00006  -0.00163   0.00207   0.00045  -0.02212
   D22        3.12167   0.00009  -0.00191   0.00452   0.00260   3.12428
   D23        3.13178  -0.00003  -0.00224  -0.00226  -0.00450   3.12728
   D24       -0.00717   0.00001  -0.00252   0.00018  -0.00235  -0.00952
   D25        0.55107  -0.00142  -0.11434  -0.10486  -0.21924   0.33183
   D26       -2.58949  -0.00180  -0.11712  -0.11899  -0.23608  -2.82557
   D27       -2.59321  -0.00146  -0.11406  -0.10737  -0.22147  -2.81468
   D28        0.54941  -0.00184  -0.11684  -0.12150  -0.23831   0.31110
   D29        0.02916  -0.00031   0.00204  -0.00963  -0.00761   0.02155
   D30       -3.12420  -0.00038   0.00156  -0.01401  -0.01249  -3.13669
   D31       -3.11350   0.00008   0.00486   0.00501   0.00990  -3.10359
   D32        0.01633   0.00002   0.00437   0.00063   0.00502   0.02135
   D33       -3.12915  -0.00102   0.00512  -0.04653  -0.04140   3.11263
   D34       -0.01571   0.00102  -0.00759   0.04630   0.03867   0.02296
   D35        0.00146  -0.00109   0.00472  -0.05064  -0.04589  -0.04443
   D36        3.11490   0.00094  -0.00799   0.04219   0.03418  -3.13410
         Item               Value     Threshold  Converged?
 Maximum Force            0.020333     0.000450     NO 
 RMS     Force            0.002903     0.000300     NO 
 Maximum Displacement     0.364264     0.001800     NO 
 RMS     Displacement     0.115021     0.001200     NO 
 Predicted change in Energy=-1.272967D-03
 GradGradGradGradGradGradGradGradGradGradGradGradGradGradGradGradGradGrad

                          Input orientation:                          
 ---------------------------------------------------------------------
 Center     Atomic      Atomic             Coordinates (Angstroms)
 Number     Number       Type             X           Y           Z
 ---------------------------------------------------------------------
      1          6           0       -9.882383   -0.358082    0.073080
      2          6           0       -9.313710   -1.546510    0.537096
      3          6           0      -10.119263   -2.530044    1.126618
      4          6           0      -11.497208   -2.316907    1.259621
      5          6           0      -12.068278   -1.126546    0.802151
      6          6           0      -11.268867   -0.141475    0.192439
      7          6           0      -11.913170    1.115430   -0.308481
      8          6           0      -11.390924    1.977285   -1.204615
      9          1           0      -12.903641    1.312726    0.101652
     10          1           0      -10.427445    1.832858   -1.683177
     11          6           0      -12.144905    3.191392   -1.604587
     12          8           0      -11.718379    4.045232   -2.399703
     13          1           0      -13.119980    3.321203   -1.098517
     14          1           0       -9.253973    0.411428   -0.361831
     15          1           0       -8.243212   -1.701998    0.449820
     16          1           0       -9.675253   -3.451411    1.489090
     17          1           0      -12.122291   -3.075209    1.720061
     18          1           0      -13.135918   -0.959374    0.909082
 ---------------------------------------------------------------------
                    Distance matrix (angstroms):
                    1          2          3          4          5
     1  C    0.000000
     2  C    1.396804   0.000000
     3  C    2.425587   1.401353   0.000000
     4  C    2.802237   2.425534   1.400661   0.000000
     5  C    2.429036   2.798976   2.423581   1.397268   0.000000
     6  C    1.408369   2.432190   2.810612   2.433828   1.407541
     7  C    2.537897   3.815510   4.308955   3.796433   2.506794
     8  C    3.059761   4.445842   5.231423   4.952155   3.757617
     9  H    3.452595   4.610037   4.854915   4.061180   2.671812
    10  H    2.860376   4.194061   5.198542   5.198558   4.198483
    11  C    4.531262   5.920320   6.655639   6.242159   4.943970
    12  O    5.373520   6.758314   7.630621   7.342777   6.092749
    13  H    5.039028   6.391991   6.942090   6.323170   4.949857
    14  H    1.084524   2.155264   3.408293   3.886518   3.411822
    15  H    2.152888   1.085246   2.159463   3.409161   3.884123
    16  H    3.408324   2.160012   1.085103   2.158536   3.406385
    17  H    3.887482   3.409465   2.159052   1.085245   2.154707
    18  H    3.412615   3.884891   3.408011   2.156651   1.085927
                    6          7          8          9         10
     6  C    0.000000
     7  C    1.498618   0.000000
     8  C    2.540827   1.348552   0.000000
     9  H    2.189847   1.090030   2.106248   0.000000
    10  H    2.850249   2.147527   1.085437   3.096401   0.000000
    11  C    3.886483   2.458294   1.484089   2.648833   2.191223
    12  O    4.944672   3.604844   2.410781   3.889500   2.659797
    13  H    4.133198   2.635523   2.192488   2.349721   3.131571
    14  H    2.161646   2.751326   2.780064   3.787774   2.267919
    15  H    3.414098   4.688444   5.116871   5.561418   4.670734
    16  H    3.895714   5.394031   6.298438   5.919838   6.209072
    17  H    3.415956   4.660490   5.883564   4.741701   6.208354
    18  H    2.160652   2.698589   4.017049   2.422465   4.674633
                   11         12         13         14         15
    11  C    0.000000
    12  O    1.242247   0.000000
    13  H    1.106222   2.044942   0.000000
    14  H    4.198825   4.840532   4.894436   0.000000
    15  H    6.587037   7.295699   7.170269   2.479311   0.000000
    16  H    7.732843   8.688886   8.026840   4.304058   2.488226
    17  H    7.093946   8.236278   7.060726   4.971736   4.306562
    18  H    4.952726   6.164703   4.728007   4.308575   4.970008
                   16         17         18
    16  H    0.000000
    17  H    2.486539   0.000000
    18  H    4.303820   2.482314   0.000000
 Stoichiometry    C9H8O
 Framework group  C1[X(C9H8O)]
 Deg. of freedom    48
 Full point group                 C1      NOp   1
 Largest Abelian subgroup         C1      NOp   1
 Largest concise Abelian subgroup C1      NOp   1
                         Standard orientation:                         
 ---------------------------------------------------------------------
 Center     Atomic      Atomic             Coordinates (Angstroms)
 Number     Number       Type             X           Y           Z
 ---------------------------------------------------------------------
      1          6           0        0.939472    1.080726    0.129960
      2          6           0        2.300540    1.382707    0.044144
      3          6           0        3.243746    0.354372   -0.084994
      4          6           0        2.821350   -0.980659   -0.118558
      5          6           0        1.461060   -1.286474   -0.026656
      6          6           0        0.506043   -0.258533    0.084929
      7          6           0       -0.947339   -0.616333    0.159207
      8          6           0       -1.985657    0.209022   -0.084257
      9          1           0       -1.146519   -1.654652    0.424516
     10          1           0       -1.869053    1.244919   -0.386736
     11          6           0       -3.380027   -0.285005    0.034869
     12          8           0       -4.386355    0.421024   -0.144027
     13          1           0       -3.474035   -1.340781    0.351456
     14          1           0        0.213047    1.876554    0.253069
     15          1           0        2.627238    2.416646    0.088849
     16          1           0        4.300872    0.590771   -0.148631
     17          1           0        3.550376   -1.778909   -0.213814
     18          1           0        1.133787   -2.321683   -0.048360
 ---------------------------------------------------------------------
 Rotational constants (GHZ):      4.7688344      0.5704877      0.5114961
 Standard basis: 6-31G (6D, 7F)
 There are   106 symmetry adapted cartesian basis functions of A   symmetry.
 There are   106 symmetry adapted basis functions of A   symmetry.
   106 basis functions,   252 primitive gaussians,   106 cartesian basis functions
    35 alpha electrons       35 beta electrons
       nuclear repulsion energy       437.4254261682 Hartrees.
 NAtoms=   18 NActive=   18 NUniq=   18 SFac= 1.00D+00 NAtFMM=   60 NAOKFM=F Big=F
 Integral buffers will be    262144 words long.
 Raffenetti 2 integral format.
 Two-electron integral symmetry is turned on.
 One-electron integrals computed using PRISM.
 NBasis=   106 RedAO= T EigKep=  6.46D-04  NBF=   106
 NBsUse=   106 1.00D-06 EigRej= -1.00D+00 NBFU=   106
 Initial guess from the checkpoint file:  "C:\Users\GHS Azim Shah\Desktop\comp6.chk"
 B after Tr=     0.000000    0.000000    0.000000
         Rot=    0.999991   -0.003909    0.000021   -0.001390 Ang=  -0.48 deg.
 ExpMin= 1.61D-01 ExpMax= 5.48D+03 ExpMxC= 8.25D+02 IAcc=1 IRadAn=         1 AccDes= 0.00D+00
 Harris functional with IExCor=  402 and IRadAn=       1 diagonalized for initial guess.
 HarFok:  IExCor=  402 AccDes= 0.00D+00 IRadAn=         1 IDoV= 1 UseB2=F ITyADJ=14
 ICtDFT=  3500011 ScaDFX=  1.000000  1.000000  1.000000  1.000000
 FoFCou: FMM=F IPFlag=           0 FMFlag=      100000 FMFlg1=           0
         NFxFlg=           0 DoJE=T BraDBF=F KetDBF=T FulRan=T
         wScrn=  0.000000 ICntrl=     500 IOpCl=  0 I1Cent=   200000004 NGrid=           0
         NMat0=    1 NMatS0=      1 NMatT0=    0 NMatD0=    1 NMtDS0=    0 NMtDT0=    0
 Petite list used in FoFCou.
 Keep R1 ints in memory in canonical form, NReq=17059456.
 Requested convergence on RMS density matrix=1.00D-08 within 128 cycles.
 Requested convergence on MAX density matrix=1.00D-06.
 Requested convergence on             energy=1.00D-06.
 No special actions if energy rises.
 Integral accuracy reduced to 1.0D-05 until final iterations.
 Initial convergence to 1.0D-05 achieved.  Increase integral accuracy.
 SCF Done:  E(RB3LYP) =  -422.868465750     A.U. after   16 cycles
            NFock= 16  Conv=0.49D-08     -V/T= 2.0058
 Calling FoFJK, ICntrl=      2127 FMM=F ISym2X=0 I1Cent= 0 IOpClX= 0 NMat=1 NMatS=1 NMatT=0.
 ***** Axes restored to original set *****
 -------------------------------------------------------------------
 Center     Atomic                   Forces (Hartrees/Bohr)
 Number     Number              X              Y              Z
 -------------------------------------------------------------------
      1        6           0.000394993   -0.002571548    0.000598355
      2        6           0.000137204    0.001341279   -0.000338390
      3        6          -0.000717398   -0.000247153    0.000356967
      4        6           0.000069786   -0.000256194    0.000013234
      5        6           0.001106720   -0.001023967    0.000872601
      6        6          -0.008484968    0.018586268   -0.006808751
      7        6           0.009340432   -0.019780127    0.007629826
      8        6          -0.009488314    0.013870329   -0.005895005
      9        1          -0.000791144    0.000887348   -0.001190313
     10        1           0.000332213   -0.000527646    0.000495793
     11        6           0.010550282   -0.008629369    0.007757403
     12        8          -0.001307785   -0.000760752   -0.001492686
     13        1          -0.001489359   -0.000411783   -0.001591447
     14        1           0.000424022   -0.000442176   -0.000130086
     15        1          -0.000036212   -0.000109370   -0.000138207
     16        1           0.000091302   -0.000062402   -0.000086999
     17        1           0.000010998    0.000090324    0.000074811
     18        1          -0.000142773    0.000046939   -0.000127106
 -------------------------------------------------------------------
 Cartesian Forces:  Max     0.019780127 RMS     0.005426101

 GradGradGradGradGradGradGradGradGradGradGradGradGradGradGradGradGradGrad
 Berny optimization.
 Using GEDIIS/GDIIS optimizer.
 FormGI is forming the generalized inverse of G from B-inverse, IUseBI=4.
 Internal  Forces:  Max     0.017858766 RMS     0.002615554
 Search for a local minimum.
 Step number   6 out of a maximum of   91
 All quantities printed in internal units (Hartrees-Bohrs-Radians)
 Mixed Optimization -- RFO/linear search
 Update second derivatives using D2CorX and points    5    6
 DE= -1.45D-03 DEPred=-1.27D-03 R= 1.14D+00
 TightC=F SS=  1.41D+00  RLast= 4.67D-01 DXNew= 3.1282D+00 1.3999D+00
 Trust test= 1.14D+00 RLast= 4.67D-01 DXMaxT set to 1.86D+00
 ITU=  1  1  1  1  1  0
 Use linear search instead of GDIIS.
     Eigenvalues ---    0.00304   0.02154   0.02157   0.02157   0.02157
     Eigenvalues ---    0.02158   0.02159   0.02161   0.02169   0.02397
     Eigenvalues ---    0.02736   0.02836   0.02916   0.02926   0.05679
     Eigenvalues ---    0.15750   0.15986   0.15999   0.16000   0.16000
     Eigenvalues ---    0.16026   0.16035   0.16231   0.21904   0.21995
     Eigenvalues ---    0.22007   0.22403   0.23084   0.24635   0.25260
     Eigenvalues ---    0.32265   0.33677   0.33680   0.33681   0.33681
     Eigenvalues ---    0.33697   0.33734   0.34294   0.41924   0.42163
     Eigenvalues ---    0.43993   0.46488   0.46565   0.46595   0.47101
     Eigenvalues ---    0.55955   0.60773   1.04363
 RFO step:  Lambda=-2.53314103D-03 EMin= 3.03613828D-03
 Quartic linear search produced a step of  0.61170.
 Iteration  1 RMS(Cart)=  0.10532825 RMS(Int)=  0.01723900
 Iteration  2 RMS(Cart)=  0.03689888 RMS(Int)=  0.00082847
 Iteration  3 RMS(Cart)=  0.00096838 RMS(Int)=  0.00029943
 Iteration  4 RMS(Cart)=  0.00000069 RMS(Int)=  0.00029943
 Variable       Old X    -DE/DX   Delta X   Delta X   Delta X     New X
                                 (Linear)    (Quad)   (Total)
    R1        2.63958  -0.00079  -0.00146  -0.00335  -0.00481   2.63477
    R2        2.66143   0.00126   0.00087   0.00403   0.00490   2.66634
    R3        2.04945  -0.00002   0.00036   0.00041   0.00077   2.05022
    R4        2.64817   0.00029   0.00083   0.00149   0.00231   2.65049
    R5        2.05082  -0.00001   0.00087   0.00094   0.00182   2.05263
    R6        2.64687  -0.00068  -0.00119  -0.00290  -0.00408   2.64278
    R7        2.05055   0.00006   0.00102   0.00126   0.00228   2.05282
    R8        2.64045  -0.00007   0.00027   0.00010   0.00036   2.64082
    R9        2.05082  -0.00004   0.00086   0.00083   0.00169   2.05251
   R10        2.65987   0.00097  -0.00044   0.00232   0.00188   2.66175
   R11        2.05210   0.00014   0.00094   0.00152   0.00246   2.05457
   R12        2.83198  -0.01786  -0.00836  -0.04250  -0.05086   2.78112
   R13        2.54839   0.00220   0.00180   0.00587   0.00767   2.55607
   R14        2.05986   0.00043  -0.00095   0.00138   0.00043   2.06029
   R15        2.05118   0.00015  -0.00011   0.00048   0.00037   2.05155
   R16        2.80452  -0.01322  -0.00340  -0.03063  -0.03403   2.77049
   R17        2.34751  -0.00002  -0.00249  -0.00119  -0.00369   2.34382
   R18        2.09046   0.00054   0.00071   0.00229   0.00300   2.09346
    A1        2.09844   0.00075  -0.00005   0.00386   0.00381   2.10225
    A2        2.09555  -0.00097  -0.00307  -0.00921  -0.01228   2.08327
    A3        2.08896   0.00022   0.00308   0.00546   0.00854   2.09750
    A4        2.09770   0.00029   0.00020   0.00178   0.00196   2.09966
    A5        2.09068  -0.00010   0.00101   0.00010   0.00112   2.09180
    A6        2.09474  -0.00019  -0.00123  -0.00184  -0.00306   2.09169
    A7        2.09285  -0.00019   0.00060  -0.00151  -0.00093   2.09193
    A8        2.09584   0.00001  -0.00035  -0.00001  -0.00035   2.09549
    A9        2.09444   0.00019  -0.00026   0.00156   0.00130   2.09574
   A10        2.09511  -0.00010  -0.00128  -0.00181  -0.00311   2.09201
   A11        2.09509   0.00008  -0.00040   0.00058   0.00018   2.09528
   A12        2.09298   0.00001   0.00168   0.00124   0.00292   2.09590
   A13        2.10124   0.00110   0.00143   0.00733   0.00874   2.10999
   A14        2.09524  -0.00046  -0.00051  -0.00274  -0.00326   2.09198
   A15        2.08668  -0.00063  -0.00089  -0.00455  -0.00546   2.08122
   A16        2.08082  -0.00185  -0.00089  -0.00953  -0.01042   2.07040
   A17        2.12224   0.00260   0.00726   0.01935   0.02661   2.14884
   A18        2.08012  -0.00075  -0.00637  -0.00982  -0.01619   2.06393
   A19        2.20388   0.00249   0.00539   0.02065   0.02600   2.22988
   A20        2.00061   0.00023  -0.00540  -0.00210  -0.00754   1.99307
   A21        2.07858  -0.00272  -0.00006  -0.01859  -0.01869   2.05989
   A22        2.15519  -0.00142   0.00235  -0.00501  -0.00266   2.15253
   A23        2.10039   0.00131  -0.00044   0.00533   0.00489   2.10527
   A24        2.02750   0.00011  -0.00195  -0.00023  -0.00218   2.02532
   A25        2.16562   0.00044  -0.00154   0.00235  -0.00075   2.16487
   A26        2.00481   0.00059   0.00184   0.00865   0.00894   2.01375
   A27        2.11157  -0.00085  -0.00081  -0.00503  -0.00740   2.10418
    D1       -0.00195  -0.00001  -0.00338  -0.00242  -0.00579  -0.00774
    D2       -3.13172  -0.00012  -0.00142  -0.00704  -0.00846  -3.14019
    D3        3.11673   0.00012  -0.00566   0.00356  -0.00211   3.11462
    D4       -0.01304   0.00001  -0.00370  -0.00107  -0.00478  -0.01782
    D5        0.01685  -0.00007   0.00302  -0.00287   0.00017   0.01702
    D6       -3.12966  -0.00001   0.00165  -0.00136   0.00030  -3.12936
    D7       -3.10191  -0.00018   0.00536  -0.00863  -0.00327  -3.10518
    D8        0.03476  -0.00013   0.00399  -0.00712  -0.00314   0.03162
    D9       -0.00794   0.00003   0.00040   0.00235   0.00272  -0.00521
   D10       -3.13851  -0.00005   0.00152  -0.00192  -0.00042  -3.13893
   D11        3.12181   0.00014  -0.00156   0.00700   0.00542   3.12723
   D12       -0.00876   0.00006  -0.00044   0.00273   0.00228  -0.00648
   D13        0.00270   0.00000   0.00292   0.00293   0.00583   0.00853
   D14       -3.13658   0.00000   0.00311   0.00163   0.00473  -3.13185
   D15        3.13328   0.00008   0.00180   0.00718   0.00896  -3.14094
   D16       -0.00600   0.00009   0.00199   0.00589   0.00786   0.00186
   D17        0.01244  -0.00004  -0.00324  -0.00811  -0.01137   0.00107
   D18       -3.13699  -0.00004  -0.00020  -0.00277  -0.00297  -3.13996
   D19       -3.13146  -0.00005  -0.00344  -0.00681  -0.01027   3.14145
   D20        0.00229  -0.00005  -0.00040  -0.00147  -0.00187   0.00042
   D21       -0.02212   0.00009   0.00027   0.00811   0.00839  -0.01373
   D22        3.12428   0.00003   0.00159   0.00655   0.00814   3.13242
   D23        3.12728   0.00009  -0.00275   0.00279   0.00003   3.12731
   D24       -0.00952   0.00003  -0.00144   0.00123  -0.00021  -0.00973
   D25        0.33183  -0.00085  -0.13411  -0.12768  -0.26177   0.07006
   D26       -2.82557  -0.00077  -0.14441  -0.13031  -0.27472  -3.10029
   D27       -2.81468  -0.00080  -0.13547  -0.12617  -0.26163  -3.07631
   D28        0.31110  -0.00072  -0.14577  -0.12880  -0.27458   0.03652
   D29        0.02155  -0.00004  -0.00466  -0.00612  -0.01076   0.01079
   D30       -3.13669   0.00017  -0.00764   0.00055  -0.00709   3.13940
   D31       -3.10359  -0.00015   0.00606  -0.00354   0.00251  -3.10108
   D32        0.02135   0.00007   0.00307   0.00312   0.00618   0.02753
   D33        3.11263   0.00192  -0.02532   0.06221   0.03686  -3.13370
   D34        0.02296  -0.00205   0.02366  -0.06863  -0.04496  -0.02200
   D35       -0.04443   0.00211  -0.02807   0.06835   0.04026  -0.00417
   D36       -3.13410  -0.00186   0.02091  -0.06249  -0.04156   3.10753
         Item               Value     Threshold  Converged?
 Maximum Force            0.017859     0.000450     NO 
 RMS     Force            0.002616     0.000300     NO 
 Maximum Displacement     0.467262     0.001800     NO 
 RMS     Displacement     0.139729     0.001200     NO 
 Predicted change in Energy=-1.598739D-03
 GradGradGradGradGradGradGradGradGradGradGradGradGradGradGradGradGradGrad

                          Input orientation:                          
 ---------------------------------------------------------------------
 Center     Atomic      Atomic             Coordinates (Angstroms)
 Number     Number       Type             X           Y           Z
 ---------------------------------------------------------------------
      1          6           0       -9.881252   -0.412137   -0.017570
      2          6           0       -9.325141   -1.588968    0.482205
      3          6           0      -10.128549   -2.521468    1.154665
      4          6           0      -11.492447   -2.267006    1.330251
      5          6           0      -12.051166   -1.089510    0.826039
      6          6           0      -11.258747   -0.149577    0.138596
      7          6           0      -11.909476    1.065084   -0.378191
      8          6           0      -11.354029    2.051074   -1.119043
      9          1           0      -12.970994    1.138833   -0.140688
     10          1           0      -10.315679    2.046372   -1.435913
     11          6           0      -12.154986    3.198839   -1.555492
     12          8           0      -11.713444    4.132693   -2.241999
     13          1           0      -13.220931    3.175867   -1.254692
     14          1           0       -9.241103    0.310217   -0.513035
     15          1           0       -8.263249   -1.780605    0.357683
     16          1           0       -9.690729   -3.435955    1.544654
     17          1           0      -12.115683   -2.982751    1.858445
     18          1           0      -13.111196   -0.891000    0.963885
 ---------------------------------------------------------------------
                    Distance matrix (angstroms):
                    1          2          3          4          5
     1  C    0.000000
     2  C    1.394261   0.000000
     3  C    2.425813   1.402577   0.000000
     4  C    2.802341   2.424074   1.398499   0.000000
     5  C    2.424673   2.792649   2.419701   1.397460   0.000000
     6  C    1.410964   2.434901   2.817021   2.440935   1.408538
     7  C    2.534940   3.803032   4.287738   3.767693   2.472351
     8  C    3.074041   4.464335   5.251637   4.966289   3.759337
     9  H    3.459360   4.595773   4.811988   3.993683   2.597336
    10  H    2.871357   4.228006   5.254643   5.257536   4.238171
    11  C    4.535882   5.923118   6.646301   6.216264   4.906364
    12  O    5.381496   6.772199   7.637216   7.332528   6.066161
    13  H    5.055463   6.395126   6.915739   6.268529   4.887865
    14  H    1.084929   2.145802   3.404001   3.886944   3.413035
    15  H    2.152081   1.086208   2.159492   3.407374   3.878826
    16  H    3.408858   2.161900   1.086307   2.158378   3.404978
    17  H    3.888466   3.409368   2.157959   1.086141   2.157403
    18  H    3.409560   3.879869   3.404556   2.155914   1.087231
                    6          7          8          9         10
     6  C    0.000000
     7  C    1.471706   0.000000
     8  C    2.536455   1.352613   0.000000
     9  H    2.160969   1.090260   2.098557   0.000000
    10  H    2.861931   2.149858   1.085633   3.090620   0.000000
    11  C    3.858118   2.449332   1.466078   2.628910   2.173829
    12  O    4.920551   3.594779   2.392351   3.867834   2.637472
    13  H    4.104875   2.635066   2.183777   2.335162   3.122353
    14  H    2.169544   2.776369   2.803977   3.838924   2.240681
    15  H    3.417786   4.683421   5.139592   5.561866   4.698426
    16  H    3.903326   5.373966   6.322131   5.876155   6.271383
    17  H    3.423316   4.629258   5.897877   4.659994   6.275738
    18  H    2.159253   2.659241   4.010240   2.315159   4.711910
                   11         12         13         14         15
    11  C    0.000000
    12  O    1.240296   0.000000
    13  H    1.107812   2.040296   0.000000
    14  H    4.233388   4.869611   4.959943   0.000000
    15  H    6.603085   7.323202   7.193399   2.466959   0.000000
    16  H    7.726834   8.701410   8.000928   4.297679   2.487324
    17  H    7.061769   8.222225   6.988689   4.973004   4.305658
    18  H    4.897794   6.121184   4.633954   4.312984   4.966032
                   16         17         18
    16  H    0.000000
    17  H    2.486817   0.000000
    18  H    4.302752   2.483285   0.000000
 Stoichiometry    C9H8O
 Framework group  C1[X(C9H8O)]
 Deg. of freedom    48
 Full point group                 C1      NOp   1
 Largest Abelian subgroup         C1      NOp   1
 Largest concise Abelian subgroup C1      NOp   1
                         Standard orientation:                         
 ---------------------------------------------------------------------
 Center     Atomic      Atomic             Coordinates (Angstroms)
 Number     Number       Type             X           Y           Z
 ---------------------------------------------------------------------
      1          6           0        0.949770    1.096652    0.034526
      2          6           0        2.315695    1.374700    0.004499
      3          6           0        3.250129    0.329263   -0.028955
      4          6           0        2.810143   -0.998217   -0.025895
      5          6           0        1.441115   -1.277466    0.000147
      6          6           0        0.491219   -0.237664    0.022217
      7          6           0       -0.935675   -0.597754    0.037242
      8          6           0       -2.000627    0.234783   -0.010925
      9          1           0       -1.125393   -1.670999    0.065888
     10          1           0       -1.911065    1.314592   -0.078674
     11          6           0       -3.366415   -0.297698    0.010819
     12          8           0       -4.386698    0.405807   -0.038544
     13          1           0       -3.444943   -1.402161    0.046071
     14          1           0        0.240999    1.916468    0.085689
     15          1           0        2.657985    2.405505    0.015640
     16          1           0        4.313505    0.550308   -0.049778
     17          1           0        3.531257   -1.810262   -0.042589
     18          1           0        1.099119   -2.309500    0.004060
 ---------------------------------------------------------------------
 Rotational constants (GHZ):      4.8406595      0.5720921      0.5117359
 Standard basis: 6-31G (6D, 7F)
 There are   106 symmetry adapted cartesian basis functions of A   symmetry.
 There are   106 symmetry adapted basis functions of A   symmetry.
   106 basis functions,   252 primitive gaussians,   106 cartesian basis functions
    35 alpha electrons       35 beta electrons
       nuclear repulsion energy       438.2770980234 Hartrees.
 NAtoms=   18 NActive=   18 NUniq=   18 SFac= 1.00D+00 NAtFMM=   60 NAOKFM=F Big=F
 Integral buffers will be    262144 words long.
 Raffenetti 2 integral format.
 Two-electron integral symmetry is turned on.
 One-electron integrals computed using PRISM.
 NBasis=   106 RedAO= T EigKep=  6.34D-04  NBF=   106
 NBsUse=   106 1.00D-06 EigRej= -1.00D+00 NBFU=   106
 Initial guess from the checkpoint file:  "C:\Users\GHS Azim Shah\Desktop\comp6.chk"
 B after Tr=     0.000000    0.000000    0.000000
         Rot=    1.000000    0.000362   -0.000104    0.000900 Ang=   0.11 deg.
 ExpMin= 1.61D-01 ExpMax= 5.48D+03 ExpMxC= 8.25D+02 IAcc=1 IRadAn=         1 AccDes= 0.00D+00
 Harris functional with IExCor=  402 and IRadAn=       1 diagonalized for initial guess.
 HarFok:  IExCor=  402 AccDes= 0.00D+00 IRadAn=         1 IDoV= 1 UseB2=F ITyADJ=14
 ICtDFT=  3500011 ScaDFX=  1.000000  1.000000  1.000000  1.000000
 FoFCou: FMM=F IPFlag=           0 FMFlag=      100000 FMFlg1=           0
         NFxFlg=           0 DoJE=T BraDBF=F KetDBF=T FulRan=T
         wScrn=  0.000000 ICntrl=     500 IOpCl=  0 I1Cent=   200000004 NGrid=           0
         NMat0=    1 NMatS0=      1 NMatT0=    0 NMatD0=    1 NMtDS0=    0 NMtDT0=    0
 Petite list used in FoFCou.
 Keep R1 ints in memory in canonical form, NReq=17059456.
 Requested convergence on RMS density matrix=1.00D-08 within 128 cycles.
 Requested convergence on MAX density matrix=1.00D-06.
 Requested convergence on             energy=1.00D-06.
 No special actions if energy rises.
 Integral accuracy reduced to 1.0D-05 until final iterations.
 Initial convergence to 1.0D-05 achieved.  Increase integral accuracy.
 SCF Done:  E(RB3LYP) =  -422.870014998     A.U. after   16 cycles
            NFock= 16  Conv=0.80D-08     -V/T= 2.0057
 Calling FoFJK, ICntrl=      2127 FMM=F ISym2X=0 I1Cent= 0 IOpClX= 0 NMat=1 NMatS=1 NMatT=0.
 ***** Axes restored to original set *****
 -------------------------------------------------------------------
 Center     Atomic                   Forces (Hartrees/Bohr)
 Number     Number              X              Y              Z
 -------------------------------------------------------------------
      1        6           0.001103234   -0.000121417    0.000456191
      2        6           0.000775687   -0.000207360    0.000406936
      3        6           0.000934597   -0.001081609    0.000475836
      4        6          -0.001003347    0.000016630    0.000085477
      5        6          -0.000585526   -0.002600269    0.001312596
      6        6          -0.003282253    0.006502776   -0.002056481
      7        6           0.004306063   -0.006560364    0.000652673
      8        6          -0.004113431    0.004633716   -0.000638849
      9        1          -0.000312837    0.001791699    0.000498040
     10        1           0.000486766   -0.000136105    0.000994479
     11        6           0.000452277   -0.008835865    0.000830546
     12        8           0.001711549    0.004931613   -0.002092749
     13        1           0.000374278    0.000521428    0.001120683
     14        1          -0.000649841   -0.000232856   -0.000840347
     15        1          -0.000691289    0.000281207   -0.000116270
     16        1          -0.000210298    0.000656469   -0.000338926
     17        1           0.000160534    0.000635378   -0.000458645
     18        1           0.000543835   -0.000195071   -0.000291191
 -------------------------------------------------------------------
 Cartesian Forces:  Max     0.008835865 RMS     0.002329055

 GradGradGradGradGradGradGradGradGradGradGradGradGradGradGradGradGradGrad
 Berny optimization.
 Using GEDIIS/GDIIS optimizer.
 FormGI is forming the generalized inverse of G from B-inverse, IUseBI=4.
 Internal  Forces:  Max     0.005483014 RMS     0.001120542
 Search for a local minimum.
 Step number   7 out of a maximum of   91
 All quantities printed in internal units (Hartrees-Bohrs-Radians)
 Mixed Optimization -- RFO/linear search
 Update second derivatives using D2CorX and points    6    7
 DE= -1.55D-03 DEPred=-1.60D-03 R= 9.69D-01
 TightC=F SS=  1.41D+00  RLast= 5.50D-01 DXNew= 3.1282D+00 1.6492D+00
 Trust test= 9.69D-01 RLast= 5.50D-01 DXMaxT set to 1.86D+00
 ITU=  1  1  1  1  1  1  0
 Use linear search instead of GDIIS.
     Eigenvalues ---    0.00378   0.02140   0.02157   0.02157   0.02157
     Eigenvalues ---    0.02158   0.02159   0.02165   0.02175   0.02401
     Eigenvalues ---    0.02736   0.02835   0.02907   0.02968   0.06477
     Eigenvalues ---    0.15004   0.15999   0.16000   0.16000   0.16009
     Eigenvalues ---    0.16028   0.16053   0.16245   0.21736   0.22003
     Eigenvalues ---    0.22008   0.22471   0.23035   0.23586   0.25484
     Eigenvalues ---    0.32164   0.33522   0.33680   0.33681   0.33681
     Eigenvalues ---    0.33687   0.33731   0.34369   0.34857   0.42144
     Eigenvalues ---    0.43079   0.46496   0.46566   0.46582   0.47239
     Eigenvalues ---    0.55948   0.60718   1.05548
 RFO step:  Lambda=-5.27256128D-04 EMin= 3.77659158D-03
 Quartic linear search produced a step of  0.05650.
 Iteration  1 RMS(Cart)=  0.02156075 RMS(Int)=  0.00029458
 Iteration  2 RMS(Cart)=  0.00033807 RMS(Int)=  0.00006030
 Iteration  3 RMS(Cart)=  0.00000009 RMS(Int)=  0.00006030
 Variable       Old X    -DE/DX   Delta X   Delta X   Delta X     New X
                                 (Linear)    (Quad)   (Total)
    R1        2.63477   0.00024  -0.00027  -0.00005  -0.00032   2.63445
    R2        2.66634   0.00059   0.00028   0.00191   0.00219   2.66853
    R3        2.05022  -0.00016   0.00004  -0.00007  -0.00003   2.05019
    R4        2.65049   0.00016   0.00013   0.00038   0.00052   2.65101
    R5        2.05263  -0.00071   0.00010  -0.00174  -0.00163   2.05100
    R6        2.64278   0.00076  -0.00023   0.00106   0.00082   2.64360
    R7        2.05282  -0.00076   0.00013  -0.00183  -0.00171   2.05112
    R8        2.64082  -0.00049   0.00002  -0.00108  -0.00107   2.63975
    R9        2.05251  -0.00073   0.00010  -0.00182  -0.00172   2.05078
   R10        2.66175   0.00204   0.00011   0.00502   0.00512   2.66688
   R11        2.05457  -0.00060   0.00014  -0.00131  -0.00117   2.05340
   R12        2.78112  -0.00478  -0.00287  -0.01952  -0.02239   2.75873
   R13        2.55607   0.00026   0.00043   0.00153   0.00196   2.55803
   R14        2.06029   0.00053   0.00002   0.00219   0.00222   2.06251
   R15        2.05155   0.00018   0.00002   0.00091   0.00093   2.05248
   R16        2.77049  -0.00400  -0.00192  -0.01589  -0.01781   2.75267
   R17        2.34382   0.00548  -0.00021   0.00519   0.00499   2.34881
   R18        2.09346  -0.00007   0.00017   0.00033   0.00050   2.09396
    A1        2.10225   0.00048   0.00022   0.00305   0.00323   2.10548
    A2        2.08327   0.00027  -0.00069   0.00060  -0.00014   2.08313
    A3        2.09750  -0.00074   0.00048  -0.00337  -0.00293   2.09457
    A4        2.09966   0.00017   0.00011   0.00082   0.00092   2.10059
    A5        2.09180  -0.00032   0.00006  -0.00173  -0.00169   2.09011
    A6        2.09169   0.00015  -0.00017   0.00100   0.00080   2.09249
    A7        2.09193  -0.00022  -0.00005  -0.00169  -0.00176   2.09017
    A8        2.09549   0.00000  -0.00002  -0.00003  -0.00007   2.09543
    A9        2.09574   0.00022   0.00007   0.00179   0.00185   2.09759
   A10        2.09201   0.00024  -0.00018   0.00076   0.00057   2.09258
   A11        2.09528   0.00020   0.00001   0.00170   0.00171   2.09699
   A12        2.09590  -0.00044   0.00017  -0.00245  -0.00228   2.09362
   A13        2.10999   0.00027   0.00049   0.00270   0.00318   2.11317
   A14        2.09198  -0.00011  -0.00018  -0.00108  -0.00125   2.09072
   A15        2.08122  -0.00016  -0.00031  -0.00162  -0.00192   2.07929
   A16        2.07040  -0.00094  -0.00059  -0.00541  -0.00602   2.06439
   A17        2.14884  -0.00131   0.00150  -0.00250  -0.00100   2.14785
   A18        2.06393   0.00225  -0.00091   0.00794   0.00702   2.07095
   A19        2.22988   0.00026   0.00147   0.00383   0.00521   2.23509
   A20        1.99307   0.00124  -0.00043   0.00944   0.00893   2.00200
   A21        2.05989  -0.00148  -0.00106  -0.01266  -0.01380   2.04609
   A22        2.15253  -0.00110  -0.00015  -0.00828  -0.00845   2.14408
   A23        2.10527   0.00088   0.00028   0.00522   0.00548   2.11075
   A24        2.02532   0.00023  -0.00012   0.00318   0.00304   2.02835
   A25        2.16487   0.00100  -0.00004   0.00424   0.00394   2.16880
   A26        2.01375  -0.00058   0.00051  -0.00020   0.00003   2.01379
   A27        2.10418  -0.00035  -0.00042  -0.00293  -0.00361   2.10057
    D1       -0.00774   0.00015  -0.00033   0.00701   0.00670  -0.00104
    D2       -3.14019  -0.00006  -0.00048  -0.00409  -0.00455   3.13845
    D3        3.11462   0.00045  -0.00012   0.02331   0.02321   3.13783
    D4       -0.01782   0.00024  -0.00027   0.01221   0.01196  -0.00586
    D5        0.01702  -0.00028   0.00001  -0.01428  -0.01425   0.00277
    D6       -3.12936  -0.00011   0.00002  -0.00676  -0.00677  -3.13613
    D7       -3.10518  -0.00059  -0.00018  -0.03076  -0.03091  -3.13609
    D8        0.03162  -0.00043  -0.00018  -0.02325  -0.02342   0.00819
    D9       -0.00521   0.00006   0.00015   0.00368   0.00384  -0.00137
   D10       -3.13893  -0.00011  -0.00002  -0.00571  -0.00573   3.13852
   D11        3.12723   0.00026   0.00031   0.01476   0.01509  -3.14086
   D12       -0.00648   0.00009   0.00013   0.00537   0.00552  -0.00097
   D13        0.00853  -0.00015   0.00033  -0.00687  -0.00655   0.00198
   D14       -3.13185  -0.00015   0.00027  -0.00718  -0.00693  -3.13878
   D15       -3.14094   0.00002   0.00051   0.00251   0.00303  -3.13791
   D16        0.00186   0.00002   0.00044   0.00220   0.00265   0.00451
   D17        0.00107   0.00003  -0.00064  -0.00060  -0.00127  -0.00020
   D18       -3.13996  -0.00003  -0.00017  -0.00218  -0.00237   3.14085
   D19        3.14145   0.00003  -0.00058  -0.00029  -0.00088   3.14057
   D20        0.00042  -0.00003  -0.00011  -0.00187  -0.00198  -0.00157
   D21       -0.01373   0.00019   0.00047   0.01111   0.01157  -0.00216
   D22        3.13242   0.00005   0.00046   0.00399   0.00445   3.13687
   D23        3.12731   0.00025   0.00000   0.01268   0.01267   3.13997
   D24       -0.00973   0.00010  -0.00001   0.00556   0.00554  -0.00419
   D25        0.07006  -0.00046  -0.01479  -0.02388  -0.03875   0.03131
   D26       -3.10029   0.00021  -0.01552   0.00179  -0.01367  -3.11396
   D27       -3.07631  -0.00031  -0.01478  -0.01643  -0.03128  -3.10758
   D28        0.03652   0.00037  -0.01551   0.00924  -0.00619   0.03033
   D29        0.01079  -0.00023  -0.00061  -0.00917  -0.00983   0.00096
   D30        3.13940   0.00003  -0.00040   0.00262   0.00213   3.14153
   D31       -3.10108  -0.00097   0.00014  -0.03603  -0.03580  -3.13688
   D32        0.02753  -0.00071   0.00035  -0.02423  -0.02383   0.00370
   D33       -3.13370  -0.00121   0.00208  -0.02403  -0.02197   3.12752
   D34       -0.02200   0.00111  -0.00254   0.01867   0.01611  -0.00589
   D35       -0.00417  -0.00098   0.00227  -0.01315  -0.01085  -0.01502
   D36        3.10753   0.00133  -0.00235   0.02955   0.02723   3.13475
         Item               Value     Threshold  Converged?
 Maximum Force            0.005483     0.000450     NO 
 RMS     Force            0.001121     0.000300     NO 
 Maximum Displacement     0.088558     0.001800     NO 
 RMS     Displacement     0.021579     0.001200     NO 
 Predicted change in Energy=-2.717627D-04
 GradGradGradGradGradGradGradGradGradGradGradGradGradGradGradGradGradGrad

                          Input orientation:                          
 ---------------------------------------------------------------------
 Center     Atomic      Atomic             Coordinates (Angstroms)
 Number     Number       Type             X           Y           Z
 ---------------------------------------------------------------------
      1          6           0       -9.890006   -0.417386   -0.033576
      2          6           0       -9.327845   -1.585408    0.479447
      3          6           0      -10.124471   -2.512767    1.167480
      4          6           0      -11.489841   -2.261974    1.340362
      5          6           0      -12.053468   -1.092015    0.825737
      6          6           0      -11.266935   -0.149722    0.129264
      7          6           0      -11.911685    1.052079   -0.391458
      8          6           0      -11.353573    2.053161   -1.111681
      9          1           0      -12.976065    1.133677   -0.164157
     10          1           0      -10.304454    2.062728   -1.392624
     11          6           0      -12.149027    3.189797   -1.555689
     12          8           0      -11.698043    4.148063   -2.206248
     13          1           0      -13.218589    3.162612   -1.267358
     14          1           0       -9.258186    0.290307   -0.559898
     15          1           0       -8.268440   -1.778132    0.343484
     16          1           0       -9.682348   -3.421960    1.562445
     17          1           0      -12.111488   -2.973779    1.873849
     18          1           0      -13.114335   -0.899282    0.960420
 ---------------------------------------------------------------------
                    Distance matrix (angstroms):
                    1          2          3          4          5
     1  C    0.000000
     2  C    1.394092   0.000000
     3  C    2.426547   1.402853   0.000000
     4  C    2.801729   2.423457   1.398935   0.000000
     5  C    2.423657   2.791482   2.419990   1.396896   0.000000
     6  C    1.412124   2.438009   2.822604   2.445006   1.411250
     7  C    2.524796   3.793553   4.281652   3.762991   2.469576
     8  C    3.067237   4.458076   5.249091   4.965025   3.759730
     9  H    3.456386   4.595340   4.816782   4.000360   2.604760
    10  H    2.858277   4.215129   5.246111   5.251419   4.234688
    11  C    4.520153   5.907913   6.635790   6.208337   4.900433
    12  O    5.369621   6.760435   7.630519   7.328735   6.064460
    13  H    5.041634   6.382234   6.907382   6.262180   4.882663
    14  H    1.084915   2.145553   3.404630   3.886568   3.412389
    15  H    2.150181   1.085343   2.159517   3.406655   3.876824
    16  H    3.408500   2.161360   1.085405   2.159148   3.404937
    17  H    3.886952   3.408900   2.158639   1.085228   2.154749
    18  H    3.408306   3.878093   3.403746   2.154127   1.086611
                    6          7          8          9         10
     6  C    0.000000
     7  C    1.459857   0.000000
     8  C    2.529851   1.353652   0.000000
     9  H    2.157391   1.091434   2.091826   0.000000
    10  H    2.852622   2.146377   1.086126   3.083792   0.000000
    11  C    3.843117   2.445732   1.456651   2.616866   2.167792
    12  O    4.910339   3.595027   2.388588   3.858756   2.636796
    13  H    4.090362   2.632403   2.175638   2.322165   3.117309
    14  H    2.168788   2.765814   2.793343   3.832820   2.220268
    15  H    3.418857   4.671560   5.129752   5.558602   4.680987
    16  H    3.908000   5.367002   6.318298   5.880778   6.261091
    17  H    3.425222   4.623751   5.895587   4.666064   6.269101
    18  H    2.159988   2.661156   4.013827   2.327383   4.712298
                   11         12         13         14         15
    11  C    0.000000
    12  O    1.242934   0.000000
    13  H    1.108078   2.040757   0.000000
    14  H    4.213740   4.852386   4.943220   0.000000
    15  H    6.583778   7.306374   7.177029   2.464576   0.000000
    16  H    7.715089   8.693177   7.991832   4.297113   2.487403
    17  H    7.053568   8.218197   6.981987   4.971792   4.305881
    18  H    4.897264   6.124488   4.633880   4.312351   4.963435
                   16         17         18
    16  H    0.000000
    17  H    2.489691   0.000000
    18  H    4.301729   2.478627   0.000000
 Stoichiometry    C9H8O
 Framework group  C1[X(C9H8O)]
 Deg. of freedom    48
 Full point group                 C1      NOp   1
 Largest Abelian subgroup         C1      NOp   1
 Largest concise Abelian subgroup C1      NOp   1
                         Standard orientation:                         
 ---------------------------------------------------------------------
 Center     Atomic      Atomic             Coordinates (Angstroms)
 Number     Number       Type             X           Y           Z
 ---------------------------------------------------------------------
      1          6           0        0.943334    1.093323    0.014423
      2          6           0        2.308421    1.376007    0.003500
      3          6           0        3.248012    0.334382   -0.009939
      4          6           0        2.811331   -0.994651   -0.010712
      5          6           0        1.443535   -1.278109   -0.000517
      6          6           0        0.485037   -0.242358    0.010881
      7          6           0       -0.930673   -0.598626    0.015161
      8          6           0       -2.000059    0.230909   -0.010533
      9          1           0       -1.131084   -1.671237    0.039035
     10          1           0       -1.906011    1.312567   -0.039548
     11          6           0       -3.357671   -0.296957   -0.001599
     12          8           0       -4.382163    0.406777   -0.009363
     13          1           0       -3.437510   -1.401919    0.021255
     14          1           0        0.230894    1.911417    0.028303
     15          1           0        2.644816    2.407902    0.003437
     16          1           0        4.309655    0.559965   -0.021290
     17          1           0        3.532697   -1.805386   -0.018434
     18          1           0        1.106254   -2.311048   -0.001833
 ---------------------------------------------------------------------
 Rotational constants (GHZ):      4.8474274      0.5736071      0.5129309
 Standard basis: 6-31G (6D, 7F)
 There are   106 symmetry adapted cartesian basis functions of A   symmetry.
 There are   106 symmetry adapted basis functions of A   symmetry.
   106 basis functions,   252 primitive gaussians,   106 cartesian basis functions
    35 alpha electrons       35 beta electrons
       nuclear repulsion energy       438.6474841928 Hartrees.
 NAtoms=   18 NActive=   18 NUniq=   18 SFac= 1.00D+00 NAtFMM=   60 NAOKFM=F Big=F
 Integral buffers will be    262144 words long.
 Raffenetti 2 integral format.
 Two-electron integral symmetry is turned on.
 One-electron integrals computed using PRISM.
 NBasis=   106 RedAO= T EigKep=  6.31D-04  NBF=   106
 NBsUse=   106 1.00D-06 EigRej= -1.00D+00 NBFU=   106
 Initial guess from the checkpoint file:  "C:\Users\GHS Azim Shah\Desktop\comp6.chk"
 B after Tr=     0.000000    0.000000    0.000000
         Rot=    1.000000   -0.000040    0.000005   -0.000390 Ang=  -0.04 deg.
 ExpMin= 1.61D-01 ExpMax= 5.48D+03 ExpMxC= 8.25D+02 IAcc=1 IRadAn=         1 AccDes= 0.00D+00
 Harris functional with IExCor=  402 and IRadAn=       1 diagonalized for initial guess.
 HarFok:  IExCor=  402 AccDes= 0.00D+00 IRadAn=         1 IDoV= 1 UseB2=F ITyADJ=14
 ICtDFT=  3500011 ScaDFX=  1.000000  1.000000  1.000000  1.000000
 FoFCou: FMM=F IPFlag=           0 FMFlag=      100000 FMFlg1=           0
         NFxFlg=           0 DoJE=T BraDBF=F KetDBF=T FulRan=T
         wScrn=  0.000000 ICntrl=     500 IOpCl=  0 I1Cent=   200000004 NGrid=           0
         NMat0=    1 NMatS0=      1 NMatT0=    0 NMatD0=    1 NMtDS0=    0 NMtDT0=    0
 Petite list used in FoFCou.
 Keep R1 ints in memory in canonical form, NReq=17059456.
 Requested convergence on RMS density matrix=1.00D-08 within 128 cycles.
 Requested convergence on MAX density matrix=1.00D-06.
 Requested convergence on             energy=1.00D-06.
 No special actions if energy rises.
 Integral accuracy reduced to 1.0D-05 until final iterations.
 Initial convergence to 1.0D-05 achieved.  Increase integral accuracy.
 SCF Done:  E(RB3LYP) =  -422.870267794     A.U. after   13 cycles
            NFock= 13  Conv=0.64D-08     -V/T= 2.0056
 Calling FoFJK, ICntrl=      2127 FMM=F ISym2X=0 I1Cent= 0 IOpClX= 0 NMat=1 NMatS=1 NMatT=0.
 ***** Axes restored to original set *****
 -------------------------------------------------------------------
 Center     Atomic                   Forces (Hartrees/Bohr)
 Number     Number              X              Y              Z
 -------------------------------------------------------------------
      1        6           0.000745102    0.000012842   -0.000103680
      2        6           0.000047329   -0.000375122   -0.000024840
      3        6           0.000490088   -0.000195714   -0.000176155
      4        6          -0.000335444    0.000440330   -0.000090895
      5        6          -0.000137408   -0.000712030    0.000667774
      6        6          -0.000021617   -0.001168201    0.000536381
      7        6          -0.000622074    0.000777098   -0.000435307
      8        6           0.000546765   -0.000271282   -0.000225710
      9        1          -0.000053027    0.000121572   -0.000120822
     10        1           0.000019009   -0.000031258    0.000128575
     11        6          -0.001240185   -0.000999830    0.002015259
     12        8           0.000794513    0.002026922   -0.001835962
     13        1           0.000104555   -0.000133956   -0.000229476
     14        1          -0.000282716   -0.000008649   -0.000038498
     15        1          -0.000081014    0.000167710    0.000080739
     16        1          -0.000044021    0.000215377    0.000062416
     17        1          -0.000033306    0.000095249   -0.000153668
     18        1           0.000103452    0.000038943   -0.000056130
 -------------------------------------------------------------------
 Cartesian Forces:  Max     0.002026922 RMS     0.000618053

 GradGradGradGradGradGradGradGradGradGradGradGradGradGradGradGradGradGrad
 Berny optimization.
 Using GEDIIS/GDIIS optimizer.
 FormGI is forming the generalized inverse of G from B-inverse, IUseBI=4.
 Internal  Forces:  Max     0.002814206 RMS     0.000422929
 Search for a local minimum.
 Step number   8 out of a maximum of   91
 All quantities printed in internal units (Hartrees-Bohrs-Radians)
 Mixed Optimization -- En-DIIS/RFO-DIIS
 Update second derivatives using D2CorX and points    6    7    8
 DE= -2.53D-04 DEPred=-2.72D-04 R= 9.30D-01
 TightC=F SS=  1.41D+00  RLast= 1.05D-01 DXNew= 3.1282D+00 3.1465D-01
 Trust test= 9.30D-01 RLast= 1.05D-01 DXMaxT set to 1.86D+00
 ITU=  1  1  1  1  1  1  1  0
 Use linear search instead of GDIIS.
     Eigenvalues ---    0.00360   0.02116   0.02157   0.02157   0.02157
     Eigenvalues ---    0.02158   0.02158   0.02167   0.02186   0.02414
     Eigenvalues ---    0.02722   0.02837   0.02913   0.02948   0.06942
     Eigenvalues ---    0.14958   0.15984   0.16000   0.16000   0.16005
     Eigenvalues ---    0.16018   0.16040   0.16187   0.21922   0.21998
     Eigenvalues ---    0.22011   0.22469   0.23075   0.23778   0.25414
     Eigenvalues ---    0.32276   0.33603   0.33680   0.33681   0.33681
     Eigenvalues ---    0.33690   0.33725   0.34319   0.36995   0.42141
     Eigenvalues ---    0.43300   0.46485   0.46527   0.46653   0.47315
     Eigenvalues ---    0.56003   0.61148   1.03084
 RFO step:  Lambda=-3.47147933D-05 EMin= 3.59964486D-03
 Quartic linear search produced a step of -0.05874.
 Iteration  1 RMS(Cart)=  0.00928108 RMS(Int)=  0.00004233
 Iteration  2 RMS(Cart)=  0.00005413 RMS(Int)=  0.00000186
 Iteration  3 RMS(Cart)=  0.00000000 RMS(Int)=  0.00000186
 Variable       Old X    -DE/DX   Delta X   Delta X   Delta X     New X
                                 (Linear)    (Quad)   (Total)
    R1        2.63445   0.00003   0.00002  -0.00004  -0.00002   2.63443
    R2        2.66853   0.00045  -0.00013   0.00106   0.00093   2.66946
    R3        2.05019  -0.00015   0.00000  -0.00043  -0.00043   2.04977
    R4        2.65101  -0.00015  -0.00003  -0.00018  -0.00021   2.65079
    R5        2.05100  -0.00012   0.00010  -0.00049  -0.00039   2.05061
    R6        2.64360   0.00045  -0.00005   0.00097   0.00092   2.64452
    R7        2.05112  -0.00018   0.00010  -0.00065  -0.00055   2.05057
    R8        2.63975  -0.00042   0.00006  -0.00098  -0.00091   2.63884
    R9        2.05078  -0.00012   0.00010  -0.00049  -0.00039   2.05040
   R10        2.66688   0.00033  -0.00030   0.00106   0.00076   2.66763
   R11        2.05340  -0.00010   0.00007  -0.00038  -0.00031   2.05309
   R12        2.75873   0.00167   0.00132   0.00128   0.00259   2.76132
   R13        2.55803   0.00062  -0.00012   0.00093   0.00082   2.55885
   R14        2.06251   0.00003  -0.00013   0.00022   0.00009   2.06260
   R15        2.05248  -0.00001  -0.00005   0.00005   0.00000   2.05248
   R16        2.75267   0.00090   0.00105   0.00064   0.00169   2.75436
   R17        2.34881   0.00281  -0.00029   0.00294   0.00264   2.35145
   R18        2.09396  -0.00016  -0.00003  -0.00049  -0.00052   2.09345
    A1        2.10548   0.00007  -0.00019   0.00051   0.00032   2.10580
    A2        2.08313   0.00019   0.00001   0.00117   0.00118   2.08431
    A3        2.09457  -0.00026   0.00017  -0.00167  -0.00149   2.09308
    A4        2.10059  -0.00009  -0.00005  -0.00031  -0.00037   2.10022
    A5        2.09011  -0.00005   0.00010  -0.00051  -0.00041   2.08970
    A6        2.09249   0.00014  -0.00005   0.00083   0.00078   2.09327
    A7        2.09017   0.00001   0.00010  -0.00013  -0.00003   2.09014
    A8        2.09543   0.00000   0.00000   0.00002   0.00002   2.09544
    A9        2.09759  -0.00001  -0.00011   0.00012   0.00001   2.09760
   A10        2.09258   0.00020  -0.00003   0.00074   0.00071   2.09329
   A11        2.09699   0.00001  -0.00010   0.00044   0.00034   2.09733
   A12        2.09362  -0.00021   0.00013  -0.00119  -0.00105   2.09256
   A13        2.11317  -0.00013  -0.00019  -0.00039  -0.00058   2.11259
   A14        2.09072   0.00014   0.00007   0.00067   0.00075   2.09147
   A15        2.07929  -0.00001   0.00011  -0.00028  -0.00017   2.07913
   A16        2.06439  -0.00005   0.00035  -0.00040  -0.00005   2.06434
   A17        2.14785  -0.00059   0.00006  -0.00228  -0.00222   2.14563
   A18        2.07095   0.00065  -0.00041   0.00268   0.00227   2.07322
   A19        2.23509  -0.00007  -0.00031   0.00031   0.00001   2.23510
   A20        2.00200   0.00021  -0.00052   0.00131   0.00079   2.00279
   A21        2.04609  -0.00014   0.00081  -0.00160  -0.00079   2.04530
   A22        2.14408  -0.00010   0.00050  -0.00056  -0.00006   2.14402
   A23        2.11075   0.00001  -0.00032   0.00002  -0.00030   2.11045
   A24        2.02835   0.00009  -0.00018   0.00053   0.00036   2.02871
   A25        2.16880   0.00025  -0.00023   0.00117   0.00094   2.16974
   A26        2.01379  -0.00015   0.00000  -0.00083  -0.00083   2.01295
   A27        2.10057  -0.00010   0.00021  -0.00029  -0.00008   2.10049
    D1       -0.00104   0.00001  -0.00039   0.00106   0.00066  -0.00038
    D2        3.13845   0.00009   0.00027   0.00340   0.00366  -3.14107
    D3        3.13783   0.00001  -0.00136   0.00231   0.00095   3.13878
    D4       -0.00586   0.00008  -0.00070   0.00465   0.00395  -0.00191
    D5        0.00277  -0.00001   0.00084  -0.00179  -0.00096   0.00182
    D6       -3.13613  -0.00007   0.00040  -0.00334  -0.00294  -3.13907
    D7       -3.13609  -0.00001   0.00182  -0.00306  -0.00124  -3.13733
    D8        0.00819  -0.00006   0.00138  -0.00460  -0.00322   0.00497
    D9       -0.00137   0.00001  -0.00023   0.00084   0.00061  -0.00076
   D10        3.13852   0.00007   0.00034   0.00273   0.00306   3.14159
   D11       -3.14086  -0.00006  -0.00089  -0.00151  -0.00240   3.13993
   D12       -0.00097   0.00000  -0.00032   0.00039   0.00006  -0.00091
   D13        0.00198  -0.00003   0.00038  -0.00195  -0.00156   0.00042
   D14       -3.13878  -0.00003   0.00041  -0.00180  -0.00139  -3.14017
   D15       -3.13791  -0.00010  -0.00018  -0.00384  -0.00402   3.14125
   D16        0.00451  -0.00009  -0.00016  -0.00370  -0.00385   0.00066
   D17       -0.00020   0.00004   0.00007   0.00119   0.00127   0.00107
   D18        3.14085   0.00002   0.00014   0.00069   0.00083  -3.14150
   D19        3.14057   0.00003   0.00005   0.00105   0.00110  -3.14152
   D20       -0.00157   0.00002   0.00012   0.00054   0.00066  -0.00091
   D21       -0.00216  -0.00001  -0.00068   0.00067  -0.00001  -0.00217
   D22        3.13687   0.00004  -0.00026   0.00214   0.00188   3.13875
   D23        3.13997   0.00000  -0.00074   0.00117   0.00043   3.14040
   D24       -0.00419   0.00005  -0.00033   0.00264   0.00232  -0.00187
   D25        0.03131  -0.00009   0.00228  -0.01992  -0.01764   0.01366
   D26       -3.11396  -0.00003   0.00080  -0.01619  -0.01540  -3.12935
   D27       -3.10758  -0.00014   0.00184  -0.02147  -0.01963  -3.12722
   D28        0.03033  -0.00008   0.00036  -0.01774  -0.01738   0.01295
   D29        0.00096   0.00004   0.00058   0.00005   0.00063   0.00159
   D30        3.14153   0.00007  -0.00013   0.00157   0.00145  -3.14020
   D31       -3.13688  -0.00002   0.00210  -0.00377  -0.00167  -3.13855
   D32        0.00370   0.00001   0.00140  -0.00225  -0.00085   0.00285
   D33        3.12752   0.00040   0.00129   0.00621   0.00750   3.13502
   D34       -0.00589  -0.00024  -0.00095  -0.00110  -0.00204  -0.00793
   D35       -0.01502   0.00042   0.00064   0.00763   0.00827  -0.00676
   D36        3.13475  -0.00021  -0.00160   0.00032  -0.00128   3.13348
         Item               Value     Threshold  Converged?
 Maximum Force            0.002814     0.000450     NO 
 RMS     Force            0.000423     0.000300     NO 
 Maximum Displacement     0.035814     0.001800     NO 
 RMS     Displacement     0.009276     0.001200     NO 
 Predicted change in Energy=-1.831160D-05
 GradGradGradGradGradGradGradGradGradGradGradGradGradGradGradGradGradGrad

                          Input orientation:                          
 ---------------------------------------------------------------------
 Center     Atomic      Atomic             Coordinates (Angstroms)
 Number     Number       Type             X           Y           Z
 ---------------------------------------------------------------------
      1          6           0       -9.893365   -0.422143   -0.041340
      2          6           0       -9.328714   -1.587466    0.475048
      3          6           0      -10.122780   -2.511906    1.169706
      4          6           0      -11.488319   -2.261057    1.345094
      5          6           0      -12.054408   -1.093768    0.828424
      6          6           0      -11.270214   -0.153832    0.125348
      7          6           0      -11.914160    1.049196   -0.397383
      8          6           0      -11.351233    2.056838   -1.105420
      9          1           0      -12.981238    1.126912   -0.181436
     10          1           0      -10.298866    2.072009   -1.373672
     11          6           0      -12.146409    3.193914   -1.551725
     12          8           0      -11.693865    4.155682   -2.198695
     13          1           0      -13.219047    3.159243   -1.277000
     14          1           0       -9.265084    0.283807   -0.573739
     15          1           0       -8.269229   -1.778308    0.338697
     16          1           0       -9.678652   -3.417529    1.569790
     17          1           0      -12.108500   -2.970911    1.882457
     18          1           0      -13.114716   -0.900680    0.965645
 ---------------------------------------------------------------------
                    Distance matrix (angstroms):
                    1          2          3          4          5
     1  C    0.000000
     2  C    1.394083   0.000000
     3  C    2.426184   1.402740   0.000000
     4  C    2.801371   2.423757   1.399422   0.000000
     5  C    2.424391   2.792494   2.420490   1.396413   0.000000
     6  C    1.412618   2.438652   2.822729   2.444535   1.411650
     7  C    2.524919   3.794425   4.283253   3.765016   2.472765
     8  C    3.066429   4.457512   5.249639   4.966692   3.763047
     9  H    3.457478   4.597799   4.820515   4.004677   2.609646
    10  H    2.856630   4.213161   5.245194   5.251853   4.237134
    11  C    4.520325   5.908368   6.637593   6.211389   4.904874
    12  O    5.371449   6.762144   7.633555   7.333160   6.070434
    13  H    5.041164   6.382446   6.909064   6.265018   4.886440
    14  H    1.084690   2.146082   3.404593   3.886004   3.412345
    15  H    2.149751   1.085136   2.159720   3.407113   3.877629
    16  H    3.407958   2.161029   1.085113   2.159354   3.404953
    17  H    3.886391   3.409095   2.159116   1.085023   2.153503
    18  H    3.408829   3.878940   3.404316   2.154014   1.086447
                    6          7          8          9         10
     6  C    0.000000
     7  C    1.461229   0.000000
     8  C    2.531484   1.354084   0.000000
     9  H    2.159172   1.091479   2.091751   0.000000
    10  H    2.853936   2.146734   1.086125   3.083789   0.000000
    11  C    3.845477   2.446683   1.457544   2.616701   2.168822
    12  O    4.914526   3.597709   2.391191   3.860066   2.639769
    13  H    4.091576   2.632252   2.175653   2.321030   3.117512
    14  H    2.168133   2.763065   2.788968   3.830735   2.215009
    15  H    3.419116   4.671415   5.127628   5.560024   4.677241
    16  H    3.907839   5.368324   6.318462   5.884370   6.259686
    17  H    3.424338   4.625656   5.897382   4.670490   6.269625
    18  H    2.160109   2.664807   4.018220   2.333397   4.715751
                   11         12         13         14         15
    11  C    0.000000
    12  O    1.244333   0.000000
    13  H    1.107804   2.041713   0.000000
    14  H    4.210370   4.850864   4.939285   0.000000
    15  H    6.582493   7.306075   7.175694   2.465073   0.000000
    16  H    7.716532   8.695751   7.993281   4.297167   2.487792
    17  H    7.056919   8.222898   6.985289   4.971026   4.306448
    18  H    4.903108   6.131775   4.639323   4.311889   4.964075
                   16         17         18
    16  H    0.000000
    17  H    2.490259   0.000000
    18  H    4.301867   2.477674   0.000000
 Stoichiometry    C9H8O
 Framework group  C1[X(C9H8O)]
 Deg. of freedom    48
 Full point group                 C1      NOp   1
 Largest Abelian subgroup         C1      NOp   1
 Largest concise Abelian subgroup C1      NOp   1
                         Standard orientation:                         
 ---------------------------------------------------------------------
 Center     Atomic      Atomic             Coordinates (Angstroms)
 Number     Number       Type             X           Y           Z
 ---------------------------------------------------------------------
      1          6           0        0.942825    1.092125    0.006015
      2          6           0        2.307451    1.377152    0.001381
      3          6           0        3.248437    0.336868   -0.004428
      4          6           0        2.813374   -0.993208   -0.004646
      5          6           0        1.446599   -1.279341    0.000403
      6          6           0        0.486278   -0.244682    0.004479
      7          6           0       -0.931054   -0.600151    0.006046
      8          6           0       -2.000130    0.230804   -0.005503
      9          1           0       -1.133179   -1.672699    0.016693
     10          1           0       -1.905166    1.312681   -0.019314
     11          6           0       -3.358844   -0.296741   -0.000097
     12          8           0       -4.384792    0.407378   -0.003242
     13          1           0       -3.438306   -1.401675    0.005897
     14          1           0        0.228095    1.908006    0.013140
     15          1           0        2.641583    2.409562    0.003130
     16          1           0        4.309551    0.563792   -0.008024
     17          1           0        3.535427   -1.803087   -0.007793
     18          1           0        1.110713   -2.312563    0.000310
 ---------------------------------------------------------------------
 Rotational constants (GHZ):      4.8446665      0.5731487      0.5125188
 Standard basis: 6-31G (6D, 7F)
 There are   106 symmetry adapted cartesian basis functions of A   symmetry.
 There are   106 symmetry adapted basis functions of A   symmetry.
   106 basis functions,   252 primitive gaussians,   106 cartesian basis functions
    35 alpha electrons       35 beta electrons
       nuclear repulsion energy       438.5102286658 Hartrees.
 NAtoms=   18 NActive=   18 NUniq=   18 SFac= 1.00D+00 NAtFMM=   60 NAOKFM=F Big=F
 Integral buffers will be    262144 words long.
 Raffenetti 2 integral format.
 Two-electron integral symmetry is turned on.
 One-electron integrals computed using PRISM.
 NBasis=   106 RedAO= T EigKep=  6.32D-04  NBF=   106
 NBsUse=   106 1.00D-06 EigRej= -1.00D+00 NBFU=   106
 Initial guess from the checkpoint file:  "C:\Users\GHS Azim Shah\Desktop\comp6.chk"
 B after Tr=     0.000000    0.000000    0.000000
         Rot=    1.000000   -0.000010    0.000000   -0.000142 Ang=  -0.02 deg.
 ExpMin= 1.61D-01 ExpMax= 5.48D+03 ExpMxC= 8.25D+02 IAcc=1 IRadAn=         1 AccDes= 0.00D+00
 Harris functional with IExCor=  402 and IRadAn=       1 diagonalized for initial guess.
 HarFok:  IExCor=  402 AccDes= 0.00D+00 IRadAn=         1 IDoV= 1 UseB2=F ITyADJ=14
 ICtDFT=  3500011 ScaDFX=  1.000000  1.000000  1.000000  1.000000
 FoFCou: FMM=F IPFlag=           0 FMFlag=      100000 FMFlg1=           0
         NFxFlg=           0 DoJE=T BraDBF=F KetDBF=T FulRan=T
         wScrn=  0.000000 ICntrl=     500 IOpCl=  0 I1Cent=   200000004 NGrid=           0
         NMat0=    1 NMatS0=      1 NMatT0=    0 NMatD0=    1 NMtDS0=    0 NMtDT0=    0
 Petite list used in FoFCou.
 Keep R1 ints in memory in canonical form, NReq=17059456.
 Requested convergence on RMS density matrix=1.00D-08 within 128 cycles.
 Requested convergence on MAX density matrix=1.00D-06.
 Requested convergence on             energy=1.00D-06.
 No special actions if energy rises.
 Integral accuracy reduced to 1.0D-05 until final iterations.
 Initial convergence to 1.0D-05 achieved.  Increase integral accuracy.
 SCF Done:  E(RB3LYP) =  -422.870289736     A.U. after   12 cycles
            NFock= 12  Conv=0.73D-08     -V/T= 2.0056
 Calling FoFJK, ICntrl=      2127 FMM=F ISym2X=0 I1Cent= 0 IOpClX= 0 NMat=1 NMatS=1 NMatT=0.
 ***** Axes restored to original set *****
 -------------------------------------------------------------------
 Center     Atomic                   Forces (Hartrees/Bohr)
 Number     Number              X              Y              Z
 -------------------------------------------------------------------
      1        6           0.000115499    0.000090106   -0.000001080
      2        6          -0.000075345   -0.000126480    0.000122133
      3        6           0.000101592    0.000059511   -0.000069924
      4        6           0.000050915    0.000158954   -0.000005557
      5        6           0.000022220   -0.000064067   -0.000027192
      6        6           0.000153599   -0.000644437    0.000268893
      7        6          -0.000346492    0.000431924   -0.000208329
      8        6           0.000281688    0.000061935   -0.000041000
      9        1          -0.000015509    0.000036621   -0.000002075
     10        1          -0.000008944    0.000006055    0.000112014
     11        6          -0.000532872   -0.000628245    0.000285146
     12        8           0.000258126    0.000556595   -0.000387539
     13        1           0.000086366    0.000116746    0.000056328
     14        1          -0.000070888   -0.000020782   -0.000072936
     15        1           0.000021534    0.000008536   -0.000022787
     16        1          -0.000018307   -0.000022296    0.000019457
     17        1          -0.000014116   -0.000043835   -0.000006723
     18        1          -0.000009065    0.000023159   -0.000018830
 -------------------------------------------------------------------
 Cartesian Forces:  Max     0.000644437 RMS     0.000210703

 GradGradGradGradGradGradGradGradGradGradGradGradGradGradGradGradGradGrad
 Berny optimization.
 Using GEDIIS/GDIIS optimizer.
 FormGI is forming the generalized inverse of G from B-inverse, IUseBI=4.
 Internal  Forces:  Max     0.000727781 RMS     0.000119514
 Search for a local minimum.
 Step number   9 out of a maximum of   91
 All quantities printed in internal units (Hartrees-Bohrs-Radians)
 Mixed Optimization -- En-DIIS/RFO-DIIS
 Swapping is turned off.
 Update second derivatives using D2CorX and points    7    8    9
 DE= -2.19D-05 DEPred=-1.83D-05 R= 1.20D+00
 TightC=F SS=  1.41D+00  RLast= 3.91D-02 DXNew= 3.1282D+00 1.1734D-01
 Trust test= 1.20D+00 RLast= 3.91D-02 DXMaxT set to 1.86D+00
 ITU=  1  1  1  1  1  1  1  1  0
     Eigenvalues ---    0.00331   0.01999   0.02155   0.02157   0.02157
     Eigenvalues ---    0.02158   0.02159   0.02171   0.02230   0.02411
     Eigenvalues ---    0.02626   0.02837   0.02913   0.02954   0.07519
     Eigenvalues ---    0.14947   0.15821   0.16000   0.16001   0.16011
     Eigenvalues ---    0.16030   0.16049   0.16335   0.21710   0.21943
     Eigenvalues ---    0.22016   0.22471   0.23078   0.23800   0.24903
     Eigenvalues ---    0.32152   0.33609   0.33677   0.33680   0.33682
     Eigenvalues ---    0.33689   0.33749   0.34464   0.35761   0.42100
     Eigenvalues ---    0.43065   0.46248   0.46577   0.46618   0.47729
     Eigenvalues ---    0.55584   0.60670   0.95545
 En-DIIS/RFO-DIIS IScMMF=        0 using points:     9    8
 RFO step:  Lambda=-1.91983282D-06.
 DidBck=F Rises=F RFO-DIIS coefs:    1.23888   -0.23888
 Iteration  1 RMS(Cart)=  0.00480750 RMS(Int)=  0.00001083
 Iteration  2 RMS(Cart)=  0.00001474 RMS(Int)=  0.00000068
 Iteration  3 RMS(Cart)=  0.00000000 RMS(Int)=  0.00000068
 Variable       Old X    -DE/DX   Delta X   Delta X   Delta X     New X
                                 (Linear)    (Quad)   (Total)
    R1        2.63443   0.00006   0.00000   0.00014   0.00013   2.63457
    R2        2.66946   0.00005   0.00022   0.00005   0.00027   2.66973
    R3        2.04977  -0.00002  -0.00010  -0.00004  -0.00014   2.04962
    R4        2.65079  -0.00011  -0.00005  -0.00022  -0.00027   2.65052
    R5        2.05061   0.00002  -0.00009   0.00010   0.00001   2.05062
    R6        2.64452   0.00002   0.00022  -0.00010   0.00012   2.64465
    R7        2.05057   0.00002  -0.00013   0.00011  -0.00002   2.05055
    R8        2.63884  -0.00005  -0.00022  -0.00003  -0.00025   2.63859
    R9        2.05040   0.00003  -0.00009   0.00015   0.00006   2.05045
   R10        2.66763  -0.00009   0.00018  -0.00031  -0.00013   2.66750
   R11        2.05309   0.00001  -0.00007   0.00007  -0.00001   2.05308
   R12        2.76132   0.00066   0.00062   0.00095   0.00157   2.76289
   R13        2.55885   0.00012   0.00020   0.00011   0.00031   2.55916
   R14        2.06260   0.00002   0.00002   0.00003   0.00006   2.06265
   R15        2.05248  -0.00003   0.00000  -0.00014  -0.00014   2.05234
   R16        2.75436   0.00015   0.00040   0.00009   0.00049   2.75485
   R17        2.35145   0.00073   0.00063   0.00055   0.00118   2.35263
   R18        2.09345  -0.00008  -0.00012  -0.00023  -0.00036   2.09309
    A1        2.10580  -0.00001   0.00008  -0.00006   0.00002   2.10581
    A2        2.08431   0.00006   0.00028   0.00020   0.00048   2.08478
    A3        2.09308  -0.00005  -0.00036  -0.00014  -0.00049   2.09259
    A4        2.10022  -0.00002  -0.00009   0.00000  -0.00009   2.10013
    A5        2.08970  -0.00001  -0.00010  -0.00006  -0.00016   2.08954
    A6        2.09327   0.00003   0.00019   0.00006   0.00024   2.09351
    A7        2.09014  -0.00001  -0.00001  -0.00008  -0.00009   2.09005
    A8        2.09544   0.00004   0.00000   0.00030   0.00030   2.09575
    A9        2.09760  -0.00003   0.00000  -0.00021  -0.00021   2.09739
   A10        2.09329   0.00006   0.00017   0.00018   0.00035   2.09364
   A11        2.09733  -0.00004   0.00008  -0.00026  -0.00018   2.09715
   A12        2.09256  -0.00002  -0.00025   0.00008  -0.00017   2.09240
   A13        2.11259  -0.00004  -0.00014  -0.00011  -0.00025   2.11234
   A14        2.09147   0.00005   0.00018   0.00024   0.00042   2.09189
   A15        2.07913  -0.00001  -0.00004  -0.00014  -0.00018   2.07895
   A16        2.06434   0.00002  -0.00001   0.00007   0.00006   2.06440
   A17        2.14563  -0.00010  -0.00053   0.00003  -0.00050   2.14513
   A18        2.07322   0.00008   0.00054  -0.00010   0.00044   2.07365
   A19        2.23510  -0.00005   0.00000   0.00005   0.00005   2.23515
   A20        2.00279   0.00006   0.00019   0.00010   0.00029   2.00308
   A21        2.04530  -0.00001  -0.00019  -0.00015  -0.00034   2.04496
   A22        2.14402  -0.00001  -0.00001   0.00000  -0.00002   2.14400
   A23        2.11045  -0.00007  -0.00007  -0.00040  -0.00047   2.10998
   A24        2.02871   0.00008   0.00009   0.00040   0.00049   2.02920
   A25        2.16974  -0.00005   0.00022  -0.00039  -0.00017   2.16957
   A26        2.01295   0.00009  -0.00020   0.00072   0.00052   2.01347
   A27        2.10049  -0.00005  -0.00002  -0.00032  -0.00035   2.10014
    D1       -0.00038   0.00000   0.00016   0.00005   0.00021  -0.00017
    D2       -3.14107  -0.00001   0.00088  -0.00122  -0.00035  -3.14142
    D3        3.13878   0.00003   0.00023   0.00180   0.00203   3.14081
    D4       -0.00191   0.00002   0.00094   0.00053   0.00147  -0.00044
    D5        0.00182  -0.00002  -0.00023  -0.00097  -0.00120   0.00062
    D6       -3.13907  -0.00003  -0.00070  -0.00120  -0.00190  -3.14097
    D7       -3.13733  -0.00005  -0.00030  -0.00273  -0.00303  -3.14036
    D8        0.00497  -0.00006  -0.00077  -0.00296  -0.00373   0.00124
    D9       -0.00076   0.00001   0.00015   0.00033   0.00047  -0.00029
   D10        3.14159   0.00000   0.00073  -0.00071   0.00002  -3.14157
   D11        3.13993   0.00002  -0.00057   0.00160   0.00103   3.14096
   D12       -0.00091   0.00001   0.00001   0.00056   0.00058  -0.00033
   D13        0.00042   0.00000  -0.00037   0.00024  -0.00013   0.00029
   D14       -3.14017  -0.00002  -0.00033  -0.00098  -0.00131  -3.14149
   D15        3.14125   0.00001  -0.00096   0.00128   0.00032   3.14158
   D16        0.00066  -0.00001  -0.00092   0.00006  -0.00086  -0.00020
   D17        0.00107  -0.00002   0.00030  -0.00120  -0.00090   0.00017
   D18       -3.14150   0.00000   0.00020  -0.00026  -0.00006  -3.14156
   D19       -3.14152   0.00000   0.00026   0.00002   0.00028  -3.14124
   D20       -0.00091   0.00002   0.00016   0.00096   0.00112   0.00021
   D21       -0.00217   0.00003   0.00000   0.00155   0.00155  -0.00062
   D22        3.13875   0.00004   0.00045   0.00177   0.00222   3.14097
   D23        3.14040   0.00001   0.00010   0.00061   0.00071   3.14111
   D24       -0.00187   0.00002   0.00055   0.00083   0.00138  -0.00049
   D25        0.01366  -0.00003  -0.00421  -0.00459  -0.00881   0.00485
   D26       -3.12935  -0.00001  -0.00368  -0.00406  -0.00774  -3.13709
   D27       -3.12722  -0.00004  -0.00469  -0.00482  -0.00951  -3.13673
   D28        0.01295  -0.00003  -0.00415  -0.00429  -0.00844   0.00451
   D29        0.00159  -0.00002   0.00015  -0.00072  -0.00057   0.00102
   D30       -3.14020  -0.00001   0.00035  -0.00057  -0.00022  -3.14042
   D31       -3.13855  -0.00003  -0.00040  -0.00126  -0.00166  -3.14021
   D32        0.00285  -0.00003  -0.00020  -0.00112  -0.00132   0.00153
   D33        3.13502   0.00001   0.00179   0.00078   0.00257   3.13759
   D34       -0.00793   0.00011  -0.00049   0.00394   0.00346  -0.00448
   D35       -0.00676   0.00001   0.00197   0.00092   0.00289  -0.00386
   D36        3.13348   0.00012  -0.00031   0.00408   0.00378   3.13725
         Item               Value     Threshold  Converged?
 Maximum Force            0.000728     0.000450     NO 
 RMS     Force            0.000120     0.000300     YES
 Maximum Displacement     0.019309     0.001800     NO 
 RMS     Displacement     0.004807     0.001200     NO 
 Predicted change in Energy=-2.633460D-06
 GradGradGradGradGradGradGradGradGradGradGradGradGradGradGradGradGradGrad

                          Input orientation:                          
 ---------------------------------------------------------------------
 Center     Atomic      Atomic             Coordinates (Angstroms)
 Number     Number       Type             X           Y           Z
 ---------------------------------------------------------------------
      1          6           0       -9.894371   -0.424633   -0.045020
      2          6           0       -9.328887   -1.588563    0.473782
      3          6           0      -10.121942   -2.511018    1.171936
      4          6           0      -11.487418   -2.259858    1.347894
      5          6           0      -12.054552   -1.094395    0.828613
      6          6           0      -11.271104   -0.155817    0.123032
      7          6           0      -11.915112    1.047768   -0.400656
      8          6           0      -11.350240    2.058970   -1.102353
      9          1           0      -12.983550    1.123002   -0.190486
     10          1           0      -10.296213    2.077802   -1.363455
     11          6           0      -12.146244    3.195091   -1.550465
     12          8           0      -11.692733    4.159213   -2.194444
     13          1           0      -13.219679    3.158521   -1.279889
     14          1           0       -9.267707    0.279266   -0.581868
     15          1           0       -8.269657   -1.779789    0.335973
     16          1           0       -9.677566   -3.415615    1.574036
     17          1           0      -12.107064   -2.968914    1.886982
     18          1           0      -13.114761   -0.901030    0.966187
 ---------------------------------------------------------------------
                    Distance matrix (angstroms):
                    1          2          3          4          5
     1  C    0.000000
     2  C    1.394152   0.000000
     3  C    2.426061   1.402597   0.000000
     4  C    2.801082   2.423626   1.399488   0.000000
     5  C    2.424499   2.792733   2.420676   1.396280   0.000000
     6  C    1.412762   2.438851   2.822719   2.444190   1.411582
     7  C    2.525437   3.795186   4.284094   3.765732   2.473744
     8  C    3.066886   4.458089   5.250323   4.967373   3.764093
     9  H    3.458230   4.598955   4.821938   4.006091   2.611216
    10  H    2.856909   4.213477   5.245555   5.252207   4.237895
    11  C    4.521028   5.909181   6.638444   6.212166   4.905926
    12  O    5.372688   6.763440   7.634912   7.334493   6.072083
    13  H    5.041980   6.383450   6.910216   6.266164   4.887801
    14  H    1.084614   2.146375   3.404589   3.885647   3.412171
    15  H    2.149721   1.085139   2.159743   3.407115   3.877872
    16  H    3.407979   2.161077   1.085104   2.159277   3.404964
    17  H    3.886131   3.408926   2.159090   1.085052   2.153305
    18  H    3.408871   3.879175   3.404608   2.154149   1.086443
                    6          7          8          9         10
     6  C    0.000000
     7  C    1.462057   0.000000
     8  C    2.532412   1.354247   0.000000
     9  H    2.160125   1.091509   2.091706   0.000000
    10  H    2.854665   2.146808   1.086050   3.083712   0.000000
    11  C    3.846433   2.446728   1.457806   2.616137   2.169314
    12  O    4.916091   3.598364   2.391859   3.860135   2.640660
    13  H    4.092673   2.632532   2.176082   2.320753   3.117947
    14  H    2.167898   2.762641   2.788404   3.830477   2.214370
    15  H    3.419256   4.671942   5.127850   5.560947   4.677178
    16  H    3.907820   5.369153   6.319175   5.885754   6.260128
    17  H    3.424013   4.626432   5.898179   4.672031   6.270077
    18  H    2.159935   2.665564   4.019202   2.334912   4.716448
                   11         12         13         14         15
    11  C    0.000000
    12  O    1.244956   0.000000
    13  H    1.107615   2.041902   0.000000
    14  H    4.210248   4.851303   4.939173   0.000000
    15  H    6.583009   7.306997   7.176394   2.465409   0.000000
    16  H    7.717403   8.697147   7.994418   4.297447   2.488159
    17  H    7.057799   8.224349   6.986591   4.970699   4.306430
    18  H    4.904056   6.133336   4.640670   4.311542   4.964314
                   16         17         18
    16  H    0.000000
    17  H    2.489968   0.000000
    18  H    4.301968   2.477794   0.000000
 Stoichiometry    C9H8O
 Framework group  C1[X(C9H8O)]
 Deg. of freedom    48
 Full point group                 C1      NOp   1
 Largest Abelian subgroup         C1      NOp   1
 Largest concise Abelian subgroup C1      NOp   1
                         Standard orientation:                         
 ---------------------------------------------------------------------
 Center     Atomic      Atomic             Coordinates (Angstroms)
 Number     Number       Type             X           Y           Z
 ---------------------------------------------------------------------
      1          6           0        0.943141    1.091940    0.001666
      2          6           0        2.307785    1.377255    0.000527
      3          6           0        3.248809    0.337183   -0.000996
      4          6           0        2.813760   -0.992967   -0.001023
      5          6           0        1.447213   -1.279579    0.000114
      6          6           0        0.486800   -0.245090    0.001095
      7          6           0       -0.931446   -0.600324    0.001464
      8          6           0       -2.000441    0.231072   -0.002813
      9          1           0       -1.134216   -1.672825    0.005402
     10          1           0       -1.905192    1.312923   -0.008155
     11          6           0       -3.359284   -0.296883   -0.000221
     12          8           0       -4.385778    0.407549    0.000261
     13          1           0       -3.439064   -1.401621    0.000889
     14          1           0        0.227887    1.907290    0.003580
     15          1           0        2.641542    2.409793    0.001148
     16          1           0        4.309963    0.563907   -0.001862
     17          1           0        3.536003   -1.802721   -0.002098
     18          1           0        1.111277   -2.312781    0.000121
 ---------------------------------------------------------------------
 Rotational constants (GHZ):      4.8442705      0.5729413      0.5123455
 Standard basis: 6-31G (6D, 7F)
 There are   106 symmetry adapted cartesian basis functions of A   symmetry.
 There are   106 symmetry adapted basis functions of A   symmetry.
   106 basis functions,   252 primitive gaussians,   106 cartesian basis functions
    35 alpha electrons       35 beta electrons
       nuclear repulsion energy       438.4560306508 Hartrees.
 NAtoms=   18 NActive=   18 NUniq=   18 SFac= 1.00D+00 NAtFMM=   60 NAOKFM=F Big=F
 Integral buffers will be    262144 words long.
 Raffenetti 2 integral format.
 Two-electron integral symmetry is turned on.
 One-electron integrals computed using PRISM.
 NBasis=   106 RedAO= T EigKep=  6.32D-04  NBF=   106
 NBsUse=   106 1.00D-06 EigRej= -1.00D+00 NBFU=   106
 Initial guess from the checkpoint file:  "C:\Users\GHS Azim Shah\Desktop\comp6.chk"
 B after Tr=     0.000000    0.000000    0.000000
         Rot=    1.000000   -0.000001    0.000000   -0.000007 Ang=   0.00 deg.
 Keep R1 ints in memory in canonical form, NReq=17059456.
 Requested convergence on RMS density matrix=1.00D-08 within 128 cycles.
 Requested convergence on MAX density matrix=1.00D-06.
 Requested convergence on             energy=1.00D-06.
 No special actions if energy rises.
 SCF Done:  E(RB3LYP) =  -422.870292844     A.U. after   11 cycles
            NFock= 11  Conv=0.29D-08     -V/T= 2.0057
 Calling FoFJK, ICntrl=      2127 FMM=F ISym2X=0 I1Cent= 0 IOpClX= 0 NMat=1 NMatS=1 NMatT=0.
 ***** Axes restored to original set *****
 -------------------------------------------------------------------
 Center     Atomic                   Forces (Hartrees/Bohr)
 Number     Number              X              Y              Z
 -------------------------------------------------------------------
      1        6          -0.000092815    0.000066012   -0.000013995
      2        6          -0.000023366   -0.000005974    0.000024887
      3        6          -0.000018081    0.000044860   -0.000011678
      4        6           0.000025119   -0.000041967   -0.000005824
      5        6           0.000008933    0.000113078   -0.000058297
      6        6           0.000148448   -0.000195197    0.000065325
      7        6          -0.000113512    0.000153227   -0.000099426
      8        6           0.000012315    0.000018582    0.000003229
      9        1           0.000009076   -0.000024991    0.000025450
     10        1           0.000010236    0.000023894    0.000051933
     11        6           0.000014388   -0.000038967   -0.000063807
     12        8          -0.000038147   -0.000110538    0.000049729
     13        1           0.000023351    0.000049589    0.000036473
     14        1           0.000019517    0.000005621   -0.000027427
     15        1           0.000020144   -0.000003762   -0.000010151
     16        1           0.000001210   -0.000019796    0.000010541
     17        1           0.000006100   -0.000020733    0.000020911
     18        1          -0.000012915   -0.000012939    0.000002128
 -------------------------------------------------------------------
 Cartesian Forces:  Max     0.000195197 RMS     0.000057917

 GradGradGradGradGradGradGradGradGradGradGradGradGradGradGradGradGradGrad
 Berny optimization.
 Using GEDIIS/GDIIS optimizer.
 FormGI is forming the generalized inverse of G from B-inverse, IUseBI=4.
 Internal  Forces:  Max     0.000123035 RMS     0.000032467
 Search for a local minimum.
 Step number  10 out of a maximum of   91
 All quantities printed in internal units (Hartrees-Bohrs-Radians)
 Mixed Optimization -- En-DIIS/RFO-DIIS
 Swapping is turned off.
 Update second derivatives using D2CorX and points    7    8    9   10
 DE= -3.11D-06 DEPred=-2.63D-06 R= 1.18D+00
 TightC=F SS=  1.41D+00  RLast= 2.01D-02 DXNew= 3.1282D+00 6.0240D-02
 Trust test= 1.18D+00 RLast= 2.01D-02 DXMaxT set to 1.86D+00
 ITU=  1  1  1  1  1  1  1  1  1  0
     Eigenvalues ---    0.00296   0.01823   0.02157   0.02157   0.02158
     Eigenvalues ---    0.02158   0.02163   0.02177   0.02226   0.02401
     Eigenvalues ---    0.02476   0.02837   0.02915   0.02961   0.07451
     Eigenvalues ---    0.15054   0.15830   0.16000   0.16008   0.16028
     Eigenvalues ---    0.16033   0.16062   0.16373   0.21564   0.21976
     Eigenvalues ---    0.22037   0.22409   0.22967   0.23297   0.25281
     Eigenvalues ---    0.32136   0.33599   0.33679   0.33680   0.33682
     Eigenvalues ---    0.33696   0.33760   0.34455   0.36041   0.42173
     Eigenvalues ---    0.43449   0.46432   0.46595   0.46707   0.48370
     Eigenvalues ---    0.54727   0.61727   1.05122
 En-DIIS/RFO-DIIS IScMMF=        0 using points:    10    9    8
 RFO step:  Lambda=-1.73616699D-07.
 DidBck=F Rises=F RFO-DIIS coefs:    1.27197   -0.30468    0.03270
 Iteration  1 RMS(Cart)=  0.00200981 RMS(Int)=  0.00000216
 Iteration  2 RMS(Cart)=  0.00000294 RMS(Int)=  0.00000007
 Iteration  3 RMS(Cart)=  0.00000000 RMS(Int)=  0.00000007
 Variable       Old X    -DE/DX   Delta X   Delta X   Delta X     New X
                                 (Linear)    (Quad)   (Total)
    R1        2.63457   0.00001   0.00004  -0.00001   0.00003   2.63460
    R2        2.66973  -0.00008   0.00004  -0.00017  -0.00012   2.66961
    R3        2.04962   0.00003  -0.00003   0.00007   0.00005   2.04967
    R4        2.65052   0.00000  -0.00007   0.00005  -0.00001   2.65051
    R5        2.05062   0.00002   0.00001   0.00002   0.00004   2.05065
    R6        2.64465  -0.00003   0.00000  -0.00003  -0.00002   2.64463
    R7        2.05055   0.00002   0.00001   0.00002   0.00003   2.05058
    R8        2.63859   0.00004  -0.00004   0.00008   0.00005   2.63863
    R9        2.05045   0.00002   0.00003   0.00002   0.00005   2.05050
   R10        2.66750  -0.00006  -0.00006  -0.00004  -0.00010   2.66740
   R11        2.05308   0.00001   0.00001   0.00001   0.00001   2.05309
   R12        2.76289   0.00009   0.00034   0.00002   0.00037   2.76325
   R13        2.55916  -0.00006   0.00006  -0.00009  -0.00003   2.55913
   R14        2.06265  -0.00001   0.00001  -0.00003  -0.00002   2.06263
   R15        2.05234   0.00000  -0.00004   0.00001  -0.00003   2.05231
   R16        2.75485  -0.00009   0.00008  -0.00020  -0.00012   2.75474
   R17        2.35263  -0.00012   0.00023  -0.00013   0.00011   2.35273
   R18        2.09309  -0.00002  -0.00008  -0.00004  -0.00012   2.09297
    A1        2.10581  -0.00003  -0.00001  -0.00013  -0.00013   2.10568
    A2        2.08478   0.00001   0.00009  -0.00003   0.00006   2.08484
    A3        2.09259   0.00002  -0.00009   0.00016   0.00008   2.09266
    A4        2.10013   0.00000  -0.00001   0.00002   0.00001   2.10014
    A5        2.08954   0.00000  -0.00003  -0.00002  -0.00005   2.08949
    A6        2.09351   0.00000   0.00004   0.00000   0.00004   2.09356
    A7        2.09005   0.00001  -0.00002   0.00008   0.00006   2.09011
    A8        2.09575   0.00001   0.00008   0.00000   0.00008   2.09583
    A9        2.09739  -0.00002  -0.00006  -0.00008  -0.00014   2.09725
   A10        2.09364  -0.00002   0.00007  -0.00013  -0.00005   2.09358
   A11        2.09715  -0.00001  -0.00006  -0.00001  -0.00007   2.09708
   A12        2.09240   0.00003  -0.00001   0.00014   0.00013   2.09252
   A13        2.11234  -0.00002  -0.00005  -0.00003  -0.00008   2.11226
   A14        2.09189   0.00000   0.00009  -0.00009   0.00000   2.09190
   A15        2.07895   0.00002  -0.00004   0.00012   0.00008   2.07903
   A16        2.06440   0.00006   0.00002   0.00018   0.00020   2.06460
   A17        2.14513  -0.00003  -0.00006  -0.00008  -0.00014   2.14499
   A18        2.07365  -0.00003   0.00004  -0.00011  -0.00006   2.07359
   A19        2.23515  -0.00008   0.00001  -0.00026  -0.00025   2.23490
   A20        2.00308   0.00001   0.00005  -0.00009  -0.00004   2.00304
   A21        2.04496   0.00007  -0.00007   0.00035   0.00028   2.04525
   A22        2.14400   0.00000   0.00000  -0.00002  -0.00003   2.14398
   A23        2.10998  -0.00001  -0.00012   0.00007  -0.00005   2.10994
   A24        2.02920   0.00001   0.00012  -0.00005   0.00007   2.02927
   A25        2.16957  -0.00004  -0.00008  -0.00007  -0.00015   2.16943
   A26        2.01347   0.00005   0.00017   0.00012   0.00029   2.01376
   A27        2.10014   0.00000  -0.00009  -0.00005  -0.00014   2.10000
    D1       -0.00017   0.00000   0.00003   0.00018   0.00021   0.00004
    D2       -3.14142   0.00000  -0.00021   0.00020  -0.00002  -3.14144
    D3        3.14081   0.00001   0.00052   0.00015   0.00067   3.14147
    D4       -0.00044   0.00000   0.00027   0.00016   0.00044   0.00000
    D5        0.00062  -0.00001  -0.00029  -0.00027  -0.00056   0.00005
    D6       -3.14097  -0.00001  -0.00042  -0.00025  -0.00067   3.14155
    D7       -3.14036  -0.00001  -0.00078  -0.00023  -0.00102  -3.14138
    D8        0.00124  -0.00001  -0.00091  -0.00022  -0.00112   0.00012
    D9       -0.00029   0.00000   0.00011   0.00016   0.00027  -0.00001
   D10       -3.14157   0.00000  -0.00009   0.00017   0.00007  -3.14150
   D11        3.14096   0.00001   0.00036   0.00015   0.00051   3.14147
   D12       -0.00033   0.00000   0.00016   0.00015   0.00031  -0.00002
   D13        0.00029  -0.00001   0.00002  -0.00041  -0.00040  -0.00011
   D14       -3.14149   0.00000  -0.00031   0.00019  -0.00012   3.14157
   D15        3.14158   0.00000   0.00022  -0.00042  -0.00020   3.14138
   D16       -0.00020   0.00000  -0.00011   0.00018   0.00007  -0.00012
   D17        0.00017   0.00000  -0.00029   0.00032   0.00004   0.00021
   D18       -3.14156   0.00000  -0.00004   0.00013   0.00009  -3.14147
   D19       -3.14124  -0.00001   0.00004  -0.00028  -0.00024  -3.14148
   D20        0.00021   0.00000   0.00028  -0.00047  -0.00018   0.00003
   D21       -0.00062   0.00001   0.00042   0.00002   0.00044  -0.00018
   D22        3.14097   0.00000   0.00054   0.00000   0.00054   3.14151
   D23        3.14111   0.00000   0.00018   0.00021   0.00039   3.14150
   D24       -0.00049   0.00000   0.00030   0.00019   0.00049   0.00000
   D25        0.00485  -0.00001  -0.00182  -0.00211  -0.00393   0.00092
   D26       -3.13709  -0.00001  -0.00160  -0.00193  -0.00353  -3.14063
   D27       -3.13673  -0.00001  -0.00195  -0.00209  -0.00404  -3.14077
   D28        0.00451  -0.00001  -0.00173  -0.00191  -0.00364   0.00087
   D29        0.00102  -0.00001  -0.00017  -0.00046  -0.00064   0.00038
   D30       -3.14042  -0.00002  -0.00011  -0.00045  -0.00056  -3.14098
   D31       -3.14021  -0.00002  -0.00040  -0.00065  -0.00104  -3.14125
   D32        0.00153  -0.00002  -0.00033  -0.00063  -0.00096   0.00057
   D33        3.13759   0.00002   0.00045   0.00145   0.00190   3.13950
   D34       -0.00448   0.00006   0.00101   0.00120   0.00221  -0.00227
   D35       -0.00386   0.00002   0.00052   0.00146   0.00198  -0.00188
   D36        3.13725   0.00006   0.00107   0.00122   0.00229   3.13954
         Item               Value     Threshold  Converged?
 Maximum Force            0.000123     0.000450     YES
 RMS     Force            0.000032     0.000300     YES
 Maximum Displacement     0.009764     0.001800     NO 
 RMS     Displacement     0.002010     0.001200     NO 
 Predicted change in Energy=-3.506028D-07
 GradGradGradGradGradGradGradGradGradGradGradGradGradGradGradGradGradGrad

                          Input orientation:                          
 ---------------------------------------------------------------------
 Center     Atomic      Atomic             Coordinates (Angstroms)
 Number     Number       Type             X           Y           Z
 ---------------------------------------------------------------------
      1          6           0       -9.894868   -0.425381   -0.046660
      2          6           0       -9.329085   -1.588792    0.473022
      3          6           0      -10.121736   -2.510537    1.172557
      4          6           0      -11.487178   -2.259443    1.348780
      5          6           0      -12.054599   -1.094424    0.828752
      6          6           0      -11.271412   -0.156446    0.122194
      7          6           0      -11.915625    1.047164   -0.401725
      8          6           0      -11.349883    2.059797   -1.100622
      9          1           0      -12.984614    1.120951   -0.193918
     10          1           0      -10.295057    2.080292   -1.358288
     11          6           0      -12.145990    3.195235   -1.550079
     12          8           0      -11.691973    4.159653   -2.193369
     13          1           0      -13.219767    3.158275   -1.281182
     14          1           0       -9.268663    0.277723   -0.585136
     15          1           0       -8.269951   -1.780217    0.334601
     16          1           0       -9.677186   -3.414726    1.575428
     17          1           0      -12.106438   -2.968112    1.888869
     18          1           0      -13.114775   -0.901012    0.966576
 ---------------------------------------------------------------------
                    Distance matrix (angstroms):
                    1          2          3          4          5
     1  C    0.000000
     2  C    1.394168   0.000000
     3  C    2.426074   1.402590   0.000000
     4  C    2.801158   2.423652   1.399476   0.000000
     5  C    2.424542   2.792735   2.420648   1.396304   0.000000
     6  C    1.412696   2.438715   2.822546   2.444108   1.411528
     7  C    2.525454   3.795212   4.284115   3.765831   2.473820
     8  C    3.066596   4.457822   5.250108   4.967318   3.764069
     9  H    3.458230   4.598957   4.821932   4.006157   2.611258
    10  H    2.856381   4.212953   5.245086   5.251920   4.237683
    11  C    4.520694   5.908875   6.638237   6.212160   4.905952
    12  O    5.372195   6.762950   7.634562   7.334409   6.072070
    13  H    5.041983   6.383517   6.910432   6.266597   4.888240
    14  H    1.084640   2.146446   3.404646   3.885749   3.412229
    15  H    2.149720   1.085159   2.159780   3.407164   3.877894
    16  H    3.408040   2.161135   1.085121   2.159194   3.404911
    17  H    3.886231   3.408934   2.159055   1.085076   2.153425
    18  H    3.408910   3.879185   3.404597   2.154179   1.086451
                    6          7          8          9         10
     6  C    0.000000
     7  C    1.462251   0.000000
     8  C    2.532423   1.354232   0.000000
     9  H    2.160261   1.091497   2.091862   0.000000
    10  H    2.854486   2.146767   1.086034   3.083798   0.000000
    11  C    3.846446   2.446629   1.457744   2.616317   2.169294
    12  O    4.916036   3.598277   2.391761   3.860367   2.640545
    13  H    4.093034   2.632683   2.176172   2.321235   3.118000
    14  H    2.167907   2.762623   2.788007   3.830453   2.213707
    15  H    3.419140   4.671959   5.127528   5.560949   4.676586
    16  H    3.907664   5.369190   6.318983   5.885748   6.259686
    17  H    3.424015   4.626626   5.898245   4.672219   6.269889
    18  H    2.159941   2.665633   4.019271   2.334957   4.716352
                   11         12         13         14         15
    11  C    0.000000
    12  O    1.245012   0.000000
    13  H    1.107550   2.041812   0.000000
    14  H    4.209750   4.850589   4.938955   0.000000
    15  H    6.582615   7.306361   7.176360   2.465453   0.000000
    16  H    7.717212   8.696804   7.994651   4.297570   2.488289
    17  H    7.057958   8.224444   6.987227   4.970826   4.306446
    18  H    4.904216   6.133510   4.641256   4.311589   4.964344
                   16         17         18
    16  H    0.000000
    17  H    2.489774   0.000000
    18  H    4.301915   2.477956   0.000000
 Stoichiometry    C9H8O
 Framework group  C1[X(C9H8O)]
 Deg. of freedom    48
 Full point group                 C1      NOp   1
 Largest Abelian subgroup         C1      NOp   1
 Largest concise Abelian subgroup C1      NOp   1
                         Standard orientation:                         
 ---------------------------------------------------------------------
 Center     Atomic      Atomic             Coordinates (Angstroms)
 Number     Number       Type             X           Y           Z
 ---------------------------------------------------------------------
      1          6           0        0.942887    1.091873   -0.000001
      2          6           0        2.307514    1.377353    0.000115
      3          6           0        3.248665    0.337405    0.000148
      4          6           0        2.813866   -0.992814    0.000079
      5          6           0        1.447333   -1.279611    0.000111
      6          6           0        0.486904   -0.245209   -0.000039
      7          6           0       -0.931490   -0.600648   -0.000109
      8          6           0       -2.000362    0.230890   -0.001133
      9          1           0       -1.134096   -1.673175    0.000827
     10          1           0       -1.904942    1.312724   -0.002413
     11          6           0       -3.359194   -0.296930   -0.000270
     12          8           0       -4.385572    0.407770    0.001030
     13          1           0       -3.439385   -1.401573   -0.001021
     14          1           0        0.227471    1.907119    0.000086
     15          1           0        2.641100    2.409967    0.000287
     16          1           0        4.309826    0.564177    0.000324
     17          1           0        3.536336   -1.802400    0.000087
     18          1           0        1.111527   -2.312863    0.000173
 ---------------------------------------------------------------------
 Rotational constants (GHZ):      4.8438919      0.5729792      0.5123714
 Standard basis: 6-31G (6D, 7F)
 There are   106 symmetry adapted cartesian basis functions of A   symmetry.
 There are   106 symmetry adapted basis functions of A   symmetry.
   106 basis functions,   252 primitive gaussians,   106 cartesian basis functions
    35 alpha electrons       35 beta electrons
       nuclear repulsion energy       438.4589489489 Hartrees.
 NAtoms=   18 NActive=   18 NUniq=   18 SFac= 1.00D+00 NAtFMM=   60 NAOKFM=F Big=F
 Integral buffers will be    262144 words long.
 Raffenetti 2 integral format.
 Two-electron integral symmetry is turned on.
 One-electron integrals computed using PRISM.
 NBasis=   106 RedAO= T EigKep=  6.32D-04  NBF=   106
 NBsUse=   106 1.00D-06 EigRej= -1.00D+00 NBFU=   106
 Initial guess from the checkpoint file:  "C:\Users\GHS Azim Shah\Desktop\comp6.chk"
 B after Tr=     0.000000    0.000000    0.000000
         Rot=    1.000000    0.000000    0.000000   -0.000014 Ang=   0.00 deg.
 Keep R1 ints in memory in canonical form, NReq=17059456.
 Requested convergence on RMS density matrix=1.00D-08 within 128 cycles.
 Requested convergence on MAX density matrix=1.00D-06.
 Requested convergence on             energy=1.00D-06.
 No special actions if energy rises.
 SCF Done:  E(RB3LYP) =  -422.870293337     A.U. after    9 cycles
            NFock=  9  Conv=0.91D-08     -V/T= 2.0057
 Calling FoFJK, ICntrl=      2127 FMM=F ISym2X=0 I1Cent= 0 IOpClX= 0 NMat=1 NMatS=1 NMatT=0.
 ***** Axes restored to original set *****
 -------------------------------------------------------------------
 Center     Atomic                   Forces (Hartrees/Bohr)
 Number     Number              X              Y              Z
 -------------------------------------------------------------------
      1        6          -0.000057604    0.000028673   -0.000002543
      2        6           0.000003102   -0.000000062    0.000004312
      3        6          -0.000013371    0.000015633   -0.000006197
      4        6           0.000018076   -0.000019856    0.000017022
      5        6           0.000001185    0.000055401   -0.000044159
      6        6           0.000056827   -0.000036312    0.000009157
      7        6          -0.000030212    0.000043608   -0.000036354
      8        6          -0.000036352   -0.000004832    0.000016436
      9        1           0.000006746   -0.000015188    0.000010545
     10        1           0.000006220    0.000015313    0.000019067
     11        6           0.000083703    0.000082661   -0.000097192
     12        8          -0.000060613   -0.000143647    0.000079931
     13        1          -0.000007028    0.000010833    0.000028085
     14        1           0.000011277   -0.000003778   -0.000001670
     15        1           0.000007624   -0.000006440   -0.000002034
     16        1           0.000009409   -0.000009165   -0.000002479
     17        1           0.000005512   -0.000005454    0.000004523
     18        1          -0.000004502   -0.000007388    0.000003552
 -------------------------------------------------------------------
 Cartesian Forces:  Max     0.000143647 RMS     0.000037910

 GradGradGradGradGradGradGradGradGradGradGradGradGradGradGradGradGradGrad
 Berny optimization.
 Using GEDIIS/GDIIS optimizer.
 FormGI is forming the generalized inverse of G from B-inverse, IUseBI=4.
 Internal  Forces:  Max     0.000172488 RMS     0.000023749
 Search for a local minimum.
 Step number  11 out of a maximum of   91
 All quantities printed in internal units (Hartrees-Bohrs-Radians)
 Mixed Optimization -- En-DIIS/RFO-DIIS
 Swapping is turned off.
 Update second derivatives using D2CorX and points    7    8    9   10   11
 DE= -4.93D-07 DEPred=-3.51D-07 R= 1.40D+00
 Trust test= 1.40D+00 RLast= 9.16D-03 DXMaxT set to 1.86D+00
 ITU=  0  1  1  1  1  1  1  1  1  1  0
     Eigenvalues ---    0.00283   0.01512   0.02157   0.02157   0.02158
     Eigenvalues ---    0.02160   0.02161   0.02176   0.02229   0.02286
     Eigenvalues ---    0.02417   0.02836   0.02913   0.02958   0.07405
     Eigenvalues ---    0.14870   0.15963   0.16000   0.16010   0.16015
     Eigenvalues ---    0.16041   0.16046   0.16275   0.21457   0.21971
     Eigenvalues ---    0.22010   0.22032   0.23069   0.23772   0.25160
     Eigenvalues ---    0.32312   0.33576   0.33680   0.33682   0.33683
     Eigenvalues ---    0.33718   0.33770   0.34383   0.36424   0.42186
     Eigenvalues ---    0.43427   0.46393   0.46623   0.46693   0.47330
     Eigenvalues ---    0.54227   0.61269   1.05073
 En-DIIS/RFO-DIIS IScMMF=        0 using points:    11   10    9    8
 RFO step:  Lambda=-6.65937890D-08.
 DidBck=F Rises=F RFO-DIIS coefs:    1.62277   -0.69362    0.04753    0.02332
 Iteration  1 RMS(Cart)=  0.00071741 RMS(Int)=  0.00000034
 Iteration  2 RMS(Cart)=  0.00000055 RMS(Int)=  0.00000006
 Variable       Old X    -DE/DX   Delta X   Delta X   Delta X     New X
                                 (Linear)    (Quad)   (Total)
    R1        2.63460   0.00001   0.00001   0.00003   0.00004   2.63464
    R2        2.66961  -0.00004  -0.00012   0.00001  -0.00011   2.66950
    R3        2.04967   0.00000   0.00005  -0.00005   0.00000   2.04968
    R4        2.65051   0.00000   0.00002  -0.00004  -0.00002   2.65049
    R5        2.05065   0.00001   0.00003  -0.00001   0.00002   2.05068
    R6        2.64463  -0.00001  -0.00004   0.00002  -0.00002   2.64461
    R7        2.05058   0.00001   0.00003   0.00000   0.00003   2.05061
    R8        2.63863   0.00003   0.00007   0.00001   0.00008   2.63871
    R9        2.05050   0.00000   0.00003  -0.00002   0.00001   2.05051
   R10        2.66740  -0.00003  -0.00007  -0.00002  -0.00009   2.66731
   R11        2.05309   0.00000   0.00002  -0.00001   0.00001   2.05311
   R12        2.76325   0.00000   0.00006   0.00007   0.00012   2.76338
   R13        2.55913  -0.00005  -0.00006  -0.00004  -0.00010   2.55903
   R14        2.06263  -0.00001  -0.00002  -0.00001  -0.00003   2.06260
   R15        2.05231   0.00000  -0.00001   0.00001   0.00000   2.05231
   R16        2.75474  -0.00005  -0.00015   0.00002  -0.00013   2.75461
   R17        2.35273  -0.00017  -0.00008  -0.00008  -0.00016   2.35257
   R18        2.09297   0.00001  -0.00004   0.00006   0.00002   2.09298
    A1        2.10568   0.00000  -0.00009   0.00006  -0.00004   2.10565
    A2        2.08484  -0.00001  -0.00003  -0.00006  -0.00008   2.08476
    A3        2.09266   0.00001   0.00012   0.00000   0.00012   2.09278
    A4        2.10014   0.00000   0.00002  -0.00003  -0.00001   2.10013
    A5        2.08949   0.00001  -0.00001   0.00006   0.00005   2.08954
    A6        2.09356  -0.00001  -0.00001  -0.00003  -0.00004   2.09351
    A7        2.09011   0.00000   0.00004  -0.00002   0.00003   2.09013
    A8        2.09583   0.00000   0.00003  -0.00005  -0.00002   2.09581
    A9        2.09725   0.00000  -0.00007   0.00007   0.00000   2.09725
   A10        2.09358  -0.00001  -0.00008   0.00004  -0.00004   2.09355
   A11        2.09708   0.00000  -0.00004   0.00001  -0.00003   2.09705
   A12        2.09252   0.00001   0.00012  -0.00005   0.00007   2.09259
   A13        2.11226   0.00000  -0.00002  -0.00001  -0.00003   2.11223
   A14        2.09190  -0.00001  -0.00005   0.00001  -0.00004   2.09186
   A15        2.07903   0.00001   0.00007   0.00001   0.00007   2.07910
   A16        2.06460   0.00002   0.00012  -0.00003   0.00009   2.06469
   A17        2.14499   0.00001   0.00000   0.00004   0.00004   2.14503
   A18        2.07359  -0.00003  -0.00012   0.00000  -0.00012   2.07347
   A19        2.23490  -0.00003  -0.00016  -0.00006  -0.00021   2.23469
   A20        2.00304   0.00000  -0.00006   0.00002  -0.00004   2.00299
   A21        2.04525   0.00003   0.00022   0.00004   0.00026   2.04550
   A22        2.14398   0.00000  -0.00001  -0.00002  -0.00004   2.14394
   A23        2.10994   0.00001   0.00001   0.00009   0.00010   2.11004
   A24        2.02927  -0.00001   0.00000  -0.00006  -0.00006   2.02921
   A25        2.16943  -0.00002  -0.00010   0.00002  -0.00008   2.16935
   A26        2.01376   0.00001   0.00016  -0.00010   0.00006   2.01382
   A27        2.10000   0.00001  -0.00006   0.00008   0.00002   2.10001
    D1        0.00004   0.00000   0.00010  -0.00017  -0.00007  -0.00003
    D2       -3.14144   0.00000  -0.00007  -0.00012  -0.00020   3.14155
    D3        3.14147   0.00000   0.00025  -0.00003   0.00022  -3.14149
    D4        0.00000   0.00000   0.00007   0.00001   0.00009   0.00008
    D5        0.00005   0.00000  -0.00024   0.00016  -0.00009  -0.00003
    D6        3.14155   0.00000  -0.00021   0.00020  -0.00002   3.14153
    D7       -3.14138   0.00000  -0.00039   0.00002  -0.00037   3.14143
    D8        0.00012   0.00000  -0.00036   0.00006  -0.00030  -0.00019
    D9       -0.00001   0.00000   0.00012  -0.00009   0.00003   0.00002
   D10       -3.14150   0.00000  -0.00003  -0.00003  -0.00006  -3.14156
   D11        3.14147   0.00000   0.00030  -0.00014   0.00016  -3.14156
   D12       -0.00002   0.00000   0.00015  -0.00008   0.00007   0.00005
   D13       -0.00011   0.00000  -0.00020   0.00036   0.00016   0.00005
   D14        3.14157   0.00000   0.00005  -0.00008  -0.00003   3.14154
   D15        3.14138   0.00000  -0.00005   0.00031   0.00026  -3.14155
   D16       -0.00012   0.00000   0.00020  -0.00014   0.00006  -0.00006
   D17        0.00021   0.00000   0.00006  -0.00038  -0.00032  -0.00012
   D18       -3.14147   0.00000   0.00004  -0.00022  -0.00018   3.14153
   D19       -3.14148   0.00000  -0.00019   0.00006  -0.00013   3.14158
   D20        0.00003   0.00000  -0.00021   0.00022   0.00001   0.00004
   D21       -0.00018   0.00000   0.00016   0.00012   0.00028   0.00010
   D22        3.14151   0.00000   0.00014   0.00008   0.00022  -3.14146
   D23        3.14150   0.00000   0.00018  -0.00004   0.00014  -3.14154
   D24        0.00000   0.00000   0.00015  -0.00008   0.00008   0.00007
   D25        0.00092   0.00000  -0.00141   0.00006  -0.00135  -0.00042
   D26       -3.14063   0.00000  -0.00129  -0.00001  -0.00131   3.14125
   D27       -3.14077   0.00000  -0.00138   0.00010  -0.00128   3.14114
   D28        0.00087   0.00000  -0.00126   0.00003  -0.00124  -0.00036
   D29        0.00038  -0.00001  -0.00037   0.00000  -0.00037   0.00001
   D30       -3.14098  -0.00001  -0.00036  -0.00009  -0.00046  -3.14144
   D31       -3.14125   0.00000  -0.00049   0.00008  -0.00042   3.14152
   D32        0.00057  -0.00001  -0.00049  -0.00002  -0.00050   0.00006
   D33        3.13950   0.00001   0.00083   0.00065   0.00147   3.14097
   D34       -0.00227   0.00003   0.00118   0.00049   0.00167  -0.00060
   D35       -0.00188   0.00001   0.00084   0.00056   0.00139  -0.00049
   D36        3.13954   0.00003   0.00119   0.00040   0.00159   3.14113
         Item               Value     Threshold  Converged?
 Maximum Force            0.000172     0.000450     YES
 RMS     Force            0.000024     0.000300     YES
 Maximum Displacement     0.004138     0.001800     NO 
 RMS     Displacement     0.000717     0.001200     YES
 Predicted change in Energy=-9.985321D-08
 GradGradGradGradGradGradGradGradGradGradGradGradGradGradGradGradGradGrad

                          Input orientation:                          
 ---------------------------------------------------------------------
 Center     Atomic      Atomic             Coordinates (Angstroms)
 Number     Number       Type             X           Y           Z
 ---------------------------------------------------------------------
      1          6           0       -9.895033   -0.425463   -0.047043
      2          6           0       -9.329159   -1.588815    0.472731
      3          6           0      -10.121683   -2.510384    1.172620
      4          6           0      -11.487072   -2.259246    1.349098
      5          6           0      -12.054614   -1.094374    0.828759
      6          6           0      -11.271491   -0.156541    0.122036
      7          6           0      -11.915903    1.047021   -0.401927
      8          6           0      -11.349838    2.060108   -1.099805
      9          1           0      -12.985089    1.120121   -0.194990
     10          1           0      -10.294687    2.081207   -1.356098
     11          6           0      -12.145853    3.195186   -1.550110
     12          8           0      -11.691670    4.159136   -2.193816
     13          1           0      -13.219672    3.158488   -1.281312
     14          1           0       -9.268900    0.277368   -0.585963
     15          1           0       -8.270081   -1.780413    0.334019
     16          1           0       -9.677061   -3.414551    1.575508
     17          1           0      -12.106197   -2.967839    1.889452
     18          1           0      -13.114797   -0.901012    0.966639
 ---------------------------------------------------------------------
                    Distance matrix (angstroms):
                    1          2          3          4          5
     1  C    0.000000
     2  C    1.394190   0.000000
     3  C    2.426076   1.402579   0.000000
     4  C    2.801171   2.423651   1.399465   0.000000
     5  C    2.424513   2.792728   2.420650   1.396346   0.000000
     6  C    1.412638   2.438658   2.822475   2.444079   1.411478
     7  C    2.525484   3.795248   4.284105   3.765818   2.473742
     8  C    3.066403   4.457651   5.249921   4.967170   3.763884
     9  H    3.458203   4.598914   4.821827   4.006043   2.611098
    10  H    2.856001   4.212591   5.244717   5.251609   4.237364
    11  C    4.520454   5.908664   6.638076   6.212103   4.905881
    12  O    5.371694   6.762461   7.634150   7.334148   6.071825
    13  H    5.041959   6.383544   6.910530   6.266801   4.888414
    14  H    1.084642   2.146416   3.404617   3.885764   3.412231
    15  H    2.149783   1.085172   2.159755   3.407154   3.877900
    16  H    3.408054   2.161126   1.085139   2.159197   3.404939
    17  H    3.886249   3.408921   2.159029   1.085081   2.153509
    18  H    3.408897   3.879185   3.404591   2.154196   1.086457
                    6          7          8          9         10
     6  C    0.000000
     7  C    1.462315   0.000000
     8  C    2.532304   1.354182   0.000000
     9  H    2.160275   1.091479   2.091964   0.000000
    10  H    2.854215   2.146701   1.086036   3.083849   0.000000
    11  C    3.846382   2.446592   1.457675   2.616594   2.169195
    12  O    4.915770   3.598112   2.391575   3.860552   2.640288
    13  H    4.093190   2.632759   2.176158   2.321651   3.117959
    14  H    2.167929   2.762764   2.787920   3.830556   2.213410
    15  H    3.419117   4.672047   5.127412   5.560958   4.676284
    16  H    3.907610   5.369198   6.318811   5.885657   6.259324
    17  H    3.424016   4.626632   5.898134   4.672126   6.269611
    18  H    2.159946   2.665549   4.019142   2.334776   4.716117
                   11         12         13         14         15
    11  C    0.000000
    12  O    1.244926   0.000000
    13  H    1.107559   2.041753   0.000000
    14  H    4.209525   4.850065   4.938924   0.000000
    15  H    6.582411   7.305852   7.176384   2.465455   0.000000
    16  H    7.717062   8.696390   7.994770   4.297537   2.488232
    17  H    7.057976   8.224274   6.987521   4.970845   4.306406
    18  H    4.904254   6.133422   4.641531   4.311621   4.964356
                   16         17         18
    16  H    0.000000
    17  H    2.489741   0.000000
    18  H    4.301933   2.478030   0.000000
 Stoichiometry    C9H8O
 Framework group  C1[X(C9H8O)]
 Deg. of freedom    48
 Full point group                 C1      NOp   1
 Largest Abelian subgroup         C1      NOp   1
 Largest concise Abelian subgroup C1      NOp   1
                         Standard orientation:                         
 ---------------------------------------------------------------------
 Center     Atomic      Atomic             Coordinates (Angstroms)
 Number     Number       Type             X           Y           Z
 ---------------------------------------------------------------------
      1          6           0        0.942713    1.091823   -0.000294
      2          6           0        2.307340    1.377408   -0.000066
      3          6           0        3.248549    0.337526    0.000265
      4          6           0        2.813871   -0.992721    0.000346
      5          6           0        1.447312   -1.279599    0.000033
      6          6           0        0.486895   -0.245254   -0.000229
      7          6           0       -0.931509   -0.600916   -0.000388
      8          6           0       -2.000285    0.230665   -0.000160
      9          1           0       -1.133909   -1.673464   -0.000649
     10          1           0       -1.904751    1.312491    0.000175
     11          6           0       -3.359139   -0.296906   -0.000182
     12          8           0       -4.385276    0.407994    0.000658
     13          1           0       -3.439580   -1.401540   -0.000992
     14          1           0        0.227303    1.907076   -0.000644
     15          1           0        2.640909    2.410040   -0.000160
     16          1           0        4.309707    0.564394    0.000470
     17          1           0        3.536443   -1.802222    0.000556
     18          1           0        1.111602   -2.312888    0.000039
 ---------------------------------------------------------------------
 Rotational constants (GHZ):      4.8436773      0.5730269      0.5124070
 Standard basis: 6-31G (6D, 7F)
 There are   106 symmetry adapted cartesian basis functions of A   symmetry.
 There are   106 symmetry adapted basis functions of A   symmetry.
   106 basis functions,   252 primitive gaussians,   106 cartesian basis functions
    35 alpha electrons       35 beta electrons
       nuclear repulsion energy       438.4676284006 Hartrees.
 NAtoms=   18 NActive=   18 NUniq=   18 SFac= 1.00D+00 NAtFMM=   60 NAOKFM=F Big=F
 Integral buffers will be    262144 words long.
 Raffenetti 2 integral format.
 Two-electron integral symmetry is turned on.
 One-electron integrals computed using PRISM.
 NBasis=   106 RedAO= T EigKep=  6.32D-04  NBF=   106
 NBsUse=   106 1.00D-06 EigRej= -1.00D+00 NBFU=   106
 Initial guess from the checkpoint file:  "C:\Users\GHS Azim Shah\Desktop\comp6.chk"
 B after Tr=     0.000000    0.000000    0.000000
         Rot=    1.000000    0.000000    0.000000   -0.000005 Ang=   0.00 deg.
 Keep R1 ints in memory in canonical form, NReq=17059456.
 Requested convergence on RMS density matrix=1.00D-08 within 128 cycles.
 Requested convergence on MAX density matrix=1.00D-06.
 Requested convergence on             energy=1.00D-06.
 No special actions if energy rises.
 SCF Done:  E(RB3LYP) =  -422.870293470     A.U. after    8 cycles
            NFock=  8  Conv=0.63D-08     -V/T= 2.0057
 Calling FoFJK, ICntrl=      2127 FMM=F ISym2X=0 I1Cent= 0 IOpClX= 0 NMat=1 NMatS=1 NMatT=0.
 ***** Axes restored to original set *****
 -------------------------------------------------------------------
 Center     Atomic                   Forces (Hartrees/Bohr)
 Number     Number              X              Y              Z
 -------------------------------------------------------------------
      1        6          -0.000003119   -0.000006464   -0.000003155
      2        6           0.000005048    0.000007994   -0.000005952
      3        6          -0.000003246   -0.000001400    0.000007787
      4        6           0.000000636   -0.000006461   -0.000008999
      5        6           0.000004155   -0.000005461    0.000009343
      6        6          -0.000004845    0.000024557   -0.000012387
      7        6           0.000012504   -0.000018806    0.000001369
      8        6          -0.000016458   -0.000004834    0.000006825
      9        1          -0.000001015   -0.000001975    0.000000864
     10        1           0.000000701    0.000004048    0.000002385
     11        6           0.000026536    0.000042488   -0.000028164
     12        8          -0.000022063   -0.000036119    0.000017796
     13        1          -0.000009920   -0.000003633    0.000009978
     14        1           0.000003045    0.000003168    0.000003022
     15        1          -0.000000061    0.000002584   -0.000001258
     16        1           0.000004443    0.000001972   -0.000002821
     17        1           0.000001928    0.000000990    0.000001044
     18        1           0.000001733   -0.000002647    0.000002324
 -------------------------------------------------------------------
 Cartesian Forces:  Max     0.000042488 RMS     0.000012087

 GradGradGradGradGradGradGradGradGradGradGradGradGradGradGradGradGradGrad
 Berny optimization.
 Using GEDIIS/GDIIS optimizer.
 FormGI is forming the generalized inverse of G from B-inverse, IUseBI=4.
 Internal  Forces:  Max     0.000043027 RMS     0.000006010
 Search for a local minimum.
 Step number  12 out of a maximum of   91
 All quantities printed in internal units (Hartrees-Bohrs-Radians)
 Mixed Optimization -- En-DIIS/RFO-DIIS
 Swapping is turned off.
 Update second derivatives using D2CorX and points    7    8    9   10   11
                                                     12
 DE= -1.33D-07 DEPred=-9.99D-08 R= 1.33D+00
 Trust test= 1.33D+00 RLast= 4.24D-03 DXMaxT set to 1.86D+00
 ITU=  0  0  1  1  1  1  1  1  1  1  1  0
     Eigenvalues ---    0.00286   0.01314   0.02078   0.02157   0.02158
     Eigenvalues ---    0.02159   0.02163   0.02165   0.02212   0.02292
     Eigenvalues ---    0.02413   0.02834   0.02916   0.02945   0.07538
     Eigenvalues ---    0.14769   0.15804   0.15998   0.16001   0.16014
     Eigenvalues ---    0.16038   0.16050   0.16522   0.21749   0.21926
     Eigenvalues ---    0.22030   0.22118   0.23095   0.24114   0.24999
     Eigenvalues ---    0.32238   0.33585   0.33679   0.33681   0.33684
     Eigenvalues ---    0.33718   0.33783   0.34599   0.36397   0.42167
     Eigenvalues ---    0.43338   0.46357   0.46559   0.46694   0.47743
     Eigenvalues ---    0.54980   0.60498   0.91919
 En-DIIS/RFO-DIIS IScMMF=        0 using points:    12   11   10    9    8
 RFO step:  Lambda= 0.00000000D+00.
 DidBck=F Rises=F RFO-DIIS coefs:    1.13394   -0.10909   -0.06334    0.04295   -0.00446
 Iteration  1 RMS(Cart)=  0.00016267 RMS(Int)=  0.00000003
 Iteration  2 RMS(Cart)=  0.00000003 RMS(Int)=  0.00000001
 Variable       Old X    -DE/DX   Delta X   Delta X   Delta X     New X
                                 (Linear)    (Quad)   (Total)
    R1        2.63464   0.00000   0.00000   0.00000   0.00000   2.63464
    R2        2.66950   0.00000  -0.00002   0.00001  -0.00001   2.66949
    R3        2.04968   0.00000   0.00001   0.00000   0.00001   2.04968
    R4        2.65049   0.00001   0.00001   0.00001   0.00001   2.65050
    R5        2.05068   0.00000   0.00000   0.00000   0.00000   2.05067
    R6        2.64461   0.00000   0.00000  -0.00001  -0.00001   2.64460
    R7        2.05061   0.00000   0.00000   0.00000   0.00000   2.05062
    R8        2.63871   0.00000   0.00002  -0.00002   0.00000   2.63871
    R9        2.05051   0.00000   0.00000   0.00000   0.00000   2.05051
   R10        2.66731   0.00001  -0.00001   0.00002   0.00001   2.66732
   R11        2.05311   0.00000   0.00000   0.00000   0.00000   2.05311
   R12        2.76338  -0.00002  -0.00002   0.00000  -0.00002   2.76335
   R13        2.55903   0.00000  -0.00002   0.00001  -0.00001   2.55902
   R14        2.06260   0.00000  -0.00001   0.00000   0.00000   2.06259
   R15        2.05231   0.00000   0.00001   0.00000   0.00001   2.05232
   R16        2.75461   0.00000  -0.00003   0.00002  -0.00001   2.75460
   R17        2.35257  -0.00004  -0.00005  -0.00001  -0.00006   2.35250
   R18        2.09298   0.00001   0.00001   0.00002   0.00003   2.09302
    A1        2.10565   0.00000  -0.00001   0.00001   0.00000   2.10564
    A2        2.08476   0.00000  -0.00002   0.00000  -0.00002   2.08474
    A3        2.09278   0.00000   0.00003   0.00000   0.00003   2.09281
    A4        2.10013   0.00000   0.00000   0.00001   0.00001   2.10014
    A5        2.08954   0.00000   0.00001  -0.00001   0.00000   2.08954
    A6        2.09351   0.00000  -0.00001   0.00000  -0.00001   2.09350
    A7        2.09013   0.00000   0.00001  -0.00001   0.00000   2.09013
    A8        2.09581   0.00000  -0.00001   0.00000  -0.00001   2.09579
    A9        2.09725   0.00000   0.00000   0.00001   0.00001   2.09726
   A10        2.09355   0.00000  -0.00002   0.00000  -0.00001   2.09353
   A11        2.09705   0.00000   0.00000   0.00002   0.00002   2.09706
   A12        2.09259   0.00000   0.00001  -0.00002   0.00000   2.09259
   A13        2.11223   0.00000   0.00000   0.00002   0.00002   2.11225
   A14        2.09186   0.00000  -0.00002  -0.00001  -0.00002   2.09183
   A15        2.07910   0.00000   0.00002  -0.00001   0.00001   2.07911
   A16        2.06469   0.00000   0.00001  -0.00002  -0.00001   2.06468
   A17        2.14503   0.00001   0.00001   0.00002   0.00003   2.14506
   A18        2.07347   0.00000  -0.00002   0.00001  -0.00002   2.07345
   A19        2.23469   0.00001  -0.00004   0.00004   0.00000   2.23469
   A20        2.00299   0.00000  -0.00001   0.00000  -0.00001   2.00298
   A21        2.04550   0.00000   0.00005  -0.00004   0.00001   2.04552
   A22        2.14394   0.00000  -0.00001  -0.00001  -0.00001   2.14393
   A23        2.11004   0.00001   0.00003   0.00001   0.00004   2.11007
   A24        2.02921   0.00000  -0.00002   0.00000  -0.00003   2.02918
   A25        2.16935   0.00000   0.00000   0.00002   0.00001   2.16936
   A26        2.01382  -0.00001  -0.00001  -0.00003  -0.00004   2.01378
   A27        2.10001   0.00000   0.00001   0.00001   0.00002   2.10004
    D1       -0.00003   0.00000  -0.00001   0.00005   0.00004   0.00001
    D2        3.14155   0.00000   0.00000   0.00003   0.00004   3.14159
    D3       -3.14149   0.00000  -0.00003  -0.00004  -0.00007  -3.14156
    D4        0.00008   0.00000  -0.00002  -0.00005  -0.00007   0.00001
    D5       -0.00003   0.00000   0.00002  -0.00002  -0.00001  -0.00004
    D6        3.14153   0.00000   0.00004  -0.00002   0.00002   3.14155
    D7        3.14143   0.00000   0.00004   0.00006   0.00010   3.14153
    D8       -0.00019   0.00000   0.00006   0.00006   0.00013  -0.00006
    D9        0.00002   0.00000   0.00000   0.00001   0.00001   0.00002
   D10       -3.14156   0.00000   0.00001  -0.00004  -0.00003   3.14159
   D11       -3.14156   0.00000  -0.00002   0.00003   0.00001  -3.14155
   D12        0.00005   0.00000  -0.00001  -0.00002  -0.00003   0.00002
   D13        0.00005   0.00000   0.00001  -0.00010  -0.00009  -0.00004
   D14        3.14154   0.00000   0.00004   0.00000   0.00004   3.14158
   D15       -3.14155   0.00000   0.00000  -0.00005  -0.00005   3.14158
   D16       -0.00006   0.00000   0.00003   0.00005   0.00008   0.00001
   D17       -0.00012   0.00000   0.00000   0.00013   0.00013   0.00001
   D18        3.14153   0.00000  -0.00002   0.00008   0.00007  -3.14159
   D19        3.14158   0.00000  -0.00003   0.00003   0.00000   3.14158
   D20        0.00004   0.00000  -0.00004  -0.00001  -0.00006  -0.00002
   D21        0.00010   0.00000  -0.00001  -0.00007  -0.00008   0.00003
   D22       -3.14146   0.00000  -0.00003  -0.00007  -0.00010  -3.14156
   D23       -3.14154   0.00000   0.00000  -0.00002  -0.00002  -3.14156
   D24        0.00007   0.00000  -0.00002  -0.00002  -0.00004   0.00003
   D25       -0.00042   0.00000  -0.00002   0.00013   0.00011  -0.00031
   D26        3.14125   0.00000  -0.00003   0.00010   0.00007   3.14132
   D27        3.14114   0.00000   0.00001   0.00013   0.00014   3.14128
   D28       -0.00036   0.00000  -0.00001   0.00010   0.00009  -0.00027
   D29        0.00001   0.00000  -0.00004   0.00002  -0.00002  -0.00001
   D30       -3.14144   0.00000  -0.00006  -0.00004  -0.00010  -3.14154
   D31        3.14152   0.00000  -0.00003   0.00005   0.00003   3.14154
   D32        0.00006   0.00000  -0.00004   0.00000  -0.00005   0.00002
   D33        3.14097   0.00001   0.00018   0.00020   0.00037   3.14134
   D34       -0.00060   0.00001   0.00014   0.00025   0.00039  -0.00021
   D35       -0.00049   0.00001   0.00016   0.00014   0.00031  -0.00019
   D36        3.14113   0.00000   0.00012   0.00020   0.00032   3.14144
         Item               Value     Threshold  Converged?
 Maximum Force            0.000043     0.000450     YES
 RMS     Force            0.000006     0.000300     YES
 Maximum Displacement     0.000842     0.001800     YES
 RMS     Displacement     0.000163     0.001200     YES
 Predicted change in Energy=-7.435317D-09
 Optimization completed.
    -- Stationary point found.
                           ----------------------------
                           !   Optimized Parameters   !
                           ! (Angstroms and Degrees)  !
 --------------------------                            --------------------------
 ! Name  Definition              Value          Derivative Info.                !
 --------------------------------------------------------------------------------
 ! R1    R(1,2)                  1.3942         -DE/DX =    0.0                 !
 ! R2    R(1,6)                  1.4126         -DE/DX =    0.0                 !
 ! R3    R(1,14)                 1.0846         -DE/DX =    0.0                 !
 ! R4    R(2,3)                  1.4026         -DE/DX =    0.0                 !
 ! R5    R(2,15)                 1.0852         -DE/DX =    0.0                 !
 ! R6    R(3,4)                  1.3995         -DE/DX =    0.0                 !
 ! R7    R(3,16)                 1.0851         -DE/DX =    0.0                 !
 ! R8    R(4,5)                  1.3963         -DE/DX =    0.0                 !
 ! R9    R(4,17)                 1.0851         -DE/DX =    0.0                 !
 ! R10   R(5,6)                  1.4115         -DE/DX =    0.0                 !
 ! R11   R(5,18)                 1.0865         -DE/DX =    0.0                 !
 ! R12   R(6,7)                  1.4623         -DE/DX =    0.0                 !
 ! R13   R(7,8)                  1.3542         -DE/DX =    0.0                 !
 ! R14   R(7,9)                  1.0915         -DE/DX =    0.0                 !
 ! R15   R(8,10)                 1.086          -DE/DX =    0.0                 !
 ! R16   R(8,11)                 1.4577         -DE/DX =    0.0                 !
 ! R17   R(11,12)                1.2449         -DE/DX =    0.0                 !
 ! R18   R(11,13)                1.1076         -DE/DX =    0.0                 !
 ! A1    A(2,1,6)              120.6446         -DE/DX =    0.0                 !
 ! A2    A(2,1,14)             119.4479         -DE/DX =    0.0                 !
 ! A3    A(6,1,14)             119.9075         -DE/DX =    0.0                 !
 ! A4    A(1,2,3)              120.3285         -DE/DX =    0.0                 !
 ! A5    A(1,2,15)             119.722          -DE/DX =    0.0                 !
 ! A6    A(3,2,15)             119.9495         -DE/DX =    0.0                 !
 ! A7    A(2,3,4)              119.7558         -DE/DX =    0.0                 !
 ! A8    A(2,3,16)             120.0809         -DE/DX =    0.0                 !
 ! A9    A(4,3,16)             120.1633         -DE/DX =    0.0                 !
 ! A10   A(3,4,5)              119.9513         -DE/DX =    0.0                 !
 ! A11   A(3,4,17)             120.1519         -DE/DX =    0.0                 !
 ! A12   A(5,4,17)             119.8967         -DE/DX =    0.0                 !
 ! A13   A(4,5,6)              121.0218         -DE/DX =    0.0                 !
 ! A14   A(4,5,18)             119.8545         -DE/DX =    0.0                 !
 ! A15   A(6,5,18)             119.1237         -DE/DX =    0.0                 !
 ! A16   A(1,6,5)              118.2979         -DE/DX =    0.0                 !
 ! A17   A(1,6,7)              122.9011         -DE/DX =    0.0                 !
 ! A18   A(5,6,7)              118.801          -DE/DX =    0.0                 !
 ! A19   A(6,7,8)              128.0381         -DE/DX =    0.0                 !
 ! A20   A(6,7,9)              114.7631         -DE/DX =    0.0                 !
 ! A21   A(8,7,9)              117.1988         -DE/DX =    0.0                 !
 ! A22   A(7,8,10)             122.8388         -DE/DX =    0.0                 !
 ! A23   A(7,8,11)             120.8961         -DE/DX =    0.0                 !
 ! A24   A(10,8,11)            116.2651         -DE/DX =    0.0                 !
 ! A25   A(8,11,12)            124.2945         -DE/DX =    0.0                 !
 ! A26   A(8,11,13)            115.3835         -DE/DX =    0.0                 !
 ! A27   A(12,11,13)           120.3219         -DE/DX =    0.0                 !
 ! D1    D(6,1,2,3)             -0.0016         -DE/DX =    0.0                 !
 ! D2    D(6,1,2,15)           179.9976         -DE/DX =    0.0                 !
 ! D3    D(14,1,2,3)          -179.9943         -DE/DX =    0.0                 !
 ! D4    D(14,1,2,15)            0.0048         -DE/DX =    0.0                 !
 ! D5    D(2,1,6,5)             -0.0018         -DE/DX =    0.0                 !
 ! D6    D(2,1,6,7)            179.9967         -DE/DX =    0.0                 !
 ! D7    D(14,1,6,5)           179.9909         -DE/DX =    0.0                 !
 ! D8    D(14,1,6,7)            -0.0106         -DE/DX =    0.0                 !
 ! D9    D(1,2,3,4)              0.001          -DE/DX =    0.0                 !
 ! D10   D(1,2,3,16)           180.0017         -DE/DX =    0.0                 !
 ! D11   D(15,2,3,4)          -179.9982         -DE/DX =    0.0                 !
 ! D12   D(15,2,3,16)            0.0026         -DE/DX =    0.0                 !
 ! D13   D(2,3,4,5)              0.0031         -DE/DX =    0.0                 !
 ! D14   D(2,3,4,17)           179.9972         -DE/DX =    0.0                 !
 ! D15   D(16,3,4,5)           180.0023         -DE/DX =    0.0                 !
 ! D16   D(16,3,4,17)           -0.0036         -DE/DX =    0.0                 !
 ! D17   D(3,4,5,6)             -0.0066         -DE/DX =    0.0                 !
 ! D18   D(3,4,5,18)          -180.0035         -DE/DX =    0.0                 !
 ! D19   D(17,4,5,6)           179.9993         -DE/DX =    0.0                 !
 ! D20   D(17,4,5,18)            0.0024         -DE/DX =    0.0                 !
 ! D21   D(4,5,6,1)              0.0059         -DE/DX =    0.0                 !
 ! D22   D(4,5,6,7)           -179.9926         -DE/DX =    0.0                 !
 ! D23   D(18,5,6,1)          -179.9971         -DE/DX =    0.0                 !
 ! D24   D(18,5,6,7)             0.0043         -DE/DX =    0.0                 !
 ! D25   D(1,6,7,8)             -0.0243         -DE/DX =    0.0                 !
 ! D26   D(1,6,7,9)            179.9806         -DE/DX =    0.0                 !
 ! D27   D(5,6,7,8)            179.9742         -DE/DX =    0.0                 !
 ! D28   D(5,6,7,9)             -0.0209         -DE/DX =    0.0                 !
 ! D29   D(6,7,8,10)             0.0006         -DE/DX =    0.0                 !
 ! D30   D(6,7,8,11)          -179.9913         -DE/DX =    0.0                 !
 ! D31   D(9,7,8,10)           179.9956         -DE/DX =    0.0                 !
 ! D32   D(9,7,8,11)             0.0037         -DE/DX =    0.0                 !
 ! D33   D(7,8,11,12)          179.9643         -DE/DX =    0.0                 !
 ! D34   D(7,8,11,13)           -0.0342         -DE/DX =    0.0                 !
 ! D35   D(10,8,11,12)          -0.0281         -DE/DX =    0.0                 !
 ! D36   D(10,8,11,13)         179.9733         -DE/DX =    0.0                 !
 --------------------------------------------------------------------------------
 GradGradGradGradGradGradGradGradGradGradGradGradGradGradGradGradGradGrad

                          Input orientation:                          
 ---------------------------------------------------------------------
 Center     Atomic      Atomic             Coordinates (Angstroms)
 Number     Number       Type             X           Y           Z
 ---------------------------------------------------------------------
      1          6           0       -9.895033   -0.425463   -0.047043
      2          6           0       -9.329159   -1.588815    0.472731
      3          6           0      -10.121683   -2.510384    1.172620
      4          6           0      -11.487072   -2.259246    1.349098
      5          6           0      -12.054614   -1.094374    0.828759
      6          6           0      -11.271491   -0.156541    0.122036
      7          6           0      -11.915903    1.047021   -0.401927
      8          6           0      -11.349838    2.060108   -1.099805
      9          1           0      -12.985089    1.120121   -0.194990
     10          1           0      -10.294687    2.081207   -1.356098
     11          6           0      -12.145853    3.195186   -1.550110
     12          8           0      -11.691670    4.159136   -2.193816
     13          1           0      -13.219672    3.158488   -1.281312
     14          1           0       -9.268900    0.277368   -0.585963
     15          1           0       -8.270081   -1.780413    0.334019
     16          1           0       -9.677061   -3.414551    1.575508
     17          1           0      -12.106197   -2.967839    1.889452
     18          1           0      -13.114797   -0.901012    0.966639
 ---------------------------------------------------------------------
                    Distance matrix (angstroms):
                    1          2          3          4          5
     1  C    0.000000
     2  C    1.394190   0.000000
     3  C    2.426076   1.402579   0.000000
     4  C    2.801171   2.423651   1.399465   0.000000
     5  C    2.424513   2.792728   2.420650   1.396346   0.000000
     6  C    1.412638   2.438658   2.822475   2.444079   1.411478
     7  C    2.525484   3.795248   4.284105   3.765818   2.473742
     8  C    3.066403   4.457651   5.249921   4.967170   3.763884
     9  H    3.458203   4.598914   4.821827   4.006043   2.611098
    10  H    2.856001   4.212591   5.244717   5.251609   4.237364
    11  C    4.520454   5.908664   6.638076   6.212103   4.905881
    12  O    5.371694   6.762461   7.634150   7.334148   6.071825
    13  H    5.041959   6.383544   6.910530   6.266801   4.888414
    14  H    1.084642   2.146416   3.404617   3.885764   3.412231
    15  H    2.149783   1.085172   2.159755   3.407154   3.877900
    16  H    3.408054   2.161126   1.085139   2.159197   3.404939
    17  H    3.886249   3.408921   2.159029   1.085081   2.153509
    18  H    3.408897   3.879185   3.404591   2.154196   1.086457
                    6          7          8          9         10
     6  C    0.000000
     7  C    1.462315   0.000000
     8  C    2.532304   1.354182   0.000000
     9  H    2.160275   1.091479   2.091964   0.000000
    10  H    2.854215   2.146701   1.086036   3.083849   0.000000
    11  C    3.846382   2.446592   1.457675   2.616594   2.169195
    12  O    4.915770   3.598112   2.391575   3.860552   2.640288
    13  H    4.093190   2.632759   2.176158   2.321651   3.117959
    14  H    2.167929   2.762764   2.787920   3.830556   2.213410
    15  H    3.419117   4.672047   5.127412   5.560958   4.676284
    16  H    3.907610   5.369198   6.318811   5.885657   6.259324
    17  H    3.424016   4.626632   5.898134   4.672126   6.269611
    18  H    2.159946   2.665549   4.019142   2.334776   4.716117
                   11         12         13         14         15
    11  C    0.000000
    12  O    1.244926   0.000000
    13  H    1.107559   2.041753   0.000000
    14  H    4.209525   4.850065   4.938924   0.000000
    15  H    6.582411   7.305852   7.176384   2.465455   0.000000
    16  H    7.717062   8.696390   7.994770   4.297537   2.488232
    17  H    7.057976   8.224274   6.987521   4.970845   4.306406
    18  H    4.904254   6.133422   4.641531   4.311621   4.964356
                   16         17         18
    16  H    0.000000
    17  H    2.489741   0.000000
    18  H    4.301933   2.478030   0.000000
 Stoichiometry    C9H8O
 Framework group  C1[X(C9H8O)]
 Deg. of freedom    48
 Full point group                 C1      NOp   1
 Largest Abelian subgroup         C1      NOp   1
 Largest concise Abelian subgroup C1      NOp   1
                         Standard orientation:                         
 ---------------------------------------------------------------------
 Center     Atomic      Atomic             Coordinates (Angstroms)
 Number     Number       Type             X           Y           Z
 ---------------------------------------------------------------------
      1          6           0        0.942713    1.091823   -0.000294
      2          6           0        2.307340    1.377408   -0.000066
      3          6           0        3.248549    0.337526    0.000265
      4          6           0        2.813871   -0.992721    0.000346
      5          6           0        1.447312   -1.279599    0.000033
      6          6           0        0.486895   -0.245254   -0.000229
      7          6           0       -0.931509   -0.600916   -0.000388
      8          6           0       -2.000285    0.230665   -0.000160
      9          1           0       -1.133909   -1.673464   -0.000649
     10          1           0       -1.904751    1.312491    0.000175
     11          6           0       -3.359139   -0.296906   -0.000182
     12          8           0       -4.385276    0.407994    0.000658
     13          1           0       -3.439580   -1.401540   -0.000992
     14          1           0        0.227303    1.907076   -0.000644
     15          1           0        2.640909    2.410040   -0.000160
     16          1           0        4.309707    0.564394    0.000470
     17          1           0        3.536443   -1.802222    0.000556
     18          1           0        1.111602   -2.312888    0.000039
 ---------------------------------------------------------------------
 Rotational constants (GHZ):      4.8436773      0.5730269      0.5124070

 **********************************************************************

            Population analysis using the SCF density.

 **********************************************************************

 Orbital symmetries:
       Occupied  (A) (A) (A) (A) (A) (A) (A) (A) (A) (A) (A) (A)
                 (A) (A) (A) (A) (A) (A) (A) (A) (A) (A) (A) (A)
                 (A) (A) (A) (A) (A) (A) (A) (A) (A) (A) (A)
       Virtual   (A) (A) (A) (A) (A) (A) (A) (A) (A) (A) (A) (A)
                 (A) (A) (A) (A) (A) (A) (A) (A) (A) (A) (A) (A)
                 (A) (A) (A) (A) (A) (A) (A) (A) (A) (A) (A) (A)
                 (A) (A) (A) (A) (A) (A) (A) (A) (A) (A) (A) (A)
                 (A) (A) (A) (A) (A) (A) (A) (A) (A) (A) (A) (A)
                 (A) (A) (A) (A) (A) (A) (A) (A) (A) (A) (A)
 The electronic state is 1-A.
 Alpha  occ. eigenvalues --  -19.13833 -10.27061 -10.22408 -10.21790 -10.20797
 Alpha  occ. eigenvalues --  -10.20714 -10.20704 -10.20521 -10.20509 -10.20179
 Alpha  occ. eigenvalues --   -1.03941  -0.88054  -0.82195  -0.76730  -0.76058
 Alpha  occ. eigenvalues --   -0.66615  -0.62899  -0.59903  -0.57284  -0.53534
 Alpha  occ. eigenvalues --   -0.49382  -0.48267  -0.45570  -0.44879  -0.44034
 Alpha  occ. eigenvalues --   -0.40861  -0.39908  -0.39722  -0.38257  -0.36823
 Alpha  occ. eigenvalues --   -0.35819  -0.31531  -0.26997  -0.24876  -0.24403
 Alpha virt. eigenvalues --   -0.08220  -0.01622   0.00352   0.06853   0.08232
 Alpha virt. eigenvalues --    0.08865   0.12626   0.13521   0.15070   0.15503
 Alpha virt. eigenvalues --    0.15794   0.18164   0.20793   0.24080   0.26943
 Alpha virt. eigenvalues --    0.28350   0.29265   0.32253   0.33701   0.39218
 Alpha virt. eigenvalues --    0.42775   0.48043   0.49499   0.52110   0.52831
 Alpha virt. eigenvalues --    0.54731   0.57292   0.57372   0.58118   0.58908
 Alpha virt. eigenvalues --    0.60039   0.60907   0.61683   0.62096   0.64080
 Alpha virt. eigenvalues --    0.64127   0.64747   0.67812   0.68770   0.68782
 Alpha virt. eigenvalues --    0.70531   0.75808   0.81512   0.83535   0.83903
 Alpha virt. eigenvalues --    0.86053   0.86351   0.88541   0.91869   0.92738
 Alpha virt. eigenvalues --    0.95473   0.96275   0.96736   0.98094   0.99794
 Alpha virt. eigenvalues --    1.03727   1.05572   1.09018   1.10592   1.12951
 Alpha virt. eigenvalues --    1.16129   1.18589   1.19937   1.22046   1.26975
 Alpha virt. eigenvalues --    1.39276   1.45147   1.47159   1.56845   1.81536
 Alpha virt. eigenvalues --    1.90049
          Condensed to atoms (all electrons):
               1          2          3          4          5          6
     1  C    4.995788   0.508477  -0.056113  -0.036172  -0.073992   0.514830
     2  C    0.508477   4.911543   0.530075  -0.044128  -0.039661  -0.029255
     3  C   -0.056113   0.530075   4.890308   0.535789  -0.055350  -0.028161
     4  C   -0.036172  -0.044128   0.535789   4.913129   0.497344  -0.031162
     5  C   -0.073992  -0.039661  -0.055350   0.497344   5.029855   0.492361
     6  C    0.514830  -0.029255  -0.028161  -0.031162   0.492361   4.799515
     7  C   -0.053550   0.007340   0.000600   0.005792  -0.024257   0.336295
     8  C   -0.011002   0.000234   0.000009  -0.000319   0.006479  -0.021362
     9  H    0.005146  -0.000184  -0.000002   0.000486  -0.005798  -0.041422
    10  H    0.001728   0.000046  -0.000004   0.000005   0.000174  -0.007475
    11  C    0.000460  -0.000005   0.000000   0.000002  -0.000210   0.002799
    12  O    0.000004   0.000000   0.000000   0.000000   0.000000  -0.000117
    13  H    0.000011   0.000000   0.000000   0.000000   0.000000   0.000418
    14  H    0.352646  -0.035998   0.004466   0.000279   0.005080  -0.035734
    15  H   -0.030218   0.353527  -0.034793   0.004126   0.000894   0.003435
    16  H    0.004807  -0.035063   0.355534  -0.035233   0.004744   0.000458
    17  H    0.000798   0.004200  -0.034422   0.353504  -0.030377   0.003423
    18  H    0.004809   0.000318   0.004462  -0.034379   0.354649  -0.044460
               7          8          9         10         11         12
     1  C   -0.053550  -0.011002   0.005146   0.001728   0.000460   0.000004
     2  C    0.007340   0.000234  -0.000184   0.000046  -0.000005   0.000000
     3  C    0.000600   0.000009  -0.000002  -0.000004   0.000000   0.000000
     4  C    0.005792  -0.000319   0.000486   0.000005   0.000002   0.000000
     5  C   -0.024257   0.006479  -0.005798   0.000174  -0.000210   0.000000
     6  C    0.336295  -0.021362  -0.041422  -0.007475   0.002799  -0.000117
     7  C    5.144201   0.361437   0.368695  -0.043612   0.040942   0.003766
     8  C    0.361437   5.528127  -0.072385   0.357692   0.195292  -0.075842
     9  H    0.368695  -0.072385   0.591930   0.004775  -0.003187   0.000117
    10  H   -0.043612   0.357692   0.004775   0.558022  -0.033487   0.001273
    11  C    0.040942   0.195292  -0.003187  -0.033487   4.794387   0.468709
    12  O    0.003766  -0.075842   0.000117   0.001273   0.468709   8.081413
    13  H    0.019357  -0.157404   0.009196   0.004883   0.353648  -0.062724
    14  H   -0.010832   0.004656   0.000050   0.004850   0.000000  -0.000003
    15  H   -0.000209   0.000010   0.000002   0.000003   0.000000   0.000000
    16  H    0.000000   0.000000   0.000000   0.000000   0.000000   0.000000
    17  H   -0.000187   0.000002  -0.000005   0.000000   0.000000   0.000000
    18  H   -0.006211   0.000284   0.006083   0.000004  -0.000002   0.000000
              13         14         15         16         17         18
     1  C    0.000011   0.352646  -0.030218   0.004807   0.000798   0.004809
     2  C    0.000000  -0.035998   0.353527  -0.035063   0.004200   0.000318
     3  C    0.000000   0.004466  -0.034793   0.355534  -0.034422   0.004462
     4  C    0.000000   0.000279   0.004126  -0.035233   0.353504  -0.034379
     5  C    0.000000   0.005080   0.000894   0.004744  -0.030377   0.354649
     6  C    0.000418  -0.035734   0.003435   0.000458   0.003423  -0.044460
     7  C    0.019357  -0.010832  -0.000209   0.000000  -0.000187  -0.006211
     8  C   -0.157404   0.004656   0.000010   0.000000   0.000002   0.000284
     9  H    0.009196   0.000050   0.000002   0.000000  -0.000005   0.006083
    10  H    0.004883   0.004850   0.000003   0.000000   0.000000   0.000004
    11  C    0.353648   0.000000   0.000000   0.000000   0.000000  -0.000002
    12  O   -0.062724  -0.000003   0.000000   0.000000   0.000000   0.000000
    13  H    0.727189   0.000003   0.000000   0.000000   0.000000   0.000008
    14  H    0.000003   0.574778  -0.003972  -0.000160   0.000012  -0.000162
    15  H    0.000000  -0.003972   0.574458  -0.004142  -0.000172   0.000013
    16  H    0.000000  -0.000160  -0.004142   0.576903  -0.004185  -0.000163
    17  H    0.000000   0.000012  -0.000172  -0.004185   0.575339  -0.004137
    18  H    0.000008  -0.000162   0.000013  -0.000163  -0.004137   0.582585
 Mulliken charges:
               1
     1  C   -0.128458
     2  C   -0.131467
     3  C   -0.112399
     4  C   -0.129063
     5  C   -0.161936
     6  C    0.085613
     7  C   -0.149568
     8  C   -0.115908
     9  H    0.136502
    10  H    0.151124
    11  C    0.180652
    12  O   -0.416597
    13  H    0.105415
    14  H    0.140041
    15  H    0.137039
    16  H    0.136501
    17  H    0.136208
    18  H    0.136299
 Sum of Mulliken charges =   0.00000
 Mulliken charges with hydrogens summed into heavy atoms:
               1
     1  C    0.011583
     2  C    0.005573
     3  C    0.024102
     4  C    0.007144
     5  C   -0.025637
     6  C    0.085613
     7  C   -0.013066
     8  C    0.035216
    11  C    0.286068
    12  O   -0.416597
 Electronic spatial extent (au):  <R**2>=           2043.5447
 Charge=              0.0000 electrons
 Dipole moment (field-independent basis, Debye):
    X=              4.8215    Y=             -1.2218    Z=             -0.0017  Tot=              4.9738
 Quadrupole moment (field-independent basis, Debye-Ang):
   XX=            -73.8689   YY=            -51.2217   ZZ=            -61.2696
   XY=              5.4140   XZ=              0.0087   YZ=             -0.0010
 Traceless Quadrupole moment (field-independent basis, Debye-Ang):
   XX=            -11.7488   YY=             10.8984   ZZ=              0.8505
   XY=              5.4140   XZ=              0.0087   YZ=             -0.0010
 Octapole moment (field-independent basis, Debye-Ang**2):
  XXX=            134.0025  YYY=              1.2466  ZZZ=              0.0036  XYY=              1.6735
  XXY=            -21.7205  XXZ=             -0.0259  XZZ=            -11.6644  YZZ=              0.6582
  YYZ=             -0.0017  XYZ=              0.0005
 Hexadecapole moment (field-independent basis, Debye-Ang**3):
 XXXX=          -2725.7736 YYYY=           -330.2057 ZZZZ=            -61.1140 XXXY=             94.3784
 XXXZ=              0.1652 YYYX=             -1.7439 YYYZ=             -0.0031 ZZZX=             -0.0158
 ZZZY=              0.0016 XXYY=           -411.1332 XXZZ=           -399.1205 YYZZ=            -76.0700
 XXYZ=             -0.0173 YYXZ=              0.0036 ZZXY=             -3.1073
 N-N= 4.384676284006D+02 E-N=-1.859910801160D+03  KE= 4.204908934915D+02
 1|1|UNPC-DESKTOP-VU8DQ3H|FOpt|RB3LYP|6-31G|C9H8O1|GHS AZIM SHAH|01-Apr
 -2024|0||# opt b3lyp/6-31g geom=connectivity||comp6||0,1|C,-9.89503258
 64,-0.4254628731,-0.0470430724|C,-9.3291589274,-1.5888145217,0.4727313
 895|C,-10.1216830086,-2.5103835879,1.172620443|C,-11.4870722968,-2.259
 2457188,1.3490979364|C,-12.0546135074,-1.0943736372,0.8287594682|C,-11
 .2714914292,-0.1565409952,0.1220356587|C,-11.9159034133,1.0470212645,-
 0.4019268889|C,-11.3498379025,2.060108044,-1.0998046971|H,-12.98508949
 63,1.1201205661,-0.1949896519|H,-10.2946869278,2.0812074017,-1.3560977
 429|C,-12.1458529939,3.1951860891,-1.5501095303|O,-11.6916699342,4.159
 1364704,-2.1938160581|H,-13.2196724526,3.158487644,-1.2813115548|H,-9.
 2688995333,0.2773678843,-0.5859634927|H,-8.2700808232,-1.7804127975,0.
 3340190609|H,-9.6770612159,-3.4145510343,1.5755079577|H,-12.1061966459
 ,-2.9678386544,1.8894518642|H,-13.1147969051,-0.901011544,0.9666389104
 ||Version=IA32W-G09RevD.01|State=1-A|HF=-422.8702935|RMSD=6.341e-009|R
 MSF=1.209e-005|Dipole=-0.0529326,-1.7022158,0.9638245|Quadrupole=8.685
 2414,-7.1164547,-1.5687867,-0.8346738,-1.4011996,4.5220373|PG=C01 [X(C
 9H8O1)]||@


 THE ENLIGHTENED ONE, BECAUSE HE SAW MANKIND DROWNING  
 IN THE GREAT SEA OF BIRTH, DEATH, AND SORROW, LONGED TO SAVE 
 THEM, FOR THIS HE WAS MOVED TO PITY.                         
 BECAUSE HE SAW MEN OF THE WORLD STRAYING IN FALSE PATHS, AND 
 NONE TO GUIDE THEM, FOR THIS HE WAS MOVED TO PITY.           
                     ..................                       
 BECAUSE HE SAW THE MEN OF THE WORLD PLOUGHING THEIR FIELDS,  
 SOWING THE SEED, TRAFFICKING, HUCKSTERING, BUYING, SELLING,  
 AND AT THE END WINNOWING NOTHING BUT BITTERNESS,             
 FOR THIS HE WAS MOVED TO PITY......                   
                   BUDAH'S PITY - UPSAKA SILA SUTRA           
 Job cpu time:       0 days  0 hours  4 minutes 58.0 seconds.
 File lengths (MBytes):  RWF=      7 Int=      0 D2E=      0 Chk=      2 Scr=      1
 Normal termination of Gaussian 09 at Mon Apr 01 00:53:44 2024.
