# Supplementary material for: Phytochemical profiling of Vitex negundo seeds via UHPLC-QTOF-MS/MS analyses with antimicrobial evaluation and in silico targeting of DNA Gyrase B and Secreted Aspartic Proteinase 2 (SAP2)
Source: PLoS One. 2026 Mar 13;21(3):e0343965. doi: 10.1371/journal.pone.0343965 (PMC12987476; doi:10.1371/journal.pone.0343965)
Supplement: S7 Data — (ZIP) [file pone.0343965.s008.zip › PONE-D-25-51583/Vitex Raw material/DFT Vitex all data/comp6/comp6.sdf]

Fragment
  Chem3D Core 12.0.203202405483D

 18 18  0  0  0  0  0  0  0  0999 V2000
   -9.8484   -0.1445    0.3545 C   0  0  0  0  0  0  0  0  0  0  0  0
   -9.3137   -1.3891    0.6870 C   0  0  0  0  0  0  0  0  0  0  0  0
  -10.1621   -2.4593    0.9708 C   0  0  0  0  0  0  0  0  0  0  0  0
  -11.5451   -2.2848    0.9222 C   0  0  0  0  0  0  0  0  0  0  0  0
  -12.0798   -1.0402    0.5898 C   0  0  0  0  0  0  0  0  0  0  0  0
  -11.2314    0.0300    0.3059 C   0  0  0  0  0  0  0  0  0  0  0  0
  -11.7439    1.2231   -0.0128 C   0  0  0  0  0  0  0  0  0  0  0  0
  -11.6065    1.6995   -1.2544 C   0  0  0  0  0  0  0  0  0  0  0  0
  -12.2785    1.8126    0.7466 H   0  0  0  0  0  0  0  0  0  0  0  0
  -11.0719    1.1100   -2.0138 H   0  0  0  0  0  0  0  0  0  0  0  0
  -12.1244    2.9051   -1.5764 C   0  0  0  0  0  0  0  0  0  0  0  0
  -12.0003    3.3355   -2.6983 O   0  0  0  0  0  0  0  0  0  0  0  0
  -12.6653    3.5016   -0.8081 H   0  0  0  0  0  0  0  0  0  0  0  0
   -9.1794    0.6995    0.1306 H   0  0  0  0  0  0  0  0  0  0  0  0
   -8.2230   -1.5267    0.7255 H   0  0  0  0  0  0  0  0  0  0  0  0
   -9.7405   -3.4409    1.2330 H   0  0  0  0  0  0  0  0  0  0  0  0
  -12.2141   -3.1288    1.1461 H   0  0  0  0  0  0  0  0  0  0  0  0
  -13.1705   -0.9026    0.5516 H   0  0  0  0  0  0  0  0  0  0  0  0
  1  2  1  0      
  1  6  2  0      
  1 14  1  0      
  2  3  2  0      
  2 15  1  0      
  3  4  1  0      
  3 16  1  0      
  4  5  2  0      
  4 17  1  0      
  5  6  1  0      
  5 18  1  0      
  6  7  1  0      
  7  8  2  0      
  7  9  1  0      
  8 10  1  0      
  8 11  1  0      
 11 12  2  0      
 11 13  1  0      
M  END
$$$$
