# Supplementary material for: Phytochemical profiling of Vitex negundo seeds via UHPLC-QTOF-MS/MS analyses with antimicrobial evaluation and in silico targeting of DNA Gyrase B and Secreted Aspartic Proteinase 2 (SAP2)
Source: PLoS One. 2026 Mar 13;21(3):e0343965. doi: 10.1371/journal.pone.0343965 (PMC12987476; doi:10.1371/journal.pone.0343965)
Supplement: S7 Data — (ZIP) [file pone.0343965.s008.zip › PONE-D-25-51583/Vitex Raw material/DFT Vitex all data/comp7/comp7.gjf]

%chk=C:\Users\GHS Azim Shah\Desktop\comp7.chk
# opt b3lyp/6-31g geom=connectivity

comp7

0 1
 C                 -9.01690000    0.34900000    0.00000000
 C                 -7.71000000    1.10350000    0.00000000
 C                 -6.55190000    0.11440000    0.00000000
 C                 -5.23300000    0.87590000    0.00000000
 C                 -4.07490000   -0.11320000    0.00000000
 C                 -2.75590000    0.64830000    0.00000000
 C                 -1.59780000   -0.34080000    0.00000000
 C                 -0.27890000    0.42070000    0.00000000
 C                  0.87920000   -0.56840000    0.00000000
 C                  2.19820000    0.19310000    0.00000000
 C                  3.35630000   -0.79600000    0.00000000
 C                  4.67520000   -0.03450000    0.00000000
 C                  5.83330000   -1.02360000    0.00000000
 C                  7.15230000   -0.26210000    0.00000000
 O                 -9.01690000   -0.98900000    0.00000000
 O                -10.06300000    0.95300000    0.00000000
 H                 -7.65130000    1.74270000   -0.90920000
 H                 -7.65120000    1.74330000    0.90880000
 H                 -6.61070000   -0.52480000    0.90930000
 H                 -6.61070000   -0.52540000   -0.90880000
 H                 -5.17420000    1.51510000   -0.90920000
 H                 -5.17420000    1.51570000    0.90880000
 H                 -4.13360000   -0.75240000    0.90930000
 H                 -4.13370000   -0.75300000   -0.90880000
 H                 -2.69720000    1.28750000   -0.90920000
 H                 -2.69710000    1.28810000    0.90880000
 H                 -1.65660000   -0.98000000    0.90930000
 H                 -1.65660000   -0.98060000   -0.90880000
 H                 -0.22010000    1.05990000   -0.90920000
 H                 -0.22010000    1.06050000    0.90880000
 H                  0.82050000   -1.20760000    0.90930000
 H                  0.82040000   -1.20820000   -0.90880000
 H                  2.25690000    0.83230000   -0.90920000
 H                  2.25700000    0.83290000    0.90880000
 H                  3.29750000   -1.43520000    0.90930000
 H                  3.29750000   -1.43590000   -0.90880000
 H                  4.73400000    0.60470000   -0.90920000
 H                  4.73400000    0.60530000    0.90880000
 H                  5.77460000   -1.66280000    0.90930000
 H                  5.77450000   -1.66350000   -0.90880000
 H                  7.99860000   -0.98500000    0.00000000
 H                  7.21100000    0.37710000   -0.90920000
 H                  7.21110000    0.37770000    0.90880000
 H                 -9.95070000   -1.25850000    0.00000000

 1 2 1.0 15 1.0 16 2.0
 2 3 1.0 17 1.0 18 1.0
 3 4 1.0 19 1.0 20 1.0
 4 5 1.0 21 1.0 22 1.0
 5 6 1.0 23 1.0 24 1.0
 6 7 1.0 25 1.0 26 1.0
 7 8 1.0 27 1.0 28 1.0
 8 9 1.0 29 1.0 30 1.0
 9 10 1.0 31 1.0 32 1.0
 10 11 1.0 33 1.0 34 1.0
 11 12 1.0 35 1.0 36 1.0
 12 13 1.0 37 1.0 38 1.0
 13 14 1.0 39 1.0 40 1.0
 14 41 1.0 42 1.0 43 1.0
 15 44 1.0
 16
 17
 18
 19
 20
 21
 22
 23
 24
 25
 26
 27
 28
 29
 30
 31
 32
 33
 34
 35
 36
 37
 38
 39
 40
 41
 42
 43
 44
