# Supplementary material for: Phytochemical profiling of Vitex negundo seeds via UHPLC-QTOF-MS/MS analyses with antimicrobial evaluation and in silico targeting of DNA Gyrase B and Secreted Aspartic Proteinase 2 (SAP2)
Source: PLoS One. 2026 Mar 13;21(3):e0343965. doi: 10.1371/journal.pone.0343965 (PMC12987476; doi:10.1371/journal.pone.0343965)
Supplement: S7 Data — (ZIP) [file pone.0343965.s008.zip › PONE-D-25-51583/Vitex Raw material/DFT Vitex all data/comp7/COMP7.LOG]

 Entering Link 1 = C:\G09W\l1.exe PID=     10904.
  
 Copyright (c) 1988,1990,1992,1993,1995,1998,2003,2009,2013,
            Gaussian, Inc.  All Rights Reserved.
  
 This is part of the Gaussian(R) 09 program.  It is based on
 the Gaussian(R) 03 system (copyright 2003, Gaussian, Inc.),
 the Gaussian(R) 98 system (copyright 1998, Gaussian, Inc.),
 the Gaussian(R) 94 system (copyright 1995, Gaussian, Inc.),
 the Gaussian 92(TM) system (copyright 1992, Gaussian, Inc.),
 the Gaussian 90(TM) system (copyright 1990, Gaussian, Inc.),
 the Gaussian 88(TM) system (copyright 1988, Gaussian, Inc.),
 the Gaussian 86(TM) system (copyright 1986, Carnegie Mellon
 University), and the Gaussian 82(TM) system (copyright 1983,
 Carnegie Mellon University). Gaussian is a federally registered
 trademark of Gaussian, Inc.
  
 This software contains proprietary and confidential information,
 including trade secrets, belonging to Gaussian, Inc.
  
 This software is provided under written license and may be
 used, copied, transmitted, or stored only in accord with that
 written license.
  
 The following legend is applicable only to US Government
 contracts under FAR:
  
                    RESTRICTED RIGHTS LEGEND
  
 Use, reproduction and disclosure by the US Government is
 subject to restrictions as set forth in subparagraphs (a)
 and (c) of the Commercial Computer Software - Restricted
 Rights clause in FAR 52.227-19.
  
 Gaussian, Inc.
 340 Quinnipiac St., Bldg. 40, Wallingford CT 06492
  
  
 ---------------------------------------------------------------
 Warning -- This program may not be used in any manner that
 competes with the business of Gaussian, Inc. or will provide
 assistance to any competitor of Gaussian, Inc.  The licensee
 of this program is prohibited from giving any competitor of
 Gaussian, Inc. access to this program.  By using this program,
 the user acknowledges that Gaussian, Inc. is engaged in the
 business of creating and licensing software in the field of
 computational chemistry and represents and warrants to the
 licensee that it is not a competitor of Gaussian, Inc. and that
 it will not use this program in any manner prohibited above.
 ---------------------------------------------------------------
  

 Cite this work as:
 Gaussian 09, Revision D.01,
 M. J. Frisch, G. W. Trucks, H. B. Schlegel, G. E. Scuseria, 
 M. A. Robb, J. R. Cheeseman, G. Scalmani, V. Barone, B. Mennucci, 
 G. A. Petersson, H. Nakatsuji, M. Caricato, X. Li, H. P. Hratchian, 
 A. F. Izmaylov, J. Bloino, G. Zheng, J. L. Sonnenberg, M. Hada, 
 M. Ehara, K. Toyota, R. Fukuda, J. Hasegawa, M. Ishida, T. Nakajima, 
 Y. Honda, O. Kitao, H. Nakai, T. Vreven, J. A. Montgomery, Jr., 
 J. E. Peralta, F. Ogliaro, M. Bearpark, J. J. Heyd, E. Brothers, 
 K. N. Kudin, V. N. Staroverov, T. Keith, R. Kobayashi, J. Normand, 
 K. Raghavachari, A. Rendell, J. C. Burant, S. S. Iyengar, J. Tomasi, 
 M. Cossi, N. Rega, J. M. Millam, M. Klene, J. E. Knox, J. B. Cross, 
 V. Bakken, C. Adamo, J. Jaramillo, R. Gomperts, R. E. Stratmann, 
 O. Yazyev, A. J. Austin, R. Cammi, C. Pomelli, J. W. Ochterski, 
 R. L. Martin, K. Morokuma, V. G. Zakrzewski, G. A. Voth, 
 P. Salvador, J. J. Dannenberg, S. Dapprich, A. D. Daniels, 
 O. Farkas, J. B. Foresman, J. V. Ortiz, J. Cioslowski, 
 and D. J. Fox, Gaussian, Inc., Wallingford CT, 2013.
 
 ******************************************
 Gaussian 09:  IA32W-G09RevD.01 24-Apr-2013
                01-Apr-2024 
 ******************************************
 %chk=C:\Users\GHS Azim Shah\Desktop\comp7.chk
 -----------------------------------
 # opt b3lyp/6-31g geom=connectivity
 -----------------------------------
 1/14=-1,18=20,19=15,26=3,38=1,57=2/1,3;
 2/9=110,12=2,17=6,18=5,40=1/2;
 3/5=1,6=6,11=2,16=1,25=1,30=1,71=1,74=-5/1,2,3;
 4//1;
 5/5=2,38=5/2;
 6/7=2,8=2,9=2,10=2,28=1/1;
 7//1,2,3,16;
 1/14=-1,18=20,19=15,26=3/3(2);
 2/9=110/2;
 99//99;
 2/9=110/2;
 3/5=1,6=6,11=2,16=1,25=1,30=1,71=1,74=-5/1,2,3;
 4/5=5,16=3,69=1/1;
 5/5=2,38=5/2;
 7//1,2,3,16;
 1/14=-1,18=20,19=15,26=3/3(-5);
 2/9=110/2;
 6/7=2,8=2,9=2,10=2,19=2,28=1/1;
 99/9=1/99;
 -----
 comp7
 -----
 Symbolic Z-matrix:
 Charge =  0 Multiplicity = 1
 C                    -9.0169    0.349     0. 
 C                    -7.71      1.1035    0. 
 C                    -6.5519    0.1144    0. 
 C                    -5.233     0.8759    0. 
 C                    -4.0749   -0.1132    0. 
 C                    -2.7559    0.6483    0. 
 C                    -1.5978   -0.3408    0. 
 C                    -0.2789    0.4207    0. 
 C                     0.8792   -0.5684    0. 
 C                     2.1982    0.1931    0. 
 C                     3.3563   -0.796     0. 
 C                     4.6752   -0.0345    0. 
 C                     5.8333   -1.0236    0. 
 C                     7.1523   -0.2621    0. 
 O                    -9.0169   -0.989     0. 
 O                    -10.063    0.953     0. 
 H                    -7.6513    1.7427   -0.9092 
 H                    -7.6512    1.7433    0.9088 
 H                    -6.6107   -0.5248    0.9093 
 H                    -6.6107   -0.5254   -0.9088 
 H                    -5.1742    1.5151   -0.9092 
 H                    -5.1742    1.5157    0.9088 
 H                    -4.1336   -0.7524    0.9093 
 H                    -4.1337   -0.753    -0.9088 
 H                    -2.6972    1.2875   -0.9092 
 H                    -2.6971    1.2881    0.9088 
 H                    -1.6566   -0.98      0.9093 
 H                    -1.6566   -0.9806   -0.9088 
 H                    -0.2201    1.0599   -0.9092 
 H                    -0.2201    1.0605    0.9088 
 H                     0.8205   -1.2076    0.9093 
 H                     0.8204   -1.2082   -0.9088 
 H                     2.2569    0.8323   -0.9092 
 H                     2.257     0.8329    0.9088 
 H                     3.2975   -1.4352    0.9093 
 H                     3.2975   -1.4359   -0.9088 
 H                     4.734     0.6047   -0.9092 
 H                     4.734     0.6053    0.9088 
 H                     5.7746   -1.6628    0.9093 
 H                     5.7745   -1.6635   -0.9088 
 H                     7.9986   -0.985     0. 
 H                     7.211     0.3771   -0.9092 
 H                     7.2111    0.3777    0.9088 
 H                    -9.9507   -1.2585    0. 
 

 GradGradGradGradGradGradGradGradGradGradGradGradGradGradGradGradGradGrad
 Berny optimization.
 Initialization pass.
                           ----------------------------
                           !    Initial Parameters    !
                           ! (Angstroms and Degrees)  !
 --------------------------                            --------------------------
 ! Name  Definition              Value          Derivative Info.                !
 --------------------------------------------------------------------------------
 ! R1    R(1,2)                  1.5091         estimate D2E/DX2                !
 ! R2    R(1,15)                 1.338          estimate D2E/DX2                !
 ! R3    R(1,16)                 1.2079         estimate D2E/DX2                !
 ! R4    R(2,3)                  1.523          estimate D2E/DX2                !
 ! R5    R(2,17)                 1.113          estimate D2E/DX2                !
 ! R6    R(2,18)                 1.113          estimate D2E/DX2                !
 ! R7    R(3,4)                  1.523          estimate D2E/DX2                !
 ! R8    R(3,19)                 1.113          estimate D2E/DX2                !
 ! R9    R(3,20)                 1.113          estimate D2E/DX2                !
 ! R10   R(4,5)                  1.523          estimate D2E/DX2                !
 ! R11   R(4,21)                 1.113          estimate D2E/DX2                !
 ! R12   R(4,22)                 1.113          estimate D2E/DX2                !
 ! R13   R(5,6)                  1.523          estimate D2E/DX2                !
 ! R14   R(5,23)                 1.113          estimate D2E/DX2                !
 ! R15   R(5,24)                 1.113          estimate D2E/DX2                !
 ! R16   R(6,7)                  1.523          estimate D2E/DX2                !
 ! R17   R(6,25)                 1.113          estimate D2E/DX2                !
 ! R18   R(6,26)                 1.113          estimate D2E/DX2                !
 ! R19   R(7,8)                  1.523          estimate D2E/DX2                !
 ! R20   R(7,27)                 1.113          estimate D2E/DX2                !
 ! R21   R(7,28)                 1.113          estimate D2E/DX2                !
 ! R22   R(8,9)                  1.523          estimate D2E/DX2                !
 ! R23   R(8,29)                 1.113          estimate D2E/DX2                !
 ! R24   R(8,30)                 1.113          estimate D2E/DX2                !
 ! R25   R(9,10)                 1.523          estimate D2E/DX2                !
 ! R26   R(9,31)                 1.113          estimate D2E/DX2                !
 ! R27   R(9,32)                 1.113          estimate D2E/DX2                !
 ! R28   R(10,11)                1.523          estimate D2E/DX2                !
 ! R29   R(10,33)                1.113          estimate D2E/DX2                !
 ! R30   R(10,34)                1.113          estimate D2E/DX2                !
 ! R31   R(11,12)                1.523          estimate D2E/DX2                !
 ! R32   R(11,35)                1.113          estimate D2E/DX2                !
 ! R33   R(11,36)                1.113          estimate D2E/DX2                !
 ! R34   R(12,13)                1.523          estimate D2E/DX2                !
 ! R35   R(12,37)                1.113          estimate D2E/DX2                !
 ! R36   R(12,38)                1.113          estimate D2E/DX2                !
 ! R37   R(13,14)                1.523          estimate D2E/DX2                !
 ! R38   R(13,39)                1.113          estimate D2E/DX2                !
 ! R39   R(13,40)                1.113          estimate D2E/DX2                !
 ! R40   R(14,41)                1.113          estimate D2E/DX2                !
 ! R41   R(14,42)                1.113          estimate D2E/DX2                !
 ! R42   R(14,43)                1.113          estimate D2E/DX2                !
 ! R43   R(15,44)                0.9719         estimate D2E/DX2                !
 ! A1    A(2,1,15)             119.9987         estimate D2E/DX2                !
 ! A2    A(2,1,16)             119.9999         estimate D2E/DX2                !
 ! A3    A(15,1,16)            120.0014         estimate D2E/DX2                !
 ! A4    A(1,2,3)              109.5016         estimate D2E/DX2                !
 ! A5    A(1,2,17)             109.4406         estimate D2E/DX2                !
 ! A6    A(1,2,18)             109.4613         estimate D2E/DX2                !
 ! A7    A(3,2,17)             109.4441         estimate D2E/DX2                !
 ! A8    A(3,2,18)             109.4608         estimate D2E/DX2                !
 ! A9    A(17,2,18)            109.5189         estimate D2E/DX2                !
 ! A10   A(2,3,4)              109.4992         estimate D2E/DX2                !
 ! A11   A(2,3,19)             109.4384         estimate D2E/DX2                !
 ! A12   A(2,3,20)             109.4608         estimate D2E/DX2                !
 ! A13   A(4,3,19)             109.4449         estimate D2E/DX2                !
 ! A14   A(4,3,20)             109.4625         estimate D2E/DX2                !
 ! A15   A(19,3,20)            109.5215         estimate D2E/DX2                !
 ! A16   A(3,4,5)              109.4992         estimate D2E/DX2                !
 ! A17   A(3,4,21)             109.4464         estimate D2E/DX2                !
 ! A18   A(3,4,22)             109.4625         estimate D2E/DX2                !
 ! A19   A(5,4,21)             109.4399         estimate D2E/DX2                !
 ! A20   A(5,4,22)             109.4608         estimate D2E/DX2                !
 ! A21   A(21,4,22)            109.5185         estimate D2E/DX2                !
 ! A22   A(4,5,6)              109.5011         estimate D2E/DX2                !
 ! A23   A(4,5,23)             109.4426         estimate D2E/DX2                !
 ! A24   A(4,5,24)             109.4608         estimate D2E/DX2                !
 ! A25   A(6,5,23)             109.4394         estimate D2E/DX2                !
 ! A26   A(6,5,24)             109.4615         estimate D2E/DX2                !
 ! A27   A(23,5,24)            109.5219         estimate D2E/DX2                !
 ! A28   A(5,6,7)              109.5011         estimate D2E/DX2                !
 ! A29   A(5,6,25)             109.4408         estimate D2E/DX2                !
 ! A30   A(5,6,26)             109.4615         estimate D2E/DX2                !
 ! A31   A(7,6,25)             109.4441         estimate D2E/DX2                !
 ! A32   A(7,6,26)             109.4608         estimate D2E/DX2                !
 ! A33   A(25,6,26)            109.5189         estimate D2E/DX2                !
 ! A34   A(6,7,8)              109.4992         estimate D2E/DX2                !
 ! A35   A(6,7,27)             109.4384         estimate D2E/DX2                !
 ! A36   A(6,7,28)             109.4608         estimate D2E/DX2                !
 ! A37   A(8,7,27)             109.4449         estimate D2E/DX2                !
 ! A38   A(8,7,28)             109.4625         estimate D2E/DX2                !
 ! A39   A(27,7,28)            109.5215         estimate D2E/DX2                !
 ! A40   A(7,8,9)              109.4992         estimate D2E/DX2                !
 ! A41   A(7,8,29)             109.4464         estimate D2E/DX2                !
 ! A42   A(7,8,30)             109.4625         estimate D2E/DX2                !
 ! A43   A(9,8,29)             109.4399         estimate D2E/DX2                !
 ! A44   A(9,8,30)             109.4608         estimate D2E/DX2                !
 ! A45   A(29,8,30)            109.5185         estimate D2E/DX2                !
 ! A46   A(8,9,10)             109.5011         estimate D2E/DX2                !
 ! A47   A(8,9,31)             109.4426         estimate D2E/DX2                !
 ! A48   A(8,9,32)             109.4608         estimate D2E/DX2                !
 ! A49   A(10,9,31)            109.4394         estimate D2E/DX2                !
 ! A50   A(10,9,32)            109.4615         estimate D2E/DX2                !
 ! A51   A(31,9,32)            109.5219         estimate D2E/DX2                !
 ! A52   A(9,10,11)            109.5011         estimate D2E/DX2                !
 ! A53   A(9,10,33)            109.4408         estimate D2E/DX2                !
 ! A54   A(9,10,34)            109.4615         estimate D2E/DX2                !
 ! A55   A(11,10,33)           109.4441         estimate D2E/DX2                !
 ! A56   A(11,10,34)           109.4608         estimate D2E/DX2                !
 ! A57   A(33,10,34)           109.5189         estimate D2E/DX2                !
 ! A58   A(10,11,12)           109.4992         estimate D2E/DX2                !
 ! A59   A(10,11,35)           109.4384         estimate D2E/DX2                !
 ! A60   A(10,11,36)           109.4633         estimate D2E/DX2                !
 ! A61   A(12,11,35)           109.4449         estimate D2E/DX2                !
 ! A62   A(12,11,36)           109.4641         estimate D2E/DX2                !
 ! A63   A(35,11,36)           109.5173         estimate D2E/DX2                !
 ! A64   A(11,12,13)           109.4992         estimate D2E/DX2                !
 ! A65   A(11,12,37)           109.4464         estimate D2E/DX2                !
 ! A66   A(11,12,38)           109.4625         estimate D2E/DX2                !
 ! A67   A(13,12,37)           109.4399         estimate D2E/DX2                !
 ! A68   A(13,12,38)           109.4608         estimate D2E/DX2                !
 ! A69   A(37,12,38)           109.5185         estimate D2E/DX2                !
 ! A70   A(12,13,14)           109.5011         estimate D2E/DX2                !
 ! A71   A(12,13,39)           109.4426         estimate D2E/DX2                !
 ! A72   A(12,13,40)           109.4633         estimate D2E/DX2                !
 ! A73   A(14,13,39)           109.4394         estimate D2E/DX2                !
 ! A74   A(14,13,40)           109.4632         estimate D2E/DX2                !
 ! A75   A(39,13,40)           109.5177         estimate D2E/DX2                !
 ! A76   A(13,14,41)           109.4972         estimate D2E/DX2                !
 ! A77   A(13,14,42)           109.4408         estimate D2E/DX2                !
 ! A78   A(13,14,43)           109.4615         estimate D2E/DX2                !
 ! A79   A(41,14,42)           109.4461         estimate D2E/DX2                !
 ! A80   A(41,14,43)           109.4628         estimate D2E/DX2                !
 ! A81   A(42,14,43)           109.5189         estimate D2E/DX2                !
 ! A82   A(1,15,44)            106.0984         estimate D2E/DX2                !
 ! D1    D(15,1,2,3)             0.0            estimate D2E/DX2                !
 ! D2    D(15,1,2,17)          119.9667         estimate D2E/DX2                !
 ! D3    D(15,1,2,18)         -119.9998         estimate D2E/DX2                !
 ! D4    D(16,1,2,3)           180.0            estimate D2E/DX2                !
 ! D5    D(16,1,2,17)          -60.0333         estimate D2E/DX2                !
 ! D6    D(16,1,2,18)           60.0002         estimate D2E/DX2                !
 ! D7    D(2,1,15,44)          180.0            estimate D2E/DX2                !
 ! D8    D(16,1,15,44)           0.0            estimate D2E/DX2                !
 ! D9    D(1,2,3,4)            180.0            estimate D2E/DX2                !
 ! D10   D(1,2,3,19)           -60.0352         estimate D2E/DX2                !
 ! D11   D(1,2,3,20)            59.9999         estimate D2E/DX2                !
 ! D12   D(17,2,3,4)            60.0355         estimate D2E/DX2                !
 ! D13   D(17,2,3,19)         -179.9997         estimate D2E/DX2                !
 ! D14   D(17,2,3,20)          -59.9646         estimate D2E/DX2                !
 ! D15   D(18,2,3,4)           -59.9999         estimate D2E/DX2                !
 ! D16   D(18,2,3,19)           59.9649         estimate D2E/DX2                !
 ! D17   D(18,2,3,20)          180.0            estimate D2E/DX2                !
 ! D18   D(2,3,4,5)            180.0            estimate D2E/DX2                !
 ! D19   D(2,3,4,21)           -60.0364         estimate D2E/DX2                !
 ! D20   D(2,3,4,22)            60.0009         estimate D2E/DX2                !
 ! D21   D(19,3,4,5)            60.0391         estimate D2E/DX2                !
 ! D22   D(19,3,4,21)         -179.9973         estimate D2E/DX2                !
 ! D23   D(19,3,4,22)          -59.9599         estimate D2E/DX2                !
 ! D24   D(20,3,4,5)           -60.0009         estimate D2E/DX2                !
 ! D25   D(20,3,4,21)           59.9626         estimate D2E/DX2                !
 ! D26   D(20,3,4,22)          180.0            estimate D2E/DX2                !
 ! D27   D(3,4,5,6)            180.0            estimate D2E/DX2                !
 ! D28   D(3,4,5,23)           -60.0382         estimate D2E/DX2                !
 ! D29   D(3,4,5,24)            59.9999         estimate D2E/DX2                !
 ! D30   D(21,4,5,6)            60.0324         estimate D2E/DX2                !
 ! D31   D(21,4,5,23)          179.9942         estimate D2E/DX2                !
 ! D32   D(21,4,5,24)          -59.9676         estimate D2E/DX2                !
 ! D33   D(22,4,5,6)           -59.9999         estimate D2E/DX2                !
 ! D34   D(22,4,5,23)           59.9618         estimate D2E/DX2                !
 ! D35   D(22,4,5,24)          180.0            estimate D2E/DX2                !
 ! D36   D(4,5,6,7)            180.0            estimate D2E/DX2                !
 ! D37   D(4,5,6,25)           -60.0335         estimate D2E/DX2                !
 ! D38   D(4,5,6,26)            60.0004         estimate D2E/DX2                !
 ! D39   D(23,5,6,7)            60.0362         estimate D2E/DX2                !
 ! D40   D(23,5,6,25)         -179.9973         estimate D2E/DX2                !
 ! D41   D(23,5,6,26)          -59.9634         estimate D2E/DX2                !
 ! D42   D(24,5,6,7)           -60.0004         estimate D2E/DX2                !
 ! D43   D(24,5,6,25)           59.9662         estimate D2E/DX2                !
 ! D44   D(24,5,6,26)         -180.0            estimate D2E/DX2                !
 ! D45   D(5,6,7,8)            180.0            estimate D2E/DX2                !
 ! D46   D(5,6,7,27)           -60.0352         estimate D2E/DX2                !
 ! D47   D(5,6,7,28)            59.9999         estimate D2E/DX2                !
 ! D48   D(25,6,7,8)            60.0355         estimate D2E/DX2                !
 ! D49   D(25,6,7,27)         -179.9997         estimate D2E/DX2                !
 ! D50   D(25,6,7,28)          -59.9646         estimate D2E/DX2                !
 ! D51   D(26,6,7,8)           -59.9999         estimate D2E/DX2                !
 ! D52   D(26,6,7,27)           59.9649         estimate D2E/DX2                !
 ! D53   D(26,6,7,28)          180.0            estimate D2E/DX2                !
 ! D54   D(6,7,8,9)            180.0            estimate D2E/DX2                !
 ! D55   D(6,7,8,29)           -60.0364         estimate D2E/DX2                !
 ! D56   D(6,7,8,30)            60.0009         estimate D2E/DX2                !
 ! D57   D(27,7,8,9)            60.0391         estimate D2E/DX2                !
 ! D58   D(27,7,8,29)         -179.9973         estimate D2E/DX2                !
 ! D59   D(27,7,8,30)          -59.9599         estimate D2E/DX2                !
 ! D60   D(28,7,8,9)           -60.0009         estimate D2E/DX2                !
 ! D61   D(28,7,8,29)           59.9626         estimate D2E/DX2                !
 ! D62   D(28,7,8,30)         -180.0            estimate D2E/DX2                !
 ! D63   D(7,8,9,10)           180.0            estimate D2E/DX2                !
 ! D64   D(7,8,9,31)           -60.0382         estimate D2E/DX2                !
 ! D65   D(7,8,9,32)            59.9999         estimate D2E/DX2                !
 ! D66   D(29,8,9,10)           60.0324         estimate D2E/DX2                !
 ! D67   D(29,8,9,31)          179.9942         estimate D2E/DX2                !
 ! D68   D(29,8,9,32)          -59.9676         estimate D2E/DX2                !
 ! D69   D(30,8,9,10)          -59.9999         estimate D2E/DX2                !
 ! D70   D(30,8,9,31)           59.9618         estimate D2E/DX2                !
 ! D71   D(30,8,9,32)          180.0            estimate D2E/DX2                !
 ! D72   D(8,9,10,11)          180.0            estimate D2E/DX2                !
 ! D73   D(8,9,10,33)          -60.0335         estimate D2E/DX2                !
 ! D74   D(8,9,10,34)           60.0004         estimate D2E/DX2                !
 ! D75   D(31,9,10,11)          60.0362         estimate D2E/DX2                !
 ! D76   D(31,9,10,33)        -179.9973         estimate D2E/DX2                !
 ! D77   D(31,9,10,34)         -59.9634         estimate D2E/DX2                !
 ! D78   D(32,9,10,11)         -60.0004         estimate D2E/DX2                !
 ! D79   D(32,9,10,33)          59.9662         estimate D2E/DX2                !
 ! D80   D(32,9,10,34)         180.0            estimate D2E/DX2                !
 ! D81   D(9,10,11,12)         180.0            estimate D2E/DX2                !
 ! D82   D(9,10,11,35)         -60.0352         estimate D2E/DX2                !
 ! D83   D(9,10,11,36)          59.9963         estimate D2E/DX2                !
 ! D84   D(33,10,11,12)         60.0355         estimate D2E/DX2                !
 ! D85   D(33,10,11,35)       -179.9997         estimate D2E/DX2                !
 ! D86   D(33,10,11,36)        -59.9682         estimate D2E/DX2                !
 ! D87   D(34,10,11,12)        -59.9999         estimate D2E/DX2                !
 ! D88   D(34,10,11,35)         59.9649         estimate D2E/DX2                !
 ! D89   D(34,10,11,36)        179.9964         estimate D2E/DX2                !
 ! D90   D(10,11,12,13)        180.0            estimate D2E/DX2                !
 ! D91   D(10,11,12,37)        -60.0364         estimate D2E/DX2                !
 ! D92   D(10,11,12,38)         60.0009         estimate D2E/DX2                !
 ! D93   D(35,11,12,13)         60.0391         estimate D2E/DX2                !
 ! D94   D(35,11,12,37)       -179.9973         estimate D2E/DX2                !
 ! D95   D(35,11,12,38)        -59.9599         estimate D2E/DX2                !
 ! D96   D(36,11,12,13)        -59.9968         estimate D2E/DX2                !
 ! D97   D(36,11,12,37)         59.9667         estimate D2E/DX2                !
 ! D98   D(36,11,12,38)       -179.9959         estimate D2E/DX2                !
 ! D99   D(11,12,13,14)        180.0            estimate D2E/DX2                !
 ! D100  D(11,12,13,39)        -60.0382         estimate D2E/DX2                !
 ! D101  D(11,12,13,40)         59.9963         estimate D2E/DX2                !
 ! D102  D(37,12,13,14)         60.0324         estimate D2E/DX2                !
 ! D103  D(37,12,13,39)        179.9942         estimate D2E/DX2                !
 ! D104  D(37,12,13,40)        -59.9712         estimate D2E/DX2                !
 ! D105  D(38,12,13,14)        -59.9999         estimate D2E/DX2                !
 ! D106  D(38,12,13,39)         59.9618         estimate D2E/DX2                !
 ! D107  D(38,12,13,40)        179.9964         estimate D2E/DX2                !
 ! D108  D(12,13,14,41)        180.0            estimate D2E/DX2                !
 ! D109  D(12,13,14,42)        -60.0335         estimate D2E/DX2                !
 ! D110  D(12,13,14,43)         60.0004         estimate D2E/DX2                !
 ! D111  D(39,13,14,41)         60.0362         estimate D2E/DX2                !
 ! D112  D(39,13,14,42)       -179.9973         estimate D2E/DX2                !
 ! D113  D(39,13,14,43)        -59.9634         estimate D2E/DX2                !
 ! D114  D(40,13,14,41)        -59.9963         estimate D2E/DX2                !
 ! D115  D(40,13,14,42)         59.9703         estimate D2E/DX2                !
 ! D116  D(40,13,14,43)       -179.9959         estimate D2E/DX2                !
 --------------------------------------------------------------------------------
 Trust Radius=3.00D-01 FncErr=1.00D-07 GrdErr=1.00D-06
 Number of steps in this run=    251 maximum allowed number of steps=    264.
 GradGradGradGradGradGradGradGradGradGradGradGradGradGradGradGradGradGrad

                          Input orientation:                          
 ---------------------------------------------------------------------
 Center     Atomic      Atomic             Coordinates (Angstroms)
 Number     Number       Type             X           Y           Z
 ---------------------------------------------------------------------
      1          6           0       -9.016900    0.349000    0.000000
      2          6           0       -7.710000    1.103500    0.000000
      3          6           0       -6.551900    0.114400    0.000000
      4          6           0       -5.233000    0.875900    0.000000
      5          6           0       -4.074900   -0.113200    0.000000
      6          6           0       -2.755900    0.648300    0.000000
      7          6           0       -1.597800   -0.340800    0.000000
      8          6           0       -0.278900    0.420700    0.000000
      9          6           0        0.879200   -0.568400    0.000000
     10          6           0        2.198200    0.193100    0.000000
     11          6           0        3.356300   -0.796000    0.000000
     12          6           0        4.675200   -0.034500    0.000000
     13          6           0        5.833300   -1.023600    0.000000
     14          6           0        7.152300   -0.262100    0.000000
     15          8           0       -9.016900   -0.989000    0.000000
     16          8           0      -10.063000    0.953000    0.000000
     17          1           0       -7.651300    1.742700   -0.909200
     18          1           0       -7.651200    1.743300    0.908800
     19          1           0       -6.610700   -0.524800    0.909300
     20          1           0       -6.610700   -0.525400   -0.908800
     21          1           0       -5.174200    1.515100   -0.909200
     22          1           0       -5.174200    1.515700    0.908800
     23          1           0       -4.133600   -0.752400    0.909300
     24          1           0       -4.133700   -0.753000   -0.908800
     25          1           0       -2.697200    1.287500   -0.909200
     26          1           0       -2.697100    1.288100    0.908800
     27          1           0       -1.656600   -0.980000    0.909300
     28          1           0       -1.656600   -0.980600   -0.908800
     29          1           0       -0.220100    1.059900   -0.909200
     30          1           0       -0.220100    1.060500    0.908800
     31          1           0        0.820500   -1.207600    0.909300
     32          1           0        0.820400   -1.208200   -0.908800
     33          1           0        2.256900    0.832300   -0.909200
     34          1           0        2.257000    0.832900    0.908800
     35          1           0        3.297500   -1.435200    0.909300
     36          1           0        3.297500   -1.435900   -0.908800
     37          1           0        4.734000    0.604700   -0.909200
     38          1           0        4.734000    0.605300    0.908800
     39          1           0        5.774600   -1.662800    0.909300
     40          1           0        5.774500   -1.663500   -0.908800
     41          1           0        7.998600   -0.985000    0.000000
     42          1           0        7.211000    0.377100   -0.909200
     43          1           0        7.211100    0.377700    0.908800
     44          1           0       -9.950700   -1.258500    0.000000
 ---------------------------------------------------------------------
                    Distance matrix (angstroms):
                    1          2          3          4          5
     1  C    0.000000
     2  C    1.509059   0.000000
     3  C    2.476139   1.522995   0.000000
     4  C    3.820409   2.487435   1.522951   0.000000
     5  C    4.963567   3.833316   2.487435   1.522995   0.000000
     6  C    6.268150   4.974969   3.833362   2.487534   1.523038
     7  C    7.451098   6.280525   4.974969   3.833411   2.487534
     8  C    8.738294   7.462403   6.280474   4.974969   3.833362
     9  C    9.938532   8.750406   7.462403   6.280525   4.974969
    10  C   11.216184   9.949937   8.750454   7.462503   6.280573
    11  C   12.426065  11.228139   9.949937   8.750504   7.462503
    12  C   13.697470  12.437372  11.228087   9.949937   8.750454
    13  C   14.913500  13.709323  12.437372  11.228139   9.949937
    14  C   16.180744  14.924906  13.709371  12.437472  11.228187
    15  O    1.338000   2.467092   2.700688   4.218501   5.019003
    16  O    1.207949   2.357808   3.609858   4.830615   6.082280
    17  H    2.152651   1.112954   2.164875   2.725098   4.130575
    18  H    2.152934   1.112978   2.165108   2.725067   4.130670
    19  H    2.716643   2.164867   1.113041   2.164912   2.725165
    20  H    2.716669   2.165108   1.112978   2.165090   2.725089
    21  H    4.117375   2.725131   2.164870   1.112959   2.164825
    22  H    4.117457   2.725089   2.165090   1.112978   2.165108
    23  H    5.087880   4.130597   2.725132   2.164917   1.113036
    24  H    5.087825   4.130670   2.725067   2.165108   1.112978
    25  H    6.453374   5.097908   4.130559   2.725131   2.164870
    26  H    6.453503   5.097957   4.130735   2.725182   2.165154
    27  H    7.534393   6.466177   5.097892   4.130597   2.725132
    28  H    7.534439   6.466300   5.097931   4.130756   2.725156
    29  H    8.872188   7.545008   6.466244   5.098006   4.130653
    30  H    8.872195   7.544956   6.466275   5.097957   4.130735
    31  H   10.001213   8.884674   7.544985   6.466271   5.097988
    32  H   10.001163   8.884683   7.544932   6.466300   5.097931
    33  H   11.320724  10.011957   8.884649   7.545008   6.466244
    34  H   11.320817  10.012004   8.884755   7.545056   6.466373
    35  H   12.476163  11.333000  10.011931   8.884674   7.544985
    36  H   12.476227  11.333116  10.011994   8.884805   7.545047
    37  H   13.783297  12.487137  11.333074  10.012057   8.884748
    38  H   13.783282  12.487084  11.333068  10.012004   8.884755
    39  H   14.955355  13.795422  12.487108  11.333097  10.012030
    40  H   14.955320  13.795432  12.487073  11.333116  10.011994
    41  H   17.067712  15.846828  14.591975  13.361818  12.104934
    42  H   16.253374  14.966314  13.795400  12.487137  11.333074
    43  H   16.253453  14.966360  13.795485  12.487183  11.333168
    44  H    1.859042   3.255730   3.665610   5.178065   5.986379
                    6          7          8          9         10
     6  C    0.000000
     7  C    1.522995   0.000000
     8  C    2.487435   1.522951   0.000000
     9  C    3.833316   2.487435   1.522995   0.000000
    10  C    4.974969   3.833362   2.487534   1.523038   0.000000
    11  C    6.280525   4.974969   3.833411   2.487534   1.522995
    12  C    7.462403   6.280474   4.974969   3.833362   2.487435
    13  C    8.750406   7.462403   6.280525   4.974969   3.833316
    14  C    9.949937   8.750454   7.462503   6.280573   4.974969
    15  O    6.471543   7.447362   8.850983   9.905034  11.277226
    16  O    7.313450   8.563500   9.798569  11.047461  12.284725
    17  H    5.097970   6.466257   7.544973   8.884664  10.012021
    18  H    5.097931   6.466300   7.544932   8.884683  10.011979
    19  H    4.130675   5.098024   6.466258   7.545020   8.884758
    20  H    4.130735   5.097957   6.466275   7.544956   8.884755
    21  H    2.725098   4.130575   5.097874   6.466163   7.544973
    22  H    2.725156   4.130756   5.097931   6.466300   7.545029
    23  H    2.164912   2.725165   4.130581   5.097926   6.466258
    24  H    2.165154   2.725182   4.130735   5.097957   6.466373
    25  H    1.112954   2.164875   2.725098   4.130575   5.097970
    26  H    1.112978   2.165108   2.725067   4.130670   5.097931
    27  H    2.164867   1.113041   2.164912   2.725165   4.130675
    28  H    2.165108   1.112978   2.165090   2.725089   4.130735
    29  H    2.725131   2.164870   1.112959   2.164825   2.725098
    30  H    2.725089   2.165090   1.112978   2.165108   2.725156
    31  H    4.130597   2.725132   2.164917   1.113036   2.164912
    32  H    4.130670   2.725067   2.165108   1.112978   2.165154
    33  H    5.097908   4.130559   2.725131   2.164870   1.112954
    34  H    5.097957   4.130735   2.725182   2.165154   1.112978
    35  H    6.466177   5.097892   4.130597   2.725132   2.164867
    36  H    6.466333   5.097953   4.130801   2.725188   2.165183
    37  H    7.545008   6.466244   5.098006   4.130653   2.725131
    38  H    7.544956   6.466275   5.097957   4.130735   2.725089
    39  H    8.884674   7.544985   6.466271   5.097988   4.130597
    40  H    8.884709   7.544949   6.466333   5.097953   4.130715
    41  H   10.877819   9.617998   8.396011   7.131579   5.918831
    42  H   10.011957   8.884649   7.545008   6.466244   5.097908
    43  H   10.012004   8.884755   7.545056   6.466373   5.097957
    44  H    7.443187   8.403161   9.816488  10.851865  12.235314
                   11         12         13         14         15
    11  C    0.000000
    12  C    1.522951   0.000000
    13  C    2.487435   1.522995   0.000000
    14  C    3.833362   2.487534   1.523038   0.000000
    15  O   12.374705  13.725330  14.850240  16.185531   0.000000
    16  O   13.532798  14.771246  16.018717  17.258129   2.205831
    17  H   11.333089  12.487101  13.795416  14.966377   3.186486
    18  H   11.333094  12.487058  13.795412  14.966334   3.186929
    19  H   10.012066  11.333083  12.487144  13.795507   2.613830
    20  H   10.012004  11.333068  12.487084  13.795485   2.613549
    21  H    8.884664  10.011922  11.332992  12.487101   4.675843
    22  H    8.884779  10.011979  11.333094  12.487157   4.676086
    23  H    7.545020   8.884659  10.011966  11.333083   4.972869
    24  H    7.545056   8.884755  10.012004  11.333168   4.972651
    25  H    6.466257   7.544973   8.884664  10.012021   6.778474
    26  H    6.466300   7.544932   8.884683  10.011979   6.778715
    27  H    5.098024   6.466258   7.545020   8.884758   7.416261
    28  H    5.097957   6.466275   7.544956   8.884755   7.416199
    29  H    4.130575   5.097874   6.466163   7.544973   9.077903
    30  H    4.130756   5.097931   6.466300   7.545029   9.077999
    31  H    2.725165   4.130581   5.097926   6.466258   9.881753
    32  H    2.725182   4.130735   5.097957   6.466373   9.881621
    33  H    2.164875   2.725098   4.130575   5.097970  11.456105
    34  H    2.165108   2.725067   4.130670   5.097931  11.456267
    35  H    1.113041   2.164912   2.725165   4.130675  12.355985
    36  H    1.113035   2.165155   2.725104   4.130763  12.355974
    37  H    2.164870   1.112959   2.164825   2.725098  13.872771
    38  H    2.165090   1.112978   2.165108   2.725156  13.872814
    39  H    2.725132   2.164917   1.113036   2.164912  14.834733
    40  H    2.725099   2.165183   1.113035   2.165219  14.834635
    41  H    4.646146   3.456651   2.165644   1.113018  17.015500
    42  H    4.130559   2.725131   2.164870   1.112954  16.310659
    43  H    4.130735   2.725182   2.165154   1.112978  16.310787
    44  H   13.315035  14.677027  15.785748  17.132000   0.971912
                   16         17         18         19         20
    16  O    0.000000
    17  H    2.695657   0.000000
    18  H    2.695788   1.818000   0.000000
    19  H    3.863819   3.087288   2.495379   0.000000
    20  H    3.863931   2.495421   3.087606   1.818100   0.000000
    21  H    5.004295   2.487534   3.081027   3.087340   2.495430
    22  H    5.004290   3.081019   2.487435   2.495430   3.087603
    23  H    6.236425   4.680457   4.313007   2.487534   3.081078
    24  H    6.236421   4.313007   4.680597   3.081086   2.487435
    25  H    7.429236   4.974969   5.296696   4.680476   4.313014
    26  H    7.429313   5.296780   4.974969   4.313105   4.680675
    27  H    8.673573   6.830554   6.584193   4.974969   5.296721
    28  H    8.673655   6.584284   6.830705   5.296824   4.974969
    29  H    9.885381   7.462503   7.680717   6.830665   6.584295
    30  H    9.885350   7.680707   7.462403   6.584295   6.830704
    31  H   11.133085   9.153284   8.970926   7.462503   7.680730
    32  H   11.133063   8.970926   9.153307   7.680740   7.462403
    33  H   12.353993   9.949937  10.114618   9.153305   8.970935
    34  H   12.354058  10.114706   9.949937   8.971034   9.153401
    35  H   13.602694  11.544792  11.400741   9.949937  10.114626
    36  H   13.602784  11.400865  11.544913  10.114743   9.949947
    37  H   14.828997  12.437472  12.569595  11.544909  11.400848
    38  H   14.828959  12.569585  12.437372  11.400848  11.544885
    39  H   16.077898  13.969938  13.851124  12.437472  12.569599
    40  H   16.077885  13.851148  13.969945  12.569618  12.437381
    41  H   18.165276  15.911831  15.911813  14.644803  14.644753
    42  H   17.307495  14.924906  15.035179  13.969959  13.851133
    43  H   17.307554  15.035268  14.924906  13.851233  13.970018
    44  H    2.214349   3.888584   3.889013   3.538466   3.538213
                   21         22         23         24         25
    21  H    0.000000
    22  H    1.818000   0.000000
    23  H    3.087288   2.495421   0.000000
    24  H    2.495379   3.087606   1.818100   0.000000
    25  H    2.487435   3.081027   3.087293   2.495430   0.000000
    26  H    3.081019   2.487534   2.495430   3.087649   1.818000
    27  H    4.680382   4.313007   2.487435   3.081078   3.087288
    28  H    4.313007   4.680672   3.081086   2.487534   2.495421
    29  H    4.974969   5.296790   4.680476   4.313105   2.487534
    30  H    5.296687   4.974969   4.313014   4.680675   3.081019
    31  H    6.830554   6.584284   4.974969   5.296815   4.680457
    32  H    6.584193   6.830705   5.296731   4.974969   4.313007
    33  H    7.462403   7.680717   6.830571   6.584295   4.974969
    34  H    7.680707   7.462503   6.584295   6.830798   5.296780
    35  H    9.153191   8.970926   7.462403   7.680730   6.830554
    36  H    8.970959   9.153432   7.680749   7.462512   6.584325
    37  H    9.949937  10.114716   9.153305   8.971034   7.462503
    38  H   10.114608   9.949937   8.970935   9.153401   7.680707
    39  H   11.544792  11.400837   9.949937  10.114724   9.153284
    40  H   11.400769  11.544913  10.114645   9.949947   8.970959
    41  H   13.438743  13.438827  12.168451  12.168502  10.972285
    42  H   12.437372  12.569595  11.544811  11.400848   9.949937
    43  H   12.569585  12.437472  11.400848  11.544983  10.114706
    44  H    5.597719   5.597951   5.909451   5.909225   7.740932
                   26         27         28         29         30
    26  H    0.000000
    27  H    2.495379   0.000000
    28  H    3.087606   1.818100   0.000000
    29  H    3.081027   3.087340   2.495430   0.000000
    30  H    2.487435   2.495430   3.087603   1.818000   0.000000
    31  H    4.313007   2.487534   3.081078   3.087288   2.495421
    32  H    4.680597   3.081086   2.487435   2.495379   3.087606
    33  H    5.296696   4.680476   4.313014   2.487435   3.081027
    34  H    4.974969   4.313105   4.680675   3.081019   2.487534
    35  H    6.584193   4.974969   5.296721   4.680382   4.313007
    36  H    6.830745   5.296833   4.974978   4.313065   4.680726
    37  H    7.680717   6.830665   6.584295   4.974969   5.296790
    38  H    7.462403   6.584295   6.830704   5.296687   4.974969
    39  H    8.970926   7.462503   7.680730   6.830554   6.584284
    40  H    9.153339   7.680749   7.462412   6.584234   6.830745
    41  H   10.972279   9.697924   9.697877   8.517939   8.518041
    42  H   10.114618   9.153305   8.970935   7.462403   7.680717
    43  H    9.949937   8.971034   9.153401   7.680707   7.462503
    44  H    7.741176   8.348442   8.348368  10.044212  10.044315
                   31         32         33         34         35
    31  H    0.000000
    32  H    1.818100   0.000000
    33  H    3.087293   2.495430   0.000000
    34  H    2.495430   3.087649   1.818000   0.000000
    35  H    2.487435   3.081078   3.087288   2.495379   0.000000
    36  H    3.081094   2.487543   2.495512   3.087679   1.818100
    37  H    4.680476   4.313105   2.487534   3.081027   3.087340
    38  H    4.313014   4.680675   3.081019   2.487435   2.495430
    39  H    4.974969   5.296815   4.680457   4.313007   2.487534
    40  H    5.296739   4.974978   4.313065   4.680650   3.081094
    41  H    7.238888   7.238943   6.090677   6.090702   4.809350
    42  H    6.830571   6.584295   4.974969   5.296696   4.680476
    43  H    6.584295   6.830798   5.296780   4.974969   4.313105
    44  H   10.809633  10.809489  12.418679  12.418849  13.280544
                   36         37         38         39         40
    36  H    0.000000
    37  H    2.495512   0.000000
    38  H    3.087669   1.818000   0.000000
    39  H    3.081071   3.087288   2.495421   0.000000
    40  H    2.487435   2.495470   3.087679   1.818100   0.000000
    41  H    4.809321   3.743181   3.743339   2.496481   2.496578
    42  H    4.313056   2.487435   3.081027   3.087293   2.495512
    43  H    4.680714   3.081019   2.487534   2.495430   3.087715
    44  H   13.280519  14.830326  14.830377  15.756756  15.756645
                   41         42         43         44
    41  H    0.000000
    42  H    1.817216   0.000000
    43  H    1.817423   1.818000   0.000000
    44  H   17.951384  17.263423  17.263558   0.000000
 Stoichiometry    C14H28O2
 Framework group  C1[X(C14H28O2)]
 Deg. of freedom   126
 Full point group                 C1      NOp   1
 Largest Abelian subgroup         C1      NOp   1
 Largest concise Abelian subgroup C1      NOp   1
                         Standard orientation:                         
 ---------------------------------------------------------------------
 Center     Atomic      Atomic             Coordinates (Angstroms)
 Number     Number       Type             X           Y           Z
 ---------------------------------------------------------------------
      1          6           0        7.137851    0.074634   -0.000002
      2          6           0        5.875676   -0.752514   -0.000002
      3          6           0        4.663533    0.169561   -0.000002
      4          6           0        3.389773   -0.665253   -0.000002
      5          6           0        2.177629    0.256822   -0.000002
      6          6           0        0.903769   -0.577998   -0.000002
      7          6           0       -0.308374    0.344077   -0.000002
      8          6           0       -1.582134   -0.490737   -0.000002
      9          6           0       -2.794278    0.431338   -0.000002
     10          6           0       -4.068137   -0.403482   -0.000002
     11          6           0       -5.280281    0.518594   -0.000002
     12          6           0       -6.554041   -0.316221   -0.000002
     13          6           0       -7.766185    0.605854   -0.000002
     14          6           0       -9.040044   -0.228966   -0.000002
     15          8           0        7.062241    1.410496   -0.000002
     16          8           0        8.216411   -0.469286   -0.000002
     17          1           0        5.853191   -1.394009   -0.909202
     18          1           0        5.853125   -1.394614    0.908798
     19          1           0        4.686118    0.811063    0.909298
     20          1           0        4.686084    0.811662   -0.908802
     21          1           0        3.367188   -1.306754   -0.909202
     22          1           0        3.367222   -1.307353    0.908798
     23          1           0        2.200114    0.898318    0.909298
     24          1           0        2.200180    0.898923   -0.908802
     25          1           0        0.881284   -1.219493   -0.909202
     26          1           0        0.881218   -1.220098    0.908798
     27          1           0       -0.285789    0.985579    0.909298
     28          1           0       -0.285823    0.986178   -0.908802
     29          1           0       -1.604719   -1.132238   -0.909202
     30          1           0       -1.604685   -1.132837    0.908798
     31          1           0       -2.771793    1.072834    0.909298
     32          1           0       -2.771727    1.073439   -0.908802
     33          1           0       -4.090622   -1.044977   -0.909202
     34          1           0       -4.090688   -1.045582    0.908798
     35          1           0       -5.257696    1.160095    0.909298
     36          1           0       -5.257736    1.160794   -0.908802
     37          1           0       -6.576626   -0.957722   -0.909202
     38          1           0       -6.576592   -0.958321    0.908798
     39          1           0       -7.743700    1.247350    0.909298
     40          1           0       -7.743639    1.248055   -0.908802
     41          1           0       -9.925843    0.444955   -0.000002
     42          1           0       -9.062529   -0.870461   -0.909202
     43          1           0       -9.062595   -0.871066    0.908798
     44          1           0        7.979319    1.732334   -0.000002
 ---------------------------------------------------------------------
 Rotational constants (GHZ):      3.9761611      0.0716303      0.0707895
 Standard basis: 6-31G (6D, 7F)
 There are   200 symmetry adapted cartesian basis functions of A   symmetry.
 There are   200 symmetry adapted basis functions of A   symmetry.
   200 basis functions,   464 primitive gaussians,   200 cartesian basis functions
    64 alpha electrons       64 beta electrons
       nuclear repulsion energy      1012.9735272125 Hartrees.
 NAtoms=   44 NActive=   44 NUniq=   44 SFac= 1.00D+00 NAtFMM=   60 NAOKFM=F Big=F
 Integral buffers will be    262144 words long.
 Raffenetti 2 integral format.
 Two-electron integral symmetry is turned on.
 One-electron integrals computed using PRISM.
 NBasis=   200 RedAO= T EigKep=  2.80D-03  NBF=   200
 NBsUse=   200 1.00D-06 EigRej= -1.00D+00 NBFU=   200
 ExpMin= 1.61D-01 ExpMax= 5.48D+03 ExpMxC= 8.25D+02 IAcc=1 IRadAn=         1 AccDes= 0.00D+00
 Harris functional with IExCor=  402 and IRadAn=       1 diagonalized for initial guess.
 HarFok:  IExCor=  402 AccDes= 0.00D+00 IRadAn=         1 IDoV= 1 UseB2=F ITyADJ=14
 ICtDFT=  3500011 ScaDFX=  1.000000  1.000000  1.000000  1.000000
 FoFCou: FMM=F IPFlag=           0 FMFlag=      100000 FMFlg1=           0
         NFxFlg=           0 DoJE=T BraDBF=F KetDBF=T FulRan=T
         wScrn=  0.000000 ICntrl=     500 IOpCl=  0 I1Cent=   200000004 NGrid=           0
         NMat0=    1 NMatS0=      1 NMatT0=    0 NMatD0=    1 NMtDS0=    0 NMtDT0=    0
 Petite list used in FoFCou.
 Requested convergence on RMS density matrix=1.00D-08 within 128 cycles.
 Requested convergence on MAX density matrix=1.00D-06.
 Requested convergence on             energy=1.00D-06.
 No special actions if energy rises.
 Integral accuracy reduced to 1.0D-05 until final iterations.
 Initial convergence to 1.0D-05 achieved.  Increase integral accuracy.
 SCF Done:  E(RB3LYP) =  -700.625582688     A.U. after   14 cycles
            NFock= 14  Conv=0.52D-08     -V/T= 2.0054

 **********************************************************************

            Population analysis using the SCF density.

 **********************************************************************

 Orbital symmetries:
       Occupied  (A) (A) (A) (A) (A) (A) (A) (A) (A) (A) (A) (A)
                 (A) (A) (A) (A) (A) (A) (A) (A) (A) (A) (A) (A)
                 (A) (A) (A) (A) (A) (A) (A) (A) (A) (A) (A) (A)
                 (A) (A) (A) (A) (A) (A) (A) (A) (A) (A) (A) (A)
                 (A) (A) (A) (A) (A) (A) (A) (A) (A) (A) (A) (A)
                 (A) (A) (A) (A)
       Virtual   (A) (A) (A) (A) (A) (A) (A) (A) (A) (A) (A) (A)
                 (A) (A) (A) (A) (A) (A) (A) (A) (A) (A) (A) (A)
                 (A) (A) (A) (A) (A) (A) (A) (A) (A) (A) (A) (A)
                 (A) (A) (A) (A) (A) (A) (A) (A) (A) (A) (A) (A)
                 (A) (A) (A) (A) (A) (A) (A) (A) (A) (A) (A) (A)
                 (A) (A) (A) (A) (A) (A) (A) (A) (A) (A) (A) (A)
                 (A) (A) (A) (A) (A) (A) (A) (A) (A) (A) (A) (A)
                 (A) (A) (A) (A) (A) (A) (A) (A) (A) (A) (A) (A)
                 (A) (A) (A) (A) (A) (A) (A) (A) (A) (A) (A) (A)
                 (A) (A) (A) (A) (A) (A) (A) (A) (A) (A) (A) (A)
                 (A) (A) (A) (A) (A) (A) (A) (A) (A) (A) (A) (A)
                 (A) (A) (A) (A)
 The electronic state is 1-A.
 Alpha  occ. eigenvalues --  -19.19837 -19.13417 -10.32421 -10.20096 -10.17901
 Alpha  occ. eigenvalues --  -10.17580 -10.17219 -10.17071 -10.17033 -10.16904
 Alpha  occ. eigenvalues --  -10.16830 -10.16829 -10.16788 -10.16778 -10.16764
 Alpha  occ. eigenvalues --  -10.16657  -1.13968  -1.03484  -0.82476  -0.81505
 Alpha  occ. eigenvalues --   -0.79963  -0.77740  -0.74899  -0.71511  -0.67706
 Alpha  occ. eigenvalues --   -0.63899  -0.61869  -0.59424  -0.57773  -0.57369
 Alpha  occ. eigenvalues --   -0.56573  -0.56305  -0.50181  -0.49105  -0.48919
 Alpha  occ. eigenvalues --   -0.47884  -0.47124  -0.46168  -0.44137  -0.43137
 Alpha  occ. eigenvalues --   -0.42510  -0.41960  -0.40943  -0.40470  -0.39712
 Alpha  occ. eigenvalues --   -0.38747  -0.38079  -0.37428  -0.36087  -0.35469
 Alpha  occ. eigenvalues --   -0.35362  -0.34241  -0.33845  -0.33230  -0.32899
 Alpha  occ. eigenvalues --   -0.32699  -0.32458  -0.32431  -0.32181  -0.32099
 Alpha  occ. eigenvalues --   -0.31293  -0.31211  -0.27528  -0.26033
 Alpha virt. eigenvalues --    0.00271   0.06370   0.07838   0.08454   0.09354
 Alpha virt. eigenvalues --    0.09734   0.10436   0.10968   0.11141   0.11952
 Alpha virt. eigenvalues --    0.12504   0.13052   0.14083   0.14765   0.15720
 Alpha virt. eigenvalues --    0.16683   0.17436   0.18067   0.18371   0.19528
 Alpha virt. eigenvalues --    0.19641   0.19742   0.20001   0.20153   0.20747
 Alpha virt. eigenvalues --    0.20856   0.20885   0.21128   0.21778   0.22216
 Alpha virt. eigenvalues --    0.22325   0.22368   0.23219   0.24057   0.25061
 Alpha virt. eigenvalues --    0.25393   0.26782   0.28431   0.28657   0.29683
 Alpha virt. eigenvalues --    0.32619   0.34864   0.37745   0.40628   0.47838
 Alpha virt. eigenvalues --    0.51326   0.53609   0.54850   0.55230   0.56161
 Alpha virt. eigenvalues --    0.58630   0.58959   0.59691   0.60414   0.60437
 Alpha virt. eigenvalues --    0.60920   0.61393   0.61715   0.63831   0.64089
 Alpha virt. eigenvalues --    0.64702   0.64790   0.68129   0.68590   0.68699
 Alpha virt. eigenvalues --    0.68978   0.70820   0.71206   0.72583   0.72904
 Alpha virt. eigenvalues --    0.73229   0.74023   0.75357   0.76659   0.78361
 Alpha virt. eigenvalues --    0.78855   0.80265   0.80574   0.80855   0.81207
 Alpha virt. eigenvalues --    0.82590   0.82714   0.82772   0.85139   0.85721
 Alpha virt. eigenvalues --    0.86672   0.86829   0.88799   0.89518   0.91482
 Alpha virt. eigenvalues --    0.91819   0.92032   0.92677   0.93592   0.95274
 Alpha virt. eigenvalues --    0.95404   0.95697   0.96255   0.97822   0.98453
 Alpha virt. eigenvalues --    0.98981   0.99405   0.99549   0.99703   0.99894
 Alpha virt. eigenvalues --    1.00721   1.00766   1.00988   1.01829   1.02662
 Alpha virt. eigenvalues --    1.03698   1.06221   1.08736   1.10922   1.11514
 Alpha virt. eigenvalues --    1.14963   1.20212   1.21693   1.23643   1.31761
 Alpha virt. eigenvalues --    1.34094   1.37343   1.38457   1.42943   1.46890
 Alpha virt. eigenvalues --    1.48172   1.49751   1.51584   1.55650   1.56914
 Alpha virt. eigenvalues --    1.65210   1.77238   1.80681   1.92037   1.99720
 Alpha virt. eigenvalues --    2.12290
          Condensed to atoms (all electrons):
               1          2          3          4          5          6
     1  C    4.796333   0.171729  -0.016918   0.003814  -0.000190   0.000002
     2  C    0.171729   5.530962   0.194355  -0.034928   0.004887  -0.000242
     3  C   -0.016918   0.194355   5.212462   0.273829  -0.045076   0.005548
     4  C    0.003814  -0.034928   0.273829   5.180809   0.296840  -0.046088
     5  C   -0.000190   0.004887  -0.045076   0.296840   5.153173   0.296356
     6  C    0.000002  -0.000242   0.005548  -0.046088   0.296356   5.156459
     7  C    0.000000   0.000002  -0.000254   0.005695  -0.046633   0.297558
     8  C    0.000000   0.000000   0.000002  -0.000263   0.005711  -0.046682
     9  C    0.000000   0.000000   0.000000   0.000003  -0.000262   0.005719
    10  C    0.000000   0.000000   0.000000   0.000000   0.000003  -0.000263
    11  C    0.000000   0.000000   0.000000   0.000000   0.000000   0.000003
    12  C    0.000000   0.000000   0.000000   0.000000   0.000000   0.000000
    13  C    0.000000   0.000000   0.000000   0.000000   0.000000   0.000000
    14  C    0.000000   0.000000   0.000000   0.000000   0.000000   0.000000
    15  O    0.154752  -0.129084   0.010104   0.000072   0.000008   0.000000
    16  O    0.515525  -0.108358   0.004754  -0.000121   0.000001   0.000000
    17  H   -0.033184   0.379792  -0.041182  -0.002979   0.000038   0.000002
    18  H   -0.033156   0.379808  -0.041150  -0.002975   0.000039   0.000002
    19  H   -0.003992  -0.043436   0.386205  -0.044769  -0.003276   0.000090
    20  H   -0.003985  -0.043396   0.386211  -0.044737  -0.003271   0.000090
    21  H   -0.000012  -0.003927  -0.044572   0.377013  -0.043613  -0.003525
    22  H   -0.000012  -0.003921  -0.044539   0.377024  -0.043569  -0.003519
    23  H    0.000000   0.000103  -0.003560  -0.044838   0.379644  -0.044230
    24  H    0.000000   0.000104  -0.003556  -0.044804   0.379655  -0.044189
    25  H    0.000000   0.000003   0.000089  -0.003819  -0.044573   0.378693
    26  H    0.000000   0.000003   0.000089  -0.003813  -0.044531   0.378705
    27  H    0.000000   0.000000   0.000002   0.000088  -0.003667  -0.044634
    28  H    0.000000   0.000000   0.000002   0.000088  -0.003661  -0.044593
    29  H    0.000000   0.000000   0.000000   0.000002   0.000087  -0.003673
    30  H    0.000000   0.000000   0.000000   0.000002   0.000087  -0.003668
    31  H    0.000000   0.000000   0.000000   0.000000   0.000002   0.000087
    32  H    0.000000   0.000000   0.000000   0.000000   0.000002   0.000087
    33  H    0.000000   0.000000   0.000000   0.000000   0.000000   0.000002
    34  H    0.000000   0.000000   0.000000   0.000000   0.000000   0.000002
    35  H    0.000000   0.000000   0.000000   0.000000   0.000000   0.000000
    36  H    0.000000   0.000000   0.000000   0.000000   0.000000   0.000000
    37  H    0.000000   0.000000   0.000000   0.000000   0.000000   0.000000
    38  H    0.000000   0.000000   0.000000   0.000000   0.000000   0.000000
    39  H    0.000000   0.000000   0.000000   0.000000   0.000000   0.000000
    40  H    0.000000   0.000000   0.000000   0.000000   0.000000   0.000000
    41  H    0.000000   0.000000   0.000000   0.000000   0.000000   0.000000
    42  H    0.000000   0.000000   0.000000   0.000000   0.000000   0.000000
    43  H    0.000000   0.000000   0.000000   0.000000   0.000000   0.000000
    44  H   -0.011742   0.012230  -0.000822   0.000016  -0.000001   0.000000
               7          8          9         10         11         12
     1  C    0.000000   0.000000   0.000000   0.000000   0.000000   0.000000
     2  C    0.000002   0.000000   0.000000   0.000000   0.000000   0.000000
     3  C   -0.000254   0.000002   0.000000   0.000000   0.000000   0.000000
     4  C    0.005695  -0.000263   0.000003   0.000000   0.000000   0.000000
     5  C   -0.046633   0.005711  -0.000262   0.000003   0.000000   0.000000
     6  C    0.297558  -0.046682   0.005719  -0.000263   0.000003   0.000000
     7  C    5.155454   0.296969  -0.046651   0.005715  -0.000262   0.000003
     8  C    0.296969   5.156789   0.296933  -0.046717   0.005720  -0.000265
     9  C   -0.046651   0.296933   5.156020   0.297476  -0.046814   0.005775
    10  C    0.005715  -0.046717   0.297476   5.155127   0.299157  -0.047430
    11  C   -0.000262   0.005720  -0.046814   0.299157   5.147257   0.304074
    12  C    0.000003  -0.000265   0.005775  -0.047430   0.304074   5.135266
    13  C    0.000000   0.000003  -0.000261   0.005784  -0.047452   0.319893
    14  C    0.000000   0.000000   0.000003  -0.000278   0.006006  -0.057608
    15  O    0.000000   0.000000   0.000000   0.000000   0.000000   0.000000
    16  O    0.000000   0.000000   0.000000   0.000000   0.000000   0.000000
    17  H    0.000000   0.000000   0.000000   0.000000   0.000000   0.000000
    18  H    0.000000   0.000000   0.000000   0.000000   0.000000   0.000000
    19  H    0.000001   0.000000   0.000000   0.000000   0.000000   0.000000
    20  H    0.000001   0.000000   0.000000   0.000000   0.000000   0.000000
    21  H    0.000087   0.000002   0.000000   0.000000   0.000000   0.000000
    22  H    0.000087   0.000002   0.000000   0.000000   0.000000   0.000000
    23  H   -0.003488   0.000086   0.000002   0.000000   0.000000   0.000000
    24  H   -0.003483   0.000086   0.000002   0.000000   0.000000   0.000000
    25  H   -0.044229  -0.003570   0.000085   0.000002   0.000000   0.000000
    26  H   -0.044194  -0.003566   0.000086   0.000002   0.000000   0.000000
    27  H    0.378879  -0.044383  -0.003572   0.000085   0.000002   0.000000
    28  H    0.378888  -0.044351  -0.003567   0.000086   0.000002   0.000000
    29  H   -0.044589   0.378714  -0.044444  -0.003595   0.000085   0.000002
    30  H   -0.044554   0.378724  -0.044400  -0.003589   0.000086   0.000002
    31  H   -0.003640  -0.044566   0.378746  -0.044501  -0.003595   0.000085
    32  H   -0.003636  -0.044532   0.378758  -0.044460  -0.003589   0.000085
    33  H    0.000087  -0.003634  -0.044478   0.378668  -0.044511  -0.003659
    34  H    0.000087  -0.003629  -0.044436   0.378679  -0.044474  -0.003655
    35  H    0.000002   0.000087  -0.003624  -0.044418   0.378669  -0.044388
    36  H    0.000002   0.000087  -0.003618  -0.044371   0.378676  -0.044351
    37  H    0.000000   0.000002   0.000093  -0.003650  -0.044059   0.378274
    38  H    0.000000   0.000002   0.000094  -0.003644  -0.044023   0.378282
    39  H    0.000000   0.000000   0.000002   0.000091  -0.003883  -0.044166
    40  H    0.000000   0.000000   0.000002   0.000092  -0.003879  -0.044124
    41  H    0.000000   0.000000   0.000000   0.000003  -0.000248   0.005525
    42  H    0.000000   0.000000   0.000000   0.000001   0.000096  -0.005716
    43  H    0.000000   0.000000   0.000000   0.000001   0.000096  -0.005709
    44  H    0.000000   0.000000   0.000000   0.000000   0.000000   0.000000
              13         14         15         16         17         18
     1  C    0.000000   0.000000   0.154752   0.515525  -0.033184  -0.033156
     2  C    0.000000   0.000000  -0.129084  -0.108358   0.379792   0.379808
     3  C    0.000000   0.000000   0.010104   0.004754  -0.041182  -0.041150
     4  C    0.000000   0.000000   0.000072  -0.000121  -0.002979  -0.002975
     5  C    0.000000   0.000000   0.000008   0.000001   0.000038   0.000039
     6  C    0.000000   0.000000   0.000000   0.000000   0.000002   0.000002
     7  C    0.000000   0.000000   0.000000   0.000000   0.000000   0.000000
     8  C    0.000003   0.000000   0.000000   0.000000   0.000000   0.000000
     9  C   -0.000261   0.000003   0.000000   0.000000   0.000000   0.000000
    10  C    0.005784  -0.000278   0.000000   0.000000   0.000000   0.000000
    11  C   -0.047452   0.006006   0.000000   0.000000   0.000000   0.000000
    12  C    0.319893  -0.057608   0.000000   0.000000   0.000000   0.000000
    13  C    5.098846   0.312959   0.000000   0.000000   0.000000   0.000000
    14  C    0.312959   5.111286   0.000000   0.000000   0.000000   0.000000
    15  O    0.000000   0.000000   8.396372  -0.132095   0.001580   0.001578
    16  O    0.000000   0.000000  -0.132095   8.122508  -0.001089  -0.001088
    17  H    0.000000   0.000000   0.001580  -0.001089   0.538554  -0.022356
    18  H    0.000000   0.000000   0.001578  -0.001088  -0.022356   0.538486
    19  H    0.000000   0.000000   0.002265   0.000033   0.004859  -0.004127
    20  H    0.000000   0.000000   0.002266   0.000033  -0.004126   0.004853
    21  H    0.000000   0.000000  -0.000002  -0.000001   0.005399  -0.000453
    22  H    0.000000   0.000000  -0.000002  -0.000001  -0.000454   0.005396
    23  H    0.000000   0.000000  -0.000002   0.000000   0.000004   0.000008
    24  H    0.000000   0.000000  -0.000002   0.000000   0.000008   0.000004
    25  H    0.000000   0.000000   0.000000   0.000000  -0.000004   0.000001
    26  H    0.000000   0.000000   0.000000   0.000000   0.000001  -0.000004
    27  H    0.000000   0.000000   0.000000   0.000000   0.000000   0.000000
    28  H    0.000000   0.000000   0.000000   0.000000   0.000000   0.000000
    29  H    0.000000   0.000000   0.000000   0.000000   0.000000   0.000000
    30  H    0.000000   0.000000   0.000000   0.000000   0.000000   0.000000
    31  H    0.000002   0.000000   0.000000   0.000000   0.000000   0.000000
    32  H    0.000002   0.000000   0.000000   0.000000   0.000000   0.000000
    33  H    0.000078   0.000002   0.000000   0.000000   0.000000   0.000000
    34  H    0.000078   0.000002   0.000000   0.000000   0.000000   0.000000
    35  H   -0.003767   0.000088   0.000000   0.000000   0.000000   0.000000
    36  H   -0.003762   0.000088   0.000000   0.000000   0.000000   0.000000
    37  H   -0.045397  -0.003174   0.000000   0.000000   0.000000   0.000000
    38  H   -0.045350  -0.003168   0.000000   0.000000   0.000000   0.000000
    39  H    0.379874  -0.042833   0.000000   0.000000   0.000000   0.000000
    40  H    0.379878  -0.042788   0.000000   0.000000   0.000000   0.000000
    41  H   -0.033857   0.363212   0.000000   0.000000   0.000000   0.000000
    42  H   -0.040940   0.375650   0.000000   0.000000   0.000000   0.000000
    43  H   -0.040900   0.375666   0.000000   0.000000   0.000000   0.000000
    44  H    0.000000   0.000000   0.225728   0.010820  -0.000195  -0.000194
              19         20         21         22         23         24
     1  C   -0.003992  -0.003985  -0.000012  -0.000012   0.000000   0.000000
     2  C   -0.043436  -0.043396  -0.003927  -0.003921   0.000103   0.000104
     3  C    0.386205   0.386211  -0.044572  -0.044539  -0.003560  -0.003556
     4  C   -0.044769  -0.044737   0.377013   0.377024  -0.044838  -0.044804
     5  C   -0.003276  -0.003271  -0.043613  -0.043569   0.379644   0.379655
     6  C    0.000090   0.000090  -0.003525  -0.003519  -0.044230  -0.044189
     7  C    0.000001   0.000001   0.000087   0.000087  -0.003488  -0.003483
     8  C    0.000000   0.000000   0.000002   0.000002   0.000086   0.000086
     9  C    0.000000   0.000000   0.000000   0.000000   0.000002   0.000002
    10  C    0.000000   0.000000   0.000000   0.000000   0.000000   0.000000
    11  C    0.000000   0.000000   0.000000   0.000000   0.000000   0.000000
    12  C    0.000000   0.000000   0.000000   0.000000   0.000000   0.000000
    13  C    0.000000   0.000000   0.000000   0.000000   0.000000   0.000000
    14  C    0.000000   0.000000   0.000000   0.000000   0.000000   0.000000
    15  O    0.002265   0.002266  -0.000002  -0.000002  -0.000002  -0.000002
    16  O    0.000033   0.000033  -0.000001  -0.000001   0.000000   0.000000
    17  H    0.004859  -0.004126   0.005399  -0.000454   0.000004   0.000008
    18  H   -0.004127   0.004853  -0.000453   0.005396   0.000008   0.000004
    19  H    0.591165  -0.030359   0.005399  -0.004990   0.005015  -0.000403
    20  H   -0.030359   0.591059  -0.004990   0.005394  -0.000403   0.005011
    21  H    0.005399  -0.004990   0.625219  -0.035621   0.005618  -0.005203
    22  H   -0.004990   0.005394  -0.035621   0.625135  -0.005203   0.005611
    23  H    0.005015  -0.000403   0.005618  -0.005203   0.620471  -0.034900
    24  H   -0.000403   0.005011  -0.005203   0.005611  -0.034900   0.620382
    25  H    0.000001   0.000013   0.005147  -0.000392   0.005610  -0.005243
    26  H    0.000013   0.000001  -0.000392   0.005141  -0.005243   0.005603
    27  H   -0.000005   0.000001   0.000001   0.000013   0.005167  -0.000406
    28  H    0.000001  -0.000005   0.000013   0.000001  -0.000406   0.005161
    29  H    0.000000   0.000000  -0.000005   0.000001   0.000001   0.000013
    30  H    0.000000   0.000000   0.000001  -0.000005   0.000013   0.000001
    31  H    0.000000   0.000000   0.000000   0.000000  -0.000005   0.000001
    32  H    0.000000   0.000000   0.000000   0.000000   0.000001  -0.000005
    33  H    0.000000   0.000000   0.000000   0.000000   0.000000   0.000000
    34  H    0.000000   0.000000   0.000000   0.000000   0.000000   0.000000
    35  H    0.000000   0.000000   0.000000   0.000000   0.000000   0.000000
    36  H    0.000000   0.000000   0.000000   0.000000   0.000000   0.000000
    37  H    0.000000   0.000000   0.000000   0.000000   0.000000   0.000000
    38  H    0.000000   0.000000   0.000000   0.000000   0.000000   0.000000
    39  H    0.000000   0.000000   0.000000   0.000000   0.000000   0.000000
    40  H    0.000000   0.000000   0.000000   0.000000   0.000000   0.000000
    41  H    0.000000   0.000000   0.000000   0.000000   0.000000   0.000000
    42  H    0.000000   0.000000   0.000000   0.000000   0.000000   0.000000
    43  H    0.000000   0.000000   0.000000   0.000000   0.000000   0.000000
    44  H   -0.000060  -0.000060   0.000000   0.000000   0.000000   0.000000
              25         26         27         28         29         30
     1  C    0.000000   0.000000   0.000000   0.000000   0.000000   0.000000
     2  C    0.000003   0.000003   0.000000   0.000000   0.000000   0.000000
     3  C    0.000089   0.000089   0.000002   0.000002   0.000000   0.000000
     4  C   -0.003819  -0.003813   0.000088   0.000088   0.000002   0.000002
     5  C   -0.044573  -0.044531  -0.003667  -0.003661   0.000087   0.000087
     6  C    0.378693   0.378705  -0.044634  -0.044593  -0.003673  -0.003668
     7  C   -0.044229  -0.044194   0.378879   0.378888  -0.044589  -0.044554
     8  C   -0.003570  -0.003566  -0.044383  -0.044351   0.378714   0.378724
     9  C    0.000085   0.000086  -0.003572  -0.003567  -0.044444  -0.044400
    10  C    0.000002   0.000002   0.000085   0.000086  -0.003595  -0.003589
    11  C    0.000000   0.000000   0.000002   0.000002   0.000085   0.000086
    12  C    0.000000   0.000000   0.000000   0.000000   0.000002   0.000002
    13  C    0.000000   0.000000   0.000000   0.000000   0.000000   0.000000
    14  C    0.000000   0.000000   0.000000   0.000000   0.000000   0.000000
    15  O    0.000000   0.000000   0.000000   0.000000   0.000000   0.000000
    16  O    0.000000   0.000000   0.000000   0.000000   0.000000   0.000000
    17  H   -0.000004   0.000001   0.000000   0.000000   0.000000   0.000000
    18  H    0.000001  -0.000004   0.000000   0.000000   0.000000   0.000000
    19  H    0.000001   0.000013  -0.000005   0.000001   0.000000   0.000000
    20  H    0.000013   0.000001   0.000001  -0.000005   0.000000   0.000000
    21  H    0.005147  -0.000392   0.000001   0.000013  -0.000005   0.000001
    22  H   -0.000392   0.005141   0.000013   0.000001   0.000001  -0.000005
    23  H    0.005610  -0.005243   0.005167  -0.000406   0.000001   0.000013
    24  H   -0.005243   0.005603  -0.000406   0.005161   0.000013   0.000001
    25  H    0.624621  -0.035534   0.005646  -0.005286   0.005196  -0.000406
    26  H   -0.035534   0.624538  -0.005286   0.005640  -0.000406   0.005193
    27  H    0.005646  -0.005286   0.624470  -0.035475   0.005650  -0.005290
    28  H   -0.005286   0.005640  -0.035475   0.624384  -0.005290   0.005645
    29  H    0.005196  -0.000406   0.005650  -0.005290   0.625328  -0.035589
    30  H   -0.000406   0.005193  -0.005290   0.005645  -0.035589   0.625249
    31  H    0.000001   0.000013   0.005194  -0.000407   0.005658  -0.005298
    32  H    0.000013   0.000001  -0.000406   0.005191  -0.005297   0.005651
    33  H   -0.000005   0.000001   0.000001   0.000013   0.005203  -0.000407
    34  H    0.000001  -0.000005   0.000013   0.000001  -0.000407   0.005198
    35  H    0.000000   0.000000  -0.000005   0.000001   0.000001   0.000013
    36  H    0.000000   0.000000   0.000001  -0.000005   0.000013   0.000001
    37  H    0.000000   0.000000   0.000000   0.000000  -0.000005   0.000001
    38  H    0.000000   0.000000   0.000000   0.000000   0.000001  -0.000005
    39  H    0.000000   0.000000   0.000000   0.000000   0.000000   0.000000
    40  H    0.000000   0.000000   0.000000   0.000000   0.000000   0.000000
    41  H    0.000000   0.000000   0.000000   0.000000   0.000000   0.000000
    42  H    0.000000   0.000000   0.000000   0.000000   0.000000   0.000000
    43  H    0.000000   0.000000   0.000000   0.000000   0.000000   0.000000
    44  H    0.000000   0.000000   0.000000   0.000000   0.000000   0.000000
              31         32         33         34         35         36
     1  C    0.000000   0.000000   0.000000   0.000000   0.000000   0.000000
     2  C    0.000000   0.000000   0.000000   0.000000   0.000000   0.000000
     3  C    0.000000   0.000000   0.000000   0.000000   0.000000   0.000000
     4  C    0.000000   0.000000   0.000000   0.000000   0.000000   0.000000
     5  C    0.000002   0.000002   0.000000   0.000000   0.000000   0.000000
     6  C    0.000087   0.000087   0.000002   0.000002   0.000000   0.000000
     7  C   -0.003640  -0.003636   0.000087   0.000087   0.000002   0.000002
     8  C   -0.044566  -0.044532  -0.003634  -0.003629   0.000087   0.000087
     9  C    0.378746   0.378758  -0.044478  -0.044436  -0.003624  -0.003618
    10  C   -0.044501  -0.044460   0.378668   0.378679  -0.044418  -0.044371
    11  C   -0.003595  -0.003589  -0.044511  -0.044474   0.378669   0.378676
    12  C    0.000085   0.000085  -0.003659  -0.003655  -0.044388  -0.044351
    13  C    0.000002   0.000002   0.000078   0.000078  -0.003767  -0.003762
    14  C    0.000000   0.000000   0.000002   0.000002   0.000088   0.000088
    15  O    0.000000   0.000000   0.000000   0.000000   0.000000   0.000000
    16  O    0.000000   0.000000   0.000000   0.000000   0.000000   0.000000
    17  H    0.000000   0.000000   0.000000   0.000000   0.000000   0.000000
    18  H    0.000000   0.000000   0.000000   0.000000   0.000000   0.000000
    19  H    0.000000   0.000000   0.000000   0.000000   0.000000   0.000000
    20  H    0.000000   0.000000   0.000000   0.000000   0.000000   0.000000
    21  H    0.000000   0.000000   0.000000   0.000000   0.000000   0.000000
    22  H    0.000000   0.000000   0.000000   0.000000   0.000000   0.000000
    23  H   -0.000005   0.000001   0.000000   0.000000   0.000000   0.000000
    24  H    0.000001  -0.000005   0.000000   0.000000   0.000000   0.000000
    25  H    0.000001   0.000013  -0.000005   0.000001   0.000000   0.000000
    26  H    0.000013   0.000001   0.000001  -0.000005   0.000000   0.000000
    27  H    0.005194  -0.000406   0.000001   0.000013  -0.000005   0.000001
    28  H   -0.000407   0.005191   0.000013   0.000001   0.000001  -0.000005
    29  H    0.005658  -0.005297   0.005203  -0.000407   0.000001   0.000013
    30  H   -0.005298   0.005651  -0.000407   0.005198   0.000013   0.000001
    31  H    0.625247  -0.035565   0.005659  -0.005299   0.005204  -0.000409
    32  H   -0.035565   0.625156  -0.005298   0.005652  -0.000409   0.005198
    33  H    0.005659  -0.005298   0.625391  -0.035610   0.005658  -0.005302
    34  H   -0.005299   0.005652  -0.035610   0.625310  -0.005304   0.005651
    35  H    0.005204  -0.000409   0.005658  -0.005304   0.624746  -0.035530
    36  H   -0.000409   0.005198  -0.005302   0.005651  -0.035530   0.624660
    37  H    0.000001   0.000013   0.005200  -0.000413   0.005665  -0.005309
    38  H    0.000013   0.000001  -0.000413   0.005196  -0.005311   0.005659
    39  H   -0.000005   0.000001   0.000001   0.000012   0.005335  -0.000438
    40  H    0.000001  -0.000005   0.000012   0.000001  -0.000438   0.005332
    41  H    0.000000   0.000000   0.000000   0.000000   0.000002   0.000002
    42  H    0.000000   0.000000  -0.000004   0.000001   0.000005   0.000007
    43  H    0.000000   0.000000   0.000001  -0.000004   0.000007   0.000005
    44  H    0.000000   0.000000   0.000000   0.000000   0.000000   0.000000
              37         38         39         40         41         42
     1  C    0.000000   0.000000   0.000000   0.000000   0.000000   0.000000
     2  C    0.000000   0.000000   0.000000   0.000000   0.000000   0.000000
     3  C    0.000000   0.000000   0.000000   0.000000   0.000000   0.000000
     4  C    0.000000   0.000000   0.000000   0.000000   0.000000   0.000000
     5  C    0.000000   0.000000   0.000000   0.000000   0.000000   0.000000
     6  C    0.000000   0.000000   0.000000   0.000000   0.000000   0.000000
     7  C    0.000000   0.000000   0.000000   0.000000   0.000000   0.000000
     8  C    0.000002   0.000002   0.000000   0.000000   0.000000   0.000000
     9  C    0.000093   0.000094   0.000002   0.000002   0.000000   0.000000
    10  C   -0.003650  -0.003644   0.000091   0.000092   0.000003   0.000001
    11  C   -0.044059  -0.044023  -0.003883  -0.003879  -0.000248   0.000096
    12  C    0.378274   0.378282  -0.044166  -0.044124   0.005525  -0.005716
    13  C   -0.045397  -0.045350   0.379874   0.379878  -0.033857  -0.040940
    14  C   -0.003174  -0.003168  -0.042833  -0.042788   0.363212   0.375650
    15  O    0.000000   0.000000   0.000000   0.000000   0.000000   0.000000
    16  O    0.000000   0.000000   0.000000   0.000000   0.000000   0.000000
    17  H    0.000000   0.000000   0.000000   0.000000   0.000000   0.000000
    18  H    0.000000   0.000000   0.000000   0.000000   0.000000   0.000000
    19  H    0.000000   0.000000   0.000000   0.000000   0.000000   0.000000
    20  H    0.000000   0.000000   0.000000   0.000000   0.000000   0.000000
    21  H    0.000000   0.000000   0.000000   0.000000   0.000000   0.000000
    22  H    0.000000   0.000000   0.000000   0.000000   0.000000   0.000000
    23  H    0.000000   0.000000   0.000000   0.000000   0.000000   0.000000
    24  H    0.000000   0.000000   0.000000   0.000000   0.000000   0.000000
    25  H    0.000000   0.000000   0.000000   0.000000   0.000000   0.000000
    26  H    0.000000   0.000000   0.000000   0.000000   0.000000   0.000000
    27  H    0.000000   0.000000   0.000000   0.000000   0.000000   0.000000
    28  H    0.000000   0.000000   0.000000   0.000000   0.000000   0.000000
    29  H   -0.000005   0.000001   0.000000   0.000000   0.000000   0.000000
    30  H    0.000001  -0.000005   0.000000   0.000000   0.000000   0.000000
    31  H    0.000001   0.000013  -0.000005   0.000001   0.000000   0.000000
    32  H    0.000013   0.000001   0.000001  -0.000005   0.000000   0.000000
    33  H    0.005200  -0.000413   0.000001   0.000012   0.000000  -0.000004
    34  H   -0.000413   0.005196   0.000012   0.000001   0.000000   0.000001
    35  H    0.005665  -0.005311   0.005335  -0.000438   0.000002   0.000005
    36  H   -0.005309   0.005659  -0.000438   0.005332   0.000002   0.000007
    37  H    0.625398  -0.035789   0.005737  -0.005437   0.000011   0.005834
    38  H   -0.035789   0.625316  -0.005439   0.005730   0.000011  -0.000493
    39  H    0.005737  -0.005439   0.622249  -0.035142  -0.002824   0.005430
    40  H   -0.005437   0.005730  -0.035142   0.622161  -0.002819  -0.004835
    41  H    0.000011   0.000011  -0.002824  -0.002819   0.607569  -0.030161
    42  H    0.005834  -0.000493   0.005430  -0.004835  -0.030161   0.599399
    43  H   -0.000493   0.005828  -0.004836   0.005423  -0.030141  -0.031313
    44  H    0.000000   0.000000   0.000000   0.000000   0.000000   0.000000
              43         44
     1  C    0.000000  -0.011742
     2  C    0.000000   0.012230
     3  C    0.000000  -0.000822
     4  C    0.000000   0.000016
     5  C    0.000000  -0.000001
     6  C    0.000000   0.000000
     7  C    0.000000   0.000000
     8  C    0.000000   0.000000
     9  C    0.000000   0.000000
    10  C    0.000001   0.000000
    11  C    0.000096   0.000000
    12  C   -0.005709   0.000000
    13  C   -0.040900   0.000000
    14  C    0.375666   0.000000
    15  O    0.000000   0.225728
    16  O    0.000000   0.010820
    17  H    0.000000  -0.000195
    18  H    0.000000  -0.000194
    19  H    0.000000  -0.000060
    20  H    0.000000  -0.000060
    21  H    0.000000   0.000000
    22  H    0.000000   0.000000
    23  H    0.000000   0.000000
    24  H    0.000000   0.000000
    25  H    0.000000   0.000000
    26  H    0.000000   0.000000
    27  H    0.000000   0.000000
    28  H    0.000000   0.000000
    29  H    0.000000   0.000000
    30  H    0.000000   0.000000
    31  H    0.000000   0.000000
    32  H    0.000000   0.000000
    33  H    0.000001   0.000000
    34  H   -0.000004   0.000000
    35  H    0.000007   0.000000
    36  H    0.000005   0.000000
    37  H   -0.000493   0.000000
    38  H    0.005828   0.000000
    39  H   -0.004836   0.000000
    40  H    0.005423   0.000000
    41  H   -0.030141   0.000000
    42  H   -0.031313   0.000000
    43  H    0.599323   0.000000
    44  H    0.000000   0.382211
 Mulliken charges:
               1
     1  C    0.461036
     2  C   -0.306686
     3  C   -0.232025
     4  C   -0.241165
     5  C   -0.234211
     6  C   -0.234097
     7  C   -0.233905
     8  C   -0.233763
     9  C   -0.233671
    10  C   -0.234059
    11  C   -0.233141
    12  C   -0.226195
    13  C   -0.235712
    14  C   -0.395114
    15  O   -0.533537
    16  O   -0.410921
    17  H    0.175330
    18  H    0.175330
    19  H    0.140370
    20  H    0.140397
    21  H    0.118415
    22  H    0.118422
    23  H    0.120535
    24  H    0.120551
    25  H    0.117936
    26  H    0.117943
    27  H    0.117914
    28  H    0.117926
    29  H    0.117340
    30  H    0.117343
    31  H    0.117373
    32  H    0.117389
    33  H    0.117345
    34  H    0.117351
    35  H    0.117709
    36  H    0.117713
    37  H    0.117497
    38  H    0.117504
    39  H    0.120831
    40  H    0.120836
    41  H    0.123716
    42  H    0.127038
    43  H    0.127046
    44  H    0.382068
 Sum of Mulliken charges =   0.00000
 Mulliken charges with hydrogens summed into heavy atoms:
               1
     1  C    0.461036
     2  C    0.043973
     3  C    0.048743
     4  C   -0.004328
     5  C    0.006875
     6  C    0.001782
     7  C    0.001935
     8  C    0.000920
     9  C    0.001091
    10  C    0.000637
    11  C    0.002280
    12  C    0.008805
    13  C    0.005955
    14  C   -0.017315
    15  O   -0.151470
    16  O   -0.410921
 Electronic spatial extent (au):  <R**2>=          14546.3740
 Charge=              0.0000 electrons
 Dipole moment (field-independent basis, Debye):
    X=             -1.4753    Y=              0.8046    Z=             -0.0003  Tot=              1.6804
 Quadrupole moment (field-independent basis, Debye-Ang):
   XX=           -129.8425   YY=           -104.4235   ZZ=           -100.4814
   XY=             10.4513   XZ=             -0.0005   YZ=             -0.0063
 Traceless Quadrupole moment (field-independent basis, Debye-Ang):
   XX=            -18.2600   YY=              7.1590   ZZ=             11.1011
   XY=             10.4513   XZ=             -0.0005   YZ=             -0.0063
 Octapole moment (field-independent basis, Debye-Ang**2):
  XXX=           -125.2940  YYY=              6.7835  ZZZ=             -0.0009  XYY=             34.6669
  XXY=            128.3890  XXZ=             -0.0065  XZZ=             25.6977  YZZ=              0.3096
  YYZ=              0.0008  XYZ=              0.0109
 Hexadecapole moment (field-independent basis, Debye-Ang**3):
 XXXX=         -21655.1243 YYYY=           -427.5382 ZZZZ=           -196.5270 XXXY=           1159.5404
 XXXZ=             -0.0126 YYYX=             60.0958 YYYZ=             -0.0230 ZZZX=             -0.0013
 ZZZY=             -0.0022 XXYY=          -3105.0908 XXZZ=          -3055.7296 YYZZ=            -97.2396
 XXYZ=             -0.1492 YYXZ=              0.0078 ZZXY=              6.7472
 N-N= 1.012973527212D+03 E-N=-3.654313006163D+03  KE= 6.968796916735D+02
 Calling FoFJK, ICntrl=      2127 FMM=F ISym2X=0 I1Cent= 0 IOpClX= 0 NMat=1 NMatS=1 NMatT=0.
 ***** Axes restored to original set *****
 -------------------------------------------------------------------
 Center     Atomic                   Forces (Hartrees/Bohr)
 Number     Number              X              Y              Z
 -------------------------------------------------------------------
      1        6           0.024798127    0.035206357    0.000022377
      2        6           0.005061984   -0.021994229   -0.000054371
      3        6           0.004355867    0.005315647    0.000114978
      4        6          -0.002847234   -0.007635390   -0.000076030
      5        6           0.000225177    0.008955524    0.000122889
      6        6          -0.001085608   -0.009234379   -0.000083814
      7        6           0.000684257    0.009417882    0.000115600
      8        6          -0.000857412   -0.009512848   -0.000076358
      9        6           0.000871401    0.009521120    0.000122956
     10        6          -0.000771400   -0.009469225   -0.000087487
     11        6           0.001012083    0.009081126    0.000096641
     12        6           0.000520461   -0.008937409   -0.000083273
     13        6           0.007095280    0.001359282    0.000105752
     14        6           0.013789843   -0.003707583   -0.000060184
     15        8           0.017232771   -0.026616254   -0.000001602
     16        8          -0.054037275    0.025974125   -0.000001562
     17        1          -0.005473969   -0.003175186    0.010885065
     18        1          -0.005479166   -0.003222536   -0.010891448
     19        1           0.000343566    0.002129673   -0.011475379
     20        1           0.000337966    0.002154481    0.011440033
     21        1           0.000226931   -0.001189863    0.009283218
     22        1           0.000228879   -0.001238939   -0.009287331
     23        1           0.000072981    0.001613538   -0.009614194
     24        1           0.000080600    0.001639864    0.009580860
     25        1          -0.000106893   -0.001515937    0.009461137
     26        1          -0.000116953   -0.001567648   -0.009467023
     27        1           0.000167056    0.001547726   -0.009520034
     28        1           0.000162671    0.001571542    0.009484613
     29        1          -0.000152214   -0.001517475    0.009460016
     30        1          -0.000150215   -0.001566588   -0.009463731
     31        1           0.000154353    0.001540045   -0.009506460
     32        1           0.000162157    0.001566546    0.009473296
     33        1          -0.000161088   -0.001510626    0.009463084
     34        1          -0.000170383   -0.001562795   -0.009468897
     35        1           0.000162369    0.001564532   -0.009533748
     36        1           0.000159195    0.001612563    0.009523453
     37        1          -0.000020868   -0.001450619    0.009394301
     38        1          -0.000018592   -0.001500754   -0.009398290
     39        1          -0.000547022    0.001429868   -0.009912071
     40        1          -0.000537306    0.001480193    0.009903465
     41        1          -0.003330911    0.011712675    0.000015805
     42        1           0.003582530   -0.004336089    0.009936547
     43        1           0.003564142   -0.004381581   -0.009942042
     44        1          -0.009188137   -0.009550354   -0.000000757
 -------------------------------------------------------------------
 Cartesian Forces:  Max     0.054037275 RMS     0.009152230

 GradGradGradGradGradGradGradGradGradGradGradGradGradGradGradGradGradGrad
 Berny optimization.
 FormGI is forming the generalized inverse of G from B-inverse, IUseBI=4.
 Internal  Forces:  Max     0.059784648 RMS     0.008770187
 Search for a local minimum.
 Step number   1 out of a maximum of  251
 All quantities printed in internal units (Hartrees-Bohrs-Radians)
 Mixed Optimization -- RFO/linear search
 Second derivative matrix not updated -- first step.
 ITU=  0
     Eigenvalues ---    0.00461   0.00461   0.00461   0.00462   0.00462
     Eigenvalues ---    0.00462   0.00462   0.00462   0.00462   0.00462
     Eigenvalues ---    0.00462   0.00462   0.00646   0.01113   0.02512
     Eigenvalues ---    0.04012   0.04012   0.04012   0.04013   0.04013
     Eigenvalues ---    0.04013   0.04013   0.04013   0.04013   0.04013
     Eigenvalues ---    0.04013   0.04573   0.05058   0.05058   0.05058
     Eigenvalues ---    0.05058   0.05058   0.05059   0.05059   0.05059
     Eigenvalues ---    0.05059   0.05059   0.05059   0.05596   0.05865
     Eigenvalues ---    0.05869   0.07777   0.07777   0.07777   0.07777
     Eigenvalues ---    0.07777   0.07777   0.07777   0.07777   0.07777
     Eigenvalues ---    0.07777   0.07777   0.08842   0.11764   0.11764
     Eigenvalues ---    0.11764   0.11764   0.11764   0.11764   0.11764
     Eigenvalues ---    0.11765   0.11765   0.11765   0.11765   0.12457
     Eigenvalues ---    0.16000   0.16000   0.16000   0.16000   0.21952
     Eigenvalues ---    0.21952   0.21952   0.21952   0.21952   0.21952
     Eigenvalues ---    0.21952   0.21952   0.21952   0.21952   0.21952
     Eigenvalues ---    0.21988   0.25000   0.25000   0.30076   0.30076
     Eigenvalues ---    0.30076   0.30080   0.30080   0.30080   0.30080
     Eigenvalues ---    0.30080   0.30080   0.30084   0.30084   0.30084
     Eigenvalues ---    0.31445   0.32280   0.32280   0.32280   0.32281
     Eigenvalues ---    0.32281   0.32281   0.32281   0.32281   0.32283
     Eigenvalues ---    0.32287   0.32287   0.32287   0.32287   0.32287
     Eigenvalues ---    0.32287   0.32287   0.32287   0.32287   0.32287
     Eigenvalues ---    0.32287   0.32289   0.32289   0.32289   0.32289
     Eigenvalues ---    0.32289   0.32289   0.32289   0.52988   0.57655
     Eigenvalues ---    1.00928
 RFO step:  Lambda=-5.51424243D-02 EMin= 4.61205375D-03
 Linear search not attempted -- first point.
 Maximum step size (   0.300) exceeded in Quadratic search.
    -- Step size scaled by   0.761
 Iteration  1 RMS(Cart)=  0.13906566 RMS(Int)=  0.00058001
 Iteration  2 RMS(Cart)=  0.00139147 RMS(Int)=  0.00023250
 Iteration  3 RMS(Cart)=  0.00000092 RMS(Int)=  0.00023250
 Variable       Old X    -DE/DX   Delta X   Delta X   Delta X     New X
                                 (Linear)    (Quad)   (Total)
    R1        2.85171   0.00585   0.00000   0.01203   0.01203   2.86374
    R2        2.52845   0.03617   0.00000   0.04354   0.04354   2.57200
    R3        2.28269   0.05978   0.00000   0.04272   0.04272   2.32541
    R4        2.87804   0.01840   0.00000   0.03932   0.03932   2.91736
    R5        2.10318  -0.01100   0.00000  -0.02214  -0.02214   2.08104
    R6        2.10322  -0.01104   0.00000  -0.02220  -0.02220   2.08102
    R7        2.87796   0.01598   0.00000   0.03415   0.03415   2.91211
    R8        2.10334  -0.01062   0.00000  -0.02136  -0.02136   2.08198
    R9        2.10322  -0.01060   0.00000  -0.02132  -0.02132   2.08190
   R10        2.87804   0.01609   0.00000   0.03438   0.03438   2.91242
   R11        2.10319  -0.00825   0.00000  -0.01661  -0.01661   2.08658
   R12        2.10322  -0.00828   0.00000  -0.01667  -0.01667   2.08656
   R13        2.87812   0.01665   0.00000   0.03559   0.03559   2.91371
   R14        2.10333  -0.00878   0.00000  -0.01768  -0.01768   2.08566
   R15        2.10322  -0.00877   0.00000  -0.01765  -0.01765   2.08558
   R16        2.87804   0.01673   0.00000   0.03574   0.03574   2.91378
   R17        2.10318  -0.00861   0.00000  -0.01731  -0.01731   2.08587
   R18        2.10322  -0.00864   0.00000  -0.01738  -0.01738   2.08584
   R19        2.87796   0.01680   0.00000   0.03589   0.03589   2.91385
   R20        2.10334  -0.00868   0.00000  -0.01746  -0.01746   2.08589
   R21        2.10322  -0.00866   0.00000  -0.01742  -0.01742   2.08581
   R22        2.87804   0.01680   0.00000   0.03589   0.03589   2.91394
   R23        2.10319  -0.00861   0.00000  -0.01732  -0.01732   2.08587
   R24        2.10322  -0.00864   0.00000  -0.01738  -0.01738   2.08585
   R25        2.87812   0.01676   0.00000   0.03582   0.03582   2.91394
   R26        2.10333  -0.00866   0.00000  -0.01742  -0.01742   2.08591
   R27        2.10322  -0.00864   0.00000  -0.01739  -0.01739   2.08583
   R28        2.87804   0.01679   0.00000   0.03587   0.03587   2.91392
   R29        2.10318  -0.00861   0.00000  -0.01732  -0.01732   2.08586
   R30        2.10322  -0.00864   0.00000  -0.01738  -0.01738   2.08584
   R31        2.87796   0.01670   0.00000   0.03568   0.03568   2.91364
   R32        2.10334  -0.00870   0.00000  -0.01750  -0.01750   2.08584
   R33        2.10333  -0.00871   0.00000  -0.01753  -0.01753   2.08580
   R34        2.87804   0.01565   0.00000   0.03344   0.03344   2.91148
   R35        2.10319  -0.00851   0.00000  -0.01712  -0.01712   2.08607
   R36        2.10322  -0.00854   0.00000  -0.01718  -0.01718   2.08605
   R37        2.87812   0.01489   0.00000   0.03182   0.03182   2.90994
   R38        2.10333  -0.00889   0.00000  -0.01789  -0.01789   2.08544
   R39        2.10333  -0.00891   0.00000  -0.01793  -0.01793   2.08540
   R40        2.10330  -0.01014   0.00000  -0.02040  -0.02040   2.08290
   R41        2.10318  -0.01042   0.00000  -0.02096  -0.02096   2.08222
   R42        2.10322  -0.01045   0.00000  -0.02102  -0.02102   2.08220
   R43        1.83665   0.01148   0.00000   0.01492   0.01492   1.85157
    A1        2.09437  -0.02512   0.00000  -0.06261  -0.06261   2.03177
    A2        2.09439   0.01773   0.00000   0.04418   0.04418   2.13857
    A3        2.09442   0.00739   0.00000   0.01843   0.01843   2.11285
    A4        1.91116   0.02980   0.00000   0.08849   0.08822   1.99938
    A5        1.91010  -0.01162   0.00000  -0.03663  -0.03791   1.87219
    A6        1.91046  -0.01165   0.00000  -0.03676  -0.03803   1.87243
    A7        1.91016  -0.00390   0.00000   0.00115   0.00160   1.91176
    A8        1.91045  -0.00393   0.00000   0.00101   0.00146   1.91191
    A9        1.91147   0.00132   0.00000  -0.01721  -0.01834   1.89313
   A10        1.91112   0.01389   0.00000   0.04383   0.04367   1.95479
   A11        1.91006  -0.00325   0.00000  -0.00570  -0.00585   1.90421
   A12        1.91045  -0.00327   0.00000  -0.00587  -0.00601   1.90444
   A13        1.91017  -0.00342   0.00000  -0.00666  -0.00684   1.90333
   A14        1.91048  -0.00343   0.00000  -0.00678  -0.00695   1.90353
   A15        1.91151  -0.00052   0.00000  -0.01879  -0.01895   1.89256
   A16        1.91112   0.01702   0.00000   0.05260   0.05244   1.96357
   A17        1.91020  -0.00411   0.00000  -0.00770  -0.00784   1.90236
   A18        1.91048  -0.00412   0.00000  -0.00781  -0.00795   1.90253
   A19        1.91009  -0.00449   0.00000  -0.00989  -0.01011   1.89998
   A20        1.91045  -0.00452   0.00000  -0.01005  -0.01027   1.90019
   A21        1.91146   0.00023   0.00000  -0.01712  -0.01737   1.89409
   A22        1.91116   0.01829   0.00000   0.05619   0.05604   1.96719
   A23        1.91013  -0.00473   0.00000  -0.01009  -0.01029   1.89984
   A24        1.91045  -0.00475   0.00000  -0.01022  -0.01042   1.90004
   A25        1.91008  -0.00465   0.00000  -0.00960  -0.00979   1.90029
   A26        1.91046  -0.00467   0.00000  -0.00977  -0.00995   1.90052
   A27        1.91152   0.00053   0.00000  -0.01648  -0.01676   1.89475
   A28        1.91116   0.01846   0.00000   0.05668   0.05652   1.96767
   A29        1.91010  -0.00472   0.00000  -0.00987  -0.01006   1.90004
   A30        1.91046  -0.00475   0.00000  -0.01004  -0.01022   1.90024
   A31        1.91016  -0.00476   0.00000  -0.01009  -0.01028   1.89988
   A32        1.91045  -0.00478   0.00000  -0.01021  -0.01040   1.90005
   A33        1.91147   0.00056   0.00000  -0.01644  -0.01673   1.89473
   A34        1.91112   0.01861   0.00000   0.05711   0.05695   1.96807
   A35        1.91006  -0.00477   0.00000  -0.01000  -0.01019   1.89987
   A36        1.91045  -0.00480   0.00000  -0.01017  -0.01036   1.90010
   A37        1.91017  -0.00480   0.00000  -0.01016  -0.01036   1.89981
   A38        1.91048  -0.00481   0.00000  -0.01028  -0.01047   1.90001
   A39        1.91151   0.00058   0.00000  -0.01646  -0.01675   1.89476
   A40        1.91112   0.01871   0.00000   0.05740   0.05724   1.96836
   A41        1.91020  -0.00482   0.00000  -0.01021  -0.01040   1.89980
   A42        1.91048  -0.00484   0.00000  -0.01032  -0.01051   1.89997
   A43        1.91009  -0.00481   0.00000  -0.01013  -0.01032   1.89977
   A44        1.91045  -0.00483   0.00000  -0.01029  -0.01048   1.89998
   A45        1.91146   0.00060   0.00000  -0.01643  -0.01673   1.89473
   A46        1.91116   0.01867   0.00000   0.05728   0.05712   1.96828
   A47        1.91013  -0.00479   0.00000  -0.01008  -0.01028   1.89986
   A48        1.91045  -0.00481   0.00000  -0.01021  -0.01040   1.90005
   A49        1.91008  -0.00481   0.00000  -0.01017  -0.01036   1.89971
   A50        1.91046  -0.00483   0.00000  -0.01034  -0.01053   1.89994
   A51        1.91152   0.00059   0.00000  -0.01645  -0.01675   1.89476
   A52        1.91116   0.01867   0.00000   0.05728   0.05712   1.96828
   A53        1.91010  -0.00481   0.00000  -0.01020  -0.01040   1.89970
   A54        1.91046  -0.00484   0.00000  -0.01036  -0.01055   1.89991
   A55        1.91016  -0.00479   0.00000  -0.01006  -0.01025   1.89991
   A56        1.91045  -0.00481   0.00000  -0.01019  -0.01037   1.90008
   A57        1.91147   0.00059   0.00000  -0.01645  -0.01675   1.89472
   A58        1.91112   0.01848   0.00000   0.05674   0.05658   1.96770
   A59        1.91006  -0.00474   0.00000  -0.00993  -0.01012   1.89994
   A60        1.91050  -0.00477   0.00000  -0.01012  -0.01030   1.90019
   A61        1.91017  -0.00476   0.00000  -0.01005  -0.01025   1.89993
   A62        1.91051  -0.00478   0.00000  -0.01019  -0.01037   1.90014
   A63        1.91144   0.00057   0.00000  -0.01642  -0.01672   1.89472
   A64        1.91112   0.01824   0.00000   0.05606   0.05590   1.96702
   A65        1.91020  -0.00461   0.00000  -0.00944  -0.00962   1.90058
   A66        1.91048  -0.00463   0.00000  -0.00956  -0.00973   1.90075
   A67        1.91009  -0.00474   0.00000  -0.01018  -0.01038   1.89971
   A68        1.91045  -0.00477   0.00000  -0.01034  -0.01054   1.89991
   A69        1.91146   0.00051   0.00000  -0.01652  -0.01680   1.89466
   A70        1.91116   0.01520   0.00000   0.04744   0.04728   1.95844
   A71        1.91013  -0.00413   0.00000  -0.00953  -0.00977   1.90037
   A72        1.91050  -0.00415   0.00000  -0.00968  -0.00991   1.90058
   A73        1.91008  -0.00336   0.00000  -0.00511  -0.00521   1.90486
   A74        1.91049  -0.00339   0.00000  -0.00530  -0.00539   1.90510
   A75        1.91144  -0.00016   0.00000  -0.01780  -0.01800   1.89345
   A76        1.91109   0.00822   0.00000   0.02982   0.02955   1.94064
   A77        1.91010   0.00436   0.00000   0.01505   0.01487   1.92498
   A78        1.91046   0.00431   0.00000   0.01482   0.01464   1.92511
   A79        1.91019  -0.00597   0.00000  -0.02028  -0.02055   1.88964
   A80        1.91049  -0.00597   0.00000  -0.02036  -0.02062   1.88987
   A81        1.91147  -0.00495   0.00000  -0.01904  -0.01911   1.89236
   A82        1.85177   0.01217   0.00000   0.04303   0.04303   1.89480
    D1        0.00000  -0.00001   0.00000  -0.00008  -0.00008  -0.00008
    D2        2.09381   0.00632   0.00000   0.03302   0.03201   2.12582
    D3       -2.09439  -0.00631   0.00000  -0.03298  -0.03197  -2.12636
    D4        3.14159  -0.00001   0.00000  -0.00006  -0.00006   3.14154
    D5       -1.04778   0.00632   0.00000   0.03304   0.03203  -1.01575
    D6        1.04720  -0.00631   0.00000  -0.03296  -0.03195   1.01526
    D7        3.14159   0.00000   0.00000   0.00002   0.00002  -3.14157
    D8        0.00000   0.00000   0.00000  -0.00001  -0.00001  -0.00001
    D9        3.14159   0.00000   0.00000  -0.00001  -0.00001   3.14158
   D10       -1.04781   0.00232   0.00000   0.01514   0.01515  -1.03266
   D11        1.04720  -0.00230   0.00000  -0.01495  -0.01496   1.03224
   D12        1.04782  -0.00160   0.00000  -0.00998  -0.01038   1.03743
   D13       -3.14159   0.00072   0.00000   0.00517   0.00478  -3.13681
   D14       -1.04658  -0.00390   0.00000  -0.02492  -0.02533  -1.07191
   D15       -1.04720   0.00158   0.00000   0.00978   0.01017  -1.03702
   D16        1.04659   0.00390   0.00000   0.02493   0.02533   1.07192
   D17        3.14159  -0.00072   0.00000  -0.00517  -0.00477   3.13682
   D18        3.14159   0.00000   0.00000   0.00000   0.00000  -3.14159
   D19       -1.04783   0.00240   0.00000   0.01535   0.01536  -1.03247
   D20        1.04721  -0.00236   0.00000  -0.01511  -0.01512   1.03209
   D21        1.04788  -0.00243   0.00000  -0.01574  -0.01573   1.03215
   D22       -3.14155  -0.00003   0.00000  -0.00039  -0.00037   3.14127
   D23       -1.04650  -0.00479   0.00000  -0.03086  -0.03086  -1.07735
   D24       -1.04721   0.00240   0.00000   0.01550   0.01549  -1.03172
   D25        1.04655   0.00479   0.00000   0.03085   0.03085   1.07740
   D26       -3.14159   0.00003   0.00000   0.00038   0.00037  -3.14122
   D27        3.14159   0.00000   0.00000  -0.00001  -0.00001   3.14158
   D28       -1.04786   0.00259   0.00000   0.01642   0.01639  -1.03147
   D29        1.04720  -0.00257   0.00000  -0.01620  -0.01617   1.03103
   D30        1.04776  -0.00263   0.00000  -0.01670  -0.01667   1.03110
   D31        3.14149  -0.00003   0.00000  -0.00027  -0.00026   3.14123
   D32       -1.04663  -0.00519   0.00000  -0.03288  -0.03282  -1.07946
   D33       -1.04720   0.00260   0.00000   0.01647   0.01644  -1.03076
   D34        1.04653   0.00520   0.00000   0.03290   0.03284   1.07937
   D35        3.14159   0.00004   0.00000   0.00029   0.00028  -3.14131
   D36        3.14159   0.00000   0.00000   0.00000   0.00000  -3.14159
   D37       -1.04778   0.00257   0.00000   0.01627   0.01625  -1.03153
   D38        1.04720  -0.00254   0.00000  -0.01605  -0.01603   1.03117
   D39        1.04783  -0.00254   0.00000  -0.01613  -0.01611   1.03172
   D40       -3.14155   0.00003   0.00000   0.00014   0.00014  -3.14141
   D41       -1.04656  -0.00509   0.00000  -0.03218  -0.03214  -1.07870
   D42       -1.04720   0.00252   0.00000   0.01591   0.01589  -1.03131
   D43        1.04661   0.00509   0.00000   0.03217   0.03214   1.07875
   D44       -3.14159  -0.00003   0.00000  -0.00014  -0.00014   3.14145
   D45        3.14159   0.00000   0.00000   0.00001   0.00001  -3.14158
   D46       -1.04781   0.00259   0.00000   0.01636   0.01635  -1.03146
   D47        1.04720  -0.00256   0.00000  -0.01613  -0.01611   1.03108
   D48        1.04782  -0.00259   0.00000  -0.01639  -0.01637   1.03145
   D49       -3.14159  -0.00001   0.00000  -0.00003  -0.00003   3.14157
   D50       -1.04658  -0.00515   0.00000  -0.03253  -0.03249  -1.07907
   D51       -1.04720   0.00256   0.00000   0.01617   0.01615  -1.03105
   D52        1.04659   0.00515   0.00000   0.03252   0.03248   1.07907
   D53        3.14159   0.00000   0.00000   0.00003   0.00002  -3.14157
   D54        3.14159   0.00000   0.00000   0.00000   0.00000  -3.14159
   D55       -1.04783   0.00260   0.00000   0.01646   0.01644  -1.03139
   D56        1.04721  -0.00257   0.00000  -0.01623  -0.01620   1.03101
   D57        1.04788  -0.00260   0.00000  -0.01645  -0.01643   1.03145
   D58       -3.14155   0.00000   0.00000   0.00001   0.00001  -3.14154
   D59       -1.04650  -0.00518   0.00000  -0.03268  -0.03264  -1.07913
   D60       -1.04721   0.00257   0.00000   0.01622   0.01619  -1.03102
   D61        1.04655   0.00518   0.00000   0.03268   0.03263   1.07918
   D62        3.14159   0.00000   0.00000  -0.00001  -0.00001   3.14158
   D63        3.14159   0.00000   0.00000  -0.00001  -0.00001   3.14158
   D64       -1.04786   0.00259   0.00000   0.01640   0.01638  -1.03149
   D65        1.04720  -0.00256   0.00000  -0.01618  -0.01615   1.03104
   D66        1.04776  -0.00260   0.00000  -0.01642  -0.01640   1.03136
   D67        3.14149   0.00000   0.00000  -0.00001  -0.00001   3.14148
   D68       -1.04663  -0.00516   0.00000  -0.03258  -0.03254  -1.07917
   D69       -1.04720   0.00257   0.00000   0.01619   0.01617  -1.03103
   D70        1.04653   0.00516   0.00000   0.03260   0.03256   1.07909
   D71        3.14159   0.00001   0.00000   0.00003   0.00003  -3.14157
   D72        3.14159   0.00000   0.00000   0.00000   0.00000   3.14159
   D73       -1.04778   0.00261   0.00000   0.01647   0.01645  -1.03133
   D74        1.04720  -0.00258   0.00000  -0.01625  -0.01623   1.03097
   D75        1.04783  -0.00260   0.00000  -0.01646  -0.01644   1.03139
   D76       -3.14155   0.00000   0.00000   0.00002   0.00002  -3.14153
   D77       -1.04656  -0.00518   0.00000  -0.03271  -0.03267  -1.07923
   D78       -1.04720   0.00258   0.00000   0.01624   0.01621  -1.03099
   D79        1.04661   0.00518   0.00000   0.03271   0.03267   1.07927
   D80        3.14159   0.00000   0.00000  -0.00002  -0.00002   3.14158
   D81        3.14159   0.00000   0.00000   0.00000   0.00000  -3.14159
   D82       -1.04781   0.00258   0.00000   0.01631   0.01629  -1.03152
   D83        1.04713  -0.00255   0.00000  -0.01607  -0.01605   1.03108
   D84        1.04782  -0.00259   0.00000  -0.01638  -0.01637   1.03145
   D85       -3.14159  -0.00001   0.00000  -0.00008  -0.00008   3.14152
   D86       -1.04664  -0.00514   0.00000  -0.03246  -0.03242  -1.07906
   D87       -1.04720   0.00256   0.00000   0.01615   0.01613  -1.03107
   D88        1.04659   0.00514   0.00000   0.03246   0.03242   1.07900
   D89        3.14153   0.00001   0.00000   0.00008   0.00008  -3.14158
   D90        3.14159   0.00000   0.00000   0.00001   0.00001  -3.14158
   D91       -1.04783   0.00253   0.00000   0.01606   0.01605  -1.03179
   D92        1.04721  -0.00250   0.00000  -0.01580  -0.01579   1.03143
   D93        1.04788  -0.00259   0.00000  -0.01638  -0.01636   1.03152
   D94       -3.14155  -0.00006   0.00000  -0.00033  -0.00032   3.14132
   D95       -1.04650  -0.00509   0.00000  -0.03219  -0.03215  -1.07865
   D96       -1.04714   0.00256   0.00000   0.01612   0.01610  -1.03104
   D97        1.04662   0.00509   0.00000   0.03217   0.03214   1.07876
   D98       -3.14152   0.00006   0.00000   0.00032   0.00031  -3.14122
   D99        3.14159   0.00000   0.00000  -0.00002  -0.00002   3.14157
   D100      -1.04786   0.00265   0.00000   0.01689   0.01685  -1.03102
   D101       1.04713  -0.00262   0.00000  -0.01666  -0.01661   1.03052
   D102       1.04776  -0.00261   0.00000  -0.01652  -0.01649   1.03127
   D103       3.14149   0.00004   0.00000   0.00040   0.00038  -3.14131
   D104      -1.04670  -0.00523   0.00000  -0.03315  -0.03308  -1.07977
   D105      -1.04720   0.00258   0.00000   0.01626   0.01623  -1.03096
   D106       1.04653   0.00523   0.00000   0.03318   0.03311   1.07964
   D107       3.14153  -0.00004   0.00000  -0.00037  -0.00035   3.14118
   D108       3.14159   0.00000   0.00000   0.00002   0.00002  -3.14157
   D109      -1.04778   0.00039   0.00000   0.00264   0.00269  -1.04509
   D110       1.04720  -0.00036   0.00000  -0.00239  -0.00244   1.04476
   D111       1.04783  -0.00218   0.00000  -0.01419  -0.01422   1.03360
   D112      -3.14155  -0.00179   0.00000  -0.01157  -0.01155   3.13009
   D113      -1.04656  -0.00254   0.00000  -0.01660  -0.01668  -1.06324
   D114      -1.04713   0.00215   0.00000   0.01397   0.01400  -1.03313
   D115       1.04668   0.00254   0.00000   0.01659   0.01667   1.06335
   D116      -3.14152   0.00179   0.00000   0.01156   0.01154  -3.12998
         Item               Value     Threshold  Converged?
 Maximum Force            0.059785     0.000450     NO 
 RMS     Force            0.008770     0.000300     NO 
 Maximum Displacement     0.517132     0.001800     NO 
 RMS     Displacement     0.137925     0.001200     NO 
 Predicted change in Energy=-2.952326D-02
 GradGradGradGradGradGradGradGradGradGradGradGradGradGradGradGradGradGrad

                          Input orientation:                          
 ---------------------------------------------------------------------
 Center     Atomic      Atomic             Coordinates (Angstroms)
 Number     Number       Type             X           Y           Z
 ---------------------------------------------------------------------
      1          6           0       -9.282019    0.426024   -0.000005
      2          6           0       -7.922050    1.094608   -0.000051
      3          6           0       -6.726785    0.117537    0.000037
      4          6           0       -5.375528    0.858380   -0.000029
      5          6           0       -4.173776   -0.106528    0.000054
      6          6           0       -2.819096    0.629817   -0.000029
      7          6           0       -1.616316   -0.334963    0.000051
      8          6           0       -0.261280    0.400880   -0.000015
      9          6           0        0.941846   -0.563597    0.000062
     10          6           0        2.296861    0.172385   -0.000022
     11          6           0        3.499978   -0.792086    0.000056
     12          6           0        4.854430   -0.055398   -0.000023
     13          6           0        6.055888   -1.019878    0.000044
     14          6           0        7.402252   -0.272537   -0.000067
     15          8           0       -9.287532   -0.935007    0.000005
     16          8           0      -10.333595    1.065125   -0.000004
     17          1           0       -7.873195    1.736134   -0.893798
     18          1           0       -7.873109    1.736650    0.893308
     19          1           0       -6.785333   -0.523709    0.894016
     20          1           0       -6.785347   -0.524240   -0.893509
     21          1           0       -5.317693    1.500455   -0.896460
     22          1           0       -5.317686    1.500962    0.896023
     23          1           0       -4.231506   -0.747997    0.896322
     24          1           0       -4.231576   -0.748537   -0.895773
     25          1           0       -2.761693    1.271412   -0.896366
     26          1           0       -2.761625    1.271926    0.895921
     27          1           0       -1.673718   -0.976539    0.896414
     28          1           0       -1.673731   -0.977068   -0.895881
     29          1           0       -0.203919    1.042490   -0.896347
     30          1           0       -0.203907    1.042993    0.895941
     31          1           0        0.884632   -1.205188    0.896442
     32          1           0        0.884559   -1.205724   -0.895878
     33          1           0        2.354038    0.814008   -0.896351
     34          1           0        2.354112    0.814518    0.895923
     35          1           0        3.442864   -1.433668    0.896407
     36          1           0        3.442840   -1.434256   -0.895844
     37          1           0        4.912324    0.586260   -0.896415
     38          1           0        4.912354    0.586757    0.895996
     39          1           0        5.998468   -1.661877    0.895816
     40          1           0        5.998373   -1.662469   -0.895271
     41          1           0        8.249366   -0.977723   -0.000037
     42          1           0        7.484654    0.366285   -0.894056
     43          1           0        7.484688    0.366761    0.893568
     44          1           0      -10.217613   -1.243178    0.000019
 ---------------------------------------------------------------------
                    Distance matrix (angstroms):
                    1          2          3          4          5
     1  C    0.000000
     2  C    1.515427   0.000000
     3  C    2.573788   1.543803   0.000000
     4  C    3.930344   2.557456   1.541020   0.000000
     5  C    5.135928   3.936025   2.562823   1.541187   0.000000
     6  C    6.466136   5.124078   3.941125   2.566630   1.541870
     7  C    7.703382   6.465752   5.130462   3.944077   2.567641
     8  C    9.020774   7.692117   6.471711   5.134671   3.945262
     9  C   10.271649   9.017667   7.698821   6.475434   5.136001
    10  C   11.581657  10.260441   9.023812   7.702996   6.476645
    11  C   12.839908  11.576802  10.267137   9.027660   7.704316
    12  C   14.144645  12.828132  11.582506  10.270689   9.028351
    13  C   15.405909  14.136966  12.833177  11.584694  10.270357
    14  C   16.698889  15.385166  14.134421  12.827730  11.577219
    15  O    1.361042   2.446196   2.768623   4.303488   5.180432
    16  O    1.230554   2.411725   3.729209   4.962375   6.270259
    17  H    2.121330   1.101239   2.175558   2.794211   4.228484
    18  H    2.121504   1.101229   2.175665   2.794158   4.228507
    19  H    2.816861   2.170353   1.101737   2.167265   2.791673
    20  H    2.816864   2.170491   1.101694   2.167379   2.791637
    21  H    4.204036   2.784051   2.168342   1.104171   2.166721
    22  H    4.204081   2.784023   2.168459   1.104158   2.166868
    23  H    5.262073   4.221232   2.789067   2.166260   1.103681
    24  H    5.262031   4.221268   2.789019   2.166372   1.103640
    25  H    6.635721   5.240604   4.225745   2.793949   2.167087
    26  H    6.635794   5.240629   4.225839   2.793964   2.167230
    27  H    7.788260   6.643415   5.247283   4.227758   2.794758
    28  H    7.788280   6.643481   5.247302   4.227851   2.794774
    29  H    9.143050   7.770175   6.648821   5.251935   4.228894
    30  H    9.143056   7.770148   6.648838   5.251905   4.228932
    31  H   10.335631   9.146060   7.777327   6.652186   5.253386
    32  H   10.335594   9.146060   7.777290   6.652200   5.253349
    33  H   11.676977  10.318919   9.151499   7.781488   6.653066
    34  H   11.677035  10.318950   9.151561   7.781515   6.653136
    35  H   12.891263  11.677204  10.326252   9.155387   7.783184
    36  H   12.891284  11.677257  10.326274   9.155451   7.783208
    37  H   14.223523  12.875677  11.682987  10.330414   9.156463
    38  H   14.223532  12.875665  11.682999  10.330399   9.156479
    39  H   15.448466  14.219058  12.880248  11.684264  10.329378
    40  H   15.448420  14.219039  12.880203  11.684253  10.329335
    41  H   17.587495  16.303658  15.016148  13.748055  12.453652
    42  H   16.790600  15.449798  14.241709  12.900610  11.702221
    43  H   16.790606  15.449786  14.241716  12.900595  11.702228
    44  H    1.913523   3.276408   3.746655   5.278478   6.149792
                    6          7          8          9         10
     6  C    0.000000
     7  C    1.541907   0.000000
     8  C    2.568041   1.541943   0.000000
     9  C    3.945747   2.568359   1.541989   0.000000
    10  C    5.136366   3.945929   2.568325   1.541990   0.000000
    11  C    6.477075   5.136675   3.945913   2.568316   1.541978
    12  C    7.704059   6.476783   5.136018   3.945451   2.567693
    13  C    9.027005   7.702715   6.474964   5.134356   3.943574
    14  C   10.261101   9.018785   7.693063   6.466959   5.124742
    15  O    6.655023   7.694647   9.124572  10.236118  11.637202
    16  O    7.527097   8.828997  10.094194  11.392467  12.661966
    17  H    5.250398   6.651085   7.779653   9.153835  10.328319
    18  H    5.250350   6.651086   7.779605   9.153822  10.328274
    19  H    4.226225   5.249146   6.649619   7.778820   9.152601
    20  H    4.226263   5.249109   6.649634   7.778787   9.152600
    21  H    2.793669   4.227609   5.251666   6.651759   7.781311
    22  H    2.793699   4.227709   5.251696   6.651834   7.781345
    23  H    2.167192   2.795195   4.229189   5.253652   6.653579
    24  H    2.167329   2.795197   4.229278   5.253667   6.653642
    25  H    1.103793   2.167000   2.795234   4.229308   5.253595
    26  H    1.103781   2.167119   2.795201   4.229351   5.253569
    27  H    2.166998   1.103803   2.166991   2.795558   4.229553
    28  H    2.167138   1.103761   2.167103   2.795517   4.229587
    29  H    2.795145   2.166973   1.103796   2.166990   2.795422
    30  H    2.795118   2.167090   1.103783   2.167137   2.795451
    31  H    4.229480   2.795631   2.167073   1.103816   2.166967
    32  H    4.229517   2.795584   2.167186   1.103774   2.167103
    33  H    5.253440   4.229348   2.795350   2.166942   1.103791
    34  H    5.253467   4.229443   2.795366   2.167086   1.103780
    35  H    6.653849   5.254133   4.229636   2.795630   2.167098
    36  H    6.653925   5.254154   4.229744   2.795651   2.167270
    37  H    7.783332   6.653980   5.253958   4.229721   2.795615
    38  H    7.783317   6.654007   5.253938   4.229768   2.795596
    39  H    9.154443   7.781262   6.651460   5.251477   4.227167
    40  H    9.154441   7.781219   6.651477   5.251438   4.227216
    41  H   11.184589   9.886599   8.621580   7.319245   6.062596
    42  H   10.345820   9.171633   7.797435   6.668768   5.267836
    43  H   10.345805   9.171645   7.797414   6.668785   5.267811
    44  H    7.631918   8.649113  10.091160  11.180133  12.594279
                   11         12         13         14         15
    11  C    0.000000
    12  C    1.541834   0.000000
    13  C    2.566040   1.540689   0.000000
    14  C    3.936709   2.557058   1.539876   0.000000
    15  O   12.788308  14.169291  15.343654  16.702927   0.000000
    16  O   13.957685  15.229303  16.521573  17.786220   2.257161
    17  H   11.685030  12.884132  14.227224  15.432848   3.151861
    18  H   11.685012  12.884088  14.227203  15.432809   3.152195
    19  H   10.327576  11.683438  12.881860  14.217948   2.688758
    20  H   10.327541  11.683430  12.881824  14.217931   2.688499
    21  H    9.154824  10.329394  11.683927  12.874161   4.742862
    22  H    9.154891  10.329429  11.683989  12.874203   4.743044
    23  H    7.783385   9.156275  10.329942  11.677924   5.138263
    24  H    7.783401   9.156327  10.329957  11.677963   5.138081
    25  H    6.653579   7.782621   9.154414  10.319540   6.946822
    26  H    6.653600   7.782596   9.154425  10.319524   6.946990
    27  H    5.254009   6.653482   7.781527   9.147269   7.666514
    28  H    5.253969   6.653490   7.781486   9.147258   7.666442
    29  H    4.229428   5.253157   6.651471   7.770872   9.339484
    30  H    4.229526   5.253189   6.651549   7.770915   9.339562
    31  H    2.795388   4.229062   5.251643   6.644768  10.215161
    32  H    2.795391   4.229147   5.251652   6.644820  10.215054
    33  H    2.167087   2.794859   4.227334   5.241028  11.806297
    34  H    2.167202   2.794829   4.227382   5.241012  11.806412
    35  H    1.103782   2.166964   2.793310   4.222398  12.771655
    36  H    1.103759   2.167102   2.793267   4.222435  12.771615
    37  H    2.167538   1.103901   2.165886   2.782215  14.309218
    38  H    2.167653   1.103887   2.166028   2.782249  14.309273
    39  H    2.793094   2.166131   1.103569   2.168751  15.329469
    40  H    2.793054   2.166276   1.103549   2.168912  15.329370
    41  H    4.753015   3.517993   2.193884   1.102221  17.536950
    42  H    4.244868   2.809838   2.182256   1.101862  16.846333
    43  H    4.244903   2.809800   2.182344   1.101853  16.846377
    44  H   13.725006  15.118774  16.275033  17.646581   0.979807
                   16         17         18         19         20
    16  O    0.000000
    17  H    2.702349   0.000000
    18  H    2.702396   1.787107   0.000000
    19  H    3.989214   3.080034   2.508481   0.000000
    20  H    3.989298   2.508526   3.080189   1.787525   0.000000
    21  H    5.113943   2.566348   3.128771   3.075225   2.500681
    22  H    5.113918   3.128800   2.566270   2.500657   3.075369
    23  H    6.428554   4.757871   4.408487   2.563658   3.126606
    24  H    6.428562   4.408512   4.757913   3.126591   2.563603
    25  H    7.627563   5.132585   5.435619   4.755797   4.406151
    26  H    7.627593   5.435690   5.132566   4.406193   4.755902
    27  H    8.942339   6.999783   6.767116   5.131635   5.434809
    28  H    8.942393   6.767186   6.999839   5.434863   5.131634
    29  H   10.169281   7.700580   7.905770   6.998099   6.765341
    30  H   10.169256   7.905794   7.700507   6.765332   6.998120
    31  H   11.480704   9.410413   9.238639   7.700181   7.905453
    32  H   11.480694   9.238657   9.410393   7.905449   7.700122
    33  H   12.721734  10.268720  10.423468   9.408667   9.236843
    34  H   12.721768  10.423544  10.268708   9.236899   9.408721
    35  H   14.029908  11.887205  11.751687  10.268595  10.423394
    36  H   14.029953  11.751766  11.887237  10.423446  10.268590
    37  H   15.279755  12.837122  12.961242  11.885826  11.750264
    38  H   15.279745  12.961276  12.837068  11.750277  11.885825
    39  H   16.582380  14.393478  14.281829  12.834368  12.958465
    40  H   16.582353  14.281838  14.393437  12.958451  12.834292
    41  H   18.694910  16.373784  16.373762  15.068100  15.068063
    42  H   17.854347  15.418820  15.522031  14.409089  14.297761
    43  H   17.854338  15.522062  15.418771  14.297777  14.409074
    44  H    2.311214   3.895061   3.895387   3.619035   3.618801
                   21         22         23         24         25
    21  H    0.000000
    22  H    1.792483   0.000000
    23  H    3.073989   2.497520   0.000000
    24  H    2.497522   3.074153   1.792095   0.000000
    25  H    2.566242   3.130248   3.074426   2.498149   0.000000
    26  H    3.130229   2.566302   2.498127   3.074605   1.792287
    27  H    4.756937   4.406418   2.567978   3.131542   3.074253
    28  H    4.406424   4.757095   3.131561   2.568033   2.497863
    29  H    5.134240   5.438143   4.758252   4.407924   2.567998
    30  H    5.438086   5.134244   4.407856   4.758354   3.131582
    31  H    7.000274   6.766979   5.136526   5.440234   4.758507
    32  H    6.766930   7.000350   5.440186   5.136522   4.408101
    33  H    7.702380   7.908215   7.001638   6.768446   5.136138
    34  H    7.908206   7.702446   6.768443   7.001756   5.439899
    35  H    9.411206   9.239009   7.704940   7.910647   7.002001
    36  H    9.239019   9.411328   7.910651   7.704990   6.768815
    37  H   10.270784  10.426055   9.412958   9.240811   7.704542
    38  H   10.426006  10.270807   9.240765   9.413017   7.910266
    39  H   11.885626  11.749846  10.270713  10.425823   9.410447
    40  H   11.749784  11.885673  10.425761  10.270692   9.238312
    41  H   13.820638  13.820699  12.515127  12.515142  11.274105
    42  H   12.852488  12.976586  11.904432  11.769150  10.286248
    43  H   12.976533  12.852517  11.769108  11.904473  10.440813
    44  H    5.686863   5.687039   6.073059   6.072870   7.919433
                   26         27         28         29         30
    26  H    0.000000
    27  H    2.497827   0.000000
    28  H    3.074417   1.792295   0.000000
    29  H    3.131569   3.074212   2.497791   0.000000
    30  H    2.567943   2.497770   3.074354   1.792288   0.000000
    31  H    4.408094   2.568547   3.132042   3.074263   2.497846
    32  H    4.758566   3.132031   2.568489   2.497849   3.074427
    33  H    5.439847   4.758454   4.408047   2.568141   3.131745
    34  H    5.136145   4.408095   4.758556   3.131729   2.568202
    35  H    6.768746   5.136962   5.440618   4.758608   4.408264
    36  H    7.002087   5.440667   5.136956   4.408301   4.758783
    37  H    7.910253   7.002323   6.769056   5.136544   5.440310
    38  H    7.704506   6.769064   7.002348   5.440261   5.136563
    39  H    9.238313   7.702735   7.908336   6.999647   6.766519
    40  H    9.410452   7.908325   7.702659   6.766478   6.999732
    41  H   11.274112   9.963495   9.963453   8.737429   8.737500
    42  H   10.440807   9.427871   9.256383   7.718252   7.923131
    43  H   10.286217   9.256396   9.427865   7.923073   7.718277
    44  H    7.919605   8.594927   8.594846  10.310277  10.310361
                   31         32         33         34         35
    31  H    0.000000
    32  H    1.792320   0.000000
    33  H    3.074153   2.497736   0.000000
    34  H    2.497716   3.074331   1.792274   0.000000
    35  H    2.568414   3.131959   3.074341   2.497944   0.000000
    36  H    3.131962   2.568468   2.498035   3.074531   1.792251
    37  H    4.758774   4.408412   2.568403   3.131937   3.074676
    38  H    4.408356   4.758879   3.131953   2.568361   2.498302
    39  H    5.134187   5.437858   4.756442   4.406117   2.565773
    40  H    5.437801   5.134170   4.406145   4.756520   3.129391
    41  H    7.422582   7.422594   6.226442   6.226468   4.910597
    42  H    7.016816   6.784723   5.150115   5.452284   4.773014
    43  H    6.784671   7.016874   5.452285   5.150078   4.424691
    44  H   11.138441  11.138324  12.770353  12.770475  13.691181
                   36         37         38         39         40
    36  H    0.000000
    37  H    2.498373   0.000000
    38  H    3.074842   1.792412   0.000000
    39  H    3.129392   3.073422   2.497198   0.000000
    40  H    2.565703   2.497256   3.073612   1.791087   0.000000
    41  H    4.910559   3.792808   3.792905   2.517372   2.517398
    42  H    4.424728   2.581720   3.141596   3.086395   2.514931
    43  H    4.773069   3.141541   2.581726   2.514801   3.086560
    44  H   13.691131  15.266481  15.266543  16.246201  16.246093
                   41         42         43         44
    41  H    0.000000
    42  H    1.786173   0.000000
    43  H    1.786309   1.787624   0.000000
    44  H   18.468887  17.797753  17.797803   0.000000
 Stoichiometry    C14H28O2
 Framework group  C1[X(C14H28O2)]
 Deg. of freedom   126
 Full point group                 C1      NOp   1
 Largest Abelian subgroup         C1      NOp   1
 Largest concise Abelian subgroup C1      NOp   1
                         Standard orientation:                         
 ---------------------------------------------------------------------
 Center     Atomic      Atomic             Coordinates (Angstroms)
 Number     Number       Type             X           Y           Z
 ---------------------------------------------------------------------
      1          6           0        7.376774    0.034772   -0.000009
      2          6           0        6.058288   -0.712299   -0.000055
      3          6           0        4.807860    0.193106    0.000033
      4          6           0        3.502303   -0.625590   -0.000033
      5          6           0        2.246111    0.267293    0.000049
      6          6           0        0.936873   -0.547113   -0.000033
      7          6           0       -0.320336    0.345581    0.000047
      8          6           0       -1.629960   -0.468345   -0.000019
      9          6           0       -2.887497    0.424028    0.000058
     10          6           0       -4.197090   -0.390035   -0.000026
     11          6           0       -5.454619    0.502331    0.000052
     12          6           0       -6.763610   -0.312404   -0.000027
     13          6           0       -8.019481    0.580069    0.000040
     14          6           0       -9.319775   -0.244828   -0.000071
     15          8           0        7.302580    1.393790    0.000001
     16          8           0        8.463968   -0.541656   -0.000008
     17          1           0        6.047081   -1.355585   -0.893802
     18          1           0        6.047026   -1.356105    0.893304
     19          1           0        4.828759    0.836680    0.894012
     20          1           0        4.828742    0.837211   -0.893513
     21          1           0        3.482164   -1.269950   -0.896464
     22          1           0        3.482187   -1.270456    0.896019
     23          1           0        2.266181    0.911042    0.896318
     24          1           0        2.266219    0.911585   -0.895777
     25          1           0        0.917138   -1.190968   -0.896370
     26          1           0        0.917101   -1.191486    0.895917
     27          1           0       -0.300601    0.989418    0.896410
     28          1           0       -0.300619    0.989946   -0.895885
     29          1           0       -1.649652   -1.112212   -0.896352
     30          1           0       -1.649634   -1.112715    0.895937
     31          1           0       -2.867950    1.067868    0.896438
     32          1           0       -2.867909    1.068407   -0.895882
     33          1           0       -4.216599   -1.033906   -0.896355
     34          1           0       -4.216642   -1.034419    0.895918
     35          1           0       -5.435171    1.146156    0.896403
     36          1           0       -5.435181    1.146745   -0.895848
     37          1           0       -6.783831   -0.956351   -0.896420
     38          1           0       -6.783832   -0.956848    0.895992
     39          1           0       -7.999753    1.224328    0.895812
     40          1           0       -7.999693    1.224925   -0.895275
     41          1           0      -10.206728    0.409546   -0.000041
     42          1           0       -9.364629   -0.887379   -0.894060
     43          1           0       -9.364634   -0.887855    0.893564
     44          1           0        8.213021    1.755894    0.000015
 ---------------------------------------------------------------------
 Rotational constants (GHZ):      4.0860335      0.0672811      0.0665576
 Standard basis: 6-31G (6D, 7F)
 There are   200 symmetry adapted cartesian basis functions of A   symmetry.
 There are   200 symmetry adapted basis functions of A   symmetry.
   200 basis functions,   464 primitive gaussians,   200 cartesian basis functions
    64 alpha electrons       64 beta electrons
       nuclear repulsion energy       993.4030384554 Hartrees.
 NAtoms=   44 NActive=   44 NUniq=   44 SFac= 1.00D+00 NAtFMM=   60 NAOKFM=F Big=F
 Integral buffers will be    262144 words long.
 Raffenetti 2 integral format.
 Two-electron integral symmetry is turned on.
 One-electron integrals computed using PRISM.
 NBasis=   200 RedAO= T EigKep=  3.30D-03  NBF=   200
 NBsUse=   200 1.00D-06 EigRej= -1.00D+00 NBFU=   200
 Initial guess from the checkpoint file:  "C:\Users\GHS Azim Shah\Desktop\comp7.chk"
 B after Tr=     0.000000    0.000000    0.000000
         Rot=    1.000000   -0.000007    0.000000   -0.000008 Ang=   0.00 deg.
 ExpMin= 1.61D-01 ExpMax= 5.48D+03 ExpMxC= 8.25D+02 IAcc=1 IRadAn=         1 AccDes= 0.00D+00
 Harris functional with IExCor=  402 and IRadAn=       1 diagonalized for initial guess.
 HarFok:  IExCor=  402 AccDes= 0.00D+00 IRadAn=         1 IDoV= 1 UseB2=F ITyADJ=14
 ICtDFT=  3500011 ScaDFX=  1.000000  1.000000  1.000000  1.000000
 FoFCou: FMM=F IPFlag=           0 FMFlag=      100000 FMFlg1=           0
         NFxFlg=           0 DoJE=T BraDBF=F KetDBF=T FulRan=T
         wScrn=  0.000000 ICntrl=     500 IOpCl=  0 I1Cent=   200000004 NGrid=           0
         NMat0=    1 NMatS0=      1 NMatT0=    0 NMatD0=    1 NMtDS0=    0 NMtDT0=    0
 Petite list used in FoFCou.
 Requested convergence on RMS density matrix=1.00D-08 within 128 cycles.
 Requested convergence on MAX density matrix=1.00D-06.
 Requested convergence on             energy=1.00D-06.
 No special actions if energy rises.
 Integral accuracy reduced to 1.0D-05 until final iterations.
 Initial convergence to 1.0D-05 achieved.  Increase integral accuracy.
 SCF Done:  E(RB3LYP) =  -700.650083601     A.U. after   11 cycles
            NFock= 11  Conv=0.99D-08     -V/T= 2.0059
 Calling FoFJK, ICntrl=      2127 FMM=F ISym2X=0 I1Cent= 0 IOpClX= 0 NMat=1 NMatS=1 NMatT=0.
 ***** Axes restored to original set *****
 -------------------------------------------------------------------
 Center     Atomic                   Forces (Hartrees/Bohr)
 Number     Number              X              Y              Z
 -------------------------------------------------------------------
      1        6           0.005358567    0.019096099    0.000013471
      2        6           0.005711755   -0.015239548   -0.000040548
      3        6           0.000590822    0.003826142    0.000070424
      4        6          -0.001048497   -0.003056416   -0.000057342
      5        6           0.000446383    0.004167439    0.000075682
      6        6          -0.000378423   -0.004334075   -0.000060356
      7        6           0.000372356    0.004353045    0.000072554
      8        6          -0.000369718   -0.004402175   -0.000057208
      9        6           0.000337964    0.004442306    0.000075855
     10        6          -0.000501568   -0.004519151   -0.000061825
     11        6           0.000165159    0.004720500    0.000066299
     12        6          -0.001125764   -0.004670629   -0.000060340
     13        6           0.001934659    0.003156798    0.000064507
     14        6           0.000772904   -0.001548282   -0.000041754
     15        8           0.005956730   -0.010391724   -0.000000647
     16        8          -0.011628129    0.004638624   -0.000000094
     17        1          -0.002035812    0.001333337    0.004209135
     18        1          -0.002041937    0.001315136   -0.004204511
     19        1          -0.000409631   -0.000939578   -0.004721731
     20        1          -0.000411563   -0.000928860    0.004698761
     21        1           0.000301955    0.001348381    0.004061388
     22        1           0.000303127    0.001328761   -0.004053675
     23        1          -0.000133471   -0.001315837   -0.004035182
     24        1          -0.000130143   -0.001304458    0.004012578
     25        1           0.000122686    0.001342194    0.003995689
     26        1           0.000118592    0.001322078   -0.003988379
     27        1          -0.000113585   -0.001347663   -0.004014685
     28        1          -0.000115379   -0.001336882    0.003991651
     29        1           0.000117413    0.001362804    0.003993013
     30        1           0.000118492    0.001343218   -0.003985323
     31        1          -0.000119134   -0.001357832   -0.004006723
     32        1          -0.000115751   -0.001346520    0.003984048
     33        1           0.000129627    0.001358243    0.003990506
     34        1           0.000125536    0.001338235   -0.003983216
     35        1          -0.000102604   -0.001349532   -0.003975636
     36        1          -0.000103964   -0.001329300    0.003961477
     37        1           0.000156550    0.001333809    0.003988484
     38        1           0.000157484    0.001314634   -0.003980580
     39        1          -0.000230799   -0.001054536   -0.004236747
     40        1          -0.000228072   -0.001034550    0.004222861
     41        1          -0.002306800    0.003425677    0.000012622
     42        1           0.001241975   -0.001063422    0.003233025
     43        1           0.001241477   -0.001079035   -0.003227038
     44        1          -0.002131471   -0.002917457   -0.000000489
 -------------------------------------------------------------------
 Cartesian Forces:  Max     0.019096099 RMS     0.003557344

 GradGradGradGradGradGradGradGradGradGradGradGradGradGradGradGradGradGrad
 Berny optimization.
 Using GEDIIS/GDIIS optimizer.
 FormGI is forming the generalized inverse of G from B-inverse, IUseBI=4.
 Internal  Forces:  Max     0.013292778 RMS     0.002043043
 Search for a local minimum.
 Step number   2 out of a maximum of  251
 All quantities printed in internal units (Hartrees-Bohrs-Radians)
 Mixed Optimization -- RFO/linear search
 Update second derivatives using D2CorX and points    1    2
 DE= -2.45D-02 DEPred=-2.95D-02 R= 8.30D-01
 TightC=F SS=  1.41D+00  RLast= 3.59D-01 DXNew= 5.0454D-01 1.0760D+00
 Trust test= 8.30D-01 RLast= 3.59D-01 DXMaxT set to 5.05D-01
 ITU=  1  0
 Use linear search instead of GDIIS.
     Eigenvalues ---    0.00461   0.00461   0.00461   0.00462   0.00462
     Eigenvalues ---    0.00462   0.00462   0.00462   0.00462   0.00462
     Eigenvalues ---    0.00462   0.00462   0.00646   0.01102   0.02512
     Eigenvalues ---    0.03676   0.03676   0.03676   0.03678   0.03679
     Eigenvalues ---    0.03679   0.03682   0.03683   0.03699   0.03723
     Eigenvalues ---    0.03740   0.04027   0.04959   0.04960   0.04960
     Eigenvalues ---    0.04960   0.04960   0.04961   0.04961   0.04964
     Eigenvalues ---    0.04968   0.04971   0.05138   0.05419   0.05614
     Eigenvalues ---    0.05709   0.08209   0.08241   0.08285   0.08315
     Eigenvalues ---    0.08317   0.08321   0.08321   0.08325   0.08326
     Eigenvalues ---    0.08326   0.08328   0.09668   0.12099   0.12122
     Eigenvalues ---    0.12156   0.12178   0.12179   0.12183   0.12183
     Eigenvalues ---    0.12185   0.12187   0.12187   0.12187   0.13011
     Eigenvalues ---    0.15951   0.16000   0.16000   0.16048   0.21865
     Eigenvalues ---    0.21977   0.21982   0.21989   0.21992   0.21992
     Eigenvalues ---    0.21992   0.21993   0.21993   0.21993   0.21995
     Eigenvalues ---    0.24273   0.24999   0.25670   0.30061   0.30076
     Eigenvalues ---    0.30076   0.30077   0.30080   0.30080   0.30080
     Eigenvalues ---    0.30080   0.30083   0.30084   0.30084   0.31329
     Eigenvalues ---    0.31474   0.32270   0.32280   0.32280   0.32280
     Eigenvalues ---    0.32281   0.32281   0.32281   0.32281   0.32282
     Eigenvalues ---    0.32286   0.32287   0.32287   0.32287   0.32287
     Eigenvalues ---    0.32287   0.32287   0.32287   0.32287   0.32287
     Eigenvalues ---    0.32288   0.32289   0.32289   0.32289   0.32289
     Eigenvalues ---    0.32289   0.32289   0.37388   0.52950   0.56694
     Eigenvalues ---    1.00203
 RFO step:  Lambda=-4.23913247D-03 EMin= 4.61205375D-03
 Quartic linear search produced a step of  0.25509.
 Iteration  1 RMS(Cart)=  0.01925389 RMS(Int)=  0.00024635
 Iteration  2 RMS(Cart)=  0.00048738 RMS(Int)=  0.00014908
 Iteration  3 RMS(Cart)=  0.00000018 RMS(Int)=  0.00014908
 Variable       Old X    -DE/DX   Delta X   Delta X   Delta X     New X
                                 (Linear)    (Quad)   (Total)
    R1        2.86374  -0.00241   0.00307  -0.01338  -0.01031   2.85343
    R2        2.57200   0.01329   0.01111   0.01504   0.02614   2.59814
    R3        2.32541   0.01235   0.01090   0.00225   0.01315   2.33856
    R4        2.91736  -0.00074   0.01003  -0.01596  -0.00593   2.91143
    R5        2.08104  -0.00273  -0.00565  -0.00321  -0.00886   2.07218
    R6        2.08102  -0.00273  -0.00566  -0.00321  -0.00887   2.07215
    R7        2.91211   0.00101   0.00871  -0.00708   0.00163   2.91374
    R8        2.08198  -0.00326  -0.00545  -0.00550  -0.01095   2.07103
    R9        2.08190  -0.00325  -0.00544  -0.00546  -0.01090   2.07100
   R10        2.91242   0.00079   0.00877  -0.00805   0.00072   2.91314
   R11        2.08658  -0.00250  -0.00424  -0.00413  -0.00836   2.07822
   R12        2.08656  -0.00250  -0.00425  -0.00412  -0.00837   2.07819
   R13        2.91371   0.00068   0.00908  -0.00890   0.00018   2.91389
   R14        2.08566  -0.00251  -0.00451  -0.00381  -0.00832   2.07734
   R15        2.08558  -0.00249  -0.00450  -0.00377  -0.00827   2.07731
   R16        2.91378   0.00068   0.00912  -0.00896   0.00016   2.91394
   R17        2.08587  -0.00246  -0.00442  -0.00375  -0.00816   2.07770
   R18        2.08584  -0.00246  -0.00443  -0.00374  -0.00817   2.07767
   R19        2.91385   0.00068   0.00916  -0.00902   0.00014   2.91399
   R20        2.08589  -0.00247  -0.00445  -0.00375  -0.00820   2.07768
   R21        2.08581  -0.00246  -0.00444  -0.00371  -0.00815   2.07766
   R22        2.91394   0.00066   0.00916  -0.00911   0.00005   2.91399
   R23        2.08587  -0.00244  -0.00442  -0.00369  -0.00811   2.07776
   R24        2.08585  -0.00245  -0.00443  -0.00369  -0.00812   2.07773
   R25        2.91394   0.00069   0.00914  -0.00896   0.00017   2.91411
   R26        2.08591  -0.00246  -0.00444  -0.00371  -0.00816   2.07775
   R27        2.08583  -0.00244  -0.00444  -0.00367  -0.00810   2.07773
   R28        2.91392   0.00071   0.00915  -0.00886   0.00029   2.91421
   R29        2.08586  -0.00244  -0.00442  -0.00369  -0.00811   2.07775
   R30        2.08584  -0.00245  -0.00443  -0.00369  -0.00812   2.07772
   R31        2.91364   0.00083   0.00910  -0.00831   0.00079   2.91443
   R32        2.08584  -0.00244  -0.00446  -0.00361  -0.00808   2.07777
   R33        2.08580  -0.00244  -0.00447  -0.00359  -0.00807   2.07774
   R34        2.91148   0.00139   0.00853  -0.00529   0.00324   2.91472
   R35        2.08607  -0.00246  -0.00437  -0.00380  -0.00817   2.07791
   R36        2.08605  -0.00246  -0.00438  -0.00379  -0.00817   2.07787
   R37        2.90994   0.00070   0.00812  -0.00759   0.00053   2.91048
   R38        2.08544  -0.00281  -0.00456  -0.00492  -0.00948   2.07596
   R39        2.08540  -0.00281  -0.00457  -0.00490  -0.00947   2.07593
   R40        2.08290  -0.00396  -0.00520  -0.00850  -0.01370   2.06919
   R41        2.08222  -0.00315  -0.00535  -0.00519  -0.01053   2.07168
   R42        2.08220  -0.00315  -0.00536  -0.00518  -0.01055   2.07166
   R43        1.85157   0.00294   0.00381   0.00221   0.00601   1.85758
    A1        2.03177  -0.01085  -0.01597  -0.03233  -0.04830   1.98346
    A2        2.13857   0.00784   0.01127   0.02371   0.03498   2.17355
    A3        2.11285   0.00301   0.00470   0.00863   0.01333   2.12618
    A4        1.99938   0.00560   0.02250   0.00962   0.03172   2.03110
    A5        1.87219  -0.00287  -0.00967  -0.00628  -0.01686   1.85533
    A6        1.87243  -0.00288  -0.00970  -0.00648  -0.01708   1.85535
    A7        1.91176   0.00071   0.00041   0.01725   0.01780   1.92956
    A8        1.91191   0.00070   0.00037   0.01710   0.01763   1.92955
    A9        1.89313  -0.00170  -0.00468  -0.03501  -0.04032   1.85281
   A10        1.95479  -0.00079   0.01114  -0.01165  -0.00062   1.95418
   A11        1.90421   0.00051  -0.00149   0.00749   0.00591   1.91012
   A12        1.90444   0.00050  -0.00153   0.00728   0.00566   1.91010
   A13        1.90333   0.00089  -0.00174   0.01340   0.01158   1.91492
   A14        1.90353   0.00088  -0.00177   0.01321   0.01137   1.91490
   A15        1.89256  -0.00205  -0.00483  -0.03064  -0.03547   1.85709
   A16        1.96357   0.00033   0.01338  -0.00799   0.00524   1.96881
   A17        1.90236   0.00047  -0.00200   0.01076   0.00867   1.91102
   A18        1.90253   0.00046  -0.00203   0.01058   0.00846   1.91099
   A19        1.89998   0.00025  -0.00258   0.00852   0.00580   1.90578
   A20        1.90019   0.00024  -0.00262   0.00831   0.00556   1.90574
   A21        1.89409  -0.00185  -0.00443  -0.03143  -0.03587   1.85821
   A22        1.96719   0.00080   0.01429  -0.00655   0.00758   1.97478
   A23        1.89984   0.00020  -0.00263   0.00920   0.00644   1.90628
   A24        1.90004   0.00020  -0.00266   0.00900   0.00622   1.90625
   A25        1.90029   0.00022  -0.00250   0.00926   0.00664   1.90693
   A26        1.90052   0.00021  -0.00254   0.00905   0.00639   1.90691
   A27        1.89475  -0.00175  -0.00428  -0.03133  -0.03563   1.85913
   A28        1.96767   0.00070   0.01442  -0.00732   0.00694   1.97461
   A29        1.90004   0.00024  -0.00257   0.00938   0.00669   1.90673
   A30        1.90024   0.00023  -0.00261   0.00917   0.00644   1.90669
   A31        1.89988   0.00024  -0.00262   0.00942   0.00667   1.90655
   A32        1.90005   0.00023  -0.00265   0.00923   0.00646   1.90651
   A33        1.89473  -0.00176  -0.00427  -0.03123  -0.03552   1.85921
   A34        1.96807   0.00075   0.01453  -0.00714   0.00722   1.97530
   A35        1.89987   0.00023  -0.00260   0.00942   0.00670   1.90656
   A36        1.90010   0.00022  -0.00264   0.00920   0.00644   1.90654
   A37        1.89981   0.00023  -0.00264   0.00937   0.00660   1.90641
   A38        1.90001   0.00022  -0.00267   0.00918   0.00638   1.90639
   A39        1.89476  -0.00176  -0.00427  -0.03141  -0.03571   1.85905
   A40        1.96836   0.00072   0.01460  -0.00744   0.00700   1.97537
   A41        1.89980   0.00024  -0.00265   0.00944   0.00666   1.90646
   A42        1.89997   0.00023  -0.00268   0.00926   0.00646   1.90643
   A43        1.89977   0.00024  -0.00263   0.00948   0.00672   1.90649
   A44        1.89998   0.00023  -0.00267   0.00927   0.00648   1.90646
   A45        1.89473  -0.00177  -0.00427  -0.03139  -0.03569   1.85904
   A46        1.96828   0.00076   0.01457  -0.00711   0.00730   1.97557
   A47        1.89986   0.00023  -0.00262   0.00940   0.00665   1.90651
   A48        1.90005   0.00022  -0.00265   0.00921   0.00643   1.90649
   A49        1.89971   0.00023  -0.00264   0.00940   0.00663   1.90634
   A50        1.89994   0.00021  -0.00268   0.00918   0.00637   1.90631
   A51        1.89476  -0.00176  -0.00427  -0.03147  -0.03577   1.85900
   A52        1.96828   0.00082   0.01457  -0.00679   0.00762   1.97590
   A53        1.89970   0.00021  -0.00265   0.00940   0.00662   1.90633
   A54        1.89991   0.00020  -0.00269   0.00920   0.00638   1.90629
   A55        1.89991   0.00020  -0.00261   0.00920   0.00646   1.90637
   A56        1.90008   0.00020  -0.00265   0.00902   0.00625   1.90633
   A57        1.89472  -0.00175  -0.00427  -0.03143  -0.03573   1.85899
   A58        1.96770   0.00099   0.01443  -0.00563   0.00863   1.97633
   A59        1.89994   0.00017  -0.00258   0.00914   0.00642   1.90636
   A60        1.90019   0.00016  -0.00263   0.00890   0.00614   1.90633
   A61        1.89993   0.00015  -0.00261   0.00889   0.00614   1.90607
   A62        1.90014   0.00014  -0.00265   0.00868   0.00590   1.90604
   A63        1.89472  -0.00171  -0.00426  -0.03138  -0.03567   1.85905
   A64        1.96702   0.00129   0.01426  -0.00356   0.01051   1.97754
   A65        1.90058   0.00009  -0.00245   0.00870   0.00611   1.90669
   A66        1.90075   0.00009  -0.00248   0.00852   0.00591   1.90666
   A67        1.89971   0.00005  -0.00265   0.00836   0.00556   1.90527
   A68        1.89991   0.00004  -0.00269   0.00815   0.00532   1.90523
   A69        1.89466  -0.00167  -0.00429  -0.03164  -0.03595   1.85871
   A70        1.95844   0.00143   0.01206   0.00013   0.01199   1.97043
   A71        1.90037  -0.00007  -0.00249   0.00708   0.00442   1.90478
   A72        1.90058  -0.00008  -0.00253   0.00686   0.00417   1.90475
   A73        1.90486   0.00011  -0.00133   0.00770   0.00625   1.91112
   A74        1.90510   0.00010  -0.00138   0.00748   0.00600   1.91110
   A75        1.89345  -0.00160  -0.00459  -0.03057  -0.03517   1.85828
   A76        1.94064   0.00091   0.00754  -0.00354   0.00390   1.94453
   A77        1.92498   0.00190   0.00379   0.00920   0.01289   1.93787
   A78        1.92511   0.00188   0.00373   0.00908   0.01271   1.93782
   A79        1.88964  -0.00144  -0.00524  -0.00335  -0.00869   1.88096
   A80        1.88987  -0.00145  -0.00526  -0.00352  -0.00887   1.88099
   A81        1.89236  -0.00200  -0.00487  -0.00846  -0.01343   1.87892
   A82        1.89480   0.00389   0.01098   0.01413   0.02510   1.91990
    D1       -0.00008  -0.00001  -0.00002  -0.00016  -0.00018  -0.00026
    D2        2.12582   0.00243   0.00816   0.02352   0.03107   2.15690
    D3       -2.12636  -0.00243  -0.00816  -0.02352  -0.03106  -2.15743
    D4        3.14154  -0.00001  -0.00001  -0.00011  -0.00013   3.14141
    D5       -1.01575   0.00243   0.00817   0.02357   0.03113  -0.98462
    D6        1.01526  -0.00243  -0.00815  -0.02347  -0.03101   0.98424
    D7       -3.14157   0.00000   0.00000   0.00004   0.00004  -3.14153
    D8       -0.00001   0.00000   0.00000  -0.00001  -0.00001  -0.00002
    D9        3.14158   0.00000   0.00000  -0.00002  -0.00002   3.14156
   D10       -1.03266   0.00095   0.00386   0.01438   0.01825  -1.01441
   D11        1.03224  -0.00094  -0.00382  -0.01403  -0.01785   1.01439
   D12        1.03743  -0.00062  -0.00265  -0.01122  -0.01417   1.02327
   D13       -3.13681   0.00033   0.00122   0.00317   0.00410  -3.13271
   D14       -1.07191  -0.00156  -0.00646  -0.02523  -0.03200  -1.10391
   D15       -1.03702   0.00060   0.00259   0.01083   0.01372  -1.02331
   D16        1.07192   0.00156   0.00646   0.02522   0.03199   1.10390
   D17        3.13682  -0.00033  -0.00122  -0.00318  -0.00411   3.13271
   D18       -3.14159   0.00000   0.00000   0.00000   0.00000  -3.14159
   D19       -1.03247   0.00085   0.00392   0.01297   0.01692  -1.01556
   D20        1.03209  -0.00083  -0.00386  -0.01259  -0.01647   1.01562
   D21        1.03215  -0.00073  -0.00401  -0.01098  -0.01501   1.01714
   D22        3.14127   0.00012  -0.00010   0.00199   0.00190  -3.14001
   D23       -1.07735  -0.00157  -0.00787  -0.02356  -0.03148  -1.10883
   D24       -1.03172   0.00071   0.00395   0.01058   0.01455  -1.01717
   D25        1.07740   0.00157   0.00787   0.02355   0.03147   1.10886
   D26       -3.14122  -0.00012   0.00009  -0.00200  -0.00192   3.14004
   D27        3.14158   0.00000   0.00000   0.00000   0.00000   3.14158
   D28       -1.03147   0.00094   0.00418   0.01383   0.01803  -1.01344
   D29        1.03103  -0.00093  -0.00412  -0.01341  -0.01755   1.01348
   D30        1.03110  -0.00098  -0.00425  -0.01425  -0.01851   1.01259
   D31        3.14123  -0.00004  -0.00007  -0.00043  -0.00048   3.14075
   D32       -1.07946  -0.00191  -0.00837  -0.02767  -0.03606  -1.11552
   D33       -1.03076   0.00096   0.00419   0.01389   0.01809  -1.01267
   D34        1.07937   0.00191   0.00838   0.02772   0.03611   1.11549
   D35       -3.14131   0.00004   0.00007   0.00048   0.00054  -3.14078
   D36       -3.14159   0.00000   0.00000   0.00000   0.00000  -3.14159
   D37       -1.03153   0.00093   0.00415   0.01365   0.01781  -1.01372
   D38        1.03117  -0.00091  -0.00409  -0.01327  -0.01737   1.01380
   D39        1.03172  -0.00093  -0.00411  -0.01378  -0.01791   1.01380
   D40       -3.14141   0.00000   0.00004  -0.00014  -0.00011  -3.14151
   D41       -1.07870  -0.00185  -0.00820  -0.02706  -0.03529  -1.11399
   D42       -1.03131   0.00092   0.00405   0.01339   0.01746  -1.01385
   D43        1.07875   0.00184   0.00820   0.02704   0.03527   1.11402
   D44        3.14145   0.00000  -0.00004   0.00012   0.00009   3.14154
   D45       -3.14158   0.00000   0.00000   0.00001   0.00001  -3.14157
   D46       -1.03146   0.00094   0.00417   0.01375   0.01794  -1.01353
   D47        1.03108  -0.00092  -0.00411  -0.01335  -0.01747   1.01361
   D48        1.03145  -0.00093  -0.00417  -0.01362  -0.01781   1.01364
   D49        3.14157   0.00000  -0.00001   0.00012   0.00012  -3.14150
   D50       -1.07907  -0.00185  -0.00829  -0.02697  -0.03529  -1.11436
   D51       -1.03105   0.00091   0.00412   0.01324   0.01737  -1.01368
   D52        1.07907   0.00185   0.00829   0.02699   0.03530   1.11437
   D53       -3.14157  -0.00001   0.00001  -0.00011  -0.00010   3.14151
   D54       -3.14159   0.00000   0.00000   0.00000   0.00000  -3.14159
   D55       -1.03139   0.00094   0.00419   0.01371   0.01792  -1.01347
   D56        1.03101  -0.00092  -0.00413  -0.01332  -0.01747   1.01354
   D57        1.03145  -0.00094  -0.00419  -0.01377  -0.01798   1.01347
   D58       -3.14154   0.00000   0.00000  -0.00006  -0.00006   3.14158
   D59       -1.07913  -0.00186  -0.00833  -0.02709  -0.03545  -1.11458
   D60       -1.03102   0.00092   0.00413   0.01337   0.01751  -1.01351
   D61        1.07918   0.00186   0.00832   0.02707   0.03543   1.11461
   D62        3.14158   0.00000   0.00000   0.00005   0.00004  -3.14156
   D63        3.14158   0.00000   0.00000   0.00000   0.00000   3.14158
   D64       -1.03149   0.00094   0.00418   0.01379   0.01799  -1.01350
   D65        1.03104  -0.00092  -0.00412  -0.01338  -0.01751   1.01353
   D66        1.03136  -0.00093  -0.00418  -0.01368  -0.01788   1.01348
   D67        3.14148   0.00000   0.00000   0.00011   0.00010   3.14159
   D68       -1.07917  -0.00185  -0.00830  -0.02706  -0.03540  -1.11457
   D69       -1.03103   0.00092   0.00412   0.01332   0.01746  -1.01357
   D70        1.07909   0.00186   0.00831   0.02711   0.03545   1.11454
   D71       -3.14157   0.00000   0.00001  -0.00006  -0.00006   3.14156
   D72        3.14159   0.00000   0.00000   0.00000   0.00000   3.14159
   D73       -1.03133   0.00094   0.00420   0.01375   0.01797  -1.01336
   D74        1.03097  -0.00092  -0.00414  -0.01338  -0.01753   1.01344
   D75        1.03139  -0.00094  -0.00419  -0.01379  -0.01800   1.01339
   D76       -3.14153   0.00000   0.00000  -0.00004  -0.00004  -3.14157
   D77       -1.07923  -0.00186  -0.00833  -0.02717  -0.03553  -1.11476
   D78       -1.03099   0.00092   0.00414   0.01340   0.01755  -1.01345
   D79        1.07927   0.00186   0.00833   0.02715   0.03551   1.11478
   D80        3.14158   0.00000   0.00000   0.00002   0.00001   3.14159
   D81       -3.14159   0.00000   0.00000   0.00000   0.00000  -3.14159
   D82       -1.03152   0.00094   0.00416   0.01391   0.01808  -1.01343
   D83        1.03108  -0.00093  -0.00409  -0.01349  -0.01760   1.01349
   D84        1.03145  -0.00094  -0.00417  -0.01387  -0.01806   1.01339
   D85        3.14152   0.00000  -0.00002   0.00004   0.00002   3.14155
   D86       -1.07906  -0.00187  -0.00827  -0.02735  -0.03566  -1.11472
   D87       -1.03107   0.00093   0.00411   0.01347   0.01760  -1.01346
   D88        1.07900   0.00187   0.00827   0.02738   0.03569   1.11469
   D89       -3.14158   0.00000   0.00002  -0.00001   0.00001  -3.14157
   D90       -3.14158   0.00000   0.00000   0.00000   0.00001  -3.14158
   D91       -1.03179   0.00096   0.00409   0.01428   0.01840  -1.01339
   D92        1.03143  -0.00094  -0.00403  -0.01389  -0.01794   1.01349
   D93        1.03152  -0.00096  -0.00417  -0.01405  -0.01824   1.01329
   D94        3.14132   0.00000  -0.00008   0.00023   0.00016   3.14148
   D95       -1.07865  -0.00190  -0.00820  -0.02794  -0.03618  -1.11483
   D96       -1.03104   0.00094   0.00411   0.01361   0.01773  -1.01331
   D97        1.07876   0.00190   0.00820   0.02789   0.03613   1.11488
   D98       -3.14122  -0.00001   0.00008  -0.00028  -0.00021  -3.14143
   D99        3.14157   0.00000  -0.00001   0.00000   0.00000   3.14157
   D100      -1.03102   0.00101   0.00430   0.01459   0.01890  -1.01212
   D101       1.03052  -0.00100  -0.00424  -0.01417  -0.01841   1.01211
   D102       1.03127  -0.00099  -0.00421  -0.01447  -0.01869   1.01258
   D103      -3.14131   0.00003   0.00010   0.00012   0.00021  -3.14110
   D104      -1.07977  -0.00198  -0.00844  -0.02864  -0.03710  -1.11687
   D105      -1.03096   0.00097   0.00414   0.01411   0.01826  -1.01270
   D106       1.07964   0.00198   0.00844   0.02869   0.03716   1.11680
   D107       3.14118  -0.00003  -0.00009  -0.00007  -0.00015   3.14103
   D108      -3.14157   0.00000   0.00000   0.00004   0.00005  -3.14153
   D109      -1.04509   0.00005   0.00069  -0.00038   0.00030  -1.04479
   D110       1.04476  -0.00003  -0.00062   0.00076   0.00014   1.04490
   D111       1.03360  -0.00092  -0.00363  -0.01421  -0.01788   1.01572
   D112       3.13009  -0.00087  -0.00295  -0.01464  -0.01762   3.11246
   D113      -1.06324  -0.00094  -0.00426  -0.01350  -0.01779  -1.08103
   D114      -1.03313   0.00090   0.00357   0.01388   0.01749  -1.01565
   D115       1.06335   0.00094   0.00425   0.01345   0.01774   1.08109
   D116      -3.12998   0.00087   0.00294   0.01459   0.01758  -3.11240
         Item               Value     Threshold  Converged?
 Maximum Force            0.013293     0.000450     NO 
 RMS     Force            0.002043     0.000300     NO 
 Maximum Displacement     0.077382     0.001800     NO 
 RMS     Displacement     0.019118     0.001200     NO 
 Predicted change in Energy=-2.910858D-03
 GradGradGradGradGradGradGradGradGradGradGradGradGradGradGradGradGradGrad

                          Input orientation:                          
 ---------------------------------------------------------------------
 Center     Atomic      Atomic             Coordinates (Angstroms)
 Number     Number       Type             X           Y           Z
 ---------------------------------------------------------------------
      1          6           0       -9.310362    0.462504    0.000018
      2          6           0       -7.934481    1.084572   -0.000132
      3          6           0       -6.742214    0.108794    0.000113
      4          6           0       -5.390226    0.850098   -0.000107
      5          6           0       -4.183106   -0.108696    0.000131
      6          6           0       -2.826644    0.624561   -0.000104
      7          6           0       -1.619349   -0.334698    0.000128
      8          6           0       -0.262340    0.397654   -0.000078
      9          6           0        0.945041   -0.561534    0.000148
     10          6           0        2.302260    0.170568   -0.000078
     11          6           0        3.510040   -0.788304    0.000149
     12          6           0        4.867729   -0.056716   -0.000075
     13          6           0        6.076873   -1.014304    0.000131
     14          6           0        7.427493   -0.274095   -0.000128
     15          8           0       -9.293928   -0.912274    0.000025
     16          8           0      -10.369598    1.102387    0.000047
     17          1           0       -7.893919    1.741816   -0.876952
     18          1           0       -7.893906    1.742245    0.876342
     19          1           0       -6.805595   -0.544388    0.877850
     20          1           0       -6.805622   -0.544818   -0.877285
     21          1           0       -5.331194    1.505492   -0.881252
     22          1           0       -5.331172    1.505895    0.880715
     23          1           0       -4.241176   -0.763480    0.881211
     24          1           0       -4.241212   -0.763907   -0.880612
     25          1           0       -2.768805    1.279455   -0.881359
     26          1           0       -2.768770    1.279856    0.880829
     27          1           0       -1.677223   -0.989658    0.881319
     28          1           0       -1.677243   -0.990059   -0.880746
     29          1           0       -0.204414    1.052647   -0.881293
     30          1           0       -0.204394    1.053025    0.880833
     31          1           0        0.887141   -1.216531    0.881355
     32          1           0        0.887106   -1.216936   -0.880737
     33          1           0        2.360134    0.825582   -0.881275
     34          1           0        2.360169    0.825966    0.880810
     35          1           0        3.452179   -1.443283    0.881381
     36          1           0        3.452144   -1.443690   -0.880757
     37          1           0        4.926270    0.598419   -0.881237
     38          1           0        4.926317    0.598786    0.880790
     39          1           0        6.017668   -1.668925    0.880349
     40          1           0        6.017586   -1.669346   -0.879748
     41          1           0        8.267988   -0.975898   -0.000041
     42          1           0        7.525557    0.365291   -0.885236
     43          1           0        7.525637    0.365658    0.884687
     44          1           0      -10.213537   -1.259530    0.000070
 ---------------------------------------------------------------------
                    Distance matrix (angstroms):
                    1          2          3          4          5
     1  C    0.000000
     2  C    1.509972   0.000000
     3  C    2.592391   1.540663   0.000000
     4  C    3.939250   2.555036   1.541883   0.000000
     5  C    5.158975   3.936585   2.568333   1.541566   0.000000
     6  C    6.485742   5.128509   3.949393   2.573484   1.541965
     7  C    7.732218   6.472651   5.142026   3.952626   2.573699
     8  C    9.048254   7.702831   6.486309   5.147808   3.953328
     9  C   10.306402   9.030812   7.716426   6.490633   5.148102
    10  C   11.616290  10.277464   9.044685   7.722442   6.491376
    11  C   12.881274  11.596755  10.291429   9.049812   7.723106
    12  C   14.187594  12.852981  11.611122  10.297959   9.050984
    13  C   15.457942  14.167686  12.868191  11.617675  10.299869
    14  C   16.754055  15.421940  14.174879  12.866924  11.611777
    15  O    1.374876   2.415676   2.748422   4.283088   5.173610
    16  O    1.237510   2.435183   3.761003   4.985759   6.303920
    17  H    2.100481   1.096553   2.182299   2.798660   4.238373
    18  H    2.100483   1.096534   2.182277   2.798660   4.238368
    19  H    2.838710   2.167659   1.095941   2.172250   2.799584
    20  H    2.838676   2.167634   1.095928   2.172229   2.799580
    21  H    4.206927   2.780404   2.172221   1.099746   2.168074
    22  H    4.206927   2.780399   2.172185   1.099729   2.168038
    23  H    5.289251   4.222862   2.791484   2.168103   1.099280
    24  H    5.289222   4.222837   2.791468   2.168072   1.099266
    25  H    6.651030   5.243925   4.235023   2.798714   2.168925
    26  H    6.651038   5.243929   4.235009   2.798709   2.168883
    27  H    7.819864   6.650764   5.257114   4.236509   2.798577
    28  H    7.819858   6.650759   5.257121   4.236502   2.798588
    29  H    9.167511   7.780193   6.664125   5.264044   4.237407
    30  H    9.167508   7.780189   6.664107   5.264037   4.237379
    31  H   10.372317   9.159318   7.793595   6.667328   5.264148
    32  H   10.372300   9.159302   7.793586   6.667312   5.264141
    33  H   11.709354  10.335501   9.172969   7.800329   6.668114
    34  H   11.709363  10.335509   9.172967   7.800334   6.668106
    35  H   12.934113  11.697142  10.349455   9.177404   7.800981
    36  H   12.934098  11.697130  10.349448   9.177392   7.800975
    37  H   14.264528  12.900063  11.711961  10.357115   9.179192
    38  H   14.264549  12.900083  11.711972  10.357133   9.179198
    39  H   15.500531  14.248489  12.913159  11.715832  10.356876
    40  H   15.500476  14.248437  12.913111  11.715782  10.356830
    41  H   17.637102  16.332959  15.049343  13.779734  12.481257
    42  H   16.859457  15.502050  14.297515  12.955152  11.751652
    43  H   16.859503  15.502096  14.297552  12.955194  11.751685
    44  H    1.944512   3.269390   3.731272   5.264490   6.139260
                    6          7          8          9         10
     6  C    0.000000
     7  C    1.541992   0.000000
     8  C    2.574324   1.542017   0.000000
     9  C    3.953786   2.574403   1.542015   0.000000
    10  C    5.148958   3.954025   2.574634   1.542082   0.000000
    11  C    6.492284   5.149407   3.954409   2.575004   1.542132
    12  C    7.724475   6.493031   5.150151   3.955038   2.575517
    13  C    9.053094   7.726170   6.494555   5.151767   3.956214
    14  C   10.293440   9.047045   7.719118   6.488822   5.144487
    15  O    6.647377   7.696282   9.126089  10.244974  11.646636
    16  O    7.558074   8.867473  10.131798  11.436332  12.706072
    17  H    5.262547   6.667189   7.798505   9.176162  10.353734
    18  H    5.262558   6.667196   7.798515   9.176170  10.353747
    19  H    4.239021   5.264173   6.668763   7.800193   9.177960
    20  H    4.239004   5.264164   6.668754   7.800188   9.177950
    21  H    2.797362   4.235673   5.262800   6.666378   7.799238
    22  H    2.797365   4.235664   5.262799   6.666372   7.799242
    23  H    2.168934   2.798953   4.237457   5.264400   6.668259
    24  H    2.168903   2.798944   4.237451   5.264400   6.668254
    25  H    1.099474   2.168815   2.799392   4.237800   5.265167
    26  H    1.099456   2.168776   2.799370   4.237772   5.265156
    27  H    2.168819   1.099462   2.168730   2.799289   4.237838
    28  H    2.168790   1.099449   2.168704   2.799282   4.237815
    29  H    2.799258   2.168795   1.099505   2.168816   2.799646
    30  H    2.799255   2.168759   1.099487   2.168780   2.799651
    31  H    4.237781   2.799407   2.168830   1.099499   2.168762
    32  H    4.237755   2.799390   2.168799   1.099485   2.168730
    33  H    5.264935   4.237854   2.799464   2.168752   1.099500
    34  H    5.264941   4.237842   2.799458   2.168711   1.099483
    35  H    6.669079   5.265545   4.238357   2.799964   2.168825
    36  H    6.669062   5.265536   4.238341   2.799957   2.168793
    37  H    7.802869   6.670281   5.266728   4.239401   2.800880
    38  H    7.802887   6.670285   5.266739   4.239390   2.800888
    39  H    9.179168   7.802498   6.669662   5.266176   4.238295
    40  H    9.179117   7.802451   6.669616   5.266135   4.238249
    41  H   11.209475   9.908106   8.640205   7.334661   6.074891
    42  H   10.393207   9.214292   7.838105   6.704186   5.301345
    43  H   10.393248   9.214321   7.838138   6.704203   5.301371
    44  H    7.623384   8.643805  10.088240  11.180387  12.597236
                   11         12         13         14         15
    11  C    0.000000
    12  C    1.542251   0.000000
    13  C    2.576763   1.542402   0.000000
    14  C    3.951057   2.568978   1.540157   0.000000
    15  O   12.804569  14.187477  15.371140  16.733595   0.000000
    16  O   14.007822  15.281350  16.582123  17.850243   2.283839
    17  H   11.714141  12.917558  14.267043  15.478320   3.126228
    18  H   11.714153  12.917573  14.267059  15.478343   3.126414
    19  H   10.355781  11.716445  12.920883  14.262704   2.664154
    20  H   10.355774  11.716435  12.920873  14.262687   2.663900
    21  H    9.176372  10.355433  11.716237  12.912297   4.724987
    22  H    9.176371  10.355440  11.716242  12.912312   4.725102
    23  H    7.801170   9.178689  10.358637  11.712135   5.131172
    24  H    7.801170   9.178685  10.358634  11.712124   5.131030
    25  H    6.669077   7.802478   9.180653  10.351550   6.939578
    26  H    6.669059   7.802470   9.180643  10.351552   6.939664
    27  H    5.265426   6.669605   7.804045   9.175230   7.667911
    28  H    5.265415   6.669585   7.804028   9.175201   7.667835
    29  H    4.238303   5.266295   6.671114   7.796326   9.341140
    30  H    4.238292   5.266304   6.671117   7.796348   9.341191
    31  H    2.799912   4.238770   5.267901   6.666439  10.223672
    32  H    2.799905   4.238753   5.267890   6.666414  10.223601
    33  H    2.168829   2.800535   4.239836   5.259642  11.815837
    34  H    2.168787   2.800526   4.239821   5.259654  11.815889
    35  H    1.099508   2.168713   2.801722   4.236412  12.787572
    36  H    1.099490   2.168681   2.801703   4.236374  12.787515
    37  H    2.169228   1.099580   2.168311   2.791729  14.327347
    38  H    2.169190   1.099563   2.168271   2.791741  14.327401
    39  H    2.799722   2.167193   1.098552   2.169885  15.355535
    40  H    2.799685   2.167157   1.098536   2.169861  15.355443
    41  H    4.761644   3.522309   2.191451   1.094970  17.562031
    42  H    4.270722   2.832958   2.187657   1.096287  16.891150
    43  H    4.270720   2.832963   2.187613   1.096273  16.891225
    44  H   13.731665  15.129155  16.292256  17.668532   0.982989
                   16         17         18         19         20
    16  O    0.000000
    17  H    2.703143   0.000000
    18  H    2.703029   1.753295   0.000000
    19  H    4.022999   3.080667   2.532412   0.000000
    20  H    4.023049   2.532407   3.080622   1.755135   0.000000
    21  H    5.130760   2.573602   3.116517   3.077386   2.525416
    22  H    5.130705   3.116524   2.573613   2.525389   3.077335
    23  H    6.466488   4.765519   4.429572   2.573763   3.117130
    24  H    6.466508   4.429552   4.765486   3.117120   2.573753
    25  H    7.653776   5.145930   5.437862   4.766224   4.429884
    26  H    7.653748   5.437863   5.145953   4.429880   4.766190
    27  H    8.983912   7.014255   6.790468   5.147667   5.439765
    28  H    8.983939   6.790450   7.014252   5.439786   5.147671
    29  H   10.203441   7.720328   7.917898   7.015747   6.791749
    30  H   10.203411   7.917894   7.720339   6.791730   7.015717
    31  H   11.526849   9.431356   9.266129   7.722045   7.919760
    32  H   11.526857   9.266102   9.431344   7.919761   7.722035
    33  H   12.763206  10.294907  10.443889   9.433024   9.267637
    34  H   12.763194  10.443890  10.294932   9.267638   9.433009
    35  H   14.081858  11.915139  11.784789  10.297085  10.446177
    36  H   14.081864  11.784762  11.915134  10.446179  10.297074
    37  H   15.329522  12.871078  12.990548  11.917931  11.787464
    38  H   15.329525  12.990559  12.871116  11.787477  11.917929
    39  H   16.643245  14.430992  14.323686  12.872477  12.991907
    40  H   16.643207  14.323617  14.430953  12.991869  12.872421
    41  H   18.753103  16.412257  16.412287  15.105291  15.105267
    42  H   17.932195  15.480799  15.580725  14.467824  14.360050
    43  H   17.932228  15.580754  15.480870  14.360099  14.467843
    44  H    2.367066   3.893310   3.893481   3.591099   3.590884
                   21         22         23         24         25
    21  H    0.000000
    22  H    1.761966   0.000000
    23  H    3.072889   2.517569   0.000000
    24  H    2.517585   3.072830   1.761823   0.000000
    25  H    2.572340   3.117997   3.073778   2.518593   0.000000
    26  H    3.117989   2.572353   2.518571   3.073716   1.762189
    27  H    4.762765   4.424831   2.573910   3.119199   3.073671
    28  H    4.424832   4.762744   3.119228   2.573923   2.518373
    29  H    5.146741   5.440014   4.764472   4.426693   2.574402
    30  H    5.440014   5.146741   4.426658   4.764434   3.119743
    31  H    7.013122   6.788153   5.148290   5.441452   4.764771
    32  H    6.788143   7.013096   5.441449   5.148290   4.426924
    33  H    7.721322   7.919825   7.014897   6.790011   5.148982
    34  H    7.919828   7.721336   6.790000   7.014879   5.442174
    35  H    9.431320   9.265253   7.723332   7.921770   7.015782
    36  H    9.265242   9.431303   7.921767   7.723330   6.790856
    37  H   10.297493  10.447158   9.434144   9.268154   7.725153
    38  H   10.447174  10.297521   9.268155   9.434143   7.923596
    39  H   11.915403  11.784551  10.298724  10.448189   9.433910
    40  H   11.784499  11.915355  10.448147  10.298677   9.268015
    41  H   13.851772  13.851794  12.541966  12.541947  11.299298
    42  H   12.907213  13.027473  11.952007  11.820828  10.334873
    43  H   13.027504  12.907273  11.820865  11.952026  10.484726
    44  H    5.679731   5.679841   6.057356   6.057219   7.915010
                   26         27         28         29         30
    26  H    0.000000
    27  H    2.518366   0.000000
    28  H    3.073613   1.762064   0.000000
    29  H    3.119715   3.073593   2.518308   0.000000
    30  H    2.574389   2.518289   3.073538   1.762126   0.000000
    31  H    4.426921   2.574380   3.119672   3.073692   2.518398
    32  H    4.764716   3.119660   2.574366   2.518417   3.073634
    33  H    5.442154   4.764670   4.426846   2.574580   3.119865
    34  H    5.148983   4.426852   4.764632   3.119851   2.574595
    35  H    6.790854   5.149422   5.442562   4.765224   4.427423
    36  H    7.015744   5.442560   5.149407   4.427428   4.765192
    37  H    7.923565   7.016746   6.791882   5.150752   5.443829
    38  H    7.725168   6.791899   7.016726   5.443833   5.150779
    39  H    9.268053   7.724814   7.923002   7.016027   6.791396
    40  H    9.433848   7.922968   7.724754   6.791357   7.015980
    41  H   11.299309   9.984198   9.984161   8.756323   8.756353
    42  H   10.484684   9.468251   9.302071   7.760472   7.958902
    43  H   10.334921   9.302124   9.468248   7.958914   7.760532
    44  H    7.915097   8.585923   8.585846  10.310456  10.310509
                   31         32         33         34         35
    31  H    0.000000
    32  H    1.762092   0.000000
    33  H    3.073564   2.518271   0.000000
    34  H    2.518254   3.073501   1.762085   0.000000
    35  H    2.575041   3.120239   3.073641   2.518328   0.000000
    36  H    3.120237   2.575041   2.518349   3.073576   1.762139
    37  H    4.766062   4.428359   2.576171   3.121132   3.073812
    38  H    4.428354   4.766030   3.121154   2.576185   2.518557
    39  H    5.150434   5.443195   4.764813   4.427390   2.575393
    40  H    5.443160   5.150388   4.427372   4.764750   3.119935
    41  H    7.437181   7.437146   6.238962   6.238986   4.918066
    42  H    7.049225   6.824404   5.185893   5.478356   4.794193
    43  H    6.824438   7.049213   5.478373   5.185938   4.457054
    44  H   11.135688  11.135615  12.775823  12.775878  13.695337
                   36         37         38         39         40
    36  H    0.000000
    37  H    2.518583   0.000000
    38  H    3.073750   1.762027   0.000000
    39  H    3.119958   3.071675   2.516657   0.000000
    40  H    2.575347   2.516691   3.071609   1.760097   0.000000
    41  H    4.918012   3.797639   3.797665   2.513824   2.513775
    42  H    4.457031   2.609724   3.151098   3.086917   2.532539
    43  H    4.794150   3.151091   2.609756   2.532492   3.086858
    44  H   13.695277  15.278823  15.278880  16.260212  16.260116
                   41         42         43         44
    41  H    0.000000
    42  H    1.770187   0.000000
    43  H    1.770198   1.769924   0.000000
    44  H   18.483701  17.835337  17.835416   0.000000
 Stoichiometry    C14H28O2
 Framework group  C1[X(C14H28O2)]
 Deg. of freedom   126
 Full point group                 C1      NOp   1
 Largest Abelian subgroup         C1      NOp   1
 Largest concise Abelian subgroup C1      NOp   1
                         Standard orientation:                         
 ---------------------------------------------------------------------
 Center     Atomic      Atomic             Coordinates (Angstroms)
 Number     Number       Type             X           Y           Z
 ---------------------------------------------------------------------
      1          6           0        7.404144    0.010018    0.000008
      2          6           0        6.067682   -0.692753   -0.000142
      3          6           0        4.819509    0.210412    0.000103
      4          6           0        3.513988   -0.609963   -0.000117
      5          6           0        2.251998    0.275366    0.000121
      6          6           0        0.941531   -0.537243   -0.000114
      7          6           0       -0.320661    0.348539    0.000118
      8          6           0       -1.631728   -0.463199   -0.000088
      9          6           0       -2.894001    0.422507    0.000138
     10          6           0       -4.205292   -0.388994   -0.000088
     11          6           0       -5.467946    0.496373    0.000139
     12          6           0       -6.779736   -0.314642   -0.000085
     13          6           0       -8.043675    0.569362    0.000121
     14          6           0       -9.347896   -0.249840   -0.000138
     15          8           0        7.306002    1.381387    0.000014
     16          8           0        8.499551   -0.565755    0.000037
     17          1           0        6.066269   -1.351245   -0.876962
     18          1           0        6.066281   -1.351674    0.876332
     19          1           0        4.843943    0.866208    0.877840
     20          1           0        4.843944    0.866639   -0.877295
     21          1           0        3.494027   -1.267707   -0.881262
     22          1           0        3.494029   -1.268110    0.880705
     23          1           0        2.271035    0.932444    0.881201
     24          1           0        2.271045    0.932872   -0.880622
     25          1           0        0.922731   -1.194417   -0.881369
     26          1           0        0.922721   -1.194820    0.880819
     27          1           0       -0.301830    1.005781    0.881309
     28          1           0       -0.301834    1.006183   -0.880756
     29          1           0       -1.650608   -1.120478   -0.881303
     30          1           0       -1.650606   -1.120855    0.880823
     31          1           0       -2.875146    1.079787    0.881345
     32          1           0       -2.875136    1.080194   -0.880747
     33          1           0       -4.224119   -1.046290   -0.881285
     34          1           0       -4.224131   -1.046675    0.880800
     35          1           0       -5.449129    1.153634    0.881371
     36          1           0       -5.449118    1.154042   -0.880767
     37          1           0       -6.799222   -0.972100   -0.881247
     38          1           0       -6.799247   -0.972468    0.880779
     39          1           0       -8.023495    1.226345    0.880339
     40          1           0       -8.023438    1.226770   -0.879758
     41          1           0      -10.228630    0.400750   -0.000051
     42          1           0       -9.407772   -0.893925   -0.885246
     43          1           0       -9.407829   -0.894296    0.884677
     44          1           0        8.203337    1.782704    0.000060
 ---------------------------------------------------------------------
 Rotational constants (GHZ):      4.1203215      0.0669248      0.0662057
 Standard basis: 6-31G (6D, 7F)
 There are   200 symmetry adapted cartesian basis functions of A   symmetry.
 There are   200 symmetry adapted basis functions of A   symmetry.
   200 basis functions,   464 primitive gaussians,   200 cartesian basis functions
    64 alpha electrons       64 beta electrons
       nuclear repulsion energy       991.9720228078 Hartrees.
 NAtoms=   44 NActive=   44 NUniq=   44 SFac= 1.00D+00 NAtFMM=   60 NAOKFM=F Big=F
 Integral buffers will be    262144 words long.
 Raffenetti 2 integral format.
 Two-electron integral symmetry is turned on.
 One-electron integrals computed using PRISM.
 NBasis=   200 RedAO= T EigKep=  3.36D-03  NBF=   200
 NBsUse=   200 1.00D-06 EigRej= -1.00D+00 NBFU=   200
 Initial guess from the checkpoint file:  "C:\Users\GHS Azim Shah\Desktop\comp7.chk"
 B after Tr=     0.000000    0.000000    0.000000
         Rot=    1.000000   -0.000012    0.000000   -0.000072 Ang=  -0.01 deg.
 ExpMin= 1.61D-01 ExpMax= 5.48D+03 ExpMxC= 8.25D+02 IAcc=1 IRadAn=         1 AccDes= 0.00D+00
 Harris functional with IExCor=  402 and IRadAn=       1 diagonalized for initial guess.
 HarFok:  IExCor=  402 AccDes= 0.00D+00 IRadAn=         1 IDoV= 1 UseB2=F ITyADJ=14
 ICtDFT=  3500011 ScaDFX=  1.000000  1.000000  1.000000  1.000000
 FoFCou: FMM=F IPFlag=           0 FMFlag=      100000 FMFlg1=           0
         NFxFlg=           0 DoJE=T BraDBF=F KetDBF=T FulRan=T
         wScrn=  0.000000 ICntrl=     500 IOpCl=  0 I1Cent=   200000004 NGrid=           0
         NMat0=    1 NMatS0=      1 NMatT0=    0 NMatD0=    1 NMtDS0=    0 NMtDT0=    0
 Petite list used in FoFCou.
 Requested convergence on RMS density matrix=1.00D-08 within 128 cycles.
 Requested convergence on MAX density matrix=1.00D-06.
 Requested convergence on             energy=1.00D-06.
 No special actions if energy rises.
 Integral accuracy reduced to 1.0D-05 until final iterations.
 Initial convergence to 1.0D-05 achieved.  Increase integral accuracy.
 SCF Done:  E(RB3LYP) =  -700.653223601     A.U. after   11 cycles
            NFock= 11  Conv=0.84D-08     -V/T= 2.0059
 Calling FoFJK, ICntrl=      2127 FMM=F ISym2X=0 I1Cent= 0 IOpClX= 0 NMat=1 NMatS=1 NMatT=0.
 ***** Axes restored to original set *****
 -------------------------------------------------------------------
 Center     Atomic                   Forces (Hartrees/Bohr)
 Number     Number              X              Y              Z
 -------------------------------------------------------------------
      1        6          -0.002193799    0.006787388   -0.000006241
      2        6           0.000881052   -0.005685837   -0.000001079
      3        6          -0.000548445    0.004184612   -0.000003331
      4        6          -0.000452006   -0.003031401    0.000001875
      5        6           0.000375232    0.003309246   -0.000004162
      6        6          -0.000330209   -0.003444462    0.000002665
      7        6           0.000304059    0.003446597   -0.000003270
      8        6          -0.000278818   -0.003441416    0.000001718
      9        6           0.000347753    0.003424300   -0.000004114
     10        6          -0.000205039   -0.003401502    0.000003198
     11        6           0.000488961    0.003332923   -0.000002080
     12        6          -0.000368253   -0.003255355    0.000002968
     13        6           0.000601642    0.003282515   -0.000003267
     14        6          -0.001603378   -0.001147315   -0.000003821
     15        8          -0.000928016   -0.003877770    0.000001346
     16        8           0.001969466   -0.002708222    0.000002832
     17        1           0.000550348    0.001609108   -0.000515547
     18        1           0.000548100    0.001616874    0.000521909
     19        1          -0.000009790   -0.000670759    0.000341541
     20        1          -0.000010369   -0.000677444   -0.000346125
     21        1          -0.000007260    0.000598833   -0.000370942
     22        1          -0.000006302    0.000609126    0.000378175
     23        1          -0.000060958   -0.000665490    0.000400523
     24        1          -0.000061795   -0.000674085   -0.000406429
     25        1           0.000061088    0.000666477   -0.000396415
     26        1           0.000062307    0.000677252    0.000403861
     27        1          -0.000061785   -0.000667308    0.000395892
     28        1          -0.000062264   -0.000675385   -0.000401610
     29        1           0.000057018    0.000667269   -0.000389468
     30        1           0.000057809    0.000677501    0.000396720
     31        1          -0.000060680   -0.000671604    0.000393055
     32        1          -0.000061656   -0.000680270   -0.000399034
     33        1           0.000055566    0.000676651   -0.000391734
     34        1           0.000056463    0.000687768    0.000399107
     35        1          -0.000073840   -0.000697338    0.000402857
     36        1          -0.000074555   -0.000707044   -0.000410592
     37        1           0.000084328    0.000698474   -0.000406473
     38        1           0.000084890    0.000709433    0.000413542
     39        1          -0.000050902   -0.000693263    0.000494373
     40        1          -0.000050744   -0.000702246   -0.000501444
     41        1           0.000648340   -0.000559210    0.000002109
     42        1          -0.000042609    0.000388329   -0.000528788
     43        1          -0.000036297    0.000394520    0.000535349
     44        1           0.000405344    0.000289532    0.000000349
 -------------------------------------------------------------------
 Cartesian Forces:  Max     0.006787388 RMS     0.001424144

 GradGradGradGradGradGradGradGradGradGradGradGradGradGradGradGradGradGrad
 Berny optimization.
 Using GEDIIS/GDIIS optimizer.
 FormGI is forming the generalized inverse of G from B-inverse, IUseBI=4.
 Internal  Forces:  Max     0.003581025 RMS     0.000530725
 Search for a local minimum.
 Step number   3 out of a maximum of  251
 All quantities printed in internal units (Hartrees-Bohrs-Radians)
 Mixed Optimization -- En-DIIS/RFO-DIIS
 Update second derivatives using D2CorX and points    1    2    3
 DE= -3.14D-03 DEPred=-2.91D-03 R= 1.08D+00
 TightC=F SS=  1.41D+00  RLast= 2.74D-01 DXNew= 8.4853D-01 8.2235D-01
 Trust test= 1.08D+00 RLast= 2.74D-01 DXMaxT set to 8.22D-01
 ITU=  1  1  0
 Use linear search instead of GDIIS.
     Eigenvalues ---    0.00461   0.00461   0.00461   0.00462   0.00462
     Eigenvalues ---    0.00462   0.00462   0.00462   0.00462   0.00462
     Eigenvalues ---    0.00462   0.00462   0.00646   0.01091   0.02512
     Eigenvalues ---    0.03549   0.03556   0.03557   0.03559   0.03561
     Eigenvalues ---    0.03561   0.03563   0.03564   0.03583   0.03591
     Eigenvalues ---    0.03661   0.03762   0.04458   0.04891   0.04893
     Eigenvalues ---    0.04893   0.04893   0.04894   0.04894   0.04894
     Eigenvalues ---    0.04897   0.04899   0.04911   0.05222   0.05533
     Eigenvalues ---    0.05584   0.08284   0.08413   0.08427   0.08463
     Eigenvalues ---    0.08465   0.08470   0.08470   0.08472   0.08475
     Eigenvalues ---    0.08479   0.08491   0.10075   0.12153   0.12250
     Eigenvalues ---    0.12260   0.12287   0.12288   0.12292   0.12292
     Eigenvalues ---    0.12294   0.12296   0.12299   0.12307   0.13240
     Eigenvalues ---    0.15988   0.16000   0.16001   0.16044   0.21627
     Eigenvalues ---    0.21906   0.21911   0.21917   0.21918   0.21918
     Eigenvalues ---    0.21919   0.21919   0.21920   0.21920   0.21935
     Eigenvalues ---    0.23742   0.25126   0.25727   0.30027   0.30076
     Eigenvalues ---    0.30077   0.30077   0.30080   0.30080   0.30080
     Eigenvalues ---    0.30083   0.30083   0.30084   0.30089   0.31387
     Eigenvalues ---    0.32246   0.32267   0.32280   0.32280   0.32281
     Eigenvalues ---    0.32281   0.32281   0.32281   0.32281   0.32283
     Eigenvalues ---    0.32287   0.32287   0.32287   0.32287   0.32287
     Eigenvalues ---    0.32287   0.32287   0.32287   0.32287   0.32288
     Eigenvalues ---    0.32288   0.32289   0.32289   0.32289   0.32289
     Eigenvalues ---    0.32289   0.32848   0.39051   0.53000   0.55519
     Eigenvalues ---    1.02374
 RFO step:  Lambda=-2.57643252D-04 EMin= 4.61205374D-03
 Quartic linear search produced a step of  0.04920.
 Iteration  1 RMS(Cart)=  0.00343590 RMS(Int)=  0.00001305
 Iteration  2 RMS(Cart)=  0.00003106 RMS(Int)=  0.00000707
 Iteration  3 RMS(Cart)=  0.00000000 RMS(Int)=  0.00000707
 Variable       Old X    -DE/DX   Delta X   Delta X   Delta X     New X
                                 (Linear)    (Quad)   (Total)
    R1        2.85343   0.00048  -0.00051   0.00174   0.00123   2.85466
    R2        2.59814   0.00358   0.00129   0.00613   0.00742   2.60556
    R3        2.33856  -0.00309   0.00065  -0.00335  -0.00270   2.33585
    R4        2.91143  -0.00220  -0.00029  -0.00748  -0.00777   2.90366
    R5        2.07218   0.00140  -0.00044   0.00460   0.00416   2.07635
    R6        2.07215   0.00141  -0.00044   0.00463   0.00420   2.07635
    R7        2.91374  -0.00100   0.00008  -0.00344  -0.00336   2.91037
    R8        2.07103   0.00067  -0.00054   0.00230   0.00176   2.07279
    R9        2.07100   0.00068  -0.00054   0.00232   0.00179   2.07279
   R10        2.91314  -0.00075   0.00004  -0.00256  -0.00252   2.91062
   R11        2.07822   0.00065  -0.00041   0.00220   0.00179   2.08001
   R12        2.07819   0.00067  -0.00041   0.00224   0.00183   2.08002
   R13        2.91389  -0.00088   0.00001  -0.00301  -0.00300   2.91089
   R14        2.07734   0.00072  -0.00041   0.00242   0.00201   2.07935
   R15        2.07731   0.00073  -0.00041   0.00245   0.00204   2.07935
   R16        2.91394  -0.00086   0.00001  -0.00295  -0.00294   2.91100
   R17        2.07770   0.00072  -0.00040   0.00241   0.00201   2.07971
   R18        2.07767   0.00073  -0.00040   0.00245   0.00205   2.07972
   R19        2.91399  -0.00086   0.00001  -0.00293  -0.00292   2.91107
   R20        2.07768   0.00072  -0.00040   0.00241   0.00201   2.07969
   R21        2.07766   0.00073  -0.00040   0.00244   0.00204   2.07970
   R22        2.91399  -0.00087   0.00000  -0.00298  -0.00297   2.91101
   R23        2.07776   0.00071  -0.00040   0.00239   0.00199   2.07975
   R24        2.07773   0.00072  -0.00040   0.00243   0.00203   2.07976
   R25        2.91411  -0.00090   0.00001  -0.00307  -0.00307   2.91105
   R26        2.07775   0.00072  -0.00040   0.00241   0.00201   2.07976
   R27        2.07773   0.00073  -0.00040   0.00244   0.00204   2.07977
   R28        2.91421  -0.00095   0.00001  -0.00326  -0.00325   2.91096
   R29        2.07775   0.00072  -0.00040   0.00241   0.00201   2.07977
   R30        2.07772   0.00073  -0.00040   0.00245   0.00205   2.07978
   R31        2.91443  -0.00107   0.00004  -0.00366  -0.00362   2.91082
   R32        2.07777   0.00074  -0.00040   0.00249   0.00209   2.07986
   R33        2.07774   0.00075  -0.00040   0.00252   0.00213   2.07986
   R34        2.91472  -0.00102   0.00016  -0.00352  -0.00336   2.91136
   R35        2.07791   0.00075  -0.00040   0.00250   0.00210   2.08000
   R36        2.07787   0.00076  -0.00040   0.00254   0.00214   2.08001
   R37        2.91048  -0.00135   0.00003  -0.00464  -0.00462   2.90586
   R38        2.07596   0.00081  -0.00047   0.00273   0.00226   2.07823
   R39        2.07593   0.00082  -0.00047   0.00276   0.00230   2.07823
   R40        2.06919   0.00086  -0.00067   0.00293   0.00225   2.07145
   R41        2.07168   0.00065  -0.00052   0.00222   0.00170   2.07338
   R42        2.07166   0.00066  -0.00052   0.00225   0.00173   2.07338
   R43        1.85758  -0.00048   0.00030  -0.00102  -0.00072   1.85686
    A1        1.98346   0.00013  -0.00238   0.00111  -0.00126   1.98220
    A2        2.17355   0.00146   0.00172   0.00563   0.00735   2.18090
    A3        2.12618  -0.00158   0.00066  -0.00674  -0.00609   2.12009
    A4        2.03110   0.00074   0.00156   0.00603   0.00755   2.03865
    A5        1.85533   0.00011  -0.00083   0.00438   0.00351   1.85884
    A6        1.85535   0.00011  -0.00084   0.00437   0.00350   1.85885
    A7        1.92956  -0.00029   0.00088  -0.00237  -0.00153   1.92803
    A8        1.92955  -0.00029   0.00087  -0.00233  -0.00150   1.92805
    A9        1.85281  -0.00047  -0.00198  -0.01134  -0.01336   1.83945
   A10        1.95418   0.00012  -0.00003   0.00154   0.00150   1.95568
   A11        1.91012   0.00004   0.00029   0.00080   0.00109   1.91121
   A12        1.91010   0.00004   0.00028   0.00084   0.00112   1.91121
   A13        1.91492  -0.00003   0.00057  -0.00010   0.00047   1.91539
   A14        1.91490  -0.00002   0.00056  -0.00006   0.00050   1.91540
   A15        1.85709  -0.00016  -0.00175  -0.00327  -0.00501   1.85208
   A16        1.96881   0.00054   0.00026   0.00347   0.00372   1.97252
   A17        1.91102  -0.00017   0.00043  -0.00074  -0.00032   1.91071
   A18        1.91099  -0.00016   0.00042  -0.00069  -0.00028   1.91071
   A19        1.90578  -0.00009   0.00029   0.00020   0.00048   1.90625
   A20        1.90574  -0.00009   0.00027   0.00024   0.00051   1.90625
   A21        1.85821  -0.00006  -0.00176  -0.00285  -0.00461   1.85360
   A22        1.97478   0.00064   0.00037   0.00403   0.00439   1.97917
   A23        1.90628  -0.00016   0.00032  -0.00032  -0.00001   1.90628
   A24        1.90625  -0.00015   0.00031  -0.00027   0.00003   1.90628
   A25        1.90693  -0.00015   0.00033  -0.00029   0.00003   1.90696
   A26        1.90691  -0.00015   0.00031  -0.00024   0.00007   1.90697
   A27        1.85913  -0.00006  -0.00175  -0.00337  -0.00512   1.85401
   A28        1.97461   0.00060   0.00034   0.00388   0.00421   1.97882
   A29        1.90673  -0.00014   0.00033  -0.00024   0.00008   1.90681
   A30        1.90669  -0.00014   0.00032  -0.00019   0.00012   1.90681
   A31        1.90655  -0.00014   0.00033  -0.00028   0.00004   1.90659
   A32        1.90651  -0.00014   0.00032  -0.00023   0.00008   1.90659
   A33        1.85921  -0.00007  -0.00175  -0.00338  -0.00513   1.85408
   A34        1.97530   0.00066   0.00036   0.00416   0.00450   1.97980
   A35        1.90656  -0.00016   0.00033  -0.00034  -0.00002   1.90654
   A36        1.90654  -0.00016   0.00032  -0.00030   0.00001   1.90655
   A37        1.90641  -0.00016   0.00032  -0.00030   0.00002   1.90643
   A38        1.90639  -0.00016   0.00031  -0.00026   0.00005   1.90644
   A39        1.85905  -0.00006  -0.00176  -0.00343  -0.00519   1.85386
   A40        1.97537   0.00061   0.00034   0.00392   0.00425   1.97962
   A41        1.90646  -0.00015   0.00033  -0.00027   0.00005   1.90651
   A42        1.90643  -0.00014   0.00032  -0.00023   0.00008   1.90651
   A43        1.90649  -0.00014   0.00033  -0.00024   0.00008   1.90657
   A44        1.90646  -0.00014   0.00032  -0.00020   0.00012   1.90657
   A45        1.85904  -0.00007  -0.00176  -0.00343  -0.00519   1.85385
   A46        1.97557   0.00062   0.00036   0.00399   0.00434   1.97991
   A47        1.90651  -0.00015   0.00033  -0.00028   0.00004   1.90655
   A48        1.90649  -0.00015   0.00032  -0.00023   0.00007   1.90656
   A49        1.90634  -0.00015   0.00033  -0.00026   0.00006   1.90640
   A50        1.90631  -0.00015   0.00031  -0.00021   0.00010   1.90641
   A51        1.85900  -0.00007  -0.00176  -0.00346  -0.00522   1.85378
   A52        1.97590   0.00054   0.00037   0.00355   0.00392   1.97981
   A53        1.90633  -0.00013   0.00033  -0.00020   0.00012   1.90645
   A54        1.90629  -0.00012   0.00031  -0.00014   0.00016   1.90645
   A55        1.90637  -0.00012   0.00032  -0.00013   0.00018   1.90655
   A56        1.90633  -0.00012   0.00031  -0.00008   0.00022   1.90656
   A57        1.85899  -0.00009  -0.00176  -0.00344  -0.00519   1.85380
   A58        1.97633   0.00046   0.00042   0.00318   0.00359   1.97992
   A59        1.90636  -0.00011   0.00032  -0.00014   0.00017   1.90653
   A60        1.90633  -0.00010   0.00030  -0.00009   0.00020   1.90653
   A61        1.90607  -0.00009   0.00030   0.00004   0.00034   1.90640
   A62        1.90604  -0.00009   0.00029   0.00009   0.00037   1.90641
   A63        1.85905  -0.00010  -0.00175  -0.00349  -0.00524   1.85382
   A64        1.97754   0.00029   0.00052   0.00227   0.00277   1.98031
   A65        1.90669  -0.00003   0.00030   0.00031   0.00060   1.90729
   A66        1.90666  -0.00003   0.00029   0.00036   0.00064   1.90730
   A67        1.90527  -0.00006   0.00027  -0.00001   0.00025   1.90552
   A68        1.90523  -0.00006   0.00026   0.00005   0.00030   1.90553
   A69        1.85871  -0.00013  -0.00177  -0.00333  -0.00509   1.85362
   A70        1.97043   0.00042   0.00059   0.00272   0.00330   1.97373
   A71        1.90478  -0.00009   0.00022   0.00000   0.00021   1.90499
   A72        1.90475  -0.00008   0.00021   0.00005   0.00025   1.90500
   A73        1.91112  -0.00010   0.00031  -0.00018   0.00012   1.91124
   A74        1.91110  -0.00010   0.00030  -0.00014   0.00015   1.91125
   A75        1.85828  -0.00008  -0.00173  -0.00279  -0.00452   1.85376
   A76        1.94453   0.00004   0.00019   0.00051   0.00070   1.94523
   A77        1.93787  -0.00012   0.00063  -0.00103  -0.00040   1.93747
   A78        1.93782  -0.00011   0.00063  -0.00097  -0.00035   1.93747
   A79        1.88096   0.00007  -0.00043   0.00074   0.00031   1.88127
   A80        1.88099   0.00006  -0.00044   0.00071   0.00028   1.88127
   A81        1.87892   0.00007  -0.00066   0.00011  -0.00055   1.87837
   A82        1.91990  -0.00024   0.00124  -0.00181  -0.00058   1.91933
    D1       -0.00026   0.00000  -0.00001   0.00010   0.00010  -0.00017
    D2        2.15690   0.00022   0.00153   0.00457   0.00610   2.16300
    D3       -2.15743  -0.00021  -0.00153  -0.00440  -0.00593  -2.16335
    D4        3.14141   0.00000  -0.00001  -0.00014  -0.00015   3.14126
    D5       -0.98462   0.00021   0.00153   0.00433   0.00586  -0.97876
    D6        0.98424  -0.00022  -0.00153  -0.00465  -0.00617   0.97807
    D7       -3.14153   0.00000   0.00000  -0.00014  -0.00013   3.14152
    D8       -0.00002   0.00000   0.00000   0.00010   0.00010   0.00009
    D9        3.14156   0.00000   0.00000   0.00005   0.00005  -3.14157
   D10       -1.01441   0.00007   0.00090   0.00151   0.00241  -1.01200
   D11        1.01439  -0.00007  -0.00088  -0.00148  -0.00236   1.01203
   D12        1.02327  -0.00047  -0.00070  -0.00837  -0.00907   1.01419
   D13       -3.13271  -0.00039   0.00020  -0.00692  -0.00671  -3.13942
   D14       -1.10391  -0.00054  -0.00157  -0.00991  -0.01149  -1.11539
   D15       -1.02331   0.00047   0.00067   0.00850   0.00917  -1.01413
   D16        1.10390   0.00054   0.00157   0.00995   0.01153   1.11543
   D17        3.13271   0.00039  -0.00020   0.00696   0.00676   3.13946
   D18       -3.14159   0.00000   0.00000   0.00000   0.00000  -3.14159
   D19       -1.01556   0.00013   0.00083   0.00208   0.00291  -1.01264
   D20        1.01562  -0.00013  -0.00081  -0.00217  -0.00298   1.01265
   D21        1.01714  -0.00011  -0.00074  -0.00198  -0.00272   1.01442
   D22       -3.14001   0.00002   0.00009   0.00010   0.00019  -3.13982
   D23       -1.10883  -0.00024  -0.00155  -0.00415  -0.00570  -1.11453
   D24       -1.01717   0.00011   0.00072   0.00206   0.00278  -1.01439
   D25        1.10886   0.00024   0.00155   0.00414   0.00569   1.11455
   D26        3.14004  -0.00002  -0.00009  -0.00011  -0.00020   3.13984
   D27        3.14158   0.00000   0.00000   0.00002   0.00002  -3.14158
   D28       -1.01344   0.00012   0.00089   0.00216   0.00305  -1.01040
   D29        1.01348  -0.00013  -0.00086  -0.00221  -0.00307   1.01041
   D30        1.01259  -0.00008  -0.00091  -0.00151  -0.00242   1.01016
   D31        3.14075   0.00004  -0.00002   0.00062   0.00060   3.14134
   D32       -1.11552  -0.00021  -0.00177  -0.00374  -0.00552  -1.12104
   D33       -1.01267   0.00009   0.00089   0.00165   0.00254  -1.01013
   D34        1.11549   0.00021   0.00178   0.00378   0.00557   1.12105
   D35       -3.14078  -0.00004   0.00003  -0.00058  -0.00055  -3.14133
   D36       -3.14159   0.00000   0.00000   0.00000   0.00000  -3.14159
   D37       -1.01372   0.00012   0.00088   0.00209   0.00297  -1.01075
   D38        1.01380  -0.00012  -0.00085  -0.00220  -0.00306   1.01074
   D39        1.01380  -0.00012  -0.00088  -0.00212  -0.00300   1.01080
   D40       -3.14151   0.00000  -0.00001  -0.00002  -0.00003  -3.14154
   D41       -1.11399  -0.00025  -0.00174  -0.00432  -0.00606  -1.12006
   D42       -1.01385   0.00013   0.00086   0.00221   0.00307  -1.01078
   D43        1.11402   0.00025   0.00174   0.00431   0.00605   1.12007
   D44        3.14154   0.00000   0.00000   0.00001   0.00002   3.14155
   D45       -3.14157   0.00000   0.00000   0.00000   0.00000  -3.14157
   D46       -1.01353   0.00013   0.00088   0.00219   0.00308  -1.01045
   D47        1.01361  -0.00013  -0.00086  -0.00228  -0.00314   1.01047
   D48        1.01364  -0.00012  -0.00088  -0.00212  -0.00299   1.01065
   D49       -3.14150   0.00000   0.00001   0.00008   0.00008  -3.14142
   D50       -1.11436  -0.00025  -0.00174  -0.00439  -0.00613  -1.12049
   D51       -1.01368   0.00012   0.00085   0.00222   0.00308  -1.01060
   D52        1.11437   0.00025   0.00174   0.00441   0.00615   1.12052
   D53        3.14151   0.00000  -0.00001  -0.00006  -0.00006   3.14145
   D54       -3.14159   0.00000   0.00000   0.00000   0.00000   3.14159
   D55       -1.01347   0.00012   0.00088   0.00215   0.00303  -1.01044
   D56        1.01354  -0.00013  -0.00086  -0.00225  -0.00311   1.01044
   D57        1.01347  -0.00012  -0.00088  -0.00217  -0.00306   1.01041
   D58        3.14158   0.00000   0.00000  -0.00002  -0.00003   3.14156
   D59       -1.11458  -0.00025  -0.00174  -0.00442  -0.00616  -1.12075
   D60       -1.01351   0.00013   0.00086   0.00225   0.00311  -1.01039
   D61        1.11461   0.00025   0.00174   0.00440   0.00615   1.12075
   D62       -3.14156   0.00000   0.00000   0.00001   0.00001  -3.14155
   D63        3.14158   0.00000   0.00000   0.00002   0.00002  -3.14159
   D64       -1.01350   0.00012   0.00088   0.00219   0.00307  -1.01043
   D65        1.01353  -0.00013  -0.00086  -0.00225  -0.00311   1.01042
   D66        1.01348  -0.00012  -0.00088  -0.00211  -0.00300   1.01048
   D67        3.14159   0.00000   0.00001   0.00005   0.00006  -3.14154
   D68       -1.11457  -0.00025  -0.00174  -0.00438  -0.00613  -1.12070
   D69       -1.01357   0.00013   0.00086   0.00224   0.00311  -1.01047
   D70        1.11454   0.00025   0.00174   0.00441   0.00616   1.12069
   D71        3.14156   0.00000   0.00000  -0.00002  -0.00002   3.14154
   D72        3.14159   0.00000   0.00000   0.00000   0.00000   3.14159
   D73       -1.01336   0.00012   0.00088   0.00209   0.00298  -1.01038
   D74        1.01344  -0.00012  -0.00086  -0.00221  -0.00308   1.01037
   D75        1.01339  -0.00012  -0.00089  -0.00216  -0.00305   1.01034
   D76       -3.14157   0.00000   0.00000  -0.00006  -0.00006   3.14156
   D77       -1.11476  -0.00025  -0.00175  -0.00437  -0.00612  -1.12088
   D78       -1.01345   0.00013   0.00086   0.00225   0.00311  -1.01033
   D79        1.11478   0.00025   0.00175   0.00435   0.00610   1.12088
   D80        3.14159   0.00000   0.00000   0.00004   0.00004  -3.14156
   D81       -3.14159   0.00000   0.00000   0.00000   0.00000  -3.14159
   D82       -1.01343   0.00012   0.00089   0.00211   0.00300  -1.01043
   D83        1.01349  -0.00012  -0.00087  -0.00220  -0.00307   1.01042
   D84        1.01339  -0.00012  -0.00089  -0.00206  -0.00295   1.01044
   D85        3.14155   0.00000   0.00000   0.00005   0.00005  -3.14159
   D86       -1.11472  -0.00024  -0.00175  -0.00426  -0.00602  -1.12073
   D87       -1.01346   0.00012   0.00087   0.00217   0.00304  -1.01042
   D88        1.11469   0.00024   0.00176   0.00428   0.00604   1.12073
   D89       -3.14157   0.00000   0.00000  -0.00003  -0.00003   3.14159
   D90       -3.14158   0.00000   0.00000  -0.00001  -0.00001  -3.14159
   D91       -1.01339   0.00010   0.00091   0.00174   0.00265  -1.01074
   D92        1.01349  -0.00010  -0.00088  -0.00187  -0.00275   1.01073
   D93        1.01329  -0.00011  -0.00090  -0.00202  -0.00291   1.01037
   D94        3.14148  -0.00002   0.00001  -0.00026  -0.00026   3.14122
   D95       -1.11483  -0.00021  -0.00178  -0.00387  -0.00566  -1.12049
   D96       -1.01331   0.00011   0.00087   0.00208   0.00296  -1.01035
   D97        1.11488   0.00021   0.00178   0.00384   0.00562   1.12050
   D98       -3.14143   0.00002  -0.00001   0.00023   0.00022  -3.14121
   D99        3.14157   0.00000   0.00000   0.00002   0.00002   3.14159
   D100      -1.01212   0.00009   0.00093   0.00162   0.00256  -1.00956
   D101       1.01211  -0.00010  -0.00091  -0.00168  -0.00259   1.00953
   D102       1.01258  -0.00011  -0.00092  -0.00191  -0.00283   1.00975
   D103      -3.14110  -0.00002   0.00001  -0.00030  -0.00029  -3.14140
   D104      -1.11687  -0.00021  -0.00183  -0.00361  -0.00544  -1.12231
   D105      -1.01270   0.00011   0.00090   0.00205   0.00295  -1.00975
   D106       1.11680   0.00021   0.00183   0.00366   0.00549   1.12228
   D107       3.14103   0.00002  -0.00001   0.00035   0.00034   3.14137
   D108      -3.14153   0.00000   0.00000  -0.00006  -0.00006  -3.14159
   D109      -1.04479   0.00003   0.00001   0.00053   0.00054  -1.04425
   D110       1.04490  -0.00003   0.00001  -0.00065  -0.00065   1.04426
   D111       1.01572  -0.00010  -0.00088  -0.00178  -0.00266   1.01306
   D112       3.11246  -0.00007  -0.00087  -0.00120  -0.00207   3.11040
   D113      -1.08103  -0.00013  -0.00088  -0.00238  -0.00325  -1.08428
   D114      -1.01565   0.00010   0.00086   0.00176   0.00262  -1.01303
   D115       1.08109   0.00013   0.00087   0.00234   0.00322   1.08431
   D116      -3.11240   0.00007   0.00086   0.00116   0.00203  -3.11037
         Item               Value     Threshold  Converged?
 Maximum Force            0.003581     0.000450     NO 
 RMS     Force            0.000531     0.000300     NO 
 Maximum Displacement     0.024805     0.001800     NO 
 RMS     Displacement     0.003422     0.001200     NO 
 Predicted change in Energy=-1.362529D-04
 GradGradGradGradGradGradGradGradGradGradGradGradGradGradGradGradGradGrad

                          Input orientation:                          
 ---------------------------------------------------------------------
 Center     Atomic      Atomic             Coordinates (Angstroms)
 Number     Number       Type             X           Y           Z
 ---------------------------------------------------------------------
      1          6           0       -9.314011    0.466510    0.000069
      2          6           0       -7.933286    1.079356   -0.000145
      3          6           0       -6.743552    0.106974    0.000064
      4          6           0       -5.392507    0.846296   -0.000150
      5          6           0       -4.183672   -0.108185    0.000047
      6          6           0       -2.827503    0.622275   -0.000146
      7          6           0       -1.618845   -0.332755    0.000048
      8          6           0       -0.261879    0.396420   -0.000117
      9          6           0        0.946615   -0.558829    0.000077
     10          6           0        2.303781    0.169948   -0.000082
     11          6           0        3.512159   -0.785401    0.000115
     12          6           0        4.869298   -0.056831   -0.000042
     13          6           0        6.078212   -1.011848    0.000151
     14          6           0        7.428229   -0.275629   -0.000017
     15          8           0       -9.305279   -0.912263    0.000216
     16          8           0      -10.372323    1.105160    0.000280
     17          1           0       -7.886647    1.743370   -0.874317
     18          1           0       -7.886586    1.743844    0.873661
     19          1           0       -6.806846   -0.548982    0.876903
     20          1           0       -6.806896   -0.549426   -0.876441
     21          1           0       -5.334436    1.504374   -0.880542
     22          1           0       -5.334388    1.504807    0.879919
     23          1           0       -4.241567   -0.765894    0.880286
     24          1           0       -4.241602   -0.766317   -0.879879
     25          1           0       -2.769779    1.280087   -0.880560
     26          1           0       -2.769745    1.280498    0.879964
     27          1           0       -1.676706   -0.990658    0.880371
     28          1           0       -1.676722   -0.991048   -0.879986
     29          1           0       -0.203926    1.054341   -0.880464
     30          1           0       -0.203912    1.054724    0.879946
     31          1           0        0.888619   -1.216779    0.880403
     32          1           0        0.888609   -1.217165   -0.879965
     33          1           0        2.361842    0.827889   -0.880417
     34          1           0        2.361849    0.828274    0.879969
     35          1           0        3.454072   -1.443358    0.880492
     36          1           0        3.454066   -1.443743   -0.879979
     37          1           0        4.928442    0.601171   -0.880412
     38          1           0        4.928449    0.601549    0.880051
     39          1           0        6.018516   -1.669162    0.879824
     40          1           0        6.018500   -1.669558   -0.879228
     41          1           0        8.268664   -0.979363    0.000120
     42          1           0        7.527117    0.364419   -0.885667
     43          1           0        7.527140    0.364792    0.885362
     44          1           0      -10.226663   -1.253682    0.000420
 ---------------------------------------------------------------------
                    Distance matrix (angstroms):
                    1          2          3          4          5
     1  C    0.000000
     2  C    1.510623   0.000000
     3  C    2.595483   1.536553   0.000000
     4  C    3.939852   2.551445   1.540104   0.000000
     5  C    5.162428   3.933174   2.568906   1.540232   0.000000
     6  C    6.488378   5.126201   3.949806   2.574768   1.540379
     7  C    7.736564   6.470411   5.143538   3.953566   2.574640
     8  C    9.052404   7.701745   6.488132   5.150314   3.954123
     9  C   10.311730   9.029744   7.718935   6.492984   5.150041
    10  C   11.621577  10.277381   9.047552   7.725950   6.493413
    11  C   12.887123  11.596358  10.294462   9.052929   7.725571
    12  C   14.192962  12.852902  11.614005  10.301470   9.053116
    13  C   15.463055  14.166693  12.870485  11.620245  10.301595
    14  C   16.758681  15.421158  14.176944  12.869731  11.613108
    15  O    1.378801   2.418452   2.757044   4.289792   5.184342
    16  O    1.236081   2.439174   3.763556   4.986540   6.306473
    17  H    2.105300   1.098756   2.179220   2.790993   4.231405
    18  H    2.105300   1.098755   2.179230   2.790979   4.231404
    19  H    2.843579   2.165540   1.096873   2.171722   2.800753
    20  H    2.843593   2.165543   1.096874   2.171732   2.800755
    21  H    4.205908   2.776646   2.171129   1.100695   2.167958
    22  H    4.205901   2.776651   2.171135   1.100698   2.167963
    23  H    5.293704   4.220059   2.792243   2.167715   1.100343
    24  H    5.293723   4.220067   2.792255   2.167723   1.100347
    25  H    6.653149   5.241872   4.235866   2.800357   2.168378
    26  H    6.653136   5.241870   4.235862   2.800359   2.168383
    27  H    7.824749   6.648688   5.258579   4.237557   2.799751
    28  H    7.824779   6.648705   5.258602   4.237570   2.799768
    29  H    9.171398   7.779369   6.666299   5.266841   4.238531
    30  H    9.171374   7.779356   6.666282   5.266833   4.238522
    31  H   10.377963   9.158253   7.795982   6.669647   5.266131
    32  H   10.377990   9.158270   7.796003   6.669659   5.266145
    33  H   11.714581  10.335752   9.176228   7.804174   6.670472
    34  H   11.714556  10.335736   9.176210   7.804164   6.670462
    35  H   12.940120  11.696646  10.352305   9.180414   7.803397
    36  H   12.940145  11.696662  10.352323   9.180426   7.803410
    37  H   14.270279  12.900681  11.715584  10.361319   9.181994
    38  H   14.270259  12.900669  11.715570  10.361312   9.181987
    39  H   15.505531  14.247157  12.915070  11.718078  10.358345
    40  H   15.505543  14.247162  12.915076  11.718079  10.358345
    41  H   17.642024  16.332223  15.051470  13.782620  12.482773
    42  H   16.864713  15.502236  14.300447  12.958898  11.753741
    43  H   16.864711  15.502241  14.300450  12.958907  11.753749
    44  H    1.947305   3.271490   3.739445   5.270576   6.150602
                    6          7          8          9         10
     6  C    0.000000
     7  C    1.540435   0.000000
     8  C    2.575546   1.540471   0.000000
     9  C    3.954615   2.575402   1.540441   0.000000
    10  C    5.151182   3.954707   2.575636   1.540460   0.000000
    11  C    6.494065   5.150931   3.954752   2.575530   1.540412
    12  C    7.726703   6.494008   5.151157   3.954674   2.575521
    13  C    9.054398   7.726956   6.494611   5.151554   3.955119
    14  C   10.294964   9.047254   7.719418   6.487798   5.143783
    15  O    6.657056   7.708249   9.137600  10.257985  11.659394
    16  O    7.560257   8.870794  10.135255  11.440595  12.710556
    17  H    5.255089   6.660342   7.792021   9.170125  10.348177
    18  H    5.255071   6.660333   7.791996   9.170108  10.348147
    19  H    4.239838   5.266022   6.670798   7.802889   9.180931
    20  H    4.239852   5.266028   6.670818   7.802904   9.180955
    21  H    2.799626   4.237464   5.266264   6.669625   7.803733
    22  H    2.799615   4.237460   5.266245   6.669611   7.803709
    23  H    2.168352   2.800196   4.238396   5.266391   6.670265
    24  H    2.168362   2.800197   4.238412   5.266400   6.670283
    25  H    1.100535   2.168267   2.801002   4.238953   5.267700
    26  H    1.100539   2.168273   2.800988   4.238946   5.267682
    27  H    2.168225   1.100524   2.168175   2.800573   4.238689
    28  H    2.168232   1.100527   2.168183   2.800575   4.238697
    29  H    2.800857   2.168255   1.100558   2.168274   2.801038
    30  H    2.800858   2.168260   1.100561   2.168279   2.801036
    31  H    4.238756   2.800695   2.168264   1.100562   2.168168
    32  H    4.238763   2.800701   2.168273   1.100566   2.168177
    33  H    5.267491   4.238889   2.800893   2.168207   1.100566
    34  H    5.267487   4.238888   2.800892   2.168214   1.100570
    35  H    6.670873   5.267172   4.238932   2.800868   2.168257
    36  H    6.670881   5.267178   4.238939   2.800871   2.168265
    37  H    7.805767   6.671911   5.268422   4.239789   2.801746
    38  H    7.805765   6.671910   5.268423   4.239792   2.801749
    39  H    9.180256   7.803158   6.669655   5.266021   4.237431
    40  H    9.180254   7.803153   6.669652   5.266015   4.237430
    41  H   11.211163   9.908629   8.640772   7.334116   6.074598
    42  H   10.395614   9.215159   7.839240   6.703725   5.301445
    43  H   10.395627   9.215172   7.839253   6.703739   5.301458
    44  H    7.633268   8.656942  10.100483  11.194863  12.611057
                   11         12         13         14         15
    11  C    0.000000
    12  C    1.540337   0.000000
    13  C    2.576025   1.540626   0.000000
    14  C    3.949110   2.568267   1.537714   0.000000
    15  O   12.818066  14.200367  15.383813  16.745614   0.000000
    16  O   14.012604  15.285851  16.586193  17.854025   2.282231
    17  H   11.708633  12.911980  14.260898  15.472110   3.135237
    18  H   11.708610  12.911947  14.260870  15.472076   3.135363
    19  H   10.358886  11.719368  12.923144  14.264679   2.672587
    20  H   10.358906  11.719396  12.923167  14.264707   2.672470
    21  H    9.180461  10.359963  11.719877  12.916243   4.731117
    22  H    9.180441  10.359935  11.719854  12.916215   4.731182
    23  H    7.803547   9.180720  10.360162  11.713216   5.141705
    24  H    7.803562   9.180740  10.360179  11.713236   5.141662
    25  H    6.671175   7.805009   9.182351  10.353501   6.949455
    26  H    6.671162   7.804989   9.182334  10.353481   6.949487
    27  H    5.267002   6.670632   7.804742   9.175304   7.679580
    28  H    5.267007   6.670641   7.804747   9.175310   7.679573
    29  H    4.239028   5.267585   6.671572   7.797037   9.352955
    30  H    4.239026   5.267580   6.671569   7.797035   9.352959
    31  H    2.800707   4.238688   5.267705   6.665389  10.236357
    32  H    2.800711   4.238695   5.267708   6.665391  10.236358
    33  H    2.168241   2.800916   4.239273   5.259385  11.829005
    34  H    2.168249   2.800916   4.239278   5.259390  11.829003
    35  H    1.100612   2.168101   2.801306   4.234715  12.800703
    36  H    1.100616   2.168109   2.801304   4.234713  12.800707
    37  H    2.168817   1.100690   2.167762   2.791560  14.341019
    38  H    2.168823   1.100694   2.167770   2.791570  14.341017
    39  H    2.799419   2.166674   1.099750   2.168720  15.367671
    40  H    2.799414   2.166684   1.099753   2.168729  15.367665
    41  H    4.760458   3.522322   2.190693   1.096163  17.574071
    42  H    4.269260   2.832982   2.185889   1.097186  16.903972
    43  H    4.269271   2.832989   2.185893   1.097187  16.903985
    44  H   13.746800  15.143332  16.306668  17.681962   0.982606
                   16         17         18         19         20
    16  O    0.000000
    17  H    2.711239   0.000000
    18  H    2.711014   1.747978   0.000000
    19  H    4.027068   3.080197   2.534343   0.000000
    20  H    4.027228   2.534320   3.080206   1.753343   0.000000
    21  H    5.129866   2.563385   3.106130   3.077803   2.527104
    22  H    5.129744   3.106169   2.563375   2.527091   3.077816
    23  H    6.470041   4.760425   4.425493   2.574436   3.116707
    24  H    6.470150   4.425484   4.760432   3.116728   2.574449
    25  H    7.655400   5.137802   5.429003   4.767817   4.432318
    26  H    7.655310   5.429036   5.137780   4.432289   4.767826
    27  H    8.987812   7.008366   6.785289   5.149119   5.440581
    28  H    8.987905   6.785296   7.008375   5.440611   5.149148
    29  H   10.206595   7.713560   7.910476   7.018371   6.794947
    30  H   10.206514   7.910505   7.713521   6.794897   7.018375
    31  H   11.531471   9.425859   9.261185   7.724386   7.921667
    32  H   11.531548   9.261204   9.425859   7.921684   7.724421
    33  H   12.767594  10.289299  10.437721   9.436566   9.271611
    34  H   12.767523  10.437748  10.289253   9.271559   9.436573
    35  H   14.086835  11.909933  11.780018  10.299823  10.448607
    36  H   14.086901  11.780046  11.909926  10.448615  10.299862
    37  H   15.334374  12.865891  12.984892  11.921745  11.791609
    38  H   15.334316  12.984924  12.865846  11.791560  11.921759
    39  H   16.647224  14.424838  14.317839  12.874189  12.993440
    40  H   16.647272  14.317863  14.424817  12.993429  12.874218
    41  H   18.757175  16.406462  16.406432  15.107117  15.107141
    42  H   17.936654  15.475327  15.574989  14.470779  14.363117
    43  H   17.936619  15.575037  15.475299  14.363085  14.470810
    44  H    2.363336   3.901687   3.901752   3.599996   3.599953
                   21         22         23         24         25
    21  H    0.000000
    22  H    1.760461   0.000000
    23  H    3.073922   2.519988   0.000000
    24  H    2.519985   3.073934   1.760165   0.000000
    25  H    2.574445   3.118814   3.074537   2.520721   0.000000
    26  H    3.118836   2.574433   2.520710   3.074551   1.760524
    27  H    4.764975   4.427864   2.574690   3.118894   3.074406
    28  H    4.427866   4.764984   3.118923   2.574706   2.520482
    29  H    5.150210   5.442748   4.766135   4.429179   2.575765
    30  H    5.442773   5.150180   4.429143   4.766143   3.119911
    31  H    7.016552   6.792116   5.149961   5.442488   4.766467
    32  H    6.792132   7.016552   5.442502   5.149983   4.429455
    33  H    7.725951   7.923948   7.017494   6.793156   5.151506
    34  H    7.923970   7.725914   6.793119   7.017503   5.444007
    35  H    9.435477   9.269773   7.725400   7.923427   7.018175
    36  H    9.269798   9.435471   7.923432   7.725426   6.793784
    37  H   10.302545  10.451842   9.437054   9.271447   7.728101
    38  H   10.451870  10.302509   9.271413   9.437068   7.926089
    39  H   11.918882  11.788236  10.299767  10.449006   9.435633
    40  H   11.788256  11.918861  10.448994  10.299783   9.270073
    41  H   13.856003  13.855979  12.542972  12.542988  11.301679
    42  H   12.911973  13.032117  11.954000  11.822916  10.337531
    43  H   13.032160  12.911954  11.822899  11.954028  10.487268
    44  H    5.684792   5.684816   6.069059   6.069053   7.924722
                   26         27         28         29         30
    26  H    0.000000
    27  H    2.520493   0.000000
    28  H    3.074418   1.760357   0.000000
    29  H    3.119885   3.074352   2.520465   0.000000
    30  H    2.575747   2.520458   3.074364   1.760409   0.000000
    31  H    4.429449   2.575271   3.119439   3.074457   2.520585
    32  H    4.766469   3.119444   2.575277   2.520589   3.074470
    33  H    5.443986   4.766273   4.429281   2.575741   3.119843
    34  H    5.151482   4.429271   4.766281   3.119845   2.575735
    35  H    6.793769   5.150711   5.443245   4.766594   4.429589
    36  H    7.018170   5.443247   5.150720   4.429597   4.766600
    37  H    7.926064   7.018708   6.794362   5.152336   5.444780
    38  H    7.728077   6.794351   7.018717   5.444787   5.152329
    39  H    9.270062   7.725078   7.922971   7.016756   6.792508
    40  H    9.435615   7.922960   7.725077   6.792511   7.016752
    41  H   11.301663   9.984256   9.984259   8.757634   8.757634
    42  H   10.487232   9.469186   9.303117   7.761768   7.960070
    43  H   10.337524   9.303121   9.469205   7.960088   7.761778
    44  H    7.924726   8.599142   8.599161  10.322702  10.322686
                   31         32         33         34         35
    31  H    0.000000
    32  H    1.760368   0.000000
    33  H    3.074335   2.520449   0.000000
    34  H    2.520446   3.074350   1.760386   0.000000
    35  H    2.575439   3.119612   3.074465   2.520568   0.000000
    36  H    3.119611   2.575443   2.520569   3.074478   1.760471
    37  H    4.767136   4.430192   2.576594   3.120564   3.074842
    38  H    4.430186   4.767147   3.120569   2.576595   2.520999
    39  H    5.149806   5.442161   4.764975   4.428138   2.574367
    40  H    5.442149   5.149800   4.428136   4.764980   3.118345
    41  H    7.436151   7.436149   6.239555   6.239563   4.916365
    42  H    7.049032   6.824312   5.186029   5.478378   4.793441
    43  H    6.824321   7.049047   5.478388   5.186046   4.456379
    44  H   11.150122  11.150142  12.789811  12.789792  13.710325
                   36         37         38         39         40
    36  H    0.000000
    37  H    2.521004   0.000000
    38  H    3.074855   1.760463   0.000000
    39  H    3.118353   3.072639   2.518805   0.000000
    40  H    2.574357   2.518816   3.072653   1.759052   0.000000
    41  H    4.916358   3.798751   3.798763   2.512542   2.512541
    42  H    4.456370   2.609443   3.150725   3.086793   2.532396
    43  H    4.793450   3.150725   2.609459   2.532380   3.086803
    44  H   13.710345  15.293579  15.293562  16.274269  16.274275
                   41         42         43         44
    41  H    0.000000
    42  H    1.772078   0.000000
    43  H    1.772079   1.771029   0.000000
    44  H   18.497361  17.849372  17.849372   0.000000
 Stoichiometry    C14H28O2
 Framework group  C1[X(C14H28O2)]
 Deg. of freedom   126
 Full point group                 C1      NOp   1
 Largest Abelian subgroup         C1      NOp   1
 Largest concise Abelian subgroup C1      NOp   1
                         Standard orientation:                         
 ---------------------------------------------------------------------
 Center     Atomic      Atomic             Coordinates (Angstroms)
 Number     Number       Type             X           Y           Z
 ---------------------------------------------------------------------
      1          6           0        7.407344    0.005654    0.000045
      2          6           0        6.065440   -0.688088   -0.000169
      3          6           0        4.820072    0.211941    0.000040
      4          6           0        3.515306   -0.606292   -0.000174
      5          6           0        2.251934    0.274733    0.000023
      6          6           0        0.941527   -0.534959   -0.000169
      7          6           0       -0.321702    0.346625    0.000025
      8          6           0       -1.632981   -0.461830   -0.000141
      9          6           0       -2.896059    0.419982    0.000053
     10          6           0       -4.207561   -0.388088   -0.000106
     11          6           0       -5.470529    0.493830    0.000091
     12          6           0       -6.782017   -0.314031   -0.000065
     13          6           0       -8.045500    0.567524    0.000128
     14          6           0       -9.349424   -0.247550   -0.000041
     15          8           0        7.316766    1.381476    0.000193
     16          8           0        8.501707   -0.569035    0.000257
     17          1           0        6.058308   -1.353700   -0.874341
     18          1           0        6.058275   -1.354176    0.873637
     19          1           0        4.844309    0.870497    0.876879
     20          1           0        4.844332    0.870944   -0.876464
     21          1           0        3.496409   -1.266658   -0.880565
     22          1           0        3.496387   -1.267093    0.879895
     23          1           0        2.270676    0.934719    0.880263
     24          1           0        2.270687    0.935143   -0.879903
     25          1           0        0.922961   -1.195037   -0.880584
     26          1           0        0.922951   -1.195450    0.879940
     27          1           0       -0.303004    1.006803    0.880347
     28          1           0       -0.303012    1.007194   -0.880010
     29          1           0       -1.651769   -1.122031   -0.880487
     30          1           0       -1.651760   -1.122414    0.879922
     31          1           0       -2.877229    1.080215    0.880379
     32          1           0       -2.877242    1.080600   -0.879989
     33          1           0       -4.226456   -1.048316   -0.880440
     34          1           0       -4.226440   -1.048700    0.879945
     35          1           0       -5.451609    1.154076    0.880469
     36          1           0       -5.451626    1.154461   -0.880003
     37          1           0       -6.801989   -0.974384   -0.880436
     38          1           0       -6.801974   -0.974762    0.880027
     39          1           0       -8.024936    1.227224    0.879800
     40          1           0       -8.024943    1.227619   -0.879252
     41          1           0      -10.230159    0.405043    0.000096
     42          1           0       -9.410136   -0.892340   -0.885691
     43          1           0       -9.410137   -0.892714    0.885338
     44          1           0        8.216252    1.776999    0.000396
 ---------------------------------------------------------------------
 Rotational constants (GHZ):      4.1278145      0.0668740      0.0661573
 Standard basis: 6-31G (6D, 7F)
 There are   200 symmetry adapted cartesian basis functions of A   symmetry.
 There are   200 symmetry adapted basis functions of A   symmetry.
   200 basis functions,   464 primitive gaussians,   200 cartesian basis functions
    64 alpha electrons       64 beta electrons
       nuclear repulsion energy       991.8398000987 Hartrees.
 NAtoms=   44 NActive=   44 NUniq=   44 SFac= 1.00D+00 NAtFMM=   60 NAOKFM=F Big=F
 Integral buffers will be    262144 words long.
 Raffenetti 2 integral format.
 Two-electron integral symmetry is turned on.
 One-electron integrals computed using PRISM.
 NBasis=   200 RedAO= T EigKep=  3.35D-03  NBF=   200
 NBsUse=   200 1.00D-06 EigRej= -1.00D+00 NBFU=   200
 Initial guess from the checkpoint file:  "C:\Users\GHS Azim Shah\Desktop\comp7.chk"
 B after Tr=     0.000000    0.000000    0.000000
         Rot=    1.000000   -0.000004    0.000002    0.000034 Ang=   0.00 deg.
 ExpMin= 1.61D-01 ExpMax= 5.48D+03 ExpMxC= 8.25D+02 IAcc=1 IRadAn=         1 AccDes= 0.00D+00
 Harris functional with IExCor=  402 and IRadAn=       1 diagonalized for initial guess.
 HarFok:  IExCor=  402 AccDes= 0.00D+00 IRadAn=         1 IDoV= 1 UseB2=F ITyADJ=14
 ICtDFT=  3500011 ScaDFX=  1.000000  1.000000  1.000000  1.000000
 FoFCou: FMM=F IPFlag=           0 FMFlag=      100000 FMFlg1=           0
         NFxFlg=           0 DoJE=T BraDBF=F KetDBF=T FulRan=T
         wScrn=  0.000000 ICntrl=     500 IOpCl=  0 I1Cent=   200000004 NGrid=           0
         NMat0=    1 NMatS0=      1 NMatT0=    0 NMatD0=    1 NMtDS0=    0 NMtDT0=    0
 Petite list used in FoFCou.
 Requested convergence on RMS density matrix=1.00D-08 within 128 cycles.
 Requested convergence on MAX density matrix=1.00D-06.
 Requested convergence on             energy=1.00D-06.
 No special actions if energy rises.
 Integral accuracy reduced to 1.0D-05 until final iterations.
 Initial convergence to 1.0D-05 achieved.  Increase integral accuracy.
 SCF Done:  E(RB3LYP) =  -700.653381184     A.U. after   11 cycles
            NFock= 11  Conv=0.22D-08     -V/T= 2.0059
 Calling FoFJK, ICntrl=      2127 FMM=F ISym2X=0 I1Cent= 0 IOpClX= 0 NMat=1 NMatS=1 NMatT=0.
 ***** Axes restored to original set *****
 -------------------------------------------------------------------
 Center     Atomic                   Forces (Hartrees/Bohr)
 Number     Number              X              Y              Z
 -------------------------------------------------------------------
      1        6          -0.001188283    0.002745392    0.000024447
      2        6          -0.000117883   -0.001184446   -0.000007059
      3        6          -0.000363496    0.000735215   -0.000000421
      4        6           0.000067239   -0.000702602   -0.000000237
      5        6           0.000125588    0.000685137   -0.000000015
      6        6          -0.000061073   -0.000676191   -0.000000088
      7        6           0.000064266    0.000677296   -0.000000072
      8        6          -0.000071790   -0.000684290   -0.000000060
      9        6           0.000041863    0.000696719   -0.000000015
     10        6          -0.000099933   -0.000702957   -0.000000191
     11        6           0.000061652    0.000726689    0.000000289
     12        6          -0.000141322   -0.000729323   -0.000000189
     13        6           0.000007615    0.000619616    0.000000603
     14        6          -0.000358962   -0.000219362   -0.000000266
     15        8           0.000474142   -0.001871058   -0.000006629
     16        8           0.001389090   -0.000750773   -0.000009214
     17        1          -0.000059760    0.000252535   -0.000156274
     18        1          -0.000062524    0.000250566    0.000155192
     19        1           0.000054437   -0.000201272    0.000152095
     20        1           0.000055164   -0.000199750   -0.000150952
     21        1           0.000006515    0.000119764   -0.000177775
     22        1           0.000006295    0.000117882    0.000176281
     23        1          -0.000025448   -0.000122800    0.000162199
     24        1          -0.000025135   -0.000120301   -0.000160409
     25        1           0.000014245    0.000138427   -0.000165028
     26        1           0.000014040    0.000136265    0.000163390
     27        1          -0.000013339   -0.000137918    0.000167315
     28        1          -0.000013138   -0.000135744   -0.000165621
     29        1           0.000012958    0.000137747   -0.000166193
     30        1           0.000012824    0.000135890    0.000164649
     31        1          -0.000012836   -0.000137333    0.000166628
     32        1          -0.000012556   -0.000134845   -0.000164820
     33        1           0.000013107    0.000135974   -0.000162755
     34        1           0.000012952    0.000133682    0.000161026
     35        1          -0.000010379   -0.000132986    0.000156243
     36        1          -0.000010241   -0.000130713   -0.000154708
     37        1           0.000015259    0.000134198   -0.000154367
     38        1           0.000015239    0.000132003    0.000152566
     39        1          -0.000038005   -0.000132913    0.000146649
     40        1          -0.000037834   -0.000130501   -0.000145368
     41        1           0.000032023   -0.000021881    0.000000104
     42        1           0.000047964    0.000072729   -0.000078677
     43        1           0.000047409    0.000072056    0.000078013
     44        1           0.000132054    0.000404176   -0.000000286
 -------------------------------------------------------------------
 Cartesian Forces:  Max     0.002745392 RMS     0.000423541

 GradGradGradGradGradGradGradGradGradGradGradGradGradGradGradGradGradGrad
 Berny optimization.
 Using GEDIIS/GDIIS optimizer.
 FormGI is forming the generalized inverse of G from B-inverse, IUseBI=4.
 Internal  Forces:  Max     0.001577142 RMS     0.000207671
 Search for a local minimum.
 Step number   4 out of a maximum of  251
 All quantities printed in internal units (Hartrees-Bohrs-Radians)
 Mixed Optimization -- En-DIIS/RFO-DIIS
 Swapping is turned off.
 Update second derivatives using D2CorX and points    2    3    4
 DE= -1.58D-04 DEPred=-1.36D-04 R= 1.16D+00
 TightC=F SS=  1.41D+00  RLast= 5.43D-02 DXNew= 1.3830D+00 1.6294D-01
 Trust test= 1.16D+00 RLast= 5.43D-02 DXMaxT set to 8.22D-01
 ITU=  1  1  1  0
     Eigenvalues ---    0.00461   0.00461   0.00461   0.00462   0.00462
     Eigenvalues ---    0.00462   0.00462   0.00462   0.00462   0.00462
     Eigenvalues ---    0.00462   0.00462   0.00646   0.01085   0.02512
     Eigenvalues ---    0.03524   0.03526   0.03526   0.03526   0.03527
     Eigenvalues ---    0.03528   0.03530   0.03532   0.03556   0.03562
     Eigenvalues ---    0.03642   0.03693   0.04312   0.04880   0.04880
     Eigenvalues ---    0.04880   0.04881   0.04881   0.04881   0.04882
     Eigenvalues ---    0.04887   0.04888   0.04905   0.05236   0.05529
     Eigenvalues ---    0.05591   0.08311   0.08457   0.08469   0.08513
     Eigenvalues ---    0.08517   0.08521   0.08523   0.08523   0.08524
     Eigenvalues ---    0.08524   0.08528   0.10171   0.12172   0.12282
     Eigenvalues ---    0.12290   0.12323   0.12326   0.12329   0.12330
     Eigenvalues ---    0.12330   0.12331   0.12331   0.12334   0.13300
     Eigenvalues ---    0.15963   0.16000   0.16014   0.16111   0.21264
     Eigenvalues ---    0.21902   0.21905   0.21912   0.21912   0.21912
     Eigenvalues ---    0.21912   0.21913   0.21913   0.21923   0.21962
     Eigenvalues ---    0.22319   0.25091   0.26339   0.30054   0.30076
     Eigenvalues ---    0.30077   0.30079   0.30080   0.30080   0.30080
     Eigenvalues ---    0.30082   0.30083   0.30084   0.30182   0.31570
     Eigenvalues ---    0.32241   0.32252   0.32280   0.32280   0.32280
     Eigenvalues ---    0.32281   0.32281   0.32281   0.32281   0.32282
     Eigenvalues ---    0.32284   0.32287   0.32287   0.32287   0.32287
     Eigenvalues ---    0.32287   0.32287   0.32287   0.32287   0.32288
     Eigenvalues ---    0.32288   0.32288   0.32289   0.32289   0.32289
     Eigenvalues ---    0.32289   0.33907   0.36832   0.52968   0.53206
     Eigenvalues ---    1.00434
 En-DIIS/RFO-DIIS IScMMF=        0 using points:     4    3
 RFO step:  Lambda=-1.73169122D-05.
 DidBck=F Rises=F RFO-DIIS coefs:    1.19181   -0.19181
 Iteration  1 RMS(Cart)=  0.00244560 RMS(Int)=  0.00000151
 Iteration  2 RMS(Cart)=  0.00000217 RMS(Int)=  0.00000098
 Iteration  3 RMS(Cart)=  0.00000000 RMS(Int)=  0.00000098
 Variable       Old X    -DE/DX   Delta X   Delta X   Delta X     New X
                                 (Linear)    (Quad)   (Total)
    R1        2.85466  -0.00095   0.00024  -0.00364  -0.00340   2.85126
    R2        2.60556   0.00147   0.00142   0.00253   0.00395   2.60951
    R3        2.33585  -0.00158  -0.00052  -0.00129  -0.00181   2.33404
    R4        2.90366  -0.00054  -0.00149  -0.00097  -0.00246   2.90120
    R5        2.07635   0.00027   0.00080   0.00038   0.00118   2.07753
    R6        2.07635   0.00027   0.00080   0.00037   0.00118   2.07752
    R7        2.91037  -0.00036  -0.00064  -0.00080  -0.00144   2.90893
    R8        2.07279   0.00024   0.00034   0.00052   0.00085   2.07364
    R9        2.07279   0.00024   0.00034   0.00051   0.00085   2.07364
   R10        2.91062  -0.00048  -0.00048  -0.00137  -0.00185   2.90877
   R11        2.08001   0.00021   0.00034   0.00046   0.00080   2.08082
   R12        2.08002   0.00021   0.00035   0.00045   0.00080   2.08082
   R13        2.91089  -0.00049  -0.00057  -0.00132  -0.00190   2.90900
   R14        2.07935   0.00020   0.00039   0.00039   0.00078   2.08013
   R15        2.07935   0.00020   0.00039   0.00038   0.00077   2.08012
   R16        2.91100  -0.00049  -0.00056  -0.00134  -0.00191   2.90909
   R17        2.07971   0.00022   0.00038   0.00044   0.00082   2.08053
   R18        2.07972   0.00021   0.00039   0.00042   0.00082   2.08053
   R19        2.91107  -0.00049  -0.00056  -0.00135  -0.00191   2.90916
   R20        2.07969   0.00022   0.00038   0.00044   0.00083   2.08051
   R21        2.07970   0.00021   0.00039   0.00043   0.00082   2.08051
   R22        2.91101  -0.00049  -0.00057  -0.00133  -0.00190   2.90911
   R23        2.07975   0.00022   0.00038   0.00044   0.00082   2.08058
   R24        2.07976   0.00021   0.00039   0.00043   0.00082   2.08058
   R25        2.91105  -0.00047  -0.00059  -0.00126  -0.00185   2.90920
   R26        2.07976   0.00022   0.00039   0.00044   0.00082   2.08058
   R27        2.07977   0.00021   0.00039   0.00042   0.00082   2.08058
   R28        2.91096  -0.00045  -0.00062  -0.00114  -0.00177   2.90919
   R29        2.07977   0.00021   0.00039   0.00042   0.00081   2.08058
   R30        2.07978   0.00021   0.00039   0.00041   0.00080   2.08058
   R31        2.91082  -0.00046  -0.00069  -0.00114  -0.00183   2.90898
   R32        2.07986   0.00021   0.00040   0.00039   0.00079   2.08065
   R33        2.07986   0.00020   0.00041   0.00037   0.00078   2.08065
   R34        2.91136  -0.00040  -0.00064  -0.00094  -0.00158   2.90978
   R35        2.08000   0.00020   0.00040   0.00039   0.00079   2.08079
   R36        2.08001   0.00020   0.00041   0.00037   0.00078   2.08079
   R37        2.90586  -0.00025  -0.00089  -0.00024  -0.00112   2.90473
   R38        2.07823   0.00020   0.00043   0.00034   0.00078   2.07900
   R39        2.07823   0.00020   0.00044   0.00033   0.00077   2.07900
   R40        2.07145   0.00004   0.00043  -0.00027   0.00017   2.07161
   R41        2.07338   0.00011   0.00033   0.00005   0.00038   2.07376
   R42        2.07338   0.00011   0.00033   0.00005   0.00038   2.07376
   R43        1.85686  -0.00026  -0.00014  -0.00041  -0.00055   1.85631
    A1        1.98220  -0.00057  -0.00024  -0.00310  -0.00334   1.97886
    A2        2.18090   0.00020   0.00141   0.00052   0.00193   2.18283
    A3        2.12009   0.00037  -0.00117   0.00258   0.00141   2.12150
    A4        2.03865  -0.00030   0.00145  -0.00153  -0.00009   2.03856
    A5        1.85884   0.00005   0.00067  -0.00073  -0.00006   1.85878
    A6        1.85885   0.00005   0.00067  -0.00078  -0.00011   1.85874
    A7        1.92803   0.00016  -0.00029   0.00153   0.00123   1.92926
    A8        1.92805   0.00016  -0.00029   0.00153   0.00123   1.92928
    A9        1.83945  -0.00011  -0.00256  -0.00001  -0.00257   1.83688
   A10        1.95568  -0.00008   0.00029   0.00002   0.00031   1.95599
   A11        1.91121   0.00008   0.00021   0.00076   0.00097   1.91218
   A12        1.91121   0.00008   0.00021   0.00075   0.00096   1.91218
   A13        1.91539  -0.00001   0.00009  -0.00043  -0.00034   1.91504
   A14        1.91540  -0.00001   0.00010  -0.00045  -0.00036   1.91504
   A15        1.85208  -0.00005  -0.00096  -0.00068  -0.00164   1.85044
   A16        1.97252   0.00002   0.00071   0.00022   0.00093   1.97346
   A17        1.91071  -0.00001  -0.00006  -0.00005  -0.00011   1.91059
   A18        1.91071  -0.00001  -0.00005  -0.00007  -0.00013   1.91058
   A19        1.90625   0.00000   0.00009  -0.00010  -0.00001   1.90624
   A20        1.90625   0.00000   0.00010  -0.00012  -0.00002   1.90624
   A21        1.85360   0.00001  -0.00088   0.00011  -0.00077   1.85283
   A22        1.97917  -0.00007   0.00084  -0.00030   0.00054   1.97971
   A23        1.90628   0.00001   0.00000  -0.00006  -0.00006   1.90621
   A24        1.90628   0.00001   0.00001  -0.00008  -0.00007   1.90621
   A25        1.90696   0.00003   0.00001   0.00019   0.00020   1.90716
   A26        1.90697   0.00003   0.00001   0.00017   0.00018   1.90716
   A27        1.85401  -0.00001  -0.00098   0.00010  -0.00088   1.85312
   A28        1.97882  -0.00008   0.00081  -0.00033   0.00047   1.97929
   A29        1.90681   0.00003   0.00002   0.00012   0.00013   1.90694
   A30        1.90681   0.00003   0.00002   0.00010   0.00012   1.90693
   A31        1.90659   0.00003   0.00001   0.00008   0.00009   1.90668
   A32        1.90659   0.00002   0.00002   0.00006   0.00008   1.90667
   A33        1.85408  -0.00002  -0.00098  -0.00001  -0.00100   1.85309
   A34        1.97980  -0.00009   0.00086  -0.00038   0.00048   1.98028
   A35        1.90654   0.00003   0.00000   0.00010   0.00009   1.90664
   A36        1.90655   0.00003   0.00000   0.00008   0.00008   1.90663
   A37        1.90643   0.00003   0.00000   0.00011   0.00012   1.90655
   A38        1.90644   0.00003   0.00001   0.00010   0.00010   1.90654
   A39        1.85386  -0.00002  -0.00100   0.00002  -0.00098   1.85288
   A40        1.97962  -0.00008   0.00082  -0.00032   0.00050   1.98012
   A41        1.90651   0.00003   0.00001   0.00010   0.00011   1.90661
   A42        1.90651   0.00003   0.00002   0.00008   0.00010   1.90661
   A43        1.90657   0.00003   0.00002   0.00008   0.00010   1.90667
   A44        1.90657   0.00002   0.00002   0.00007   0.00009   1.90666
   A45        1.85385  -0.00002  -0.00100   0.00000  -0.00099   1.85286
   A46        1.97991  -0.00007   0.00083  -0.00024   0.00059   1.98050
   A47        1.90655   0.00002   0.00001   0.00007   0.00008   1.90663
   A48        1.90656   0.00002   0.00001   0.00005   0.00006   1.90662
   A49        1.90640   0.00002   0.00001   0.00008   0.00009   1.90649
   A50        1.90641   0.00002   0.00002   0.00006   0.00007   1.90648
   A51        1.85378  -0.00002  -0.00100   0.00000  -0.00100   1.85278
   A52        1.97981  -0.00005   0.00075  -0.00009   0.00066   1.98047
   A53        1.90645   0.00002   0.00002   0.00005   0.00008   1.90652
   A54        1.90645   0.00002   0.00003   0.00003   0.00006   1.90652
   A55        1.90655   0.00002   0.00003   0.00003   0.00006   1.90661
   A56        1.90656   0.00001   0.00004   0.00001   0.00005   1.90661
   A57        1.85380  -0.00001  -0.00100  -0.00003  -0.00103   1.85277
   A58        1.97992  -0.00001   0.00069   0.00017   0.00085   1.98077
   A59        1.90653   0.00001   0.00003   0.00001   0.00004   1.90656
   A60        1.90653   0.00001   0.00004  -0.00001   0.00002   1.90656
   A61        1.90640   0.00000   0.00006  -0.00004   0.00003   1.90643
   A62        1.90641   0.00000   0.00007  -0.00005   0.00002   1.90643
   A63        1.85382  -0.00001  -0.00100  -0.00008  -0.00109   1.85273
   A64        1.98031  -0.00002   0.00053   0.00020   0.00073   1.98103
   A65        1.90729   0.00001   0.00012   0.00000   0.00011   1.90741
   A66        1.90730   0.00001   0.00012  -0.00002   0.00010   1.90740
   A67        1.90552   0.00001   0.00005  -0.00003   0.00002   1.90554
   A68        1.90553   0.00001   0.00006  -0.00005   0.00001   1.90554
   A69        1.85362  -0.00001  -0.00098  -0.00012  -0.00109   1.85252
   A70        1.97373   0.00002   0.00063   0.00033   0.00097   1.97470
   A71        1.90499  -0.00002   0.00004  -0.00026  -0.00023   1.90477
   A72        1.90500  -0.00002   0.00005  -0.00029  -0.00024   1.90476
   A73        1.91124   0.00001   0.00002   0.00024   0.00026   1.91150
   A74        1.91125   0.00001   0.00003   0.00022   0.00025   1.91150
   A75        1.85376  -0.00001  -0.00087  -0.00028  -0.00115   1.85261
   A76        1.94523  -0.00002   0.00013   0.00004   0.00017   1.94541
   A77        1.93747   0.00005  -0.00008   0.00059   0.00051   1.93798
   A78        1.93747   0.00005  -0.00007   0.00057   0.00051   1.93798
   A79        1.88127  -0.00002   0.00006  -0.00046  -0.00040   1.88087
   A80        1.88127  -0.00002   0.00005  -0.00046  -0.00041   1.88086
   A81        1.87837  -0.00004  -0.00011  -0.00034  -0.00045   1.87792
   A82        1.91933  -0.00062  -0.00011  -0.00408  -0.00419   1.91514
    D1       -0.00017   0.00000   0.00002  -0.00047  -0.00045  -0.00062
    D2        2.16300   0.00004   0.00117  -0.00011   0.00106   2.16405
    D3       -2.16335  -0.00004  -0.00114  -0.00079  -0.00193  -2.16528
    D4        3.14126   0.00000  -0.00003   0.00050   0.00047  -3.14146
    D5       -0.97876   0.00004   0.00112   0.00085   0.00198  -0.97678
    D6        0.97807  -0.00004  -0.00118   0.00018  -0.00101   0.97707
    D7        3.14152   0.00000  -0.00003   0.00047   0.00045  -3.14122
    D8        0.00009   0.00000   0.00002  -0.00046  -0.00044  -0.00035
    D9       -3.14157   0.00000   0.00001   0.00002   0.00003  -3.14154
   D10       -1.01200  -0.00001   0.00046   0.00001   0.00047  -1.01153
   D11        1.01203   0.00002  -0.00045   0.00005  -0.00040   1.01163
   D12        1.01419   0.00003  -0.00174   0.00090  -0.00084   1.01336
   D13       -3.13942   0.00001  -0.00129   0.00090  -0.00039  -3.13982
   D14       -1.11539   0.00004  -0.00220   0.00093  -0.00127  -1.11666
   D15       -1.01413  -0.00003   0.00176  -0.00092   0.00084  -1.01330
   D16        1.11543  -0.00004   0.00221  -0.00093   0.00128   1.11672
   D17        3.13946  -0.00001   0.00130  -0.00089   0.00041   3.13987
   D18       -3.14159   0.00000   0.00000  -0.00001   0.00000  -3.14159
   D19       -1.01264   0.00000   0.00056  -0.00002   0.00054  -1.01210
   D20        1.01265   0.00000  -0.00057   0.00004  -0.00053   1.01212
   D21        1.01442  -0.00004  -0.00052  -0.00068  -0.00120   1.01322
   D22       -3.13982  -0.00004   0.00004  -0.00070  -0.00066  -3.14048
   D23       -1.11453  -0.00004  -0.00109  -0.00063  -0.00172  -1.11626
   D24       -1.01439   0.00003   0.00053   0.00065   0.00118  -1.01321
   D25        1.11455   0.00004   0.00109   0.00063   0.00172   1.11627
   D26        3.13984   0.00004  -0.00004   0.00070   0.00066   3.14050
   D27       -3.14158   0.00000   0.00000   0.00001   0.00001  -3.14157
   D28       -1.01040   0.00000   0.00058   0.00001   0.00059  -1.00981
   D29        1.01041   0.00000  -0.00059   0.00005  -0.00054   1.00987
   D30        1.01016   0.00000  -0.00046   0.00000  -0.00047   1.00970
   D31        3.14134   0.00000   0.00011  -0.00001   0.00011   3.14145
   D32       -1.12104   0.00000  -0.00106   0.00004  -0.00102  -1.12206
   D33       -1.01013   0.00000   0.00049  -0.00002   0.00047  -1.00966
   D34        1.12105   0.00000   0.00107  -0.00002   0.00105   1.12210
   D35       -3.14133   0.00000  -0.00011   0.00002  -0.00008  -3.14141
   D36       -3.14159   0.00000   0.00000   0.00000   0.00000  -3.14159
   D37       -1.01075   0.00000   0.00057  -0.00003   0.00054  -1.01021
   D38        1.01074   0.00000  -0.00059   0.00007  -0.00051   1.01023
   D39        1.01080   0.00001  -0.00058   0.00014  -0.00043   1.01036
   D40       -3.14154   0.00001  -0.00001   0.00011   0.00010  -3.14144
   D41       -1.12006   0.00001  -0.00116   0.00021  -0.00095  -1.12101
   D42       -1.01078  -0.00001   0.00059  -0.00018   0.00041  -1.01037
   D43        1.12007  -0.00001   0.00116  -0.00021   0.00095   1.12102
   D44        3.14155  -0.00001   0.00000  -0.00011  -0.00010   3.14145
   D45       -3.14157   0.00000   0.00000   0.00000   0.00000  -3.14157
   D46       -1.01045   0.00000   0.00059  -0.00004   0.00055  -1.00990
   D47        1.01047   0.00000  -0.00060   0.00008  -0.00052   1.00995
   D48        1.01065   0.00000  -0.00057   0.00002  -0.00056   1.01009
   D49       -3.14142   0.00000   0.00002  -0.00003  -0.00001  -3.14143
   D50       -1.12049   0.00001  -0.00118   0.00009  -0.00108  -1.12157
   D51       -1.01060   0.00000   0.00059  -0.00005   0.00054  -1.01006
   D52        1.12052  -0.00001   0.00118  -0.00009   0.00109   1.12161
   D53        3.14145   0.00000  -0.00001   0.00003   0.00001   3.14146
   D54        3.14159   0.00000   0.00000   0.00000   0.00000  -3.14159
   D55       -1.01044   0.00000   0.00058  -0.00004   0.00054  -1.00990
   D56        1.01044   0.00000  -0.00060   0.00007  -0.00052   1.00991
   D57        1.01041   0.00000  -0.00059   0.00005  -0.00053   1.00987
   D58        3.14156   0.00000  -0.00001   0.00001   0.00001   3.14157
   D59       -1.12075   0.00001  -0.00118   0.00012  -0.00106  -1.12181
   D60       -1.01039   0.00000   0.00060  -0.00009   0.00051  -1.00988
   D61        1.12075  -0.00001   0.00118  -0.00012   0.00106   1.12181
   D62       -3.14155   0.00000   0.00000  -0.00001  -0.00001  -3.14156
   D63       -3.14159   0.00000   0.00000   0.00000   0.00000  -3.14159
   D64       -1.01043   0.00000   0.00059  -0.00001   0.00058  -1.00985
   D65        1.01042   0.00000  -0.00060   0.00005  -0.00054   1.00988
   D66        1.01048   0.00000  -0.00057   0.00003  -0.00055   1.00994
   D67       -3.14154   0.00000   0.00001   0.00001   0.00003  -3.14152
   D68       -1.12070   0.00001  -0.00117   0.00008  -0.00109  -1.12179
   D69       -1.01047   0.00000   0.00060  -0.00006   0.00053  -1.00993
   D70        1.12069  -0.00001   0.00118  -0.00007   0.00111   1.12180
   D71        3.14154   0.00000   0.00000  -0.00001  -0.00001   3.14153
   D72        3.14159   0.00000   0.00000   0.00000   0.00000   3.14159
   D73       -1.01038   0.00000   0.00057   0.00002   0.00059  -1.00979
   D74        1.01037   0.00000  -0.00059   0.00002  -0.00057   1.00980
   D75        1.01034   0.00000  -0.00058   0.00002  -0.00057   1.00978
   D76        3.14156   0.00000  -0.00001   0.00003   0.00002   3.14158
   D77       -1.12088   0.00000  -0.00117   0.00004  -0.00113  -1.12201
   D78       -1.01033   0.00000   0.00060  -0.00006   0.00054  -1.00979
   D79        1.12088   0.00000   0.00117  -0.00004   0.00113   1.12201
   D80       -3.14156   0.00000   0.00001  -0.00003  -0.00003  -3.14158
   D81       -3.14159   0.00000   0.00000   0.00000   0.00000  -3.14159
   D82       -1.01043   0.00000   0.00058   0.00007   0.00065  -1.00979
   D83        1.01042   0.00000  -0.00059  -0.00003  -0.00062   1.00980
   D84        1.01044   0.00000  -0.00057  -0.00003  -0.00060   1.00984
   D85       -3.14159   0.00000   0.00001   0.00004   0.00005  -3.14154
   D86       -1.12073   0.00000  -0.00115  -0.00006  -0.00122  -1.12195
   D87       -1.01042   0.00000   0.00058  -0.00001   0.00057  -1.00985
   D88        1.12073   0.00000   0.00116   0.00006   0.00122   1.12195
   D89        3.14159   0.00000   0.00000  -0.00004  -0.00005   3.14154
   D90       -3.14159   0.00000   0.00000  -0.00001  -0.00001   3.14159
   D91       -1.01074   0.00000   0.00051   0.00009   0.00060  -1.01014
   D92        1.01073   0.00000  -0.00053  -0.00006  -0.00059   1.01014
   D93        1.01037   0.00000  -0.00056  -0.00010  -0.00066   1.00971
   D94        3.14122   0.00000  -0.00005   0.00000  -0.00005   3.14117
   D95       -1.12049   0.00000  -0.00109  -0.00016  -0.00124  -1.12173
   D96       -1.01035   0.00000   0.00057   0.00005   0.00062  -1.00973
   D97        1.12050   0.00000   0.00108   0.00015   0.00122   1.12172
   D98       -3.14121   0.00000   0.00004  -0.00001   0.00003  -3.14118
   D99        3.14159   0.00000   0.00000   0.00000   0.00000   3.14159
   D100      -1.00956   0.00002   0.00049   0.00035   0.00084  -1.00873
   D101       1.00953  -0.00002  -0.00050  -0.00030  -0.00080   1.00873
   D102       1.00975   0.00000  -0.00054  -0.00011  -0.00065   1.00910
   D103      -3.14140   0.00001  -0.00006   0.00023   0.00018  -3.14122
   D104      -1.12231  -0.00002  -0.00104  -0.00041  -0.00145  -1.12376
   D105      -1.00975   0.00000   0.00057   0.00007   0.00064  -1.00912
   D106       1.12228   0.00002   0.00105   0.00042   0.00147   1.12375
   D107       3.14137  -0.00001   0.00007  -0.00023  -0.00016   3.14121
   D108      -3.14159   0.00000  -0.00001   0.00000  -0.00001   3.14159
   D109      -1.04425  -0.00001   0.00010  -0.00016  -0.00006  -1.04430
   D110       1.04426   0.00001  -0.00012   0.00018   0.00005   1.04431
   D111       1.01306   0.00000  -0.00051  -0.00006  -0.00057   1.01249
   D112       3.11040  -0.00001  -0.00040  -0.00022  -0.00062   3.10978
   D113      -1.08428   0.00001  -0.00062   0.00011  -0.00051  -1.08479
   D114      -1.01303   0.00000   0.00050   0.00002   0.00052  -1.01250
   D115       1.08431  -0.00001   0.00062  -0.00014   0.00048   1.08479
   D116      -3.11037   0.00001   0.00039   0.00019   0.00058  -3.10978
         Item               Value     Threshold  Converged?
 Maximum Force            0.001577     0.000450     NO 
 RMS     Force            0.000208     0.000300     YES
 Maximum Displacement     0.017067     0.001800     NO 
 RMS     Displacement     0.002447     0.001200     NO 
 Predicted change in Energy=-1.654565D-05
 GradGradGradGradGradGradGradGradGradGradGradGradGradGradGradGradGradGrad

                          Input orientation:                          
 ---------------------------------------------------------------------
 Center     Atomic      Atomic             Coordinates (Angstroms)
 Number     Number       Type             X           Y           Z
 ---------------------------------------------------------------------
      1          6           0       -9.309376    0.467227    0.000272
      2          6           0       -7.930194    1.079112   -0.000039
      3          6           0       -6.741719    0.107248    0.000185
      4          6           0       -5.390925    0.845438   -0.000093
      5          6           0       -4.182509   -0.107992    0.000124
      6          6           0       -2.827099    0.621758   -0.000115
      7          6           0       -1.618944   -0.332282    0.000098
      8          6           0       -0.262738    0.396169   -0.000113
      9          6           0        0.945269   -0.558074    0.000099
     10          6           0        2.301772    0.169870   -0.000101
     11          6           0        3.509785   -0.784432    0.000115
     12          6           0        4.866408   -0.056954   -0.000082
     13          6           0        6.074915   -1.011137    0.000141
     14          6           0        7.424928   -0.276156   -0.000062
     15          8           0       -9.296248   -0.913603   -0.000060
     16          8           0      -10.367991    1.103516    0.000009
     17          1           0       -7.884052    1.744627   -0.873881
     18          1           0       -7.883955    1.745178    0.873373
     19          1           0       -6.804543   -0.549713    0.876871
     20          1           0       -6.804628   -0.550221   -0.876112
     21          1           0       -5.332822    1.504078   -0.880595
     22          1           0       -5.332739    1.504573    0.880033
     23          1           0       -4.240542   -0.766304    0.880419
     24          1           0       -4.240599   -0.766769   -0.879819
     25          1           0       -2.769342    1.280245   -0.880567
     26          1           0       -2.769285    1.280701    0.879992
     27          1           0       -1.676830   -0.990856    0.880464
     28          1           0       -1.676867   -0.991287   -0.879943
     29          1           0       -0.204773    1.054764   -0.880499
     30          1           0       -0.204736    1.055192    0.879949
     31          1           0        0.887226   -1.216705    0.880457
     32          1           0        0.887198   -1.217125   -0.879944
     33          1           0        2.359857    0.828501   -0.880454
     34          1           0        2.359883    0.828923    0.879934
     35          1           0        3.451622   -1.443096    0.880482
     36          1           0        3.451598   -1.443516   -0.879936
     37          1           0        4.925736    0.601741   -0.880445
     38          1           0        4.925757    0.602168    0.879960
     39          1           0        6.014709   -1.669142    0.879777
     40          1           0        6.014688   -1.669573   -0.879170
     41          1           0        8.265056   -0.980393    0.000104
     42          1           0        7.524814    0.364024   -0.885754
     43          1           0        7.524839    0.364465    0.885309
     44          1           0      -10.217707   -1.253984   -0.000182
 ---------------------------------------------------------------------
                    Distance matrix (angstroms):
                    1          2          3          4          5
     1  C    0.000000
     2  C    1.508823   0.000000
     3  C    2.592769   1.535250   0.000000
     4  C    3.936661   2.549998   1.539340   0.000000
     5  C    5.159035   3.931203   2.568245   1.539253   0.000000
     6  C    6.484119   5.123549   3.948287   2.573565   1.539374
     7  C    7.731879   6.467140   5.141595   3.951565   2.573357
     8  C    9.046917   7.697811   6.485420   5.147829   3.952060
     9  C   10.305774   9.025199   7.715726   6.489776   5.147492
    10  C   11.614955  10.272286   9.043708   7.722304   6.490232
    11  C   12.880122  11.590769  10.290210   9.048708   7.721979
    12  C   14.185472  12.846932  11.609288  10.296951   9.049061
    13  C   15.455160  14.160234  12.865336  11.615178  10.297107
    14  C   16.750808  15.414815  14.171834  12.864839  11.608655
    15  O    1.380893   2.415992   2.750955   4.283196   5.176808
    16  O    1.235123   2.437919   3.760638   4.983752   6.303011
    17  H    2.104149   1.099382   2.179433   2.790650   4.230544
    18  H    2.104112   1.099377   2.179444   2.790640   4.230545
    19  H    2.841968   2.165440   1.097325   2.171135   2.799797
    20  H    2.842008   2.165439   1.097324   2.171135   2.799797
    21  H    4.202852   2.775305   2.170691   1.101121   2.167408
    22  H    4.202821   2.775305   2.170685   1.101121   2.167403
    23  H    5.290494   4.218328   2.791735   2.167116   1.100755
    24  H    5.290539   4.218340   2.791758   2.167113   1.100755
    25  H    6.648979   5.239292   4.234551   2.799462   2.167916
    26  H    6.648942   5.239281   4.234534   2.799464   2.167910
    27  H    7.820262   6.645646   5.256788   4.235783   2.798727
    28  H    7.820309   6.645666   5.256817   4.235790   2.798744
    29  H    9.165956   7.775470   6.663712   5.264514   4.236730
    30  H    9.165915   7.775452   6.663687   5.264506   4.236716
    31  H   10.372128   9.153849   7.792851   6.666557   5.263691
    32  H   10.372171   9.153870   7.792879   6.666568   5.263708
    33  H   11.707997  10.330686   9.172481   7.800637   6.667457
    34  H   11.707955  10.330664   9.172454   7.800624   6.667440
    35  H   12.933181  11.691133  10.348076   9.176243   7.799839
    36  H   12.933219  11.691152  10.348100   9.176254   7.799853
    37  H   14.262965  12.894880  11.711086  10.357022   9.178194
    38  H   14.262926  12.894857  11.711060  10.357007   9.178177
    39  H   15.497264  14.240341  12.909520  11.712633  10.353465
    40  H   15.497298  14.240360  12.909541  11.712645  10.353478
    41  H   17.633951  16.325675  15.046137  13.777499  12.478098
    42  H   16.857807  15.496875  14.296321  12.955018  11.750276
    43  H   16.857777  15.496858  14.296302  12.955008  11.750266
    44  H    1.946184   3.267423   3.733021   5.263591   6.143038
                    6          7          8          9         10
     6  C    0.000000
     7  C    1.539425   0.000000
     8  C    2.574264   1.539460   0.000000
     9  C    3.952564   2.574135   1.539435   0.000000
    10  C    5.148740   3.952743   2.574475   1.539482   0.000000
    11  C    6.491030   5.148622   3.952942   2.574487   1.539477
    12  C    7.723387   6.491194   5.149122   3.953031   2.574647
    13  C    9.050536   7.723750   6.492022   5.149615   3.953654
    14  C   10.291273   9.044047   7.717009   6.485790   5.142535
    15  O    6.648851   7.699281   9.127968  10.247686  11.648519
    16  O    7.556265   8.866078  10.129979  11.434628  12.704117
    17  H    5.253292   6.658000   7.788853   9.166415  10.343808
    18  H    5.253270   6.657988   7.788822   9.166393  10.343771
    19  H    4.238102   5.263691   6.667759   7.799255   9.176702
    20  H    4.238118   5.263701   6.667785   7.799276   9.176734
    21  H    2.798639   4.235649   5.263883   6.666522   7.800154
    22  H    2.798617   4.235634   5.263851   6.666497   7.800117
    23  H    2.167921   2.799307   4.236698   5.264120   6.667355
    24  H    2.167919   2.799305   4.236707   5.264127   6.667370
    25  H    1.100970   2.167771   2.799974   4.237136   5.265392
    26  H    1.100970   2.167766   2.799957   4.237124   5.265371
    27  H    2.167732   1.100961   2.167697   2.799597   4.236974
    28  H    2.167728   1.100961   2.167694   2.799597   4.236978
    29  H    2.799850   2.167770   1.100993   2.167786   2.800162
    30  H    2.799851   2.167766   1.100993   2.167782   2.800155
    31  H    4.236929   2.799666   2.167761   1.100997   2.167698
    32  H    4.236931   2.799673   2.167757   1.100997   2.167694
    33  H    5.265192   4.237174   2.799984   2.167723   1.100995
    34  H    5.265185   4.237166   2.799982   2.167718   1.100995
    35  H    6.667939   5.264943   4.237312   2.800026   2.167773
    36  H    6.667943   5.264950   4.237312   2.800027   2.167769
    37  H    7.802681   6.669377   5.266641   4.238472   2.801197
    38  H    7.802672   6.669368   5.266635   4.238467   2.801193
    39  H    9.176056   7.799596   6.666788   5.263795   4.235806
    40  H    9.176062   7.799602   6.666791   5.263796   4.235806
    41  H   11.207264   9.905226   8.638182   7.331960   6.073208
    42  H   10.392925   9.212920   7.837816   6.702643   5.301155
    43  H   10.392920   9.212916   7.837814   6.702642   5.301155
    44  H    7.624926   8.648020  10.090808  11.184646  12.600187
                   11         12         13         14         15
    11  C    0.000000
    12  C    1.539367   0.000000
    13  C    2.575128   1.539790   0.000000
    14  C    3.947998   2.567893   1.537119   0.000000
    15  O   12.806685  14.188540  15.371472  16.733322   0.000000
    16  O   14.005607  15.278534  16.578327  17.846329   2.284163
    17  H   11.703825  12.906721  14.255206  15.466480   3.134334
    18  H   11.703795  12.906679  14.255169  15.466434   3.134737
    19  H   10.354185  11.714220  12.917507  14.259092   2.666462
    20  H   10.354214  11.714257  12.917542  14.259132   2.666024
    21  H    9.176308  10.355502  11.714882  12.911420   4.725386
    22  H    9.176276  10.355461  11.714844  12.911376   4.725626
    23  H    7.800182   9.176874  10.355843  11.708916   5.133916
    24  H    7.800196   9.176893  10.355862  11.708937   5.133724
    25  H    6.668278   7.801797   9.178614  10.349919   6.941813
    26  H    6.668260   7.801774   9.178591  10.349893   6.941952
    27  H    5.264846   6.667945   7.801598   9.172138   7.670517
    28  H    5.264851   6.667952   7.801607   9.172147   7.670410
    29  H    4.237460   5.265732   6.669179   7.794797   9.343691
    30  H    4.237452   5.265722   6.669168   7.794786   9.343776
    31  H    2.799943   4.237247   5.265865   6.663445  10.225963
    32  H    2.799945   4.237247   5.265870   6.663448  10.225893
    33  H    2.167785   2.800337   4.238086   5.258356  11.818409
    34  H    2.167781   2.800336   4.238080   5.258354  11.818467
    35  H    1.101030   2.167580   2.800581   4.233707  12.789210
    36  H    1.101030   2.167576   2.800586   4.233706  12.789158
    37  H    2.168359   1.101108   2.167353   2.791369  14.329556
    38  H    2.168355   1.101108   2.167348   2.791371  14.329599
    39  H    2.798421   2.166078   1.100161   2.168697  15.354816
    40  H    2.798420   2.166075   1.100161   2.168692  15.354773
    41  H    4.759306   3.521866   2.190356   1.096250  17.561430
    42  H    4.268978   2.833507   2.185883   1.097387  16.892748
    43  H    4.268980   2.833507   2.185882   1.097387  16.892788
    44  H   13.735520  15.131537  16.294432  17.669712   0.982316
                   16         17         18         19         20
    16  O    0.000000
    17  H    2.710104   0.000000
    18  H    2.710153   1.747254   0.000000
    19  H    4.024949   3.081310   2.536073   0.000000
    20  H    4.024921   2.536038   3.081315   1.752983   0.000000
    21  H    5.127265   2.562554   3.105288   3.077776   2.527128
    22  H    5.127285   3.105324   2.562545   2.527115   3.077772
    23  H    6.466604   4.759990   4.425161   2.573135   3.115546
    24  H    6.466606   4.425143   4.760000   3.115586   2.573159
    25  H    7.651543   5.135752   5.426945   4.766569   4.431045
    26  H    7.651542   5.426982   5.135721   4.430996   4.766567
    27  H    8.983200   7.006440   6.783387   5.146655   5.438201
    28  H    8.983215   6.783391   7.006447   5.438239   5.146696
    29  H   10.201405   7.710206   7.907121   7.015672   6.792207
    30  H   10.201391   7.907157   7.710157   6.792141   7.015673
    31  H   11.525560   9.422447   9.257776   7.720635   7.917977
    32  H   11.525579   9.257798   9.422445   7.917999   7.720684
    33  H   12.761228  10.284794  10.433210   9.432597   9.267614
    34  H   12.761208  10.433243  10.284735   9.267542   9.432602
    35  H   14.079850  11.905329  11.775417  10.295002  10.443826
    36  H   14.079868  11.775450  11.905318  10.443834  10.295054
    37  H   15.327265  12.860672  12.979657  11.916939  11.786792
    38  H   15.327243  12.979690  12.860607  11.786720  11.916950
    39  H   16.638945  14.418901  14.311900  12.868036  12.987322
    40  H   16.638964  14.311944  14.418883  12.987318  12.868092
    41  H   18.749216  16.400709  16.400667  15.101225  15.101263
    42  H   17.929972  15.470596  15.570237  14.466245  14.358581
    43  H   17.929956  15.570276  15.470534  14.358515  14.466266
    44  H    2.362285   3.898841   3.899291   3.593732   3.593278
                   21         22         23         24         25
    21  H    0.000000
    22  H    1.760628   0.000000
    23  H    3.073903   2.519876   0.000000
    24  H    2.519861   3.073897   1.760237   0.000000
    25  H    2.573233   3.117858   3.074714   2.520886   0.000000
    26  H    3.117897   2.573211   2.520878   3.074708   1.760559
    27  H    4.763644   4.426380   2.573528   3.117968   3.074526
    28  H    4.426381   4.763636   3.118000   2.573544   2.520588
    29  H    5.147695   5.440389   4.764930   4.427853   2.574462
    30  H    5.440430   5.147655   4.427819   4.764926   3.118857
    31  H    7.013770   6.789206   5.147511   5.440185   4.765130
    32  H    6.789226   7.013756   5.440206   5.147536   4.427995
    33  H    7.722286   7.920380   7.014937   6.790501   5.149054
    34  H    7.920416   7.722236   6.790461   7.014936   5.441691
    35  H    9.431526   9.265730   7.721881   7.919997   7.015574
    36  H    9.265761   9.431505   7.920005   7.721909   6.791095
    37  H   10.298166  10.447521   9.433602   9.267930   7.724933
    38  H   10.447556  10.298110   9.267889   9.433604   7.922991
    39  H   11.913635  11.782913  10.294917  10.444224   9.431715
    40  H   11.782955  11.913609  10.444223  10.294948   9.266100
    41  H   13.851011  13.850969  12.538372  12.538393  11.297964
    42  H   12.908081  13.028259  11.950759  11.819631  10.334851
    43  H   13.028299  12.908028  11.819596  11.950770  10.484614
    44  H    5.678392   5.678673   6.061335   6.061102   7.916788
                   26         27         28         29         30
    26  H    0.000000
    27  H    2.520601   0.000000
    28  H    3.074521   1.760407   0.000000
    29  H    3.118830   3.074492   2.520593   0.000000
    30  H    2.574445   2.520590   3.074487   1.760448   0.000000
    31  H    4.427992   2.573983   3.118397   3.074574   2.520695
    32  H    4.765121   3.118408   2.573992   2.520690   3.074568
    33  H    5.441668   4.765053   4.427953   2.574591   3.118901
    34  H    5.149026   4.427939   4.765048   3.118907   2.574581
    35  H    6.791079   5.148353   5.441014   4.765457   4.428363
    36  H    7.015560   5.441018   5.148365   4.428369   4.765450
    37  H    7.922971   7.016483   6.792062   5.150471   5.443009
    38  H    7.724900   6.792045   7.016481   5.443013   5.150455
    39  H    9.266075   7.721389   7.919372   7.014285   6.789956
    40  H    9.431699   7.919369   7.721404   6.789971   7.014277
    41  H   11.297939   9.980793   9.980803   8.755302   8.755290
    42  H   10.484591   9.467073   9.300959   7.760391   7.958729
    43  H   10.334820   9.300947   9.467078   7.958736   7.760378
    44  H    7.916964   8.590190   8.590048  10.313298  10.313414
                   31         32         33         34         35
    31  H    0.000000
    32  H    1.760401   0.000000
    33  H    3.074462   2.520577   0.000000
    34  H    2.520578   3.074456   1.760387   0.000000
    35  H    2.574370   3.118723   3.074573   2.520708   0.000000
    36  H    3.118722   2.574373   2.520706   3.074567   1.760418
    37  H    4.766244   4.429228   2.575880   3.119960   3.074937
    38  H    4.429224   4.766240   3.119956   2.575874   2.521147
    39  H    5.147405   5.439881   4.763883   4.426973   2.573036
    40  H    5.439875   5.147413   4.426982   4.763878   3.117206
    41  H    7.433924   7.433930   6.238498   6.238493   4.915109
    42  H    7.048105   6.823344   5.185803   5.478166   4.793346
    43  H    6.823344   7.048107   5.478164   5.185800   4.456276
    44  H   11.139859  11.139760  12.779152  12.779235  13.698974
                   36         37         38         39         40
    36  H    0.000000
    37  H    2.521143   0.000000
    38  H    3.074931   1.760405   0.000000
    39  H    3.117216   3.072646   2.518862   0.000000
    40  H    2.573040   2.518866   3.072640   1.758947   0.000000
    41  H    4.915113   3.798628   3.798626   2.512420   2.512419
    42  H    4.456269   2.609932   3.151120   3.087277   2.532991
    43  H    4.793347   3.151115   2.609935   2.532998   3.087273
    44  H   13.698897  15.282095  15.282161  16.261550  16.261487
                   41         42         43         44
    41  H    0.000000
    42  H    1.772050   0.000000
    43  H    1.772047   1.771063   0.000000
    44  H   18.484787  17.838140  17.838200   0.000000
 Stoichiometry    C14H28O2
 Framework group  C1[X(C14H28O2)]
 Deg. of freedom   126
 Full point group                 C1      NOp   1
 Largest Abelian subgroup         C1      NOp   1
 Largest concise Abelian subgroup C1      NOp   1
                         Standard orientation:                         
 ---------------------------------------------------------------------
 Center     Atomic      Atomic             Coordinates (Angstroms)
 Number     Number       Type             X           Y           Z
 ---------------------------------------------------------------------
      1          6           0        7.403360    0.004561    0.000256
      2          6           0        6.062937   -0.688124   -0.000054
      3          6           0        4.818860    0.211468    0.000170
      4          6           0        3.514274   -0.605615   -0.000109
      5          6           0        2.251386    0.274392    0.000109
      6          6           0        0.941691   -0.534540   -0.000131
      7          6           0       -0.320973    0.346091    0.000082
      8          6           0       -1.631540   -0.461591   -0.000129
      9          6           0       -2.894068    0.419252    0.000083
     10          6           0       -4.204962   -0.387942   -0.000117
     11          6           0       -5.467499    0.492959    0.000100
     12          6           0       -6.778540   -0.313776   -0.000098
     13          6           0       -8.041564    0.566976    0.000125
     14          6           0       -9.345561   -0.246857   -0.000078
     15          8           0        7.308277    1.382177   -0.000075
     16          8           0        8.497883   -0.567757   -0.000007
     17          1           0        6.056387   -1.355205   -0.873897
     18          1           0        6.056323   -1.355761    0.873357
     19          1           0        4.842571    0.871000    0.876855
     20          1           0        4.842625    0.871512   -0.876127
     21          1           0        3.495376   -1.266543   -0.880610
     22          1           0        3.495322   -1.267042    0.880017
     23          1           0        2.270234    0.934988    0.880403
     24          1           0        2.270263    0.935456   -0.879834
     25          1           0        0.923129   -1.195295   -0.880582
     26          1           0        0.923100   -1.195753    0.879976
     27          1           0       -0.302288    1.006940    0.880448
     28          1           0       -0.302276    1.007373   -0.879959
     29          1           0       -1.650303   -1.122466   -0.880514
     30          1           0       -1.650314   -1.122895    0.879934
     31          1           0       -2.875230    1.080167    0.880442
     32          1           0       -2.875226    1.080587   -0.879959
     33          1           0       -4.223842   -1.048860   -0.880469
     34          1           0       -4.223842   -1.049283    0.879918
     35          1           0       -5.448542    1.153915    0.880466
     36          1           0       -5.448543    1.154335   -0.879952
     37          1           0       -6.798657   -0.974832   -0.880461
     38          1           0       -6.798653   -0.975259    0.879944
     39          1           0       -8.020529    1.227395    0.879761
     40          1           0       -8.020533    1.227827   -0.879186
     41          1           0      -10.226016    0.406262    0.000089
     42          1           0       -9.407264   -0.891838   -0.885770
     43          1           0       -9.407263   -0.892279    0.885293
     44          1           0        8.207903    1.776663   -0.000197
 ---------------------------------------------------------------------
 Rotational constants (GHZ):      4.1290063      0.0669467      0.0662288
 Standard basis: 6-31G (6D, 7F)
 There are   200 symmetry adapted cartesian basis functions of A   symmetry.
 There are   200 symmetry adapted basis functions of A   symmetry.
   200 basis functions,   464 primitive gaussians,   200 cartesian basis functions
    64 alpha electrons       64 beta electrons
       nuclear repulsion energy       992.2348611174 Hartrees.
 NAtoms=   44 NActive=   44 NUniq=   44 SFac= 1.00D+00 NAtFMM=   60 NAOKFM=F Big=F
 Integral buffers will be    262144 words long.
 Raffenetti 2 integral format.
 Two-electron integral symmetry is turned on.
 One-electron integrals computed using PRISM.
 NBasis=   200 RedAO= T EigKep=  3.33D-03  NBF=   200
 NBsUse=   200 1.00D-06 EigRej= -1.00D+00 NBFU=   200
 Initial guess from the checkpoint file:  "C:\Users\GHS Azim Shah\Desktop\comp7.chk"
 B after Tr=     0.000000    0.000000    0.000000
         Rot=    1.000000    0.000010   -0.000001   -0.000015 Ang=   0.00 deg.
 Requested convergence on RMS density matrix=1.00D-08 within 128 cycles.
 Requested convergence on MAX density matrix=1.00D-06.
 Requested convergence on             energy=1.00D-06.
 No special actions if energy rises.
 SCF Done:  E(RB3LYP) =  -700.653397139     A.U. after    8 cycles
            NFock=  8  Conv=0.59D-08     -V/T= 2.0059
 Calling FoFJK, ICntrl=      2127 FMM=F ISym2X=0 I1Cent= 0 IOpClX= 0 NMat=1 NMatS=1 NMatT=0.
 ***** Axes restored to original set *****
 -------------------------------------------------------------------
 Center     Atomic                   Forces (Hartrees/Bohr)
 Number     Number              X              Y              Z
 -------------------------------------------------------------------
      1        6          -0.000259815    0.000883553   -0.000097706
      2        6           0.000033442    0.000242231    0.000032811
      3        6           0.000018111   -0.000128724   -0.000000274
      4        6           0.000087378    0.000158402    0.000002478
      5        6          -0.000027546   -0.000156407   -0.000001759
      6        6           0.000005572    0.000169178    0.000001519
      7        6          -0.000009452   -0.000174587   -0.000001459
      8        6           0.000017774    0.000173176    0.000001478
      9        6          -0.000006713   -0.000177316   -0.000001515
     10        6           0.000016586    0.000174859    0.000001566
     11        6          -0.000011602   -0.000171227   -0.000001592
     12        6           0.000006374    0.000188285    0.000001570
     13        6          -0.000044490   -0.000162001   -0.000001431
     14        6          -0.000022927    0.000040979    0.000001096
     15        8          -0.000185615   -0.000486990    0.000025147
     16        8           0.000428580   -0.000477921    0.000036768
     17        1           0.000033734   -0.000055890    0.000009866
     18        1           0.000045810   -0.000048842   -0.000009958
     19        1          -0.000008424    0.000046312   -0.000003079
     20        1          -0.000009750    0.000047518    0.000004405
     21        1          -0.000000402   -0.000022371   -0.000008908
     22        1          -0.000000275   -0.000021965    0.000008591
     23        1           0.000007191    0.000025904    0.000006399
     24        1           0.000007190    0.000025381   -0.000006351
     25        1          -0.000003975   -0.000029981   -0.000004307
     26        1          -0.000003911   -0.000029579    0.000004265
     27        1           0.000002664    0.000029986    0.000003726
     28        1           0.000002689    0.000029537   -0.000003639
     29        1          -0.000002673   -0.000029244   -0.000005058
     30        1          -0.000002691   -0.000028886    0.000004950
     31        1           0.000002557    0.000029213    0.000005411
     32        1           0.000002470    0.000028705   -0.000005391
     33        1          -0.000001796   -0.000028909   -0.000007089
     34        1          -0.000001718   -0.000028457    0.000007065
     35        1           0.000001638    0.000027846    0.000010128
     36        1           0.000001643    0.000027345   -0.000010041
     37        1          -0.000004575   -0.000027576   -0.000007999
     38        1          -0.000004606   -0.000027064    0.000007971
     39        1           0.000019574    0.000037306    0.000005142
     40        1           0.000019529    0.000036778   -0.000005164
     41        1          -0.000023346   -0.000010222   -0.000000277
     42        1          -0.000005374   -0.000005399   -0.000001182
     43        1          -0.000005466   -0.000005219    0.000000965
     44        1          -0.000113365   -0.000087716    0.000000867
 -------------------------------------------------------------------
 Cartesian Forces:  Max     0.000883553 RMS     0.000122466

 GradGradGradGradGradGradGradGradGradGradGradGradGradGradGradGradGradGrad
 Berny optimization.
 Using GEDIIS/GDIIS optimizer.
 FormGI is forming the generalized inverse of G from B-inverse, IUseBI=4.
 Internal  Forces:  Max     0.000613482 RMS     0.000068998
 Search for a local minimum.
 Step number   5 out of a maximum of  251
 All quantities printed in internal units (Hartrees-Bohrs-Radians)
 Mixed Optimization -- En-DIIS/RFO-DIIS
 Swapping is turned off.
 Update second derivatives using D2CorX and points    2    3    4    5
 DE= -1.60D-05 DEPred=-1.65D-05 R= 9.64D-01
 TightC=F SS=  1.41D+00  RLast= 1.47D-02 DXNew= 1.3830D+00 4.4219D-02
 Trust test= 9.64D-01 RLast= 1.47D-02 DXMaxT set to 8.22D-01
 ITU=  1  1  1  1  0
     Eigenvalues ---    0.00461   0.00461   0.00461   0.00462   0.00462
     Eigenvalues ---    0.00462   0.00462   0.00462   0.00462   0.00462
     Eigenvalues ---    0.00462   0.00462   0.00646   0.01088   0.02512
     Eigenvalues ---    0.03518   0.03520   0.03521   0.03521   0.03522
     Eigenvalues ---    0.03523   0.03525   0.03527   0.03549   0.03556
     Eigenvalues ---    0.03637   0.03687   0.04418   0.04878   0.04878
     Eigenvalues ---    0.04878   0.04879   0.04879   0.04879   0.04879
     Eigenvalues ---    0.04884   0.04885   0.04899   0.05222   0.05526
     Eigenvalues ---    0.05586   0.08319   0.08468   0.08486   0.08520
     Eigenvalues ---    0.08525   0.08528   0.08530   0.08531   0.08531
     Eigenvalues ---    0.08534   0.08537   0.10268   0.12177   0.12290
     Eigenvalues ---    0.12298   0.12328   0.12331   0.12334   0.12335
     Eigenvalues ---    0.12336   0.12337   0.12339   0.12341   0.13303
     Eigenvalues ---    0.15951   0.16000   0.16035   0.16101   0.21123
     Eigenvalues ---    0.21874   0.21901   0.21910   0.21910   0.21911
     Eigenvalues ---    0.21911   0.21911   0.21911   0.21929   0.21965
     Eigenvalues ---    0.22507   0.25607   0.27381   0.30032   0.30068
     Eigenvalues ---    0.30076   0.30077   0.30080   0.30080   0.30080
     Eigenvalues ---    0.30083   0.30084   0.30092   0.30178   0.32109
     Eigenvalues ---    0.32244   0.32247   0.32275   0.32280   0.32280
     Eigenvalues ---    0.32281   0.32281   0.32281   0.32282   0.32283
     Eigenvalues ---    0.32284   0.32287   0.32287   0.32287   0.32287
     Eigenvalues ---    0.32287   0.32287   0.32287   0.32288   0.32288
     Eigenvalues ---    0.32288   0.32289   0.32289   0.32289   0.32289
     Eigenvalues ---    0.32608   0.33174   0.36092   0.50704   0.53362
     Eigenvalues ---    0.96548
 En-DIIS/RFO-DIIS IScMMF=        0 using points:     5    4    3
 RFO step:  Lambda=-1.71606199D-06.
 DidBck=F Rises=F RFO-DIIS coefs:    0.92199    0.11207   -0.03406
 Iteration  1 RMS(Cart)=  0.00063937 RMS(Int)=  0.00000038
 Iteration  2 RMS(Cart)=  0.00000039 RMS(Int)=  0.00000025
 Variable       Old X    -DE/DX   Delta X   Delta X   Delta X     New X
                                 (Linear)    (Quad)   (Total)
    R1        2.85126   0.00019   0.00031   0.00003   0.00034   2.85160
    R2        2.60951   0.00057  -0.00006   0.00119   0.00113   2.61064
    R3        2.33404  -0.00061   0.00005  -0.00069  -0.00064   2.33341
    R4        2.90120  -0.00001  -0.00007  -0.00001  -0.00008   2.90112
    R5        2.07753  -0.00004   0.00005  -0.00012  -0.00007   2.07746
    R6        2.07752  -0.00004   0.00005  -0.00010  -0.00005   2.07747
    R7        2.90893   0.00005   0.00000   0.00010   0.00010   2.90903
    R8        2.07364  -0.00003  -0.00001  -0.00004  -0.00004   2.07360
    R9        2.07364  -0.00003  -0.00001  -0.00004  -0.00005   2.07359
   R10        2.90877  -0.00002   0.00006  -0.00020  -0.00014   2.90863
   R11        2.08082  -0.00001   0.00000   0.00002   0.00002   2.08084
   R12        2.08082  -0.00001   0.00000   0.00002   0.00002   2.08084
   R13        2.90900  -0.00002   0.00005  -0.00018  -0.00013   2.90886
   R14        2.08013  -0.00001   0.00001   0.00000   0.00000   2.08013
   R15        2.08012  -0.00001   0.00001  -0.00001   0.00000   2.08013
   R16        2.90909  -0.00001   0.00005  -0.00014  -0.00009   2.90900
   R17        2.08053  -0.00001   0.00000  -0.00001   0.00000   2.08053
   R18        2.08053  -0.00001   0.00001  -0.00001   0.00000   2.08053
   R19        2.90916  -0.00002   0.00005  -0.00016  -0.00011   2.90905
   R20        2.08051  -0.00002   0.00000  -0.00001   0.00000   2.08051
   R21        2.08051  -0.00001   0.00001  -0.00001   0.00000   2.08051
   R22        2.90911  -0.00002   0.00005  -0.00016  -0.00011   2.90900
   R23        2.08058  -0.00001   0.00000   0.00000   0.00000   2.08058
   R24        2.08058  -0.00001   0.00001  -0.00001   0.00000   2.08057
   R25        2.90920  -0.00002   0.00004  -0.00017  -0.00013   2.90907
   R26        2.08058  -0.00001   0.00000   0.00000   0.00000   2.08058
   R27        2.08058  -0.00001   0.00001  -0.00001   0.00000   2.08058
   R28        2.90919  -0.00003   0.00003  -0.00016  -0.00013   2.90906
   R29        2.08058  -0.00001   0.00001   0.00000   0.00000   2.08058
   R30        2.08058  -0.00001   0.00001   0.00000   0.00000   2.08058
   R31        2.90898  -0.00003   0.00002  -0.00016  -0.00014   2.90884
   R32        2.08065  -0.00001   0.00001   0.00000   0.00001   2.08066
   R33        2.08065  -0.00001   0.00001   0.00000   0.00001   2.08066
   R34        2.90978  -0.00001   0.00001  -0.00008  -0.00007   2.90971
   R35        2.08079  -0.00001   0.00001   0.00000   0.00001   2.08080
   R36        2.08079  -0.00001   0.00001  -0.00001   0.00001   2.08080
   R37        2.90473  -0.00004  -0.00007  -0.00006  -0.00013   2.90460
   R38        2.07900  -0.00002   0.00002  -0.00004  -0.00002   2.07898
   R39        2.07900  -0.00002   0.00002  -0.00004  -0.00002   2.07898
   R40        2.07161  -0.00001   0.00006  -0.00010  -0.00003   2.07158
   R41        2.07376   0.00000   0.00003  -0.00003   0.00000   2.07376
   R42        2.07376   0.00000   0.00003  -0.00003   0.00000   2.07376
   R43        1.85631   0.00014   0.00002   0.00019   0.00021   1.85652
    A1        1.97886   0.00033   0.00022   0.00075   0.00096   1.97982
    A2        2.18283   0.00006   0.00010   0.00020   0.00030   2.18313
    A3        2.12150  -0.00039  -0.00032  -0.00094  -0.00126   2.12024
    A4        2.03856   0.00003   0.00026  -0.00011   0.00015   2.03871
    A5        1.85878   0.00001   0.00012  -0.00003   0.00010   1.85888
    A6        1.85874   0.00002   0.00013   0.00010   0.00023   1.85897
    A7        1.92926  -0.00004  -0.00015  -0.00013  -0.00028   1.92898
    A8        1.92928  -0.00005  -0.00015  -0.00015  -0.00030   1.92897
    A9        1.83688   0.00003  -0.00025   0.00039   0.00014   1.83701
   A10        1.95599   0.00000   0.00003   0.00000   0.00003   1.95601
   A11        1.91218  -0.00001  -0.00004  -0.00005  -0.00009   1.91209
   A12        1.91218  -0.00001  -0.00004  -0.00006  -0.00010   1.91208
   A13        1.91504   0.00000   0.00004  -0.00006  -0.00002   1.91502
   A14        1.91504   0.00000   0.00004  -0.00006  -0.00001   1.91503
   A15        1.85044   0.00002  -0.00004   0.00024   0.00020   1.85064
   A16        1.97346  -0.00007   0.00005  -0.00029  -0.00023   1.97322
   A17        1.91059   0.00002   0.00000   0.00002   0.00002   1.91061
   A18        1.91058   0.00002   0.00000   0.00003   0.00003   1.91061
   A19        1.90624   0.00002   0.00002  -0.00002   0.00000   1.90624
   A20        1.90624   0.00002   0.00002  -0.00001   0.00001   1.90625
   A21        1.85283   0.00000  -0.00010   0.00030   0.00021   1.85304
   A22        1.97971  -0.00008   0.00011  -0.00040  -0.00030   1.97941
   A23        1.90621   0.00002   0.00000   0.00004   0.00005   1.90626
   A24        1.90621   0.00002   0.00001   0.00005   0.00005   1.90626
   A25        1.90716   0.00002  -0.00001   0.00002   0.00000   1.90716
   A26        1.90716   0.00002  -0.00001   0.00002   0.00001   1.90716
   A27        1.85312   0.00000  -0.00011   0.00033   0.00023   1.85335
   A28        1.97929  -0.00007   0.00011  -0.00036  -0.00025   1.97904
   A29        1.90694   0.00002  -0.00001   0.00001   0.00001   1.90694
   A30        1.90693   0.00002  -0.00001   0.00002   0.00001   1.90694
   A31        1.90668   0.00002  -0.00001   0.00003   0.00002   1.90670
   A32        1.90667   0.00002   0.00000   0.00003   0.00002   1.90670
   A33        1.85309   0.00000  -0.00010   0.00032   0.00023   1.85331
   A34        1.98028  -0.00007   0.00012  -0.00038  -0.00027   1.98001
   A35        1.90664   0.00002  -0.00001   0.00002   0.00002   1.90665
   A36        1.90663   0.00002  -0.00001   0.00003   0.00002   1.90665
   A37        1.90655   0.00002  -0.00001   0.00003   0.00002   1.90657
   A38        1.90654   0.00002  -0.00001   0.00003   0.00002   1.90657
   A39        1.85288   0.00000  -0.00010   0.00033   0.00023   1.85311
   A40        1.98012  -0.00007   0.00011  -0.00038  -0.00027   1.97984
   A41        1.90661   0.00002  -0.00001   0.00002   0.00002   1.90663
   A42        1.90661   0.00002   0.00000   0.00003   0.00002   1.90663
   A43        1.90667   0.00002   0.00000   0.00002   0.00002   1.90668
   A44        1.90666   0.00002   0.00000   0.00003   0.00002   1.90668
   A45        1.85286   0.00000  -0.00010   0.00033   0.00023   1.85309
   A46        1.98050  -0.00008   0.00010  -0.00039  -0.00029   1.98021
   A47        1.90663   0.00002   0.00000   0.00003   0.00002   1.90665
   A48        1.90662   0.00002   0.00000   0.00003   0.00002   1.90665
   A49        1.90649   0.00002   0.00000   0.00003   0.00002   1.90651
   A50        1.90648   0.00002   0.00000   0.00003   0.00003   1.90651
   A51        1.85278   0.00000  -0.00010   0.00033   0.00023   1.85302
   A52        1.98047  -0.00008   0.00008  -0.00039  -0.00031   1.98016
   A53        1.90652   0.00002   0.00000   0.00003   0.00003   1.90655
   A54        1.90652   0.00002   0.00000   0.00003   0.00003   1.90655
   A55        1.90661   0.00002   0.00000   0.00002   0.00002   1.90663
   A56        1.90661   0.00002   0.00000   0.00002   0.00002   1.90663
   A57        1.85277   0.00000  -0.00010   0.00034   0.00024   1.85301
   A58        1.98077  -0.00008   0.00006  -0.00034  -0.00028   1.98049
   A59        1.90656   0.00002   0.00000   0.00001   0.00001   1.90657
   A60        1.90656   0.00002   0.00000   0.00001   0.00002   1.90657
   A61        1.90643   0.00002   0.00001   0.00001   0.00002   1.90645
   A62        1.90643   0.00002   0.00001   0.00001   0.00002   1.90645
   A63        1.85273   0.00000  -0.00009   0.00034   0.00024   1.85297
   A64        1.98103  -0.00009   0.00004  -0.00036  -0.00032   1.98071
   A65        1.90741   0.00002   0.00001   0.00001   0.00002   1.90743
   A66        1.90740   0.00002   0.00001   0.00001   0.00002   1.90742
   A67        1.90554   0.00002   0.00001   0.00003   0.00004   1.90558
   A68        1.90554   0.00002   0.00001   0.00003   0.00004   1.90558
   A69        1.85252   0.00000  -0.00009   0.00033   0.00024   1.85276
   A70        1.97470  -0.00007   0.00004  -0.00030  -0.00027   1.97443
   A71        1.90477   0.00003   0.00002   0.00006   0.00009   1.90485
   A72        1.90476   0.00003   0.00003   0.00006   0.00009   1.90485
   A73        1.91150   0.00001  -0.00002  -0.00006  -0.00008   1.91142
   A74        1.91150   0.00001  -0.00001  -0.00006  -0.00008   1.91142
   A75        1.85261   0.00001  -0.00006   0.00035   0.00028   1.85289
   A76        1.94541  -0.00003   0.00001  -0.00016  -0.00015   1.94526
   A77        1.93798   0.00000  -0.00005   0.00009   0.00004   1.93802
   A78        1.93798   0.00000  -0.00005   0.00009   0.00004   1.93802
   A79        1.88087   0.00001   0.00004  -0.00003   0.00001   1.88088
   A80        1.88086   0.00002   0.00004  -0.00003   0.00002   1.88088
   A81        1.87792   0.00001   0.00002   0.00003   0.00005   1.87797
   A82        1.91514   0.00008   0.00031  -0.00011   0.00020   1.91533
    D1       -0.00062   0.00002   0.00004   0.00122   0.00126   0.00064
    D2        2.16405  -0.00001   0.00013   0.00094   0.00107   2.16512
    D3       -2.16528   0.00004  -0.00005   0.00142   0.00137  -2.16391
    D4       -3.14146  -0.00002  -0.00004  -0.00149  -0.00153   3.14020
    D5       -0.97678  -0.00004   0.00005  -0.00177  -0.00172  -0.97851
    D6        0.97707   0.00001  -0.00013  -0.00129  -0.00143   0.97564
    D7       -3.14122  -0.00002  -0.00004  -0.00133  -0.00137   3.14060
    D8       -0.00035   0.00002   0.00004   0.00127   0.00131   0.00096
    D9       -3.14154   0.00000   0.00000  -0.00005  -0.00005   3.14159
   D10       -1.01153  -0.00001   0.00005  -0.00017  -0.00012  -1.01165
   D11        1.01163   0.00000  -0.00005   0.00007   0.00002   1.01164
   D12        1.01336  -0.00001  -0.00024   0.00018  -0.00006   1.01329
   D13       -3.13982  -0.00001  -0.00020   0.00007  -0.00013  -3.13995
   D14       -1.11666   0.00000  -0.00029   0.00030   0.00001  -1.11666
   D15       -1.01330   0.00001   0.00025  -0.00012   0.00012  -1.01318
   D16        1.11672   0.00001   0.00029  -0.00024   0.00005   1.11677
   D17        3.13987   0.00001   0.00020  -0.00001   0.00019   3.14006
   D18       -3.14159   0.00000   0.00000   0.00002   0.00002  -3.14157
   D19       -1.01210  -0.00001   0.00006  -0.00018  -0.00013  -1.01223
   D20        1.01212   0.00001  -0.00006   0.00021   0.00015   1.01227
   D21        1.01322   0.00001   0.00000   0.00012   0.00013   1.01334
   D22       -3.14048   0.00000   0.00006  -0.00008  -0.00002  -3.14050
   D23       -1.11626   0.00002  -0.00006   0.00031   0.00025  -1.11600
   D24       -1.01321  -0.00001   0.00000  -0.00010  -0.00010  -1.01331
   D25        1.11627  -0.00003   0.00006  -0.00030  -0.00024   1.11603
   D26        3.14050   0.00000  -0.00006   0.00009   0.00003   3.14053
   D27       -3.14157   0.00000   0.00000  -0.00001  -0.00001  -3.14157
   D28       -1.00981  -0.00001   0.00006  -0.00023  -0.00017  -1.00998
   D29        1.00987   0.00001  -0.00006   0.00021   0.00015   1.01002
   D30        1.00970   0.00001  -0.00005   0.00018   0.00013   1.00982
   D31        3.14145   0.00000   0.00001  -0.00005  -0.00004   3.14142
   D32       -1.12206   0.00002  -0.00011   0.00040   0.00029  -1.12177
   D33       -1.00966  -0.00001   0.00005  -0.00017  -0.00012  -1.00978
   D34        1.12210  -0.00002   0.00011  -0.00040  -0.00029   1.12181
   D35       -3.14141   0.00000  -0.00001   0.00005   0.00003  -3.14138
   D36       -3.14159   0.00000   0.00000   0.00000   0.00000  -3.14159
   D37       -1.01021  -0.00001   0.00006  -0.00020  -0.00014  -1.01035
   D38        1.01023   0.00001  -0.00006   0.00020   0.00014   1.01036
   D39        1.01036   0.00001  -0.00007   0.00021   0.00014   1.01050
   D40       -3.14144   0.00000  -0.00001   0.00001   0.00000  -3.14144
   D41       -1.12101   0.00002  -0.00013   0.00041   0.00028  -1.12073
   D42       -1.01037  -0.00001   0.00007  -0.00020  -0.00013  -1.01050
   D43        1.12102  -0.00002   0.00013  -0.00041  -0.00028   1.12074
   D44        3.14145   0.00000   0.00001  -0.00001   0.00000   3.14145
   D45       -3.14157   0.00000   0.00000   0.00000   0.00000  -3.14158
   D46       -1.00990  -0.00001   0.00006  -0.00022  -0.00015  -1.01006
   D47        1.00995   0.00001  -0.00007   0.00020   0.00014   1.01009
   D48        1.01009   0.00001  -0.00006   0.00021   0.00015   1.01023
   D49       -3.14143   0.00000   0.00000  -0.00001   0.00000  -3.14143
   D50       -1.12157   0.00002  -0.00012   0.00041   0.00029  -1.12129
   D51       -1.01006  -0.00001   0.00006  -0.00021  -0.00015  -1.01021
   D52        1.12161  -0.00002   0.00012  -0.00042  -0.00030   1.12131
   D53        3.14146   0.00000   0.00000   0.00000  -0.00001   3.14146
   D54       -3.14159   0.00000   0.00000   0.00000   0.00000  -3.14159
   D55       -1.00990  -0.00001   0.00006  -0.00021  -0.00015  -1.01005
   D56        1.00991   0.00001  -0.00006   0.00021   0.00014   1.01005
   D57        1.00987   0.00001  -0.00006   0.00021   0.00015   1.01002
   D58        3.14157   0.00000   0.00000   0.00000   0.00000   3.14157
   D59       -1.12181   0.00002  -0.00013   0.00042   0.00029  -1.12151
   D60       -1.00988  -0.00001   0.00007  -0.00021  -0.00014  -1.01002
   D61        1.12181  -0.00002   0.00013  -0.00042  -0.00029   1.12152
   D62       -3.14156   0.00000   0.00000   0.00000   0.00000  -3.14156
   D63       -3.14159   0.00000   0.00000   0.00000   0.00000  -3.14159
   D64       -1.00985  -0.00001   0.00006  -0.00022  -0.00016  -1.01001
   D65        1.00988   0.00001  -0.00006   0.00021   0.00014   1.01002
   D66        1.00994   0.00001  -0.00006   0.00021   0.00015   1.01008
   D67       -3.14152   0.00000   0.00000  -0.00001  -0.00001  -3.14152
   D68       -1.12179   0.00002  -0.00012   0.00042   0.00030  -1.12149
   D69       -1.00993  -0.00001   0.00006  -0.00021  -0.00015  -1.01008
   D70        1.12180  -0.00002   0.00012  -0.00043  -0.00030   1.12150
   D71        3.14153   0.00000   0.00000   0.00000   0.00000   3.14153
   D72        3.14159   0.00000   0.00000   0.00000   0.00000   3.14159
   D73       -1.00979  -0.00001   0.00006  -0.00022  -0.00017  -1.00996
   D74        1.00980   0.00001  -0.00006   0.00022   0.00016   1.00996
   D75        1.00978   0.00001  -0.00006   0.00022   0.00016   1.00993
   D76        3.14158   0.00000   0.00000  -0.00001  -0.00001   3.14157
   D77       -1.12201   0.00003  -0.00012   0.00043   0.00031  -1.12170
   D78       -1.00979  -0.00001   0.00006  -0.00021  -0.00015  -1.00994
   D79        1.12201  -0.00003   0.00012  -0.00044  -0.00032   1.12169
   D80       -3.14158   0.00000   0.00000   0.00001   0.00001  -3.14157
   D81       -3.14159   0.00000   0.00000   0.00000   0.00000   3.14159
   D82       -1.00979  -0.00001   0.00005  -0.00021  -0.00016  -1.00995
   D83        1.00980   0.00001  -0.00006   0.00020   0.00014   1.00995
   D84        1.00984   0.00001  -0.00005   0.00021   0.00016   1.01000
   D85       -3.14154   0.00000   0.00000   0.00000   0.00000  -3.14154
   D86       -1.12195   0.00003  -0.00011   0.00042   0.00031  -1.12164
   D87       -1.00985  -0.00001   0.00006  -0.00021  -0.00016  -1.01001
   D88        1.12195  -0.00003   0.00011  -0.00042  -0.00031   1.12164
   D89        3.14154   0.00000   0.00000  -0.00001  -0.00001   3.14153
   D90        3.14159   0.00000   0.00000   0.00000   0.00000   3.14159
   D91       -1.01014  -0.00001   0.00004  -0.00020  -0.00016  -1.01030
   D92        1.01014   0.00001  -0.00005   0.00019   0.00015   1.01029
   D93        1.00971   0.00001  -0.00005   0.00021   0.00016   1.00987
   D94        3.14117   0.00000   0.00000   0.00001   0.00000   3.14117
   D95       -1.12173   0.00003  -0.00010   0.00040   0.00031  -1.12142
   D96       -1.00973  -0.00001   0.00005  -0.00021  -0.00016  -1.00989
   D97        1.12172  -0.00003   0.00010  -0.00041  -0.00031   1.12141
   D98       -3.14118   0.00000   0.00000  -0.00001  -0.00001  -3.14119
   D99        3.14159   0.00000   0.00000   0.00000   0.00000   3.14159
   D100      -1.00873  -0.00002   0.00002  -0.00025  -0.00022  -1.00895
   D101       1.00873   0.00002  -0.00003   0.00024   0.00021   1.00894
   D102       1.00910   0.00001  -0.00005   0.00021   0.00017   1.00927
   D103      -3.14122  -0.00001  -0.00002  -0.00003  -0.00005  -3.14127
   D104      -1.12376   0.00003  -0.00007   0.00045   0.00038  -1.12338
   D105      -1.00912  -0.00001   0.00005  -0.00021  -0.00016  -1.00928
   D106       1.12375  -0.00003   0.00007  -0.00046  -0.00038   1.12337
   D107       3.14121   0.00001   0.00002   0.00003   0.00005   3.14126
   D108       3.14159   0.00000   0.00000  -0.00001  -0.00001   3.14158
   D109      -1.04430   0.00000   0.00002  -0.00009  -0.00006  -1.04437
   D110       1.04431   0.00000  -0.00003   0.00007   0.00004   1.04435
   D111       1.01249   0.00001  -0.00005   0.00017   0.00012   1.01261
   D112       3.10978   0.00000  -0.00002   0.00009   0.00006   3.10984
   D113      -1.08479   0.00001  -0.00007   0.00024   0.00017  -1.08462
   D114      -1.01250  -0.00001   0.00005  -0.00018  -0.00013  -1.01263
   D115       1.08479  -0.00001   0.00007  -0.00026  -0.00018   1.08460
   D116      -3.10978  -0.00001   0.00002  -0.00010  -0.00008  -3.10986
         Item               Value     Threshold  Converged?
 Maximum Force            0.000613     0.000450     NO 
 RMS     Force            0.000069     0.000300     YES
 Maximum Displacement     0.003637     0.001800     NO 
 RMS     Displacement     0.000639     0.001200     YES
 Predicted change in Energy=-1.453216D-06
 GradGradGradGradGradGradGradGradGradGradGradGradGradGradGradGradGradGrad

                          Input orientation:                          
 ---------------------------------------------------------------------
 Center     Atomic      Atomic             Coordinates (Angstroms)
 Number     Number       Type             X           Y           Z
 ---------------------------------------------------------------------
      1          6           0       -9.308847    0.467129   -0.000266
      2          6           0       -7.929464    1.079000   -0.000369
      3          6           0       -6.740937    0.107269   -0.000173
      4          6           0       -5.390142    0.845568   -0.000302
      5          6           0       -4.181948   -0.108025   -0.000136
      6          6           0       -2.826691    0.621858   -0.000235
      7          6           0       -1.618701   -0.332311   -0.000074
      8          6           0       -0.262647    0.396298   -0.000152
      9          6           0        0.945182   -0.558075    0.000009
     10          6           0        2.301515    0.170043   -0.000061
     11          6           0        3.509320   -0.784410    0.000105
     12          6           0        4.865790   -0.056805    0.000032
     13          6           0        6.074074   -1.011210    0.000209
     14          6           0        7.423979   -0.276177    0.000128
     15          8           0       -9.297129   -0.914313    0.000807
     16          8           0      -10.367323    1.102994    0.001014
     17          1           0       -7.883037    1.744487   -0.874174
     18          1           0       -7.882986    1.744900    0.873120
     19          1           0       -6.803793   -0.549679    0.876491
     20          1           0       -6.803790   -0.550008   -0.876586
     21          1           0       -5.331956    1.504213   -0.880809
     22          1           0       -5.331957    1.504522    0.879974
     23          1           0       -4.240001   -0.766333    0.880163
     24          1           0       -4.239980   -0.766613   -0.880227
     25          1           0       -2.768910    1.280338   -0.880688
     26          1           0       -2.768930    1.280609    0.880016
     27          1           0       -1.676613   -0.990874    0.880295
     28          1           0       -1.676578   -0.991126   -0.880257
     29          1           0       -0.204654    1.054881   -0.880544
     30          1           0       -0.204690    1.055132    0.880055
     31          1           0        0.887118   -1.216692    0.880377
     32          1           0        0.887159   -1.216937   -0.880178
     33          1           0        2.359634    0.828655   -0.880429
     34          1           0        2.359591    0.828904    0.880122
     35          1           0        3.451113   -1.443053    0.880491
     36          1           0        3.451155   -1.443305   -0.880096
     37          1           0        4.925157    0.601869   -0.880349
     38          1           0        4.925110    0.602132    0.880219
     39          1           0        6.013904   -1.669172    0.879867
     40          1           0        6.013949   -1.669441   -0.879251
     41          1           0        8.264033   -0.980474    0.000266
     42          1           0        7.523923    0.364057   -0.885518
     43          1           0        7.523873    0.364342    0.885574
     44          1           0      -10.218972   -1.253968    0.001743
 ---------------------------------------------------------------------
                    Distance matrix (angstroms):
                    1          2          3          4          5
     1  C    0.000000
     2  C    1.509000   0.000000
     3  C    2.593002   1.535206   0.000000
     4  C    3.936936   2.550030   1.539394   0.000000
     5  C    5.159059   3.931018   2.568029   1.539179   0.000000
     6  C    6.484002   5.123209   3.947926   2.573194   1.539303
     7  C    7.731587   6.466647   5.141063   3.951096   2.573041
     8  C    9.046477   7.697154   6.484735   5.147140   3.951616
     9  C   10.305152   9.024376   7.714863   6.488955   5.146845
    10  C   11.614162  10.271278   9.042670   7.721264   6.489424
    11  C   12.879120  11.589567  10.288967   9.047499   7.720952
    12  C   14.184317  12.845567  11.607887  10.295553   9.047884
    13  C   15.453793  14.158674  12.863728  11.613607  10.295714
    14  C   16.749327  15.413135  14.170105  12.863126  11.607145
    15  O    1.381493   2.417396   2.752771   4.285060   5.178337
    16  O    1.234787   2.437977   3.760604   4.983834   6.302811
    17  H    2.104350   1.099347   2.179163   2.790383   4.230107
    18  H    2.104420   1.099349   2.179164   2.790330   4.230082
    19  H    2.842164   2.165321   1.097302   2.171150   2.799572
    20  H    2.842149   2.165310   1.097298   2.171154   2.799565
    21  H    4.203160   2.775433   2.170760   1.101132   2.167352
    22  H    4.203173   2.775449   2.170760   1.101132   2.167353
    23  H    5.290537   4.218143   2.791568   2.167087   1.100757
    24  H    5.290544   4.218143   2.791585   2.167087   1.100757
    25  H    6.648851   5.238971   4.234193   2.799100   2.167856
    26  H    6.648846   5.238973   4.234182   2.799102   2.167854
    27  H    7.819984   6.645156   5.256284   4.235359   2.798444
    28  H    7.820001   6.645165   5.256306   4.235366   2.798457
    29  H    9.165515   7.774830   6.663033   5.263831   4.236312
    30  H    9.165500   7.774822   6.663015   5.263825   4.236302
    31  H   10.371523   9.153035   7.792013   6.665771   5.263068
    32  H   10.371540   9.153045   7.792033   6.665779   5.263080
    33  H   11.707213  10.329701   9.171458   7.799611   6.666677
    34  H   11.707194  10.329689   9.171438   7.799601   6.666665
    35  H   12.932173  11.689919  10.346833   9.175040   7.798809
    36  H   12.932188  11.689929  10.346849   9.175048   7.798818
    37  H   14.261822  12.893537  11.709701  10.355639   9.177042
    38  H   14.261802  12.893522  11.709681  10.355626   9.177029
    39  H   15.495970  14.238847  12.907989  11.711143  10.352149
    40  H   15.495987  14.238860  12.908005  11.711153  10.352158
    41  H   17.632404  16.323933  15.044345  13.775737  12.476523
    42  H   16.856347  15.495219  14.294615  12.953321  11.748795
    43  H   16.856326  15.495202  14.294595  12.953306  11.748782
    44  H    1.946923   3.268729   3.734929   5.265516   6.144822
                    6          7          8          9         10
     6  C    0.000000
     7  C    1.539376   0.000000
     8  C    2.573947   1.539401   0.000000
     9  C    3.952122   2.573804   1.539376   0.000000
    10  C    5.148071   3.952272   2.574124   1.539414   0.000000
    11  C    6.490194   5.147911   3.952442   2.574107   1.539406
    12  C    7.722361   6.490342   5.148414   3.952523   2.574290
    13  C    9.049338   7.722674   6.491156   5.148870   3.953171
    14  C   10.289932   9.042855   7.715986   6.484927   5.141862
    15  O    6.650293   7.700453   9.129051  10.248504  11.649222
    16  O    7.555966   8.865578  10.129359  11.433806  12.703143
    17  H    5.252685   6.657255   7.787932   9.165339  10.342536
    18  H    5.252628   6.657217   7.787870   9.165292  10.342470
    19  H    4.237746   5.263154   6.667081   7.798391   9.175673
    20  H    4.237756   5.263156   6.667097   7.798401   9.175693
    21  H    2.798270   4.235183   5.263168   6.665684   7.799078
    22  H    2.798253   4.235174   5.263144   6.665667   7.799050
    23  H    2.167861   2.799001   4.236274   5.263475   6.666560
    24  H    2.167862   2.798998   4.236281   5.263479   6.666571
    25  H    1.100969   2.167741   2.799684   4.236729   5.264739
    26  H    1.100968   2.167740   2.799671   4.236721   5.264723
    27  H    2.167699   1.100958   2.167656   2.799290   4.236538
    28  H    2.167699   1.100958   2.167656   2.799291   4.236541
    29  H    2.799559   2.167731   1.100993   2.167747   2.799834
    30  H    2.799559   2.167730   1.100993   2.167746   2.799830
    31  H    4.236523   2.799367   2.167724   1.100998   2.167654
    32  H    4.236525   2.799372   2.167723   1.100997   2.167654
    33  H    5.264549   4.236746   2.799674   2.167687   1.100997
    34  H    5.264543   4.236741   2.799671   2.167686   1.100997
    35  H    6.667110   5.264234   4.236833   2.799665   2.167724
    36  H    6.667114   5.264237   4.236834   2.799664   2.167723
    37  H    7.801676   6.668557   5.265958   4.238007   2.800871
    38  H    7.801667   6.668550   5.265950   4.238004   2.800865
    39  H    9.174939   7.798599   6.666009   5.263138   4.235424
    40  H    9.174946   7.798603   6.666014   5.263138   4.235427
    41  H   11.205875   9.903967   8.637116   7.331030   6.072505
    42  H   10.391603   9.211760   7.836809   6.701815   5.300493
    43  H   10.391591   9.211752   7.836799   6.701810   5.300484
    44  H    7.626568   8.649515  10.092165  11.185821  12.601206
                   11         12         13         14         15
    11  C    0.000000
    12  C    1.539293   0.000000
    13  C    2.574763   1.539753   0.000000
    14  C    3.947513   2.567577   1.537048   0.000000
    15  O   12.807107  14.188855  15.371508  16.733280   0.000000
    16  O   14.004410  15.277201  16.576773  17.844678   2.283603
    17  H   11.702370  12.905096  14.253398  15.464548   3.135995
    18  H   11.702316  12.905027  14.253338  15.464477   3.135626
    19  H   10.352944  11.712825  12.915895  14.257360   2.667678
    20  H   10.352959  11.712848  12.915915  14.257385   2.668197
    21  H    9.175073  10.354067  11.713286  12.909676   4.727485
    22  H    9.175050  10.354037  11.713258  12.909644   4.727186
    23  H    7.799154   9.175702  10.354440  11.707397   5.135144
    24  H    7.799163   9.175715  10.354454  11.707412   5.135444
    25  H    6.667470   7.800787   9.177447  10.348602   6.943426
    26  H    6.667456   7.800769   9.177430  10.348584   6.943203
    27  H    5.264148   6.667112   7.800520   9.170946   7.671481
    28  H    5.264153   6.667117   7.800527   9.170952   7.671699
    29  H    4.236996   5.265042   6.668349   7.793802   9.344924
    30  H    4.236990   5.265037   6.668341   7.793795   9.344744
    31  H    2.799587   4.236765   5.265115   6.662579  10.226630
    32  H    2.799590   4.236766   5.265120   6.662581  10.226800
    33  H    2.167739   2.800012   4.237651   5.257720  11.819248
    34  H    2.167738   2.800014   4.237647   5.257720  11.819100
    35  H    1.101036   2.167534   2.800234   4.233238  12.789491
    36  H    1.101035   2.167533   2.800240   4.233239  12.789627
    37  H    2.168309   1.101111   2.167352   2.791114  14.329992
    38  H    2.168308   1.101111   2.167351   2.791117  14.329866
    39  H    2.798165   2.166103   1.100151   2.168568  15.354813
    40  H    2.798163   2.166103   1.100151   2.168566  15.354928
    41  H    4.758754   3.521537   2.190175   1.096232  17.561287
    42  H    4.268530   2.833195   2.185848   1.097387  16.892827
    43  H    4.268528   2.833188   2.185848   1.097387  16.892717
    44  H   13.736319  15.132192  16.294854  17.670025   0.982426
                   16         17         18         19         20
    16  O    0.000000
    17  H    2.710930   0.000000
    18  H    2.710081   1.747295   0.000000
    19  H    4.024492   3.081038   2.535698   0.000000
    20  H    4.025092   2.535643   3.081030   1.753077   0.000000
    21  H    5.127719   2.562379   3.105149   3.077804   2.527081
    22  H    5.127252   3.105259   2.562339   2.527064   3.077806
    23  H    6.466170   4.759583   4.424668   2.572932   3.115442
    24  H    6.466556   4.424649   4.759561   3.115486   2.572946
    25  H    7.651452   5.135150   5.426365   4.766227   4.430625
    26  H    7.651128   5.426459   5.135093   4.430585   4.766225
    27  H    8.982531   7.005717   6.782594   5.146129   5.437733
    28  H    8.982818   6.782607   7.005689   5.437773   5.146154
    29  H   10.200946   7.709291   7.906216   7.015014   6.791486
    30  H   10.200692   7.906298   7.709220   6.791435   7.015011
    31  H   11.524611   9.421393   9.256663   7.719782   7.917162
    32  H   11.524840   9.256695   9.421358   7.917187   7.719812
    33  H   12.760393  10.283535  10.431956   9.431594   9.266556
    34  H   12.760184  10.432031  10.283457   9.266504   9.431594
    35  H   14.078530  11.903874  11.773908  10.293747  10.442599
    36  H   14.078719  11.773953  11.903830  10.442611  10.293779
    37  H   15.326052  12.859061  12.978047  11.915570  11.785374
    38  H   15.325872  12.978116  12.858977  11.785323  11.915573
    39  H   16.637364  14.417166  14.310118  12.866492  12.985797
    40  H   16.637527  14.310176  14.417119  12.985800  12.866529
    41  H   18.747487  16.398718  16.398652  15.099429  15.099453
    42  H   17.928432  15.468683  15.568314  14.464544  14.356844
    43  H   17.928273  15.568379  15.468595  14.356794  14.464549
    44  H    2.361627   3.900584   3.899915   3.595087   3.595899
                   21         22         23         24         25
    21  H    0.000000
    22  H    1.760783   0.000000
    23  H    3.073885   2.519752   0.000000
    24  H    2.519735   3.073886   1.760390   0.000000
    25  H    2.572805   3.117595   3.074666   2.520725   0.000000
    26  H    3.117629   2.572789   2.520719   3.074664   1.760705
    27  H    4.763243   4.425894   2.573204   3.117785   3.074505
    28  H    4.425891   4.763241   3.117811   2.573215   2.520464
    29  H    5.146953   5.439745   4.764550   4.427381   2.574148
    30  H    5.439778   5.146923   4.427355   4.764548   3.118679
    31  H    7.012987   6.788365   5.146861   5.439617   4.764772
    32  H    6.788376   7.012979   5.439633   5.146877   4.427553
    33  H    7.721201   7.919367   7.014189   6.789682   5.148396
    34  H    7.919395   7.721163   6.789654   7.014188   5.441118
    35  H    9.430316   9.264475   7.720828   7.919003   7.014791
    36  H    9.264497   9.430301   7.919008   7.720847   6.790246
    37  H   10.296728  10.446143   9.432471   9.266741   7.723923
    38  H   10.446166  10.296685   9.266712   9.432471   7.922039
    39  H   11.912132  11.781378  10.293575  10.442925   9.430641
    40  H   11.781411  11.912115  10.442922  10.293598   9.264978
    41  H   13.849220  13.849189  12.536784  12.536800  11.296601
    42  H   12.906340  13.026560  11.949282  11.818116  10.333538
    43  H   13.026580  12.906293  11.818088  11.949283  10.483326
    44  H    5.680615   5.680094   6.062796   6.063310   7.918637
                   26         27         28         29         30
    26  H    0.000000
    27  H    2.520474   0.000000
    28  H    3.074504   1.760552   0.000000
    29  H    3.118659   3.074464   2.520458   0.000000
    30  H    2.574135   2.520456   3.074463   1.760599   0.000000
    31  H    4.427550   2.573657   3.118213   3.074550   2.520561
    32  H    4.764767   3.118220   2.573662   2.520558   3.074549
    33  H    5.441103   4.764674   4.427483   2.574248   3.118710
    34  H    5.148375   4.427475   4.764672   3.118711   2.574240
    35  H    6.790233   5.147624   5.440376   4.765034   4.427846
    36  H    7.014781   5.440375   5.147632   4.427852   4.765030
    37  H    7.922029   7.015701   6.791211   5.149775   5.442407
    38  H    7.723897   6.791201   7.015699   5.442402   5.149762
    39  H    9.264954   7.720371   7.918415   7.013556   6.789163
    40  H    9.430630   7.918408   7.720383   6.789179   7.013552
    41  H   11.296581   9.979529   9.979539   8.754265   8.754255
    42  H   10.483321   9.465928   9.299773   7.759393   7.957782
    43  H   10.333508   9.299763   9.465926   7.957773   7.759375
    44  H    7.918242   8.591447   8.591827  10.314832  10.314515
                   31         32         33         34         35
    31  H    0.000000
    32  H    1.760555   0.000000
    33  H    3.074441   2.520442   0.000000
    34  H    2.520445   3.074440   1.760551   0.000000
    35  H    2.573968   3.118484   3.074544   2.520557   0.000000
    36  H    3.118478   2.573970   2.520559   3.074543   1.760587
    37  H    4.765824   4.428712   2.575527   3.119765   3.074910
    38  H    4.428713   4.765822   3.119753   2.575522   2.521001
    39  H    5.146715   5.439282   4.763556   4.426555   2.572747
    40  H    5.439271   5.146721   4.426567   4.763555   3.117061
    41  H    7.432986   7.432992   6.237828   6.237823   4.914568
    42  H    7.047293   6.822479   5.185148   5.477582   4.792934
    43  H    6.822479   7.047291   5.477565   5.185139   4.455791
    44  H   11.140853  11.141153  12.780331  12.780068  13.699604
                   36         37         38         39         40
    36  H    0.000000
    37  H    2.520996   0.000000
    38  H    3.074909   1.760567   0.000000
    39  H    3.117076   3.072679   2.518788   0.000000
    40  H    2.572751   2.518794   3.072678   1.759117   0.000000
    41  H    4.914575   3.798340   3.798338   2.512187   2.512192
    42  H    4.455786   2.609630   3.150927   3.087193   2.532820
    43  H    4.792934   3.150909   2.609626   2.532828   3.087192
    44  H   13.699848  15.282894  15.282671  16.261911  16.262117
                   41         42         43         44
    41  H    0.000000
    42  H    1.772043   0.000000
    43  H    1.772043   1.771093   0.000000
    44  H   18.485028  17.838597  17.838403   0.000000
 Stoichiometry    C14H28O2
 Framework group  C1[X(C14H28O2)]
 Deg. of freedom   126
 Full point group                 C1      NOp   1
 Largest Abelian subgroup         C1      NOp   1
 Largest concise Abelian subgroup C1      NOp   1
                         Standard orientation:                         
 ---------------------------------------------------------------------
 Center     Atomic      Atomic             Coordinates (Angstroms)
 Number     Number       Type             X           Y           Z
 ---------------------------------------------------------------------
      1          6           0        7.402853    0.004399   -0.000414
      2          6           0        6.062213   -0.688252   -0.000298
      3          6           0        4.818113    0.211233   -0.000348
      4          6           0        3.513512   -0.605927   -0.000222
      5          6           0        2.250858    0.274286   -0.000296
      6          6           0        0.941304   -0.534739   -0.000143
      7          6           0       -0.321182    0.346061   -0.000222
      8          6           0       -1.631608   -0.461738   -0.000047
      9          6           0       -2.893944    0.419275   -0.000126
     10          6           0       -4.204677   -0.388051    0.000055
     11          6           0       -5.466994    0.493043   -0.000019
     12          6           0       -6.777895   -0.313779    0.000160
     13          6           0       -8.040688    0.567239    0.000096
     14          6           0       -9.344593   -0.246608    0.000270
     15          8           0        7.309174    1.382712    0.000259
     16          8           0        8.497199   -0.567530    0.001019
     17          1           0        6.055349   -1.355576   -0.873908
     18          1           0        6.055345   -1.355483    0.873387
     19          1           0        4.841883    0.871009    0.876124
     20          1           0        4.841838    0.870827   -0.876953
     21          1           0        3.494506   -1.267121   -0.880536
     22          1           0        3.494547   -1.266916    0.880247
     23          1           0        2.269753    0.935135    0.879810
     24          1           0        2.269693    0.934900   -0.880579
     25          1           0        0.922691   -1.195743   -0.880403
     26          1           0        0.922749   -1.195499    0.880302
     27          1           0       -0.302443    1.007157    0.879955
     28          1           0       -0.302515    1.006894   -0.880597
     29          1           0       -1.650426   -1.122858   -0.880246
     30          1           0       -1.650353   -1.122594    0.880352
     31          1           0       -2.875057    1.080434    0.880049
     32          1           0       -2.875134    1.080163   -0.880506
     33          1           0       -4.223620   -1.049207   -0.880120
     34          1           0       -4.223539   -1.048941    0.880431
     35          1           0       -5.447966    1.154236    0.880174
     36          1           0       -5.448045    1.153972   -0.880413
     37          1           0       -6.798080   -0.975072   -0.880028
     38          1           0       -6.797994   -0.974819    0.880539
     39          1           0       -8.019659    1.227868    0.879561
     40          1           0       -8.019742    1.227622   -0.879556
     41          1           0      -10.224964    0.406594    0.000228
     42          1           0       -9.406379   -0.891902   -0.885188
     43          1           0       -9.406289   -0.891668    0.885904
     44          1           0        8.209236    1.776475    0.001069
 ---------------------------------------------------------------------
 Rotational constants (GHZ):      4.1278686      0.0669565      0.0662381
 Standard basis: 6-31G (6D, 7F)
 There are   200 symmetry adapted cartesian basis functions of A   symmetry.
 There are   200 symmetry adapted basis functions of A   symmetry.
   200 basis functions,   464 primitive gaussians,   200 cartesian basis functions
    64 alpha electrons       64 beta electrons
       nuclear repulsion energy       992.2651415492 Hartrees.
 NAtoms=   44 NActive=   44 NUniq=   44 SFac= 1.00D+00 NAtFMM=   60 NAOKFM=F Big=F
 Integral buffers will be    262144 words long.
 Raffenetti 2 integral format.
 Two-electron integral symmetry is turned on.
 One-electron integrals computed using PRISM.
 NBasis=   200 RedAO= T EigKep=  3.33D-03  NBF=   200
 NBsUse=   200 1.00D-06 EigRej= -1.00D+00 NBFU=   200
 Initial guess from the checkpoint file:  "C:\Users\GHS Azim Shah\Desktop\comp7.chk"
 B after Tr=     0.000000    0.000000    0.000000
         Rot=    1.000000    0.000117   -0.000001    0.000006 Ang=   0.01 deg.
 Requested convergence on RMS density matrix=1.00D-08 within 128 cycles.
 Requested convergence on MAX density matrix=1.00D-06.
 Requested convergence on             energy=1.00D-06.
 No special actions if energy rises.
 SCF Done:  E(RB3LYP) =  -700.653398394     A.U. after    8 cycles
            NFock=  8  Conv=0.30D-08     -V/T= 2.0059
 Calling FoFJK, ICntrl=      2127 FMM=F ISym2X=0 I1Cent= 0 IOpClX= 0 NMat=1 NMatS=1 NMatT=0.
 ***** Axes restored to original set *****
 -------------------------------------------------------------------
 Center     Atomic                   Forces (Hartrees/Bohr)
 Number     Number              X              Y              Z
 -------------------------------------------------------------------
      1        6          -0.000166678    0.000274512    0.000272961
      2        6          -0.000008422    0.000116600   -0.000087483
      3        6           0.000000390   -0.000124097   -0.000002310
      4        6           0.000009256    0.000109737   -0.000002593
      5        6          -0.000026748   -0.000108490    0.000000633
      6        6           0.000006415    0.000106040    0.000000224
      7        6          -0.000008835   -0.000104065   -0.000000157
      8        6           0.000008447    0.000104261    0.000000182
      9        6          -0.000007009   -0.000104946   -0.000000184
     10        6           0.000010785    0.000105131    0.000000188
     11        6          -0.000008040   -0.000107103   -0.000000230
     12        6           0.000014465    0.000107731    0.000000177
     13        6          -0.000010764   -0.000091292   -0.000000101
     14        6           0.000026258    0.000029026    0.000000260
     15        8           0.000078543   -0.000245243   -0.000071381
     16        8           0.000114539   -0.000062645   -0.000101834
     17        1           0.000012225   -0.000028580   -0.000001456
     18        1          -0.000021757   -0.000047635   -0.000000624
     19        1          -0.000004653    0.000024091   -0.000004459
     20        1          -0.000001086    0.000019718    0.000000875
     21        1          -0.000003570   -0.000017692    0.000009153
     22        1          -0.000003832   -0.000017585   -0.000008521
     23        1           0.000003717    0.000017731   -0.000009451
     24        1           0.000003482    0.000017596    0.000009379
     25        1          -0.000001235   -0.000019814    0.000008610
     26        1          -0.000001145   -0.000019592   -0.000008593
     27        1           0.000001669    0.000020152   -0.000008991
     28        1           0.000001589    0.000019842    0.000008979
     29        1          -0.000001736   -0.000019949    0.000008825
     30        1          -0.000001677   -0.000019725   -0.000008835
     31        1           0.000001879    0.000020083   -0.000009011
     32        1           0.000001783    0.000019783    0.000008994
     33        1          -0.000001928   -0.000019703    0.000008692
     34        1          -0.000001854   -0.000019457   -0.000008679
     35        1           0.000001503    0.000019593   -0.000007964
     36        1           0.000001423    0.000019315    0.000007978
     37        1          -0.000000784   -0.000020683    0.000008160
     38        1          -0.000000719   -0.000020449   -0.000008160
     39        1           0.000005158    0.000021991   -0.000007266
     40        1           0.000004902    0.000021700    0.000007160
     41        1           0.000002043   -0.000005790   -0.000000101
     42        1          -0.000005817   -0.000004170    0.000001409
     43        1          -0.000005828   -0.000004125   -0.000001454
     44        1          -0.000016357    0.000038199   -0.000003002
 -------------------------------------------------------------------
 Cartesian Forces:  Max     0.000274512 RMS     0.000057896

 GradGradGradGradGradGradGradGradGradGradGradGradGradGradGradGradGradGrad
 Berny optimization.
 Using GEDIIS/GDIIS optimizer.
 FormGI is forming the generalized inverse of G from B-inverse, IUseBI=4.
 Internal  Forces:  Max     0.000207227 RMS     0.000022646
 Search for a local minimum.
 Step number   6 out of a maximum of  251
 All quantities printed in internal units (Hartrees-Bohrs-Radians)
 Mixed Optimization -- En-DIIS/RFO-DIIS
 Swapping is turned off.
 Update second derivatives using D2CorX and points    2    3    4    5    6
 DE= -1.25D-06 DEPred=-1.45D-06 R= 8.63D-01
 TightC=F SS=  1.41D+00  RLast= 5.00D-03 DXNew= 1.3830D+00 1.4986D-02
 Trust test= 8.63D-01 RLast= 5.00D-03 DXMaxT set to 8.22D-01
 ITU=  1  1  1  1  1  0
     Eigenvalues ---    0.00461   0.00461   0.00461   0.00462   0.00462
     Eigenvalues ---    0.00462   0.00462   0.00462   0.00462   0.00462
     Eigenvalues ---    0.00462   0.00462   0.00647   0.01552   0.02512
     Eigenvalues ---    0.03520   0.03522   0.03523   0.03523   0.03524
     Eigenvalues ---    0.03525   0.03527   0.03529   0.03551   0.03558
     Eigenvalues ---    0.03637   0.03692   0.04328   0.04878   0.04879
     Eigenvalues ---    0.04879   0.04879   0.04879   0.04880   0.04880
     Eigenvalues ---    0.04884   0.04886   0.04906   0.05277   0.05527
     Eigenvalues ---    0.05586   0.08324   0.08465   0.08476   0.08517
     Eigenvalues ---    0.08520   0.08525   0.08527   0.08528   0.08528
     Eigenvalues ---    0.08531   0.08534   0.10232   0.12177   0.12288
     Eigenvalues ---    0.12296   0.12326   0.12329   0.12332   0.12333
     Eigenvalues ---    0.12334   0.12334   0.12336   0.12338   0.13306
     Eigenvalues ---    0.15496   0.16000   0.16034   0.16036   0.21160
     Eigenvalues ---    0.21838   0.21904   0.21909   0.21910   0.21911
     Eigenvalues ---    0.21911   0.21911   0.21914   0.21942   0.22027
     Eigenvalues ---    0.22198   0.25179   0.28480   0.29887   0.30072
     Eigenvalues ---    0.30076   0.30077   0.30080   0.30080   0.30081
     Eigenvalues ---    0.30083   0.30084   0.30100   0.30224   0.32186
     Eigenvalues ---    0.32236   0.32265   0.32278   0.32280   0.32280
     Eigenvalues ---    0.32281   0.32281   0.32281   0.32282   0.32283
     Eigenvalues ---    0.32285   0.32287   0.32287   0.32287   0.32287
     Eigenvalues ---    0.32287   0.32287   0.32287   0.32288   0.32288
     Eigenvalues ---    0.32289   0.32289   0.32289   0.32289   0.32311
     Eigenvalues ---    0.32997   0.33331   0.36810   0.44381   0.53371
     Eigenvalues ---    0.92835
 En-DIIS/RFO-DIIS IScMMF=        0 using points:     6    5    4    3
 RFO step:  Lambda=-3.44251163D-07.
 DidBck=F Rises=F RFO-DIIS coefs:    0.92336    0.09895   -0.01936   -0.00295
 Iteration  1 RMS(Cart)=  0.00084649 RMS(Int)=  0.00000121
 Iteration  2 RMS(Cart)=  0.00000150 RMS(Int)=  0.00000064
 Iteration  3 RMS(Cart)=  0.00000000 RMS(Int)=  0.00000064
 Variable       Old X    -DE/DX   Delta X   Delta X   Delta X     New X
                                 (Linear)    (Quad)   (Total)
    R1        2.85160  -0.00001  -0.00010   0.00020   0.00010   2.85169
    R2        2.61064   0.00021   0.00002   0.00111   0.00114   2.61178
    R3        2.33341  -0.00013   0.00000  -0.00055  -0.00055   2.33286
    R4        2.90112   0.00004  -0.00007   0.00002  -0.00005   2.90107
    R5        2.07746  -0.00002   0.00004  -0.00007  -0.00003   2.07744
    R6        2.07747  -0.00003   0.00004  -0.00010  -0.00006   2.07741
    R7        2.90903   0.00003  -0.00005   0.00014   0.00009   2.90912
    R8        2.07360  -0.00002   0.00003  -0.00007  -0.00004   2.07356
    R9        2.07359  -0.00001   0.00003  -0.00006  -0.00003   2.07356
   R10        2.90863   0.00003  -0.00004   0.00000  -0.00004   2.90858
   R11        2.08084  -0.00002   0.00002  -0.00003  -0.00001   2.08083
   R12        2.08084  -0.00002   0.00002  -0.00003   0.00000   2.08083
   R13        2.90886   0.00004  -0.00004   0.00002  -0.00002   2.90884
   R14        2.08013  -0.00002   0.00002  -0.00004  -0.00002   2.08011
   R15        2.08013  -0.00002   0.00002  -0.00004  -0.00002   2.08011
   R16        2.90900   0.00004  -0.00004   0.00005   0.00001   2.90901
   R17        2.08053  -0.00002   0.00002  -0.00005  -0.00002   2.08051
   R18        2.08053  -0.00002   0.00002  -0.00004  -0.00002   2.08051
   R19        2.90905   0.00004  -0.00004   0.00004   0.00000   2.90904
   R20        2.08051  -0.00002   0.00002  -0.00005  -0.00002   2.08049
   R21        2.08051  -0.00002   0.00002  -0.00005  -0.00002   2.08049
   R22        2.90900   0.00004  -0.00004   0.00004   0.00000   2.90900
   R23        2.08058  -0.00002   0.00002  -0.00004  -0.00002   2.08056
   R24        2.08057  -0.00002   0.00002  -0.00004  -0.00002   2.08056
   R25        2.90907   0.00004  -0.00004   0.00002  -0.00002   2.90905
   R26        2.08058  -0.00002   0.00002  -0.00004  -0.00002   2.08056
   R27        2.08058  -0.00002   0.00002  -0.00004  -0.00002   2.08056
   R28        2.90906   0.00004  -0.00004   0.00002  -0.00002   2.90904
   R29        2.08058  -0.00002   0.00002  -0.00004  -0.00002   2.08057
   R30        2.08058  -0.00002   0.00002  -0.00004  -0.00002   2.08057
   R31        2.90884   0.00004  -0.00004   0.00001  -0.00003   2.90881
   R32        2.08066  -0.00002   0.00002  -0.00003  -0.00001   2.08064
   R33        2.08066  -0.00002   0.00002  -0.00003  -0.00001   2.08065
   R34        2.90971   0.00003  -0.00004   0.00004   0.00000   2.90971
   R35        2.08080  -0.00002   0.00002  -0.00004  -0.00002   2.08078
   R36        2.08080  -0.00002   0.00002  -0.00004  -0.00002   2.08078
   R37        2.90460   0.00002  -0.00003  -0.00004  -0.00007   2.90453
   R38        2.07898  -0.00002   0.00003  -0.00006  -0.00003   2.07895
   R39        2.07898  -0.00002   0.00003  -0.00005  -0.00003   2.07895
   R40        2.07158   0.00001   0.00001   0.00000   0.00001   2.07159
   R41        2.07376   0.00000   0.00001   0.00000   0.00001   2.07377
   R42        2.07376   0.00000   0.00001   0.00000   0.00001   2.07377
   R43        1.85652   0.00000  -0.00003   0.00014   0.00011   1.85662
    A1        1.97982  -0.00005  -0.00015   0.00047   0.00031   1.98013
    A2        2.18313   0.00002   0.00004   0.00030   0.00033   2.18346
    A3        2.12024   0.00003   0.00011  -0.00076  -0.00065   2.11959
    A4        2.03871  -0.00004   0.00001  -0.00011  -0.00010   2.03861
    A5        1.85888   0.00003   0.00000   0.00024   0.00024   1.85912
    A6        1.85897  -0.00001  -0.00001  -0.00003  -0.00004   1.85893
    A7        1.92898  -0.00001   0.00004  -0.00023  -0.00018   1.92879
    A8        1.92897   0.00002   0.00005  -0.00017  -0.00013   1.92885
    A9        1.83701   0.00001  -0.00011   0.00036   0.00026   1.83727
   A10        1.95601  -0.00001   0.00001  -0.00007  -0.00006   1.95596
   A11        1.91209   0.00000   0.00003  -0.00012  -0.00009   1.91200
   A12        1.91208   0.00000   0.00003  -0.00009  -0.00005   1.91203
   A13        1.91502   0.00001   0.00000   0.00001   0.00001   1.91503
   A14        1.91503   0.00000  -0.00001   0.00000   0.00000   1.91503
   A15        1.85064   0.00001  -0.00007   0.00028   0.00021   1.85085
   A16        1.97322  -0.00003   0.00005  -0.00027  -0.00022   1.97300
   A17        1.91061   0.00001   0.00000   0.00001   0.00000   1.91061
   A18        1.91061   0.00001  -0.00001   0.00001   0.00000   1.91061
   A19        1.90624   0.00001   0.00000   0.00003   0.00003   1.90627
   A20        1.90625   0.00001   0.00000   0.00003   0.00003   1.90627
   A21        1.85304   0.00000  -0.00005   0.00023   0.00018   1.85322
   A22        1.97941  -0.00002   0.00005  -0.00027  -0.00023   1.97919
   A23        1.90626   0.00001   0.00000   0.00005   0.00004   1.90630
   A24        1.90626   0.00001  -0.00001   0.00005   0.00004   1.90630
   A25        1.90716   0.00000   0.00000  -0.00001  -0.00001   1.90716
   A26        1.90716   0.00000   0.00000  -0.00001   0.00000   1.90716
   A27        1.85335   0.00000  -0.00005   0.00023   0.00018   1.85353
   A28        1.97904  -0.00001   0.00004  -0.00021  -0.00016   1.97887
   A29        1.90694   0.00000   0.00000  -0.00001   0.00000   1.90694
   A30        1.90694   0.00000   0.00000   0.00000   0.00000   1.90694
   A31        1.90670   0.00000   0.00000   0.00000   0.00000   1.90670
   A32        1.90670   0.00000   0.00000   0.00000   0.00000   1.90670
   A33        1.85331   0.00000  -0.00005   0.00024   0.00019   1.85350
   A34        1.98001  -0.00001   0.00004  -0.00022  -0.00018   1.97983
   A35        1.90665   0.00000   0.00000   0.00000   0.00000   1.90665
   A36        1.90665   0.00000   0.00000   0.00000   0.00000   1.90666
   A37        1.90657   0.00000   0.00000   0.00000   0.00000   1.90657
   A38        1.90657   0.00000   0.00000   0.00001   0.00001   1.90657
   A39        1.85311   0.00000  -0.00005   0.00024   0.00019   1.85330
   A40        1.97984  -0.00001   0.00004  -0.00022  -0.00017   1.97967
   A41        1.90663   0.00000   0.00000   0.00000   0.00000   1.90663
   A42        1.90663   0.00000   0.00000   0.00000   0.00001   1.90664
   A43        1.90668   0.00000   0.00000   0.00000   0.00000   1.90668
   A44        1.90668   0.00000   0.00000   0.00000   0.00000   1.90669
   A45        1.85309   0.00000  -0.00005   0.00024   0.00019   1.85328
   A46        1.98021  -0.00001   0.00005  -0.00024  -0.00019   1.98002
   A47        1.90665   0.00000   0.00000   0.00000   0.00000   1.90665
   A48        1.90665   0.00000   0.00000   0.00001   0.00001   1.90665
   A49        1.90651   0.00000   0.00000   0.00000   0.00000   1.90651
   A50        1.90651   0.00000   0.00000   0.00001   0.00001   1.90652
   A51        1.85302   0.00000  -0.00006   0.00025   0.00019   1.85321
   A52        1.98016  -0.00001   0.00005  -0.00026  -0.00021   1.97995
   A53        1.90655   0.00000   0.00000   0.00001   0.00001   1.90656
   A54        1.90655   0.00000   0.00000   0.00002   0.00001   1.90657
   A55        1.90663   0.00000   0.00000   0.00000   0.00001   1.90664
   A56        1.90663   0.00000   0.00000   0.00001   0.00001   1.90664
   A57        1.85301   0.00000  -0.00006   0.00026   0.00020   1.85321
   A58        1.98049  -0.00001   0.00005  -0.00024  -0.00019   1.98030
   A59        1.90657   0.00000   0.00000   0.00000   0.00000   1.90657
   A60        1.90657   0.00000   0.00000   0.00000   0.00000   1.90657
   A61        1.90645   0.00000   0.00000   0.00001   0.00001   1.90646
   A62        1.90645   0.00000   0.00000   0.00001   0.00001   1.90646
   A63        1.85297   0.00000  -0.00006   0.00026   0.00020   1.85317
   A64        1.98071  -0.00001   0.00005  -0.00028  -0.00024   1.98048
   A65        1.90743   0.00000   0.00000   0.00001   0.00002   1.90744
   A66        1.90742   0.00000   0.00000   0.00002   0.00002   1.90744
   A67        1.90558   0.00000   0.00000   0.00001   0.00001   1.90559
   A68        1.90558   0.00000   0.00000   0.00002   0.00001   1.90560
   A69        1.85276   0.00000  -0.00006   0.00026   0.00021   1.85297
   A70        1.97443  -0.00001   0.00005  -0.00025  -0.00020   1.97424
   A71        1.90485   0.00000  -0.00001   0.00007   0.00006   1.90491
   A72        1.90485   0.00000  -0.00001   0.00007   0.00006   1.90491
   A73        1.91142   0.00000   0.00001  -0.00008  -0.00007   1.91135
   A74        1.91142   0.00000   0.00001  -0.00008  -0.00007   1.91135
   A75        1.85289   0.00001  -0.00006   0.00031   0.00025   1.85314
   A76        1.94526   0.00000   0.00002  -0.00010  -0.00008   1.94517
   A77        1.93802  -0.00001   0.00001  -0.00001  -0.00001   1.93801
   A78        1.93802  -0.00001   0.00001  -0.00001  -0.00001   1.93801
   A79        1.88088   0.00000  -0.00001   0.00004   0.00003   1.88091
   A80        1.88088   0.00000  -0.00001   0.00004   0.00003   1.88091
   A81        1.87797   0.00001  -0.00002   0.00006   0.00005   1.87802
   A82        1.91533  -0.00008  -0.00011  -0.00031  -0.00042   1.91492
    D1        0.00064  -0.00004  -0.00011  -0.00278  -0.00289  -0.00225
    D2        2.16512  -0.00006  -0.00004  -0.00296  -0.00300   2.16212
    D3       -2.16391  -0.00003  -0.00017  -0.00245  -0.00262  -2.16653
    D4        3.14020   0.00005   0.00013   0.00318   0.00331  -3.13968
    D5       -0.97851   0.00004   0.00019   0.00300   0.00319  -0.97531
    D6        0.97564   0.00006   0.00007   0.00351   0.00358   0.97922
    D7        3.14060   0.00005   0.00011   0.00293   0.00305  -3.13954
    D8        0.00096  -0.00004  -0.00011  -0.00279  -0.00290  -0.00194
    D9        3.14159   0.00001   0.00000   0.00010   0.00010  -3.14149
   D10       -1.01165   0.00001   0.00003  -0.00001   0.00001  -1.01164
   D11        1.01164   0.00001  -0.00002   0.00020   0.00018   1.01183
   D12        1.01329   0.00001  -0.00004   0.00004   0.00000   1.01330
   D13       -3.13995   0.00000  -0.00002  -0.00007  -0.00009  -3.14004
   D14       -1.11666   0.00001  -0.00006   0.00015   0.00008  -1.11657
   D15       -1.01318  -0.00002   0.00004  -0.00016  -0.00013  -1.01330
   D16        1.11677  -0.00002   0.00006  -0.00028  -0.00022   1.11655
   D17        3.14006  -0.00001   0.00001  -0.00006  -0.00005   3.14001
   D18       -3.14157   0.00000   0.00000  -0.00004  -0.00004   3.14157
   D19       -1.01223   0.00000   0.00003  -0.00018  -0.00015  -1.01238
   D20        1.01227   0.00000  -0.00003   0.00011   0.00008   1.01235
   D21        1.01334   0.00001  -0.00004   0.00015   0.00011   1.01345
   D22       -3.14050   0.00000  -0.00001   0.00001   0.00000  -3.14050
   D23       -1.11600   0.00001  -0.00007   0.00030   0.00022  -1.11578
   D24       -1.01331  -0.00001   0.00004  -0.00019  -0.00015  -1.01346
   D25        1.11603  -0.00001   0.00007  -0.00033  -0.00026   1.11578
   D26        3.14053   0.00000   0.00001  -0.00004  -0.00003   3.14050
   D27       -3.14157   0.00000   0.00000  -0.00001  -0.00001  -3.14158
   D28       -1.00998   0.00000   0.00004  -0.00017  -0.00014  -1.01012
   D29        1.01002   0.00000  -0.00003   0.00016   0.00012   1.01014
   D30        1.00982   0.00000  -0.00003   0.00015   0.00012   1.00994
   D31        3.14142   0.00000   0.00001  -0.00002  -0.00001   3.14140
   D32       -1.12177   0.00001  -0.00006   0.00031   0.00025  -1.12152
   D33       -1.00978  -0.00001   0.00003  -0.00016  -0.00013  -1.00992
   D34        1.12181  -0.00001   0.00006  -0.00033  -0.00027   1.12154
   D35       -3.14138   0.00000  -0.00001   0.00000  -0.00001  -3.14138
   D36       -3.14159   0.00000   0.00000   0.00000   0.00000  -3.14159
   D37       -1.01035   0.00000   0.00003  -0.00015  -0.00012  -1.01047
   D38        1.01036   0.00000  -0.00003   0.00014   0.00011   1.01047
   D39        1.01050   0.00000  -0.00003   0.00014   0.00011   1.01061
   D40       -3.14144   0.00000   0.00000  -0.00001  -0.00001  -3.14145
   D41       -1.12073   0.00001  -0.00006   0.00028   0.00022  -1.12051
   D42       -1.01050   0.00000   0.00003  -0.00013  -0.00010  -1.01060
   D43        1.12074  -0.00001   0.00006  -0.00028  -0.00022   1.12052
   D44        3.14145   0.00000   0.00000   0.00001   0.00000   3.14146
   D45       -3.14158   0.00000   0.00000  -0.00001  -0.00001  -3.14159
   D46       -1.01006   0.00000   0.00003  -0.00016  -0.00013  -1.01019
   D47        1.01009   0.00000  -0.00003   0.00013   0.00010   1.01019
   D48        1.01023   0.00000  -0.00003   0.00014   0.00010   1.01034
   D49       -3.14143   0.00000   0.00000  -0.00001  -0.00001  -3.14144
   D50       -1.12129   0.00001  -0.00006   0.00028   0.00022  -1.12107
   D51       -1.01021   0.00000   0.00003  -0.00015  -0.00012  -1.01033
   D52        1.12131  -0.00001   0.00007  -0.00030  -0.00024   1.12107
   D53        3.14146   0.00000   0.00000  -0.00001  -0.00001   3.14145
   D54       -3.14159   0.00000   0.00000   0.00000   0.00000  -3.14159
   D55       -1.01005   0.00000   0.00003  -0.00015  -0.00012  -1.01017
   D56        1.01005   0.00000  -0.00003   0.00014   0.00011   1.01017
   D57        1.01002   0.00000  -0.00003   0.00015   0.00012   1.01015
   D58        3.14157   0.00000   0.00000   0.00000   0.00000   3.14157
   D59       -1.12151   0.00001  -0.00006   0.00030   0.00023  -1.12128
   D60       -1.01002   0.00000   0.00003  -0.00014  -0.00011  -1.01014
   D61        1.12152  -0.00001   0.00006  -0.00030  -0.00023   1.12129
   D62       -3.14156   0.00000   0.00000   0.00000   0.00000  -3.14156
   D63       -3.14159   0.00000   0.00000  -0.00001  -0.00001   3.14159
   D64       -1.01001   0.00000   0.00003  -0.00016  -0.00013  -1.01014
   D65        1.01002   0.00000  -0.00003   0.00014   0.00011   1.01013
   D66        1.01008   0.00000  -0.00003   0.00015   0.00011   1.01020
   D67       -3.14152   0.00000   0.00000  -0.00001  -0.00001  -3.14153
   D68       -1.12149   0.00001  -0.00007   0.00029   0.00023  -1.12126
   D69       -1.01008   0.00000   0.00003  -0.00015  -0.00012  -1.01019
   D70        1.12150  -0.00001   0.00007  -0.00030  -0.00024   1.12126
   D71        3.14153   0.00000   0.00000   0.00000   0.00000   3.14153
   D72        3.14159   0.00000   0.00000   0.00000   0.00000  -3.14159
   D73       -1.00996   0.00000   0.00003  -0.00016  -0.00013  -1.01009
   D74        1.00996   0.00000  -0.00003   0.00016   0.00012   1.01008
   D75        1.00993   0.00000  -0.00003   0.00016   0.00013   1.01006
   D76        3.14157   0.00000   0.00000  -0.00001   0.00000   3.14156
   D77       -1.12170   0.00001  -0.00007   0.00031   0.00025  -1.12145
   D78       -1.00994   0.00000   0.00003  -0.00014  -0.00011  -1.01005
   D79        1.12169  -0.00001   0.00007  -0.00031  -0.00024   1.12145
   D80       -3.14157   0.00000   0.00000   0.00001   0.00001  -3.14156
   D81        3.14159   0.00000   0.00000   0.00000   0.00000   3.14159
   D82       -1.00995   0.00000   0.00004  -0.00016  -0.00013  -1.01008
   D83        1.00995   0.00000  -0.00003   0.00015   0.00011   1.01006
   D84        1.01000   0.00000  -0.00003   0.00016   0.00013   1.01013
   D85       -3.14154   0.00000   0.00000   0.00000   0.00000  -3.14154
   D86       -1.12164   0.00001  -0.00007   0.00031   0.00024  -1.12140
   D87       -1.01001   0.00000   0.00003  -0.00016  -0.00012  -1.01013
   D88        1.12164  -0.00001   0.00007  -0.00031  -0.00024   1.12139
   D89        3.14153   0.00000   0.00000  -0.00001  -0.00001   3.14153
   D90        3.14159   0.00000   0.00000   0.00000   0.00000   3.14159
   D91       -1.01030   0.00000   0.00003  -0.00017  -0.00013  -1.01043
   D92        1.01029   0.00000  -0.00003   0.00017   0.00013   1.01042
   D93        1.00987   0.00000  -0.00004   0.00017   0.00013   1.01001
   D94        3.14117   0.00000   0.00000   0.00000   0.00000   3.14117
   D95       -1.12142   0.00001  -0.00007   0.00033   0.00026  -1.12116
   D96       -1.00989   0.00000   0.00003  -0.00015  -0.00012  -1.01001
   D97        1.12141  -0.00001   0.00007  -0.00032  -0.00026   1.12116
   D98       -3.14119   0.00000   0.00000   0.00001   0.00001  -3.14117
   D99        3.14159   0.00000   0.00000   0.00000   0.00000   3.14159
   D100      -1.00895  -0.00001   0.00004  -0.00023  -0.00018  -1.00913
   D101       1.00894   0.00001  -0.00004   0.00022   0.00018   1.00912
   D102       1.00927   0.00000  -0.00004   0.00017   0.00014   1.00940
   D103      -3.14127   0.00000   0.00001  -0.00006  -0.00005  -3.14132
   D104      -1.12338   0.00001  -0.00008   0.00039   0.00031  -1.12306
   D105      -1.00928   0.00000   0.00004  -0.00016  -0.00012  -1.00940
   D106       1.12337  -0.00001   0.00008  -0.00039  -0.00031   1.12306
   D107       3.14126   0.00000  -0.00001   0.00006   0.00005   3.14132
   D108       3.14158   0.00000   0.00000   0.00000   0.00000   3.14158
   D109      -1.04437   0.00000   0.00001  -0.00003  -0.00003  -1.04440
   D110       1.04435   0.00000   0.00000   0.00003   0.00002   1.04437
   D111       1.01261   0.00000  -0.00003   0.00014   0.00011   1.01273
   D112       3.10984   0.00000  -0.00002   0.00011   0.00009   3.10993
   D113      -1.08462   0.00000  -0.00003   0.00017   0.00014  -1.08448
   D114      -1.01263   0.00000   0.00003  -0.00014  -0.00011  -1.01274
   D115       1.08460   0.00000   0.00003  -0.00017  -0.00013   1.08447
   D116      -3.10986   0.00000   0.00002  -0.00011  -0.00009  -3.10995
         Item               Value     Threshold  Converged?
 Maximum Force            0.000207     0.000450     YES
 RMS     Force            0.000023     0.000300     YES
 Maximum Displacement     0.008574     0.001800     NO 
 RMS     Displacement     0.000846     0.001200     YES
 Predicted change in Energy=-8.285548D-07
 GradGradGradGradGradGradGradGradGradGradGradGradGradGradGradGradGradGrad

                          Input orientation:                          
 ---------------------------------------------------------------------
 Center     Atomic      Atomic             Coordinates (Angstroms)
 Number     Number       Type             X           Y           Z
 ---------------------------------------------------------------------
      1          6           0       -9.308416    0.467038    0.000858
      2          6           0       -7.929052    1.079074    0.000353
      3          6           0       -6.740540    0.107368    0.000618
      4          6           0       -5.389749    0.845773    0.000205
      5          6           0       -4.181725   -0.108000    0.000488
      6          6           0       -2.826524    0.621969    0.000098
      7          6           0       -1.618625   -0.332322    0.000375
      8          6           0       -0.262631    0.396396   -0.000012
      9          6           0        0.945107   -0.558089    0.000262
     10          6           0        2.301362    0.170156   -0.000128
     11          6           0        3.509050   -0.784427    0.000145
     12          6           0        4.865450   -0.056721   -0.000252
     13          6           0        6.073584   -1.011314    0.000025
     14          6           0        7.423425   -0.276244   -0.000377
     15          8           0       -9.296983   -0.915008   -0.001347
     16          8           0      -10.366921    1.102286   -0.001200
     17          1           0       -7.882551    1.744289   -0.873638
     18          1           0       -7.882443    1.744980    0.873793
     19          1           0       -6.803330   -0.549288    0.877478
     20          1           0       -6.803482   -0.549991   -0.875707
     21          1           0       -5.331628    1.504134   -0.880515
     22          1           0       -5.331479    1.504842    0.880386
     23          1           0       -4.239694   -0.766016    0.881000
     24          1           0       -4.239830   -0.766711   -0.879496
     25          1           0       -2.768819    1.280148   -0.880571
     26          1           0       -2.768681    1.280839    0.880241
     27          1           0       -1.676451   -0.990576    0.880966
     28          1           0       -1.676587   -0.991263   -0.879693
     29          1           0       -0.204730    1.054672   -0.880628
     30          1           0       -0.204591    1.055358    0.880080
     31          1           0        0.887143   -1.216394    0.880857
     32          1           0        0.887002   -1.217081   -0.879810
     33          1           0        2.359389    0.828455   -0.880725
     34          1           0        2.359531    0.829144    0.879944
     35          1           0        3.450928   -1.442756    0.880765
     36          1           0        3.450782   -1.443450   -0.879946
     37          1           0        4.924741    0.601637   -0.880863
     38          1           0        4.924885    0.602336    0.879827
     39          1           0        6.013560   -1.668945    0.879922
     40          1           0        6.013414   -1.669646   -0.879336
     41          1           0        8.263455   -0.980582   -0.000159
     42          1           0        7.523253    0.363759   -0.886209
     43          1           0        7.523393    0.364477    0.884920
     44          1           0      -10.219092   -1.254105   -0.002794
 ---------------------------------------------------------------------
                    Distance matrix (angstroms):
                    1          2          3          4          5
     1  C    0.000000
     2  C    1.509052   0.000000
     3  C    2.592943   1.535179   0.000000
     4  C    3.936928   2.549998   1.539441   0.000000
     5  C    5.158841   3.930853   2.567862   1.539157   0.000000
     6  C    6.483744   5.122962   3.947700   2.572977   1.539293
     7  C    7.731226   6.466337   5.140752   3.950858   2.572897
     8  C    9.046061   7.696756   6.484353   5.146773   3.951418
     9  C   10.304642   9.023913   7.714402   6.488546   5.146551
    10  C   11.613574  10.270711   9.042120   7.720728   6.489051
    11  C   12.878417  11.588909  10.288313   9.046887   7.720464
    12  C   14.183540  12.844816  11.607149  10.294833   9.047320
    13  C   15.452878  14.157808  12.862861  11.612784  10.295014
    14  C   16.748343  15.412185  14.169159  12.862206  11.606369
    15  O    1.382095   2.418182   2.753300   4.285654   5.178526
    16  O    1.234494   2.437980   3.760386   4.983778   6.302495
    17  H    2.104568   1.099333   2.178997   2.790161   4.229798
    18  H    2.104412   1.099318   2.179025   2.790207   4.229836
    19  H    2.841978   2.165216   1.097280   2.171178   2.799404
    20  H    2.842078   2.165235   1.097282   2.171180   2.799408
    21  H    4.203241   2.775466   2.170802   1.101129   2.167353
    22  H    4.203170   2.775449   2.170801   1.101129   2.167352
    23  H    5.290276   4.217968   2.791433   2.167092   1.100749
    24  H    5.290343   4.217987   2.791445   2.167093   1.100749
    25  H    6.648639   5.238745   4.233966   2.798878   2.167838
    26  H    6.648588   5.238734   4.233962   2.798882   2.167841
    27  H    7.819599   6.644844   5.255995   4.235150   2.798317
    28  H    7.819644   6.644855   5.256002   4.235150   2.798319
    29  H    9.165121   7.774437   6.662642   5.263452   4.236114
    30  H    9.165085   7.774431   6.662639   5.263456   4.236116
    31  H   10.371006   9.152581   7.791579   6.665391   5.262794
    32  H   10.371036   9.152586   7.791580   6.665388   5.262792
    33  H   11.706643  10.329139   9.170901   7.799069   6.666307
    34  H   11.706618  10.329137   9.170903   7.799073   6.666311
    35  H   12.931451  11.689255  10.346186   9.174438   7.798323
    36  H   12.931470  11.689254  10.346181   9.174431   7.798317
    37  H   14.261077  12.892807  11.708974  10.354930   9.176496
    38  H   14.261058  12.892806  11.708977  10.354934   9.176500
    39  H   15.495101  14.238036  12.907189  11.710387  10.351511
    40  H   15.495117  14.238036  12.907185  11.710382  10.351506
    41  H   17.631400  16.322973  15.043387  13.774815  12.475732
    42  H   16.855345  15.494237  14.293634  12.952362  11.747991
    43  H   16.855322  15.494229  14.293630  12.952358  11.747988
    44  H    1.947222   3.269254   3.735498   5.266123   6.145191
                    6          7          8          9         10
     6  C    0.000000
     7  C    1.539379   0.000000
     8  C    2.573796   1.539399   0.000000
     9  C    3.951928   2.573654   1.539375   0.000000
    10  C    5.147752   3.952061   2.573956   1.539405   0.000000
    11  C    6.489795   5.147568   3.952205   2.573913   1.539395
    12  C    7.721857   6.489930   5.148061   3.952272   2.574105
    13  C    9.048731   7.722118   6.490706   5.148464   3.952914
    14  C   10.289230   9.042225   7.715433   6.484446   5.141479
    15  O    6.650499   7.700435   9.129036  10.248308  11.649000
    16  O    7.555679   8.865144  10.128916  11.433233  12.702530
    17  H    5.252279   6.656799   7.787376   9.164726  10.341809
    18  H    5.252315   6.656835   7.787409   9.164760  10.341842
    19  H    4.237526   5.262846   6.666712   7.797940   9.175141
    20  H    4.237537   5.262855   6.666725   7.797950   9.175154
    21  H    2.798078   4.234965   5.262803   6.665279   7.798533
    22  H    2.798066   4.234958   5.262791   6.665271   7.798523
    23  H    2.167842   2.798855   4.236085   5.263183   6.666200
    24  H    2.167845   2.798853   4.236085   5.263181   6.666198
    25  H    1.100958   2.167734   2.799532   4.236536   5.264409
    26  H    1.100958   2.167736   2.799531   4.236537   5.264409
    27  H    2.167694   1.100946   2.167649   2.799152   4.236346
    28  H    2.167696   1.100947   2.167650   2.799150   4.236344
    29  H    2.799413   2.167722   1.100983   2.167738   2.799668
    30  H    2.799415   2.167725   1.100983   2.167740   2.799670
    31  H    4.236346   2.799233   2.167718   1.100987   2.167642
    32  H    4.236345   2.799231   2.167720   1.100987   2.167644
    33  H    5.264236   4.236548   2.799521   2.167679   1.100988
    34  H    5.264239   4.236552   2.799523   2.167682   1.100988
    35  H    6.666713   5.263889   4.236599   2.799475   2.167708
    36  H    6.666708   5.263883   4.236597   2.799471   2.167711
    37  H    7.801193   6.668171   5.265629   4.237786   2.800711
    38  H    7.801195   6.668175   5.265630   4.237789   2.800710
    39  H    9.174392   7.798104   6.665621   5.262796   4.235232
    40  H    9.174388   7.798099   6.665619   5.262792   4.235234
    41  H   11.205168   9.903320   8.636563   7.330533   6.072129
    42  H   10.390866   9.211107   7.836224   6.701316   5.300072
    43  H   10.390860   9.211104   7.836217   6.701312   5.300063
    44  H    7.626908   8.649723  10.092337  11.185874  12.601202
                   11         12         13         14         15
    11  C    0.000000
    12  C    1.539278   0.000000
    13  C    2.574550   1.539752   0.000000
    14  C    3.947225   2.567378   1.537011   0.000000
    15  O   12.806699  14.188416  15.370868  16.732605   0.000000
    16  O   14.003651  15.276400  16.575810  17.843676   2.283471
    17  H   11.701559  12.904184  14.252380  15.463443   3.135821
    18  H   11.701593  12.904218  14.252414  15.463477   3.137248
    19  H   10.352304  11.712107  12.915041  14.256429   2.669155
    20  H   10.352314  11.712118  12.915051  14.256439   2.667450
    21  H    9.174457  10.353334  11.712459  12.908748   4.727496
    22  H    9.174450  10.353326  11.712452  12.908741   4.728461
    23  H    7.798672   9.175148  10.353742  11.706624   5.135845
    24  H    7.798668   9.175144  10.353737  11.706619   5.134972
    25  H    6.667066   7.800272   9.176837  10.347896   6.943246
    26  H    6.667068   7.800275   9.176840  10.347900   6.943894
    27  H    5.263816   6.666715   7.799969   9.170321   7.671812
    28  H    5.263813   6.666711   7.799965   9.170315   7.671228
    29  H    4.236768   5.264691   6.667913   7.793261   9.344616
    30  H    4.236771   5.264695   6.667916   7.793267   9.345097
    31  H    2.799401   4.236522   5.264702   6.662090  10.226707
    32  H    2.799401   4.236520   5.264701   6.662087  10.226265
    33  H    2.167727   2.799841   4.237418   5.257360  11.818797
    34  H    2.167729   2.799845   4.237420   5.257364  11.819181
    35  H    1.101030   2.167522   2.800029   4.232954  12.789287
    36  H    1.101030   2.167525   2.800032   4.232955  12.788929
    37  H    2.168301   1.101103   2.167352   2.790942  14.329382
    38  H    2.168304   1.101103   2.167355   2.790944  14.329701
    39  H    2.798026   2.166132   1.100135   2.168470  15.354406
    40  H    2.798024   2.166134   1.100135   2.168472  15.354107
    41  H    4.758450   3.521357   2.190087   1.096239  17.560560
    42  H    4.268229   2.832956   2.185814   1.097392  16.891967
    43  H    4.268226   2.832948   2.185815   1.097392  16.892234
    44  H   13.736174  15.131990  16.294484  17.669596   0.982483
                   16         17         18         19         20
    16  O    0.000000
    17  H    2.710241   0.000000
    18  H    2.711328   1.747431   0.000000
    19  H    4.024792   3.080848   2.535382   0.000000
    20  H    4.024037   2.535373   3.080876   1.753185   0.000000
    21  H    5.127265   2.562212   3.105198   3.077822   2.527016
    22  H    5.127857   3.105142   2.562250   2.527015   3.077823
    23  H    6.466199   4.759285   4.424339   2.572783   3.115396
    24  H    6.465740   4.424317   4.759332   3.115408   2.572799
    25  H    7.650887   5.134757   5.426141   4.766010   4.430343
    26  H    7.651279   5.426099   5.134786   4.430324   4.766017
    27  H    8.982347   7.005270   6.782157   5.145837   5.437505
    28  H    8.982015   6.782129   7.005311   5.437507   5.145852
    29  H   10.200284   7.708733   7.905808   7.014638   6.791061
    30  H   10.200578   7.905772   7.708763   6.791042   7.014649
    31  H   11.524246   9.420798   9.256102   7.719353   7.916775
    32  H   11.523984   9.256069   9.420833   7.916768   7.719364
    33  H   12.759604  10.282808  10.431370   9.431059   9.265978
    34  H   12.759843  10.431336  10.282841   9.265964   9.431073
    35  H   14.077928  11.903064  11.773148  10.293110  10.441990
    36  H   14.077708  11.773112  11.903095  10.441977  10.293115
    37  H   15.325122  12.858166  12.977288  11.914866  11.784630
    38  H   15.325322  12.977254  12.858201  11.784620  11.914880
    39  H   16.636594  14.416208  14.309222  12.865703  12.985025
    40  H   16.636408  14.309187  14.416240  12.985011  12.865709
    41  H   18.746446  16.397604  16.397637  15.098486  15.098496
    42  H   17.927269  15.467541  15.567300  14.463583  14.355849
    43  H   17.927434  15.567258  15.467569  14.355835  14.463589
    44  H    2.361024   3.899764   3.901646   3.597092   3.595016
                   21         22         23         24         25
    21  H    0.000000
    22  H    1.760901   0.000000
    23  H    3.073896   2.519681   0.000000
    24  H    2.519675   3.073896   1.760496   0.000000
    25  H    2.572578   3.117480   3.074637   2.520616   0.000000
    26  H    3.117502   2.572569   2.520615   3.074641   1.760812
    27  H    4.763057   4.425646   2.573061   3.117732   3.074487
    28  H    4.425645   4.763051   3.117738   2.573060   2.520374
    29  H    5.146563   5.439429   4.764365   4.427129   2.573985
    30  H    5.439449   5.146554   4.427128   4.764367   3.118603
    31  H    7.012618   6.787959   5.146581   5.439384   4.764599
    32  H    6.787958   7.012608   5.439386   5.146575   4.427323
    33  H    7.720640   7.918868   7.013837   6.789274   5.148063
    34  H    7.918886   7.720635   6.789279   7.013839   5.440845
    35  H    9.429717   9.263855   7.720340   7.918542   7.014397
    36  H    9.263853   9.429703   7.918540   7.720329   6.789803
    37  H   10.296000  10.445469   9.431941   9.266160   7.723422
    38  H   10.445483  10.295996   9.266170   9.431941   7.921586
    39  H   11.911375  11.780613  10.292935  10.442298   9.430094
    40  H   11.780614  11.911364  10.442296  10.292924   9.264389
    41  H   13.848290  13.848282  12.535997  12.535992  11.295889
    42  H   12.905365  13.025631  11.948487  11.817280  10.332790
    43  H   13.025634  12.905355  11.817285  11.948479  10.482607
    44  H    5.680280   5.681598   6.064035   6.062816   7.918301
                   26         27         28         29         30
    26  H    0.000000
    27  H    2.520376   0.000000
    28  H    3.074490   1.760659   0.000000
    29  H    3.118599   3.074445   2.520360   0.000000
    30  H    2.573985   2.520361   3.074449   1.760707   0.000000
    31  H    4.427327   2.573520   3.118161   3.074532   2.520465
    32  H    4.764599   3.118161   2.573516   2.520464   3.074536
    33  H    5.440841   4.764497   4.427243   2.574078   3.118639
    34  H    5.148066   4.427248   4.764499   3.118638   2.574081
    35  H    6.789809   5.147279   5.440080   4.764817   4.427572
    36  H    7.014395   5.440076   5.147270   4.427570   4.764818
    37  H    7.921587   7.015334   6.790793   5.149438   5.442135
    38  H    7.723427   6.790803   7.015334   5.442128   5.149442
    39  H    9.264394   7.719874   7.917946   7.013184   6.788758
    40  H    9.430094   7.917943   7.719865   6.788757   7.013186
    41  H   11.295891   9.978888   9.978884   8.753721   8.753724
    42  H   10.482618   9.465288   9.299096   7.758808   7.957239
    43  H   10.332789   9.299102   9.465280   7.957223   7.758806
    44  H    7.919237   8.592275   8.591416  10.314480  10.315198
                   31         32         33         34         35
    31  H    0.000000
    32  H    1.760666   0.000000
    33  H    3.074424   2.520346   0.000000
    34  H    2.520347   3.074428   1.760669   0.000000
    35  H    2.573759   3.118376   3.074525   2.520452   0.000000
    36  H    3.118369   2.573754   2.520455   3.074528   1.760711
    37  H    4.765615   4.428439   2.575360   3.119696   3.074898
    38  H    4.428447   4.765617   3.119687   2.575361   2.520903
    39  H    5.146354   5.438974   4.763386   4.426328   2.572595
    40  H    5.438968   5.146349   4.426331   4.763389   3.117012
    41  H    7.432481   7.432481   6.237468   6.237468   4.914270
    42  H    7.046798   6.821944   5.184733   5.477217   4.792653
    43  H    6.821948   7.046792   5.477199   5.184728   4.455455
    44  H   11.141396  11.140729  12.779906  12.780489  13.699843
                   36         37         38         39         40
    36  H    0.000000
    37  H    2.520900   0.000000
    38  H    3.074902   1.760691   0.000000
    39  H    3.117020   3.072691   2.518716   0.000000
    40  H    2.572595   2.518717   3.072695   1.759258   0.000000
    41  H    4.914274   3.798166   3.798164   2.512053   2.512061
    42  H    4.455453   2.609383   3.150765   3.087114   2.532667
    43  H    4.792652   3.150750   2.609376   2.532671   3.087117
    44  H   13.699295  15.282357  15.282847  16.261927  16.261464
                   41         42         43         44
    41  H    0.000000
    42  H    1.772071   0.000000
    43  H    1.772072   1.771130   0.000000
    44  H   18.484571  17.837844  17.838262   0.000000
 Stoichiometry    C14H28O2
 Framework group  C1[X(C14H28O2)]
 Deg. of freedom   126
 Full point group                 C1      NOp   1
 Largest Abelian subgroup         C1      NOp   1
 Largest concise Abelian subgroup C1      NOp   1
                         Standard orientation:                         
 ---------------------------------------------------------------------
 Center     Atomic      Atomic             Coordinates (Angstroms)
 Number     Number       Type             X           Y           Z
 ---------------------------------------------------------------------
      1          6           0        7.402460    0.004287    0.000892
      2          6           0        6.061836   -0.688507    0.000387
      3          6           0        4.817768    0.210976    0.000652
      4          6           0        3.513165   -0.606268    0.000239
      5          6           0        2.250683    0.274155    0.000522
      6          6           0        0.941177   -0.534929    0.000132
      7          6           0       -0.321210    0.346018    0.000409
      8          6           0       -1.631582   -0.461864    0.000021
      9          6           0       -2.893821    0.419287    0.000296
     10          6           0       -4.204482   -0.388139   -0.000094
     11          6           0       -5.466676    0.493113    0.000179
     12          6           0       -6.777513   -0.313783   -0.000218
     13          6           0       -8.040153    0.567452    0.000059
     14          6           0       -9.344007   -0.246407   -0.000343
     15          8           0        7.309053    1.383219   -0.001313
     16          8           0        8.496788   -0.567044   -0.001166
     17          1           0        6.054883   -1.355309   -0.873604
     18          1           0        6.054816   -1.356004    0.873827
     19          1           0        4.841490    0.870200    0.877512
     20          1           0        4.841600    0.870911   -0.875673
     21          1           0        3.494206   -1.266918   -0.880481
     22          1           0        3.494099   -1.267633    0.880420
     23          1           0        2.269512    0.934452    0.881034
     24          1           0        2.269606    0.935153   -0.879462
     25          1           0        0.922623   -1.195373   -0.880537
     26          1           0        0.922525   -1.196071    0.880275
     27          1           0       -0.302539    1.006544    0.881000
     28          1           0       -0.302444    1.007238   -0.879659
     29          1           0       -1.650328   -1.122415   -0.880594
     30          1           0       -1.650425   -1.123109    0.880114
     31          1           0       -2.875014    1.079871    0.880890
     32          1           0       -2.874915    1.080566   -0.879776
     33          1           0       -4.223351   -1.048721   -0.880691
     34          1           0       -4.223451   -1.049417    0.879977
     35          1           0       -5.447713    1.153731    0.880798
     36          1           0       -5.447609    1.154432   -0.879912
     37          1           0       -6.797640   -0.974499   -0.880829
     38          1           0       -6.797743   -0.975206    0.879861
     39          1           0       -8.019251    1.227485    0.879956
     40          1           0       -8.019146    1.228194   -0.879302
     41          1           0      -10.224343    0.406853   -0.000125
     42          1           0       -9.405688   -0.891205   -0.886175
     43          1           0       -9.405785   -0.891930    0.884954
     44          1           0        8.209419    1.776426   -0.002760
 ---------------------------------------------------------------------
 Rotational constants (GHZ):      4.1268860      0.0669636      0.0662449
 Standard basis: 6-31G (6D, 7F)
 There are   200 symmetry adapted cartesian basis functions of A   symmetry.
 There are   200 symmetry adapted basis functions of A   symmetry.
   200 basis functions,   464 primitive gaussians,   200 cartesian basis functions
    64 alpha electrons       64 beta electrons
       nuclear repulsion energy       992.2856137011 Hartrees.
 NAtoms=   44 NActive=   44 NUniq=   44 SFac= 1.00D+00 NAtFMM=   60 NAOKFM=F Big=F
 Integral buffers will be    262144 words long.
 Raffenetti 2 integral format.
 Two-electron integral symmetry is turned on.
 One-electron integrals computed using PRISM.
 NBasis=   200 RedAO= T EigKep=  3.33D-03  NBF=   200
 NBsUse=   200 1.00D-06 EigRej= -1.00D+00 NBFU=   200
 Initial guess from the checkpoint file:  "C:\Users\GHS Azim Shah\Desktop\comp7.chk"
 B after Tr=     0.000000    0.000000    0.000000
         Rot=    1.000000   -0.000069   -0.000006    0.000002 Ang=  -0.01 deg.
 Requested convergence on RMS density matrix=1.00D-08 within 128 cycles.
 Requested convergence on MAX density matrix=1.00D-06.
 Requested convergence on             energy=1.00D-06.
 No special actions if energy rises.
 SCF Done:  E(RB3LYP) =  -700.653397735     A.U. after    8 cycles
            NFock=  8  Conv=0.44D-08     -V/T= 2.0059
 Calling FoFJK, ICntrl=      2127 FMM=F ISym2X=0 I1Cent= 0 IOpClX= 0 NMat=1 NMatS=1 NMatT=0.
 ***** Axes restored to original set *****
 -------------------------------------------------------------------
 Center     Atomic                   Forces (Hartrees/Bohr)
 Number     Number              X              Y              Z
 -------------------------------------------------------------------
      1        6           0.000015939   -0.000250123   -0.000546665
      2        6          -0.000030000    0.000029667    0.000176341
      3        6           0.000008877   -0.000085113    0.000004552
      4        6          -0.000038169    0.000043791    0.000004969
      5        6          -0.000011305   -0.000045886   -0.000000849
      6        6           0.000009026    0.000039081   -0.000000954
      7        6          -0.000005532   -0.000035114    0.000000733
      8        6           0.000001051    0.000036331   -0.000000854
      9        6          -0.000006706   -0.000034701    0.000000854
     10        6           0.000003174    0.000036396   -0.000000927
     11        6          -0.000006414   -0.000039380    0.000000863
     12        6           0.000014520    0.000029113   -0.000000913
     13        6           0.000011090   -0.000027954    0.000000623
     14        6           0.000059364    0.000017530   -0.000000447
     15        8           0.000159960    0.000059793    0.000142640
     16        8          -0.000160401    0.000209013    0.000204515
     17        1          -0.000059103   -0.000037811    0.000002549
     18        1           0.000008007    0.000000918    0.000000342
     19        1           0.000006016   -0.000001403   -0.000003359
     20        1          -0.000001166    0.000007472    0.000010811
     21        1          -0.000002645   -0.000010374    0.000017681
     22        1          -0.000002041   -0.000010768   -0.000018820
     23        1          -0.000000569    0.000008910   -0.000016727
     24        1          -0.000000191    0.000009237    0.000016844
     25        1           0.000000323   -0.000008116    0.000014758
     26        1           0.000000105   -0.000008801   -0.000014656
     27        1           0.000000682    0.000008156   -0.000014702
     28        1           0.000000757    0.000008855    0.000014691
     29        1          -0.000000624   -0.000008503    0.000015305
     30        1          -0.000000762   -0.000009186   -0.000015179
     31        1           0.000000811    0.000008684   -0.000015727
     32        1           0.000000986    0.000009390    0.000015686
     33        1          -0.000001266   -0.000008533    0.000016481
     34        1          -0.000001459   -0.000009275   -0.000016401
     35        1           0.000001277    0.000009476   -0.000017778
     36        1           0.000001436    0.000010196    0.000017721
     37        1           0.000000753   -0.000010377    0.000016729
     38        1           0.000000600   -0.000011133   -0.000016646
     39        1          -0.000006903    0.000005124   -0.000014803
     40        1          -0.000006628    0.000005862    0.000014903
     41        1           0.000008896    0.000005886    0.000000062
     42        1          -0.000002630   -0.000004574    0.000006651
     43        1          -0.000002795   -0.000004879   -0.000006569
     44        1           0.000033660    0.000063121    0.000005669
 -------------------------------------------------------------------
 Cartesian Forces:  Max     0.000546665 RMS     0.000067422

 GradGradGradGradGradGradGradGradGradGradGradGradGradGradGradGradGradGrad
 Berny optimization.
 Using GEDIIS/GDIIS optimizer.
 FormGI is forming the generalized inverse of G from B-inverse, IUseBI=4.
 Internal  Forces:  Max     0.000244809 RMS     0.000036876
 Search for a local minimum.
 Step number   7 out of a maximum of  251
 All quantities printed in internal units (Hartrees-Bohrs-Radians)
 Mixed Optimization -- En-DIIS/RFO-DIIS
 Swapping is turned off.
 Update second derivatives using D2CorX and points    2    3    4    5    6
                                                      7
 DE=  6.58D-07 DEPred=-8.29D-07 R=-7.95D-01
 Trust test=-7.95D-01 RLast= 9.02D-03 DXMaxT set to 4.11D-01
 ITU= -1  1  1  1  1  1  0
     Eigenvalues ---    0.00461   0.00461   0.00461   0.00462   0.00462
     Eigenvalues ---    0.00462   0.00462   0.00462   0.00462   0.00462
     Eigenvalues ---    0.00462   0.00462   0.00647   0.02510   0.03493
     Eigenvalues ---    0.03522   0.03523   0.03524   0.03525   0.03526
     Eigenvalues ---    0.03527   0.03529   0.03530   0.03552   0.03560
     Eigenvalues ---    0.03638   0.04122   0.04236   0.04879   0.04879
     Eigenvalues ---    0.04879   0.04880   0.04880   0.04880   0.04881
     Eigenvalues ---    0.04886   0.04887   0.04908   0.05236   0.05527
     Eigenvalues ---    0.05587   0.08318   0.08458   0.08474   0.08515
     Eigenvalues ---    0.08517   0.08523   0.08524   0.08526   0.08526
     Eigenvalues ---    0.08529   0.08531   0.10167   0.12177   0.12286
     Eigenvalues ---    0.12294   0.12325   0.12327   0.12330   0.12331
     Eigenvalues ---    0.12332   0.12333   0.12335   0.12336   0.12869
     Eigenvalues ---    0.13784   0.16000   0.16029   0.16037   0.19703
     Eigenvalues ---    0.21726   0.21903   0.21907   0.21911   0.21911
     Eigenvalues ---    0.21911   0.21911   0.21911   0.21927   0.21963
     Eigenvalues ---    0.22110   0.24558   0.28940   0.29433   0.30071
     Eigenvalues ---    0.30076   0.30077   0.30079   0.30080   0.30080
     Eigenvalues ---    0.30083   0.30084   0.30101   0.30266   0.30834
     Eigenvalues ---    0.32197   0.32248   0.32276   0.32280   0.32280
     Eigenvalues ---    0.32280   0.32281   0.32281   0.32281   0.32283
     Eigenvalues ---    0.32285   0.32286   0.32287   0.32287   0.32287
     Eigenvalues ---    0.32287   0.32287   0.32287   0.32288   0.32288
     Eigenvalues ---    0.32288   0.32289   0.32289   0.32289   0.32298
     Eigenvalues ---    0.32318   0.34012   0.37716   0.41798   0.53620
     Eigenvalues ---    0.91547
 En-DIIS/RFO-DIIS IScMMF=        0 using points:     7    6    5    4    3
 RFO step:  Lambda=-7.32822390D-07.
 DidBck=T Rises=F RFO-DIIS coefs:    0.35753    0.66424    0.00599   -0.05050    0.02274
 Iteration  1 RMS(Cart)=  0.00059432 RMS(Int)=  0.00000049
 Iteration  2 RMS(Cart)=  0.00000072 RMS(Int)=  0.00000018
 Variable       Old X    -DE/DX   Delta X   Delta X   Delta X     New X
                                 (Linear)    (Quad)   (Total)
    R1        2.85169  -0.00008  -0.00018   0.00008  -0.00010   2.85160
    R2        2.61178  -0.00012  -0.00076   0.00035  -0.00042   2.61136
    R3        2.33286   0.00024   0.00035  -0.00008   0.00027   2.33312
    R4        2.90107   0.00007   0.00014   0.00003   0.00017   2.90123
    R5        2.07744  -0.00003  -0.00005   0.00000  -0.00004   2.07739
    R6        2.07741   0.00000  -0.00003   0.00000  -0.00002   2.07739
    R7        2.90912   0.00002  -0.00002   0.00005   0.00003   2.90915
    R8        2.07356   0.00000   0.00001  -0.00003  -0.00002   2.07354
    R9        2.07356  -0.00001   0.00000  -0.00003  -0.00002   2.07354
   R10        2.90858   0.00006   0.00003   0.00012   0.00015   2.90874
   R11        2.08083  -0.00002  -0.00001  -0.00004  -0.00005   2.08078
   R12        2.08083  -0.00002  -0.00002  -0.00004  -0.00005   2.08078
   R13        2.90884   0.00007   0.00002   0.00014   0.00017   2.90901
   R14        2.08011  -0.00002  -0.00001  -0.00003  -0.00004   2.08007
   R15        2.08011  -0.00002  -0.00002  -0.00003  -0.00004   2.08007
   R16        2.90901   0.00006   0.00001   0.00014   0.00015   2.90915
   R17        2.08051  -0.00002  -0.00001  -0.00003  -0.00004   2.08047
   R18        2.08051  -0.00002  -0.00001  -0.00003  -0.00004   2.08047
   R19        2.90904   0.00006   0.00001   0.00014   0.00015   2.90920
   R20        2.08049  -0.00002  -0.00001  -0.00003  -0.00004   2.08045
   R21        2.08049  -0.00002  -0.00001  -0.00003  -0.00004   2.08045
   R22        2.90900   0.00006   0.00001   0.00014   0.00015   2.90915
   R23        2.08056  -0.00002  -0.00001  -0.00003  -0.00004   2.08051
   R24        2.08056  -0.00002  -0.00001  -0.00003  -0.00004   2.08051
   R25        2.90905   0.00007   0.00003   0.00013   0.00016   2.90921
   R26        2.08056  -0.00002  -0.00001  -0.00003  -0.00004   2.08052
   R27        2.08056  -0.00002  -0.00001  -0.00003  -0.00004   2.08052
   R28        2.90904   0.00007   0.00004   0.00013   0.00016   2.90920
   R29        2.08057  -0.00002  -0.00001  -0.00003  -0.00005   2.08052
   R30        2.08057  -0.00002  -0.00001  -0.00003  -0.00005   2.08052
   R31        2.90881   0.00007   0.00005   0.00012   0.00017   2.90898
   R32        2.08064  -0.00002  -0.00002  -0.00003  -0.00005   2.08060
   R33        2.08065  -0.00002  -0.00002  -0.00003  -0.00005   2.08060
   R34        2.90971   0.00005   0.00003   0.00009   0.00012   2.90983
   R35        2.08078  -0.00002  -0.00002  -0.00003  -0.00005   2.08074
   R36        2.08078  -0.00002  -0.00002  -0.00003  -0.00005   2.08074
   R37        2.90453   0.00006   0.00012   0.00001   0.00013   2.90466
   R38        2.07895  -0.00001  -0.00001  -0.00002  -0.00004   2.07892
   R39        2.07895  -0.00002  -0.00001  -0.00002  -0.00004   2.07892
   R40        2.07159   0.00000  -0.00006   0.00007   0.00001   2.07160
   R41        2.07377  -0.00001  -0.00003   0.00002  -0.00002   2.07375
   R42        2.07377  -0.00001  -0.00003   0.00002  -0.00002   2.07375
   R43        1.85662  -0.00005  -0.00006  -0.00001  -0.00007   1.85655
    A1        1.98013  -0.00020  -0.00024  -0.00021  -0.00046   1.97968
    A2        2.18346  -0.00001  -0.00032   0.00019  -0.00013   2.18333
    A3        2.11959   0.00022   0.00057   0.00002   0.00059   2.12018
    A4        2.03861  -0.00004  -0.00011  -0.00007  -0.00018   2.03843
    A5        1.85912  -0.00004  -0.00024   0.00005  -0.00019   1.85894
    A6        1.85893   0.00003  -0.00005   0.00006   0.00001   1.85894
    A7        1.92879   0.00005   0.00018  -0.00005   0.00013   1.92892
    A8        1.92885   0.00000   0.00014  -0.00005   0.00009   1.92894
    A9        1.83727   0.00000   0.00007   0.00009   0.00016   1.83743
   A10        1.95596  -0.00001   0.00001  -0.00007  -0.00006   1.95590
   A11        1.91200   0.00001   0.00006  -0.00004   0.00001   1.91202
   A12        1.91203   0.00000   0.00003  -0.00004  -0.00001   1.91202
   A13        1.91503   0.00000  -0.00002   0.00004   0.00002   1.91504
   A14        1.91503   0.00000  -0.00002   0.00004   0.00002   1.91505
   A15        1.85085   0.00000  -0.00006   0.00008   0.00002   1.85087
   A16        1.97300   0.00002   0.00008  -0.00005   0.00002   1.97303
   A17        1.91061  -0.00001   0.00000  -0.00001  -0.00001   1.91060
   A18        1.91061   0.00000   0.00000  -0.00001  -0.00001   1.91061
   A19        1.90627   0.00000  -0.00003   0.00003   0.00000   1.90628
   A20        1.90627   0.00000  -0.00003   0.00003   0.00001   1.90628
   A21        1.85322   0.00000  -0.00003   0.00001  -0.00002   1.85320
   A22        1.97919   0.00003   0.00005   0.00002   0.00008   1.97926
   A23        1.90630  -0.00001  -0.00003   0.00001  -0.00002   1.90628
   A24        1.90630  -0.00001  -0.00003   0.00001  -0.00002   1.90629
   A25        1.90716  -0.00001   0.00001  -0.00002  -0.00001   1.90715
   A26        1.90716  -0.00001   0.00001  -0.00002  -0.00001   1.90715
   A27        1.85353   0.00000  -0.00002  -0.00001  -0.00003   1.85350
   A28        1.97887   0.00003   0.00002   0.00005   0.00007   1.97894
   A29        1.90694  -0.00001   0.00000  -0.00001  -0.00001   1.90693
   A30        1.90694  -0.00001   0.00000  -0.00001  -0.00001   1.90693
   A31        1.90670  -0.00001   0.00000  -0.00002  -0.00002   1.90668
   A32        1.90670  -0.00001   0.00000  -0.00002  -0.00002   1.90668
   A33        1.85350   0.00000  -0.00003   0.00001  -0.00002   1.85348
   A34        1.97983   0.00003   0.00002   0.00005   0.00007   1.97990
   A35        1.90665  -0.00001   0.00000  -0.00002  -0.00001   1.90664
   A36        1.90666  -0.00001   0.00000  -0.00002  -0.00002   1.90664
   A37        1.90657  -0.00001   0.00000  -0.00001  -0.00001   1.90656
   A38        1.90657  -0.00001   0.00000  -0.00001  -0.00002   1.90656
   A39        1.85330   0.00000  -0.00003   0.00001  -0.00002   1.85328
   A40        1.97967   0.00003   0.00002   0.00006   0.00008   1.97975
   A41        1.90663  -0.00001   0.00000  -0.00002  -0.00001   1.90662
   A42        1.90664  -0.00001   0.00000  -0.00002  -0.00002   1.90662
   A43        1.90668  -0.00001   0.00000  -0.00002  -0.00002   1.90667
   A44        1.90669  -0.00001   0.00000  -0.00002  -0.00002   1.90667
   A45        1.85328   0.00000  -0.00003   0.00001  -0.00002   1.85326
   A46        1.98002   0.00003   0.00003   0.00005   0.00008   1.98010
   A47        1.90665  -0.00001   0.00000  -0.00001  -0.00002   1.90664
   A48        1.90665  -0.00001   0.00000  -0.00001  -0.00002   1.90664
   A49        1.90651  -0.00001   0.00000  -0.00002  -0.00002   1.90650
   A50        1.90652  -0.00001   0.00000  -0.00001  -0.00002   1.90650
   A51        1.85321   0.00000  -0.00003   0.00001  -0.00002   1.85319
   A52        1.97995   0.00003   0.00006   0.00003   0.00009   1.98004
   A53        1.90656  -0.00001  -0.00001  -0.00001  -0.00002   1.90654
   A54        1.90657  -0.00001  -0.00001  -0.00001  -0.00002   1.90654
   A55        1.90664  -0.00001  -0.00001  -0.00001  -0.00001   1.90662
   A56        1.90664  -0.00001  -0.00001  -0.00001  -0.00002   1.90663
   A57        1.85321   0.00000  -0.00003   0.00001  -0.00003   1.85318
   A58        1.98030   0.00003   0.00006   0.00001   0.00007   1.98037
   A59        1.90657  -0.00001   0.00000  -0.00001  -0.00001   1.90656
   A60        1.90657  -0.00001   0.00000  -0.00001  -0.00001   1.90656
   A61        1.90646  -0.00001  -0.00001   0.00000  -0.00001   1.90644
   A62        1.90646  -0.00001  -0.00002   0.00000  -0.00002   1.90645
   A63        1.85317   0.00000  -0.00003   0.00001  -0.00002   1.85315
   A64        1.98048   0.00004   0.00010  -0.00001   0.00009   1.98057
   A65        1.90744  -0.00001  -0.00002   0.00001  -0.00001   1.90743
   A66        1.90744  -0.00001  -0.00002   0.00001  -0.00002   1.90743
   A67        1.90559  -0.00001  -0.00001  -0.00002  -0.00003   1.90557
   A68        1.90560  -0.00001  -0.00001  -0.00001  -0.00003   1.90557
   A69        1.85297   0.00000  -0.00004   0.00002  -0.00002   1.85295
   A70        1.97424   0.00002   0.00007  -0.00001   0.00006   1.97429
   A71        1.90491  -0.00001  -0.00005   0.00001  -0.00004   1.90488
   A72        1.90491  -0.00001  -0.00005   0.00001  -0.00004   1.90488
   A73        1.91135   0.00000   0.00005  -0.00003   0.00002   1.91137
   A74        1.91135   0.00000   0.00004  -0.00002   0.00002   1.91137
   A75        1.85314   0.00000  -0.00008   0.00005  -0.00003   1.85310
   A76        1.94517   0.00002   0.00004   0.00002   0.00006   1.94524
   A77        1.93801   0.00000   0.00003  -0.00007  -0.00004   1.93797
   A78        1.93801  -0.00001   0.00003  -0.00007  -0.00004   1.93797
   A79        1.88091   0.00000  -0.00004   0.00005   0.00001   1.88092
   A80        1.88091   0.00000  -0.00004   0.00005   0.00001   1.88092
   A81        1.87802   0.00000  -0.00003   0.00003   0.00000   1.87802
   A82        1.91492  -0.00009   0.00017  -0.00037  -0.00020   1.91471
    D1       -0.00225   0.00009   0.00187   0.00003   0.00190  -0.00035
    D2        2.16212   0.00009   0.00184  -0.00005   0.00180   2.16392
    D3       -2.16653   0.00009   0.00179   0.00010   0.00190  -2.16464
    D4       -3.13968  -0.00011  -0.00214  -0.00013  -0.00227   3.14123
    D5       -0.97531  -0.00010  -0.00217  -0.00021  -0.00238  -0.97769
    D6        0.97922  -0.00010  -0.00222  -0.00006  -0.00228   0.97694
    D7       -3.13954  -0.00010  -0.00197  -0.00008  -0.00205  -3.14159
    D8       -0.00194   0.00009   0.00187   0.00008   0.00196   0.00002
    D9       -3.14149  -0.00002  -0.00007  -0.00002  -0.00008  -3.14157
   D10       -1.01164  -0.00002  -0.00005  -0.00004  -0.00010  -1.01173
   D11        1.01183  -0.00002  -0.00008   0.00001  -0.00007   1.01176
   D12        1.01330   0.00003   0.00018   0.00001   0.00019   1.01349
   D13       -3.14004   0.00002   0.00020  -0.00001   0.00018  -3.13985
   D14       -1.11657   0.00003   0.00017   0.00004   0.00021  -1.11636
   D15       -1.01330  -0.00001  -0.00010  -0.00003  -0.00013  -1.01344
   D16        1.11655  -0.00001  -0.00008  -0.00006  -0.00015   1.11640
   D17        3.14001  -0.00001  -0.00011  -0.00001  -0.00011   3.13990
   D18        3.14157   0.00000   0.00002   0.00000   0.00002  -3.14159
   D19       -1.01238   0.00000   0.00004  -0.00001   0.00003  -1.01234
   D20        1.01235   0.00000   0.00001   0.00000   0.00000   1.01235
   D21        1.01345   0.00000  -0.00004   0.00007   0.00003   1.01348
   D22       -3.14050   0.00000  -0.00002   0.00007   0.00005  -3.14046
   D23       -1.11578   0.00000  -0.00006   0.00007   0.00001  -1.11577
   D24       -1.01346   0.00000   0.00006  -0.00008  -0.00001  -1.01347
   D25        1.11578   0.00000   0.00008  -0.00008   0.00000   1.11577
   D26        3.14050   0.00000   0.00004  -0.00008  -0.00003   3.14047
   D27       -3.14158   0.00000   0.00000  -0.00001  -0.00001  -3.14159
   D28       -1.01012   0.00000   0.00003  -0.00002   0.00002  -1.01010
   D29        1.01014   0.00000  -0.00002  -0.00001  -0.00003   1.01011
   D30        1.00994   0.00000  -0.00003   0.00002  -0.00002   1.00993
   D31        3.14140   0.00000   0.00000   0.00001   0.00001   3.14141
   D32       -1.12152   0.00000  -0.00006   0.00002  -0.00004  -1.12156
   D33       -1.00992   0.00000   0.00004  -0.00004   0.00000  -1.00991
   D34        1.12154   0.00000   0.00007  -0.00004   0.00003   1.12157
   D35       -3.14138   0.00000   0.00001  -0.00004  -0.00002  -3.14140
   D36       -3.14159   0.00000   0.00000   0.00000   0.00000  -3.14159
   D37       -1.01047   0.00000   0.00002   0.00000   0.00002  -1.01045
   D38        1.01047   0.00000  -0.00001  -0.00001  -0.00002   1.01045
   D39        1.01061   0.00000  -0.00001  -0.00002  -0.00003   1.01059
   D40       -3.14145   0.00000   0.00001  -0.00002  -0.00001  -3.14146
   D41       -1.12051   0.00000  -0.00002  -0.00002  -0.00004  -1.12055
   D42       -1.01060   0.00000   0.00000   0.00001   0.00002  -1.01058
   D43        1.12052   0.00000   0.00002   0.00001   0.00004   1.12056
   D44        3.14146   0.00000  -0.00001   0.00001   0.00000   3.14146
   D45       -3.14159   0.00000   0.00001  -0.00001   0.00000  -3.14159
   D46       -1.01019   0.00000   0.00003  -0.00001   0.00002  -1.01017
   D47        1.01019   0.00000   0.00000  -0.00001  -0.00002   1.01017
   D48        1.01034   0.00000  -0.00001  -0.00001  -0.00003   1.01031
   D49       -3.14144   0.00000   0.00001  -0.00001   0.00000  -3.14145
   D50       -1.12107  -0.00001  -0.00002  -0.00002  -0.00004  -1.12111
   D51       -1.01033   0.00000   0.00002   0.00000   0.00002  -1.01031
   D52        1.12107   0.00001   0.00004   0.00000   0.00004   1.12111
   D53        3.14145   0.00000   0.00001  -0.00001   0.00000   3.14145
   D54       -3.14159   0.00000   0.00000   0.00000   0.00000   3.14159
   D55       -1.01017   0.00000   0.00002   0.00000   0.00002  -1.01015
   D56        1.01017   0.00000  -0.00001  -0.00001  -0.00002   1.01014
   D57        1.01015   0.00000  -0.00002   0.00000  -0.00002   1.01012
   D58        3.14157   0.00000   0.00000   0.00000   0.00000   3.14157
   D59       -1.12128  -0.00001  -0.00003  -0.00001  -0.00004  -1.12133
   D60       -1.01014   0.00000   0.00001   0.00000   0.00002  -1.01012
   D61        1.12129   0.00001   0.00003   0.00001   0.00004   1.12132
   D62       -3.14156   0.00000   0.00000   0.00000   0.00000  -3.14157
   D63        3.14159   0.00000   0.00000   0.00000   0.00000   3.14159
   D64       -1.01014   0.00000   0.00003   0.00000   0.00002  -1.01012
   D65        1.01013   0.00000  -0.00001  -0.00001  -0.00002   1.01011
   D66        1.01020   0.00000  -0.00002  -0.00001  -0.00002   1.01017
   D67       -3.14153   0.00000   0.00001  -0.00001   0.00000  -3.14153
   D68       -1.12126  -0.00001  -0.00003  -0.00001  -0.00004  -1.12131
   D69       -1.01019   0.00000   0.00002   0.00000   0.00002  -1.01018
   D70        1.12126   0.00001   0.00004   0.00000   0.00004   1.12130
   D71        3.14153   0.00000   0.00000   0.00000   0.00000   3.14153
   D72       -3.14159   0.00000   0.00000   0.00000   0.00000   3.14159
   D73       -1.01009   0.00000   0.00003   0.00000   0.00003  -1.01006
   D74        1.01008   0.00000  -0.00002   0.00000  -0.00003   1.01006
   D75        1.01006   0.00000  -0.00002   0.00000  -0.00003   1.01003
   D76        3.14156   0.00000   0.00000   0.00000   0.00000   3.14157
   D77       -1.12145  -0.00001  -0.00004  -0.00001  -0.00005  -1.12150
   D78       -1.01005   0.00000   0.00001   0.00001   0.00002  -1.01004
   D79        1.12145   0.00001   0.00004   0.00001   0.00005   1.12150
   D80       -3.14156   0.00000  -0.00001   0.00000  -0.00001  -3.14157
   D81        3.14159   0.00000   0.00000   0.00000   0.00000   3.14159
   D82       -1.01008   0.00000   0.00003   0.00000   0.00002  -1.01005
   D83        1.01006   0.00000  -0.00002   0.00000  -0.00002   1.01004
   D84        1.01013   0.00000  -0.00003   0.00000  -0.00003   1.01010
   D85       -3.14154   0.00000   0.00000   0.00000   0.00000  -3.14154
   D86       -1.12140  -0.00001  -0.00005   0.00000  -0.00004  -1.12145
   D87       -1.01013   0.00000   0.00002   0.00000   0.00002  -1.01011
   D88        1.12139   0.00001   0.00005   0.00000   0.00004   1.12144
   D89        3.14153   0.00000   0.00000   0.00000   0.00000   3.14153
   D90        3.14159   0.00000   0.00000   0.00000   0.00000   3.14159
   D91       -1.01043   0.00000   0.00004  -0.00002   0.00002  -1.01042
   D92        1.01042   0.00000  -0.00004   0.00002  -0.00002   1.01040
   D93        1.01001   0.00000  -0.00003   0.00001  -0.00003   1.00998
   D94        3.14117   0.00000   0.00001  -0.00001  -0.00001   3.14116
   D95       -1.12116  -0.00001  -0.00007   0.00003  -0.00004  -1.12120
   D96       -1.01001   0.00000   0.00002   0.00000   0.00002  -1.00999
   D97        1.12116   0.00001   0.00006  -0.00002   0.00004   1.12120
   D98       -3.14117   0.00000  -0.00001   0.00001   0.00000  -3.14117
   D99        3.14159   0.00000   0.00000   0.00000   0.00000   3.14159
   D100      -1.00913   0.00001   0.00008  -0.00004   0.00004  -1.00909
   D101       1.00912  -0.00001  -0.00007   0.00003  -0.00004   1.00908
   D102       1.00940   0.00000  -0.00004   0.00001  -0.00003   1.00937
   D103      -3.14132   0.00000   0.00004  -0.00003   0.00001  -3.14131
   D104      -1.12306  -0.00001  -0.00011   0.00004  -0.00007  -1.12313
   D105      -1.00940   0.00000   0.00003   0.00000   0.00002  -1.00938
   D106       1.12306   0.00001   0.00011  -0.00004   0.00007   1.12313
   D107       3.14132   0.00000  -0.00005   0.00003  -0.00002   3.14130
   D108       3.14158   0.00000   0.00000   0.00000   0.00000   3.14159
   D109      -1.04440   0.00000   0.00000   0.00003   0.00003  -1.04437
   D110       1.04437   0.00000   0.00000  -0.00003  -0.00002   1.04435
   D111       1.01273   0.00000  -0.00003   0.00002  -0.00001   1.01272
   D112       3.10993   0.00000  -0.00003   0.00004   0.00002   3.10995
   D113      -1.08448   0.00000  -0.00002  -0.00001  -0.00003  -1.08452
   D114      -1.01274   0.00000   0.00002  -0.00001   0.00001  -1.01273
   D115       1.08447   0.00000   0.00002   0.00001   0.00004   1.08450
   D116      -3.10995   0.00000   0.00002  -0.00004  -0.00002  -3.10996
         Item               Value     Threshold  Converged?
 Maximum Force            0.000245     0.000450     YES
 RMS     Force            0.000037     0.000300     YES
 Maximum Displacement     0.005504     0.001800     NO 
 RMS     Displacement     0.000594     0.001200     YES
 Predicted change in Energy=-1.073846D-06
 GradGradGradGradGradGradGradGradGradGradGradGradGradGradGradGradGradGrad

                          Input orientation:                          
 ---------------------------------------------------------------------
 Center     Atomic      Atomic             Coordinates (Angstroms)
 Number     Number       Type             X           Y           Z
 ---------------------------------------------------------------------
      1          6           0       -9.308745    0.467039    0.000068
      2          6           0       -7.929503    1.079226   -0.000129
      3          6           0       -6.740978    0.107397    0.000088
      4          6           0       -5.390175    0.845817   -0.000115
      5          6           0       -4.182059   -0.107971    0.000093
      6          6           0       -2.826747    0.621977   -0.000102
      7          6           0       -1.618764   -0.332330    0.000104
      8          6           0       -0.262665    0.396364   -0.000091
      9          6           0        0.945170   -0.558132    0.000116
     10          6           0        2.301534    0.170088   -0.000082
     11          6           0        3.509328   -0.784497    0.000128
     12          6           0        4.865827   -0.056790   -0.000077
     13          6           0        6.074070   -1.011345    0.000139
     14          6           0        7.423969   -0.276235   -0.000072
     15          8           0       -9.296511   -0.914781   -0.000014
     16          8           0      -10.367368    1.102371    0.000299
     17          1           0       -7.883125    1.744482   -0.874066
     18          1           0       -7.883085    1.744952    0.873442
     19          1           0       -6.803852   -0.549375    0.876843
     20          1           0       -6.803885   -0.549808   -0.876339
     21          1           0       -5.332017    1.504311   -0.880699
     22          1           0       -5.331984    1.504739    0.880146
     23          1           0       -4.240092   -0.766120    0.880471
     24          1           0       -4.240120   -0.766541   -0.879969
     25          1           0       -2.768977    1.280287   -0.880642
     26          1           0       -2.768947    1.280706    0.880122
     27          1           0       -1.676649   -0.990713    0.880566
     28          1           0       -1.676678   -0.991131   -0.880045
     29          1           0       -0.204704    1.054768   -0.880577
     30          1           0       -0.204675    1.055187    0.880080
     31          1           0        0.887147   -1.216564    0.880582
     32          1           0        0.887115   -1.216986   -0.880032
     33          1           0        2.359615    0.828516   -0.880549
     34          1           0        2.359645    0.828942    0.880064
     35          1           0        3.451157   -1.442953    0.880617
     36          1           0        3.451123   -1.443385   -0.880037
     37          1           0        4.925171    0.601692   -0.880561
     38          1           0        4.925202    0.602130    0.880078
     39          1           0        6.013977   -1.669108    0.879909
     40          1           0        6.013942   -1.669551   -0.879296
     41          1           0        8.264050   -0.980521    0.000095
     42          1           0        7.523794    0.363901   -0.885797
     43          1           0        7.523823    0.364358    0.885320
     44          1           0      -10.218455   -1.254213    0.000119
 ---------------------------------------------------------------------
                    Distance matrix (angstroms):
                    1          2          3          4          5
     1  C    0.000000
     2  C    1.509001   0.000000
     3  C    2.592831   1.535267   0.000000
     4  C    3.936834   2.550032   1.539458   0.000000
     5  C    5.158832   3.931001   2.567966   1.539238   0.000000
     6  C    6.483850   5.123201   3.947910   2.573183   1.539381
     7  C    7.731417   6.466677   5.141054   3.951149   2.573095
     8  C    9.046357   7.697188   6.484754   5.147171   3.951709
     9  C   10.305035   9.024453   7.714907   6.489042   5.146952
    10  C   11.614076  10.271350   9.042729   7.721334   6.489553
    11  C   12.879028  11.589664  10.289035   9.047601   7.721083
    12  C   14.184248  12.845660  11.607966  10.295644   9.048030
    13  C   15.453693  14.158762  12.863788  11.613698  10.295838
    14  C   16.749215  15.413188  14.170141  12.863176  11.607248
    15  O    1.381874   2.417597   2.752380   4.284759   5.177698
    16  O    1.234636   2.437975   3.760409   4.983800   6.302616
    17  H    2.104368   1.099310   2.179150   2.790375   4.230086
    18  H    2.104365   1.099306   2.179161   2.790366   4.230089
    19  H    2.841887   2.165297   1.097271   2.171198   2.799523
    20  H    2.841899   2.165296   1.097269   2.171201   2.799523
    21  H    4.203100   2.775433   2.170789   1.101102   2.167406
    22  H    4.203093   2.775437   2.170791   1.101101   2.167407
    23  H    5.290279   4.218118   2.791512   2.167133   1.100725
    24  H    5.290289   4.218118   2.791515   2.167134   1.100725
    25  H    6.648729   5.238965   4.234164   2.799067   2.167891
    26  H    6.648722   5.238966   4.234163   2.799068   2.167893
    27  H    7.819796   6.645182   5.256283   4.235412   2.798490
    28  H    7.819803   6.645182   5.256285   4.235412   2.798491
    29  H    9.165399   7.774850   6.663029   5.263838   4.236377
    30  H    9.165393   7.774851   6.663028   5.263838   4.236377
    31  H   10.371405   9.153120   7.792074   6.665869   5.263182
    32  H   10.371408   9.153118   7.792073   6.665867   5.263180
    33  H   11.707125  10.329759   9.171494   7.799661   6.666785
    34  H   11.707122  10.329760   9.171494   7.799661   6.666786
    35  H   12.932074  11.690018  10.346909   9.175146   7.798941
    36  H   12.932074  11.690014  10.346905   9.175143   7.798937
    37  H   14.261767  12.893635  11.709777  10.355730   9.177189
    38  H   14.261764  12.893635  11.709777  10.355729   9.177190
    39  H   15.495905  14.238976  12.908095  11.711275  10.352312
    40  H   15.495905  14.238974  12.908092  11.711274  10.352309
    41  H   17.632316  16.324022  15.044415  13.775826  12.476657
    42  H   16.856149  15.495176  14.294555  12.953273  11.748806
    43  H   16.856143  15.495171  14.294551  12.953268  11.748804
    44  H    1.946865   3.268676   3.734546   5.265208   6.144262
                    6          7          8          9         10
     6  C    0.000000
     7  C    1.539456   0.000000
     8  C    2.573989   1.539480   0.000000
     9  C    3.952216   2.573857   1.539456   0.000000
    10  C    5.148152   3.952361   2.574163   1.539490   0.000000
    11  C    6.490302   5.147988   3.952513   2.574131   1.539480
    12  C    7.722462   6.490442   5.148473   3.952581   2.574310
    13  C    9.049436   7.722743   6.491214   5.148886   3.953203
    14  C   10.289994   9.042907   7.716005   6.484930   5.141843
    15  O    6.649772   7.699808   9.128498  10.247888  11.648673
    16  O    7.555907   8.865463  10.129337  11.433756  12.703158
    17  H    5.252694   6.657293   7.787983   9.165425  10.342623
    18  H    5.252686   6.657292   7.787975   9.165423  10.342616
    19  H    4.237743   5.263167   6.667126   7.798466   9.175766
    20  H    4.237747   5.263168   6.667130   7.798468   9.175769
    21  H    2.798275   4.235246   5.263207   6.665776   7.799150
    22  H    2.798270   4.235245   5.263203   6.665774   7.799146
    23  H    2.167895   2.799032   4.236353   5.263575   6.666688
    24  H    2.167895   2.799031   4.236352   5.263574   6.666686
    25  H    1.100935   2.167772   2.799695   4.236791   5.264789
    26  H    1.100935   2.167773   2.799694   4.236791   5.264790
    27  H    2.167734   1.100924   2.167693   2.799331   4.236619
    28  H    2.167735   1.100924   2.167693   2.799331   4.236618
    29  H    2.799581   2.167765   1.100959   2.167781   2.799850
    30  H    2.799581   2.167766   1.100959   2.167782   2.799852
    31  H    4.236608   2.799410   2.167761   1.100964   2.167687
    32  H    4.236607   2.799408   2.167762   1.100964   2.167687
    33  H    5.264617   4.236815   2.799698   2.167721   1.100964
    34  H    5.264616   4.236817   2.799697   2.167722   1.100964
    35  H    6.667209   5.264303   4.236886   2.799672   2.167756
    36  H    6.667207   5.264299   4.236885   2.799668   2.167757
    37  H    7.801785   6.668661   5.266025   4.238064   2.800892
    38  H    7.801783   6.668662   5.266023   4.238065   2.800888
[truncated: 115,854 more chars]
