# Supplementary material for: Phytochemical profiling of Vitex negundo seeds via UHPLC-QTOF-MS/MS analyses with antimicrobial evaluation and in silico targeting of DNA Gyrase B and Secreted Aspartic Proteinase 2 (SAP2)
Source: PLoS One. 2026 Mar 13;21(3):e0343965. doi: 10.1371/journal.pone.0343965 (PMC12987476; doi:10.1371/journal.pone.0343965)
Supplement: S7 Data — (ZIP) [file pone.0343965.s008.zip › PONE-D-25-51583/Vitex Raw material/DFT Vitex all data/comp7/comp7.sdf]

Fragment
  Chem3D Core 12.0.203202405493D

 44 43  0  0  0  0  0  0  0  0999 V2000
   -9.0169    0.3490    0.0000 C   0  0  0  0  0  0  0  0  0  0  0  0
   -7.7100    1.1035    0.0000 C   0  0  0  0  0  0  0  0  0  0  0  0
   -6.5519    0.1144    0.0000 C   0  0  0  0  0  0  0  0  0  0  0  0
   -5.2330    0.8759    0.0000 C   0  0  0  0  0  0  0  0  0  0  0  0
   -4.0749   -0.1132    0.0000 C   0  0  0  0  0  0  0  0  0  0  0  0
   -2.7559    0.6483    0.0000 C   0  0  0  0  0  0  0  0  0  0  0  0
   -1.5978   -0.3408    0.0000 C   0  0  0  0  0  0  0  0  0  0  0  0
   -0.2789    0.4207    0.0000 C   0  0  0  0  0  0  0  0  0  0  0  0
    0.8792   -0.5684    0.0000 C   0  0  0  0  0  0  0  0  0  0  0  0
    2.1982    0.1931    0.0000 C   0  0  0  0  0  0  0  0  0  0  0  0
    3.3563   -0.7960    0.0000 C   0  0  0  0  0  0  0  0  0  0  0  0
    4.6752   -0.0345    0.0000 C   0  0  0  0  0  0  0  0  0  0  0  0
    5.8333   -1.0236    0.0000 C   0  0  0  0  0  0  0  0  0  0  0  0
    7.1523   -0.2621    0.0000 C   0  0  0  0  0  0  0  0  0  0  0  0
   -9.0169   -0.9890    0.0000 O   0  0  0  0  0  0  0  0  0  0  0  0
  -10.0630    0.9530    0.0000 O   0  0  0  0  0  0  0  0  0  0  0  0
   -7.6513    1.7427   -0.9092 H   0  0  0  0  0  0  0  0  0  0  0  0
   -7.6512    1.7433    0.9088 H   0  0  0  0  0  0  0  0  0  0  0  0
   -6.6107   -0.5248    0.9093 H   0  0  0  0  0  0  0  0  0  0  0  0
   -6.6107   -0.5254   -0.9088 H   0  0  0  0  0  0  0  0  0  0  0  0
   -5.1742    1.5151   -0.9092 H   0  0  0  0  0  0  0  0  0  0  0  0
   -5.1742    1.5157    0.9088 H   0  0  0  0  0  0  0  0  0  0  0  0
   -4.1336   -0.7524    0.9093 H   0  0  0  0  0  0  0  0  0  0  0  0
   -4.1337   -0.7530   -0.9088 H   0  0  0  0  0  0  0  0  0  0  0  0
   -2.6972    1.2875   -0.9092 H   0  0  0  0  0  0  0  0  0  0  0  0
   -2.6971    1.2881    0.9088 H   0  0  0  0  0  0  0  0  0  0  0  0
   -1.6566   -0.9800    0.9093 H   0  0  0  0  0  0  0  0  0  0  0  0
   -1.6566   -0.9806   -0.9088 H   0  0  0  0  0  0  0  0  0  0  0  0
   -0.2201    1.0599   -0.9092 H   0  0  0  0  0  0  0  0  0  0  0  0
   -0.2201    1.0605    0.9088 H   0  0  0  0  0  0  0  0  0  0  0  0
    0.8205   -1.2076    0.9093 H   0  0  0  0  0  0  0  0  0  0  0  0
    0.8204   -1.2082   -0.9088 H   0  0  0  0  0  0  0  0  0  0  0  0
    2.2569    0.8323   -0.9092 H   0  0  0  0  0  0  0  0  0  0  0  0
    2.2570    0.8329    0.9088 H   0  0  0  0  0  0  0  0  0  0  0  0
    3.2975   -1.4352    0.9093 H   0  0  0  0  0  0  0  0  0  0  0  0
    3.2975   -1.4359   -0.9088 H   0  0  0  0  0  0  0  0  0  0  0  0
    4.7340    0.6047   -0.9092 H   0  0  0  0  0  0  0  0  0  0  0  0
    4.7340    0.6053    0.9088 H   0  0  0  0  0  0  0  0  0  0  0  0
    5.7746   -1.6628    0.9093 H   0  0  0  0  0  0  0  0  0  0  0  0
    5.7745   -1.6635   -0.9088 H   0  0  0  0  0  0  0  0  0  0  0  0
    7.9986   -0.9850    0.0000 H   0  0  0  0  0  0  0  0  0  0  0  0
    7.2110    0.3771   -0.9092 H   0  0  0  0  0  0  0  0  0  0  0  0
    7.2111    0.3777    0.9088 H   0  0  0  0  0  0  0  0  0  0  0  0
   -9.9507   -1.2585    0.0000 H   0  0  0  0  0  0  0  0  0  0  0  0
  1  2  1  0      
  1 15  1  0      
  1 16  2  0      
  2  3  1  0      
  2 17  1  0      
  2 18  1  0      
  3  4  1  0      
  3 19  1  0      
  3 20  1  0      
  4  5  1  0      
  4 21  1  0      
  4 22  1  0      
  5  6  1  0      
  5 23  1  0      
  5 24  1  0      
  6  7  1  0      
  6 25  1  0      
  6 26  1  0      
  7  8  1  0      
  7 27  1  0      
  7 28  1  0      
  8  9  1  0      
  8 29  1  0      
  8 30  1  0      
  9 10  1  0      
  9 31  1  0      
  9 32  1  0      
 10 11  1  0      
 10 33  1  0      
 10 34  1  0      
 11 12  1  0      
 11 35  1  0      
 11 36  1  0      
 12 13  1  0      
 12 37  1  0      
 12 38  1  0      
 13 14  1  0      
 13 39  1  0      
 13 40  1  0      
 14 41  1  0      
 14 42  1  0      
 14 43  1  0      
 15 44  1  0      
M  END
$$$$
