# Supplementary material for: Phytochemical profiling of Vitex negundo seeds via UHPLC-QTOF-MS/MS analyses with antimicrobial evaluation and in silico targeting of DNA Gyrase B and Secreted Aspartic Proteinase 2 (SAP2)
Source: PLoS One. 2026 Mar 13;21(3):e0343965. doi: 10.1371/journal.pone.0343965 (PMC12987476; doi:10.1371/journal.pone.0343965)
Supplement: S8 Data — (ZIP) [file pone.0343965.s009.zip]

Archive with 89 entries (80 files):
- PONE-D-25-51583/
- PONE-D-25-51583/Vitex Raw material/
- PONE-D-25-51583/Vitex Raw material/DFT Vitex all data/
- PONE-D-25-51583/Vitex Raw material/DFT Vitex all data/comp10/
- PONE-D-25-51583/Vitex Raw material/DFT Vitex all data/comp10/c10.ams
- PONE-D-25-51583/Vitex Raw material/DFT Vitex all data/comp10/c10.err
- PONE-D-25-51583/Vitex Raw material/DFT Vitex all data/comp10/c10.logfile
- PONE-D-25-51583/Vitex Raw material/DFT Vitex all data/comp10/c10.out
- PONE-D-25-51583/Vitex Raw material/DFT Vitex all data/comp10/c10.out~
- PONE-D-25-51583/Vitex Raw material/DFT Vitex all data/comp10/c10.pid
- PONE-D-25-51583/Vitex Raw material/DFT Vitex all data/comp10/c10.results/
- PONE-D-25-51583/Vitex Raw material/DFT Vitex all data/comp10/c10.results/adf.rkf
- PONE-D-25-51583/Vitex Raw material/DFT Vitex all data/comp10/c10.results/ams.rkf
- PONE-D-25-51583/Vitex Raw material/DFT Vitex all data/comp10/c10.results/CreateAtoms.out
- PONE-D-25-51583/Vitex Raw material/DFT Vitex all data/comp10/c10.results/t12.rel
- PONE-D-25-51583/Vitex Raw material/DFT Vitex all data/comp10/c10.results/t21.1F2E5C55.H
- PONE-D-25-51583/Vitex Raw material/DFT Vitex all data/comp10/c10.results/t21.55866EBF.C
- PONE-D-25-51583/Vitex Raw material/DFT Vitex all data/comp10/c10.run
- PONE-D-25-51583/Vitex Raw material/DFT Vitex all data/comp10/c10.tif
- PONE-D-25-51583/Vitex Raw material/DFT Vitex all data/comp10/cc10.tif
- PONE-D-25-51583/Vitex Raw material/DFT Vitex all data/comp10/comp10.chk
- PONE-D-25-51583/Vitex Raw material/DFT Vitex all data/comp10/comp10.gjf
- PONE-D-25-51583/Vitex Raw material/DFT Vitex all data/comp10/COMP10.LOG
- PONE-D-25-51583/Vitex Raw material/DFT Vitex all data/comp10/comp10.sdf
- PONE-D-25-51583/Vitex Raw material/DFT Vitex all data/comp10/comp10.tif
- PONE-D-25-51583/Vitex Raw material/DFT Vitex all data/comp10/h.png
- PONE-D-25-51583/Vitex Raw material/DFT Vitex all data/comp10/H1.png
- PONE-D-25-51583/Vitex Raw material/DFT Vitex all data/comp10/homo-1.tif
- PONE-D-25-51583/Vitex Raw material/DFT Vitex all data/comp10/homo.tif
- PONE-D-25-51583/Vitex Raw material/DFT Vitex all data/comp10/L.png
- PONE-D-25-51583/Vitex Raw material/DFT Vitex all data/comp10/L1.png
- PONE-D-25-51583/Vitex Raw material/DFT Vitex all data/comp10/lomo+1.tif
- PONE-D-25-51583/Vitex Raw material/DFT Vitex all data/comp10/lomo.tif
- PONE-D-25-51583/Vitex Raw material/DFT Vitex all data/comp8/
- PONE-D-25-51583/Vitex Raw material/DFT Vitex all data/comp8/C8.ams
- PONE-D-25-51583/Vitex Raw material/DFT Vitex all data/comp8/C8.err
- PONE-D-25-51583/Vitex Raw material/DFT Vitex all data/comp8/C8.logfile
- PONE-D-25-51583/Vitex Raw material/DFT Vitex all data/comp8/C8.out
- PONE-D-25-51583/Vitex Raw material/DFT Vitex all data/comp8/C8.out~
- PONE-D-25-51583/Vitex Raw material/DFT Vitex all data/comp8/C8.pid
- PONE-D-25-51583/Vitex Raw material/DFT Vitex all data/comp8/C8.results/
- PONE-D-25-51583/Vitex Raw material/DFT Vitex all data/comp8/C8.results/adf.rkf
- PONE-D-25-51583/Vitex Raw material/DFT Vitex all data/comp8/C8.results/ams.rkf
- PONE-D-25-51583/Vitex Raw material/DFT Vitex all data/comp8/C8.results/CreateAtoms.out
- PONE-D-25-51583/Vitex Raw material/DFT Vitex all data/comp8/C8.results/t12.rel
- PONE-D-25-51583/Vitex Raw material/DFT Vitex all data/comp8/C8.results/t21.1F2E5C55.H
- PONE-D-25-51583/Vitex Raw material/DFT Vitex all data/comp8/C8.results/t21.3574D364.O
- PONE-D-25-51583/Vitex Raw material/DFT Vitex all data/comp8/C8.results/t21.55866EBF.C
- PONE-D-25-51583/Vitex Raw material/DFT Vitex all data/comp8/C8.run
- PONE-D-25-51583/Vitex Raw material/DFT Vitex all data/comp8/c8.tif
- PONE-D-25-51583/Vitex Raw material/DFT Vitex all data/comp8/cc8.ams
- PONE-D-25-51583/Vitex Raw material/DFT Vitex all data/comp8/cc8.err
- PONE-D-25-51583/Vitex Raw material/DFT Vitex all data/comp8/cc8.logfile
- PONE-D-25-51583/Vitex Raw material/DFT Vitex all data/comp8/cc8.out
- PONE-D-25-51583/Vitex Raw material/DFT Vitex all data/comp8/cc8.pid
- PONE-D-25-51583/Vitex Raw material/DFT Vitex all data/comp8/cc8.results/
- PONE-D-25-51583/Vitex Raw material/DFT Vitex all data/comp8/cc8.results/adf.rkf
- PONE-D-25-51583/Vitex Raw material/DFT Vitex all data/comp8/cc8.results/ams.rkf
- PONE-D-25-51583/Vitex Raw material/DFT Vitex all data/comp8/cc8.results/CreateAtoms.out
- PONE-D-25-51583/Vitex Raw material/DFT Vitex all data/comp8/cc8.results/t12.rel
- PONE-D-25-51583/Vitex Raw material/DFT Vitex all data/comp8/cc8.results/t21.3F8F8881.C
- PONE-D-25-51583/Vitex Raw material/DFT Vitex all data/comp8/cc8.results/t21.5A6F9A78.O
- PONE-D-25-51583/Vitex Raw material/DFT Vitex all data/comp8/cc8.results/t21.EBA8F53.H
- PONE-D-25-51583/Vitex Raw material/DFT Vitex all data/comp8/cc8.run
- PONE-D-25-51583/Vitex Raw material/DFT Vitex all data/comp8/cc8.tif
- PONE-D-25-51583/Vitex Raw material/DFT Vitex all data/comp8/comp8.chk
- PONE-D-25-51583/Vitex Raw material/DFT Vitex all data/comp8/comp8.gjf
- PONE-D-25-51583/Vitex Raw material/DFT Vitex all data/comp8/COMP8.LOG
- PONE-D-25-51583/Vitex Raw material/DFT Vitex all data/comp8/comp8.sdf
- PONE-D-25-51583/Vitex Raw material/DFT Vitex all data/comp8/comp8.tif
- PONE-D-25-51583/Vitex Raw material/DFT Vitex all data/comp8/H.png
- PONE-D-25-51583/Vitex Raw material/DFT Vitex all data/comp8/H1.png
- PONE-D-25-51583/Vitex Raw material/DFT Vitex all data/comp8/homo-1.tif
- PONE-D-25-51583/Vitex Raw material/DFT Vitex all data/comp8/homo.tif
- PONE-D-25-51583/Vitex Raw material/DFT Vitex all data/comp8/L.png
- PONE-D-25-51583/Vitex Raw material/DFT Vitex all data/comp8/L1.png
- PONE-D-25-51583/Vitex Raw material/DFT Vitex all data/comp8/lomo+1.tif
- PONE-D-25-51583/Vitex Raw material/DFT Vitex all data/comp8/lomo.tif
- PONE-D-25-51583/Vitex Raw material/DFT Vitex all data/comp9/
- PONE-D-25-51583/Vitex Raw material/DFT Vitex all data/comp9/c9.tif
- PONE-D-25-51583/Vitex Raw material/DFT Vitex all data/comp9/comp9.chk
- PONE-D-25-51583/Vitex Raw material/DFT Vitex all data/comp9/comp9.gjf
- PONE-D-25-51583/Vitex Raw material/DFT Vitex all data/comp9/COMP9.LOG
- PONE-D-25-51583/Vitex Raw material/DFT Vitex all data/comp9/comp9.sdf
- PONE-D-25-51583/Vitex Raw material/DFT Vitex all data/comp9/comp9.tif
- PONE-D-25-51583/Vitex Raw material/DFT Vitex all data/comp9/homo-1.tif
- PONE-D-25-51583/Vitex Raw material/DFT Vitex all data/comp9/homo.tif
- PONE-D-25-51583/Vitex Raw material/DFT Vitex all data/comp9/lomo+1.tif
- PONE-D-25-51583/Vitex Raw material/DFT Vitex all data/comp9/lomo.tif
