# Supplementary material for: Phytochemical profiling of Vitex negundo seeds via UHPLC-QTOF-MS/MS analyses with antimicrobial evaluation and in silico targeting of DNA Gyrase B and Secreted Aspartic Proteinase 2 (SAP2)
Source: PLoS One. 2026 Mar 13;21(3):e0343965. doi: 10.1371/journal.pone.0343965 (PMC12987476; doi:10.1371/journal.pone.0343965)
Supplement: S8 Data — (ZIP) [file pone.0343965.s009.zip › PONE-D-25-51583/Vitex Raw material/DFT Vitex all data/comp10/c10.logfile]

<Sep02-2025> <16:59:56>  AMS 2025.104  RunTime: Sep02-2025 16:59:56  ShM Nodes: 1  Procs: 2
<Sep02-2025> <16:59:57>  ADF 2025.104  RunTime: Sep02-2025 16:59:57  ShM Nodes: 1  Procs: 2
<Sep02-2025> <16:59:57>  *** (NO TITLE) ***
<Sep02-2025> <16:59:57>  DIRAC 2025.104  RunTime: Sep02-2025 16:59:57  ShM Nodes: 1  Procs: 1
<Sep02-2025> <16:59:58>  Carbon (DZ, 1s frozen)
<Sep02-2025> <16:59:58>  Net Charge: 0 (Nuclei minus Electrons)
<Sep02-2025> <16:59:58>  Symmetry  : ATOM
<Sep02-2025> <16:59:58>  Coordinates
<Sep02-2025> <16:59:58>     Atom         X           Y           Z   (Angstrom)
<Sep02-2025> <16:59:58>     1.C         0.000000    0.000000    0.000000
<Sep02-2025> <16:59:58>  >>>> CORORT
<Sep02-2025> <16:59:58>  >>>> CLSMAT
<Sep02-2025> <16:59:58>  >>>> ORTHON
<Sep02-2025> <16:59:58>  >>>> GENPT
<Sep02-2025> <16:59:58>  Block Length=  68
<Sep02-2025> <16:59:58>  >>>> PTBAS
<Sep02-2025> <16:59:58>  >>>> CYCLE
<Sep02-2025> <16:59:58>              |Error|         MaxErr       Wt(A-DIIS)
<Sep02-2025> <16:59:58>      1      0.00000000      0.00000000
<Sep02-2025> <16:59:58>      2      0.96064530      0.85132506
<Sep02-2025> <16:59:58>      3      0.70148959      0.61101908    100.0
<Sep02-2025> <16:59:58>      4      0.24621428      0.20460562    100.0
<Sep02-2025> <16:59:58>      5      0.19759987      0.16578230    100.0
<Sep02-2025> <16:59:58>      6      0.02764157      0.02297971     22.2
<Sep02-2025> <16:59:58>      7      0.00500151      0.00417208      3.2
<Sep02-2025> <16:59:58>      8      0.00011217      0.00009337      0.0
<Sep02-2025> <16:59:58>      9      0.00000016      0.00000013      0.0
<Sep02-2025> <16:59:58>     10      0.00000000      0.00000000      0.0
<Sep02-2025> <16:59:58>  SCF converged
<Sep02-2025> <16:59:58>     11      0.00000000      0.00000000      0.0
<Sep02-2025> <16:59:58>  >>>> POPAN
<Sep02-2025> <16:59:58>  >>>> DEBYE
<Sep02-2025> <16:59:58>  DIRAC 2025.104  RunTime: Sep02-2025 16:59:58  ShM Nodes: 1  Procs: 1
<Sep02-2025> <16:59:58>  Hydrogen (DZ)
<Sep02-2025> <16:59:58>  Net Charge: 0 (Nuclei minus Electrons)
<Sep02-2025> <16:59:58>  Symmetry  : ATOM
<Sep02-2025> <16:59:58>  Coordinates
<Sep02-2025> <16:59:58>     Atom         X           Y           Z   (Angstrom)
<Sep02-2025> <16:59:58>     1.H         0.000000    0.000000    0.000000
<Sep02-2025> <16:59:58>  >>>> CORORT
<Sep02-2025> <16:59:58>  >>>> CLSMAT
<Sep02-2025> <16:59:58>  >>>> ORTHON
<Sep02-2025> <16:59:58>  >>>> GENPT
<Sep02-2025> <16:59:58>  Block Length=  64
<Sep02-2025> <16:59:58>  >>>> PTBAS
<Sep02-2025> <16:59:58>  >>>> CYCLE
<Sep02-2025> <16:59:58>              |Error|         MaxErr       Wt(A-DIIS)
<Sep02-2025> <16:59:58>      1      0.00000000      0.00000000
<Sep02-2025> <16:59:58>      2      0.04821251      0.04821251
<Sep02-2025> <16:59:58>      3      0.00844499      0.00844499    100.0
<Sep02-2025> <16:59:58>      4      0.00142361      0.00142361      0.4
<Sep02-2025> <16:59:58>      5      0.00000254      0.00000254      0.0
<Sep02-2025> <16:59:58>      6      0.00000000      0.00000000      0.0
<Sep02-2025> <16:59:58>  SCF converged
<Sep02-2025> <16:59:58>      7      0.00000000      0.00000000      0.0
<Sep02-2025> <16:59:59>  >>>> POPAN
<Sep02-2025> <16:59:59>  >>>> DEBYE
<Sep02-2025> <16:59:59>  *** adf ***
<Sep02-2025> <16:59:59>  Net Charge: 0 (Nuclei minus Electrons)
<Sep02-2025> <16:59:59>  Symmetry  : NOSYM
<Sep02-2025> <16:59:59>  >>>> FRAGM
<Sep02-2025> <16:59:59>  Coordinates
<Sep02-2025> <16:59:59>     Atom         X           Y           Z   (Angstrom)
<Sep02-2025> <16:59:59>     1.C       -22.214500   -3.947000    0.000000
<Sep02-2025> <16:59:59>     2.C       -21.160100   -2.848100    0.000000
<Sep02-2025> <16:59:59>     3.C       -19.772200   -3.475200    0.000000
<Sep02-2025> <16:59:59>     4.C       -18.717700   -2.376300    0.000000
<Sep02-2025> <16:59:59>     5.C       -17.329800   -3.003500    0.000000
<Sep02-2025> <16:59:59>     6.C       -16.275400   -1.904500    0.000000
<Sep02-2025> <16:59:59>     7.C       -14.887500   -2.531700    0.000000
<Sep02-2025> <16:59:59>     8.C       -13.833000   -1.432800    0.000000
<Sep02-2025> <16:59:59>     9.C       -12.445200   -2.060000    0.000000
<Sep02-2025> <16:59:59>    10.C       -11.390700   -0.961000    0.000000
<Sep02-2025> <16:59:59>    11.C       -10.002800   -1.588200    0.000000
<Sep02-2025> <16:59:59>    12.C        -8.948300   -0.489300    0.000000
<Sep02-2025> <16:59:59>    13.C        -7.560500   -1.116400    0.000000
<Sep02-2025> <16:59:59>    14.C        -6.506000   -0.017500    0.000000
<Sep02-2025> <16:59:59>    15.C        -5.118100   -0.644700    0.000000
<Sep02-2025> <16:59:59>    16.C        -4.063600    0.454200    0.000000
<Sep02-2025> <16:59:59>    17.C        -2.675800   -0.172900    0.000000
<Sep02-2025> <16:59:59>    18.C        -1.621300    0.926000    0.000000
<Sep02-2025> <16:59:59>    19.C        -0.233400    0.298800    0.000000
<Sep02-2025> <16:59:59>    20.C         0.821000    1.397700    0.000000
<Sep02-2025> <16:59:59>    21.C         2.208900    0.770600    0.000000
<Sep02-2025> <16:59:59>    22.C         3.263400    1.869500    0.000000
<Sep02-2025> <16:59:59>    23.C         4.651300    1.242300    0.000000
<Sep02-2025> <16:59:59>    24.C         5.705700    2.341200    0.000000
<Sep02-2025> <16:59:59>    25.C         7.093600    1.714100    0.000000
<Sep02-2025> <16:59:59>    26.C         8.148100    2.813000    0.000000
<Sep02-2025> <16:59:59>    27.C         9.536000    2.185800    0.000000
<Sep02-2025> <16:59:59>    28.C        10.590400    3.284800    0.000000
<Sep02-2025> <16:59:59>    29.C        11.978300    2.657600    0.000000
<Sep02-2025> <16:59:59>    30.C        13.032800    3.756500    0.000000
<Sep02-2025> <16:59:59>    31.C        14.420700    3.129300    0.000000
<Sep02-2025> <16:59:59>    32.H       -23.228800   -3.488600    0.000000
<Sep02-2025> <16:59:59>    33.H       -22.092800   -4.577200   -0.909300
<Sep02-2025> <16:59:59>    34.H       -22.092700   -4.577800    0.908800
<Sep02-2025> <16:59:59>    35.H       -21.281800   -2.217800    0.909300
<Sep02-2025> <16:59:59>    36.H       -21.281900   -2.217200   -0.908800
<Sep02-2025> <16:59:59>    37.H       -19.650500   -4.105500   -0.909300
<Sep02-2025> <16:59:59>    38.H       -19.650300   -4.106100    0.908800
<Sep02-2025> <16:59:59>    39.H       -18.839500   -1.746100    0.909300
<Sep02-2025> <16:59:59>    40.H       -18.839600   -1.745400   -0.908800
<Sep02-2025> <16:59:59>    41.H       -17.208100   -3.633700   -0.909300
<Sep02-2025> <16:59:59>    42.H       -17.208000   -3.634300    0.908800
<Sep02-2025> <16:59:59>    43.H       -16.397100   -1.274300    0.909300
<Sep02-2025> <16:59:59>    44.H       -16.397200   -1.273700   -0.908800
<Sep02-2025> <16:59:59>    45.H       -14.765800   -3.161900   -0.909300
<Sep02-2025> <16:59:59>    46.H       -14.765600   -3.162600    0.908800
<Sep02-2025> <16:59:59>    47.H       -13.954800   -0.802600    0.909300
<Sep02-2025> <16:59:59>    48.H       -13.954900   -0.801900   -0.908800
<Sep02-2025> <16:59:59>    49.H       -12.323400   -2.690200   -0.909300
<Sep02-2025> <16:59:59>    50.H       -12.323300   -2.690800    0.908800
<Sep02-2025> <16:59:59>    51.H       -11.512400   -0.330800    0.909300
<Sep02-2025> <16:59:59>    52.H       -11.512500   -0.330200   -0.908800
<Sep02-2025> <16:59:59>    53.H        -9.881100   -2.218400   -0.909300
<Sep02-2025> <16:59:59>    54.H        -9.881000   -2.219100    0.908800
<Sep02-2025> <16:59:59>    55.H        -9.070100    0.141000    0.909300
<Sep02-2025> <16:59:59>    56.H        -9.070200    0.141600   -0.908800
<Sep02-2025> <16:59:59>    57.H        -7.438700   -1.746700   -0.909300
<Sep02-2025> <16:59:59>    58.H        -7.438600   -1.747300    0.908800
<Sep02-2025> <16:59:59>    59.H        -6.627700    0.612700    0.909300
<Sep02-2025> <16:59:59>    60.H        -6.627800    0.613300   -0.908800
<Sep02-2025> <16:59:59>    61.H        -4.996400   -1.274900   -0.909300
<Sep02-2025> <16:59:59>    62.H        -4.996300   -1.275500    0.908800
<Sep02-2025> <16:59:59>    63.H        -4.185400    1.084500    0.909300
<Sep02-2025> <16:59:59>    64.H        -4.185500    1.085100   -0.908800
<Sep02-2025> <16:59:59>    65.H        -2.554000   -0.803200   -0.909300
<Sep02-2025> <16:59:59>    66.H        -2.553900   -0.803800    0.908800
<Sep02-2025> <16:59:59>    67.H        -1.743000    1.556200    0.909300
<Sep02-2025> <16:59:59>    68.H        -1.743200    1.556800   -0.908800
<Sep02-2025> <16:59:59>    69.H        -0.111700   -0.331400   -0.909300
<Sep02-2025> <16:59:59>    70.H        -0.111600   -0.332000    0.908800
<Sep02-2025> <16:59:59>    71.H         0.699300    2.028000    0.909300
<Sep02-2025> <16:59:59>    72.H         0.699200    2.028600   -0.908800
<Sep02-2025> <16:59:59>    73.H         2.330700    0.140300   -0.909300
<Sep02-2025> <16:59:59>    74.H         2.330800    0.139700    0.908800
<Sep02-2025> <16:59:59>    75.H         3.141700    2.499700    0.909300
<Sep02-2025> <16:59:59>    76.H         3.141500    2.500400   -0.908800
<Sep02-2025> <16:59:59>    77.H         4.773000    0.612100   -0.909300
<Sep02-2025> <16:59:59>    78.H         4.773100    0.611500    0.908800
<Sep02-2025> <16:59:59>    79.H         5.584000    2.971500    0.909300
<Sep02-2025> <16:59:59>    80.H         5.583900    2.972100   -0.908800
<Sep02-2025> <16:59:59>    81.H         7.215300    1.083800   -0.909300
<Sep02-2025> <16:59:59>    82.H         7.215500    1.083200    0.908800
<Sep02-2025> <16:59:59>    83.H         8.026400    3.443200    0.909300
<Sep02-2025> <16:59:59>    84.H         8.026200    3.443900   -0.908800
<Sep02-2025> <16:59:59>    85.H         9.657700    1.555600   -0.909300
<Sep02-2025> <16:59:59>    86.H         9.657800    1.555000    0.908800
<Sep02-2025> <16:59:59>    87.H        10.468700    3.915000    0.909300
<Sep02-2025> <16:59:59>    88.H        10.468600    3.915600   -0.908800
<Sep02-2025> <16:59:59>    89.H        12.100000    2.027400   -0.909300
<Sep02-2025> <16:59:59>    90.H        12.100200    2.026700    0.908800
<Sep02-2025> <16:59:59>    91.H        12.911000    4.386700    0.909300
<Sep02-2025> <16:59:59>    92.H        12.910900    4.387400   -0.908800
<Sep02-2025> <16:59:59>    93.H        15.191300    3.932400    0.000000
<Sep02-2025> <16:59:59>    94.H        14.542400    2.499100   -0.909300
<Sep02-2025> <16:59:59>    95.H        14.542500    2.498500    0.908800
<Sep02-2025> <16:59:59>  >>>> CORORT
<Sep02-2025> <16:59:59>  >>>> CLSMAT
<Sep02-2025> <16:59:59>  >>>> ORTHON
<Sep02-2025> <16:59:59>  >>>> GENPT
<Sep02-2025> <17:00:00>  Block Length= 128
<Sep02-2025> <17:00:03>  >>>> PTBAS
<Sep02-2025> <17:00:07>  >>>> CYCLE
<Sep02-2025> <17:00:11>              |Error|         MaxErr       Wt(A-DIIS)
<Sep02-2025> <17:00:11>      1      4.08840595      0.21862250
<Sep02-2025> <17:00:14>      2      2.94000089      0.22678770    100.0
<Sep02-2025> <17:00:17>      3      4.27213515      0.37350647    100.0
<Sep02-2025> <17:00:19>      4      0.73422786      0.06031401     59.9
<Sep02-2025> <17:00:22>      5      0.64849227      0.06169244     59.9
<Sep02-2025> <17:00:25>      6      0.03603866      0.00682656      5.9
<Sep02-2025> <17:00:28>      7      0.00966987      0.00204015      1.1
<Sep02-2025> <17:00:30>      8      0.00162705      0.00023719      0.0
<Sep02-2025> <17:00:33>      9      0.00028856      0.00004144      0.0
<Sep02-2025> <17:00:36>     10      0.00007913      0.00001214      0.0
<Sep02-2025> <17:00:39>     11      0.00002221      0.00000311      0.0
<Sep02-2025> <17:00:42>     12      0.00000266      0.00000048      0.0
<Sep02-2025> <17:00:42>  SCF converged
<Sep02-2025> <17:00:45>     13      0.00000146      0.00000019      0.0
<Sep02-2025> <17:00:50>  >>>> TOTEN
<Sep02-2025> <17:01:22>  >>>> POPAN
<Sep02-2025> <17:01:22>  >>>> DEBYE
<Sep02-2025> <17:01:22>  >>>> AMETS
<Sep02-2025> <17:01:22>   Bond Energy         -19.71181223 a.u.
<Sep02-2025> <17:01:22>   Bond Energy        -536.38570234 eV
<Sep02-2025> <17:01:22>   Bond Energy      -12369.35       kcal/mol
<Sep02-2025> <17:01:22>  >>>> POPUL
<Sep02-2025> <17:01:22>  >>>> EXCITATIONS
<Sep02-2025> <17:01:25>    SS   A
<Sep02-2025> <17:03:06>      Cycle:   2, MaxErr:  0.0002122
<Sep02-2025> <17:03:56>      Cycle:   3, MaxErr:  0.0000156
<Sep02-2025> <17:04:48>      Cycle:   4, MaxErr:  0.0000008
<Sep02-2025> <17:04:48>  Converged.
<Sep02-2025> <17:04:52>    ST   A
<Sep02-2025> <17:06:22>      Cycle:   2, MaxErr:  0.0000465
<Sep02-2025> <17:07:14>      Cycle:   3, MaxErr:  0.0000006
<Sep02-2025> <17:07:14>  Converged.
<Sep02-2025> <17:07:18>  NORMAL TERMINATION
Job c10 has finished
