# Supplementary material for: Phytochemical profiling of Vitex negundo seeds via UHPLC-QTOF-MS/MS analyses with antimicrobial evaluation and in silico targeting of DNA Gyrase B and Secreted Aspartic Proteinase 2 (SAP2)
Source: PLoS One. 2026 Mar 13;21(3):e0343965. doi: 10.1371/journal.pone.0343965 (PMC12987476; doi:10.1371/journal.pone.0343965)
Supplement: S8 Data — (ZIP) [file pone.0343965.s009.zip › PONE-D-25-51583/Vitex Raw material/DFT Vitex all data/comp10/c10.out]

 Parallel Execution: Process Information
 ==============================================================================
 Rank   Node Name                              NodeID   MyNodeRank  NodeMaster
    0   DESKTOP-MPR8V3N                           0          0          0
    1   DESKTOP-MPR8V3N                           0          1         -1
 ==============================================================================


May use up to 3774MB of RAM as shared memory on node 0

 *******************************************************************************
 *                                                                             *
 *  --------------------------------                                           *
 *   Amsterdam Modeling Suite (AMS)              2025.104                      *
 *  --------------------------------                                           *
 *                                               r250815 2025-08-15 94ea0506   *
 *                                                                             *
 *                                                                             *
 *                              =================                              *
 *                              |               |                              *
 *                              |     A M S     |                              *
 *                              |               |                              *
 *                              =================                              *
 *                                                                             *
 *                                                                             *
 *   Online information and documentation:  https://www.scm.com/support/       *
 *   E-mail:  support@scm.com   info@scm.com                                   *
 *                                                                             *
 *   Scientific publications using AMS results must be properly referenced     *
 *   See the User Manuals (or the web site) for recommended citations          *
 *   The terms and conditions of the End User License Agreement apply to       *
 *   the use of AMS, https://www.scm.com/license-terms/                        *
 *                                                                             *
 ***********************  x86_64_windows_intel / msmpi  ************************
 
 Licensed to: Kfueit 2025-08-31 17:26:18
 SCM User ID: u30078
  
 AMS 2025.104  RunTime: Sep02-2025 16:59:56  ShM Nodes: 1  Procs: 2

 AMS jobname: ams
 AMS jobid  : 1027925284

 Start   directory: C:/Users/LENOVO/Desktop/DFT3 all data/comp10/tmp..11148.0.noindex/
 Results directory: C:/Users/LENOVO/Desktop/DFT3 all data/comp10/c10.results/
 Scratch directory: C:/SCMTMP/amstmp_ams_kid0.1027925284/


 Communication costs MPI_COMM_WORLD:      0.618 usec per message,   0.0049 usec per 8-byte item
 Communication costs for intra-node:      0.398 usec per message,   0.0064 usec per 8-byte item

 RNG seed: 1670091888 354170531 -1198801621 1516160365 921088810 -1051899400 -761686882 990521868


                      ************************************************************************
                      *  ADF 2025.104  RunTime: Sep02-2025 16:59:57  ShM Nodes: 1  Procs: 2  *
                      ************************************************************************
  

       ****************************
       * SINGLE POINT CALCULATION *
       ****************************
 
--------
Geometry
--------
Formula: C31H64
Atoms
  Index Symbol   x (angstrom)   y (angstrom)   z (angstrom)
      1      C   -22.21450000    -3.94700000     0.00000000
      2      C   -21.16010000    -2.84810000     0.00000000
      3      C   -19.77220000    -3.47520000     0.00000000
      4      C   -18.71770000    -2.37630000     0.00000000
      5      C   -17.32980000    -3.00350000     0.00000000
      6      C   -16.27540000    -1.90450000     0.00000000
      7      C   -14.88750000    -2.53170000     0.00000000
      8      C   -13.83300000    -1.43280000     0.00000000
      9      C   -12.44520000    -2.06000000     0.00000000
     10      C   -11.39070000    -0.96100000     0.00000000
     11      C   -10.00280000    -1.58820000     0.00000000
     12      C    -8.94830000    -0.48930000     0.00000000
     13      C    -7.56050000    -1.11640000     0.00000000
     14      C    -6.50600000    -0.01750000     0.00000000
     15      C    -5.11810000    -0.64470000     0.00000000
     16      C    -4.06360000     0.45420000     0.00000000
     17      C    -2.67580000    -0.17290000     0.00000000
     18      C    -1.62130000     0.92600000     0.00000000
     19      C    -0.23340000     0.29880000     0.00000000
     20      C     0.82100000     1.39770000     0.00000000
     21      C     2.20890000     0.77060000     0.00000000
     22      C     3.26340000     1.86950000     0.00000000
     23      C     4.65130000     1.24230000     0.00000000
     24      C     5.70570000     2.34120000     0.00000000
     25      C     7.09360000     1.71410000     0.00000000
     26      C     8.14810000     2.81300000     0.00000000
     27      C     9.53600000     2.18580000     0.00000000
     28      C    10.59040000     3.28480000     0.00000000
     29      C    11.97830000     2.65760000     0.00000000
     30      C    13.03280000     3.75650000     0.00000000
     31      C    14.42070000     3.12930000     0.00000000
     32      H   -23.22880000    -3.48860000     0.00000000
     33      H   -22.09280000    -4.57720000    -0.90930000
     34      H   -22.09270000    -4.57780000     0.90880000
     35      H   -21.28180000    -2.21780000     0.90930000
     36      H   -21.28190000    -2.21720000    -0.90880000
     37      H   -19.65050000    -4.10550000    -0.90930000
     38      H   -19.65030000    -4.10610000     0.90880000
     39      H   -18.83950000    -1.74610000     0.90930000
     40      H   -18.83960000    -1.74540000    -0.90880000
     41      H   -17.20810000    -3.63370000    -0.90930000
     42      H   -17.20800000    -3.63430000     0.90880000
     43      H   -16.39710000    -1.27430000     0.90930000
     44      H   -16.39720000    -1.27370000    -0.90880000
     45      H   -14.76580000    -3.16190000    -0.90930000
     46      H   -14.76560000    -3.16260000     0.90880000
     47      H   -13.95480000    -0.80260000     0.90930000
     48      H   -13.95490000    -0.80190000    -0.90880000
     49      H   -12.32340000    -2.69020000    -0.90930000
     50      H   -12.32330000    -2.69080000     0.90880000
     51      H   -11.51240000    -0.33080000     0.90930000
     52      H   -11.51250000    -0.33020000    -0.90880000
     53      H    -9.88110000    -2.21840000    -0.90930000
     54      H    -9.88100000    -2.21910000     0.90880000
     55      H    -9.07010000     0.14100000     0.90930000
     56      H    -9.07020000     0.14160000    -0.90880000
     57      H    -7.43870000    -1.74670000    -0.90930000
     58      H    -7.43860000    -1.74730000     0.90880000
     59      H    -6.62770000     0.61270000     0.90930000
     60      H    -6.62780000     0.61330000    -0.90880000
     61      H    -4.99640000    -1.27490000    -0.90930000
     62      H    -4.99630000    -1.27550000     0.90880000
     63      H    -4.18540000     1.08450000     0.90930000
     64      H    -4.18550000     1.08510000    -0.90880000
     65      H    -2.55400000    -0.80320000    -0.90930000
     66      H    -2.55390000    -0.80380000     0.90880000
     67      H    -1.74300000     1.55620000     0.90930000
     68      H    -1.74320000     1.55680000    -0.90880000
     69      H    -0.11170000    -0.33140000    -0.90930000
     70      H    -0.11160000    -0.33200000     0.90880000
     71      H     0.69930000     2.02800000     0.90930000
     72      H     0.69920000     2.02860000    -0.90880000
     73      H     2.33070000     0.14030000    -0.90930000
     74      H     2.33080000     0.13970000     0.90880000
     75      H     3.14170000     2.49970000     0.90930000
     76      H     3.14150000     2.50040000    -0.90880000
     77      H     4.77300000     0.61210000    -0.90930000
     78      H     4.77310000     0.61150000     0.90880000
     79      H     5.58400000     2.97150000     0.90930000
     80      H     5.58390000     2.97210000    -0.90880000
     81      H     7.21530000     1.08380000    -0.90930000
     82      H     7.21550000     1.08320000     0.90880000
     83      H     8.02640000     3.44320000     0.90930000
     84      H     8.02620000     3.44390000    -0.90880000
     85      H     9.65770000     1.55560000    -0.90930000
     86      H     9.65780000     1.55500000     0.90880000
     87      H    10.46870000     3.91500000     0.90930000
     88      H    10.46860000     3.91560000    -0.90880000
     89      H    12.10000000     2.02740000    -0.90930000
     90      H    12.10020000     2.02670000     0.90880000
     91      H    12.91100000     4.38670000     0.90930000
     92      H    12.91090000     4.38740000    -0.90880000
     93      H    15.19130000     3.93240000     0.00000000
     94      H    14.54240000     2.49910000    -0.90930000
     95      H    14.54250000     2.49850000     0.90880000
 
Total System Charge             0.00000
Bonding info available!
 
 
----------------
ADF Engine Input
----------------
 
 Excitations
 Davidson
 End
 End
 

 Title: *** (NO TITLE) ***

 *** adf ***


 ===========================
 A T T A C H E D   F I L E S
 ===========================
  


 ===============================
 M O D E L   P A R A M E T E R S
 ===============================
  
 DENSITY FUNCTIONAL POTENTIAL (scf)
    LDA:                               VWN                                      
    Gradient Corrections:              ---                                      

 SPIN  (restricted / unrestr.)
    Molecule:                          Restricted                               
    Fragments:                         Restricted                               

 OTHER ASPECTS
    Relativistic Corrections:          scalar (ZORA,MAPA)                       

    Nuclear Charge Density Model:      Point Charge Nuclei                      
    Core Treatment:                    Frozen Orbital(s)                        

    Hyperfine or Zeeman Interaction:   ---                                      


 Fragment File(s)
 ----------------
 C:
         file : C:/Users/LENOVO/Desktop/DFT3 all data/comp10/c10.results/t21.55866EBF.C
         jobid: 0
         title: Carbon (DZ, 1s frozen)
 H:
         file : C:/Users/LENOVO/Desktop/DFT3 all data/comp10/c10.results/t21.1F2E5C55.H
         jobid: 0
         title: Hydrogen (DZ)


 ===============
 G E O M E T R Y  ***  3D  Molecule  ***
 ===============
  

 ATOMS
 =====                            X Y Z                    CHARGE
                                (Angstrom)             Nucl     +Core       At.Mass
                       --------------------------    ----------------       -------
    1  C             -22.2145   -3.9470    0.0000      6.00      4.00       12.0000
    2  C             -21.1601   -2.8481    0.0000      6.00      4.00       12.0000
    3  C             -19.7722   -3.4752    0.0000      6.00      4.00       12.0000
    4  C             -18.7177   -2.3763    0.0000      6.00      4.00       12.0000
    5  C             -17.3298   -3.0035    0.0000      6.00      4.00       12.0000
    6  C             -16.2754   -1.9045    0.0000      6.00      4.00       12.0000
    7  C             -14.8875   -2.5317    0.0000      6.00      4.00       12.0000
    8  C             -13.8330   -1.4328    0.0000      6.00      4.00       12.0000
    9  C             -12.4452   -2.0600    0.0000      6.00      4.00       12.0000
   10  C             -11.3907   -0.9610    0.0000      6.00      4.00       12.0000
   11  C             -10.0028   -1.5882    0.0000      6.00      4.00       12.0000
   12  C              -8.9483   -0.4893    0.0000      6.00      4.00       12.0000
   13  C              -7.5605   -1.1164    0.0000      6.00      4.00       12.0000
   14  C              -6.5060   -0.0175    0.0000      6.00      4.00       12.0000
   15  C              -5.1181   -0.6447    0.0000      6.00      4.00       12.0000
   16  C              -4.0636    0.4542    0.0000      6.00      4.00       12.0000
   17  C              -2.6758   -0.1729    0.0000      6.00      4.00       12.0000
   18  C              -1.6213    0.9260    0.0000      6.00      4.00       12.0000
   19  C              -0.2334    0.2988    0.0000      6.00      4.00       12.0000
   20  C               0.8210    1.3977    0.0000      6.00      4.00       12.0000
   21  C               2.2089    0.7706    0.0000      6.00      4.00       12.0000
   22  C               3.2634    1.8695    0.0000      6.00      4.00       12.0000
   23  C               4.6513    1.2423    0.0000      6.00      4.00       12.0000
   24  C               5.7057    2.3412    0.0000      6.00      4.00       12.0000
   25  C               7.0936    1.7141    0.0000      6.00      4.00       12.0000
   26  C               8.1481    2.8130    0.0000      6.00      4.00       12.0000
   27  C               9.5360    2.1858    0.0000      6.00      4.00       12.0000
   28  C              10.5904    3.2848    0.0000      6.00      4.00       12.0000
   29  C              11.9783    2.6576    0.0000      6.00      4.00       12.0000
   30  C              13.0328    3.7565    0.0000      6.00      4.00       12.0000
   31  C              14.4207    3.1293    0.0000      6.00      4.00       12.0000
   32  H             -23.2288   -3.4886    0.0000      1.00      1.00        1.0078
   33  H             -22.0928   -4.5772   -0.9093      1.00      1.00        1.0078
   34  H             -22.0927   -4.5778    0.9088      1.00      1.00        1.0078
   35  H             -21.2818   -2.2178    0.9093      1.00      1.00        1.0078
   36  H             -21.2819   -2.2172   -0.9088      1.00      1.00        1.0078
   37  H             -19.6505   -4.1055   -0.9093      1.00      1.00        1.0078
   38  H             -19.6503   -4.1061    0.9088      1.00      1.00        1.0078
   39  H             -18.8395   -1.7461    0.9093      1.00      1.00        1.0078
   40  H             -18.8396   -1.7454   -0.9088      1.00      1.00        1.0078
   41  H             -17.2081   -3.6337   -0.9093      1.00      1.00        1.0078
   42  H             -17.2080   -3.6343    0.9088      1.00      1.00        1.0078
   43  H             -16.3971   -1.2743    0.9093      1.00      1.00        1.0078
   44  H             -16.3972   -1.2737   -0.9088      1.00      1.00        1.0078
   45  H             -14.7658   -3.1619   -0.9093      1.00      1.00        1.0078
   46  H             -14.7656   -3.1626    0.9088      1.00      1.00        1.0078
   47  H             -13.9548   -0.8026    0.9093      1.00      1.00        1.0078
   48  H             -13.9549   -0.8019   -0.9088      1.00      1.00        1.0078
   49  H             -12.3234   -2.6902   -0.9093      1.00      1.00        1.0078
   50  H             -12.3233   -2.6908    0.9088      1.00      1.00        1.0078
   51  H             -11.5124   -0.3308    0.9093      1.00      1.00        1.0078
   52  H             -11.5125   -0.3302   -0.9088      1.00      1.00        1.0078
   53  H              -9.8811   -2.2184   -0.9093      1.00      1.00        1.0078
   54  H              -9.8810   -2.2191    0.9088      1.00      1.00        1.0078
   55  H              -9.0701    0.1410    0.9093      1.00      1.00        1.0078
   56  H              -9.0702    0.1416   -0.9088      1.00      1.00        1.0078
   57  H              -7.4387   -1.7467   -0.9093      1.00      1.00        1.0078
   58  H              -7.4386   -1.7473    0.9088      1.00      1.00        1.0078
   59  H              -6.6277    0.6127    0.9093      1.00      1.00        1.0078
   60  H              -6.6278    0.6133   -0.9088      1.00      1.00        1.0078
   61  H              -4.9964   -1.2749   -0.9093      1.00      1.00        1.0078
   62  H              -4.9963   -1.2755    0.9088      1.00      1.00        1.0078
   63  H              -4.1854    1.0845    0.9093      1.00      1.00        1.0078
   64  H              -4.1855    1.0851   -0.9088      1.00      1.00        1.0078
   65  H              -2.5540   -0.8032   -0.9093      1.00      1.00        1.0078
   66  H              -2.5539   -0.8038    0.9088      1.00      1.00        1.0078
   67  H              -1.7430    1.5562    0.9093      1.00      1.00        1.0078
   68  H              -1.7432    1.5568   -0.9088      1.00      1.00        1.0078
   69  H              -0.1117   -0.3314   -0.9093      1.00      1.00        1.0078
   70  H              -0.1116   -0.3320    0.9088      1.00      1.00        1.0078
   71  H               0.6993    2.0280    0.9093      1.00      1.00        1.0078
   72  H               0.6992    2.0286   -0.9088      1.00      1.00        1.0078
   73  H               2.3307    0.1403   -0.9093      1.00      1.00        1.0078
   74  H               2.3308    0.1397    0.9088      1.00      1.00        1.0078
   75  H               3.1417    2.4997    0.9093      1.00      1.00        1.0078
   76  H               3.1415    2.5004   -0.9088      1.00      1.00        1.0078
   77  H               4.7730    0.6121   -0.9093      1.00      1.00        1.0078
   78  H               4.7731    0.6115    0.9088      1.00      1.00        1.0078
   79  H               5.5840    2.9715    0.9093      1.00      1.00        1.0078
   80  H               5.5839    2.9721   -0.9088      1.00      1.00        1.0078
   81  H               7.2153    1.0838   -0.9093      1.00      1.00        1.0078
   82  H               7.2155    1.0832    0.9088      1.00      1.00        1.0078
   83  H               8.0264    3.4432    0.9093      1.00      1.00        1.0078
   84  H               8.0262    3.4439   -0.9088      1.00      1.00        1.0078
   85  H               9.6577    1.5556   -0.9093      1.00      1.00        1.0078
   86  H               9.6578    1.5550    0.9088      1.00      1.00        1.0078
   87  H              10.4687    3.9150    0.9093      1.00      1.00        1.0078
   88  H              10.4686    3.9156   -0.9088      1.00      1.00        1.0078
   89  H              12.1000    2.0274   -0.9093      1.00      1.00        1.0078
   90  H              12.1002    2.0267    0.9088      1.00      1.00        1.0078
   91  H              12.9110    4.3867    0.9093      1.00      1.00        1.0078
   92  H              12.9109    4.3874   -0.9088      1.00      1.00        1.0078
   93  H              15.1913    3.9324    0.0000      1.00      1.00        1.0078
   94  H              14.5424    2.4991   -0.9093      1.00      1.00        1.0078
   95  H              14.5425    2.4985    0.9088      1.00      1.00        1.0078


 FRAGMENTS
 =========                                     Atoms in this Fragment     Cart. coord.s (Angstrom)
                                               -------------------------------------------------------
    1  C                                                 1  C          -22.2145   -3.9470    0.0000
    2  C                                                 2  C          -21.1601   -2.8481    0.0000
    3  C                                                 3  C          -19.7722   -3.4752    0.0000
    4  C                                                 4  C          -18.7177   -2.3763    0.0000
    5  C                                                 5  C          -17.3298   -3.0035    0.0000
    6  C                                                 6  C          -16.2754   -1.9045    0.0000
    7  C                                                 7  C          -14.8875   -2.5317    0.0000
    8  C                                                 8  C          -13.8330   -1.4328    0.0000
    9  C                                                 9  C          -12.4452   -2.0600    0.0000
   10  C                                                10  C          -11.3907   -0.9610    0.0000
   11  C                                                11  C          -10.0028   -1.5882    0.0000
   12  C                                                12  C           -8.9483   -0.4893    0.0000
   13  C                                                13  C           -7.5605   -1.1164    0.0000
   14  C                                                14  C           -6.5060   -0.0175    0.0000
   15  C                                                15  C           -5.1181   -0.6447    0.0000
   16  C                                                16  C           -4.0636    0.4542    0.0000
   17  C                                                17  C           -2.6758   -0.1729    0.0000
   18  C                                                18  C           -1.6213    0.9260    0.0000
   19  C                                                19  C           -0.2334    0.2988    0.0000
   20  C                                                20  C            0.8210    1.3977    0.0000
   21  C                                                21  C            2.2089    0.7706    0.0000
   22  C                                                22  C            3.2634    1.8695    0.0000
   23  C                                                23  C            4.6513    1.2423    0.0000
   24  C                                                24  C            5.7057    2.3412    0.0000
   25  C                                                25  C            7.0936    1.7141    0.0000
   26  C                                                26  C            8.1481    2.8130    0.0000
   27  C                                                27  C            9.5360    2.1858    0.0000
   28  C                                                28  C           10.5904    3.2848    0.0000
   29  C                                                29  C           11.9783    2.6576    0.0000
   30  C                                                30  C           13.0328    3.7565    0.0000
   31  C                                                31  C           14.4207    3.1293    0.0000
   32  H                                                32  H          -23.2288   -3.4886    0.0000
   33  H                                                33  H          -22.0928   -4.5772   -0.9093
   34  H                                                34  H          -22.0927   -4.5778    0.9088
   35  H                                                35  H          -21.2818   -2.2178    0.9093
   36  H                                                36  H          -21.2819   -2.2172   -0.9088
   37  H                                                37  H          -19.6505   -4.1055   -0.9093
   38  H                                                38  H          -19.6503   -4.1061    0.9088
   39  H                                                39  H          -18.8395   -1.7461    0.9093
   40  H                                                40  H          -18.8396   -1.7454   -0.9088
   41  H                                                41  H          -17.2081   -3.6337   -0.9093
   42  H                                                42  H          -17.2080   -3.6343    0.9088
   43  H                                                43  H          -16.3971   -1.2743    0.9093
   44  H                                                44  H          -16.3972   -1.2737   -0.9088
   45  H                                                45  H          -14.7658   -3.1619   -0.9093
   46  H                                                46  H          -14.7656   -3.1626    0.9088
   47  H                                                47  H          -13.9548   -0.8026    0.9093
   48  H                                                48  H          -13.9549   -0.8019   -0.9088
   49  H                                                49  H          -12.3234   -2.6902   -0.9093
   50  H                                                50  H          -12.3233   -2.6908    0.9088
   51  H                                                51  H          -11.5124   -0.3308    0.9093
   52  H                                                52  H          -11.5125   -0.3302   -0.9088
   53  H                                                53  H           -9.8811   -2.2184   -0.9093
   54  H                                                54  H           -9.8810   -2.2191    0.9088
   55  H                                                55  H           -9.0701    0.1410    0.9093
   56  H                                                56  H           -9.0702    0.1416   -0.9088
   57  H                                                57  H           -7.4387   -1.7467   -0.9093
   58  H                                                58  H           -7.4386   -1.7473    0.9088
   59  H                                                59  H           -6.6277    0.6127    0.9093
   60  H                                                60  H           -6.6278    0.6133   -0.9088
   61  H                                                61  H           -4.9964   -1.2749   -0.9093
   62  H                                                62  H           -4.9963   -1.2755    0.9088
   63  H                                                63  H           -4.1854    1.0845    0.9093
   64  H                                                64  H           -4.1855    1.0851   -0.9088
   65  H                                                65  H           -2.5540   -0.8032   -0.9093
   66  H                                                66  H           -2.5539   -0.8038    0.9088
   67  H                                                67  H           -1.7430    1.5562    0.9093
   68  H                                                68  H           -1.7432    1.5568   -0.9088
   69  H                                                69  H           -0.1117   -0.3314   -0.9093
   70  H                                                70  H           -0.1116   -0.3320    0.9088
   71  H                                                71  H            0.6993    2.0280    0.9093
   72  H                                                72  H            0.6992    2.0286   -0.9088
   73  H                                                73  H            2.3307    0.1403   -0.9093
   74  H                                                74  H            2.3308    0.1397    0.9088
   75  H                                                75  H            3.1417    2.4997    0.9093
   76  H                                                76  H            3.1415    2.5004   -0.9088
   77  H                                                77  H            4.7730    0.6121   -0.9093
   78  H                                                78  H            4.7731    0.6115    0.9088
   79  H                                                79  H            5.5840    2.9715    0.9093
   80  H                                                80  H            5.5839    2.9721   -0.9088
   81  H                                                81  H            7.2153    1.0838   -0.9093
   82  H                                                82  H            7.2155    1.0832    0.9088
   83  H                                                83  H            8.0264    3.4432    0.9093
   84  H                                                84  H            8.0262    3.4439   -0.9088
   85  H                                                85  H            9.6577    1.5556   -0.9093
   86  H                                                86  H            9.6578    1.5550    0.9088
   87  H                                                87  H           10.4687    3.9150    0.9093
   88  H                                                88  H           10.4686    3.9156   -0.9088
   89  H                                                89  H           12.1000    2.0274   -0.9093
   90  H                                                90  H           12.1002    2.0267    0.9088
   91  H                                                91  H           12.9110    4.3867    0.9093
   92  H                                                92  H           12.9109    4.3874   -0.9088
   93  H                                                93  H           15.1913    3.9324    0.0000
   94  H                                                94  H           14.5424    2.4991   -0.9093
   95  H                                                95  H           14.5425    2.4985    0.9088


 =====================================
 S Y M M E T R Y ,   E L E C T R O N S
 =====================================
  
 Symmetry: NOSYM

 Irreducible Representations, including subspecies
 -------------------------------------------------
 A


 Configuration of Valence Electrons
 ==================================
 ( determined in the SCF procedure )

 Total:   188

 Net Charge: 0 (Nuclei minus Electrons)

 Aufbau principle for MO occupations will be applied through SCF cycle no.     150
 Thereafter, the program will assign electrons to MOs that are spatially
 similar to the occupied MOs in a "reference" cycle ("KeepOrbitals").
 The reference cycle is always the PREVIOUS cycle: it will evolve with
 the SCF procedure.
 ***************************************************************************************************


                                      ****************************************
                                      *  B U I L D : (Fragments, Functions)  *
                                      ****************************************
  


 =======
 S F O s  ***  (Symmetrized Fragment Orbitals)  ***
 =======
  
 SFOs are linear combinations of (valence) Fragment Orbitals (FOs), such that the SFOs transform as the
 irreducible representations of the (molecular) symmetry group. Each SFO is therefore characterized by
 an irrep of the molecule and by a few (or only one) generating FOs.
 The SFOs constitute a symmetry-adapted basis for the Fock matrix. The MO eigenvector coefficients in
 this basis provide a direct interpretation of the MOs in terms of Frontier Orbital Theory.

 The SFOs are combined with auxiliary Core Functions (CFs) to ensure orthogonalization on the (frozen)
 Core Orbitals (COs). The Core-orthogonalized SFOs (CSFOs) constitute the true Fock basis.

 The FOs, and hence also the (C)SFOs are combinations of the elementary basis functions (BAS). The basis
 functions that participate in the description of the SFOs depend on the irrep. The indices of the
 involved functions are printed below for each irrep.
 (The complete list of primitive basis functions is printed in another section)

 Total nr. of (C)SFOs (summation over all irreps) :   376

 NOTE: a (C)SFO that is defined as a combination of more than one FO is usually NOT normalized.


                                       === A ===
 Nr. of SFOs :  376
 Cartesian basis functions that participate in this irrep (total number =   407) :
      1    10    19    28    37    46    55    64    73    82
     91   100   109   118   127   136   145   154   163   172
    181   190   199   208   217   226   235   244   253   262
    271     2     3     4     7     5     8     6     9    11
     12    13    16    14    17    15    18    20    21    22
     25    23    26    24    27    29    30    31    34    32
     35    33    36    38    39    40    43    41    44    42
     45    47    48    49    52    50    53    51    54    56
     57    58    61    59    62    60    63    65    66    67
     70    68    71    69    72    74    75    76    79    77
     80    78    81    83    84    85    88    86    89    87
     90    92    93    94    97    95    98    96    99   101
    102   103   106   104   107   105   108   110   111   112
    115   113   116   114   117   119   120   121   124   122
    125   123   126   128   129   130   133   131   134   132
    135   137   138   139   142   140   143   141   144   146
    147   148   151   149   152   150   153   155   156   157
    160   158   161   159   162   164   165   166   169   167
    170   168   171   173   174   175   178   176   179   177
    180   182   183   184   187   185   188   186   189   191
    192   193   196   194   197   195   198   200   201   202
    205   203   206   204   207   209   210   211   214   212
    215   213   216   218   219   220   223   221   224   222
    225   227   228   229   232   230   233   231   234   236
    237   238   241   239   242   240   243   245   246   247
    250   248   251   249   252   254   255   256   259   257
    260   258   261   263   264   265   268   266   269   267
    270   272   273   274   277   275   278   276   279   280
    281   282   283   284   285   286   287   288   289   290
    291   292   293   294   295   296   297   298   299   300
    301   302   303   304   305   306   307   308   309   310
    311   312   313   314   315   316   317   318   319   320
    321   322   323   324   325   326   327   328   329   330
    331   332   333   334   335   336   337   338   339   340
    341   342   343   344   345   346   347   348   349   350
    351   352   353   354   355   356   357   358   359   360
    361   362   363   364   365   366   367   368   369   370
    371   372   373   374   375   376   377   378   379   380
    381   382   383   384   385   386   387   388   389   390
    391   392   393   394   395   396   397   398   399   400
    401   402   403   404   405   406   407

    SFO  (index         Fragment          Generating    Expansion in Fragment Orbitals
  indx  incl.CFs)   Occup   Orb.Energy   FragmentType  Coeff.   Orbital     on Fragment
 --------------------------------------------------------------------------------------
     1      32      2.000      -0.508 au  C             1.00      1 S               1
                        (     -13.825 eV)
     2      33       --         0.468 au  C             1.00      2 S               1
                        (      12.744 eV)
     3      34      0.667      -0.206 au  C             1.00      1 P:x             1
                        (      -5.593 eV)
     4      35       --         0.432 au  C             1.00      2 P:x             1
                        (      11.759 eV)
     5      36      0.667      -0.206 au  C             1.00      1 P:y             1
                        (      -5.593 eV)
     6      37       --         0.432 au  C             1.00      2 P:y             1
                        (      11.759 eV)
     7      38      0.667      -0.206 au  C             1.00      1 P:z             1
                        (      -5.593 eV)
     8      39       --         0.432 au  C             1.00      2 P:z             1
                        (      11.759 eV)
     9      40      2.000      -0.508 au  C             1.00      1 S               2
                        (     -13.825 eV)
    10      41       --         0.468 au  C             1.00      2 S               2
                        (      12.744 eV)
    11      42      0.667      -0.206 au  C             1.00      1 P:x             2
                        (      -5.593 eV)
    12      43       --         0.432 au  C             1.00      2 P:x             2
                        (      11.759 eV)
    13      44      0.667      -0.206 au  C             1.00      1 P:y             2
                        (      -5.593 eV)
    14      45       --         0.432 au  C             1.00      2 P:y             2
                        (      11.759 eV)
    15      46      0.667      -0.206 au  C             1.00      1 P:z             2
                        (      -5.593 eV)
    16      47       --         0.432 au  C             1.00      2 P:z             2
                        (      11.759 eV)
    17      48      2.000      -0.508 au  C             1.00      1 S               3
                        (     -13.825 eV)
    18      49       --         0.468 au  C             1.00      2 S               3
                        (      12.744 eV)
    19      50      0.667      -0.206 au  C             1.00      1 P:x             3
                        (      -5.593 eV)
    20      51       --         0.432 au  C             1.00      2 P:x             3
                        (      11.759 eV)
    21      52      0.667      -0.206 au  C             1.00      1 P:y             3
                        (      -5.593 eV)
    22      53       --         0.432 au  C             1.00      2 P:y             3
                        (      11.759 eV)
    23      54      0.667      -0.206 au  C             1.00      1 P:z             3
                        (      -5.593 eV)
    24      55       --         0.432 au  C             1.00      2 P:z             3
                        (      11.759 eV)
    25      56      2.000      -0.508 au  C             1.00      1 S               4
                        (     -13.825 eV)
    26      57       --         0.468 au  C             1.00      2 S               4
                        (      12.744 eV)
    27      58      0.667      -0.206 au  C             1.00      1 P:x             4
                        (      -5.593 eV)
    28      59       --         0.432 au  C             1.00      2 P:x             4
                        (      11.759 eV)
    29      60      0.667      -0.206 au  C             1.00      1 P:y             4
                        (      -5.593 eV)
    30      61       --         0.432 au  C             1.00      2 P:y             4
                        (      11.759 eV)
    31      62      0.667      -0.206 au  C             1.00      1 P:z             4
                        (      -5.593 eV)
    32      63       --         0.432 au  C             1.00      2 P:z             4
                        (      11.759 eV)
    33      64      2.000      -0.508 au  C             1.00      1 S               5
                        (     -13.825 eV)
    34      65       --         0.468 au  C             1.00      2 S               5
                        (      12.744 eV)
    35      66      0.667      -0.206 au  C             1.00      1 P:x             5
                        (      -5.593 eV)
    36      67       --         0.432 au  C             1.00      2 P:x             5
                        (      11.759 eV)
    37      68      0.667      -0.206 au  C             1.00      1 P:y             5
                        (      -5.593 eV)
    38      69       --         0.432 au  C             1.00      2 P:y             5
                        (      11.759 eV)
    39      70      0.667      -0.206 au  C             1.00      1 P:z             5
                        (      -5.593 eV)
    40      71       --         0.432 au  C             1.00      2 P:z             5
                        (      11.759 eV)
    41      72      2.000      -0.508 au  C             1.00      1 S               6
                        (     -13.825 eV)
    42      73       --         0.468 au  C             1.00      2 S               6
                        (      12.744 eV)
    43      74      0.667      -0.206 au  C             1.00      1 P:x             6
                        (      -5.593 eV)
    44      75       --         0.432 au  C             1.00      2 P:x             6
                        (      11.759 eV)
    45      76      0.667      -0.206 au  C             1.00      1 P:y             6
                        (      -5.593 eV)
    46      77       --         0.432 au  C             1.00      2 P:y             6
                        (      11.759 eV)
    47      78      0.667      -0.206 au  C             1.00      1 P:z             6
                        (      -5.593 eV)
    48      79       --         0.432 au  C             1.00      2 P:z             6
                        (      11.759 eV)
    49      80      2.000      -0.508 au  C             1.00      1 S               7
                        (     -13.825 eV)
    50      81       --         0.468 au  C             1.00      2 S               7
                        (      12.744 eV)
    51      82      0.667      -0.206 au  C             1.00      1 P:x             7
                        (      -5.593 eV)
    52      83       --         0.432 au  C             1.00      2 P:x             7
                        (      11.759 eV)
    53      84      0.667      -0.206 au  C             1.00      1 P:y             7
                        (      -5.593 eV)
    54      85       --         0.432 au  C             1.00      2 P:y             7
                        (      11.759 eV)
    55      86      0.667      -0.206 au  C             1.00      1 P:z             7
                        (      -5.593 eV)
    56      87       --         0.432 au  C             1.00      2 P:z             7
                        (      11.759 eV)
    57      88      2.000      -0.508 au  C             1.00      1 S               8
                        (     -13.825 eV)
    58      89       --         0.468 au  C             1.00      2 S               8
                        (      12.744 eV)
    59      90      0.667      -0.206 au  C             1.00      1 P:x             8
                        (      -5.593 eV)
    60      91       --         0.432 au  C             1.00      2 P:x             8
                        (      11.759 eV)
    61      92      0.667      -0.206 au  C             1.00      1 P:y             8
                        (      -5.593 eV)
    62      93       --         0.432 au  C             1.00      2 P:y             8
                        (      11.759 eV)
    63      94      0.667      -0.206 au  C             1.00      1 P:z             8
                        (      -5.593 eV)
    64      95       --         0.432 au  C             1.00      2 P:z             8
                        (      11.759 eV)
    65      96      2.000      -0.508 au  C             1.00      1 S               9
                        (     -13.825 eV)
    66      97       --         0.468 au  C             1.00      2 S               9
                        (      12.744 eV)
    67      98      0.667      -0.206 au  C             1.00      1 P:x             9
                        (      -5.593 eV)
    68      99       --         0.432 au  C             1.00      2 P:x             9
                        (      11.759 eV)
    69     100      0.667      -0.206 au  C             1.00      1 P:y             9
                        (      -5.593 eV)
    70     101       --         0.432 au  C             1.00      2 P:y             9
                        (      11.759 eV)
    71     102      0.667      -0.206 au  C             1.00      1 P:z             9
                        (      -5.593 eV)
    72     103       --         0.432 au  C             1.00      2 P:z             9
                        (      11.759 eV)
    73     104      2.000      -0.508 au  C             1.00      1 S              10
                        (     -13.825 eV)
    74     105       --         0.468 au  C             1.00      2 S              10
                        (      12.744 eV)
    75     106      0.667      -0.206 au  C             1.00      1 P:x            10
                        (      -5.593 eV)
    76     107       --         0.432 au  C             1.00      2 P:x            10
                        (      11.759 eV)
    77     108      0.667      -0.206 au  C             1.00      1 P:y            10
                        (      -5.593 eV)
    78     109       --         0.432 au  C             1.00      2 P:y            10
                        (      11.759 eV)
    79     110      0.667      -0.206 au  C             1.00      1 P:z            10
                        (      -5.593 eV)
    80     111       --         0.432 au  C             1.00      2 P:z            10
                        (      11.759 eV)
    81     112      2.000      -0.508 au  C             1.00      1 S              11
                        (     -13.825 eV)
    82     113       --         0.468 au  C             1.00      2 S              11
                        (      12.744 eV)
    83     114      0.667      -0.206 au  C             1.00      1 P:x            11
                        (      -5.593 eV)
    84     115       --         0.432 au  C             1.00      2 P:x            11
                        (      11.759 eV)
    85     116      0.667      -0.206 au  C             1.00      1 P:y            11
                        (      -5.593 eV)
    86     117       --         0.432 au  C             1.00      2 P:y            11
                        (      11.759 eV)
    87     118      0.667      -0.206 au  C             1.00      1 P:z            11
                        (      -5.593 eV)
    88     119       --         0.432 au  C             1.00      2 P:z            11
                        (      11.759 eV)
    89     120      2.000      -0.508 au  C             1.00      1 S              12
                        (     -13.825 eV)
    90     121       --         0.468 au  C             1.00      2 S              12
                        (      12.744 eV)
    91     122      0.667      -0.206 au  C             1.00      1 P:x            12
                        (      -5.593 eV)
    92     123       --         0.432 au  C             1.00      2 P:x            12
                        (      11.759 eV)
    93     124      0.667      -0.206 au  C             1.00      1 P:y            12
                        (      -5.593 eV)
    94     125       --         0.432 au  C             1.00      2 P:y            12
                        (      11.759 eV)
    95     126      0.667      -0.206 au  C             1.00      1 P:z            12
                        (      -5.593 eV)
    96     127       --         0.432 au  C             1.00      2 P:z            12
                        (      11.759 eV)
    97     128      2.000      -0.508 au  C             1.00      1 S              13
                        (     -13.825 eV)
    98     129       --         0.468 au  C             1.00      2 S              13
                        (      12.744 eV)
    99     130      0.667      -0.206 au  C             1.00      1 P:x            13
                        (      -5.593 eV)
   100     131       --         0.432 au  C             1.00      2 P:x            13
                        (      11.759 eV)
   101     132      0.667      -0.206 au  C             1.00      1 P:y            13
                        (      -5.593 eV)
   102     133       --         0.432 au  C             1.00      2 P:y            13
                        (      11.759 eV)
   103     134      0.667      -0.206 au  C             1.00      1 P:z            13
                        (      -5.593 eV)
   104     135       --         0.432 au  C             1.00      2 P:z            13
                        (      11.759 eV)
   105     136      2.000      -0.508 au  C             1.00      1 S              14
                        (     -13.825 eV)
   106     137       --         0.468 au  C             1.00      2 S              14
                        (      12.744 eV)
   107     138      0.667      -0.206 au  C             1.00      1 P:x            14
                        (      -5.593 eV)
   108     139       --         0.432 au  C             1.00      2 P:x            14
                        (      11.759 eV)
   109     140      0.667      -0.206 au  C             1.00      1 P:y            14
                        (      -5.593 eV)
   110     141       --         0.432 au  C             1.00      2 P:y            14
                        (      11.759 eV)
   111     142      0.667      -0.206 au  C             1.00      1 P:z            14
                        (      -5.593 eV)
   112     143       --         0.432 au  C             1.00      2 P:z            14
                        (      11.759 eV)
   113     144      2.000      -0.508 au  C             1.00      1 S              15
                        (     -13.825 eV)
   114     145       --         0.468 au  C             1.00      2 S              15
                        (      12.744 eV)
   115     146      0.667      -0.206 au  C             1.00      1 P:x            15
                        (      -5.593 eV)
   116     147       --         0.432 au  C             1.00      2 P:x            15
                        (      11.759 eV)
   117     148      0.667      -0.206 au  C             1.00      1 P:y            15
                        (      -5.593 eV)
   118     149       --         0.432 au  C             1.00      2 P:y            15
                        (      11.759 eV)
   119     150      0.667      -0.206 au  C             1.00      1 P:z            15
                        (      -5.593 eV)
   120     151       --         0.432 au  C             1.00      2 P:z            15
                        (      11.759 eV)
   121     152      2.000      -0.508 au  C             1.00      1 S              16
                        (     -13.825 eV)
   122     153       --         0.468 au  C             1.00      2 S              16
                        (      12.744 eV)
   123     154      0.667      -0.206 au  C             1.00      1 P:x            16
                        (      -5.593 eV)
   124     155       --         0.432 au  C             1.00      2 P:x            16
                        (      11.759 eV)
   125     156      0.667      -0.206 au  C             1.00      1 P:y            16
                        (      -5.593 eV)
   126     157       --         0.432 au  C             1.00      2 P:y            16
                        (      11.759 eV)
   127     158      0.667      -0.206 au  C             1.00      1 P:z            16
                        (      -5.593 eV)
   128     159       --         0.432 au  C             1.00      2 P:z            16
                        (      11.759 eV)
   129     160      2.000      -0.508 au  C             1.00      1 S              17
                        (     -13.825 eV)
   130     161       --         0.468 au  C             1.00      2 S              17
                        (      12.744 eV)
   131     162      0.667      -0.206 au  C             1.00      1 P:x            17
                        (      -5.593 eV)
   132     163       --         0.432 au  C             1.00      2 P:x            17
                        (      11.759 eV)
   133     164      0.667      -0.206 au  C             1.00      1 P:y            17
                        (      -5.593 eV)
   134     165       --         0.432 au  C             1.00      2 P:y            17
                        (      11.759 eV)
   135     166      0.667      -0.206 au  C             1.00      1 P:z            17
                        (      -5.593 eV)
   136     167       --         0.432 au  C             1.00      2 P:z            17
                        (      11.759 eV)
   137     168      2.000      -0.508 au  C             1.00      1 S              18
                        (     -13.825 eV)
   138     169       --         0.468 au  C             1.00      2 S              18
                        (      12.744 eV)
   139     170      0.667      -0.206 au  C             1.00      1 P:x            18
                        (      -5.593 eV)
   140     171       --         0.432 au  C             1.00      2 P:x            18
                        (      11.759 eV)
   141     172      0.667      -0.206 au  C             1.00      1 P:y            18
                        (      -5.593 eV)
   142     173       --         0.432 au  C             1.00      2 P:y            18
                        (      11.759 eV)
   143     174      0.667      -0.206 au  C             1.00      1 P:z            18
                        (      -5.593 eV)
   144     175       --         0.432 au  C             1.00      2 P:z            18
                        (      11.759 eV)
   145     176      2.000      -0.508 au  C             1.00      1 S              19
                        (     -13.825 eV)
   146     177       --         0.468 au  C             1.00      2 S              19
                        (      12.744 eV)
   147     178      0.667      -0.206 au  C             1.00      1 P:x            19
                        (      -5.593 eV)
   148     179       --         0.432 au  C             1.00      2 P:x            19
                        (      11.759 eV)
   149     180      0.667      -0.206 au  C             1.00      1 P:y            19
                        (      -5.593 eV)
   150     181       --         0.432 au  C             1.00      2 P:y            19
                        (      11.759 eV)
   151     182      0.667      -0.206 au  C             1.00      1 P:z            19
                        (      -5.593 eV)
   152     183       --         0.432 au  C             1.00      2 P:z            19
                        (      11.759 eV)
   153     184      2.000      -0.508 au  C             1.00      1 S              20
                        (     -13.825 eV)
   154     185       --         0.468 au  C             1.00      2 S              20
                        (      12.744 eV)
   155     186      0.667      -0.206 au  C             1.00      1 P:x            20
                        (      -5.593 eV)
   156     187       --         0.432 au  C             1.00      2 P:x            20
                        (      11.759 eV)
   157     188      0.667      -0.206 au  C             1.00      1 P:y            20
                        (      -5.593 eV)
   158     189       --         0.432 au  C             1.00      2 P:y            20
                        (      11.759 eV)
   159     190      0.667      -0.206 au  C             1.00      1 P:z            20
                        (      -5.593 eV)
   160     191       --         0.432 au  C             1.00      2 P:z            20
                        (      11.759 eV)
   161     192      2.000      -0.508 au  C             1.00      1 S              21
                        (     -13.825 eV)
   162     193       --         0.468 au  C             1.00      2 S              21
                        (      12.744 eV)
   163     194      0.667      -0.206 au  C             1.00      1 P:x            21
                        (      -5.593 eV)
   164     195       --         0.432 au  C             1.00      2 P:x            21
                        (      11.759 eV)
   165     196      0.667      -0.206 au  C             1.00      1 P:y            21
                        (      -5.593 eV)
   166     197       --         0.432 au  C             1.00      2 P:y            21
                        (      11.759 eV)
   167     198      0.667      -0.206 au  C             1.00      1 P:z            21
                        (      -5.593 eV)
   168     199       --         0.432 au  C             1.00      2 P:z            21
                        (      11.759 eV)
   169     200      2.000      -0.508 au  C             1.00      1 S              22
                        (     -13.825 eV)
   170     201       --         0.468 au  C             1.00      2 S              22
                        (      12.744 eV)
   171     202      0.667      -0.206 au  C             1.00      1 P:x            22
                        (      -5.593 eV)
   172     203       --         0.432 au  C             1.00      2 P:x            22
                        (      11.759 eV)
   173     204      0.667      -0.206 au  C             1.00      1 P:y            22
                        (      -5.593 eV)
   174     205       --         0.432 au  C             1.00      2 P:y            22
                        (      11.759 eV)
   175     206      0.667      -0.206 au  C             1.00      1 P:z            22
                        (      -5.593 eV)
   176     207       --         0.432 au  C             1.00      2 P:z            22
                        (      11.759 eV)
   177     208      2.000      -0.508 au  C             1.00      1 S              23
                        (     -13.825 eV)
   178     209       --         0.468 au  C             1.00      2 S              23
                        (      12.744 eV)
   179     210      0.667      -0.206 au  C             1.00      1 P:x            23
                        (      -5.593 eV)
   180     211       --         0.432 au  C             1.00      2 P:x            23
                        (      11.759 eV)
   181     212      0.667      -0.206 au  C             1.00      1 P:y            23
                        (      -5.593 eV)
   182     213       --         0.432 au  C             1.00      2 P:y            23
                        (      11.759 eV)
   183     214      0.667      -0.206 au  C             1.00      1 P:z            23
                        (      -5.593 eV)
   184     215       --         0.432 au  C             1.00      2 P:z            23
                        (      11.759 eV)
   185     216      2.000      -0.508 au  C             1.00      1 S              24
                        (     -13.825 eV)
   186     217       --         0.468 au  C             1.00      2 S              24
                        (      12.744 eV)
   187     218      0.667      -0.206 au  C             1.00      1 P:x            24
                        (      -5.593 eV)
   188     219       --         0.432 au  C             1.00      2 P:x            24
                        (      11.759 eV)
   189     220      0.667      -0.206 au  C             1.00      1 P:y            24
                        (      -5.593 eV)
   190     221       --         0.432 au  C             1.00      2 P:y            24
                        (      11.759 eV)
   191     222      0.667      -0.206 au  C             1.00      1 P:z            24
                        (      -5.593 eV)
   192     223       --         0.432 au  C             1.00      2 P:z            24
                        (      11.759 eV)
   193     224      2.000      -0.508 au  C             1.00      1 S              25
                        (     -13.825 eV)
   194     225       --         0.468 au  C             1.00      2 S              25
                        (      12.744 eV)
   195     226      0.667      -0.206 au  C             1.00      1 P:x            25
                        (      -5.593 eV)
   196     227       --         0.432 au  C             1.00      2 P:x            25
                        (      11.759 eV)
   197     228      0.667      -0.206 au  C             1.00      1 P:y            25
                        (      -5.593 eV)
   198     229       --         0.432 au  C             1.00      2 P:y            25
                        (      11.759 eV)
   199     230      0.667      -0.206 au  C             1.00      1 P:z            25
                        (      -5.593 eV)
   200     231       --         0.432 au  C             1.00      2 P:z            25
                        (      11.759 eV)
   201     232      2.000      -0.508 au  C             1.00      1 S              26
                        (     -13.825 eV)
   202     233       --         0.468 au  C             1.00      2 S              26
                        (      12.744 eV)
   203     234      0.667      -0.206 au  C             1.00      1 P:x            26
                        (      -5.593 eV)
   204     235       --         0.432 au  C             1.00      2 P:x            26
                        (      11.759 eV)
   205     236      0.667      -0.206 au  C             1.00      1 P:y            26
                        (      -5.593 eV)
   206     237       --         0.432 au  C             1.00      2 P:y            26
                        (      11.759 eV)
   207     238      0.667      -0.206 au  C             1.00      1 P:z            26
                        (      -5.593 eV)
   208     239       --         0.432 au  C             1.00      2 P:z            26
                        (      11.759 eV)
   209     240      2.000      -0.508 au  C             1.00      1 S              27
                        (     -13.825 eV)
   210     241       --         0.468 au  C             1.00      2 S              27
                        (      12.744 eV)
   211     242      0.667      -0.206 au  C             1.00      1 P:x            27
                        (      -5.593 eV)
   212     243       --         0.432 au  C             1.00      2 P:x            27
                        (      11.759 eV)
   213     244      0.667      -0.206 au  C             1.00      1 P:y            27
                        (      -5.593 eV)
   214     245       --         0.432 au  C             1.00      2 P:y            27
                        (      11.759 eV)
   215     246      0.667      -0.206 au  C             1.00      1 P:z            27
                        (      -5.593 eV)
   216     247       --         0.432 au  C             1.00      2 P:z            27
                        (      11.759 eV)
   217     248      2.000      -0.508 au  C             1.00      1 S              28
                        (     -13.825 eV)
   218     249       --         0.468 au  C             1.00      2 S              28
                        (      12.744 eV)
   219     250      0.667      -0.206 au  C             1.00      1 P:x            28
                        (      -5.593 eV)
   220     251       --         0.432 au  C             1.00      2 P:x            28
                        (      11.759 eV)
   221     252      0.667      -0.206 au  C             1.00      1 P:y            28
                        (      -5.593 eV)
   222     253       --         0.432 au  C             1.00      2 P:y            28
                        (      11.759 eV)
   223     254      0.667      -0.206 au  C             1.00      1 P:z            28
                        (      -5.593 eV)
   224     255       --         0.432 au  C             1.00      2 P:z            28
                        (      11.759 eV)
   225     256      2.000      -0.508 au  C             1.00      1 S              29
                        (     -13.825 eV)
   226     257       --         0.468 au  C             1.00      2 S              29
                        (      12.744 eV)
   227     258      0.667      -0.206 au  C             1.00      1 P:x            29
                        (      -5.593 eV)
   228     259       --         0.432 au  C             1.00      2 P:x            29
                        (      11.759 eV)
   229     260      0.667      -0.206 au  C             1.00      1 P:y            29
                        (      -5.593 eV)
   230     261       --         0.432 au  C             1.00      2 P:y            29
                        (      11.759 eV)
   231     262      0.667      -0.206 au  C             1.00      1 P:z            29
                        (      -5.593 eV)
   232     263       --         0.432 au  C             1.00      2 P:z            29
                        (      11.759 eV)
   233     264      2.000      -0.508 au  C             1.00      1 S              30
                        (     -13.825 eV)
   234     265       --         0.468 au  C             1.00      2 S              30
                        (      12.744 eV)
   235     266      0.667      -0.206 au  C             1.00      1 P:x            30
                        (      -5.593 eV)
   236     267       --         0.432 au  C             1.00      2 P:x            30
                        (      11.759 eV)
   237     268      0.667      -0.206 au  C             1.00      1 P:y            30
                        (      -5.593 eV)
   238     269       --         0.432 au  C             1.00      2 P:y            30
                        (      11.759 eV)
   239     270      0.667      -0.206 au  C             1.00      1 P:z            30
                        (      -5.593 eV)
   240     271       --         0.432 au  C             1.00      2 P:z            30
                        (      11.759 eV)
   241     272      2.000      -0.508 au  C             1.00      1 S              31
                        (     -13.825 eV)
   242     273       --         0.468 au  C             1.00      2 S              31
                        (      12.744 eV)
   243     274      0.667      -0.206 au  C             1.00      1 P:x            31
                        (      -5.593 eV)
   244     275       --         0.432 au  C             1.00      2 P:x            31
                        (      11.759 eV)
   245     276      0.667      -0.206 au  C             1.00      1 P:y            31
                        (      -5.593 eV)
   246     277       --         0.432 au  C             1.00      2 P:y            31
                        (      11.759 eV)
   247     278      0.667      -0.206 au  C             1.00      1 P:z            31
                        (      -5.593 eV)
   248     279       --         0.432 au  C             1.00      2 P:z            31
                        (      11.759 eV)
   249     280      1.000      -0.234 au  H             1.00      1 S              32
                        (      -6.379 eV)
   250     281       --         0.403 au  H             1.00      2 S              32
                        (      10.963 eV)
   251     282      1.000      -0.234 au  H             1.00      1 S              33
                        (      -6.379 eV)
   252     283       --         0.403 au  H             1.00      2 S              33
                        (      10.963 eV)
   253     284      1.000      -0.234 au  H             1.00      1 S              34
                        (      -6.379 eV)
   254     285       --         0.403 au  H             1.00      2 S              34
                        (      10.963 eV)
   255     286      1.000      -0.234 au  H             1.00      1 S              35
                        (      -6.379 eV)
   256     287       --         0.403 au  H             1.00      2 S              35
                        (      10.963 eV)
   257     288      1.000      -0.234 au  H             1.00      1 S              36
                        (      -6.379 eV)
   258     289       --         0.403 au  H             1.00      2 S              36
                        (      10.963 eV)
   259     290      1.000      -0.234 au  H             1.00      1 S              37
                        (      -6.379 eV)
   260     291       --         0.403 au  H             1.00      2 S              37
                        (      10.963 eV)
   261     292      1.000      -0.234 au  H             1.00      1 S              38
                        (      -6.379 eV)
   262     293       --         0.403 au  H             1.00      2 S              38
                        (      10.963 eV)
   263     294      1.000      -0.234 au  H             1.00      1 S              39
                        (      -6.379 eV)
   264     295       --         0.403 au  H             1.00      2 S              39
                        (      10.963 eV)
   265     296      1.000      -0.234 au  H             1.00      1 S              40
                        (      -6.379 eV)
   266     297       --         0.403 au  H             1.00      2 S              40
                        (      10.963 eV)
   267     298      1.000      -0.234 au  H             1.00      1 S              41
                        (      -6.379 eV)
   268     299       --         0.403 au  H             1.00      2 S              41
                        (      10.963 eV)
   269     300      1.000      -0.234 au  H             1.00      1 S              42
                        (      -6.379 eV)
   270     301       --         0.403 au  H             1.00      2 S              42
                        (      10.963 eV)
   271     302      1.000      -0.234 au  H             1.00      1 S              43
                        (      -6.379 eV)
   272     303       --         0.403 au  H             1.00      2 S              43
                        (      10.963 eV)
   273     304      1.000      -0.234 au  H             1.00      1 S              44
                        (      -6.379 eV)
   274     305       --         0.403 au  H             1.00      2 S              44
                        (      10.963 eV)
   275     306      1.000      -0.234 au  H             1.00      1 S              45
                        (      -6.379 eV)
   276     307       --         0.403 au  H             1.00      2 S              45
                        (      10.963 eV)
   277     308      1.000      -0.234 au  H             1.00      1 S              46
                        (      -6.379 eV)
   278     309       --         0.403 au  H             1.00      2 S              46
                        (      10.963 eV)
   279     310      1.000      -0.234 au  H             1.00      1 S              47
                        (      -6.379 eV)
   280     311       --         0.403 au  H             1.00      2 S              47
                        (      10.963 eV)
   281     312      1.000      -0.234 au  H             1.00      1 S              48
                        (      -6.379 eV)
   282     313       --         0.403 au  H             1.00      2 S              48
                        (      10.963 eV)
   283     314      1.000      -0.234 au  H             1.00      1 S              49
                        (      -6.379 eV)
   284     315       --         0.403 au  H             1.00      2 S              49
                        (      10.963 eV)
   285     316      1.000      -0.234 au  H             1.00      1 S              50
                        (      -6.379 eV)
   286     317       --         0.403 au  H             1.00      2 S              50
                        (      10.963 eV)
   287     318      1.000      -0.234 au  H             1.00      1 S              51
                        (      -6.379 eV)
   288     319       --         0.403 au  H             1.00      2 S              51
                        (      10.963 eV)
   289     320      1.000      -0.234 au  H             1.00      1 S              52
                        (      -6.379 eV)
   290     321       --         0.403 au  H             1.00      2 S              52
                        (      10.963 eV)
   291     322      1.000      -0.234 au  H             1.00      1 S              53
                        (      -6.379 eV)
   292     323       --         0.403 au  H             1.00      2 S              53
                        (      10.963 eV)
   293     324      1.000      -0.234 au  H             1.00      1 S              54
                        (      -6.379 eV)
   294     325       --         0.403 au  H             1.00      2 S              54
                        (      10.963 eV)
   295     326      1.000      -0.234 au  H             1.00      1 S              55
                        (      -6.379 eV)
   296     327       --         0.403 au  H             1.00      2 S              55
                        (      10.963 eV)
   297     328      1.000      -0.234 au  H             1.00      1 S              56
                        (      -6.379 eV)
   298     329       --         0.403 au  H             1.00      2 S              56
                        (      10.963 eV)
   299     330      1.000      -0.234 au  H             1.00      1 S              57
                        (      -6.379 eV)
   300     331       --         0.403 au  H             1.00      2 S              57
                        (      10.963 eV)
   301     332      1.000      -0.234 au  H             1.00      1 S              58
                        (      -6.379 eV)
   302     333       --         0.403 au  H             1.00      2 S              58
                        (      10.963 eV)
   303     334      1.000      -0.234 au  H             1.00      1 S              59
                        (      -6.379 eV)
   304     335       --         0.403 au  H             1.00      2 S              59
                        (      10.963 eV)
   305     336      1.000      -0.234 au  H             1.00      1 S              60
                        (      -6.379 eV)
   306     337       --         0.403 au  H             1.00      2 S              60
                        (      10.963 eV)
   307     338      1.000      -0.234 au  H             1.00      1 S              61
                        (      -6.379 eV)
   308     339       --         0.403 au  H             1.00      2 S              61
                        (      10.963 eV)
   309     340      1.000      -0.234 au  H             1.00      1 S              62
                        (      -6.379 eV)
   310     341       --         0.403 au  H             1.00      2 S              62
                        (      10.963 eV)
   311     342      1.000      -0.234 au  H             1.00      1 S              63
                        (      -6.379 eV)
   312     343       --         0.403 au  H             1.00      2 S              63
                        (      10.963 eV)
   313     344      1.000      -0.234 au  H             1.00      1 S              64
                        (      -6.379 eV)
   314     345       --         0.403 au  H             1.00      2 S              64
                        (      10.963 eV)
   315     346      1.000      -0.234 au  H             1.00      1 S              65
                        (      -6.379 eV)
   316     347       --         0.403 au  H             1.00      2 S              65
                        (      10.963 eV)
   317     348      1.000      -0.234 au  H             1.00      1 S              66
                        (      -6.379 eV)
   318     349       --         0.403 au  H             1.00      2 S              66
                        (      10.963 eV)
   319     350      1.000      -0.234 au  H             1.00      1 S              67
                        (      -6.379 eV)
   320     351       --         0.403 au  H             1.00      2 S              67
                        (      10.963 eV)
   321     352      1.000      -0.234 au  H             1.00      1 S              68
                        (      -6.379 eV)
   322     353       --         0.403 au  H             1.00      2 S              68
                        (      10.963 eV)
   323     354      1.000      -0.234 au  H             1.00      1 S              69
                        (      -6.379 eV)
   324     355       --         0.403 au  H             1.00      2 S              69
                        (      10.963 eV)
   325     356      1.000      -0.234 au  H             1.00      1 S              70
                        (      -6.379 eV)
   326     357       --         0.403 au  H             1.00      2 S              70
                        (      10.963 eV)
   327     358      1.000      -0.234 au  H             1.00      1 S              71
                        (      -6.379 eV)
   328     359       --         0.403 au  H             1.00      2 S              71
                        (      10.963 eV)
   329     360      1.000      -0.234 au  H             1.00      1 S              72
                        (      -6.379 eV)
   330     361       --         0.403 au  H             1.00      2 S              72
                        (      10.963 eV)
   331     362      1.000      -0.234 au  H             1.00      1 S              73
                        (      -6.379 eV)
   332     363       --         0.403 au  H             1.00      2 S              73
                        (      10.963 eV)
   333     364      1.000      -0.234 au  H             1.00      1 S              74
                        (      -6.379 eV)
   334     365       --         0.403 au  H             1.00      2 S              74
                        (      10.963 eV)
   335     366      1.000      -0.234 au  H             1.00      1 S              75
                        (      -6.379 eV)
   336     367       --         0.403 au  H             1.00      2 S              75
                        (      10.963 eV)
   337     368      1.000      -0.234 au  H             1.00      1 S              76
                        (      -6.379 eV)
   338     369       --         0.403 au  H             1.00      2 S              76
                        (      10.963 eV)
   339     370      1.000      -0.234 au  H             1.00      1 S              77
                        (      -6.379 eV)
   340     371       --         0.403 au  H             1.00      2 S              77
                        (      10.963 eV)
   341     372      1.000      -0.234 au  H             1.00      1 S              78
                        (      -6.379 eV)
   342     373       --         0.403 au  H             1.00      2 S              78
                        (      10.963 eV)
   343     374      1.000      -0.234 au  H             1.00      1 S              79
                        (      -6.379 eV)
   344     375       --         0.403 au  H             1.00      2 S              79
                        (      10.963 eV)
   345     376      1.000      -0.234 au  H             1.00      1 S              80
                        (      -6.379 eV)
   346     377       --         0.403 au  H             1.00      2 S              80
                        (      10.963 eV)
   347     378      1.000      -0.234 au  H             1.00      1 S              81
                        (      -6.379 eV)
   348     379       --         0.403 au  H             1.00      2 S              81
                        (      10.963 eV)
   349     380      1.000      -0.234 au  H             1.00      1 S              82
                        (      -6.379 eV)
   350     381       --         0.403 au  H             1.00      2 S              82
                        (      10.963 eV)
   351     382      1.000      -0.234 au  H             1.00      1 S              83
                        (      -6.379 eV)
   352     383       --         0.403 au  H             1.00      2 S              83
                        (      10.963 eV)
   353     384      1.000      -0.234 au  H             1.00      1 S              84
                        (      -6.379 eV)
   354     385       --         0.403 au  H             1.00      2 S              84
                        (      10.963 eV)
   355     386      1.000      -0.234 au  H             1.00      1 S              85
                        (      -6.379 eV)
   356     387       --         0.403 au  H             1.00      2 S              85
                        (      10.963 eV)
   357     388      1.000      -0.234 au  H             1.00      1 S              86
                        (      -6.379 eV)
   358     389       --         0.403 au  H             1.00      2 S              86
                        (      10.963 eV)
   359     390      1.000      -0.234 au  H             1.00      1 S              87
                        (      -6.379 eV)
   360     391       --         0.403 au  H             1.00      2 S              87
                        (      10.963 eV)
   361     392      1.000      -0.234 au  H             1.00      1 S              88
                        (      -6.379 eV)
   362     393       --         0.403 au  H             1.00      2 S              88
                        (      10.963 eV)
   363     394      1.000      -0.234 au  H             1.00      1 S              89
                        (      -6.379 eV)
   364     395       --         0.403 au  H             1.00      2 S              89
                        (      10.963 eV)
   365     396      1.000      -0.234 au  H             1.00      1 S              90
                        (      -6.379 eV)
   366     397       --         0.403 au  H             1.00      2 S              90
                        (      10.963 eV)
   367     398      1.000      -0.234 au  H             1.00      1 S              91
                        (      -6.379 eV)
   368     399       --         0.403 au  H             1.00      2 S              91
                        (      10.963 eV)
   369     400      1.000      -0.234 au  H             1.00      1 S              92
                        (      -6.379 eV)
   370     401       --         0.403 au  H             1.00      2 S              92
                        (      10.963 eV)
   371     402      1.000      -0.234 au  H             1.00      1 S              93
                        (      -6.379 eV)
   372     403       --         0.403 au  H             1.00      2 S              93
                        (      10.963 eV)
   373     404      1.000      -0.234 au  H             1.00      1 S              94
                        (      -6.379 eV)
   374     405       --         0.403 au  H             1.00      2 S              94
                        (      10.963 eV)
   375     406      1.000      -0.234 au  H             1.00      1 S              95
                        (      -6.379 eV)
   376     407       --         0.403 au  H             1.00      2 S              95
                        (      10.963 eV)


 ================================
 (Slater-type)  F U N C T I O N S  ***  (Basis and Fit)  ***
 ================================
  

 Atom Type    1  (C)
 ==============

 Valence Basis Sets:   5
 -----------------------
   1 S    5.400000
   2 S    1.240000
   2 S    1.980000
   2 P    0.960000
   2 P    2.200000

 Frozen Core Shells
 ------------------
    S:  1

 Atom Type    2  (H)
 ==============

 Valence Basis Sets:   2
 -----------------------
   1 S    0.760000
   1 S    1.280000


 BAS: List of all Elementary Cartesian Basis Functions
 =====================================================

 The numbering in the list below (to the right of the function characteristics) is referred
 to in print-outs of MO eigenvectors and Mulliken populations in the BAS representation
 (as contrasted to the SFO representation).

 Notes:
 1. The functions are characterized by a polynomial prefactor (powers of x,y,z and r) and
    an exponential decay factor alpha.
 2. Since the basis sets are specific for an atom TYPE, the individual functions occur on
    all atoms of that type.
 3. The word 'Core' in the left margin signals that it is a Core Function (CF) : not a
    degree of freedom in the valence set, but only used to ensure orthogonalization of
    the other valence basis functions on the frozen Core Orbitals.


 (power of) X  Y  Z  R     Alpha  on Atom
            ==========     =====     ==========

 C                                    1    2    3    4    5    6    7    8    9   10   11   12   13   14   15
                                     16   17   18   19   20   21   22   23   24   25   26   27   28   29   30
                                     31
                                  ---------------------------------------------------------------------------
    Core    0  0  0  0     5.400      1   10   19   28   37   46   55   64   73   82   91  100  109  118  127
                                    136  145  154  163  172  181  190  199  208  217  226  235  244  253  262
                                    271
            0  0  0  1     1.240      2   11   20   29   38   47   56   65   74   83   92  101  110  119  128
                                    137  146  155  164  173  182  191  200  209  218  227  236  245  254  263
                                    272
            0  0  0  1     1.980      3   12   21   30   39   48   57   66   75   84   93  102  111  120  129
                                    138  147  156  165  174  183  192  201  210  219  228  237  246  255  264
                                    273
            1  0  0  0     0.960      4   13   22   31   40   49   58   67   76   85   94  103  112  121  130
                                    139  148  157  166  175  184  193  202  211  220  229  238  247  256  265
                                    274
            0  1  0  0     0.960      5   14   23   32   41   50   59   68   77   86   95  104  113  122  131
                                    140  149  158  167  176  185  194  203  212  221  230  239  248  257  266
                                    275
            0  0  1  0     0.960      6   15   24   33   42   51   60   69   78   87   96  105  114  123  132
                                    141  150  159  168  177  186  195  204  213  222  231  240  249  258  267
                                    276
            1  0  0  0     2.200      7   16   25   34   43   52   61   70   79   88   97  106  115  124  133
                                    142  151  160  169  178  187  196  205  214  223  232  241  250  259  268
                                    277
            0  1  0  0     2.200      8   17   26   35   44   53   62   71   80   89   98  107  116  125  134
                                    143  152  161  170  179  188  197  206  215  224  233  242  251  260  269
                                    278
            0  0  1  0     2.200      9   18   27   36   45   54   63   72   81   90   99  108  117  126  135
                                    144  153  162  171  180  189  198  207  216  225  234  243  252  261  270
                                    279

 H                                   32   33   34   35   36   37   38   39   40   41   42   43   44   45   46
                                     47   48   49   50   51   52   53   54   55   56   57   58   59   60   61
                                     62   63   64   65   66   67   68   69   70   71   72   73   74   75   76
                                     77   78   79   80   81   82   83   84   85   86   87   88   89   90   91
                                     92   93   94   95
                                  ---------------------------------------------------------------------------
            0  0  0  0     0.760    280  282  284  286  288  290  292  294  296  298  300  302  304  306  308
                                    310  312  314  316  318  320  322  324  326  328  330  332  334  336  338
                                    340  342  344  346  348  350  352  354  356  358  360  362  364  366  368
                                    370  372  374  376  378  380  382  384  386  388  390  392  394  396  398
                                    400  402  404  406
            0  0  0  0     1.280    281  283  285  287  289  291  293  295  297  299  301  303  305  307  309
                                    311  313  315  317  319  321  323  325  327  329  331  333  335  337  339
                                    341  343  345  347  349  351  353  355  357  359  361  363  365  367  369
                                    371  373  375  377  379  381  383  385  387  389  391  393  395  397  399
                                    401  403  405  407

 Total number of charge fitting functions (nprimf)      5742
 Total number of Cartesian basis functions (naos)        407
 Total number of Cartesian core functions  (ncos)         31

 ***************************************************************************************************


                                              ***********************
                                              *  T E C H N I C A L  *
                                              ***********************
  


 =============================================================
 P A R A L L E L I Z A T I O N  and  V E C T O R I Z A T I O N
 =============================================================
  
 Nr of parallel processes:                                2
 Maximum vector length in NumInt loops:                 128


 =====================
 S C F   U P D A T E S
 =====================
  
 Max. nr. of cycles:                               300
 Convergence criterion:                              0.0000010000
   secondary criterion:                              0.0010000000

 Mix parameter (when DIIS does not apply):           0.2000000000
 Mixed ADIIS+SDIIS will be used                  
    Max number of expansion vectors:                10
    Pure ADIIS when Max([F,P]) is above              0.1000000000
    Pure SDIIS when Max([F,P]) is below              0.0010000000
 Automatic ElectronSmearing (in case of problematic SCF convergence) disabled


 =================
 P R E C I S I O N  ***  (General: NumInt, NeglectFunctionTails, ...)  ***
 =================
  

 NumInt:           Target precision:                 4.0000000000
 -------           Initial precision:                4.0000000000
                   Min. precision (optimization):    4.0000000000

 Neglect Functions:          Basis functions:        0.1000000000E-13
 ------------------          Fit functions:          0.1000000000E-13


 ===========================
 L I N E A R   S C A L I N G
 ===========================
  

 Cut-off radii density fit:                        0.1000000000E-07
 Overlap cut-off criterion AO matrix elements:     0.1000000000E-05
 Cut-offs for Coulomb potential and fitted density:0.1000000000E-07
 Cut-off criterion for Coulomb multipole terms:    0.1000000000E-07
 Progressive Convergence parameter:                 0.000000000    
 ***************************************************************************************************


                                            ***************************
                                            *  C O M P U T A T I O N  *
                                            ***************************
  

 Number of elements of the density matrix on this node (used, total):     38048     83028


 ===========================================
 Numerical Integration : Fuzzy Cells (Becke)
 ===========================================
  
 Becke grid quality: NORMAL         
  
 Lebedev angular grid order:             min:  11 max:  23
 Nr. of radial points:                   min:  46 max:  49

 Total nr. of points:     568753
 Nr. of blocks:             4444
 Block length:               128
 Nr. of dummy points:         79


 Test of Precision of the Numerical Integration Grid
 ===================================================

 Integral of the Total Core Density:                  61.99967246440095
 Relative Error:                                      -5.283E-06


 ========================
 Density Fitting (zlmFit)
 ========================
  
 ZlmFit Fit Quality: NORMAL         
  
 Max L-expansion:                        min:   4 max:   5
 Nr. of radial interpolation points:     min:  36 max:  42


 =====
 S C F  ***  ScaSCF  ***
 =====
  
 Initial density matrix is calculated as sum of fragments

 CYCLE    1
 SCF Error: norm([F,P])=      4.088405947342, max([F,P])=      0.218622499115
 orbitals (Q,E):
 ---------------
 A :85...104         ( 2.00    -0.4859)  ( 2.00    -0.4815)  ( 2.00    -0.4782)  ( 2.00    -0.4759)
                     ( 2.00    -0.4743)  ( 2.00    -0.4734)  ( 2.00    -0.4728)  ( 2.00    -0.4725)
                     ( 2.00    -0.4724)  ( 2.00    -0.4723)  ( 0.00    -0.0978)  ( 0.00    -0.0967)
                     ( 0.00    -0.0948)  ( 0.00    -0.0924)  ( 0.00    -0.0899)  ( 0.00    -0.0878)
                     ( 0.00    -0.0861)  ( 0.00    -0.0845)  ( 0.00    -0.0821)  ( 0.00    -0.0795)

 CYCLE    2
  SDIIS (wt  0.000):  0.3856  0.6144
 A-DIIS (wt  1.000):  0.0000  1.0000
  DIIS coefficients:  0.0000  1.0000
 SCF Error: norm([F,P])=      2.940000886978, max([F,P])=      0.226787703449
 orbitals (Q,E):
 ---------------
 A :85...95          ( 2.00    -0.1232)  ( 2.00    -0.1232)  ( 2.00    -0.1160)  ( 2.00    -0.0927)
                     ( 2.00    -0.0682)  ( 2.00    -0.0437)  ( 2.00    -0.0202)  ( 2.00     0.0010)
                     ( 2.00     0.0182)  ( 2.00     0.0295)  ( 0.00     0.0980)

 CYCLE    3
  SDIIS (wt  0.000):  0.0335  0.5818  0.3847
 A-DIIS (wt  1.000):  0.0000  0.6724  0.3276
  DIIS coefficients:  0.0000  0.6724  0.3276
 SCF Error: norm([F,P])=      4.272135146257, max([F,P])=      0.373506470416
 orbitals (Q,E):
 ---------------
 A :85...95          ( 2.00    -0.2700)  ( 2.00    -0.2680)  ( 2.00    -0.2679)  ( 2.00    -0.2662)
                     ( 2.00    -0.2662)  ( 2.00    -0.2626)  ( 2.00    -0.2434)  ( 2.00    -0.2262)
                     ( 2.00    -0.2117)  ( 2.00    -0.2015)  ( 0.00     0.0170)

 CYCLE    4
  SDIIS (wt  0.401):  0.1644 -0.0373  0.8729
 A-DIIS (wt  0.599):  0.0000  0.0000  1.0000
  DIIS coefficients:  0.0659 -0.0150  0.9491
 SCF Error: norm([F,P])=      0.734227856488, max([F,P])=      0.060314005293
 orbitals (Q,E):
 ---------------
 A :85...95          ( 2.00    -0.3071)  ( 2.00    -0.3066)  ( 2.00    -0.3056)  ( 2.00    -0.3054)
                     ( 2.00    -0.3050)  ( 2.00    -0.3033)  ( 2.00    -0.3032)  ( 2.00    -0.2989)
                     ( 2.00    -0.2874)  ( 2.00    -0.2807)  ( 0.00    -0.0082)

 CYCLE    5
  SDIIS (wt  0.401):  0.0379 -0.0077  0.5577  0.4121
 A-DIIS (wt  0.599):  0.0000  0.0000  0.4546  0.5454
  DIIS coefficients:  0.0152 -0.0031  0.4959  0.4920
 SCF Error: norm([F,P])=      0.648492265834, max([F,P])=      0.061692441163
 orbitals (Q,E):
 ---------------
 A :85...95          ( 2.00    -0.2873)  ( 2.00    -0.2869)  ( 2.00    -0.2858)  ( 2.00    -0.2855)
                     ( 2.00    -0.2846)  ( 2.00    -0.2845)  ( 2.00    -0.2774)  ( 2.00    -0.2610)
                     ( 2.00    -0.2478)  ( 2.00    -0.2391)  ( 0.00     0.0044)

 CYCLE    6
  SDIIS (wt  0.941): -0.0029  0.0017  0.1456  0.2181  0.6375
 A-DIIS (wt  0.059):  0.0000  0.0000  0.0000  0.0000  1.0000
  DIIS coefficients: -0.0028  0.0016  0.1371  0.2053  0.6588
 SCF Error: norm([F,P])=      0.036038660670, max([F,P])=      0.006826558850
 orbitals (Q,E):
 ---------------
 A :85...95          ( 2.00    -0.2883)  ( 2.00    -0.2881)  ( 2.00    -0.2870)  ( 2.00    -0.2867)
                     ( 2.00    -0.2858)  ( 2.00    -0.2857)  ( 2.00    -0.2791)  ( 2.00    -0.2628)
                     ( 2.00    -0.2498)  ( 2.00    -0.2412)  ( 0.00     0.0036)

 CYCLE    7
  SDIIS (wt  0.989): -0.0023  0.0001  0.0241  0.0536  0.3643  0.5602
 A-DIIS (wt  0.011):  0.0000  0.0000  0.0000  0.0000  0.0000  1.0000
  DIIS coefficients: -0.0023  0.0001  0.0238  0.0531  0.3604  0.5648
 SCF Error: norm([F,P])=      0.009669865917, max([F,P])=      0.002040151219
 orbitals (Q,E):
 ---------------
 A :85...95          ( 2.00    -0.2884)  ( 2.00    -0.2880)  ( 2.00    -0.2870)  ( 2.00    -0.2867)
                     ( 2.00    -0.2858)  ( 2.00    -0.2858)  ( 2.00    -0.2792)  ( 2.00    -0.2629)
                     ( 2.00    -0.2499)  ( 2.00    -0.2413)  ( 0.00     0.0035)

 CYCLE    8
  SDIIS (wt  1.000): -0.0007 -0.0001  0.0106  0.0212  0.1681  0.3028  0.4982
  DIIS coefficients: -0.0007 -0.0001  0.0106  0.0212  0.1681  0.3028  0.4982
 SCF Error: norm([F,P])=      0.001627053647, max([F,P])=      0.000237190925
 orbitals (Q,E):
 ---------------
 A :85...95          ( 2.00    -0.2884)  ( 2.00    -0.2880)  ( 2.00    -0.2870)  ( 2.00    -0.2867)
                     ( 2.00    -0.2858)  ( 2.00    -0.2857)  ( 2.00    -0.2792)  ( 2.00    -0.2629)
                     ( 2.00    -0.2498)  ( 2.00    -0.2412)  ( 0.00     0.0035)

 CYCLE    9
  SDIIS (wt  1.000): -0.0002  0.0000  0.0016  0.0044  0.0374  0.0743  0.1973  0.6852
  DIIS coefficients: -0.0002  0.0000  0.0016  0.0044  0.0374  0.0743  0.1973  0.6852
 SCF Error: norm([F,P])=      0.000288555982, max([F,P])=      0.000041440955
 orbitals (Q,E):
 ---------------
 A :85...95          ( 2.00    -0.2884)  ( 2.00    -0.2880)  ( 2.00    -0.2870)  ( 2.00    -0.2867)
                     ( 2.00    -0.2858)  ( 2.00    -0.2857)  ( 2.00    -0.2792)  ( 2.00    -0.2629)
                     ( 2.00    -0.2498)  ( 2.00    -0.2413)  ( 0.00     0.0035)

 CYCLE   10
  SDIIS (wt  1.000): -0.0001  0.0000  0.0005  0.0016  0.0141  0.0292  0.0883  0.3661  0.5002
  DIIS coefficients: -0.0001  0.0000  0.0005  0.0016  0.0141  0.0292  0.0883  0.3661  0.5002
 SCF Error: norm([F,P])=      0.000079130476, max([F,P])=      0.000012144067
 orbitals (Q,E):
 ---------------
 A :85...95          ( 2.00    -0.2884)  ( 2.00    -0.2880)  ( 2.00    -0.2870)  ( 2.00    -0.2867)
                     ( 2.00    -0.2858)  ( 2.00    -0.2857)  ( 2.00    -0.2792)  ( 2.00    -0.2629)
                     ( 2.00    -0.2498)  ( 2.00    -0.2413)  ( 0.00     0.0035)

 CYCLE   11
  SDIIS (wt  1.000): -0.0000  0.0000  0.0001  0.0002  0.0024  0.0055  0.0195  0.0978  0.2495  0.6249
  DIIS coefficients: -0.0000  0.0000  0.0001  0.0002  0.0024  0.0055  0.0195  0.0978  0.2495  0.6249
 SCF Error: norm([F,P])=      0.000022214264, max([F,P])=      0.000003109742
 orbitals (Q,E):
 ---------------
 A :85...95          ( 2.00    -0.2884)  ( 2.00    -0.2880)  ( 2.00    -0.2870)  ( 2.00    -0.2867)
                     ( 2.00    -0.2858)  ( 2.00    -0.2857)  ( 2.00    -0.2792)  ( 2.00    -0.2629)
                     ( 2.00    -0.2498)  ( 2.00    -0.2413)  ( 0.00     0.0035)

 CYCLE   12
  SDIIS (wt  1.000):  0.0000  0.0000  0.0000  0.0001  0.0005  0.0028  0.0178  0.0636  0.2087  0.7062
  DIIS coefficients:  0.0000  0.0000  0.0000  0.0001  0.0005  0.0028  0.0178  0.0636  0.2087  0.7062
 SCF Error: norm([F,P])=      0.000002658290, max([F,P])=      0.000000478802
 orbitals (Q,E):
 ---------------
 A :85...95          ( 2.00    -0.2884)  ( 2.00    -0.2880)  ( 2.00    -0.2870)  ( 2.00    -0.2867)
                     ( 2.00    -0.2858)  ( 2.00    -0.2857)  ( 2.00    -0.2792)  ( 2.00    -0.2629)
                     ( 2.00    -0.2498)  ( 2.00    -0.2413)  ( 0.00     0.0035)

 SCF CONVERGED

 CYCLE   13
 ***************************************************************************************************


                                                *******************
                                                *  R E S U L T S  *
                                                *******************
  
 *** Using FIT density in Focky
  SDIIS (wt  1.000): -0.0000 -0.0000  0.0000  0.0002  0.0010  0.0067  0.0261  0.0924  0.4199  0.4537
  DIIS coefficients: -0.0000 -0.0000  0.0000  0.0002  0.0010  0.0067  0.0261  0.0924  0.4199  0.4537
 SCF Error: norm([F,P])=      0.000001458121, max([F,P])=      0.000000186319

 Scaled ZORA Orbital Energies, per Irrep and Spin:
 =================================================
                        Occup              E (au)              E (eV)       Diff (eV) with prev. cycle
                        -----      --------------------        ------       --------------------------
 A
              85        2.000     -0.28836410676426E+00        -7.847              -7.89E-09
              86        2.000     -0.28804253055231E+00        -7.838               2.71E-08
              87        2.000     -0.28700085790941E+00        -7.810               4.86E-08
              88        2.000     -0.28672762964611E+00        -7.802               1.36E-07
              89        2.000     -0.28579902836748E+00        -7.777              -5.04E-07
              90        2.000     -0.28573486768480E+00        -7.775              -5.68E-07
              91        2.000     -0.27920928246547E+00        -7.598              -5.76E-07
              92        2.000     -0.26286489414981E+00        -7.153               7.38E-08
              93        2.000     -0.24984750725803E+00        -6.799               4.28E-07
              94        2.000     -0.24125526076701E+00        -6.565              -6.97E-07
              95        0.000      0.35295503707853E-02         0.096
              96        0.000      0.48545433822422E-02         0.132
              97        0.000      0.72414168878701E-02         0.197
              98        0.000      0.10518324619256E-01         0.286
              99        0.000      0.14552833714312E-01         0.396
             100        0.000      0.19276001318140E-01         0.525
             101        0.000      0.24663306900324E-01         0.671
             102        0.000      0.24974204384762E-01         0.680
             103        0.000      0.27930533061973E-01         0.760
             104        0.000      0.30540268840828E-01         0.831
  
 HOMO :       94 A                -0.24125526076701E+00
 LUMO :       95 A                 0.35295503707853E-02
  


 Scaled ZORA Orbital Energies of the Core Orbitals:
 ==================================================

 (Note that the atoms are grouped by atomtype, see the labels, and may hence NOT be in input order)

 AtomType  Orbital  Atom                   E (au)                        E (eV)
 --------  -------  ----           --------------------        ----------------
 C           1S        1          -0.97850475112378E+01                -266.265
                       2          -0.97929507049698E+01                -266.480
                       3          -0.97913389248151E+01                -266.436
                       4          -0.97907861127631E+01                -266.421
                       5          -0.97905366171032E+01                -266.414
                       6          -0.97902901830198E+01                -266.407
                       7          -0.97901455079113E+01                -266.403
                       8          -0.97900486637681E+01                -266.401
                       9          -0.97899827008962E+01                -266.399
                      10          -0.97899375805107E+01                -266.398
                      11          -0.97899070371808E+01                -266.397
                      12          -0.97898894020791E+01                -266.396
                      13          -0.97898743098147E+01                -266.396
                      14          -0.97898600427911E+01                -266.396
                      15          -0.97898555778467E+01                -266.396
                      16          -0.97898629154227E+01                -266.396
                      17          -0.97898646709543E+01                -266.396
                      18          -0.97898675933503E+01                -266.396
                      19          -0.97898772374959E+01                -266.396
                      20          -0.97899030380025E+01                -266.397
                      21          -0.97899315656995E+01                -266.398
                      22          -0.97899656241751E+01                -266.399
                      23          -0.97900088059713E+01                -266.400
                      24          -0.97900886693860E+01                -266.402
                      25          -0.97901949712428E+01                -266.405
                      26          -0.97903494069036E+01                -266.409
                      27          -0.97906040131811E+01                -266.416
                      28          -0.97908640970661E+01                -266.423
                      29          -0.97914444110053E+01                -266.439
                      30          -0.97930788981035E+01                -266.483
                      31          -0.97861924332923E+01                -266.296


 Fit test: (difference of exact and fit density, squared integrated, result summed over spins)
         Sum-of-Fragments:                             0.00000000006376
         Orthogonalized Fragments:                     0.00243874090423
         SCF:                                          0.01663894069848


 ==========================
 Electron Density at Nuclei
 ==========================
  
 The electron density is calculated at points on a small sphere around the center of a nucleus.
 The printed electron density is the average electron density on these points.
 The radius of the sphere is the printed approximate finite nuclear radius.
 Note: ZORA-4 density is used, which includes small component density

         Atom        Nuclear Radius (Angstrom)             Electron Density (a.u.)
         ----        -------------------------             -----------------------
     1)   C                 0.0000320678                              126.87044
     2)   C                 0.0000320678                              126.81510
     3)   C                 0.0000320678                              126.82893
     4)   C                 0.0000320678                              126.82588
     5)   C                 0.0000320678                              126.82553
     6)   C                 0.0000320678                              126.82566
     7)   C                 0.0000320678                              126.82565
     8)   C                 0.0000320678                              126.82566
     9)   C                 0.0000320678                              126.82567
    10)   C                 0.0000320678                              126.82568
    11)   C                 0.0000320678                              126.82568
    12)   C                 0.0000320678                              126.82568
    13)   C                 0.0000320678                              126.82568
    14)   C                 0.0000320678                              126.82570
    15)   C                 0.0000320678                              126.82570
    16)   C                 0.0000320678                              126.82569
    17)   C                 0.0000320678                              126.82569
    18)   C                 0.0000320678                              126.82571
    19)   C                 0.0000320678                              126.82570
    20)   C                 0.0000320678                              126.82568
    21)   C                 0.0000320678                              126.82568
    22)   C                 0.0000320678                              126.82568
    23)   C                 0.0000320678                              126.82568
    24)   C                 0.0000320678                              126.82566
    25)   C                 0.0000320678                              126.82564
    26)   C                 0.0000320678                              126.82566
    27)   C                 0.0000320678                              126.82554
    28)   C                 0.0000320678                              126.82589
    29)   C                 0.0000320678                              126.82888
    30)   C                 0.0000320678                              126.81504
    31)   C                 0.0000320678                              126.87248
    32)   H                 0.0000181514                                0.47155
    33)   H                 0.0000181514                                0.47097
    34)   H                 0.0000181514                                0.47099
    35)   H                 0.0000181514                                0.47248
    36)   H                 0.0000181514                                0.47251
    37)   H                 0.0000181514                                0.47132
    38)   H                 0.0000181514                                0.47134
    39)   H                 0.0000181514                                0.47151
    40)   H                 0.0000181514                                0.47150
    41)   H                 0.0000181514                                0.47158
    42)   H                 0.0000181514                                0.47160
    43)   H                 0.0000181514                                0.47159
    44)   H                 0.0000181514                                0.47161
    45)   H                 0.0000181514                                0.47159
    46)   H                 0.0000181514                                0.47157
    47)   H                 0.0000181514                                0.47158
    48)   H                 0.0000181514                                0.47157
    49)   H                 0.0000181514                                0.47158
    50)   H                 0.0000181514                                0.47160
    51)   H                 0.0000181514                                0.47159
    52)   H                 0.0000181514                                0.47161
    53)   H                 0.0000181514                                0.47159
    54)   H                 0.0000181514                                0.47158
    55)   H                 0.0000181514                                0.47155
    56)   H                 0.0000181514                                0.47158
    57)   H                 0.0000181514                                0.47155
    58)   H                 0.0000181514                                0.47158
    59)   H                 0.0000181514                                0.47159
    60)   H                 0.0000181514                                0.47161
    61)   H                 0.0000181514                                0.47159
    62)   H                 0.0000181514                                0.47161
    63)   H                 0.0000181514                                0.47155
    64)   H                 0.0000181514                                0.47158
    65)   H                 0.0000181514                                0.47155
    66)   H                 0.0000181514                                0.47158
    67)   H                 0.0000181514                                0.47159
    68)   H                 0.0000181514                                0.47160
    69)   H                 0.0000181514                                0.47159
    70)   H                 0.0000181514                                0.47161
    71)   H                 0.0000181514                                0.47156
    72)   H                 0.0000181514                                0.47158
    73)   H                 0.0000181514                                0.47155
    74)   H                 0.0000181514                                0.47158
    75)   H                 0.0000181514                                0.47159
    76)   H                 0.0000181514                                0.47157
    77)   H                 0.0000181514                                0.47159
    78)   H                 0.0000181514                                0.47161
    79)   H                 0.0000181514                                0.47156
    80)   H                 0.0000181514                                0.47158
    81)   H                 0.0000181514                                0.47156
    82)   H                 0.0000181514                                0.47157
    83)   H                 0.0000181514                                0.47159
    84)   H                 0.0000181514                                0.47157
    85)   H                 0.0000181514                                0.47158
    86)   H                 0.0000181514                                0.47160
    87)   H                 0.0000181514                                0.47152
    88)   H                 0.0000181514                                0.47154
    89)   H                 0.0000181514                                0.47135
    90)   H                 0.0000181514                                0.47133
    91)   H                 0.0000181514                                0.47248
    92)   H                 0.0000181514                                0.47247
    93)   H                 0.0000181514                                0.47058
    94)   H                 0.0000181514                                0.47089
    95)   H                 0.0000181514                                0.47091


 =======================================
 M U L L I K E N   P O P U L A T I O N S
 =======================================
  
 The survey below gives for each atom:
 a) the total charge (Z minus electrons)
 b) the net spin polarization (nr of electrons spin-A minus spin-B)
 c) for each spin the atomic electron valence density (integrated) per L-value.

 Atom              Charge    Spin density          S         P         D         F
 ----              ------    ------------       ------    ------    ------    ------
 1 C              -0.8053                       1.4576    3.3477    0.0000    0.0000
 2 C              -0.5911                       1.4508    3.1403    0.0000    0.0000
 3 C              -0.5574                       1.4527    3.1047    0.0000    0.0000
 4 C              -0.5576                       1.4527    3.1050    0.0000    0.0000
 5 C              -0.5585                       1.4529    3.1056    0.0000    0.0000
 6 C              -0.5585                       1.4528    3.1057    0.0000    0.0000
 7 C              -0.5585                       1.4528    3.1057    0.0000    0.0000
 8 C              -0.5585                       1.4528    3.1057    0.0000    0.0000
 9 C              -0.5585                       1.4528    3.1057    0.0000    0.0000
 10 C             -0.5585                       1.4528    3.1057    0.0000    0.0000
 11 C             -0.5584                       1.4528    3.1057    0.0000    0.0000
 12 C             -0.5584                       1.4528    3.1057    0.0000    0.0000
 13 C             -0.5584                       1.4528    3.1057    0.0000    0.0000
 14 C             -0.5584                       1.4527    3.1057    0.0000    0.0000
 15 C             -0.5584                       1.4527    3.1057    0.0000    0.0000
 16 C             -0.5584                       1.4528    3.1057    0.0000    0.0000
 17 C             -0.5584                       1.4528    3.1057    0.0000    0.0000
 18 C             -0.5584                       1.4527    3.1057    0.0000    0.0000
 19 C             -0.5585                       1.4528    3.1057    0.0000    0.0000
 20 C             -0.5584                       1.4528    3.1057    0.0000    0.0000
 21 C             -0.5584                       1.4528    3.1057    0.0000    0.0000
 22 C             -0.5585                       1.4528    3.1057    0.0000    0.0000
 23 C             -0.5585                       1.4528    3.1057    0.0000    0.0000
 24 C             -0.5585                       1.4528    3.1057    0.0000    0.0000
 25 C             -0.5585                       1.4528    3.1057    0.0000    0.0000
 26 C             -0.5585                       1.4528    3.1057    0.0000    0.0000
 27 C             -0.5585                       1.4529    3.1056    0.0000    0.0000
 28 C             -0.5577                       1.4527    3.1050    0.0000    0.0000
 29 C             -0.5573                       1.4527    3.1046    0.0000    0.0000
 30 C             -0.5909                       1.4509    3.1399    0.0000    0.0000
 31 C             -0.8077                       1.4581    3.3496    0.0000    0.0000
 32 H              0.2783                       0.7217    0.0000    0.0000    0.0000
 33 H              0.2712                       0.7288    0.0000    0.0000    0.0000
 34 H              0.2713                       0.7287    0.0000    0.0000    0.0000
 35 H              0.2850                       0.7150    0.0000    0.0000    0.0000
 36 H              0.2850                       0.7150    0.0000    0.0000    0.0000
 37 H              0.2797                       0.7203    0.0000    0.0000    0.0000
 38 H              0.2797                       0.7203    0.0000    0.0000    0.0000
 39 H              0.2798                       0.7202    0.0000    0.0000    0.0000
 40 H              0.2798                       0.7202    0.0000    0.0000    0.0000
 41 H              0.2796                       0.7204    0.0000    0.0000    0.0000
 42 H              0.2796                       0.7204    0.0000    0.0000    0.0000
 43 H              0.2794                       0.7206    0.0000    0.0000    0.0000
 44 H              0.2794                       0.7206    0.0000    0.0000    0.0000
 45 H              0.2793                       0.7207    0.0000    0.0000    0.0000
 46 H              0.2793                       0.7207    0.0000    0.0000    0.0000
 47 H              0.2793                       0.7207    0.0000    0.0000    0.0000
 48 H              0.2793                       0.7207    0.0000    0.0000    0.0000
 49 H              0.2793                       0.7207    0.0000    0.0000    0.0000
 50 H              0.2793                       0.7207    0.0000    0.0000    0.0000
 51 H              0.2792                       0.7208    0.0000    0.0000    0.0000
 52 H              0.2793                       0.7207    0.0000    0.0000    0.0000
 53 H              0.2792                       0.7208    0.0000    0.0000    0.0000
 54 H              0.2792                       0.7208    0.0000    0.0000    0.0000
 55 H              0.2792                       0.7208    0.0000    0.0000    0.0000
 56 H              0.2792                       0.7208    0.0000    0.0000    0.0000
 57 H              0.2792                       0.7208    0.0000    0.0000    0.0000
 58 H              0.2792                       0.7208    0.0000    0.0000    0.0000
 59 H              0.2792                       0.7208    0.0000    0.0000    0.0000
 60 H              0.2792                       0.7208    0.0000    0.0000    0.0000
 61 H              0.2792                       0.7208    0.0000    0.0000    0.0000
 62 H              0.2792                       0.7208    0.0000    0.0000    0.0000
 63 H              0.2792                       0.7208    0.0000    0.0000    0.0000
 64 H              0.2792                       0.7208    0.0000    0.0000    0.0000
 65 H              0.2792                       0.7208    0.0000    0.0000    0.0000
 66 H              0.2792                       0.7208    0.0000    0.0000    0.0000
 67 H              0.2792                       0.7208    0.0000    0.0000    0.0000
 68 H              0.2792                       0.7208    0.0000    0.0000    0.0000
 69 H              0.2792                       0.7208    0.0000    0.0000    0.0000
 70 H              0.2793                       0.7207    0.0000    0.0000    0.0000
 71 H              0.2792                       0.7208    0.0000    0.0000    0.0000
 72 H              0.2792                       0.7208    0.0000    0.0000    0.0000
 73 H              0.2792                       0.7208    0.0000    0.0000    0.0000
 74 H              0.2792                       0.7208    0.0000    0.0000    0.0000
 75 H              0.2792                       0.7208    0.0000    0.0000    0.0000
 76 H              0.2792                       0.7208    0.0000    0.0000    0.0000
 77 H              0.2793                       0.7207    0.0000    0.0000    0.0000
 78 H              0.2793                       0.7207    0.0000    0.0000    0.0000
 79 H              0.2793                       0.7207    0.0000    0.0000    0.0000
 80 H              0.2793                       0.7207    0.0000    0.0000    0.0000
 81 H              0.2793                       0.7207    0.0000    0.0000    0.0000
 82 H              0.2793                       0.7207    0.0000    0.0000    0.0000
 83 H              0.2794                       0.7206    0.0000    0.0000    0.0000
 84 H              0.2794                       0.7206    0.0000    0.0000    0.0000
 85 H              0.2796                       0.7204    0.0000    0.0000    0.0000
 86 H              0.2796                       0.7204    0.0000    0.0000    0.0000
 87 H              0.2798                       0.7202    0.0000    0.0000    0.0000
 88 H              0.2799                       0.7201    0.0000    0.0000    0.0000
 89 H              0.2797                       0.7203    0.0000    0.0000    0.0000
 90 H              0.2797                       0.7203    0.0000    0.0000    0.0000
 91 H              0.2850                       0.7150    0.0000    0.0000    0.0000
 92 H              0.2850                       0.7150    0.0000    0.0000    0.0000
 93 H              0.2800                       0.7200    0.0000    0.0000    0.0000
 94 H              0.2714                       0.7286    0.0000    0.0000    0.0000
 95 H              0.2715                       0.7285    0.0000    0.0000    0.0000

 Populations of individual BAS functions
 ----------------------------------------
 1 C            0.0006  0.7362  0.7208  0.5088  0.4848  0.6099  0.5821  0.5801  0.5819
 2 C            0.0006  0.7531  0.6972  0.3052  0.4634  0.6426  0.5810  0.5724  0.5756
 3 C            0.0006  0.7573  0.6949  0.2989  0.4515  0.6263  0.5821  0.5716  0.5743
 4 C            0.0006  0.7574  0.6947  0.3001  0.4489  0.6268  0.5827  0.5720  0.5745
 5 C            0.0006  0.7577  0.6946  0.3007  0.4493  0.6265  0.5827  0.5720  0.5744
 6 C            0.0006  0.7576  0.6946  0.3014  0.4490  0.6264  0.5828  0.5719  0.5743
 7 C            0.0006  0.7576  0.6946  0.3012  0.4492  0.6263  0.5828  0.5719  0.5743
 8 C            0.0006  0.7576  0.6946  0.3013  0.4491  0.6263  0.5828  0.5719  0.5743
 9 C            0.0006  0.7576  0.6946  0.3013  0.4492  0.6263  0.5828  0.5719  0.5743
 10 C           0.0006  0.7576  0.6946  0.3014  0.4491  0.6263  0.5828  0.5719  0.5743
 11 C           0.0006  0.7576  0.6946  0.3013  0.4491  0.6263  0.5828  0.5719  0.5743
 12 C           0.0006  0.7576  0.6946  0.3013  0.4491  0.6263  0.5829  0.5719  0.5742
 13 C           0.0006  0.7576  0.6946  0.3013  0.4492  0.6263  0.5829  0.5719  0.5742
 14 C           0.0006  0.7576  0.6946  0.3013  0.4491  0.6263  0.5828  0.5719  0.5743
 15 C           0.0006  0.7576  0.6946  0.3013  0.4491  0.6263  0.5828  0.5719  0.5743
 16 C           0.0006  0.7576  0.6946  0.3013  0.4492  0.6263  0.5829  0.5719  0.5742
 17 C           0.0006  0.7576  0.6946  0.3013  0.4491  0.6263  0.5829  0.5719  0.5742
 18 C           0.0006  0.7576  0.6946  0.3013  0.4491  0.6263  0.5828  0.5719  0.5743
 19 C           0.0006  0.7576  0.6946  0.3013  0.4491  0.6263  0.5828  0.5719  0.5743
 20 C           0.0006  0.7576  0.6946  0.3013  0.4491  0.6263  0.5828  0.5719  0.5743
 21 C           0.0006  0.7576  0.6946  0.3013  0.4491  0.6263  0.5828  0.5719  0.5742
 22 C           0.0006  0.7576  0.6946  0.3013  0.4492  0.6263  0.5828  0.5719  0.5743
 23 C           0.0006  0.7576  0.6946  0.3013  0.4491  0.6263  0.5828  0.5719  0.5743
 24 C           0.0006  0.7576  0.6946  0.3012  0.4492  0.6263  0.5828  0.5719  0.5743
 25 C           0.0006  0.7576  0.6946  0.3013  0.4491  0.6264  0.5828  0.5719  0.5743
 26 C           0.0006  0.7576  0.6946  0.3011  0.4493  0.6264  0.5827  0.5719  0.5743
 27 C           0.0006  0.7577  0.6946  0.3011  0.4490  0.6265  0.5828  0.5719  0.5744
 28 C           0.0006  0.7574  0.6947  0.2998  0.4492  0.6268  0.5826  0.5721  0.5745
 29 C           0.0006  0.7572  0.6949  0.2975  0.4529  0.6263  0.5826  0.5711  0.5743
 30 C           0.0006  0.7532  0.6972  0.3131  0.4551  0.6426  0.5791  0.5743  0.5756
 31 C           0.0006  0.7364  0.7212  0.4124  0.5818  0.6098  0.5836  0.5797  0.5823
 32 H          -0.1514  0.8730
 33 H          -0.1402  0.8690
 34 H          -0.1403  0.8690
 35 H          -0.1515  0.8665
 36 H          -0.1516  0.8666
 37 H          -0.1431  0.8635
 38 H          -0.1432  0.8635
 39 H          -0.1437  0.8639
 40 H          -0.1437  0.8639
 41 H          -0.1434  0.8638
 42 H          -0.1435  0.8639
 43 H          -0.1432  0.8638
 44 H          -0.1433  0.8639
 45 H          -0.1431  0.8638
 46 H          -0.1431  0.8638
 47 H          -0.1430  0.8637
 48 H          -0.1430  0.8638
 49 H          -0.1430  0.8637
 50 H          -0.1431  0.8638
 51 H          -0.1430  0.8637
 52 H          -0.1431  0.8638
 53 H          -0.1429  0.8637
 54 H          -0.1430  0.8637
 55 H          -0.1429  0.8636
 56 H          -0.1430  0.8637
 57 H          -0.1429  0.8636
 58 H          -0.1430  0.8637
 59 H          -0.1429  0.8637
 60 H          -0.1430  0.8638
 61 H          -0.1429  0.8637
 62 H          -0.1430  0.8638
 63 H          -0.1428  0.8636
 64 H          -0.1429  0.8637
 65 H          -0.1428  0.8636
 66 H          -0.1429  0.8637
 67 H          -0.1429  0.8637
 68 H          -0.1430  0.8638
 69 H          -0.1429  0.8637
 70 H          -0.1430  0.8638
 71 H          -0.1429  0.8637
 72 H          -0.1430  0.8637
 73 H          -0.1429  0.8636
 74 H          -0.1430  0.8637
 75 H          -0.1430  0.8637
 76 H          -0.1430  0.8637
 77 H          -0.1430  0.8637
 78 H          -0.1431  0.8638
 79 H          -0.1430  0.8637
 80 H          -0.1431  0.8638
 81 H          -0.1430  0.8637
 82 H          -0.1431  0.8638
 83 H          -0.1432  0.8638
 84 H          -0.1432  0.8638
 85 H          -0.1435  0.8638
 86 H          -0.1436  0.8639
 87 H          -0.1437  0.8639
 88 H          -0.1438  0.8640
 89 H          -0.1432  0.8635
 90 H          -0.1432  0.8635
 91 H          -0.1515  0.8665
 92 H          -0.1516  0.8665
 93 H          -0.1516  0.8716
 94 H          -0.1403  0.8689
 95 H          -0.1404  0.8690

 Gross Charges per Atom (Z minus electrons)
 ==========================================
            -0.8053   -0.5911   -0.5574   -0.5576   -0.5585   -0.5585   -0.5585   -0.5585   -0.5585   -0.5585
            -0.5584   -0.5584   -0.5584   -0.5584   -0.5584   -0.5584   -0.5584   -0.5584   -0.5585   -0.5584
            -0.5584   -0.5585   -0.5585   -0.5585   -0.5585   -0.5585   -0.5585   -0.5577   -0.5573   -0.5909
            -0.8077    0.2783    0.2712    0.2713    0.2850    0.2850    0.2797    0.2797    0.2798    0.2798
             0.2796    0.2796    0.2794    0.2794    0.2793    0.2793    0.2793    0.2793    0.2793    0.2793
             0.2792    0.2793    0.2792    0.2792    0.2792    0.2792    0.2792    0.2792    0.2792    0.2792
             0.2792    0.2792    0.2792    0.2792    0.2792    0.2792    0.2792    0.2792    0.2792    0.2793
             0.2792    0.2792    0.2792    0.2792    0.2792    0.2792    0.2793    0.2793    0.2793    0.2793
             0.2793    0.2793    0.2794    0.2794    0.2796    0.2796    0.2798    0.2799    0.2797    0.2797
             0.2850    0.2850    0.2800    0.2714    0.2715
 Net Total: -0.00000000


 Atom-Atom Population Matrix (off-diagonal elements not doubled)
 ===============================================================

     1 :     3.7207
     2 :     0.2172    3.8479
     3 :    -0.1332    0.2130    3.8965
     4 :     0.0311   -0.1263    0.2100    3.8790
     5 :    -0.0045    0.0315   -0.1276    0.2111    3.8811
     6 :     0.0004   -0.0044    0.0320   -0.1280    0.2104    3.8819
     7 :    -0.0001    0.0004   -0.0045    0.0320   -0.1278    0.2104    3.8822
     8 :     0.0000   -0.0001    0.0004   -0.0046    0.0321   -0.1278    0.2100    3.8822
     9 :    -0.0000    0.0000   -0.0001    0.0004   -0.0046    0.0320   -0.1278    0.2103    3.8822
    10 :     0.0000   -0.0000    0.0000   -0.0001    0.0004   -0.0046    0.0321   -0.1278    0.2101    3.8822
    11 :    -0.0000    0.0000   -0.0000    0.0000   -0.0001    0.0004   -0.0046    0.0320   -0.1278    0.2103
             3.8823
    12 :     0.0000   -0.0000    0.0000   -0.0000    0.0000   -0.0001    0.0004   -0.0046    0.0321   -0.1278
             0.2100    3.8823
    13 :    -0.0000    0.0000   -0.0000    0.0000   -0.0000    0.0000   -0.0001    0.0004   -0.0046    0.0320
            -0.1278    0.2103    3.8823
    14 :     0.0000   -0.0000    0.0000   -0.0000    0.0000   -0.0000    0.0000   -0.0001    0.0004   -0.0046
             0.0321   -0.1278    0.2100    3.8823
    15 :    -0.0000    0.0000   -0.0000    0.0000   -0.0000    0.0000   -0.0000    0.0000   -0.0001    0.0004
            -0.0046    0.0320   -0.1278    0.2103    3.8823
    16 :     0.0000   -0.0000    0.0000   -0.0000    0.0000   -0.0000    0.0000   -0.0000    0.0000   -0.0001
             0.0004   -0.0046    0.0321   -0.1278    0.2100    3.8823
    17 :    -0.0000    0.0000   -0.0000    0.0000   -0.0000    0.0000   -0.0000    0.0000   -0.0000    0.0000
            -0.0001    0.0004   -0.0046    0.0320   -0.1278    0.2103    3.8823
    18 :     0.0000   -0.0000    0.0000   -0.0000    0.0000   -0.0000    0.0000   -0.0000    0.0000   -0.0000
             0.0000   -0.0001    0.0004   -0.0046    0.0321   -0.1278    0.2100    3.8823
    19 :    -0.0000    0.0000   -0.0000    0.0000   -0.0000    0.0000   -0.0000    0.0000   -0.0000    0.0000
            -0.0000    0.0000   -0.0001    0.0004   -0.0046    0.0320   -0.1278    0.2104    3.8823
    20 :     0.0000   -0.0000    0.0000   -0.0000    0.0000   -0.0000    0.0000   -0.0000    0.0000   -0.0000
             0.0000   -0.0000    0.0000   -0.0001    0.0004   -0.0046    0.0321   -0.1278    0.2100    3.8823
    21 :    -0.0000    0.0000   -0.0000    0.0000   -0.0000    0.0000   -0.0000    0.0000   -0.0000    0.0000
            -0.0000    0.0000   -0.0000    0.0000   -0.0001    0.0004   -0.0046    0.0320   -0.1278    0.2103
             3.8823
    22 :     0.0000   -0.0000    0.0000   -0.0000    0.0000   -0.0000    0.0000   -0.0000    0.0000   -0.0000
             0.0000   -0.0000    0.0000   -0.0000    0.0000   -0.0001    0.0004   -0.0046    0.0321   -0.1278
             0.2100    3.8823
    23 :    -0.0000    0.0000   -0.0000    0.0000   -0.0000    0.0000   -0.0000    0.0000   -0.0000    0.0000
            -0.0000    0.0000   -0.0000    0.0000   -0.0000    0.0000   -0.0001    0.0004   -0.0046    0.0320
            -0.1278    0.2104    3.8822
    24 :     0.0000   -0.0000    0.0000   -0.0000    0.0000   -0.0000    0.0000   -0.0000    0.0000   -0.0000
             0.0000   -0.0000    0.0000   -0.0000    0.0000   -0.0000    0.0000   -0.0001    0.0004   -0.0046
             0.0321   -0.1278    0.2100    3.8822
    25 :    -0.0000    0.0000   -0.0000    0.0000   -0.0000    0.0000   -0.0000    0.0000   -0.0000    0.0000
            -0.0000    0.0000   -0.0000    0.0000   -0.0000    0.0000   -0.0000    0.0000   -0.0001    0.0004
            -0.0046    0.0320   -0.1278    0.2104    3.8822
    26 :     0.0000   -0.0000    0.0000   -0.0000    0.0000   -0.0000    0.0000   -0.0000    0.0000   -0.0000
             0.0000   -0.0000    0.0000   -0.0000    0.0000   -0.0000    0.0000   -0.0000    0.0000   -0.0001
             0.0004   -0.0046    0.0321   -0.1278    0.2101    3.8820
    27 :    -0.0000    0.0000   -0.0000    0.0000   -0.0000    0.0000   -0.0000    0.0000   -0.0000    0.0000
            -0.0000    0.0000   -0.0000    0.0000   -0.0000    0.0000   -0.0000    0.0000   -0.0000    0.0000
            -0.0001    0.0004   -0.0046    0.0320   -0.1278    0.2107    3.8811
    28 :     0.0000   -0.0000    0.0000   -0.0000    0.0000   -0.0000    0.0000   -0.0000    0.0000   -0.0000
             0.0000   -0.0000    0.0000   -0.0000    0.0000   -0.0000    0.0000   -0.0000    0.0000   -0.0000
             0.0000   -0.0001    0.0004   -0.0046    0.0321   -0.1280    0.2108    3.8790
    29 :    -0.0000    0.0000   -0.0000    0.0000   -0.0000    0.0000   -0.0000    0.0000   -0.0000    0.0000
            -0.0000    0.0000   -0.0000    0.0000   -0.0000    0.0000   -0.0000    0.0000   -0.0000    0.0000
            -0.0000    0.0000   -0.0001    0.0004   -0.0045    0.0319   -0.1276    0.2103    3.8965
    30 :     0.0000   -0.0000    0.0000   -0.0000    0.0000   -0.0000    0.0000   -0.0000    0.0000   -0.0000
             0.0000   -0.0000    0.0000   -0.0000    0.0000   -0.0000    0.0000   -0.0000    0.0000   -0.0000
             0.0000   -0.0000    0.0000   -0.0001    0.0004   -0.0044    0.0315   -0.1263    0.2126    3.8475
    31 :    -0.0000    0.0000   -0.0000    0.0000   -0.0000    0.0000   -0.0000    0.0000   -0.0000    0.0000
            -0.0000    0.0000   -0.0000    0.0000   -0.0000    0.0000   -0.0000    0.0000   -0.0000    0.0000
            -0.0000    0.0000   -0.0000    0.0000   -0.0001    0.0004   -0.0045    0.0310   -0.1332    0.2173
             3.7238
    32 :     0.3661   -0.0539    0.0220   -0.0032    0.0004   -0.0001    0.0000   -0.0000    0.0000   -0.0000
             0.0000   -0.0000    0.0000   -0.0000    0.0000   -0.0000    0.0000   -0.0000    0.0000   -0.0000
             0.0000   -0.0000    0.0000   -0.0000    0.0000   -0.0000    0.0000   -0.0000    0.0000   -0.0000
             0.0000    0.4397
    33 :     0.3688   -0.0630   -0.0104    0.0019   -0.0003    0.0001   -0.0000    0.0000   -0.0000    0.0000
            -0.0000    0.0000   -0.0000    0.0000   -0.0000    0.0000   -0.0000    0.0000   -0.0000    0.0000
            -0.0000    0.0000   -0.0000    0.0000   -0.0000    0.0000   -0.0000    0.0000   -0.0000    0.0000
            -0.0000   -0.0182    0.4558
    34 :     0.3689   -0.0629   -0.0104    0.0019   -0.0003    0.0001   -0.0000    0.0000   -0.0000    0.0000
            -0.0000    0.0000   -0.0000    0.0000   -0.0000    0.0000   -0.0000    0.0000   -0.0000    0.0000
            -0.0000    0.0000   -0.0000    0.0000   -0.0000    0.0000   -0.0000    0.0000   -0.0000    0.0000
            -0.0000   -0.0182   -0.0182    0.4556
    35 :    -0.0581    0.3666   -0.0630   -0.0085    0.0021   -0.0003    0.0001   -0.0000    0.0000   -0.0000
             0.0000   -0.0000    0.0000   -0.0000    0.0000   -0.0000    0.0000   -0.0000    0.0000   -0.0000
             0.0000   -0.0000    0.0000   -0.0000    0.0000   -0.0000    0.0000   -0.0000    0.0000   -0.0000
             0.0000   -0.0062    0.0136   -0.0088    0.4920
    36 :    -0.0581    0.3667   -0.0630   -0.0085    0.0021   -0.0003    0.0001   -0.0000    0.0000   -0.0000
             0.0000   -0.0000    0.0000   -0.0000    0.0000   -0.0000    0.0000   -0.0000    0.0000   -0.0000
             0.0000   -0.0000    0.0000   -0.0000    0.0000   -0.0000    0.0000   -0.0000    0.0000   -0.0000
             0.0000   -0.0062   -0.0088    0.0136   -0.0240    0.4919
    37 :    -0.0085   -0.0645    0.3683   -0.0635   -0.0082    0.0020   -0.0003    0.0001   -0.0000    0.0000
            -0.0000    0.0000   -0.0000    0.0000   -0.0000    0.0000   -0.0000    0.0000   -0.0000    0.0000
            -0.0000    0.0000   -0.0000    0.0000   -0.0000    0.0000   -0.0000    0.0000   -0.0000    0.0000
            -0.0000   -0.0003    0.0110   -0.0029    0.0140   -0.0098    0.4966
    38 :    -0.0085   -0.0644    0.3683   -0.0634   -0.0082    0.0020   -0.0003    0.0001   -0.0000    0.0000
            -0.0000    0.0000   -0.0000    0.0000   -0.0000    0.0000   -0.0000    0.0000   -0.0000    0.0000
            -0.0000    0.0000   -0.0000    0.0000   -0.0000    0.0000   -0.0000    0.0000   -0.0000    0.0000
            -0.0000   -0.0003   -0.0029    0.0109   -0.0098    0.0140   -0.0235    0.4964
    39 :     0.0018   -0.0081   -0.0640    0.3684   -0.0638   -0.0082    0.0020   -0.0003    0.0001   -0.0000
             0.0000   -0.0000    0.0000   -0.0000    0.0000   -0.0000    0.0000   -0.0000    0.0000   -0.0000
             0.0000   -0.0000    0.0000   -0.0000    0.0000   -0.0000    0.0000   -0.0000    0.0000   -0.0000
             0.0000   -0.0001   -0.0001   -0.0004    0.0089   -0.0029    0.0140   -0.0096    0.4957
    40 :     0.0018   -0.0081   -0.0640    0.3685   -0.0637   -0.0082    0.0020   -0.0003    0.0001   -0.0000
             0.0000   -0.0000    0.0000   -0.0000    0.0000   -0.0000    0.0000   -0.0000    0.0000   -0.0000
             0.0000   -0.0000    0.0000   -0.0000    0.0000   -0.0000    0.0000   -0.0000    0.0000   -0.0000
             0.0000   -0.0001   -0.0004   -0.0001   -0.0029    0.0088   -0.0096    0.0140   -0.0232    0.4956
    41 :    -0.0003    0.0020   -0.0082   -0.0640    0.3684   -0.0638   -0.0082    0.0020   -0.0003    0.0001
            -0.0000    0.0000   -0.0000    0.0000   -0.0000    0.0000   -0.0000    0.0000   -0.0000    0.0000
            -0.0000    0.0000   -0.0000    0.0000   -0.0000    0.0000   -0.0000    0.0000   -0.0000    0.0000
            -0.0000    0.0001   -0.0002    0.0000   -0.0002   -0.0003    0.0089   -0.0028    0.0140   -0.0096
             0.4962
    42 :    -0.0003    0.0020   -0.0082   -0.0639    0.3685   -0.0637   -0.0082    0.0020   -0.0003    0.0001
            -0.0000    0.0000   -0.0000    0.0000   -0.0000    0.0000   -0.0000    0.0000   -0.0000    0.0000
            -0.0000    0.0000   -0.0000    0.0000   -0.0000    0.0000   -0.0000    0.0000   -0.0000    0.0000
            -0.0000    0.0001    0.0000   -0.0002   -0.0003   -0.0002   -0.0028    0.0089   -0.0096    0.0140
            -0.0233    0.4961
    43 :     0.0001   -0.0003    0.0020   -0.0082   -0.0639    0.3684   -0.0640   -0.0081    0.0020   -0.0003
             0.0001   -0.0000    0.0000   -0.0000    0.0000   -0.0000    0.0000   -0.0000    0.0000   -0.0000
             0.0000   -0.0000    0.0000   -0.0000    0.0000   -0.0000    0.0000   -0.0000    0.0000   -0.0000
             0.0000   -0.0000   -0.0000    0.0000   -0.0002    0.0000   -0.0002   -0.0003    0.0089   -0.0028
             0.0140   -0.0096    0.4964
    44 :     0.0001   -0.0003    0.0020   -0.0082   -0.0638    0.3685   -0.0639   -0.0081    0.0020   -0.0003
             0.0001   -0.0000    0.0000   -0.0000    0.0000   -0.0000    0.0000   -0.0000    0.0000   -0.0000
             0.0000   -0.0000    0.0000   -0.0000    0.0000   -0.0000    0.0000   -0.0000    0.0000   -0.0000
             0.0000   -0.0000    0.0000   -0.0000    0.0000   -0.0002   -0.0003   -0.0002   -0.0028    0.0089
            -0.0096    0.0140   -0.0234    0.4962
    45 :    -0.0000    0.0001   -0.0003    0.0020   -0.0081   -0.0640    0.3684   -0.0639   -0.0082    0.0020
            -0.0003    0.0001   -0.0000    0.0000   -0.0000    0.0000   -0.0000    0.0000   -0.0000    0.0000
            -0.0000    0.0000   -0.0000    0.0000   -0.0000    0.0000   -0.0000    0.0000   -0.0000    0.0000
            -0.0000    0.0000   -0.0000    0.0000   -0.0000    0.0000   -0.0002    0.0000   -0.0002   -0.0003
             0.0089   -0.0028    0.0141   -0.0096    0.4965
    46 :    -0.0000    0.0001   -0.0003    0.0020   -0.0081   -0.0640    0.3685   -0.0638   -0.0081    0.0020
            -0.0003    0.0001   -0.0000    0.0000   -0.0000    0.0000   -0.0000    0.0000   -0.0000    0.0000
            -0.0000    0.0000   -0.0000    0.0000   -0.0000    0.0000   -0.0000    0.0000   -0.0000    0.0000
            -0.0000    0.0000    0.0000   -0.0000    0.0000   -0.0000    0.0000   -0.0002   -0.0003   -0.0002
            -0.0028    0.0089   -0.0096    0.0140   -0.0234    0.4963
    47 :     0.0000   -0.0000    0.0001   -0.0003    0.0020   -0.0082   -0.0639    0.3685   -0.0640   -0.0081
             0.0020   -0.0003    0.0001   -0.0000    0.0000   -0.0000    0.0000   -0.0000    0.0000   -0.0000
             0.0000   -0.0000    0.0000   -0.0000    0.0000   -0.0000    0.0000   -0.0000    0.0000   -0.0000
             0.0000   -0.0000    0.0000    0.0000   -0.0000   -0.0000   -0.0000    0.0000   -0.0002    0.0000
            -0.0002   -0.0003    0.0089   -0.0028    0.0140   -0.0096    0.4966
    48 :     0.0000   -0.0000    0.0001   -0.0003    0.0020   -0.0081   -0.0639    0.3685   -0.0640   -0.0081
             0.0020   -0.0003    0.0001   -0.0000    0.0000   -0.0000    0.0000   -0.0000    0.0000   -0.0000
             0.0000   -0.0000    0.0000   -0.0000    0.0000   -0.0000    0.0000   -0.0000    0.0000   -0.0000
             0.0000   -0.0000    0.0000    0.0000   -0.0000   -0.0000    0.0000   -0.0000    0.0000   -0.0002
            -0.0003   -0.0002   -0.0028    0.0089   -0.0096    0.0140   -0.0234    0.4964
    49 :    -0.0000    0.0000   -0.0000    0.0001   -0.0003    0.0020   -0.0081   -0.0640    0.3685   -0.0639
            -0.0082    0.0020   -0.0003    0.0001   -0.0000    0.0000   -0.0000    0.0000   -0.0000    0.0000
            -0.0000    0.0000   -0.0000    0.0000   -0.0000    0.0000   -0.0000    0.0000   -0.0000    0.0000
            -0.0000    0.0000   -0.0000   -0.0000    0.0000    0.0000   -0.0000   -0.0000   -0.0000    0.0000
            -0.0002    0.0000   -0.0002   -0.0003    0.0089   -0.0028    0.0141   -0.0096    0.4966
    50 :    -0.0000    0.0000   -0.0000    0.0001   -0.0003    0.0020   -0.0081   -0.0640    0.3685   -0.0638
            -0.0081    0.0020   -0.0003    0.0001   -0.0000    0.0000   -0.0000    0.0000   -0.0000    0.0000
            -0.0000    0.0000   -0.0000    0.0000   -0.0000    0.0000   -0.0000    0.0000   -0.0000    0.0000
            -0.0000    0.0000   -0.0000   -0.0000    0.0000    0.0000   -0.0000   -0.0000    0.0000   -0.0000
             0.0000   -0.0002   -0.0003   -0.0002   -0.0028    0.0089   -0.0096    0.0140   -0.0234    0.4964
    51 :     0.0000   -0.0000    0.0000   -0.0000    0.0001   -0.0003    0.0020   -0.0082   -0.0639    0.3685
            -0.0640   -0.0081    0.0020   -0.0003    0.0001   -0.0000    0.0000   -0.0000    0.0000   -0.0000
             0.0000   -0.0000    0.0000   -0.0000    0.0000   -0.0000    0.0000   -0.0000    0.0000   -0.0000
             0.0000   -0.0000    0.0000    0.0000   -0.0000   -0.0000    0.0000    0.0000   -0.0000   -0.0000
            -0.0000    0.0000   -0.0002    0.0000   -0.0002   -0.0003    0.0089   -0.0028    0.0140   -0.0096
             0.4966
    52 :     0.0000   -0.0000    0.0000   -0.0000    0.0001   -0.0003    0.0020   -0.0081   -0.0639    0.3685
            -0.0640   -0.0081    0.0020   -0.0003    0.0001   -0.0000    0.0000   -0.0000    0.0000   -0.0000
             0.0000   -0.0000    0.0000   -0.0000    0.0000   -0.0000    0.0000   -0.0000    0.0000   -0.0000
             0.0000   -0.0000    0.0000    0.0000   -0.0000   -0.0000    0.0000    0.0000   -0.0000   -0.0000
             0.0000   -0.0000    0.0000   -0.0002   -0.0003   -0.0002   -0.0028    0.0089   -0.0096    0.0140
            -0.0234    0.4964
    53 :    -0.0000    0.0000   -0.0000    0.0000   -0.0000    0.0001   -0.0003    0.0020   -0.0081   -0.0640
             0.3685   -0.0639   -0.0082    0.0020   -0.0003    0.0001   -0.0000    0.0000   -0.0000    0.0000
            -0.0000    0.0000   -0.0000    0.0000   -0.0000    0.0000   -0.0000    0.0000   -0.0000    0.0000
            -0.0000    0.0000   -0.0000   -0.0000    0.0000    0.0000   -0.0000   -0.0000    0.0000    0.0000
            -0.0000   -0.0000   -0.0000    0.0000   -0.0002    0.0000   -0.0002   -0.0003    0.0089   -0.0028
             0.0141   -0.0096    0.4966
    54 :    -0.0000    0.0000   -0.0000    0.0000   -0.0000    0.0001   -0.0003    0.0020   -0.0081   -0.0640
             0.3685   -0.0639   -0.0081    0.0020   -0.0003    0.0001   -0.0000    0.0000   -0.0000    0.0000
            -0.0000    0.0000   -0.0000    0.0000   -0.0000    0.0000   -0.0000    0.0000   -0.0000    0.0000
            -0.0000    0.0000   -0.0000   -0.0000    0.0000    0.0000   -0.0000   -0.0000    0.0000    0.0000
            -0.0000   -0.0000    0.0000   -0.0000    0.0000   -0.0002   -0.0003   -0.0002   -0.0028    0.0089
            -0.0096    0.0141   -0.0234    0.4964
    55 :     0.0000   -0.0000    0.0000   -0.0000    0.0000   -0.0000    0.0001   -0.0003    0.0020   -0.0082
            -0.0639    0.3685   -0.0640   -0.0081    0.0020   -0.0003    0.0001   -0.0000    0.0000   -0.0000
             0.0000   -0.0000    0.0000   -0.0000    0.0000   -0.0000    0.0000   -0.0000    0.0000   -0.0000
             0.0000   -0.0000    0.0000    0.0000   -0.0000   -0.0000    0.0000    0.0000   -0.0000   -0.0000
             0.0000    0.0000   -0.0000   -0.0000   -0.0000    0.0000   -0.0002    0.0000   -0.0002   -0.0003
             0.0089   -0.0028    0.0140   -0.0096    0.4966
    56 :     0.0000   -0.0000    0.0000   -0.0000    0.0000   -0.0000    0.0001   -0.0003    0.0020   -0.0081
            -0.0639    0.3685   -0.0640   -0.0081    0.0020   -0.0003    0.0001   -0.0000    0.0000   -0.0000
             0.0000   -0.0000    0.0000   -0.0000    0.0000   -0.0000    0.0000   -0.0000    0.0000   -0.0000
             0.0000   -0.0000    0.0000    0.0000   -0.0000   -0.0000    0.0000    0.0000   -0.0000   -0.0000
             0.0000    0.0000   -0.0000   -0.0000    0.0000   -0.0000    0.0000   -0.0002   -0.0003   -0.0002
            -0.0028    0.0089   -0.0096    0.0140   -0.0234    0.4965
    57 :    -0.0000    0.0000   -0.0000    0.0000   -0.0000    0.0000   -0.0000    0.0001   -0.0003    0.0020
            -0.0081   -0.0641    0.3685   -0.0639   -0.0082    0.0020   -0.0003    0.0001   -0.0000    0.0000
            -0.0000    0.0000   -0.0000    0.0000   -0.0000    0.0000   -0.0000    0.0000   -0.0000    0.0000
            -0.0000    0.0000   -0.0000   -0.0000    0.0000    0.0000   -0.0000   -0.0000    0.0000    0.0000
            -0.0000   -0.0000    0.0000    0.0000   -0.0000   -0.0000   -0.0000    0.0000   -0.0002    0.0000
            -0.0002   -0.0003    0.0089   -0.0028    0.0141   -0.0096    0.4966
    58 :    -0.0000    0.0000   -0.0000    0.0000   -0.0000    0.0000   -0.0000    0.0001   -0.0003    0.0020
            -0.0081   -0.0640    0.3685   -0.0639   -0.0081    0.0020   -0.0003    0.0001   -0.0000    0.0000
            -0.0000    0.0000   -0.0000    0.0000   -0.0000    0.0000   -0.0000    0.0000   -0.0000    0.0000
            -0.0000    0.0000   -0.0000   -0.0000    0.0000    0.0000   -0.0000   -0.0000    0.0000    0.0000
            -0.0000   -0.0000    0.0000    0.0000   -0.0000   -0.0000    0.0000   -0.0000    0.0000   -0.0002
            -0.0003   -0.0002   -0.0028    0.0089   -0.0096    0.0141   -0.0234    0.4965
    59 :     0.0000   -0.0000    0.0000   -0.0000    0.0000   -0.0000    0.0000   -0.0000    0.0001   -0.0003
             0.0020   -0.0082   -0.0639    0.3685   -0.0640   -0.0081    0.0020   -0.0003    0.0001   -0.0000
             0.0000   -0.0000    0.0000   -0.0000    0.0000   -0.0000    0.0000   -0.0000    0.0000   -0.0000
             0.0000   -0.0000    0.0000    0.0000   -0.0000   -0.0000    0.0000    0.0000   -0.0000   -0.0000
             0.0000    0.0000   -0.0000   -0.0000    0.0000    0.0000   -0.0000   -0.0000   -0.0000    0.0000
            -0.0002    0.0000   -0.0002   -0.0003    0.0089   -0.0028    0.0140   -0.0096    0.4966
    60 :     0.0000   -0.0000    0.0000   -0.0000    0.0000   -0.0000    0.0000   -0.0000    0.0001   -0.0003
             0.0020   -0.0081   -0.0639    0.3685   -0.0640   -0.0081    0.0020   -0.0003    0.0001   -0.0000
             0.0000   -0.0000    0.0000   -0.0000    0.0000   -0.0000    0.0000   -0.0000    0.0000   -0.0000
             0.0000   -0.0000    0.0000    0.0000   -0.0000   -0.0000    0.0000    0.0000   -0.0000   -0.0000
             0.0000    0.0000   -0.0000   -0.0000    0.0000    0.0000   -0.0000   -0.0000    0.0000   -0.0000
             0.0000   -0.0002   -0.0003   -0.0002   -0.0028    0.0089   -0.0096    0.0140   -0.0234    0.4965
    61 :    -0.0000    0.0000   -0.0000    0.0000   -0.0000    0.0000   -0.0000    0.0000   -0.0000    0.0001
            -0.0003    0.0020   -0.0081   -0.0640    0.3685   -0.0639   -0.0082    0.0020   -0.0003    0.0001
            -0.0000    0.0000   -0.0000    0.0000   -0.0000    0.0000   -0.0000    0.0000   -0.0000    0.0000
            -0.0000    0.0000   -0.0000   -0.0000    0.0000    0.0000   -0.0000   -0.0000    0.0000    0.0000
            -0.0000   -0.0000    0.0000    0.0000   -0.0000   -0.0000    0.0000    0.0000   -0.0000   -0.0000
            -0.0000    0.0000   -0.0002    0.0000   -0.0002   -0.0003    0.0089   -0.0028    0.0141   -0.0096
             0.4966
    62 :    -0.0000    0.0000   -0.0000    0.0000   -0.0000    0.0000   -0.0000    0.0000   -0.0000    0.0001
            -0.0003    0.0020   -0.0081   -0.0640    0.3685   -0.0639   -0.0081    0.0020   -0.0003    0.0001
            -0.0000    0.0000   -0.0000    0.0000   -0.0000    0.0000   -0.0000    0.0000   -0.0000    0.0000
            -0.0000    0.0000   -0.0000   -0.0000    0.0000    0.0000   -0.0000   -0.0000    0.0000    0.0000
            -0.0000   -0.0000    0.0000    0.0000   -0.0000   -0.0000    0.0000    0.0000   -0.0000   -0.0000
             0.0000   -0.0000    0.0000   -0.0002   -0.0003   -0.0002   -0.0028    0.0089   -0.0096    0.0141
            -0.0234    0.4965
    63 :     0.0000   -0.0000    0.0000   -0.0000    0.0000   -0.0000    0.0000   -0.0000    0.0000   -0.0000
             0.0001   -0.0003    0.0020   -0.0082   -0.0639    0.3685   -0.0641   -0.0081    0.0020   -0.0003
             0.0001   -0.0000    0.0000   -0.0000    0.0000   -0.0000    0.0000   -0.0000    0.0000   -0.0000
             0.0000   -0.0000    0.0000    0.0000   -0.0000   -0.0000    0.0000    0.0000   -0.0000   -0.0000
             0.0000    0.0000   -0.0000   -0.0000    0.0000    0.0000   -0.0000   -0.0000    0.0000    0.0000
            -0.0000   -0.0000   -0.0000    0.0000   -0.0002    0.0000   -0.0002   -0.0003    0.0089   -0.0028
             0.0140   -0.0096    0.4967
    64 :     0.0000   -0.0000    0.0000   -0.0000    0.0000   -0.0000    0.0000   -0.0000    0.0000   -0.0000
             0.0001   -0.0003    0.0020   -0.0081   -0.0639    0.3685   -0.0640   -0.0081    0.0020   -0.0003
             0.0001   -0.0000    0.0000   -0.0000    0.0000   -0.0000    0.0000   -0.0000    0.0000   -0.0000
             0.0000   -0.0000    0.0000    0.0000   -0.0000   -0.0000    0.0000    0.0000   -0.0000   -0.0000
             0.0000    0.0000   -0.0000   -0.0000    0.0000    0.0000   -0.0000   -0.0000    0.0000    0.0000
            -0.0000   -0.0000    0.0000   -0.0000    0.0000   -0.0002   -0.0003   -0.0002   -0.0028    0.0089
            -0.0096    0.0140   -0.0234    0.4965
    65 :    -0.0000    0.0000   -0.0000    0.0000   -0.0000    0.0000   -0.0000    0.0000   -0.0000    0.0000
            -0.0000    0.0001   -0.0003    0.0020   -0.0081   -0.0641    0.3685   -0.0639   -0.0082    0.0020
            -0.0003    0.0001   -0.0000    0.0000   -0.0000    0.0000   -0.0000    0.0000   -0.0000    0.0000
            -0.0000    0.0000   -0.0000   -0.0000    0.0000    0.0000   -0.0000   -0.0000    0.0000    0.0000
            -0.0000   -0.0000    0.0000    0.0000   -0.0000   -0.0000    0.0000    0.0000   -0.0000   -0.0000
             0.0000    0.0000   -0.0000   -0.0000   -0.0000    0.0000   -0.0002    0.0000   -0.0002   -0.0003
             0.0089   -0.0028    0.0141   -0.0096    0.4967
    66 :    -0.0000    0.0000   -0.0000    0.0000   -0.0000    0.0000   -0.0000    0.0000   -0.0000    0.0000
            -0.0000    0.0001   -0.0003    0.0020   -0.0081   -0.0640    0.3685   -0.0639   -0.0081    0.0020
            -0.0003    0.0001   -0.0000    0.0000   -0.0000    0.0000   -0.0000    0.0000   -0.0000    0.0000
            -0.0000    0.0000   -0.0000   -0.0000    0.0000    0.0000   -0.0000   -0.0000    0.0000    0.0000
            -0.0000   -0.0000    0.0000    0.0000   -0.0000   -0.0000    0.0000    0.0000   -0.0000   -0.0000
             0.0000    0.0000   -0.0000   -0.0000    0.0000   -0.0000    0.0000   -0.0002   -0.0003   -0.0002
            -0.0028    0.0089   -0.0096    0.0141   -0.0234    0.4965
    67 :     0.0000   -0.0000    0.0000   -0.0000    0.0000   -0.0000    0.0000   -0.0000    0.0000   -0.0000
             0.0000   -0.0000    0.0001   -0.0003    0.0020   -0.0082   -0.0639    0.3685   -0.0641   -0.0081
             0.0020   -0.0003    0.0001   -0.0000    0.0000   -0.0000    0.0000   -0.0000    0.0000   -0.0000
             0.0000   -0.0000    0.0000    0.0000   -0.0000   -0.0000    0.0000    0.0000   -0.0000   -0.0000
             0.0000    0.0000   -0.0000   -0.0000    0.0000    0.0000   -0.0000   -0.0000    0.0000    0.0000
            -0.0000   -0.0000    0.0000    0.0000   -0.0000   -0.0000   -0.0000    0.0000   -0.0002    0.0000
            -0.0002   -0.0003    0.0089   -0.0028    0.0140   -0.0096    0.4966
    68 :     0.0000   -0.0000    0.0000   -0.0000    0.0000   -0.0000    0.0000   -0.0000    0.0000   -0.0000
             0.0000   -0.0000    0.0001   -0.0003    0.0020   -0.0081   -0.0639    0.3685   -0.0640   -0.0081
             0.0020   -0.0003    0.0001   -0.0000    0.0000   -0.0000    0.0000   -0.0000    0.0000   -0.0000
             0.0000   -0.0000    0.0000    0.0000   -0.0000   -0.0000    0.0000    0.0000   -0.0000   -0.0000
             0.0000    0.0000   -0.0000   -0.0000    0.0000    0.0000   -0.0000   -0.0000    0.0000    0.0000
            -0.0000   -0.0000    0.0000    0.0000   -0.0000   -0.0000    0.0000   -0.0000    0.0000   -0.0002
            -0.0003   -0.0002   -0.0028    0.0089   -0.0096    0.0140   -0.0234    0.4965
    69 :    -0.0000    0.0000   -0.0000    0.0000   -0.0000    0.0000   -0.0000    0.0000   -0.0000    0.0000
            -0.0000    0.0000   -0.0000    0.0001   -0.0003    0.0020   -0.0081   -0.0640    0.3685   -0.0639
            -0.0082    0.0020   -0.0003    0.0001   -0.0000    0.0000   -0.0000    0.0000   -0.0000    0.0000
            -0.0000    0.0000   -0.0000   -0.0000    0.0000    0.0000   -0.0000   -0.0000    0.0000    0.0000
            -0.0000   -0.0000    0.0000    0.0000   -0.0000   -0.0000    0.0000    0.0000   -0.0000   -0.0000
             0.0000    0.0000   -0.0000   -0.0000    0.0000    0.0000   -0.0000   -0.0000   -0.0000    0.0000
            -0.0002    0.0000   -0.0002   -0.0003    0.0089   -0.0028    0.0141   -0.0096    0.4966
    70 :    -0.0000    0.0000   -0.0000    0.0000   -0.0000    0.0000   -0.0000    0.0000   -0.0000    0.0000
            -0.0000    0.0000   -0.0000    0.0001   -0.0003    0.0020   -0.0081   -0.0640    0.3685   -0.0639
            -0.0081    0.0020   -0.0003    0.0001   -0.0000    0.0000   -0.0000    0.0000   -0.0000    0.0000
            -0.0000    0.0000   -0.0000   -0.0000    0.0000    0.0000   -0.0000   -0.0000    0.0000    0.0000
            -0.0000   -0.0000    0.0000    0.0000   -0.0000   -0.0000    0.0000    0.0000   -0.0000   -0.0000
             0.0000    0.0000   -0.0000   -0.0000    0.0000    0.0000   -0.0000   -0.0000    0.0000   -0.0000
             0.0000   -0.0002   -0.0003   -0.0002   -0.0028    0.0089   -0.0096    0.0141   -0.0234    0.4964
    71 :     0.0000   -0.0000    0.0000   -0.0000    0.0000   -0.0000    0.0000   -0.0000    0.0000   -0.0000
             0.0000   -0.0000    0.0000   -0.0000    0.0001   -0.0003    0.0020   -0.0082   -0.0639    0.3685
            -0.0641   -0.0081    0.0020   -0.0003    0.0001   -0.0000    0.0000   -0.0000    0.0000   -0.0000
             0.0000   -0.0000    0.0000    0.0000   -0.0000   -0.0000    0.0000    0.0000   -0.0000   -0.0000
             0.0000    0.0000   -0.0000   -0.0000    0.0000    0.0000   -0.0000   -0.0000    0.0000    0.0000
            -0.0000   -0.0000    0.0000    0.0000   -0.0000   -0.0000    0.0000    0.0000   -0.0000   -0.0000
            -0.0000    0.0000   -0.0002    0.0000   -0.0002   -0.0003    0.0089   -0.0028    0.0140   -0.0096
             0.4966
    72 :     0.0000   -0.0000    0.0000   -0.0000    0.0000   -0.0000    0.0000   -0.0000    0.0000   -0.0000
             0.0000   -0.0000    0.0000   -0.0000    0.0001   -0.0003    0.0020   -0.0082   -0.0639    0.3685
            -0.0640   -0.0081    0.0020   -0.0003    0.0001   -0.0000    0.0000   -0.0000    0.0000   -0.0000
             0.0000   -0.0000    0.0000    0.0000   -0.0000   -0.0000    0.0000    0.0000   -0.0000   -0.0000
             0.0000    0.0000   -0.0000   -0.0000    0.0000    0.0000   -0.0000   -0.0000    0.0000    0.0000
            -0.0000   -0.0000    0.0000    0.0000   -0.0000   -0.0000    0.0000    0.0000   -0.0000   -0.0000
             0.0000   -0.0000    0.0000   -0.0002   -0.0003   -0.0002   -0.0028    0.0089   -0.0096    0.0140
            -0.0234    0.4965
    73 :    -0.0000    0.0000   -0.0000    0.0000   -0.0000    0.0000   -0.0000    0.0000   -0.0000    0.0000
            -0.0000    0.0000   -0.0000    0.0000   -0.0000    0.0001   -0.0003    0.0020   -0.0081   -0.0640
             0.3685   -0.0639   -0.0082    0.0020   -0.0003    0.0001   -0.0000    0.0000   -0.0000    0.0000
            -0.0000    0.0000   -0.0000   -0.0000    0.0000    0.0000   -0.0000   -0.0000    0.0000    0.0000
            -0.0000   -0.0000    0.0000    0.0000   -0.0000   -0.0000    0.0000    0.0000   -0.0000   -0.0000
             0.0000    0.0000   -0.0000   -0.0000    0.0000    0.0000   -0.0000   -0.0000    0.0000    0.0000
            -0.0000   -0.0000   -0.0000    0.0000   -0.0002    0.0000   -0.0002   -0.0003    0.0089   -0.0028
             0.0141   -0.0096    0.4966
    74 :    -0.0000    0.0000   -0.0000    0.0000   -0.0000    0.0000   -0.0000    0.0000   -0.0000    0.0000
            -0.0000    0.0000   -0.0000    0.0000   -0.0000    0.0001   -0.0003    0.0020   -0.0081   -0.0640
             0.3685   -0.0639   -0.0081    0.0020   -0.0003    0.0001   -0.0000    0.0000   -0.0000    0.0000
            -0.0000    0.0000   -0.0000   -0.0000    0.0000    0.0000   -0.0000   -0.0000    0.0000    0.0000
            -0.0000   -0.0000    0.0000    0.0000   -0.0000   -0.0000    0.0000    0.0000   -0.0000   -0.0000
             0.0000    0.0000   -0.0000   -0.0000    0.0000    0.0000   -0.0000   -0.0000    0.0000    0.0000
            -0.0000   -0.0000    0.0000   -0.0000    0.0000   -0.0002   -0.0003   -0.0002   -0.0028    0.0089
            -0.0096    0.0141   -0.0234    0.4965
    75 :     0.0000   -0.0000    0.0000   -0.0000    0.0000   -0.0000    0.0000   -0.0000    0.0000   -0.0000
             0.0000   -0.0000    0.0000   -0.0000    0.0000   -0.0000    0.0001   -0.0003    0.0020   -0.0082
            -0.0639    0.3685   -0.0641   -0.0081    0.0020   -0.0003    0.0001   -0.0000    0.0000   -0.0000
             0.0000   -0.0000    0.0000    0.0000   -0.0000   -0.0000    0.0000    0.0000   -0.0000   -0.0000
             0.0000    0.0000   -0.0000   -0.0000    0.0000    0.0000   -0.0000   -0.0000    0.0000    0.0000
            -0.0000   -0.0000    0.0000    0.0000   -0.0000   -0.0000    0.0000    0.0000   -0.0000   -0.0000
             0.0000    0.0000   -0.0000   -0.0000   -0.0000    0.0000   -0.0002    0.0000   -0.0002   -0.0003
             0.0089   -0.0028    0.0140   -0.0096    0.4966
    76 :     0.0000   -0.0000    0.0000   -0.0000    0.0000   -0.0000    0.0000   -0.0000    0.0000   -0.0000
             0.0000   -0.0000    0.0000   -0.0000    0.0000   -0.0000    0.0001   -0.0003    0.0020   -0.0081
            -0.0639    0.3685   -0.0640   -0.0081    0.0020   -0.0003    0.0001   -0.0000    0.0000   -0.0000
             0.0000   -0.0000    0.0000    0.0000   -0.0000   -0.0000    0.0000    0.0000   -0.0000   -0.0000
             0.0000    0.0000   -0.0000   -0.0000    0.0000    0.0000   -0.0000   -0.0000    0.0000    0.0000
            -0.0000   -0.0000    0.0000    0.0000   -0.0000   -0.0000    0.0000    0.0000   -0.0000   -0.0000
             0.0000    0.0000   -0.0000   -0.0000    0.0000   -0.0000    0.0000   -0.0002   -0.0003   -0.0002
            -0.0028    0.0089   -0.0096    0.0140   -0.0234    0.4964
    77 :    -0.0000    0.0000   -0.0000    0.0000   -0.0000    0.0000   -0.0000    0.0000   -0.0000    0.0000
            -0.0000    0.0000   -0.0000    0.0000   -0.0000    0.0000   -0.0000    0.0001   -0.0003    0.0020
            -0.0081   -0.0640    0.3685   -0.0639   -0.0082    0.0020   -0.0003    0.0001   -0.0000    0.0000
            -0.0000    0.0000   -0.0000   -0.0000    0.0000    0.0000   -0.0000   -0.0000    0.0000    0.0000
            -0.0000   -0.0000    0.0000    0.0000   -0.0000   -0.0000    0.0000    0.0000   -0.0000   -0.0000
             0.0000    0.0000   -0.0000   -0.0000    0.0000    0.0000   -0.0000   -0.0000    0.0000    0.0000
            -0.0000   -0.0000    0.0000    0.0000   -0.0000   -0.0000   -0.0000    0.0000   -0.0002    0.0000
            -0.0002   -0.0003    0.0089   -0.0028    0.0141   -0.0096    0.4966
    78 :    -0.0000    0.0000   -0.0000    0.0000   -0.0000    0.0000   -0.0000    0.0000   -0.0000    0.0000
            -0.0000    0.0000   -0.0000    0.0000   -0.0000    0.0000   -0.0000    0.0001   -0.0003    0.0020
            -0.0081   -0.0640    0.3685   -0.0639   -0.0082    0.0020   -0.0003    0.0001   -0.0000    0.0000
            -0.0000    0.0000   -0.0000   -0.0000    0.0000    0.0000   -0.0000   -0.0000    0.0000    0.0000
            -0.0000   -0.0000    0.0000    0.0000   -0.0000   -0.0000    0.0000    0.0000   -0.0000   -0.0000
             0.0000    0.0000   -0.0000   -0.0000    0.0000    0.0000   -0.0000   -0.0000    0.0000    0.0000
            -0.0000   -0.0000    0.0000    0.0000   -0.0000   -0.0000    0.0000   -0.0000    0.0000   -0.0002
            -0.0003   -0.0002   -0.0028    0.0089   -0.0096    0.0140   -0.0234    0.4964
    79 :     0.0000   -0.0000    0.0000   -0.0000    0.0000   -0.0000    0.0000   -0.0000    0.0000   -0.0000
             0.0000   -0.0000    0.0000   -0.0000    0.0000   -0.0000    0.0000   -0.0000    0.0001   -0.0003
             0.0020   -0.0082   -0.0639    0.3685   -0.0641   -0.0081    0.0020   -0.0003    0.0001   -0.0000
             0.0000   -0.0000    0.0000    0.0000   -0.0000   -0.0000    0.0000    0.0000   -0.0000   -0.0000
             0.0000    0.0000   -0.0000   -0.0000    0.0000    0.0000   -0.0000   -0.0000    0.0000    0.0000
            -0.0000   -0.0000    0.0000    0.0000   -0.0000   -0.0000    0.0000    0.0000   -0.0000   -0.0000
             0.0000    0.0000   -0.0000   -0.0000    0.0000    0.0000   -0.0000   -0.0000   -0.0000    0.0000
            -0.0002    0.0000   -0.0002   -0.0003    0.0089   -0.0028    0.0140   -0.0096    0.4966
    80 :     0.0000   -0.0000    0.0000   -0.0000    0.0000   -0.0000    0.0000   -0.0000    0.0000   -0.0000
             0.0000   -0.0000    0.0000   -0.0000    0.0000   -0.0000    0.0000   -0.0000    0.0001   -0.0003
             0.0020   -0.0082   -0.0638    0.3685   -0.0640   -0.0081    0.0020   -0.0003    0.0001   -0.0000
             0.0000   -0.0000    0.0000    0.0000   -0.0000   -0.0000    0.0000    0.0000   -0.0000   -0.0000
             0.0000    0.0000   -0.0000   -0.0000    0.0000    0.0000   -0.0000   -0.0000    0.0000    0.0000
            -0.0000   -0.0000    0.0000    0.0000   -0.0000   -0.0000    0.0000    0.0000   -0.0000   -0.0000
             0.0000    0.0000   -0.0000   -0.0000    0.0000    0.0000   -0.0000   -0.0000    0.0000   -0.0000
             0.0000   -0.0002   -0.0003   -0.0002   -0.0028    0.0089   -0.0096    0.0140   -0.0234    0.4964
    81 :    -0.0000    0.0000   -0.0000    0.0000   -0.0000    0.0000   -0.0000    0.0000   -0.0000    0.0000
            -0.0000    0.0000   -0.0000    0.0000   -0.0000    0.0000   -0.0000    0.0000   -0.0000    0.0001
            -0.0003    0.0020   -0.0081   -0.0640    0.3685   -0.0639   -0.0082    0.0020   -0.0003    0.0001
            -0.0000    0.0000   -0.0000   -0.0000    0.0000    0.0000   -0.0000   -0.0000    0.0000    0.0000
            -0.0000   -0.0000    0.0000    0.0000   -0.0000   -0.0000    0.0000    0.0000   -0.0000   -0.0000
             0.0000    0.0000   -0.0000   -0.0000    0.0000    0.0000   -0.0000   -0.0000    0.0000    0.0000
            -0.0000   -0.0000    0.0000    0.0000   -0.0000   -0.0000    0.0000    0.0000   -0.0000   -0.0000
            -0.0000    0.0000   -0.0002    0.0000   -0.0002   -0.0003    0.0089   -0.0028    0.0141   -0.0096
             0.4965
    82 :    -0.0000    0.0000   -0.0000    0.0000   -0.0000    0.0000   -0.0000    0.0000   -0.0000    0.0000
            -0.0000    0.0000   -0.0000    0.0000   -0.0000    0.0000   -0.0000    0.0000   -0.0000    0.0001
            -0.0003    0.0020   -0.0081   -0.0639    0.3685   -0.0639   -0.0082    0.0020   -0.0003    0.0001
            -0.0000    0.0000   -0.0000   -0.0000    0.0000    0.0000   -0.0000   -0.0000    0.0000    0.0000
            -0.0000   -0.0000    0.0000    0.0000   -0.0000   -0.0000    0.0000    0.0000   -0.0000   -0.0000
             0.0000    0.0000   -0.0000   -0.0000    0.0000    0.0000   -0.0000   -0.0000    0.0000    0.0000
            -0.0000   -0.0000    0.0000    0.0000   -0.0000   -0.0000    0.0000    0.0000   -0.0000   -0.0000
             0.0000   -0.0000    0.0000   -0.0002   -0.0003   -0.0002   -0.0028    0.0089   -0.0096    0.0140
            -0.0234    0.4963
    83 :     0.0000   -0.0000    0.0000   -0.0000    0.0000   -0.0000    0.0000   -0.0000    0.0000   -0.0000
             0.0000   -0.0000    0.0000   -0.0000    0.0000   -0.0000    0.0000   -0.0000    0.0000   -0.0000
             0.0001   -0.0003    0.0020   -0.0082   -0.0639    0.3684   -0.0640   -0.0082    0.0020   -0.0003
             0.0001   -0.0000    0.0000    0.0000   -0.0000   -0.0000    0.0000    0.0000   -0.0000   -0.0000
             0.0000    0.0000   -0.0000   -0.0000    0.0000    0.0000   -0.0000   -0.0000    0.0000    0.0000
            -0.0000   -0.0000    0.0000    0.0000   -0.0000   -0.0000    0.0000    0.0000   -0.0000   -0.0000
             0.0000    0.0000   -0.0000   -0.0000    0.0000    0.0000   -0.0000   -0.0000    0.0000    0.0000
            -0.0000   -0.0000   -0.0000    0.0000   -0.0002    0.0000   -0.0002   -0.0003    0.0089   -0.0028
             0.0140   -0.0096    0.4964
    84 :     0.0000   -0.0000    0.0000   -0.0000    0.0000   -0.0000    0.0000   -0.0000    0.0000   -0.0000
             0.0000   -0.0000    0.0000   -0.0000    0.0000   -0.0000    0.0000   -0.0000    0.0000   -0.0000
             0.0001   -0.0003    0.0020   -0.0081   -0.0638    0.3685   -0.0639   -0.0081    0.0020   -0.0003
             0.0001   -0.0000    0.0000    0.0000   -0.0000   -0.0000    0.0000    0.0000   -0.0000   -0.0000
             0.0000    0.0000   -0.0000   -0.0000    0.0000    0.0000   -0.0000   -0.0000    0.0000    0.0000
            -0.0000   -0.0000    0.0000    0.0000   -0.0000   -0.0000    0.0000    0.0000   -0.0000   -0.0000
             0.0000    0.0000   -0.0000   -0.0000    0.0000    0.0000   -0.0000   -0.0000    0.0000    0.0000
            -0.0000   -0.0000    0.0000   -0.0000    0.0000   -0.0002   -0.0003   -0.0002   -0.0028    0.0089
            -0.0096    0.0140   -0.0234    0.4962
    85 :    -0.0000    0.0000   -0.0000    0.0000   -0.0000    0.0000   -0.0000    0.0000   -0.0000    0.0000
            -0.0000    0.0000   -0.0000    0.0000   -0.0000    0.0000   -0.0000    0.0000   -0.0000    0.0000
            -0.0000    0.0001   -0.0003    0.0020   -0.0081   -0.0639    0.3684   -0.0639   -0.0082    0.0020
            -0.0003    0.0000   -0.0000   -0.0000    0.0000    0.0000   -0.0000   -0.0000    0.0000    0.0000
            -0.0000   -0.0000    0.0000    0.0000   -0.0000   -0.0000    0.0000    0.0000   -0.0000   -0.0000
             0.0000    0.0000   -0.0000   -0.0000    0.0000    0.0000   -0.0000   -0.0000    0.0000    0.0000
            -0.0000   -0.0000    0.0000    0.0000   -0.0000   -0.0000    0.0000    0.0000   -0.0000   -0.0000
             0.0000    0.0000   -0.0000   -0.0000   -0.0000    0.0000   -0.0002    0.0000   -0.0002   -0.0003
             0.0089   -0.0028    0.0141   -0.0096    0.4962
    86 :    -0.0000    0.0000   -0.0000    0.0000   -0.0000    0.0000   -0.0000    0.0000   -0.0000    0.0000
            -0.0000    0.0000   -0.0000    0.0000   -0.0000    0.0000   -0.0000    0.0000   -0.0000    0.0000
            -0.0000    0.0001   -0.0003    0.0020   -0.0081   -0.0639    0.3685   -0.0638   -0.0082    0.0020
            -0.0003    0.0000   -0.0000   -0.0000    0.0000    0.0000   -0.0000   -0.0000    0.0000    0.0000
            -0.0000   -0.0000    0.0000    0.0000   -0.0000   -0.0000    0.0000    0.0000   -0.0000   -0.0000
             0.0000    0.0000   -0.0000   -0.0000    0.0000    0.0000   -0.0000   -0.0000    0.0000    0.0000
            -0.0000   -0.0000    0.0000    0.0000   -0.0000   -0.0000    0.0000    0.0000   -0.0000   -0.0000
             0.0000    0.0000   -0.0000   -0.0000    0.0000   -0.0000    0.0000   -0.0002   -0.0003   -0.0002
            -0.0028    0.0089   -0.0096    0.0140   -0.0233    0.4961
    87 :     0.0000   -0.0000    0.0000   -0.0000    0.0000   -0.0000    0.0000   -0.0000    0.0000   -0.0000
             0.0000   -0.0000    0.0000   -0.0000    0.0000   -0.0000    0.0000   -0.0000    0.0000   -0.0000
             0.0000   -0.0000    0.0001   -0.0003    0.0020   -0.0082   -0.0636    0.3684   -0.0642   -0.0081
             0.0018   -0.0000    0.0000    0.0000   -0.0000   -0.0000    0.0000    0.0000   -0.0000   -0.0000
             0.0000    0.0000   -0.0000   -0.0000    0.0000    0.0000   -0.0000   -0.0000    0.0000    0.0000
            -0.0000   -0.0000    0.0000    0.0000   -0.0000   -0.0000    0.0000    0.0000   -0.0000   -0.0000
             0.0000    0.0000   -0.0000   -0.0000    0.0000    0.0000   -0.0000   -0.0000    0.0000    0.0000
            -0.0000   -0.0000    0.0000    0.0000   -0.0000   -0.0000   -0.0000    0.0000   -0.0002    0.0000
            -0.0002   -0.0003    0.0089   -0.0028    0.0140   -0.0096    0.4957
    88 :     0.0000   -0.0000    0.0000   -0.0000    0.0000   -0.0000    0.0000   -0.0000    0.0000   -0.0000
             0.0000   -0.0000    0.0000   -0.0000    0.0000   -0.0000    0.0000   -0.0000    0.0000   -0.0000
             0.0000   -0.0000    0.0001   -0.0003    0.0020   -0.0082   -0.0636    0.3685   -0.0641   -0.0081
             0.0018   -0.0000    0.0000    0.0000   -0.0000   -0.0000    0.0000    0.0000   -0.0000   -0.0000
             0.0000    0.0000   -0.0000   -0.0000    0.0000    0.0000   -0.0000   -0.0000    0.0000    0.0000
            -0.0000   -0.0000    0.0000    0.0000   -0.0000   -0.0000    0.0000    0.0000   -0.0000   -0.0000
             0.0000    0.0000   -0.0000   -0.0000    0.0000    0.0000   -0.0000   -0.0000    0.0000    0.0000
            -0.0000   -0.0000    0.0000    0.0000   -0.0000   -0.0000    0.0000   -0.0000    0.0000   -0.0002
            -0.0003   -0.0002   -0.0028    0.0089   -0.0096    0.0140   -0.0232    0.4955
    89 :    -0.0000    0.0000   -0.0000    0.0000   -0.0000    0.0000   -0.0000    0.0000   -0.0000    0.0000
            -0.0000    0.0000   -0.0000    0.0000   -0.0000    0.0000   -0.0000    0.0000   -0.0000    0.0000
            -0.0000    0.0000   -0.0000    0.0001   -0.0003    0.0020   -0.0082   -0.0636    0.3683   -0.0644
            -0.0085    0.0000   -0.0000   -0.0000    0.0000    0.0000   -0.0000   -0.0000    0.0000    0.0000
            -0.0000   -0.0000    0.0000    0.0000   -0.0000   -0.0000    0.0000    0.0000   -0.0000   -0.0000
             0.0000    0.0000   -0.0000   -0.0000    0.0000    0.0000   -0.0000   -0.0000    0.0000    0.0000
            -0.0000   -0.0000    0.0000    0.0000   -0.0000   -0.0000    0.0000    0.0000   -0.0000   -0.0000
             0.0000    0.0000   -0.0000   -0.0000    0.0000    0.0000   -0.0000   -0.0000   -0.0000    0.0000
            -0.0002    0.0000   -0.0002   -0.0003    0.0089   -0.0028    0.0141   -0.0096    0.4966
    90 :    -0.0000    0.0000   -0.0000    0.0000   -0.0000    0.0000   -0.0000    0.0000   -0.0000    0.0000
            -0.0000    0.0000   -0.0000    0.0000   -0.0000    0.0000   -0.0000    0.0000   -0.0000    0.0000
            -0.0000    0.0000   -0.0000    0.0001   -0.0003    0.0020   -0.0082   -0.0635    0.3683   -0.0643
            -0.0085    0.0000   -0.0000   -0.0000    0.0000    0.0000   -0.0000   -0.0000    0.0000    0.0000
            -0.0000   -0.0000    0.0000    0.0000   -0.0000   -0.0000    0.0000    0.0000   -0.0000   -0.0000
             0.0000    0.0000   -0.0000   -0.0000    0.0000    0.0000   -0.0000   -0.0000    0.0000    0.0000
            -0.0000   -0.0000    0.0000    0.0000   -0.0000   -0.0000    0.0000    0.0000   -0.0000   -0.0000
             0.0000    0.0000   -0.0000   -0.0000    0.0000    0.0000   -0.0000   -0.0000    0.0000   -0.0000
             0.0000   -0.0002   -0.0003   -0.0002   -0.0028    0.0089   -0.0096    0.0140   -0.0235    0.4964
    91 :     0.0000   -0.0000    0.0000   -0.0000    0.0000   -0.0000    0.0000   -0.0000    0.0000   -0.0000
             0.0000   -0.0000    0.0000   -0.0000    0.0000   -0.0000    0.0000   -0.0000    0.0000   -0.0000
             0.0000   -0.0000    0.0000   -0.0000    0.0001   -0.0003    0.0021   -0.0085   -0.0629    0.3666
            -0.0582   -0.0000    0.0000    0.0000   -0.0000   -0.0000    0.0000    0.0000   -0.0000   -0.0000
             0.0000    0.0000   -0.0000   -0.0000    0.0000    0.0000   -0.0000   -0.0000    0.0000    0.0000
            -0.0000   -0.0000    0.0000    0.0000   -0.0000   -0.0000    0.0000    0.0000   -0.0000   -0.0000
             0.0000    0.0000   -0.0000   -0.0000    0.0000    0.0000   -0.0000   -0.0000    0.0000    0.0000
            -0.0000   -0.0000    0.0000    0.0000   -0.0000   -0.0000    0.0000    0.0000   -0.0000   -0.0000
            -0.0000    0.0000   -0.0002    0.0000   -0.0002   -0.0003    0.0089   -0.0029    0.0140   -0.0098
             0.4919
    92 :     0.0000   -0.0000    0.0000   -0.0000    0.0000   -0.0000    0.0000   -0.0000    0.0000   -0.0000
             0.0000   -0.0000    0.0000   -0.0000    0.0000   -0.0000    0.0000   -0.0000    0.0000   -0.0000
             0.0000   -0.0000    0.0000   -0.0000    0.0001   -0.0003    0.0021   -0.0085   -0.0629    0.3667
            -0.0581   -0.0000    0.0000    0.0000   -0.0000   -0.0000    0.0000    0.0000   -0.0000   -0.0000
             0.0000    0.0000   -0.0000   -0.0000    0.0000    0.0000   -0.0000   -0.0000    0.0000    0.0000
            -0.0000   -0.0000    0.0000    0.0000   -0.0000   -0.0000    0.0000    0.0000   -0.0000   -0.0000
             0.0000    0.0000   -0.0000   -0.0000    0.0000    0.0000   -0.0000   -0.0000    0.0000    0.0000
            -0.0000   -0.0000    0.0000    0.0000   -0.0000   -0.0000    0.0000    0.0000   -0.0000   -0.0000
             0.0000   -0.0000    0.0000   -0.0002   -0.0003   -0.0002   -0.0029    0.0088   -0.0098    0.0140
            -0.0240    0.4918
    93 :     0.0000   -0.0000    0.0000   -0.0000    0.0000   -0.0000    0.0000   -0.0000    0.0000   -0.0000
             0.0000   -0.0000    0.0000   -0.0000    0.0000   -0.0000    0.0000   -0.0000    0.0000   -0.0000
             0.0000   -0.0000    0.0000   -0.0000    0.0000   -0.0001    0.0004   -0.0032    0.0220   -0.0538
             0.3658   -0.0000    0.0000    0.0000   -0.0000   -0.0000    0.0000    0.0000   -0.0000   -0.0000
             0.0000    0.0000   -0.0000   -0.0000    0.0000    0.0000   -0.0000   -0.0000    0.0000    0.0000
            -0.0000   -0.0000    0.0000    0.0000   -0.0000   -0.0000    0.0000    0.0000   -0.0000   -0.0000
             0.0000    0.0000   -0.0000   -0.0000    0.0000    0.0000   -0.0000   -0.0000    0.0000    0.0000
            -0.0000   -0.0000    0.0000    0.0000   -0.0000   -0.0000    0.0000    0.0000   -0.0000   -0.0000
             0.0000    0.0000   -0.0000   -0.0000    0.0001    0.0001   -0.0001   -0.0001   -0.0003   -0.0003
            -0.0062   -0.0062    0.4382
    94 :    -0.0000    0.0000   -0.0000    0.0000   -0.0000    0.0000   -0.0000    0.0000   -0.0000    0.0000
            -0.0000    0.0000   -0.0000    0.0000   -0.0000    0.0000   -0.0000    0.0000   -0.0000    0.0000
            -0.0000    0.0000   -0.0000    0.0000   -0.0000    0.0001   -0.0003    0.0019   -0.0103   -0.0630
             0.3687    0.0000   -0.0000   -0.0000    0.0000    0.0000   -0.0000   -0.0000    0.0000    0.0000
            -0.0000   -0.0000    0.0000    0.0000   -0.0000   -0.0000    0.0000    0.0000   -0.0000   -0.0000
             0.0000    0.0000   -0.0000   -0.0000    0.0000    0.0000   -0.0000   -0.0000    0.0000    0.0000
            -0.0000   -0.0000    0.0000    0.0000   -0.0000   -0.0000    0.0000    0.0000   -0.0000   -0.0000
             0.0000    0.0000   -0.0000   -0.0000    0.0000    0.0000   -0.0000   -0.0000    0.0000    0.0000
            -0.0000    0.0000   -0.0000    0.0000   -0.0002    0.0000   -0.0001   -0.0003    0.0109   -0.0029
             0.0137   -0.0088   -0.0182    0.4557
    95 :    -0.0000    0.0000   -0.0000    0.0000   -0.0000    0.0000   -0.0000    0.0000   -0.0000    0.0000
            -0.0000    0.0000   -0.0000    0.0000   -0.0000    0.0000   -0.0000    0.0000   -0.0000    0.0000
            -0.0000    0.0000   -0.0000    0.0000   -0.0000    0.0001   -0.0003    0.0019   -0.0103   -0.0630
             0.3687    0.0000   -0.0000   -0.0000    0.0000    0.0000   -0.0000   -0.0000    0.0000    0.0000
            -0.0000   -0.0000    0.0000    0.0000   -0.0000   -0.0000    0.0000    0.0000   -0.0000   -0.0000
             0.0000    0.0000   -0.0000   -0.0000    0.0000    0.0000   -0.0000   -0.0000    0.0000    0.0000
            -0.0000   -0.0000    0.0000    0.0000   -0.0000   -0.0000    0.0000    0.0000   -0.0000   -0.0000
             0.0000    0.0000   -0.0000   -0.0000    0.0000    0.0000   -0.0000   -0.0000    0.0000    0.0000
             0.0000   -0.0000    0.0000   -0.0000    0.0000   -0.0002   -0.0003   -0.0001   -0.0029    0.0109
            -0.0088    0.0136   -0.0181   -0.0182    0.4555


 =================================================
 H I R S H F E L D   C H A R G E   A N A L Y S I S
 =================================================
  
 For each fragment: the (numerical) integral of rho(scf) * rho(fragment)/rho(sum-of-fragments)
 (nuclear charges are included, electrons are counted negative)

 The fragments and their ordering are defined in the early G E O M E T R Y output section.
 If you use single-atom fragments, this usually implies that all atoms of the same
 chemical type are grouped together. This may not be the order in which you listed them
 in the input file!

  Fragment                       Charge
 ------------------------------------------
    1  C                        -0.1281
    2  C                        -0.0799
    3  C                        -0.0799
    4  C                        -0.0800
    5  C                        -0.0802
    6  C                        -0.0803
    7  C                        -0.0803
    8  C                        -0.0803
    9  C                        -0.0804
   10  C                        -0.0804
   11  C                        -0.0804
   12  C                        -0.0804
   13  C                        -0.0804
   14  C                        -0.0804
   15  C                        -0.0804
   16  C                        -0.0804
   17  C                        -0.0804
   18  C                        -0.0804
   19  C                        -0.0804
   20  C                        -0.0804
   21  C                        -0.0804
   22  C                        -0.0804
   23  C                        -0.0804
   24  C                        -0.0803
   25  C                        -0.0803
   26  C                        -0.0803
   27  C                        -0.0802
   28  C                        -0.0800
   29  C                        -0.0799
   30  C                        -0.0798
   31  C                        -0.1291
   32  H                         0.0410
   33  H                         0.0412
   34  H                         0.0412
   35  H                         0.0406
   36  H                         0.0406
   37  H                         0.0406
   38  H                         0.0406
   39  H                         0.0404
   40  H                         0.0405
   41  H                         0.0403
   42  H                         0.0403
   43  H                         0.0403
   44  H                         0.0403
   45  H                         0.0402
   46  H                         0.0403
   47  H                         0.0402
   48  H                         0.0402
   49  H                         0.0402
   50  H                         0.0402
   51  H                         0.0402
   52  H                         0.0402
   53  H                         0.0402
   54  H                         0.0402
   55  H                         0.0402
   56  H                         0.0402
   57  H                         0.0402
   58  H                         0.0402
   59  H                         0.0402
   60  H                         0.0402
   61  H                         0.0402
   62  H                         0.0402
   63  H                         0.0402
   64  H                         0.0402
   65  H                         0.0402
   66  H                         0.0402
   67  H                         0.0402
   68  H                         0.0402
   69  H                         0.0402
   70  H                         0.0402
   71  H                         0.0402
   72  H                         0.0402
   73  H                         0.0402
   74  H                         0.0402
   75  H                         0.0402
   76  H                         0.0402
   77  H                         0.0402
   78  H                         0.0402
   79  H                         0.0402
   80  H                         0.0402
   81  H                         0.0402
   82  H                         0.0403
   83  H                         0.0403
   84  H                         0.0403
   85  H                         0.0403
   86  H                         0.0403
   87  H                         0.0404
   88  H                         0.0405
   89  H                         0.0406
   90  H                         0.0406
   91  H                         0.0406
   92  H                         0.0407
   93  H                         0.0417
   94  H                         0.0412
   95  H                         0.0413

 Sum of these charges =          0.00007992
 (accuracy NumInt/Tails)


 =============================
 V O R O N O I   C H A R G E S
 =============================
  
 For each atom: the (numerical) integral of the total electronic charge density in its Voronoi cell,
 i.e. the region of space that is closer to that atom than to any other atom.
 (cf. Wigner-Seitz cells in crystals)

 Within the Voronoi cell the subintegrals over the atomic sphere and the remaining part are evaluated
 separately to give the numbers of electrons (negative charge) in these regions.
 The net total charge in the cell (including the nuclear charge) is also given.

 Values are provided for
    a) the Initial (sum-of-fragments) density
    b) the Orthogonalized-Fragments density
    c) the SCF density
    d) the Voronoi Deformation Density (VDD): the difference SCF-Initial for the complete atomic cell

  Atom                Initial                    OrthFrag                   SCF
             Sphere RestCell NetTotal   Sphere RestCell NetTotal   Sphere RestCell NetTotal      VDD
 -------     ------------------------   ------------------------   ------------------------    -----
    1 C      -2.136   -2.378    1.486   -2.272   -2.679    1.049   -2.159   -2.493    1.348   -0.138
    2 C      -2.137   -2.783    1.080   -2.282   -2.983    0.735   -2.157   -2.878    0.965   -0.115
    3 C      -2.137   -2.795    1.069   -2.283   -2.994    0.723   -2.157   -2.889    0.954   -0.115
    4 C      -2.137   -2.795    1.069   -2.283   -2.995    0.722   -2.157   -2.889    0.954   -0.115
    5 C      -2.137   -2.795    1.069   -2.283   -2.995    0.722   -2.157   -2.889    0.954   -0.115
    6 C      -2.137   -2.795    1.069   -2.283   -2.995    0.722   -2.157   -2.889    0.953   -0.115
    7 C      -2.137   -2.795    1.069   -2.283   -2.995    0.722   -2.157   -2.889    0.953   -0.115
    8 C      -2.137   -2.795    1.069   -2.283   -2.995    0.722   -2.157   -2.889    0.953   -0.115
    9 C      -2.137   -2.795    1.069   -2.283   -2.995    0.722   -2.157   -2.889    0.953   -0.115
   10 C      -2.137   -2.795    1.069   -2.283   -2.995    0.722   -2.157   -2.889    0.953   -0.115
   11 C      -2.137   -2.795    1.069   -2.283   -2.995    0.722   -2.157   -2.889    0.953   -0.115
   12 C      -2.137   -2.795    1.069   -2.283   -2.995    0.722   -2.157   -2.889    0.953   -0.115
   13 C      -2.137   -2.795    1.069   -2.283   -2.995    0.722   -2.157   -2.889    0.953   -0.115
   14 C      -2.137   -2.795    1.069   -2.283   -2.995    0.722   -2.157   -2.889    0.953   -0.115
   15 C      -2.137   -2.795    1.069   -2.283   -2.995    0.722   -2.157   -2.889    0.953   -0.115
   16 C      -2.137   -2.795    1.069   -2.283   -2.995    0.722   -2.157   -2.889    0.953   -0.115
   17 C      -2.137   -2.795    1.069   -2.283   -2.995    0.722   -2.157   -2.889    0.953   -0.115
   18 C      -2.137   -2.795    1.069   -2.283   -2.995    0.722   -2.157   -2.889    0.953   -0.115
   19 C      -2.137   -2.795    1.069   -2.283   -2.995    0.722   -2.157   -2.889    0.953   -0.115
   20 C      -2.137   -2.795    1.069   -2.283   -2.995    0.722   -2.157   -2.889    0.953   -0.115
   21 C      -2.137   -2.795    1.069   -2.283   -2.995    0.722   -2.157   -2.889    0.953   -0.115
   22 C      -2.137   -2.795    1.069   -2.283   -2.995    0.722   -2.157   -2.889    0.953   -0.115
   23 C      -2.137   -2.795    1.069   -2.283   -2.995    0.722   -2.157   -2.889    0.953   -0.115
   24 C      -2.137   -2.795    1.069   -2.283   -2.995    0.722   -2.157   -2.889    0.953   -0.115
   25 C      -2.137   -2.795    1.069   -2.283   -2.995    0.722   -2.157   -2.889    0.953   -0.115
   26 C      -2.137   -2.795    1.069   -2.283   -2.995    0.722   -2.157   -2.889    0.953   -0.115
   27 C      -2.137   -2.795    1.069   -2.283   -2.995    0.722   -2.157   -2.889    0.954   -0.115
   28 C      -2.137   -2.795    1.069   -2.283   -2.995    0.722   -2.157   -2.889    0.954   -0.115
   29 C      -2.137   -2.795    1.069   -2.283   -2.994    0.723   -2.157   -2.889    0.954   -0.115
   30 C      -2.137   -2.783    1.080   -2.282   -2.983    0.735   -2.157   -2.878    0.965   -0.115
   31 C      -2.136   -2.384    1.480   -2.273   -2.687    1.040   -2.159   -2.502    1.339   -0.141
   32 H      -0.070   -1.439   -0.510   -0.092   -1.271   -0.363   -0.103   -1.361   -0.464    0.046
   33 H      -0.070   -1.417   -0.487   -0.093   -1.249   -0.342   -0.102   -1.341   -0.443    0.044
   34 H      -0.070   -1.441   -0.511   -0.093   -1.263   -0.356   -0.102   -1.359   -0.461    0.050
   35 H      -0.070   -1.447   -0.517   -0.093   -1.262   -0.355   -0.103   -1.362   -0.465    0.052
   36 H      -0.070   -1.472   -0.542   -0.093   -1.276   -0.370   -0.103   -1.380   -0.483    0.059
   37 H      -0.070   -1.451   -0.522   -0.095   -1.259   -0.353   -0.103   -1.364   -0.467    0.055
   38 H      -0.070   -1.477   -0.547   -0.095   -1.273   -0.368   -0.103   -1.383   -0.485    0.062
   39 H      -0.070   -1.451   -0.522   -0.095   -1.259   -0.354   -0.103   -1.364   -0.467    0.054
   40 H      -0.070   -1.477   -0.547   -0.095   -1.273   -0.368   -0.103   -1.383   -0.486    0.062
   41 H      -0.070   -1.451   -0.522   -0.095   -1.259   -0.354   -0.103   -1.364   -0.467    0.054
   42 H      -0.070   -1.477   -0.547   -0.095   -1.274   -0.368   -0.103   -1.383   -0.486    0.061
   43 H      -0.070   -1.451   -0.522   -0.095   -1.259   -0.354   -0.103   -1.365   -0.467    0.054
   44 H      -0.070   -1.477   -0.547   -0.095   -1.274   -0.368   -0.103   -1.383   -0.486    0.061
   45 H      -0.070   -1.451   -0.522   -0.095   -1.259   -0.354   -0.103   -1.365   -0.467    0.054
   46 H      -0.070   -1.477   -0.547   -0.095   -1.274   -0.368   -0.103   -1.383   -0.486    0.061
   47 H      -0.070   -1.451   -0.522   -0.095   -1.259   -0.354   -0.103   -1.365   -0.467    0.054
   48 H      -0.070   -1.477   -0.547   -0.095   -1.274   -0.368   -0.103   -1.383   -0.486    0.061
   49 H      -0.070   -1.451   -0.522   -0.095   -1.259   -0.354   -0.103   -1.365   -0.467    0.054
   50 H      -0.070   -1.476   -0.547   -0.095   -1.273   -0.368   -0.103   -1.383   -0.486    0.061
   51 H      -0.070   -1.451   -0.522   -0.095   -1.259   -0.354   -0.103   -1.365   -0.467    0.054
   52 H      -0.070   -1.477   -0.547   -0.095   -1.274   -0.368   -0.103   -1.383   -0.486    0.061
   53 H      -0.070   -1.451   -0.522   -0.095   -1.259   -0.354   -0.103   -1.365   -0.467    0.054
   54 H      -0.070   -1.477   -0.547   -0.095   -1.274   -0.368   -0.103   -1.383   -0.486    0.061
   55 H      -0.070   -1.451   -0.522   -0.095   -1.259   -0.354   -0.103   -1.365   -0.468    0.054
   56 H      -0.070   -1.477   -0.547   -0.095   -1.274   -0.368   -0.103   -1.383   -0.486    0.061
   57 H      -0.070   -1.451   -0.522   -0.095   -1.259   -0.354   -0.103   -1.365   -0.468    0.054
   58 H      -0.070   -1.477   -0.547   -0.095   -1.274   -0.368   -0.103   -1.383   -0.486    0.061
   59 H      -0.070   -1.451   -0.522   -0.095   -1.259   -0.354   -0.103   -1.365   -0.468    0.054
   60 H      -0.070   -1.477   -0.547   -0.095   -1.274   -0.368   -0.103   -1.383   -0.486    0.061
   61 H      -0.070   -1.451   -0.522   -0.095   -1.259   -0.354   -0.103   -1.365   -0.468    0.054
   62 H      -0.070   -1.477   -0.547   -0.095   -1.274   -0.368   -0.103   -1.383   -0.486    0.061
   63 H      -0.070   -1.451   -0.522   -0.095   -1.259   -0.354   -0.103   -1.365   -0.468    0.054
   64 H      -0.070   -1.477   -0.547   -0.095   -1.274   -0.368   -0.103   -1.383   -0.486    0.061
   65 H      -0.070   -1.451   -0.522   -0.095   -1.259   -0.354   -0.103   -1.365   -0.468    0.054
   66 H      -0.070   -1.477   -0.547   -0.095   -1.274   -0.368   -0.103   -1.383   -0.486    0.061
   67 H      -0.070   -1.451   -0.522   -0.095   -1.259   -0.354   -0.103   -1.365   -0.468    0.054
   68 H      -0.070   -1.477   -0.547   -0.095   -1.274   -0.368   -0.103   -1.383   -0.486    0.061
   69 H      -0.070   -1.451   -0.522   -0.095   -1.259   -0.354   -0.103   -1.365   -0.467    0.054
   70 H      -0.070   -1.477   -0.547   -0.095   -1.274   -0.368   -0.103   -1.383   -0.486    0.061
   71 H      -0.070   -1.451   -0.522   -0.095   -1.259   -0.354   -0.103   -1.365   -0.468    0.054
   72 H      -0.070   -1.477   -0.547   -0.095   -1.274   -0.368   -0.103   -1.383   -0.486    0.061
   73 H      -0.070   -1.451   -0.522   -0.095   -1.259   -0.354   -0.103   -1.365   -0.468    0.054
   74 H      -0.070   -1.477   -0.547   -0.095   -1.274   -0.368   -0.103   -1.383   -0.486    0.061
   75 H      -0.070   -1.451   -0.522   -0.095   -1.259   -0.354   -0.103   -1.365   -0.467    0.054
   76 H      -0.070   -1.477   -0.547   -0.095   -1.274   -0.368   -0.103   -1.383   -0.486    0.061
   77 H      -0.070   -1.451   -0.522   -0.095   -1.259   -0.354   -0.103   -1.365   -0.467    0.054
   78 H      -0.070   -1.477   -0.547   -0.095   -1.274   -0.368   -0.103   -1.383   -0.486    0.061
   79 H      -0.070   -1.451   -0.522   -0.095   -1.259   -0.354   -0.103   -1.365   -0.467    0.054
   80 H      -0.070   -1.477   -0.547   -0.095   -1.274   -0.368   -0.103   -1.383   -0.486    0.061
   81 H      -0.070   -1.451   -0.522   -0.095   -1.259   -0.354   -0.103   -1.365   -0.467    0.054
   82 H      -0.070   -1.477   -0.547   -0.095   -1.274   -0.368   -0.103   -1.383   -0.486    0.061
   83 H      -0.070   -1.451   -0.522   -0.095   -1.259   -0.354   -0.103   -1.365   -0.467    0.054
   84 H      -0.070   -1.477   -0.547   -0.095   -1.274   -0.368   -0.103   -1.383   -0.486    0.061
   85 H      -0.070   -1.451   -0.522   -0.095   -1.259   -0.354   -0.103   -1.364   -0.467    0.054
   86 H      -0.070   -1.477   -0.547   -0.095   -1.274   -0.368   -0.103   -1.383   -0.486    0.061
   87 H      -0.070   -1.451   -0.522   -0.095   -1.259   -0.354   -0.103   -1.364   -0.467    0.054
   88 H      -0.070   -1.477   -0.547   -0.095   -1.273   -0.368   -0.103   -1.383   -0.486    0.062
   89 H      -0.070   -1.451   -0.522   -0.095   -1.259   -0.353   -0.103   -1.364   -0.467    0.055
   90 H      -0.070   -1.477   -0.547   -0.095   -1.273   -0.368   -0.103   -1.383   -0.485    0.062
   91 H      -0.070   -1.451   -0.521   -0.093   -1.264   -0.357   -0.103   -1.364   -0.467    0.054
   92 H      -0.070   -1.475   -0.546   -0.093   -1.278   -0.372   -0.103   -1.382   -0.485    0.060
   93 H      -0.070   -1.417   -0.487   -0.092   -1.254   -0.346   -0.102   -1.340   -0.442    0.044
   94 H      -0.070   -1.421   -0.491   -0.093   -1.251   -0.344   -0.102   -1.345   -0.447    0.044
   95 H      -0.070   -1.446   -0.516   -0.093   -1.266   -0.359   -0.102   -1.363   -0.465    0.051
 ---------------------------------------------------------------------------------------------------
 Total NetCharge:              -0.000                      0.001                      0.000    0.000
 (accuracy NumInt/Tails)

 Remark: the 'NetTotal' Voronoi charges often do not match the Mulliken and/or Hirshfeld charges very
 well. This is caused by the fact that chemically different atoms are not treated in accordance with
 their relative sizes. (Voronoi cells are defined by boundary planes halfway between the atoms.)
 However, the CHANGES in charge, comparing 'Initial' to 'SCF' for instance, do give a fair indication
 of the flow of charge caused by the relaxation from sum-of-fragments to self-consistency.

 Warning: the absolute accuracy of the VDD charges obtained using the Fuzzy Cells (Becke) integration
 scheme is much poorer than the one obtained with an 'equivalent' Voronoi integration grid. 


 =================================================================
 M U L T I P O L E   D E R I V E D   C H A R G E   A N A L Y S I S
 =================================================================

 This charge analysis uses the atomic multipoles (obtained from the fitted density) up to some level X,
 and reconstructs these multipoles exactly (up to level X) by distributing charges over all atoms.
 This is achieved by using Lagrange multipliers and a weight function to keep the multipoles local.

 Dummy atoms can be included (by setting INCDUM in MDC-block to 1) to obtain a fractional charge.
 This is generally useful and necessary only for small symmetrical molecules, when there are not
 enough degrees of freedom to reconstruct the multipoles.

 Since the atomic multipoles are reconstructed up to level X,
 the molecular multipoles are represented also up to level X.
 The recommended level is to reconstruct up to quadrupole : -> MDC-q charges.

 See: M. Swart, P.Th. van Duijnen, J.G. Snijders, J.Comput.Chem., (2001), p. 79-88.

 ------------------------------------------------------------- 
 Atomic electronic multipole moments from SCF equations (a.u.)
 ------------------------------------------------------------- 

   atom        charge        dip-x     dip-y     dip-z      quad-xx   quad-xy   quad-xz   quad-yy   quad-yz   quad-zz
 --------------------------------------------------------------------------------------------------------------------
    1 C      0.179047    -0.001295 -0.012875 -0.000072     0.017803 -0.025672  0.000055 -0.026043 -0.000137  0.008239
    2 C      0.145176    -0.003753  0.025958  0.000035     0.017174  0.009035  0.000020 -0.027749 -0.000101  0.010575
    3 C      0.140823     0.006707 -0.033498 -0.000041     0.043862 -0.000735  0.000062 -0.048330 -0.000097  0.004468
    4 C      0.140764    -0.006551  0.034140  0.000070     0.044222  0.000530  0.000015 -0.047694 -0.000122  0.003472
    5 C      0.140593     0.006211 -0.034285 -0.000037     0.044314 -0.000224  0.000013 -0.047966 -0.000110  0.003652
    6 C      0.140508    -0.006332  0.034388  0.000033     0.044062  0.000158  0.000013 -0.047726 -0.000104  0.003664
    7 C      0.140465     0.006303 -0.034423 -0.000067     0.044260 -0.000047  0.000056 -0.047872 -0.000106  0.003612
    8 C      0.140455    -0.006321  0.034407  0.000065     0.044214  0.000021  0.000018 -0.047824 -0.000117  0.003609
    9 C      0.140451     0.006286 -0.034428 -0.000037     0.044232 -0.000070  0.000017 -0.047921 -0.000110  0.003689
   10 C      0.140441    -0.006286  0.034444  0.000037     0.044130  0.000058  0.000017 -0.047882 -0.000109  0.003752
   11 C      0.140437     0.006304 -0.034437 -0.000066     0.044199  0.000037  0.000015 -0.047865 -0.000118  0.003665
   12 C      0.140436    -0.006293  0.034422  0.000035     0.044294 -0.000005  0.000024 -0.047837 -0.000106  0.003543
   13 C      0.140437     0.006294 -0.034420 -0.000040     0.044299 -0.000021  0.000022 -0.047846 -0.000111  0.003547
   14 C      0.140439    -0.006308  0.034429  0.000040     0.044181  0.000057  0.000021 -0.047925 -0.000112  0.003744
   15 C      0.140439     0.006308 -0.034430 -0.000040     0.044185  0.000052  0.000021 -0.047927 -0.000111  0.003742
   16 C      0.140435    -0.006294  0.034420  0.000039     0.044296 -0.000013  0.000020 -0.047847 -0.000113  0.003551
   17 C      0.140434     0.006293 -0.034420 -0.000043     0.044290 -0.000012  0.000020 -0.047840 -0.000116  0.003550
   18 C      0.140438    -0.006326  0.034428  0.000045     0.044214  0.000024  0.000058 -0.047938 -0.000106  0.003724
   19 C      0.140445     0.006325 -0.034409 -0.000035     0.044160  0.000084  0.000017 -0.047881 -0.000107  0.003722
   20 C      0.140438    -0.006306  0.034418  0.000040     0.044227  0.000066  0.000018 -0.047806 -0.000112  0.003579
   21 C      0.140432     0.006326 -0.034439 -0.000039     0.044263  0.000026  0.000023 -0.047823 -0.000111  0.003560
   22 C      0.140440    -0.006318  0.034430  0.000072     0.044225 -0.000003  0.000053 -0.047873 -0.000112  0.003647
   23 C      0.140455     0.006331 -0.034407 -0.000034     0.044146  0.000109  0.000010 -0.047850 -0.000104  0.003704
   24 C      0.140455    -0.006294  0.034408  0.000036     0.044245  0.000020  0.000013 -0.047802 -0.000107  0.003557
   25 C      0.140463     0.006319 -0.034426 -0.000044     0.044211  0.000105  0.000061 -0.047750 -0.000105  0.003539
   26 C      0.140504    -0.006279  0.034407  0.000075     0.044285 -0.000097  0.000052 -0.047851 -0.000116  0.003566
   27 C      0.140592     0.006334 -0.034258 -0.000033     0.043961  0.000346  0.000008 -0.047650 -0.000105  0.003689
   28 C      0.140775    -0.005989  0.034244  0.000034     0.044692 -0.000349  0.000010 -0.048180 -0.000103  0.003488
   29 C      0.140882     0.005778 -0.033658 -0.000067     0.043563  0.000831  0.000055 -0.048055 -0.000105  0.004492
   30 C      0.146591    -0.002258  0.028476  0.000062     0.036906 -0.010563  0.000010 -0.046673 -0.000114  0.009767
   31 C      0.177690     0.004757 -0.006939 -0.000073    -0.009923  0.018303 -0.000017  0.004038 -0.000147  0.005884
   32 H     -0.063004     0.023079  0.008449 -0.000026     0.162579 -0.086605  0.000001 -0.038399 -0.000001 -0.124180
   33 H     -0.063114     0.011153  0.021860  0.012016    -0.087629 -0.003478 -0.029243 -0.021522  0.099676  0.109152
   34 H     -0.063081     0.011150  0.021808 -0.011995    -0.087642 -0.003501  0.029262 -0.021295 -0.099770  0.108938
   35 H     -0.069266     0.006484 -0.024624 -0.012103    -0.062624 -0.005109 -0.015760 -0.035444  0.092973  0.098068
   36 H     -0.069221     0.006474 -0.024572  0.012078    -0.062632 -0.005136  0.015778 -0.035227 -0.093066  0.097859
   37 H     -0.069801    -0.005177  0.027410  0.013811    -0.044826  0.001133 -0.016560 -0.046386  0.091248  0.091211
   38 H     -0.069753    -0.005154  0.027359 -0.013779    -0.044838  0.001097  0.016596 -0.046167 -0.091343  0.091005
   39 H     -0.069944     0.004776 -0.027133 -0.014119    -0.045539  0.000535 -0.017572 -0.045734  0.090830  0.091273
   40 H     -0.069892     0.004768 -0.027071  0.014083    -0.045546  0.000505  0.017589 -0.045502 -0.090936  0.091049
   41 H     -0.070108    -0.004699  0.027265  0.014239    -0.045357  0.000484 -0.017366 -0.045842  0.090769  0.091199
   42 H     -0.070062    -0.004695  0.027213 -0.014211    -0.045370  0.000454  0.017380 -0.045624 -0.090868  0.090994
   43 H     -0.070155     0.004779 -0.027266 -0.014287    -0.045334  0.000532 -0.017412 -0.045825  0.090749  0.091159
   44 H     -0.070107     0.004769 -0.027214  0.014257    -0.045349  0.000499  0.017429 -0.045605 -0.090846  0.090954
   45 H     -0.070202    -0.004744  0.027303  0.014321    -0.045319  0.000531 -0.017375 -0.045833  0.090747  0.091153
   46 H     -0.070146    -0.004723  0.027241 -0.014282    -0.045325  0.000495  0.017409 -0.045598 -0.090851  0.090923
   47 H     -0.070223     0.004762 -0.027316 -0.014336    -0.045305  0.000522 -0.017409 -0.045840  0.090739  0.091145
   48 H     -0.070169     0.004754 -0.027254  0.014299    -0.045315  0.000493  0.017426 -0.045605 -0.090844  0.090920
   49 H     -0.070226    -0.004746  0.027323  0.014338    -0.045309  0.000520 -0.017398 -0.045844  0.090743  0.091152
   50 H     -0.070180    -0.004739  0.027271 -0.014309    -0.045319  0.000490  0.017414 -0.045627 -0.090841  0.090946
   51 H     -0.070242     0.004777 -0.027330 -0.014346    -0.045320  0.000537 -0.017393 -0.045840  0.090741  0.091160
   52 H     -0.070197     0.004769 -0.027278  0.014317    -0.045332  0.000506  0.017409 -0.045624 -0.090839  0.090956
   53 H     -0.070248    -0.004765  0.027335  0.014354    -0.045313  0.000537 -0.017384 -0.045840  0.090740  0.091153
   54 H     -0.070195    -0.004758  0.027272 -0.014317    -0.045322  0.000507  0.017400 -0.045606 -0.090846  0.090928
   55 H     -0.070247     0.004762 -0.027328 -0.014354    -0.045291  0.000523 -0.017401 -0.045829  0.090742  0.091120
   56 H     -0.070201     0.004754 -0.027276  0.014325    -0.045305  0.000495  0.017420 -0.045610 -0.090839  0.090916
   57 H     -0.070247    -0.004756  0.027329  0.014354    -0.045293  0.000523 -0.017400 -0.045826  0.090741  0.091119
   58 H     -0.070202    -0.004747  0.027277 -0.014326    -0.045308  0.000494  0.017418 -0.045609 -0.090839  0.090917
   59 H     -0.070253     0.004771 -0.027344 -0.014354    -0.045312  0.000537 -0.017387 -0.045845  0.090740  0.091157
   60 H     -0.070209     0.004763 -0.027292  0.014326    -0.045325  0.000508  0.017405 -0.045629 -0.090838  0.090953
   61 H     -0.070252    -0.004769  0.027343  0.014354    -0.045313  0.000537 -0.017387 -0.045844  0.090741  0.091157
   62 H     -0.070207    -0.004761  0.027291 -0.014325    -0.045326  0.000508  0.017405 -0.045628 -0.090839  0.090954
   63 H     -0.070251     0.004758 -0.027332 -0.014356    -0.045292  0.000524 -0.017401 -0.045828  0.090740  0.091119
   64 H     -0.070206     0.004752 -0.027280  0.014328    -0.045300  0.000497  0.017417 -0.045613 -0.090839  0.090914
   65 H     -0.070249    -0.004759  0.027330  0.014355    -0.045292  0.000524 -0.017401 -0.045826  0.090741  0.091118
   66 H     -0.070205    -0.004751  0.027279 -0.014327    -0.045304  0.000494  0.017419 -0.045612 -0.090839  0.090916
   67 H     -0.070254     0.004767 -0.027344 -0.014355    -0.045310  0.000534 -0.017385 -0.045846  0.090740  0.091157
   68 H     -0.070208     0.004745 -0.027293  0.014325    -0.045318  0.000498  0.017419 -0.045632 -0.090837  0.090949
   69 H     -0.070246    -0.004772  0.027338  0.014351    -0.045317  0.000540 -0.017389 -0.045839  0.090741  0.091156
   70 H     -0.070200    -0.004763  0.027286 -0.014322    -0.045330  0.000509  0.017406 -0.045622 -0.090838  0.090952
   71 H     -0.070246     0.004763 -0.027329 -0.014353    -0.045304  0.000538 -0.017388 -0.045822  0.090743  0.091125
   72 H     -0.070201     0.004757 -0.027276  0.014324    -0.045320  0.000510  0.017405 -0.045603 -0.090842  0.090923
   73 H     -0.070244    -0.004762  0.027323  0.014351    -0.045294  0.000526 -0.017402 -0.045826  0.090743  0.091121
   74 H     -0.070199    -0.004754  0.027271 -0.014322    -0.045308  0.000498  0.017421 -0.045610 -0.090840  0.090917
   75 H     -0.070246     0.004758 -0.027334 -0.014352    -0.045310  0.000530 -0.017383 -0.045842  0.090740  0.091152
   76 H     -0.070190     0.004737 -0.027272  0.014314    -0.045314  0.000493  0.017416 -0.045609 -0.090844  0.090924
   77 H     -0.070227    -0.004774  0.027322  0.014338    -0.045316  0.000541 -0.017396 -0.045838  0.090743  0.091155
   78 H     -0.070180    -0.004767  0.027270 -0.014308    -0.045335  0.000508  0.017411 -0.045618 -0.090841  0.090953
   79 H     -0.070218     0.004751 -0.027310 -0.014332    -0.045309  0.000536 -0.017382 -0.045816  0.090747  0.091125
   80 H     -0.070172     0.004744 -0.027257  0.014304    -0.045325  0.000506  0.017398 -0.045596 -0.090846  0.090921
   81 H     -0.070196    -0.004782  0.027284  0.014316    -0.045310  0.000532 -0.017398 -0.045815  0.090749  0.091125
   82 H     -0.070149    -0.004760  0.027233 -0.014286    -0.045319  0.000497  0.017433 -0.045599 -0.090845  0.090918
   83 H     -0.070158     0.004734 -0.027274 -0.014292    -0.045330  0.000531 -0.017366 -0.045822  0.090754  0.091152
   84 H     -0.070104     0.004713 -0.027212  0.014254    -0.045333  0.000494  0.017399 -0.045591 -0.090859  0.090924
   85 H     -0.070107    -0.004807  0.027243  0.014237    -0.045412  0.000569 -0.017435 -0.045790  0.090755  0.091202
   86 H     -0.070059    -0.004802  0.027190 -0.014208    -0.045425  0.000537  0.017449 -0.045571 -0.090853  0.090996
   87 H     -0.069933     0.004670 -0.027151 -0.014105    -0.045490  0.000455 -0.017261 -0.045792  0.090898  0.091282
   88 H     -0.069886     0.004662 -0.027098  0.014076    -0.045510  0.000421  0.017277 -0.045570 -0.090995  0.091080
   89 H     -0.069809    -0.004426  0.027558  0.013817    -0.044355  0.000325 -0.018335 -0.046889  0.090879  0.091244
   90 H     -0.069751    -0.004406  0.027496 -0.013777    -0.044363  0.000290  0.018367 -0.046652 -0.090983  0.091015
   91 H     -0.069113     0.002524 -0.025476 -0.012176    -0.063216 -0.001845 -0.019997 -0.034277  0.092202  0.097493
   92 H     -0.069060     0.002517 -0.025414  0.012142    -0.063217 -0.001874  0.020012 -0.034045 -0.092302  0.097261
   93 H     -0.062427    -0.024047 -0.000156 -0.000029     0.045456  0.108745 -0.000001  0.078267 -0.000001 -0.123723
   94 H     -0.063184    -0.018068  0.015975  0.011807    -0.083826 -0.012749 -0.009864 -0.025978  0.103218  0.109803
   95 H     -0.063151    -0.018053  0.015928 -0.011787    -0.083828 -0.012784  0.009875 -0.025759 -0.103314  0.109587

 --------------------------------------- 
 Multipole derived atomic charges (a.u.)
 --------------------------------------- 

 The MDC-m charges are just the Monopole terms in the multipole expansion, while for the MDC-d charges
 also the Dipoles are reconstructed. The usually preferred charges are the MDC-q charges.
 These reconstruct the Monopoles, Dipoles and Quadrupoles (both atomic AND molecular).

        Atom    Level:     MDC-m        MDC-d        MDC-q
 ---------------------------------------------------------
     1     C            0.179047     0.169055     0.840339
     2     C            0.145176     0.147961     0.748180
     3     C            0.140823     0.141747     0.710694
     4     C            0.140764     0.140071     0.660820
     5     C            0.140593     0.139651     0.669213
     6     C            0.140508     0.139612     0.669540
     7     C            0.140465     0.139590     0.669573
     8     C            0.140455     0.139595     0.669597
     9     C            0.140451     0.139593     0.669988
    10     C            0.140441     0.139595     0.670128
    11     C            0.140437     0.139595     0.669696
    12     C            0.140436     0.139596     0.669241
    13     C            0.140437     0.139599     0.669257
    14     C            0.140439     0.139605     0.670307
    15     C            0.140439     0.139605     0.670278
    16     C            0.140435     0.139600     0.669337
    17     C            0.140434     0.139600     0.669301
    18     C            0.140438     0.139602     0.670218
    19     C            0.140445     0.139606     0.670207
    20     C            0.140438     0.139597     0.669359
    21     C            0.140432     0.139589     0.669133
    22     C            0.140440     0.139593     0.669618
    23     C            0.140455     0.139602     0.670065
    24     C            0.140455     0.139596     0.669265
    25     C            0.140463     0.139585     0.669016
    26     C            0.140504     0.139606     0.669140
    27     C            0.140592     0.139644     0.668898
    28     C            0.140775     0.139991     0.660938
    29     C            0.140882     0.141208     0.711459
    30     C            0.146591     0.149431     0.735999
    31     C            0.177690     0.168069     0.672871
    32     H           -0.063004    -0.063180    -0.274909
    33     H           -0.063114    -0.064000    -0.301820
    34     H           -0.063081    -0.064004    -0.301821
    35     H           -0.069266    -0.067160    -0.358797
    36     H           -0.069221    -0.067106    -0.358571
    37     H           -0.069801    -0.068163    -0.348262
    38     H           -0.069753    -0.068108    -0.348150
    39     H           -0.069944    -0.069183    -0.331183
    40     H           -0.069892    -0.069137    -0.331194
    41     H           -0.070108    -0.069681    -0.337374
    42     H           -0.070062    -0.069629    -0.337150
    43     H           -0.070155    -0.069706    -0.335136
    44     H           -0.070107    -0.069648    -0.334870
    45     H           -0.070202    -0.069760    -0.334783
    46     H           -0.070146    -0.069705    -0.334814
    47     H           -0.070223    -0.069793    -0.334815
    48     H           -0.070169    -0.069741    -0.334828
    49     H           -0.070226    -0.069803    -0.335081
    50     H           -0.070180    -0.069750    -0.334803
    51     H           -0.070242    -0.069823    -0.335083
    52     H           -0.070197    -0.069770    -0.334888
    53     H           -0.070248    -0.069823    -0.334832
    54     H           -0.070195    -0.069773    -0.334844
    55     H           -0.070247    -0.069831    -0.334759
    56     H           -0.070201    -0.069777    -0.334666
    57     H           -0.070247    -0.069829    -0.334834
    58     H           -0.070202    -0.069779    -0.334655
    59     H           -0.070253    -0.069840    -0.335091
    60     H           -0.070209    -0.069790    -0.334979
    61     H           -0.070252    -0.069837    -0.335079
    62     H           -0.070207    -0.069787    -0.334985
    63     H           -0.070251    -0.069835    -0.334852
    64     H           -0.070206    -0.069784    -0.334725
    65     H           -0.070249    -0.069831    -0.334830
    66     H           -0.070205    -0.069784    -0.334732
    67     H           -0.070254    -0.069839    -0.335049
    68     H           -0.070208    -0.069789    -0.334982
    69     H           -0.070246    -0.069835    -0.335056
    70     H           -0.070200    -0.069781    -0.334931
    71     H           -0.070246    -0.069829    -0.334860
    72     H           -0.070201    -0.069779    -0.334652
    73     H           -0.070244    -0.069821    -0.334724
    74     H           -0.070199    -0.069769    -0.334625
    75     H           -0.070246    -0.069819    -0.334767
    76     H           -0.070190    -0.069769    -0.334812
    77     H           -0.070227    -0.069808    -0.334933
    78     H           -0.070180    -0.069751    -0.334803
    79     H           -0.070218    -0.069792    -0.334798
    80     H           -0.070172    -0.069739    -0.334506
    81     H           -0.070196    -0.069754    -0.334612
    82     H           -0.070149    -0.069702    -0.334535
    83     H           -0.070158    -0.069696    -0.334804
    84     H           -0.070104    -0.069650    -0.334852
    85     H           -0.070107    -0.069683    -0.337334
    86     H           -0.070059    -0.069626    -0.337102
    87     H           -0.069933    -0.069218    -0.332534
    88     H           -0.069886    -0.069162    -0.332295
    89     H           -0.069809    -0.068290    -0.343391
    90     H           -0.069751    -0.068235    -0.343325
    91     H           -0.069113    -0.066539    -0.342244
    92     H           -0.069060    -0.066484    -0.342108
    93     H           -0.062427    -0.061383    -0.228221
    94     H           -0.063184    -0.064848    -0.255330
    95     H           -0.063151    -0.064854    -0.255295

 ------------------------------------------------ 
 Average absolute deviations in atomic multipoles
 ------------------------------------------------ 

 Stated here are the average differences between the atomic multipoles
 and the reconstructed atomic multipoles (from the distributed charges).
 If these values are not zero, this means there are not enough degrees of freedom,
 to be able to reconstruct the atomic multipoles. (This usually happens only
 for small and/or highly symmetric molecules). If this is the case, one could add
 dummy atoms as extra point charges (and setting INCDUM in MDC-block to 1).

 Level:                                 MDC-d        MDC-q
 ---------------------------------------------------------
 Charge   (a.u.)                       0.0000       0.0000
 Dipole   (Debye)                      0.0000       0.0000
 Quad.    (a.u.)                       0.0398       0.0000

 --------------------------------------- 
 Represented molecular multipole moments
 --------------------------------------- 

 Given here are the Molecular multipole moments from the atomic charges, and from the Fit Density.
 Note that the atomic charges represent the latter, NOT the ones from the Exact density.

            Q (a.u.)             Dipole moment (Debye)                                          Quadrupole moment (a.u.)
                                 x         y         z              xx        xy        xz        yy        yz        zz
------------------------------------------------------------------------------------------------------------------------
MDC-m        -0.0000        0.0619    0.0556    0.0002         -6.9183   -1.6634   -0.0001    1.6512   -0.0072    5.2671
MDC-d        -0.0000        0.0545    0.1604   -0.0001        -12.0484   -3.3355    0.0020    4.1454   -0.0073    7.9030
MDC-q        -0.0000        0.0545    0.1604   -0.0001        -11.9684   -2.5595    0.0038   -2.3076   -0.0162   14.2760
 
Fit.Dens.    -0.0000        0.0545    0.1604   -0.0001        -11.9684   -2.5614    0.0045   -2.3076   -0.0194   14.2760


 =============
 Dipole Moment  ***  (Debye)  ***
 =============
  
 Vector   :        -0.02761935      0.14647376     -0.00004922
 Magnitude:         0.14905500

 This molecular dipole moment is calculated with analytic integration


 =========================================
 Quadrupole Moment (Buckingham convention)  ***  (a.u.)  ***
 =========================================
  
      quad-xx        quad-xy        quad-xz        quad-yy        quad-yz        quad-zz
    -12.15956214    -2.62829761     0.00523558    -2.19148375    -0.02288804    14.35104590

 This molecular quadrupole moment is calculated with analytic integration


 ===========================
 B O N D I N G   E N E R G Y  ***  (decomposition)  ***
 ===========================
  
*** IMPORTANT NOTE ***

The bond energy is computed as an energy difference between molecule and
fragments. In particular when the fragments are single atoms, they are usually
computed as SPHERICALLY SYMMETRIC and SPIN-RESTRICTED. Obviously, this usually
does NOT represent the true atomic groundstate.

To obtain the 'real' bond energy, (atomic) correction terms must be applied
for the true (multiplet) fragment ground state. See ref: E.J.Baerends,
V.Branchadell, M.Sodupe, Chem.Phys.Lett.265 (1997) 481

General theoretical background on the bond energy decomposition scheme used
here (Morokuma-Ziegler) can be found in the review paper:
F.M. Bickelhaupt and E.J. Baerends,
"Kohn-Sham Density Functional Theory: Predicting and Understanding Chemistry"
In: Rev. Comput. Chem.; Lipkowitz, K. B. and Boyd, D. B., Eds.;
Wiley-VCH: New York, 2000, Vol. 15, 1-86.

Symbols used in the Bickelhaupt-Baerends (BB) paper are given below to make
the direct connection to that paper, where detailed explanations can be found
on the meaning of the various terms.


                                                   hartree              eV         kcal/mol           kJ/mol
                                      --------------------     -----------       ----------      -----------

Pauli Repulsion
  Kinetic (Delta T^0):                 172.530855833133728       4694.8035        108264.76        452979.70
  Delta V^Pauli Coulomb:               -88.514831378631172      -2408.6111        -55543.90       -232395.66
  Delta V^Pauli LDA-XC:                -23.252442113267442       -632.7311        -14591.13        -61049.28
                                      --------------------     -----------       ----------      -----------
  Total Pauli Repulsion:                60.763582341235114       1653.4612         38129.73        159534.76
 (Total Pauli Repulsion =
  Delta E^Pauli in BB paper)

Steric Interaction
  Pauli Repulsion (Delta E^Pauli):      60.763582341235114       1653.4612         38129.73        159534.76
  Electrostatic Interaction:           -12.449901019815222       -338.7790         -7812.43        -32687.21
 (Electrostatic Interaction =
  Delta V_elstat in the BB paper)
                                      --------------------     -----------       ----------      -----------
  Total Steric Interaction:             48.313681321419892       1314.6822         30317.30        126847.55
 (Total Steric Interaction =
  Delta E^0 in the BB paper)

Orbital Interactions
  A:                                   -68.023882870139289      -1851.0240        -42685.64       -178596.68
                                      --------------------     -----------       ----------      -----------
  Total Orbital Interactions:          -68.023882870139289      -1851.0240        -42685.64       -178596.68

Alternative Decomposition Orb.Int.
  Kinetic:                            -155.727570152412682      -4237.5628        -97720.54       -408862.68
  Coulomb:                              82.740026936327496       2251.4707         51920.16        217233.91
  XC:                                    4.963660345946025        135.0681          3114.74         13032.09
                                      --------------------     -----------       ----------      -----------
  Total Orbital Interactions:          -68.023882870139161      -1851.0240        -42685.64       -178596.68

  Residu (E=Steric+OrbInt+Res):         -0.001610683864475         -0.0438            -1.01            -4.23

Total Bonding Energy:                  -19.711812232583870       -536.3857        -12369.35        -51753.36


Summary of Bonding Energy (energy terms are taken from the energy decomposition above)
======================================================================================

  Electrostatic Energy:                -12.449901019815222       -338.7790         -7812.43        -32687.21
  Kinetic Energy:                       16.803285680721046        457.2407         10544.22         44117.02
  Coulomb (Steric+OrbInt) Energy:       -5.776415126168146       -157.1843         -3624.76        -15165.98
  XC Energy:                           -18.288781767321417       -497.6631        -11476.39        -48017.19
                                      --------------------     -----------       ----------      -----------
  Total Bonding Energy:                -19.711812232583739       -536.3857        -12369.35        -51753.36


Correction terms (incorporated in energies above; only for test purposes):

1. Indication of fit-quality: 1st-order fit-correction used in the energy (hartree):  -0.0084955181
2. Electrostatic (Fit correction):   0.0000000000

Scaled ZORA energy correction, not included in bonding energy (hartree):           -0.0001776357
 NOTE: This scaled ZORA energy correction should only be used to compare two calculations
 in which the only difference in the calculation is the electron configuration.
 Then the difference in energy of this term should be added to the difference in energy of
 the two electron configurations.
 This term should not be used otherwise.
 In practice it is useful only for core excitation energy calculations.


 =========================================
 F R A G M E N T   E N E R G Y   T E R M S  ***  (summed over all fragments)  ***
 =========================================
  

The energy terms below are (parts of) the Total Energy of the fragments from which the molecule
 is built.

Exchange and Correlation
  Exchange LDA:                       -147.353333434385917      -4009.6882        -92465.62       -386876.12
  Exchange GGA:                          0.000000000000000          0.0000             0.00             0.00
  Correlation LDA:                     -14.045524752637457       -382.1982         -8813.70        -36876.52
  Correlation GGA:                       0.000000000000000          0.0000             0.00             0.00
                                      --------------------     -----------       ----------      -----------
  Total XC:                           -161.398858187023365      -4391.8864       -101279.32       -423752.64


 =======================================================
 S F O   P O P U L A T I O N S ,   M O   A N A L Y S I S
 =======================================================
  
 A Mulliken population analysis is performed on (input-)selected MOs. All populations refer to SFOs.
 BAS populations may have been printed directly after the SCF part.


                                       === A ===


 SFO contributions (%) per orbital
 (multiplication by the orbital occupation yields the SFO Gross Populations)

 Orb.:       85     86     87     88     89     90     91     92     93     94     95     96     97     98
 occup:     2.00   2.00   2.00   2.00   2.00   2.00   2.00   2.00   2.00   2.00   0.00   0.00   0.00   0.00
 CF+SFO     ----   ----   ----   ----   ----   ----   ----   ----   ----   ----   ----   ----   ----   ----
 ------
     33:    0.00   0.00   0.00   0.00   0.00  -0.00  -0.02  -0.03  -0.02  -0.01  -0.17  -0.59  -1.14  -1.73
     34:    0.00   0.00   0.00   0.00   0.00   0.00   3.81   2.45   1.18   0.31   0.02   0.07   0.15   0.25
     41:    0.00   0.00   0.00   0.00  -0.00   0.00  -0.01  -0.02  -0.02  -0.01  -0.22  -0.71  -1.24  -1.62
     42:    0.00   0.00   0.00   0.00   0.00   0.00   4.10   3.15   1.72   0.48   0.01   0.05   0.07   0.05
     44:    0.00   0.00   0.00   0.00   0.00   0.00   0.01   0.00   0.01   0.00   0.20   0.60   1.01   1.24
     46:    0.57   3.04   0.00   1.45   0.08   0.30   0.00   0.00   0.00   0.00   0.00   0.00   0.00   0.00
     49:    0.00   0.00   0.00  -0.00   0.00   0.00  -0.00  -0.00  -0.01  -0.01  -0.32  -0.97  -1.49  -1.59
     50:    0.00   0.00   0.00   0.00   0.00   0.00   5.25   4.42   2.57   0.75   0.00   0.01   0.06   0.16
     52:    0.00   0.00   0.00   0.00   0.00   0.00   0.09   0.30   0.28   0.10   0.32   1.02   1.44   1.34
     54:    2.02   2.61   0.28   1.84   0.00   0.50   0.00   0.00  -0.00   0.00  -0.00   0.00  -0.00   0.00
     57:    0.00   0.00   0.00   0.00   0.00   0.00  -0.01  -0.00  -0.01  -0.01  -0.38  -1.06  -1.31  -0.92
     58:    0.00   0.00   0.00   0.00   0.00   0.00   3.92   5.03   3.69   1.21   0.02   0.06   0.02  -0.02
     60:    0.00   0.00   0.00   0.00   0.00   0.00   0.36   0.15   0.03   0.00   0.48   1.31   1.70   1.33
     62:    3.33   0.24   1.67   0.59   0.25   0.28   0.00   0.00   0.00   0.00   0.00   0.00   0.00   0.00
     65:    0.00   0.00   0.00   0.00   0.00  -0.00  -0.04  -0.00  -0.01  -0.01  -0.51  -1.27  -1.24  -0.50
     66:    0.00  -0.00   0.00   0.00   0.00   0.00   2.88   4.98   4.24   1.50   0.01   0.03   0.10   0.16
     68:    0.00   0.00   0.00   0.00   0.00   0.00   0.00   0.14   0.31   0.16   0.57   1.47   1.34   0.46
     70:    2.57   0.99   2.65   0.17   0.90   0.00   0.00   0.00   0.00   0.00  -0.00   0.00  -0.00   0.00
     73:    0.00   0.00   0.00   0.00   0.00   0.00  -0.07  -0.01  -0.00  -0.01  -0.62  -1.36  -0.95  -0.11
     74:    0.00   0.00   0.00   0.00   0.00   0.00   0.81   4.07   5.03   2.12   0.04   0.07  -0.02  -0.00
     76:    0.00   0.00   0.00   0.00   0.00   0.00   0.57   0.37   0.13   0.02   0.71   1.55   1.15   0.19
     78:    0.58   3.67   1.23   2.61   0.89   0.71   0.00   0.00   0.00   0.00   0.00   0.00   0.00   0.00
     81:   -0.00   0.00  -0.00   0.00  -0.00   0.00  -0.08  -0.02  -0.00  -0.00  -0.74  -1.41  -0.64  -0.00
     82:    0.00   0.00   0.00   0.00   0.00   0.00   0.13   3.19   5.24   2.46   0.02   0.06   0.09   0.03
     84:    0.00   0.00   0.00   0.00   0.00   0.00   0.29   0.00   0.23   0.19   0.81   1.57   0.62   0.01
     86:    0.09   3.08   0.03   4.64   0.09   1.97   0.00   0.00  -0.00   0.00  -0.00   0.00  -0.00  -0.00
     89:    0.00   0.00   0.00   0.00   0.00   0.00  -0.08  -0.04  -0.00  -0.00  -0.84  -1.35  -0.30  -0.20
     90:    0.00   0.00   0.00   0.00   0.00  -0.00   0.41   1.46   5.18   3.12   0.05   0.04  -0.03   0.11
     92:    0.00   0.00   0.00   0.00   0.00   0.00   0.23   0.42   0.24   0.05   0.96   1.54   0.39   0.15
     94:    1.07   0.64   2.47   2.81   0.56   1.79   0.00   0.00  -0.00   0.00   0.00   0.00   0.00   0.00
     97:    0.00  -0.00   0.00  -0.00   0.00  -0.00  -0.06  -0.05  -0.00  -0.00  -0.95  -1.22  -0.07  -0.62
     98:    0.00   0.00   0.00   0.00   0.00   0.00   1.33   0.68   4.92   3.46   0.03   0.08   0.05  -0.04
    100:    0.00   0.00   0.00   0.00   0.00   0.00   0.56   0.09   0.11   0.23   1.05   1.34   0.04   0.75
    102:    1.45   0.01   5.27   0.18   2.71   0.27   0.00   0.00   0.00   0.00  -0.00   0.00  -0.00   0.00
    105:    0.00   0.00   0.00   0.00   0.00   0.00  -0.03  -0.06  -0.01  -0.00  -1.03  -1.02  -0.00  -1.09
    106:    0.00   0.00   0.00   0.00   0.00   0.00   3.48   0.00   4.05   4.08   0.05   0.01   0.02   0.13
    108:    0.00   0.00   0.00   0.00   0.00   0.00   0.00   0.26   0.31   0.09   1.19   1.20  -0.00   1.06
    110:    1.01   0.06   3.77   0.82   3.25   0.55   0.00   0.00  -0.00   0.00   0.00   0.00  -0.00   0.00
    113:    0.00  -0.00   0.00   0.00   0.00   0.00  -0.00  -0.06  -0.01  -0.00  -1.12  -0.80  -0.12  -1.38
    114:    0.00   0.00   0.00  -0.00   0.00   0.00   4.38   0.14   3.45   4.38   0.04   0.08  -0.02   0.03
    116:    0.00   0.00   0.00   0.00   0.00   0.00   0.32   0.31   0.02   0.24   1.24   0.86   0.17   1.47
    118:    0.75   0.10   0.61   2.64   0.97   3.27   0.00   0.00   0.00   0.00  -0.00   0.00   0.00   0.00
    121:    0.00   0.00  -0.00   0.00   0.00   0.00  -0.00  -0.04  -0.02  -0.00  -1.18  -0.56  -0.38  -1.37
    122:    0.00   0.00   0.00   0.00   0.00   0.00   4.62   1.25   2.19   4.87   0.05  -0.02   0.09   0.02
    124:    0.00   0.00   0.00   0.00   0.00   0.00   0.26   0.05   0.30   0.13   1.36   0.68   0.36   1.46
    126:    1.11   0.77   0.21   2.19   0.23   4.31   0.00   0.00  -0.00   0.00   0.00   0.00  -0.00   0.00
    129:    0.00  -0.00   0.00   0.00   0.00   0.00  -0.02  -0.03  -0.02  -0.00  -1.24  -0.34  -0.73  -1.05
    130:    0.00  -0.00  -0.00   0.00  -0.00   0.00   3.93   2.15   1.56   5.08   0.05   0.05  -0.03   0.13
    132:    0.00   0.00   0.00   0.00   0.00   0.00   0.01   0.43   0.00   0.24   1.37   0.35   0.89   1.03
    134:    2.01   0.50   1.20   0.60   3.41   1.71  -0.00   0.00  -0.00   0.00  -0.00   0.00   0.00   0.00
    137:    0.00   0.00   0.00  -0.00   0.00  -0.00  -0.05  -0.02  -0.03  -0.00  -1.28  -0.17  -1.08  -0.58
    138:    0.00   0.00   0.00   0.00   0.00   0.00   1.85   3.86   0.57   5.38   0.05  -0.02   0.11  -0.04
    140:    0.00   0.00   0.00   0.00   0.00   0.00   0.55   0.02   0.23   0.18   1.48   0.22   1.13   0.70
    142:    2.34   0.11   0.95   0.01   5.60   0.03   0.00  -0.00  -0.00   0.00   0.00   0.00  -0.00   0.00
    145:    0.00   0.00   0.00   0.00   0.00   0.00  -0.07  -0.00  -0.03  -0.00  -1.31  -0.05  -1.34  -0.17
    146:    0.00   0.00   0.00   0.00   0.00   0.00   0.77   4.55   0.22   5.47   0.06   0.02   0.02   0.11
    148:    0.00   0.00   0.00   0.00   0.00   0.00   0.17   0.31   0.06   0.23   1.45   0.04   1.52   0.12
    150:    1.14   2.53   0.25   0.01   2.91   2.66   0.00   0.00  -0.00   0.00  -0.00  -0.00   0.00   0.00
    153:    0.00   0.00   0.00   0.00   0.00   0.00  -0.08  -0.00  -0.03  -0.00  -1.32  -0.00  -1.44  -0.00
    154:    0.00   0.00   0.00   0.00   0.00   0.00   0.01   5.01   0.01   5.53   0.05   0.00   0.06   0.04
    156:    0.00   0.00   0.00   0.00   0.00   0.00   0.36   0.20   0.11   0.21   1.53   0.00   1.58   0.00
    158:    0.01   4.67   0.08   0.00   0.03   5.38   0.00   0.00  -0.00   0.00   0.00   0.00  -0.00   0.00
    161:    0.00   0.00   0.00   0.00   0.00   0.00  -0.07  -0.00  -0.03  -0.00  -1.32  -0.03  -1.36  -0.15
    162:   -0.00   0.00   0.00   0.00   0.00   0.00   0.45   4.75   0.13   5.49   0.07  -0.01   0.08  -0.01
    164:    0.00   0.00   0.00   0.00   0.00   0.00   0.52   0.09   0.17   0.20   1.45   0.04   1.48   0.21
    166:    0.77   2.67   0.31   0.05   2.04   3.52  -0.00   0.00  -0.00   0.00  -0.00   0.00   0.00   0.00
    169:    0.00   0.00   0.00  -0.00   0.00  -0.00  -0.05  -0.02  -0.03  -0.00  -1.30  -0.13  -1.12  -0.55
    170:    0.00   0.00   0.00   0.00   0.00   0.00   2.35   3.48   0.79   5.30   0.04   0.03  -0.00   0.14
    172:    0.00   0.00   0.00   0.00   0.00   0.00   0.03   0.39   0.02   0.24   1.51   0.12   1.28   0.49
    174:    2.01   0.18   1.12   0.00   5.25   0.29   0.00   0.00   0.00   0.00   0.00   0.00  -0.00   0.00
    177:    0.00  -0.00   0.00   0.00   0.00   0.00  -0.02  -0.03  -0.02  -0.00  -1.27  -0.29  -0.77  -1.02
    178:    0.00  -0.00   0.00  -0.00   0.00   0.00   3.53   2.54   1.33   5.14   0.07  -0.02   0.10  -0.03
    180:    0.00   0.00   0.00   0.00   0.00   0.00   0.45   0.00   0.27   0.15   1.39   0.37   0.80   1.15
    182:    1.91   0.32   1.42   0.62   4.01   0.97   0.00   0.00  -0.00   0.00  -0.00   0.00   0.00   0.00
    185:    0.00  -0.00  -0.00   0.00   0.00   0.00  -0.00  -0.05  -0.02  -0.00  -1.22  -0.50  -0.42  -1.35
    186:    0.00   0.00   0.00   0.00   0.00   0.00   4.75   0.90   2.53   4.74   0.03   0.06  -0.03   0.09
    188:    0.00   0.00   0.00   0.00   0.00   0.00   0.13   0.39   0.00   0.24   1.43   0.53   0.52   1.38
    190:    1.13   0.50   0.29   2.39   0.61   3.76  -0.00   0.00   0.00   0.00   0.00   0.00  -0.00   0.00
    193:    0.00  -0.00   0.00   0.00   0.00   0.00  -0.00  -0.05  -0.01  -0.00  -1.16  -0.73  -0.14  -1.38
    194:    0.00   0.00   0.00   0.00   0.00   0.00   4.60   0.30   3.20   4.48   0.07  -0.01   0.06   0.08
    196:    0.00   0.00   0.00   0.00   0.00   0.00   0.08   0.14   0.32   0.11   1.26   0.87   0.12   1.43
    198:    0.79   0.02   0.53   2.95   0.46   3.61  -0.00   0.00  -0.00   0.00  -0.00   0.00   0.00   0.00
    201:    0.00   0.00   0.00   0.00   0.00   0.00  -0.03  -0.06  -0.01  -0.00  -1.09  -0.96  -0.01  -1.12
    202:    0.00   0.00   0.00   0.00   0.00   0.00   3.00   0.06   4.32   3.91   0.02   0.08   0.01  -0.02
    204:    0.00   0.00   0.00   0.00   0.00   0.00   0.49   0.20   0.06   0.23   1.27   1.05   0.01   1.24
    206:    1.08   0.15   3.72   0.98   2.65   0.98   0.00   0.00   0.00   0.00   0.00   0.00  -0.00   0.00
    209:    0.00  -0.00   0.00   0.00   0.00   0.00  -0.06  -0.05  -0.00  -0.00  -1.00  -1.17  -0.06  -0.65
    210:    0.00  -0.00   0.00   0.00   0.00   0.00   1.79   0.44   4.78   3.58   0.07   0.02  -0.01   0.14
    212:    0.00   0.00   0.00   0.00   0.00   0.00   0.06   0.36   0.28   0.07   1.07   1.34   0.08   0.60
    214:    1.62   0.03   5.38   0.13   2.77   0.06   0.00   0.00  -0.00   0.00  -0.00   0.00  -0.00   0.00
    217:    0.00   0.00   0.00   0.00   0.00   0.00  -0.08  -0.04  -0.00  -0.00  -0.90  -1.31  -0.27  -0.22
    218:    0.00   0.00  -0.00   0.00  -0.00   0.00   0.17   1.87   5.26   2.93   0.01   0.08   0.07  -0.02
    220:    0.00   0.00   0.00   0.00   0.00   0.00   0.48   0.02   0.17   0.21   1.06   1.46   0.25   0.30
    222:    1.36   0.62   2.66   2.67   0.85   1.35   0.00   0.00  -0.00   0.00   0.00   0.00   0.00   0.00
    225:    0.00   0.00   0.00   0.00  -0.00   0.00  -0.08  -0.02  -0.00  -0.00  -0.79  -1.39  -0.61  -0.00
    226:    0.00   0.00   0.00   0.00   0.00   0.00   0.02   2.82   5.28   2.58   0.06   0.06  -0.03   0.05
    228:    0.00   0.00   0.00   0.00   0.00   0.00   0.40   0.41   0.18   0.03   0.83   1.55   0.69  -0.00
    230:    0.23   3.25   0.06   4.56   0.01   1.90   0.00   0.00   0.00   0.00  -0.00   0.00  -0.00   0.00
    233:    0.00   0.00   0.00   0.00   0.00   0.00  -0.07  -0.01  -0.00  -0.01  -0.67  -1.35  -0.91  -0.09
    234:    0.00  -0.00   0.00   0.00   0.00   0.00   1.24   4.40   4.90   1.94   0.00   0.05   0.10   0.10
    236:    0.00   0.00   0.00   0.00   0.00   0.00   0.12   0.04   0.27   0.17   0.81   1.56   0.99   0.07
    238:    0.32   4.03   1.07   2.64   0.59   0.87   0.00   0.00   0.00   0.00   0.00   0.00   0.00   0.00
    241:    0.00   0.00   0.00   0.00   0.00  -0.00  -0.04  -0.00  -0.01  -0.01  -0.55  -1.27  -1.22  -0.48
    242:    0.00   0.00   0.00   0.00   0.00   0.00   2.40   4.89   4.46   1.62   0.05   0.07   0.01  -0.04
    244:    0.00   0.00   0.00   0.00   0.00   0.00   0.51   0.25   0.07   0.01   0.58   1.43   1.40   0.63
    246:    2.18   1.24   2.50   0.20   0.79   0.04   0.00   0.00   0.00   0.00  -0.00   0.00  -0.00   0.00
    249:    0.00  -0.00   0.00   0.00   0.00  -0.00  -0.01  -0.00  -0.01  -0.01  -0.42  -1.07  -1.30  -0.89
    250:    0.00   0.00   0.00   0.00   0.00   0.00   4.22   4.94   3.41   1.07  -0.00   0.04   0.12   0.26
    252:    0.00  -0.00   0.00   0.00   0.00   0.00   0.04   0.25   0.31   0.13   0.55   1.34   1.58   1.03
    254:    3.24   0.13   1.64   0.50   0.30   0.18   0.00   0.00   0.00   0.00   0.00   0.00   0.00   0.00
    257:   -0.00   0.00  -0.00  -0.00   0.00   0.00  -0.00  -0.00  -0.01  -0.01  -0.35  -0.99  -1.49  -1.58
    258:    0.00   0.00   0.00  -0.00   0.00   0.00   4.99   4.63   2.83   0.84   0.03   0.06   0.05  -0.01
    260:    0.00   0.00   0.00   0.00   0.00   0.00   0.37   0.09   0.01   0.00   0.33   0.99   1.45   1.49
    262:    2.18   2.25   0.31   1.65   0.01   0.44   0.00  -0.00   0.00   0.00  -0.00   0.00  -0.00   0.00
    265:    0.00   0.00   0.00   0.00  -0.00   0.00  -0.01  -0.02  -0.02  -0.01  -0.24  -0.72  -1.24  -1.61
    266:   -0.00   0.00   0.00   0.00   0.00   0.00   3.41   2.62   1.40   0.38  -0.01  -0.01  -0.00   0.04
    268:    0.00   0.00   0.00   0.00   0.00   0.00   0.73   0.55   0.33   0.10   0.24   0.68   1.09   1.25
    270:    0.70   2.75   0.00   1.31   0.04   0.29   0.00   0.00   0.00   0.00   0.00   0.00   0.00   0.00
    273:    0.00   0.00   0.00   0.00  -0.00  -0.00  -0.02  -0.03  -0.02  -0.01  -0.19  -0.60  -1.15  -1.73
    274:    0.00   0.00   0.00   0.00   0.00   0.00   3.62   2.52   1.27   0.34   0.08   0.22   0.43   0.62
    280:    0.00   0.00  -0.00   0.00   0.00   0.00   1.87   1.19   0.58   0.15   0.09   0.37   0.77   1.35
    282:    0.07   0.63   0.01   0.27   0.02   0.05   0.03   0.01   0.00   0.00   0.15   0.57   1.09   1.66
    284:    0.06   0.63   0.01   0.27   0.02   0.05   0.03   0.01   0.00   0.00   0.15   0.57   1.09   1.65
    286:    0.48   1.73   0.00   0.90   0.03   0.20   0.01  -0.00  -0.00  -0.00   0.23   0.84   1.46   1.92
    287:    0.04   0.25   0.00   0.12   0.01   0.02   0.00  -0.00  -0.00  -0.00   0.17   0.56   0.97   1.22
    288:    0.47   1.72   0.00   0.89   0.03   0.20   0.01  -0.00  -0.00  -0.00   0.23   0.84   1.46   1.92
    289:    0.04   0.25   0.00   0.12   0.01   0.02   0.00  -0.00  -0.00  -0.00   0.17   0.56   0.97   1.22
    290:    1.43   1.44   0.26   1.07   0.00   0.30   0.00   0.00   0.00   0.00   0.36   1.20   1.84   1.97
    291:    0.15   0.22   0.02   0.15   0.00   0.04  -0.00  -0.00  -0.00  -0.00   0.27   0.82   1.26   1.32
    292:    1.41   1.43   0.26   1.06   0.00   0.30   0.00   0.00   0.00   0.00   0.36   1.20   1.84   1.97
    293:    0.15   0.22   0.02   0.15   0.00   0.04  -0.00  -0.00  -0.00  -0.00   0.27   0.82   1.26   1.32
    294:    2.15   0.13   1.10   0.30   0.18   0.14   0.00  -0.00  -0.00  -0.00   0.46   1.38   1.72   1.25
    295:    0.26   0.02   0.13   0.05   0.02   0.02  -0.00  -0.00  -0.00  -0.00   0.34   0.94   1.17   0.83
    296:    2.12   0.12   1.09   0.29   0.18   0.14   0.00  -0.00  -0.00  -0.00   0.46   1.38   1.72   1.25
    297:    0.26   0.02   0.13   0.05   0.02   0.02  -0.00  -0.00  -0.00  -0.00   0.34   0.94   1.17   0.83
    298:    1.61   0.56   1.55   0.14   0.54   0.01  -0.00   0.00  -0.00  -0.00   0.61   1.63   1.61   0.67
    299:    0.20   0.08   0.22   0.01   0.07   0.00  -0.00  -0.00  -0.00  -0.00   0.43   1.10   1.08   0.44
    300:    1.59   0.55   1.53   0.14   0.54   0.01  -0.00   0.00  -0.00  -0.00   0.61   1.63   1.61   0.67
    301:    0.20   0.08   0.22   0.01   0.07   0.00  -0.00  -0.00  -0.00  -0.00   0.43   1.10   1.08   0.44
    302:    0.39   2.07   0.65   1.63   0.47   0.48  -0.00  -0.00   0.00   0.00   0.74   1.74   1.23   0.15
    303:    0.04   0.30   0.10   0.21   0.08   0.05  -0.01  -0.00  -0.00  -0.00   0.52   1.16   0.81   0.10
    304:    0.38   2.05   0.64   1.61   0.47   0.48  -0.00  -0.00   0.00   0.00   0.74   1.74   1.23   0.15
    305:    0.04   0.30   0.10   0.21   0.08   0.05  -0.01  -0.00  -0.00  -0.00   0.52   1.16   0.81   0.10
    306:    0.03   1.86   0.03   2.80   0.03   1.21  -0.00   0.00  -0.00  -0.00   0.89   1.79   0.81   0.00
    307:    0.01   0.25   0.00   0.37   0.01   0.16  -0.01  -0.00  -0.00  -0.00   0.63   1.20   0.54   0.00
    308:    0.03   1.84   0.03   2.77   0.03   1.20  -0.00   0.00  -0.00  -0.00   0.89   1.79   0.81   0.00
    309:    0.01   0.25   0.00   0.37   0.01   0.16  -0.01  -0.00  -0.00  -0.00   0.63   1.20   0.54   0.00
    310:    0.61   0.52   1.52   1.71   0.40   1.02  -0.00  -0.00  -0.00   0.00   1.02   1.71   0.38   0.26
    311:    0.09   0.05   0.20   0.23   0.04   0.15  -0.01  -0.00  -0.00  -0.00   0.72   1.14   0.25   0.17
    312:    0.60   0.51   1.51   1.69   0.39   1.02  -0.00  -0.00  -0.00   0.00   1.01   1.71   0.38   0.26
    313:    0.09   0.05   0.20   0.23   0.04   0.15  -0.01  -0.00  -0.00  -0.00   0.72   1.14   0.25   0.17
    314:    0.95   0.01   3.17   0.13   1.66   0.13  -0.00  -0.00   0.00  -0.00   1.14   1.54   0.09   0.80
    315:    0.11   0.00   0.42   0.01   0.22   0.02  -0.01  -0.01  -0.00  -0.00   0.80   1.03   0.06   0.52
    316:    0.94   0.01   3.14   0.13   1.65   0.13  -0.00  -0.00   0.00  -0.00   1.14   1.54   0.09   0.80
    317:    0.11   0.00   0.42   0.01   0.22   0.02  -0.01  -0.01  -0.00  -0.00   0.80   1.03   0.06   0.52
    318:    0.81   0.00   2.34   0.43   1.89   0.38  -0.00  -0.00  -0.00   0.00   1.25   1.30   0.00   1.41
    320:    0.79   0.00   2.32   0.43   1.87   0.37  -0.00  -0.00  -0.00   0.00   1.25   1.30   0.00   1.41
    322:    0.70   0.08   0.45   1.53   0.52   2.01  -0.00  -0.00   0.00  -0.00   1.35   1.01   0.15   1.78
    323:    0.05   0.01   0.04   0.22   0.08   0.26  -0.00  -0.01  -0.00  -0.00   0.95   0.68   0.10   1.15
    324:    0.69   0.07   0.45   1.52   0.52   1.99  -0.00  -0.00   0.00  -0.00   1.35   1.01   0.15   1.78
    325:    0.05   0.01   0.04   0.22   0.08   0.26  -0.00  -0.01  -0.00  -0.00   0.95   0.68   0.10   1.15
    326:    0.94   0.36   0.07   1.39   0.16   2.56  -0.00  -0.00  -0.00   0.00   1.43   0.71   0.50   1.76
    327:    0.08   0.07   0.02   0.17   0.02   0.35  -0.00  -0.00  -0.00  -0.00   1.00   0.48   0.32   1.14
    328:    0.92   0.36   0.07   1.38   0.16   2.54  -0.00  -0.00  -0.00   0.00   1.43   0.71   0.50   1.76
    329:    0.08   0.07   0.02   0.17   0.02   0.35  -0.00  -0.00  -0.00  -0.00   1.00   0.48   0.32   1.14
    330:    1.42   0.18   0.63   0.48   2.08   0.99   0.00  -0.00  -0.00  -0.00   1.50   0.44   0.95   1.35
    331:    0.15   0.05   0.10   0.04   0.28   0.14  -0.00  -0.00  -0.00  -0.00   1.05   0.29   0.62   0.88
    332:    1.39   0.18   0.62   0.48   2.06   0.98   0.00  -0.00  -0.00  -0.00   1.50   0.44   0.95   1.35
    333:    0.15   0.05   0.10   0.04   0.27   0.14  -0.00  -0.00  -0.00  -0.00   1.05   0.29   0.62   0.88
    334:    1.48   0.12   0.61   0.04   3.33   0.02  -0.00  -0.00  -0.00   0.00   1.56   0.21   1.40   0.75
    335:    0.18   0.01   0.07   0.00   0.46   0.00  -0.00  -0.00  -0.00  -0.00   1.09   0.14   0.92   0.49
    336:    1.46   0.12   0.60   0.04   3.30   0.02  -0.00  -0.00  -0.00   0.00   1.55   0.21   1.40   0.75
    337:    0.18   0.01   0.07   0.00   0.45   0.00  -0.00  -0.00  -0.00  -0.00   1.09   0.14   0.91   0.49
    338:    0.68   1.55   0.25   0.00   1.72   1.61  -0.00  -0.00  -0.00  -0.00   1.59   0.06   1.73   0.22
    339:    0.09   0.20   0.02   0.00   0.24   0.22  -0.01  -0.00  -0.00  -0.00   1.11   0.04   1.13   0.14
    340:    0.67   1.53   0.25   0.00   1.71   1.59  -0.00  -0.00  -0.00  -0.00   1.59   0.06   1.73   0.22
    341:    0.09   0.20   0.02   0.00   0.24   0.21  -0.01  -0.00  -0.00  -0.00   1.11   0.04   1.13   0.14
    342:    0.01   2.73   0.13   0.00   0.02   3.22  -0.00   0.00  -0.00   0.00   1.61   0.00   1.86   0.00
    343:    0.00   0.38   0.00   0.00   0.00   0.44  -0.01  -0.00  -0.00  -0.00   1.12   0.00   1.22   0.00
    344:    0.01   2.70   0.13   0.00   0.02   3.19  -0.00   0.00  -0.00   0.00   1.61   0.00   1.86   0.00
    345:    0.00   0.38   0.00   0.00   0.00   0.43  -0.01  -0.00  -0.00  -0.00   1.12   0.00   1.22   0.00
    346:    0.45   1.64   0.30   0.01   1.20   2.13  -0.00   0.00  -0.00   0.00   1.60   0.04   1.76   0.19
    347:    0.06   0.21   0.02   0.01   0.17   0.29  -0.01  -0.00  -0.00  -0.00   1.12   0.02   1.15   0.12
    348:    0.44   1.62   0.29   0.01   1.19   2.11  -0.00   0.00  -0.00   0.00   1.60   0.04   1.76   0.19
    349:    0.06   0.21   0.02   0.01   0.17   0.28  -0.01  -0.00  -0.00  -0.00   1.12   0.02   1.15   0.12
    350:    1.24   0.18   0.72   0.02   3.12   0.19  -0.00  -0.00  -0.00  -0.00   1.58   0.16   1.45   0.71
    351:    0.16   0.01   0.09   0.00   0.43   0.02  -0.00  -0.00  -0.00  -0.00   1.11   0.11   0.95   0.46
    352:    1.23   0.17   0.71   0.02   3.09   0.19  -0.00  -0.00  -0.00  -0.00   1.58   0.16   1.45   0.71
    353:    0.16   0.01   0.09   0.00   0.43   0.02  -0.00  -0.00  -0.00  -0.00   1.11   0.11   0.95   0.46
    354:    1.32   0.09   0.76   0.49   2.43   0.55  -0.00  -0.00  -0.00   0.00   1.54   0.37   1.01   1.32
    355:    0.14   0.03   0.12   0.04   0.32   0.08  -0.00  -0.00  -0.00  -0.00   1.08   0.25   0.66   0.85
    356:    1.30   0.09   0.75   0.49   2.41   0.54  -0.00  -0.00  -0.00   0.00   1.54   0.37   1.01   1.32
    357:    0.14   0.03   0.12   0.04   0.32   0.08  -0.00  -0.00  -0.00  -0.00   1.08   0.25   0.66   0.85
    358:    0.94   0.21   0.11   1.52   0.41   2.22   0.00  -0.00   0.00  -0.00   1.48   0.64   0.55   1.74
    359:    0.08   0.05   0.03   0.19   0.05   0.31  -0.00  -0.00  -0.00  -0.00   1.04   0.43   0.36   1.13
    360:    0.92   0.21   0.11   1.50   0.40   2.20   0.00  -0.00   0.00  -0.00   1.48   0.64   0.55   1.74
    361:    0.08   0.05   0.03   0.19   0.05   0.31  -0.00  -0.00  -0.00  -0.00   1.04   0.43   0.36   1.13
    362:    0.74   0.02   0.39   1.72   0.23   2.20   0.00  -0.00  -0.00   0.00   1.41   0.93   0.18   1.79
    363:    0.05   0.00   0.04   0.24   0.04   0.29  -0.00  -0.01  -0.00  -0.00   0.99   0.62   0.12   1.15
    364:    0.72   0.02   0.39   1.70   0.23   2.18   0.00  -0.00  -0.00   0.00   1.41   0.93   0.18   1.79
    365:    0.05   0.00   0.04   0.24   0.04   0.29  -0.00  -0.01  -0.00  -0.00   0.99   0.62   0.12   1.15
    366:    0.87   0.03   2.31   0.54   1.52   0.64  -0.00  -0.00   0.00  -0.00   1.31   1.22   0.01   1.44
    368:    0.86   0.03   2.28   0.53   1.50   0.64  -0.00  -0.00   0.00  -0.00   1.31   1.22   0.01   1.44
    370:    1.09   0.00   3.25   0.09   1.68   0.02  -0.00  -0.00  -0.00   0.00   1.21   1.48   0.07   0.84
    372:    1.07   0.00   3.21   0.09   1.66   0.02  -0.00  -0.00  -0.00   0.00   1.21   1.48   0.07   0.84
    374:    0.80   0.50   1.65   1.61   0.58   0.76  -0.00  -0.00   0.00  -0.00   1.08   1.66   0.34   0.29
    375:    0.11   0.04   0.21   0.22   0.07   0.11  -0.01  -0.00  -0.00  -0.00   0.76   1.11   0.23   0.19
    376:    0.79   0.49   1.63   1.59   0.57   0.75  -0.00  -0.00   0.00  -0.00   1.08   1.66   0.34   0.29
    377:    0.11   0.04   0.21   0.21   0.07   0.11  -0.01  -0.00  -0.00  -0.00   0.76   1.11   0.23   0.19
    378:    0.12   1.97   0.06   2.74   0.00   1.14  -0.00  -0.00   0.00   0.00   0.95   1.77   0.76   0.01
    379:    0.02   0.26   0.00   0.37   0.00   0.15  -0.01  -0.00  -0.00  -0.00   0.67   1.18   0.51   0.00
    380:    0.11   1.94   0.06   2.71   0.00   1.13  -0.00  -0.00   0.00   0.00   0.95   1.77   0.76   0.01
    381:    0.02   0.26   0.00   0.37   0.00   0.15  -0.01  -0.00  -0.00  -0.00   0.67   1.18   0.51   0.00
    382:    0.22   2.30   0.55   1.65   0.30   0.58  -0.00  -0.00  -0.00  -0.00   0.80   1.73   1.18   0.13
    383:    0.02   0.33   0.09   0.21   0.05   0.07  -0.01  -0.00  -0.00  -0.00   0.57   1.15   0.78   0.08
    384:    0.22   2.28   0.55   1.63   0.30   0.57  -0.00  -0.00  -0.00  -0.00   0.80   1.73   1.18   0.13
    385:    0.02   0.33   0.09   0.21   0.05   0.07  -0.01  -0.00  -0.00  -0.00   0.57   1.15   0.78   0.08
    386:    1.36   0.72   1.45   0.16   0.47   0.04  -0.00  -0.00   0.00   0.00   0.66   1.64   1.57   0.64
    387:    0.17   0.10   0.20   0.01   0.07   0.00  -0.00  -0.00  -0.00  -0.00   0.47   1.10   1.06   0.42
    388:    1.35   0.71   1.43   0.16   0.46   0.04  -0.00  -0.00   0.00   0.00   0.66   1.64   1.57   0.64
    389:    0.17   0.10   0.20   0.01   0.06   0.00  -0.00  -0.00  -0.00  -0.00   0.47   1.10   1.06   0.42
    390:    2.07   0.06   1.07   0.24   0.21   0.08   0.00  -0.00  -0.00  -0.00   0.51   1.40   1.71   1.22
    391:    0.25   0.01   0.13   0.04   0.02   0.02  -0.00  -0.00  -0.00  -0.00   0.37   0.95   1.16   0.81
    392:    2.05   0.06   1.06   0.24   0.21   0.08   0.00  -0.00  -0.00  -0.00   0.51   1.40   1.71   1.22
    393:    0.25   0.01   0.13   0.04   0.02   0.02  -0.00  -0.00  -0.00  -0.00   0.37   0.95   1.16   0.81
    394:    1.52   1.21   0.28   0.95   0.01   0.25   0.01   0.00   0.00   0.00   0.40   1.23   1.84   1.95
    395:    0.17   0.19   0.02   0.14   0.00   0.04  -0.00  -0.00  -0.00  -0.00   0.30   0.84   1.26   1.30
    396:    1.50   1.20   0.27   0.94   0.01   0.25   0.01   0.00   0.00   0.00   0.40   1.23   1.84   1.95
    397:    0.16   0.19   0.02   0.14   0.00   0.04  -0.00  -0.00  -0.00  -0.00   0.30   0.84   1.26   1.30
    398:    0.56   1.55   0.01   0.81   0.01   0.19   0.01  -0.00  -0.00  -0.00   0.26   0.86   1.47   1.91
    399:    0.05   0.23   0.00   0.11   0.00   0.02   0.00  -0.00  -0.00  -0.00   0.19   0.57   0.97   1.22
    400:    0.55   1.54   0.01   0.81   0.01   0.19   0.01  -0.00  -0.00  -0.00   0.26   0.86   1.47   1.91
    401:    0.05   0.23   0.00   0.11   0.00   0.02   0.00  -0.00  -0.00  -0.00   0.19   0.57   0.97   1.22
    402:    0.00   0.00   0.00   0.00   0.00   0.00   1.89   1.20   0.58   0.15   0.10   0.38   0.78   1.35
    404:    0.09   0.58   0.01   0.24   0.01   0.05   0.03   0.01   0.00   0.00   0.17   0.59   1.10   1.66
    406:    0.09   0.57   0.01   0.24   0.01   0.05   0.03   0.01   0.00   0.00   0.17   0.59   1.10   1.66


 Summation over all MOs, multiplied by occupation: Total SFO Gross Populations in this Irrep
 ===========================================================================================

     0.00    0.00    0.00    0.00    0.00    0.00    0.00    0.00    0.00    0.00    0.00    0.00
     0.00    0.00    0.00    0.00    0.00    0.00    0.00    0.00    0.00    0.00    0.00    0.00
     0.00    0.00    0.00    0.00    0.00    0.00    0.00    1.47   -0.01    1.10   -0.01    1.08
    -0.01    1.20   -0.01    1.48   -0.03    0.90   -0.02    1.05   -0.02    1.22   -0.00    1.49
    -0.04    0.90   -0.02    1.04   -0.02    1.21   -0.01    1.49   -0.04    0.90   -0.02    1.04
    -0.02    1.21   -0.01    1.49   -0.04    0.90   -0.02    1.04   -0.02    1.21   -0.01    1.49
    -0.04    0.91   -0.02    1.04   -0.02    1.21   -0.01    1.49   -0.04    0.90   -0.02    1.04
    -0.02    1.21   -0.01    1.49   -0.04    0.91   -0.02    1.04   -0.02    1.21   -0.01    1.49
    -0.04    0.90   -0.02    1.04   -0.02    1.21   -0.01    1.49   -0.04    0.91   -0.02    1.04
    -0.02    1.21   -0.01    1.49   -0.04    0.91   -0.02    1.04   -0.02    1.21   -0.01    1.49
    -0.04    0.91   -0.02    1.04   -0.02    1.21   -0.01    1.49   -0.04    0.91   -0.02    1.04
    -0.02    1.21   -0.01    1.49   -0.04    0.91   -0.02    1.04   -0.02    1.21   -0.01    1.49
    -0.04    0.91   -0.02    1.04   -0.02    1.21   -0.01    1.49   -0.04    0.91   -0.02    1.04
    -0.02    1.21   -0.01    1.49   -0.04    0.91   -0.02    1.04   -0.02    1.21   -0.01    1.49
    -0.04    0.91   -0.02    1.04   -0.02    1.21   -0.01    1.49   -0.04    0.91   -0.02    1.04
    -0.02    1.21   -0.01    1.49   -0.04    0.91   -0.02    1.04   -0.02    1.21   -0.01    1.49
    -0.04    0.91   -0.02    1.04   -0.02    1.21   -0.01    1.49   -0.04    0.91   -0.02    1.04
    -0.02    1.21   -0.01    1.49   -0.04    0.91   -0.02    1.04   -0.02    1.21   -0.01    1.49
    -0.04    0.91   -0.02    1.04   -0.02    1.21   -0.01    1.49   -0.04    0.91   -0.02    1.04
    -0.02    1.21   -0.01    1.49   -0.04    0.90   -0.02    1.04   -0.02    1.21   -0.01    1.49
    -0.04    0.90   -0.02    1.04   -0.02    1.21   -0.01    1.49   -0.04    0.90   -0.02    1.04
    -0.02    1.21   -0.01    1.49   -0.04    0.90   -0.02    1.04   -0.02    1.21   -0.01    1.48
    -0.03    0.91   -0.02    1.05   -0.02    1.22   -0.00    1.47   -0.01    1.01   -0.02    1.17
    -0.01    1.20   -0.01    0.65    0.07    0.66    0.07    0.66    0.07    0.65    0.07    0.65
     0.07    0.65    0.07    0.65    0.07    0.65    0.07    0.65    0.07    0.65    0.07    0.65
     0.07    0.65    0.07    0.65    0.07    0.65    0.07    0.65    0.07    0.65    0.07    0.65
     0.07    0.65    0.07    0.65    0.07    0.65    0.07    0.65    0.07    0.65    0.07    0.65
     0.07    0.65    0.07    0.65    0.07    0.65    0.07    0.65    0.07    0.65    0.07    0.65
     0.07    0.65    0.07    0.65    0.07    0.65    0.07    0.65    0.07    0.65    0.07    0.65
     0.07    0.65    0.07    0.65    0.07    0.65    0.07    0.65    0.07    0.65    0.07    0.65
     0.07    0.65    0.07    0.65    0.07    0.65    0.07    0.65    0.07    0.65    0.07    0.65
     0.07    0.65    0.07    0.65    0.07    0.65    0.07    0.65    0.07    0.65    0.07    0.65
     0.07    0.65    0.07    0.65    0.07    0.65    0.07    0.65    0.07    0.65    0.07    0.65
     0.07    0.65    0.07    0.65    0.07    0.65    0.07    0.66    0.07    0.66    0.07


 List of selected MOs, ordered by energy, with the most significant SFO gross populations
 ========================================================================================

 Each percentage contribution in the table below corres ponds to the indicated SFO.
 In general, a SFO may be a linear combination of several Fragment Orbitals on the same,
 or on symmetry-related Fragments. Only the first 'member' of such a combination is
 specified here. A full definition of all SFOs is given in an earlier part of the output.
 The numbering of the SFOs in this table does NOT include the Core Orbitals, and starts
 from one for each symmetry representation, as in the SFO definition list earlier.

       E(eV)  Occ       MO           %     SFO (first member)   E(eV)  Occ   Fragment
 -------------------------------------------------------------------------------------

     -20.625  2.00     1 A          5.50%     1 S             -13.825  2.00    16 C
                                    5.48%     1 S             -13.825  2.00    17 C
                                    5.44%     1 S             -13.825  2.00    15 C
                                    5.38%     1 S             -13.825  2.00    18 C
                                    5.30%     1 S             -13.825  2.00    14 C
                                    5.19%     1 S             -13.825  2.00    19 C
                                    5.08%     1 S             -13.825  2.00    13 C
                                    4.93%     1 S             -13.825  2.00    20 C
                                    4.80%     1 S             -13.825  2.00    12 C
                                    4.60%     1 S             -13.825  2.00    21 C
                                    4.44%     1 S             -13.825  2.00    11 C
                                    4.20%     1 S             -13.825  2.00    22 C
                                    4.03%     1 S             -13.825  2.00    10 C
                                    3.75%     1 S             -13.825  2.00    23 C
                                    3.58%     1 S             -13.825  2.00     9 C
                                    3.26%     1 S             -13.825  2.00    24 C
                                    3.09%     1 S             -13.825  2.00     8 C
                                    2.74%     1 S             -13.825  2.00    25 C
                                    2.58%     1 S             -13.825  2.00     7 C
                                    2.20%     1 S             -13.825  2.00    26 C
                                    2.06%     1 S             -13.825  2.00     6 C
                                    1.66%     1 S             -13.825  2.00    27 C
                                    1.55%     1 S             -13.825  2.00     5 C
                                    1.14%     1 S             -13.825  2.00    28 C
                                    1.06%     1 S             -13.825  2.00     4 C
     -20.579  2.00     2 A          5.88%     1 S             -13.825  2.00     8 C
                                    5.82%     1 S             -13.825  2.00     7 C
                                    5.80%     1 S             -13.825  2.00    24 C
                                    5.78%     1 S             -13.825  2.00    25 C
                                    5.52%     1 S             -13.825  2.00     9 C
                                    5.39%     1 S             -13.825  2.00    23 C
                                    5.34%     1 S             -13.825  2.00    26 C
                                    5.33%     1 S             -13.825  2.00     6 C
                                    4.80%     1 S             -13.825  2.00    10 C
                                    4.64%     1 S             -13.825  2.00    22 C
                                    4.51%     1 S             -13.825  2.00    27 C
                                    4.48%     1 S             -13.825  2.00     5 C
                                    3.84%     1 S             -13.825  2.00    11 C
                                    3.65%     1 S             -13.825  2.00    21 C
                                    3.39%     1 S             -13.825  2.00    28 C
                                    3.35%     1 S             -13.825  2.00     4 C
                                    2.76%     1 S             -13.825  2.00    12 C
                                    2.57%     1 S             -13.825  2.00    20 C
                                    2.17%     1 S             -13.825  2.00    29 C
                                    2.13%     1 S             -13.825  2.00     3 C
                                    1.71%     1 S             -13.825  2.00    13 C
                                    1.54%     1 S             -13.825  2.00    19 C
                                    1.04%     1 S             -13.825  2.00    30 C
                                    1.02%     1 S             -13.825  2.00     2 C
     -20.496  2.00     3 A          6.08%     1 S             -13.825  2.00    16 C
                                    5.83%     1 S             -13.825  2.00     5 C
                                    5.80%     1 S             -13.825  2.00    27 C
                                    5.64%     1 S             -13.825  2.00    17 C
                                    5.57%     1 S             -13.825  2.00    15 C
                                    5.44%     1 S             -13.825  2.00     6 C
                                    5.36%     1 S             -13.825  2.00    26 C
                                    5.20%     1 S             -13.825  2.00    28 C
                                    5.20%     1 S             -13.825  2.00     4 C
                                    4.39%     1 S             -13.825  2.00    18 C
                                    4.28%     1 S             -13.825  2.00    14 C
                                    4.20%     1 S             -13.825  2.00     7 C
                                    4.09%     1 S             -13.825  2.00    25 C
                                    3.78%     1 S             -13.825  2.00    29 C
                                    3.76%     1 S             -13.825  2.00     3 C
                                    2.72%     1 S             -13.825  2.00    19 C
                                    2.60%     1 S             -13.825  2.00    13 C
                                    2.54%     1 S             -13.825  2.00     8 C
                                    2.43%     1 S             -13.825  2.00    24 C
                                    1.97%     1 S             -13.825  2.00    30 C
                                    1.95%     1 S             -13.825  2.00     2 C
                                    1.14%     1 S             -13.825  2.00    20 C
                                    1.05%     1 S             -13.825  2.00    12 C
                                    1.01%     1 S             -13.825  2.00     9 C
     -20.377  2.00     4 A          6.00%     1 S             -13.825  2.00    12 C
                                    5.99%     1 S             -13.825  2.00    20 C
                                    5.73%     1 S             -13.825  2.00     4 C
                                    5.71%     1 S             -13.825  2.00    28 C
                                    5.32%     1 S             -13.825  2.00    21 C
                                    5.27%     1 S             -13.825  2.00    11 C
                                    5.07%     1 S             -13.825  2.00    29 C
                                    5.07%     1 S             -13.825  2.00     3 C
                                    5.05%     1 S             -13.825  2.00    13 C
                                    4.97%     1 S             -13.825  2.00    19 C
                                    4.68%     1 S             -13.825  2.00     5 C
                                    4.62%     1 S             -13.825  2.00    27 C
                                    3.35%     1 S             -13.825  2.00    22 C
                                    3.27%     1 S             -13.825  2.00    10 C
                                    2.99%     1 S             -13.825  2.00    30 C
                                    2.98%     1 S             -13.825  2.00     2 C
                                    2.94%     1 S             -13.825  2.00    14 C
                                    2.85%     1 S             -13.825  2.00    18 C
                                    2.54%     1 S             -13.825  2.00     6 C
                                    2.47%     1 S             -13.825  2.00    26 C
                                    1.18%     1 S             -13.825  2.00    23 C
                                    1.11%     1 S             -13.825  2.00     9 C
     -20.223  2.00     5 A          5.92%     1 S             -13.825  2.00    16 C
                                    5.68%     1 S             -13.825  2.00     3 C
                                    5.67%     1 S             -13.825  2.00    29 C
                                    5.59%     1 S             -13.825  2.00    10 C
                                    5.56%     1 S             -13.825  2.00    22 C
                                    5.55%     1 S             -13.825  2.00    23 C
                                    5.52%     1 S             -13.825  2.00     9 C
                                    4.69%     1 S             -13.825  2.00     4 C
                                    4.67%     1 S             -13.825  2.00    17 C
                                    4.65%     1 S             -13.825  2.00    28 C
                                    4.60%     1 S             -13.825  2.00    15 C
                                    3.99%     1 S             -13.825  2.00    30 C
                                    3.98%     1 S             -13.825  2.00     2 C
                                    3.37%     1 S             -13.825  2.00    11 C
                                    3.29%     1 S             -13.825  2.00    21 C
                                    3.27%     1 S             -13.825  2.00    24 C
                                    3.21%     1 S             -13.825  2.00     8 C
                                    2.04%     1 S             -13.825  2.00     5 C
                                    1.99%     1 S             -13.825  2.00    27 C
                                    1.94%     1 S             -13.825  2.00    18 C
                                    1.87%     1 S             -13.825  2.00    14 C
                                    1.27%     1 S             -13.825  2.00    31 C
                                    1.26%     1 S             -13.825  2.00     1 C
     -20.035  2.00     6 A          5.79%     1 S             -13.825  2.00     8 C
                                    5.77%     1 S             -13.825  2.00    24 C
                                    5.63%     1 S             -13.825  2.00    19 C
                                    5.61%     1 S             -13.825  2.00    13 C
                                    5.39%     1 S             -13.825  2.00     3 C
                                    5.36%     1 S             -13.825  2.00    29 C
                                    4.94%     1 S             -13.825  2.00    14 C
                                    4.89%     1 S             -13.825  2.00    18 C
                                    4.81%     1 S             -13.825  2.00     2 C
                                    4.80%     1 S             -13.825  2.00    30 C
                                    4.23%     1 S             -13.825  2.00    25 C
                                    4.19%     1 S             -13.825  2.00     7 C
                                    3.84%     1 S             -13.825  2.00     9 C
                                    3.78%     1 S             -13.825  2.00    23 C
                                    3.06%     1 S             -13.825  2.00    20 C
                                    3.00%     1 S             -13.825  2.00    12 C
                                    2.63%     1 S             -13.825  2.00     4 C
                                    2.59%     1 S             -13.825  2.00    28 C
                                    1.80%     1 S             -13.825  2.00    15 C
                                    1.74%     1 S             -13.825  2.00    31 C
                                    1.73%     1 S             -13.825  2.00     1 C
                                    1.73%     1 S             -13.825  2.00    17 C
                                    1.04%     1 S             -13.825  2.00    26 C
                                    1.01%     1 S             -13.825  2.00     6 C
     -19.813  2.00     7 A          5.70%     1 S             -13.825  2.00    16 C
                                    5.58%     1 S             -13.825  2.00     7 C
                                    5.56%     1 S             -13.825  2.00    25 C
                                    5.32%     1 S             -13.825  2.00     2 C
                                    5.31%     1 S             -13.825  2.00    30 C
                                    5.29%     1 S             -13.825  2.00    21 C
                                    5.26%     1 S             -13.825  2.00    11 C
                                    4.81%     1 S             -13.825  2.00    12 C
                                    4.77%     1 S             -13.825  2.00    20 C
                                    4.27%     1 S             -13.825  2.00     3 C
                                    4.23%     1 S             -13.825  2.00    29 C
                                    4.10%     1 S             -13.825  2.00    26 C
                                    4.07%     1 S             -13.825  2.00     6 C
                                    3.46%     1 S             -13.825  2.00    17 C
                                    3.40%     1 S             -13.825  2.00    15 C
                                    2.68%     1 S             -13.825  2.00     8 C
                                    2.64%     1 S             -13.825  2.00    24 C
                                    2.26%     1 S             -13.825  2.00    31 C
                                    2.24%     1 S             -13.825  2.00     1 C
                                    1.91%     1 S             -13.825  2.00    22 C
                                    1.87%     1 S             -13.825  2.00    10 C
                                    1.23%     1 S             -13.825  2.00    13 C
                                    1.18%     1 S             -13.825  2.00    19 C
     -19.558  2.00     8 A          5.57%     1 S             -13.825  2.00    14 C
                                    5.57%     1 S             -13.825  2.00    18 C
                                    5.57%     1 S             -13.825  2.00    10 C
                                    5.56%     1 S             -13.825  2.00    22 C
                                    5.54%     1 S             -13.825  2.00     6 C
                                    5.53%     1 S             -13.825  2.00    26 C
                                    5.44%     1 S             -13.825  2.00     2 C
                                    5.43%     1 S             -13.825  2.00    30 C
                                    2.94%     1 S             -13.825  2.00    23 C
                                    2.94%     1 S             -13.825  2.00    27 C
                                    2.90%     1 S             -13.825  2.00     5 C
                                    2.89%     1 S             -13.825  2.00     9 C
                                    2.88%     1 S             -13.825  2.00    19 C
                                    2.82%     1 S             -13.825  2.00    13 C
                                    2.80%     1 S             -13.825  2.00    31 C
                                    2.79%     1 S             -13.825  2.00    15 C
                                    2.79%     1 S             -13.825  2.00     1 C
                                    2.73%     1 S             -13.825  2.00    17 C
                                    2.71%     1 S             -13.825  2.00    11 C
                                    2.69%     1 S             -13.825  2.00     3 C
                                    2.65%     1 S             -13.825  2.00    21 C
                                    2.65%     1 S             -13.825  2.00    29 C
                                    2.64%     1 S             -13.825  2.00     7 C
                                    2.59%     1 S             -13.825  2.00    25 C
     -19.271  2.00     9 A          5.44%     1 S             -13.825  2.00    16 C
                                    5.36%     1 S             -13.825  2.00     9 C
                                    5.35%     1 S             -13.825  2.00    23 C
                                    5.14%     1 S             -13.825  2.00     2 C
                                    5.13%     1 S             -13.825  2.00    30 C
                                    5.04%     1 S             -13.825  2.00    27 C
                                    5.02%     1 S             -13.825  2.00     5 C
                                    4.71%     1 S             -13.825  2.00    20 C
                                    4.68%     1 S             -13.825  2.00    12 C
                                    4.21%     1 S             -13.825  2.00    13 C
                                    4.16%     1 S             -13.825  2.00    19 C
                                    3.63%     1 S             -13.825  2.00     6 C
                                    3.60%     1 S             -13.825  2.00    26 C
                                    3.35%     1 S             -13.825  2.00    31 C
                                    3.33%     1 S             -13.825  2.00     1 C
                                    2.86%     1 S             -13.825  2.00    24 C
                                    2.83%     1 S             -13.825  2.00     8 C
                                    2.24%     1 S             -13.825  2.00    17 C
                                    2.18%     1 S             -13.825  2.00    15 C
                                    1.60%     1 S             -13.825  2.00    10 C
                                    1.56%     1 S             -13.825  2.00    22 C
                                    1.16%     1 S             -13.825  2.00     3 C
                                    1.13%     1 S             -13.825  2.00    29 C
     -18.952  2.00    10 A          5.30%     1 S             -13.825  2.00     8 C
                                    5.30%     1 S             -13.825  2.00    24 C
                                    5.15%     1 S             -13.825  2.00    21 C
                                    5.14%     1 S             -13.825  2.00    11 C
                                    5.04%     1 S             -13.825  2.00     5 C
                                    5.02%     1 S             -13.825  2.00    27 C
                                    4.58%     1 S             -13.825  2.00    18 C
                                    4.55%     1 S             -13.825  2.00    14 C
                                    4.45%     1 S             -13.825  2.00     2 C
                                    4.43%     1 S             -13.825  2.00    30 C
                                    3.87%     1 S             -13.825  2.00    31 C
                                    3.85%     1 S             -13.825  2.00     1 C
                                    3.69%     1 S             -13.825  2.00    15 C
                                    3.63%     1 S             -13.825  2.00    17 C
                                    2.78%     1 S             -13.825  2.00    28 C
                                    2.76%     1 S             -13.825  2.00     4 C
                                    2.60%     1 S             -13.825  2.00    12 C
                                    2.57%     1 S             -13.825  2.00    20 C
                                    1.79%     1 S             -13.825  2.00    25 C
                                    1.74%     1 S             -13.825  2.00     7 C
                                    1.55%     1 S             -13.825  2.00     9 C
                                    1.51%     1 S             -13.825  2.00    23 C
     -18.603  2.00    11 A          5.19%     1 S             -13.825  2.00    16 C
                                    5.15%     1 S             -13.825  2.00    19 C
                                    5.14%     1 S             -13.825  2.00    13 C
                                    5.04%     1 S             -13.825  2.00    22 C
                                    5.02%     1 S             -13.825  2.00    10 C
                                    4.84%     1 S             -13.825  2.00    25 C
                                    4.81%     1 S             -13.825  2.00     7 C
                                    4.53%     1 S             -13.825  2.00    28 C
                                    4.51%     1 S             -13.825  2.00     4 C
                                    4.36%     1 S             -13.825  2.00    31 C
                                    4.34%     1 S             -13.825  2.00     1 C
                                    3.48%     1 S             -13.825  2.00     2 C
                                    3.47%     1 S             -13.825  2.00    30 C
                                    2.95%     1 S             -13.825  2.00     5 C
                                    2.91%     1 S             -13.825  2.00    27 C
                                    2.46%     1 S             -13.825  2.00     8 C
                                    2.43%     1 S             -13.825  2.00    24 C
                                    2.02%     1 S             -13.825  2.00    11 C
                                    1.97%     1 S             -13.825  2.00    21 C
                                    1.58%     1 S             -13.825  2.00    14 C
                                    1.55%     1 S             -13.825  2.00    18 C
                                    1.19%     1 S             -13.825  2.00    17 C
                                    1.15%     1 S             -13.825  2.00    15 C
     -18.225  2.00    12 A          5.06%     1 S             -13.825  2.00    12 C
                                    5.06%     1 S             -13.825  2.00    20 C
                                    5.05%     1 S             -13.825  2.00     4 C
                                    5.05%     1 S             -13.825  2.00    28 C
                                    4.78%     1 S             -13.825  2.00    31 C
                                    4.76%     1 S             -13.825  2.00     1 C
                                    4.44%     1 S             -13.825  2.00    23 C
                                    4.41%     1 S             -13.825  2.00     9 C
                                    4.33%     1 S             -13.825  2.00    15 C
                                    4.29%     1 S             -13.825  2.00    17 C
                                    4.20%     1 S             -13.825  2.00     7 C
                                    4.16%     1 S             -13.825  2.00    25 C
                                    2.73%     1 S             -13.825  2.00    26 C
                                    2.71%     1 S             -13.825  2.00     6 C
                                    2.59%     1 S             -13.825  2.00    18 C
                                    2.56%     1 S             -13.825  2.00    14 C
                                    2.42%     1 S             -13.825  2.00    10 C
                                    2.38%     1 S             -13.825  2.00    22 C
                                    2.38%     1 S             -13.825  2.00     2 C
                                    2.37%     1 S             -13.825  2.00    30 C
                                    1.06%     1 P:x            -5.593  0.67     8 C
                                    1.06%     1 P:x            -5.593  0.67    16 C
                                    1.05%     1 P:x            -5.593  0.67    24 C
     -17.818  2.00    13 A          5.12%     1 S             -13.825  2.00    31 C
                                    5.10%     1 S             -13.825  2.00     1 C
                                    4.95%     1 S             -13.825  2.00    16 C
                                    4.93%     1 S             -13.825  2.00    21 C
                                    4.92%     1 S             -13.825  2.00    11 C
                                    4.84%     1 S             -13.825  2.00    26 C
                                    4.83%     1 S             -13.825  2.00     6 C
                                    4.05%     1 S             -13.825  2.00     4 C
                                    4.03%     1 S             -13.825  2.00    28 C
                                    3.72%     1 S             -13.825  2.00     9 C
                                    3.66%     1 S             -13.825  2.00    23 C
                                    3.38%     1 S             -13.825  2.00    14 C
                                    3.36%     1 S             -13.825  2.00    18 C
                                    3.07%     1 S             -13.825  2.00    19 C
                                    3.00%     1 S             -13.825  2.00    13 C
                                    2.69%     1 S             -13.825  2.00    24 C
                                    2.66%     1 S             -13.825  2.00     8 C
                                    2.20%     1 S             -13.825  2.00    29 C
                                    2.15%     1 S             -13.825  2.00     3 C
                                    1.33%     1 S             -13.825  2.00     2 C
                                    1.32%     1 S             -13.825  2.00    30 C
                                    1.13%     1 P:x            -5.593  0.67    27 C
                                    1.11%     1 P:x            -5.593  0.67    10 C
                                    1.09%     1 P:x            -5.593  0.67     5 C
                                    1.07%     1 P:x            -5.593  0.67    17 C
                                    1.05%     1 P:x            -5.593  0.67    22 C
                                    1.04%     1 P:x            -5.593  0.67    20 C
                                    1.01%     1 P:x            -5.593  0.67    15 C
     -17.387  2.00    14 A          5.35%     1 S             -13.825  2.00    31 C
                                    5.34%     1 S             -13.825  2.00     1 C
                                    4.82%     1 S             -13.825  2.00     8 C
                                    4.82%     1 S             -13.825  2.00    24 C
                                    4.66%     1 S             -13.825  2.00    15 C
                                    4.62%     1 S             -13.825  2.00    17 C
                                    4.27%     1 S             -13.825  2.00    22 C
                                    4.25%     1 S             -13.825  2.00    10 C
                                    3.91%     1 S             -13.825  2.00     6 C
                                    3.89%     1 S             -13.825  2.00    26 C
                                    3.59%     1 S             -13.825  2.00    29 C
                                    3.53%     1 S             -13.825  2.00     3 C
                                    3.29%     1 S             -13.825  2.00    13 C
                                    3.21%     1 S             -13.825  2.00    19 C
                                    2.56%     1 S             -13.825  2.00    20 C
                                    2.54%     1 S             -13.825  2.00    12 C
                                    2.11%     1 S             -13.825  2.00     4 C
                                    2.09%     1 S             -13.825  2.00    28 C
                                    1.83%     1 S             -13.825  2.00    27 C
                                    1.76%     1 S             -13.825  2.00     5 C
                                    1.38%     1 S             -13.825  2.00    11 C
                                    1.31%     1 S             -13.825  2.00    21 C
                                    1.21%     1 P:x            -5.593  0.67    30 C
                                    1.20%     1 P:x            -5.593  0.67    16 C
                                    1.19%     1 P:x            -5.593  0.67     9 C
                                    1.16%     1 P:x            -5.593  0.67    23 C
                                    1.15%     1 P:x            -5.593  0.67    25 C
                                    1.10%     1 P:x            -5.593  0.67     7 C
                                    1.08%     1 P:x            -5.593  0.67     2 C
                                    1.06%     1 P:x            -5.593  0.67    14 C
     -16.932  2.00    15 A          5.45%     1 S             -13.825  2.00     1 C
                                    5.45%     1 S             -13.825  2.00    31 C
                                    4.73%     1 S             -13.825  2.00    16 C
                                    4.53%     1 S             -13.825  2.00    14 C
                                    4.52%     1 S             -13.825  2.00    18 C
                                    4.47%     1 S             -13.825  2.00    29 C
                                    4.42%     1 S             -13.825  2.00     3 C
                                    4.04%     1 S             -13.825  2.00    27 C
                                    3.95%     1 S             -13.825  2.00     5 C
                                    3.93%     1 S             -13.825  2.00    12 C
                                    3.91%     1 S             -13.825  2.00    20 C
                                    3.22%     1 S             -13.825  2.00    25 C
                                    3.10%     1 S             -13.825  2.00     7 C
                                    3.06%     1 S             -13.825  2.00    10 C
                                    3.03%     1 S             -13.825  2.00    22 C
                                    2.24%     1 S             -13.825  2.00    23 C
                                    2.12%     1 S             -13.825  2.00     9 C
                                    2.06%     1 S             -13.825  2.00     8 C
                                    2.04%     1 S             -13.825  2.00    24 C
                                    1.34%     1 P:x            -5.593  0.67    30 C
                                    1.28%     1 S             -13.825  2.00    21 C
                                    1.25%     1 P:x            -5.593  0.67     2 C
                                    1.24%     1 P:x            -5.593  0.67    17 C
                                    1.22%     1 P:x            -5.593  0.67    15 C
                                    1.17%     1 P:x            -5.593  0.67    28 C
                                    1.17%     1 S             -13.825  2.00    11 C
                                    1.15%     1 P:x            -5.593  0.67    19 C
                                    1.13%     1 S             -13.825  2.00     6 C
                                    1.11%     1 S             -13.825  2.00    26 C
                                    1.09%     1 P:x            -5.593  0.67     4 C
                                    1.09%     1 P:x            -5.593  0.67    13 C
                                    1.00%     1 P:x            -5.593  0.67    26 C
     -16.459  2.00    16 A          5.61%     1 S             -13.825  2.00     1 C
                                    5.24%     1 S             -13.825  2.00    31 C
                                    4.70%     1 S             -13.825  2.00     5 C
                                    4.69%     1 S             -13.825  2.00     7 C
                                    4.68%     1 S             -13.825  2.00     9 C
                                    4.68%     1 S             -13.825  2.00    11 C
                                    4.66%     1 S             -13.825  2.00    13 C
                                    4.64%     1 S             -13.825  2.00    15 C
                                    4.62%     1 S             -13.825  2.00    17 C
                                    4.60%     1 S             -13.825  2.00    19 C
                                    4.59%     1 S             -13.825  2.00     3 C
                                    4.57%     1 S             -13.825  2.00    21 C
                                    4.53%     1 S             -13.825  2.00    23 C
                                    4.50%     1 S             -13.825  2.00    25 C
                                    4.46%     1 S             -13.825  2.00    27 C
                                    4.33%     1 S             -13.825  2.00    29 C
                                    1.31%     1 P:x            -5.593  0.67     2 C
                                    1.28%     1 P:x            -5.593  0.67     4 C
                                    1.28%     1 P:x            -5.593  0.67    30 C
                                    1.27%     1 P:x            -5.593  0.67     8 C
                                    1.27%     1 P:x            -5.593  0.67     6 C
                                    1.27%     1 P:x            -5.593  0.67    10 C
                                    1.26%     1 P:x            -5.593  0.67    12 C
                                    1.26%     1 P:x            -5.593  0.67    14 C
                                    1.25%     1 P:x            -5.593  0.67    16 C
                                    1.24%     1 P:x            -5.593  0.67    18 C
                                    1.23%     1 P:x            -5.593  0.67    20 C
                                    1.22%     1 P:x            -5.593  0.67    22 C
                                    1.21%     1 P:x            -5.593  0.67    24 C
                                    1.20%     1 P:x            -5.593  0.67    26 C
                                    1.19%     1 P:x            -5.593  0.67    28 C
     -15.974  2.00    17 A          5.28%     1 S             -13.825  2.00    31 C
                                    5.21%     1 S             -13.825  2.00     1 C
                                    4.54%     1 S             -13.825  2.00    16 C
                                    4.42%     1 S             -13.825  2.00    18 C
                                    4.41%     1 S             -13.825  2.00    14 C
                                    4.05%     1 S             -13.825  2.00    20 C
                                    4.03%     1 S             -13.825  2.00    12 C
                                    3.59%     1 S             -13.825  2.00    29 C
                                    3.51%     1 S             -13.825  2.00     3 C
                                    3.48%     1 S             -13.825  2.00    22 C
                                    3.45%     1 S             -13.825  2.00    10 C
                                    3.01%     1 S             -13.825  2.00    27 C
                                    2.92%     1 S             -13.825  2.00     5 C
                                    2.77%     1 S             -13.825  2.00    24 C
                                    2.74%     1 S             -13.825  2.00     8 C
                                    2.22%     1 S             -13.825  2.00    25 C
                                    2.13%     1 S             -13.825  2.00     7 C
                                    1.99%     1 S             -13.825  2.00    26 C
                                    1.96%     1 S             -13.825  2.00     6 C
                                    1.46%     1 S             -13.825  2.00    23 C
                                    1.38%     1 S             -13.825  2.00     9 C
                                    1.23%     1 P:x            -5.593  0.67    15 C
                                    1.22%     1 P:x            -5.593  0.67    17 C
                                    1.20%     1 S             -13.825  2.00    28 C
                                    1.18%     1 S             -13.825  2.00     4 C
                                    1.17%     1 P:x            -5.593  0.67    13 C
                                    1.16%     1 P:x            -5.593  0.67    30 C
                                    1.14%     1 P:x            -5.593  0.67    19 C
                                    1.10%     1 P:x            -5.593  0.67     2 C
                                    1.04%     1 P:x            -5.593  0.67    11 C
                                    1.00%     1 P:x            -5.593  0.67    21 C
     -15.487  2.00    18 A          4.95%     1 S             -13.825  2.00    31 C
                                    4.91%     1 S             -13.825  2.00     1 C
                                    4.37%     1 S             -13.825  2.00     8 C
                                    4.37%     1 S             -13.825  2.00    24 C
                                    4.32%     1 S             -13.825  2.00    15 C
                                    4.31%     1 S             -13.825  2.00    17 C
                                    4.25%     1 S             -13.825  2.00    26 C
                                    4.24%     1 S             -13.825  2.00     6 C
                                    3.47%     1 S             -13.825  2.00    10 C
                                    3.44%     1 S             -13.825  2.00    22 C
                                    3.30%     1 S             -13.825  2.00    13 C
                                    3.27%     1 S             -13.825  2.00    19 C
                                    3.00%     1 S             -13.825  2.00    28 C
                                    2.98%     1 S             -13.825  2.00     4 C
                                    2.07%     1 S             -13.825  2.00    29 C
                                    2.04%     1 S             -13.825  2.00     3 C
                                    1.94%     1 S             -13.825  2.00    12 C
                                    1.91%     1 S             -13.825  2.00    20 C
                                    1.75%     1 S             -13.825  2.00    11 C
                                    1.72%     1 S             -13.825  2.00    21 C
                                    1.62%     1 S             -13.825  2.00    30 C
                                    1.59%     1 S             -13.825  2.00     2 C
                                    1.17%     1 P:x            -5.593  0.67    16 C
                                    1.17%     1 P:x            -5.593  0.67     7 C
                                    1.16%     1 P:x            -5.593  0.67    25 C
                                    1.06%     1 P:x            -5.593  0.67    23 C
                                    1.05%     1 P:x            -5.593  0.67     9 C
                                    1.03%     1 P:x            -5.593  0.67    18 C
                                    1.02%     1 P:x            -5.593  0.67    14 C
     -15.015  2.00    19 A          4.52%     1 S             -13.825  2.00    31 C
                                    4.48%     1 S             -13.825  2.00     1 C
                                    4.35%     1 S             -13.825  2.00    16 C
                                    4.17%     1 S             -13.825  2.00    21 C
                                    4.17%     1 S             -13.825  2.00    11 C
                                    4.07%     1 S             -13.825  2.00    28 C
                                    4.06%     1 S             -13.825  2.00     4 C
                                    3.86%     1 S             -13.825  2.00     9 C
                                    3.86%     1 S             -13.825  2.00    23 C
                                    3.74%     1 S             -13.825  2.00     6 C
                                    3.71%     1 S             -13.825  2.00    26 C
                                    3.19%     1 S             -13.825  2.00    18 C
                                    3.16%     1 S             -13.825  2.00    14 C
                                    2.99%     1 S             -13.825  2.00    30 C
                                    2.96%     1 S             -13.825  2.00     2 C
                                    2.32%     1 S             -13.825  2.00    19 C
                                    2.32%     1 S             -13.825  2.00    13 C
                                    1.75%     1 S             -13.825  2.00     7 C
                                    1.74%     1 S             -13.825  2.00    25 C
                                    1.46%     1 S             -13.825  2.00     8 C
                                    1.43%     1 S             -13.825  2.00    24 C
                                    1.05%     1 P:x            -5.593  0.67    27 C
                                    1.05%     1 P:x            -5.593  0.67    10 C
                                    1.04%     1 P:x            -5.593  0.67    22 C
                                    1.04%     1 P:x            -5.593  0.67     5 C
     -14.586  2.00    20 A          4.87%     1 S             -13.825  2.00    30 C
                                    4.82%     1 S             -13.825  2.00     2 C
                                    4.35%     1 S             -13.825  2.00    25 C
                                    4.34%     1 S             -13.825  2.00     7 C
                                    4.13%     1 S             -13.825  2.00    12 C
                                    4.13%     1 S             -13.825  2.00    20 C
                                    4.05%     1 S             -13.825  2.00    31 C
                                    4.02%     1 S             -13.825  2.00     1 C
                                    3.60%     1 S             -13.825  2.00    17 C
                                    3.60%     1 S             -13.825  2.00    15 C
                                    3.05%     1 S             -13.825  2.00     4 C
                                    3.03%     1 S             -13.825  2.00    28 C
                                    2.76%     1 S             -13.825  2.00     9 C
                                    2.74%     1 S             -13.825  2.00    23 C
                                    2.69%     1 S             -13.825  2.00    22 C
                                    2.66%     1 S             -13.825  2.00    10 C
                                    1.85%     1 S             -13.825  2.00    14 C
                                    1.80%     1 S             -13.825  2.00    18 C
                                    1.37%     1 S             -13.825  2.00    27 C
                                    1.37%     1 S             -13.825  2.00     5 C
                                    1.20%     1 S             -13.825  2.00     6 C
                                    1.17%     1 S             -13.825  2.00    26 C
     -14.421  2.00    21 A          2.43%     1 S             -13.825  2.00    18 C
                                    2.42%     1 S             -13.825  2.00    19 C
                                    2.37%     1 S             -13.825  2.00    13 C
                                    2.37%     1 S             -13.825  2.00    14 C
                                    2.13%     1 P:y            -5.593  0.67    17 C
                                    2.12%     1 S             -13.825  2.00    17 C
                                    2.10%     1 P:y            -5.593  0.67    18 C
                                    2.10%     1 P:y            -5.593  0.67    14 C
                                    2.09%     1 P:y            -5.593  0.67    16 C
                                    2.07%     1 S             -13.825  2.00    15 C
                                    2.06%     1 P:y            -5.593  0.67    15 C
                                    2.06%     1 P:y            -5.593  0.67    19 C
                                    2.05%     1 S             -13.825  2.00    20 C
                                    2.02%     1 P:y            -5.593  0.67    13 C
                                    2.01%     1 S             -13.825  2.00    12 C
                                    1.97%     1 P:y            -5.593  0.67    20 C
                                    1.94%     1 S             -13.825  2.00    16 C
                                    1.87%     1 P:y            -5.593  0.67    12 C
                                    1.80%     1 P:y            -5.593  0.67    21 C
                                    1.73%     1 P:y            -5.593  0.67    11 C
                                    1.72%     1 S             -13.825  2.00    23 C
                                    1.71%     1 S             -13.825  2.00    24 C
                                    1.67%     1 S             -13.825  2.00    21 C
                                    1.66%     1 P:y            -5.593  0.67    22 C
                                    1.61%     1 P:y            -5.593  0.67    10 C
                                    1.61%     1 S             -13.825  2.00    11 C
                                    1.60%     1 S             -13.825  2.00     8 C
                                    1.60%     1 S             -13.825  2.00     9 C
                                    1.60%     1 S             -13.825  2.00    22 C
                                    1.59%     1 P:y            -5.593  0.67    23 C
                                    1.50%     1 S             -13.825  2.00    10 C
                                    1.44%     1 P:y            -5.593  0.67     9 C
                                    1.40%     1 P:y            -5.593  0.67    24 C
                                    1.35%     1 S             -13.825  2.00    25 C
                                    1.32%     1 P:y            -5.593  0.67     8 C
                                    1.27%     1 S             -13.825  2.00     7 C
                                    1.18%     1 P:y            -5.593  0.67    25 C
                                    1.11%     1 P:y            -5.593  0.67     7 C
     -14.388  2.00    22 A          2.97%     1 S             -13.825  2.00     9 C
                                    2.89%     1 S             -13.825  2.00    23 C
                                    2.61%     1 S             -13.825  2.00     8 C
                                    2.57%     1 S             -13.825  2.00    24 C
                                    2.40%     1 S             -13.825  2.00    10 C
                                    2.35%     1 P:y            -5.593  0.67    24 C
                                    2.29%     1 P:y            -5.593  0.67     8 C
                                    2.28%     1 S             -13.825  2.00    22 C
                                    2.28%     1 P:y            -5.593  0.67     9 C
                                    2.28%     1 P:y            -5.593  0.67     7 C
                                    2.21%     1 P:y            -5.593  0.67    25 C
                                    2.16%     1 P:y            -5.593  0.67    23 C
                                    2.12%     1 P:y            -5.593  0.67     6 C
                                    2.09%     1 S             -13.825  2.00    27 C
                                    2.08%     1 S             -13.825  2.00     5 C
                                    2.05%     1 S             -13.825  2.00    28 C
                                    2.05%     1 P:y            -5.593  0.67    26 C
                                    2.02%     1 S             -13.825  2.00     4 C
                                    2.00%     1 S             -13.825  2.00     7 C
                                    1.99%     1 S             -13.825  2.00    25 C
                                    1.96%     1 P:y            -5.593  0.67    10 C
                                    1.91%     1 P:y            -5.593  0.67    27 C
                                    1.85%     1 S             -13.825  2.00    26 C
                                    1.85%     1 S             -13.825  2.00     6 C
                                    1.82%     1 P:y            -5.593  0.67    22 C
                                    1.77%     1 P:y            -5.593  0.67     5 C
                                    1.47%     1 P:y            -5.593  0.67     4 C
                                    1.46%     1 P:y            -5.593  0.67    11 C
                                    1.44%     1 P:y            -5.593  0.67    28 C
                                    1.39%     1 S             -13.825  2.00    11 C
                                    1.39%     1 P:y            -5.593  0.67    21 C
                                    1.28%     1 S             -13.825  2.00    21 C
                                    1.26%     1 S             -13.825  2.00    29 C
                                    1.22%     1 S             -13.825  2.00     3 C
                                    1.01%     1 P:y            -5.593  0.67    12 C
     -14.336  2.00    23 A          4.08%     1 S             -13.825  2.00    16 C
                                    2.92%     1 S             -13.825  2.00    17 C
                                    2.89%     1 S             -13.825  2.00    15 C
                                    2.75%     1 S             -13.825  2.00    29 C
                                    2.71%     1 S             -13.825  2.00     3 C
                                    2.44%     1 P:y            -5.593  0.67    16 C
                                    2.24%     1 S             -13.825  2.00    30 C
                                    2.22%     1 P:y            -5.593  0.67    15 C
                                    2.22%     1 S             -13.825  2.00     2 C
                                    2.21%     1 S             -13.825  2.00     7 C
                                    2.10%     1 S             -13.825  2.00    25 C
                                    2.09%     1 P:y            -5.593  0.67    17 C
                                    2.02%     1 P:y            -5.593  0.67     4 C
                                    1.88%     1 P:y            -5.593  0.67     5 C
                                    1.84%     1 P:y            -5.593  0.67    27 C
                                    1.84%     1 P:y            -5.593  0.67    29 C
                                    1.83%     1 P:y            -5.593  0.67    28 C
                                    1.79%     1 S             -13.825  2.00    28 C
                                    1.78%     1 S             -13.825  2.00     4 C
                                    1.76%     1 P:y            -5.593  0.67    26 C
                                    1.73%     1 S             -13.825  2.00     8 C
                                    1.64%     1 P:y            -5.593  0.67     3 C
                                    1.64%     1 S             -13.825  2.00    24 C
                                    1.62%     1 P:y            -5.593  0.67     6 C
                                    1.61%     1 P:y            -5.593  0.67    18 C
                                    1.51%     1 S             -13.825  2.00     6 C
                                    1.48%     1 P:y            -5.593  0.67     7 C
                                    1.46%     1 P:y            -5.593  0.67    14 C
                                    1.44%     1 S             -13.825  2.00    26 C
                                    1.24%     1 P:y            -5.593  0.67    25 C
                                    1.18%     1 S             -13.825  2.00     5 C
                                    1.16%     1 S             -13.825  2.00    27 C
                                    1.15%     1 S             -13.825  2.00    18 C
                                    1.15%     1 P:y            -5.593  0.67    30 C
                                    1.15%     1 P:y            -5.593  0.67     2 C
                                    1.11%     1 S             -13.825  2.00    14 C
                                    1.01%     1 P:y            -5.593  0.67    19 C
     -14.251  2.00    24 A          3.69%     1 S             -13.825  2.00    12 C
                                    3.64%     1 S             -13.825  2.00    20 C
                                    3.36%     1 S             -13.825  2.00     4 C
                                    3.32%     1 S             -13.825  2.00    29 C
                                    3.23%     1 S             -13.825  2.00    28 C
                                    3.22%     1 S             -13.825  2.00     3 C
                                    3.09%     1 S             -13.825  2.00    21 C
                                    2.92%     1 S             -13.825  2.00    11 C
                                    2.46%     1 S             -13.825  2.00    13 C
                                    2.37%     1 P:y            -5.593  0.67    12 C
                                    2.33%     1 P:y            -5.593  0.67    20 C
                                    2.25%     1 S             -13.825  2.00    19 C
                                    2.23%     1 P:y            -5.593  0.67     4 C
                                    2.11%     1 P:y            -5.593  0.67    28 C
                                    2.10%     1 P:y            -5.593  0.67    11 C
                                    2.09%     1 P:y            -5.593  0.67    21 C
                                    2.08%     1 P:y            -5.593  0.67    29 C
                                    2.08%     1 P:y            -5.593  0.67     3 C
                                    1.84%     1 P:y            -5.593  0.67    13 C
                                    1.83%     1 P:y            -5.593  0.67    19 C
                                    1.80%     1 S             -13.825  2.00     5 C
                                    1.62%     1 S             -13.825  2.00    30 C
                                    1.61%     1 S             -13.825  2.00    27 C
                                    1.53%     1 P:y            -5.593  0.67     5 C
                                    1.52%     1 P:y            -5.593  0.67    27 C
                                    1.47%     1 S             -13.825  2.00     2 C
                                    1.34%     1 S             -13.825  2.00    22 C
                                    1.33%     1 P:y            -5.593  0.67    22 C
                                    1.30%     1 P:y            -5.593  0.67    30 C
                                    1.20%     1 P:y            -5.593  0.67    10 C
                                    1.20%     1 P:y            -5.593  0.67     2 C
                                    1.18%     1 S             -13.825  2.00    10 C
     -14.238  2.00    25 A          5.54%     1 S             -13.825  2.00     2 C
                                    5.40%     1 S             -13.825  2.00    30 C
                                    4.70%     1 S             -13.825  2.00    10 C
                                    4.50%     1 S             -13.825  2.00    22 C
                                    4.20%     1 S             -13.825  2.00    19 C
                                    4.10%     1 S             -13.825  2.00    27 C
                                    3.97%     1 S             -13.825  2.00    13 C
                                    3.88%     1 S             -13.825  2.00     5 C
                                    2.87%     1 S             -13.825  2.00     1 C
                                    2.84%     1 S             -13.825  2.00    31 C
                                    2.80%     1 S             -13.825  2.00    18 C
                                    2.80%     1 S             -13.825  2.00    11 C
                                    2.62%     1 S             -13.825  2.00    21 C
                                    2.62%     1 S             -13.825  2.00    14 C
                                    1.38%     1 S             -13.825  2.00    28 C
                                    1.27%     1 S             -13.825  2.00     4 C
                                    1.05%     1 S             -13.825  2.00     3 C
                                    1.03%     1 P:y            -5.593  0.67     1 C
     -14.140  2.00    26 A          5.64%     1 S             -13.825  2.00    16 C
                                    4.65%     1 S             -13.825  2.00     4 C
                                    4.62%     1 S             -13.825  2.00    28 C
                                    3.10%     1 S             -13.825  2.00    17 C
                                    3.09%     1 S             -13.825  2.00    24 C
                                    3.05%     1 S             -13.825  2.00    15 C
                                    3.02%     1 S             -13.825  2.00     8 C
                                    2.76%     1 S             -13.825  2.00     5 C
                                    2.69%     1 S             -13.825  2.00    27 C
                                    2.35%     1 P:y            -5.593  0.67    16 C
                                    2.31%     1 S             -13.825  2.00    29 C
                                    2.30%     1 S             -13.825  2.00     3 C
                                    2.01%     1 P:y            -5.593  0.67    28 C
                                    1.86%     1 P:y            -5.593  0.67     4 C
                                    1.84%     1 P:y            -5.593  0.67     3 C
                                    1.74%     1 P:y            -5.593  0.67    23 C
                                    1.73%     1 S             -13.825  2.00    23 C
                                    1.73%     1 P:y            -5.593  0.67    15 C
                                    1.71%     1 S             -13.825  2.00     9 C
                                    1.59%     1 S             -13.825  2.00    25 C
                                    1.56%     1 P:y            -5.593  0.67    29 C
                                    1.54%     1 P:y            -5.593  0.67    17 C
                                    1.53%     1 S             -13.825  2.00     7 C
                                    1.43%     1 P:y            -5.593  0.67     9 C
                                    1.33%     1 P:y            -5.593  0.67     8 C
                                    1.33%     1 P:y            -5.593  0.67    10 C
                                    1.26%     1 P:y            -5.593  0.67    22 C
                                    1.15%     1 P:y            -5.593  0.67    24 C
                                    1.15%     1 S              -6.379  1.00    64 H
                                    1.15%     1 S              -6.379  1.00    63 H
                                    1.01%     1 P:y            -5.593  0.67    27 C
     -14.065  2.00    27 A          4.37%     1 S             -13.825  2.00     2 C
                                    4.32%     1 S             -13.825  2.00    30 C
                                    4.09%     1 S             -13.825  2.00    14 C
                                    4.07%     1 S             -13.825  2.00     3 C
                                    4.04%     1 S             -13.825  2.00    29 C
                                    3.98%     1 S             -13.825  2.00    18 C
                                    3.04%     1 S             -13.825  2.00    26 C
                                    2.94%     1 S             -13.825  2.00     6 C
                                    2.39%     1 S             -13.825  2.00    25 C
                                    2.32%     1 S             -13.825  2.00     7 C
                                    2.24%     1 S             -13.825  2.00    15 C
                                    2.17%     1 S             -13.825  2.00    17 C
                                    2.06%     1 S             -13.825  2.00    13 C
                                    2.03%     1 S             -13.825  2.00    19 C
                                    1.95%     1 P:y            -5.593  0.67    30 C
                                    1.80%     1 P:y            -5.593  0.67     2 C
                                    1.70%     1 P:y            -5.593  0.67    18 C
                                    1.60%     1 P:y            -5.593  0.67    25 C
                                    1.60%     1 P:y            -5.593  0.67    13 C
                                    1.57%     1 P:y            -5.593  0.67    14 C
                                    1.53%     1 P:y            -5.593  0.67    29 C
                                    1.49%     1 P:y            -5.593  0.67     3 C
                                    1.35%     1 P:y            -5.593  0.67    19 C
                                    1.30%     1 P:y            -5.593  0.67     7 C
                                    1.12%     1 S             -13.825  2.00     1 C
                                    1.10%     1 P:y            -5.593  0.67     1 C
                                    1.10%     1 S             -13.825  2.00    31 C
                                    1.10%     1 P:y            -5.593  0.67     8 C
                                    1.04%     1 P:y            -5.593  0.67     6 C
     -13.968  2.00    28 A          6.03%     1 S             -13.825  2.00     8 C
                                    5.93%     1 S             -13.825  2.00    24 C
                                    5.30%     1 S             -13.825  2.00    27 C
                                    5.24%     1 S             -13.825  2.00     5 C
                                    5.11%     1 S             -13.825  2.00    23 C
                                    4.99%     1 S             -13.825  2.00     9 C
                                    3.49%     1 S             -13.825  2.00    20 C
                                    3.46%     1 S             -13.825  2.00    12 C
                                    2.22%     1 S             -13.825  2.00     4 C
                                    2.14%     1 S             -13.825  2.00    28 C
                                    1.98%     1 S             -13.825  2.00    11 C
                                    1.89%     1 S             -13.825  2.00    21 C
                                    1.83%     1 S             -13.825  2.00    26 C
                                    1.69%     1 S             -13.825  2.00     6 C
                                    1.58%     1 S             -13.825  2.00    30 C
                                    1.52%     1 P:y            -5.593  0.67    23 C
                                    1.50%     1 S             -13.825  2.00     2 C
                                    1.49%     1 P:y            -5.593  0.67    24 C
                                    1.38%     1 P:y            -5.593  0.67     8 C
                                    1.23%     1 P:y            -5.593  0.67     9 C
                                    1.17%     1 P:y            -5.593  0.67     5 C
                                    1.09%     1 P:y            -5.593  0.67    27 C
                                    1.03%     1 S              -6.379  1.00    48 H
                                    1.03%     1 S              -6.379  1.00    47 H
                                    1.01%     1 S              -6.379  1.00    80 H
                                    1.01%     1 S              -6.379  1.00    79 H
     -13.950  2.00    29 A          4.80%     1 S             -13.825  2.00    25 C
                                    4.74%     1 S             -13.825  2.00     7 C
                                    4.23%     1 S             -13.825  2.00     6 C
                                    4.09%     1 S             -13.825  2.00    26 C
                                    3.35%     1 S             -13.825  2.00    21 C
                                    3.27%     1 S             -13.825  2.00    22 C
                                    3.22%     1 S             -13.825  2.00    10 C
                                    3.17%     1 S             -13.825  2.00    11 C
                                    2.94%     1 S             -13.825  2.00     3 C
                                    2.85%     1 S             -13.825  2.00    29 C
                                    2.39%     1 S             -13.825  2.00     2 C
                                    2.23%     1 S             -13.825  2.00    30 C
                                    1.85%     1 P:y            -5.593  0.67    25 C
                                    1.78%     1 P:y            -5.593  0.67     7 C
                                    1.74%     1 P:y            -5.593  0.67    26 C
                                    1.70%     1 P:y            -5.593  0.67    21 C
                                    1.65%     1 P:y            -5.593  0.67     6 C
                                    1.46%     1 P:y            -5.593  0.67    11 C
                                    1.37%     1 P:y            -5.593  0.67    30 C
                                    1.24%     1 P:y            -5.593  0.67     2 C
                                    1.13%     1 P:y            -5.593  0.67    10 C
                                    1.12%     1 S             -13.825  2.00    24 C
                                    1.11%     1 P:y            -5.593  0.67     3 C
                                    1.09%     1 P:y            -5.593  0.67    22 C
                                    1.01%     1 S             -13.825  2.00     8 C
                                    1.00%     1 P:y            -5.593  0.67    29 C
     -13.853  2.00    30 A          6.34%     1 S             -13.825  2.00    18 C
                                    6.17%     1 S             -13.825  2.00    14 C
                                    4.44%     1 S             -13.825  2.00    22 C
                                    4.13%     1 S             -13.825  2.00    11 C
                                    4.09%     1 S             -13.825  2.00    10 C
                                    3.92%     1 S             -13.825  2.00    15 C
                                    3.75%     1 S             -13.825  2.00    21 C
                                    3.30%     1 S             -13.825  2.00    17 C
                                    2.69%     1 S             -13.825  2.00     7 C
                                    2.61%     1 S             -13.825  2.00    25 C
                                    2.36%     1 S             -13.825  2.00    19 C
                                    2.07%     1 P:y            -5.593  0.67    18 C
                                    2.05%     1 S             -13.825  2.00    26 C
                                    1.96%     1 P:y            -5.593  0.67    14 C
                                    1.79%     1 S             -13.825  2.00    13 C
                                    1.78%     1 S             -13.825  2.00     6 C
                                    1.65%     1 P:y            -5.593  0.67    22 C
                                    1.40%     1 P:y            -5.593  0.67    10 C
                                    1.20%     1 S              -6.379  1.00    68 H
                                    1.20%     1 S              -6.379  1.00    67 H
                                    1.20%     1 P:y            -5.593  0.67    11 C
                                    1.17%     1 S              -6.379  1.00    60 H
                                    1.17%     1 S              -6.379  1.00    59 H
                                    1.14%     1 P:y            -5.593  0.67    15 C
                                    1.09%     1 P:y            -5.593  0.67    17 C
                                    1.09%     1 P:y            -5.593  0.67    21 C
     -13.848  2.00    31 A          6.65%     1 S             -13.825  2.00    16 C
                                    5.29%     1 S             -13.825  2.00    20 C
                                    5.15%     1 S             -13.825  2.00    12 C
                                    4.85%     1 S             -13.825  2.00    13 C
                                    4.39%     1 S             -13.825  2.00     9 C
                                    4.25%     1 S             -13.825  2.00    19 C
                                    4.00%     1 S             -13.825  2.00    23 C
                                    3.05%     1 S             -13.825  2.00    17 C
                                    2.48%     1 S             -13.825  2.00    15 C
                                    2.40%     1 S             -13.825  2.00    24 C
                                    2.25%     1 S             -13.825  2.00     8 C
                                    2.15%     1 S             -13.825  2.00     5 C
                                    1.99%     1 S             -13.825  2.00    27 C
                                    1.87%     1 P:y            -5.593  0.67    16 C
                                    1.72%     1 S             -13.825  2.00     6 C
                                    1.64%     1 P:y            -5.593  0.67    20 C
                                    1.45%     1 P:y            -5.593  0.67    12 C
                                    1.37%     1 S             -13.825  2.00    26 C
                                    1.33%     1 S             -13.825  2.00    10 C
                                    1.24%     1 P:y            -5.593  0.67    13 C
                                    1.21%     1 S              -6.379  1.00    64 H
                                    1.21%     1 S              -6.379  1.00    63 H
                                    1.19%     1 P:y            -5.593  0.67     9 C
                                    1.15%     1 P:y            -5.593  0.67    19 C
     -12.531  2.00    32 A          4.71%     1 P:z            -5.593  0.67    16 C
                                    4.69%     1 P:z            -5.593  0.67    17 C
                                    4.66%     1 P:z            -5.593  0.67    15 C
                                    4.60%     1 P:z            -5.593  0.67    18 C
                                    4.54%     1 P:z            -5.593  0.67    14 C
                                    4.44%     1 P:z            -5.593  0.67    19 C
                                    4.36%     1 P:z            -5.593  0.67    13 C
                                    4.21%     1 P:z            -5.593  0.67    20 C
                                    4.11%     1 P:z            -5.593  0.67    12 C
                                    3.93%     1 P:z            -5.593  0.67    21 C
                                    3.81%     1 P:z            -5.593  0.67    11 C
                                    3.59%     1 P:z            -5.593  0.67    22 C
                                    3.46%     1 P:z            -5.593  0.67    10 C
                                    3.20%     1 P:z            -5.593  0.67    23 C
                                    3.07%     1 P:z            -5.593  0.67     9 C
                                    2.78%     1 P:z            -5.593  0.67    24 C
                                    2.64%     1 P:z            -5.593  0.67     8 C
                                    2.33%     1 P:z            -5.593  0.67    25 C
                                    2.20%     1 P:z            -5.593  0.67     7 C
                                    1.87%     1 P:z            -5.593  0.67    26 C
                                    1.76%     1 P:z            -5.593  0.67     6 C
                                    1.41%     1 P:z            -5.593  0.67    27 C
                                    1.32%     1 P:z            -5.593  0.67     5 C
     -12.485  2.00    33 A          5.00%     1 P:z            -5.593  0.67     8 C
                                    4.95%     1 P:z            -5.593  0.67     7 C
                                    4.94%     1 P:z            -5.593  0.67    24 C
                                    4.93%     1 P:z            -5.593  0.67    25 C
                                    4.70%     1 P:z            -5.593  0.67     9 C
                                    4.60%     1 P:z            -5.593  0.67    23 C
                                    4.55%     1 P:z            -5.593  0.67    26 C
                                    4.54%     1 P:z            -5.593  0.67     6 C
                                    4.09%     1 P:z            -5.593  0.67    10 C
                                    3.96%     1 P:z            -5.593  0.67    22 C
                                    3.85%     1 P:z            -5.593  0.67    27 C
                                    3.82%     1 P:z            -5.593  0.67     5 C
                                    3.27%     1 P:z            -5.593  0.67    11 C
                                    3.12%     1 P:z            -5.593  0.67    21 C
                                    2.90%     1 P:z            -5.593  0.67    28 C
                                    2.86%     1 P:z            -5.593  0.67     4 C
                                    2.35%     1 P:z            -5.593  0.67    12 C
                                    2.20%     1 P:z            -5.593  0.67    20 C
                                    1.87%     1 P:z            -5.593  0.67    29 C
                                    1.84%     1 P:z            -5.593  0.67     3 C
                                    1.45%     1 P:z            -5.593  0.67    13 C
                                    1.32%     1 P:z            -5.593  0.67    19 C
     -12.402  2.00    34 A          5.16%     1 P:z            -5.593  0.67    16 C
                                    4.96%     1 P:z            -5.593  0.67     5 C
                                    4.94%     1 P:z            -5.593  0.67    27 C
                                    4.79%     1 P:z            -5.593  0.67    17 C
                                    4.73%     1 P:z            -5.593  0.67    15 C
                                    4.61%     1 P:z            -5.593  0.67     6 C
                                    4.55%     1 P:z            -5.593  0.67    26 C
                                    4.46%     1 P:z            -5.593  0.67    28 C
                                    4.44%     1 P:z            -5.593  0.67     4 C
                                    3.73%     1 P:z            -5.593  0.67    18 C
                                    3.63%     1 P:z            -5.593  0.67    14 C
                                    3.55%     1 P:z            -5.593  0.67     7 C
                                    3.46%     1 P:z            -5.593  0.67    25 C
                                    3.26%     1 P:z            -5.593  0.67    29 C
                                    3.24%     1 P:z            -5.593  0.67     3 C
                                    2.31%     1 P:z            -5.593  0.67    19 C
                                    2.20%     1 P:z            -5.593  0.67    13 C
                                    2.14%     1 P:z            -5.593  0.67     8 C
                                    2.05%     1 P:z            -5.593  0.67    24 C
                                    1.76%     1 P:z            -5.593  0.67    30 C
                                    1.74%     1 P:z            -5.593  0.67     2 C
     -12.284  2.00    35 A          5.08%     1 P:z            -5.593  0.67    12 C
                                    5.07%     1 P:z            -5.593  0.67    20 C
                                    4.88%     1 P:z            -5.593  0.67     4 C
                                    4.85%     1 P:z            -5.593  0.67    28 C
                                    4.52%     1 P:z            -5.593  0.67    21 C
                                    4.48%     1 P:z            -5.593  0.67    11 C
                                    4.36%     1 P:z            -5.593  0.67    29 C
                                    4.35%     1 P:z            -5.593  0.67     3 C
                                    4.27%     1 P:z            -5.593  0.67    13 C
                                    4.20%     1 P:z            -5.593  0.67    19 C
                                    3.95%     1 P:z            -5.593  0.67     5 C
                                    3.88%     1 P:z            -5.593  0.67    27 C
                                    2.86%     1 P:z            -5.593  0.67    22 C
                                    2.79%     1 P:z            -5.593  0.67    10 C
                                    2.67%     1 P:z            -5.593  0.67    30 C
                                    2.66%     1 P:z            -5.593  0.67     2 C
                                    2.49%     1 P:z            -5.593  0.67    14 C
                                    2.40%     1 P:z            -5.593  0.67    18 C
                                    2.12%     1 P:z            -5.593  0.67     6 C
                                    2.05%     1 P:z            -5.593  0.67    26 C
                                    1.02%     1 P:z            -5.593  0.67    23 C
     -12.134  2.00    36 A          5.01%     1 P:z            -5.593  0.67    16 C
                                    4.84%     1 P:z            -5.593  0.67     3 C
                                    4.83%     1 P:z            -5.593  0.67    29 C
                                    4.72%     1 P:z            -5.593  0.67    23 C
                                    4.72%     1 P:z            -5.593  0.67    10 C
                                    4.70%     1 P:z            -5.593  0.67     9 C
                                    4.69%     1 P:z            -5.593  0.67    22 C
                                    3.96%     1 P:z            -5.593  0.67    17 C
                                    3.93%     1 P:z            -5.593  0.67     4 C
                                    3.90%     1 P:z            -5.593  0.67    15 C
                                    3.89%     1 P:z            -5.593  0.67    28 C
                                    3.55%     1 P:z            -5.593  0.67    30 C
                                    3.54%     1 P:z            -5.593  0.67     2 C
                                    2.83%     1 P:z            -5.593  0.67    24 C
                                    2.82%     1 P:z            -5.593  0.67    11 C
                                    2.77%     1 P:z            -5.593  0.67     8 C
                                    2.75%     1 P:z            -5.593  0.67    21 C
                                    1.67%     1 P:z            -5.593  0.67     5 C
                                    1.66%     1 P:z            -5.593  0.67    18 C
                                    1.62%     1 P:z            -5.593  0.67    27 C
                                    1.59%     1 P:z            -5.593  0.67    14 C
                                    1.19%     1 P:z            -5.593  0.67    31 C
                                    1.18%     1 P:z            -5.593  0.67     1 C
     -11.952  2.00    37 A          4.89%     1 P:z            -5.593  0.67     8 C
                                    4.88%     1 P:z            -5.593  0.67    24 C
                                    4.79%     1 P:z            -5.593  0.67    19 C
                                    4.76%     1 P:z            -5.593  0.67    13 C
                                    4.53%     1 P:z            -5.593  0.67     3 C
                                    4.50%     1 P:z            -5.593  0.67    29 C
                                    4.24%     1 P:z            -5.593  0.67    30 C
                                    4.24%     1 P:z            -5.593  0.67     2 C
                                    4.17%     1 P:z            -5.593  0.67    14 C
                                    4.13%     1 P:z            -5.593  0.67    18 C
                                    3.66%     1 P:z            -5.593  0.67    25 C
                                    3.62%     1 P:z            -5.593  0.67     7 C
                                    3.20%     1 P:z            -5.593  0.67     9 C
                                    3.14%     1 P:z            -5.593  0.67    23 C
                                    2.63%     1 P:z            -5.593  0.67    20 C
                                    2.57%     1 P:z            -5.593  0.67    12 C
                                    2.14%     1 P:z            -5.593  0.67     4 C
                                    2.10%     1 P:z            -5.593  0.67    28 C
                                    1.62%     1 P:z            -5.593  0.67    31 C
                                    1.61%     1 P:z            -5.593  0.67     1 C
                                    1.52%     1 P:z            -5.593  0.67    15 C
                                    1.46%     1 P:z            -5.593  0.67    17 C
     -11.742  2.00    38 A          4.83%     1 P:z            -5.593  0.67    16 C
                                    4.71%     1 P:z            -5.593  0.67     7 C
                                    4.69%     1 P:z            -5.593  0.67    25 C
                                    4.66%     1 P:z            -5.593  0.67     2 C
                                    4.65%     1 P:z            -5.593  0.67    30 C
                                    4.52%     1 P:z            -5.593  0.67    21 C
                                    4.50%     1 P:z            -5.593  0.67    11 C
                                    4.05%     1 P:z            -5.593  0.67    12 C
                                    4.01%     1 P:z            -5.593  0.67    20 C
                                    3.58%     1 P:z            -5.593  0.67    26 C
                                    3.55%     1 P:z            -5.593  0.67     6 C
                                    3.51%     1 P:z            -5.593  0.67     3 C
                                    3.47%     1 P:z            -5.593  0.67    29 C
                                    2.95%     1 P:z            -5.593  0.67    17 C
                                    2.90%     1 P:z            -5.593  0.67    15 C
                                    2.19%     1 P:z            -5.593  0.67     8 C
                                    2.14%     1 P:z            -5.593  0.67    24 C
                                    2.09%     1 P:z            -5.593  0.67    31 C
                                    2.08%     1 P:z            -5.593  0.67     1 C
                                    1.69%     1 P:z            -5.593  0.67    22 C
                                    1.65%     1 P:z            -5.593  0.67    10 C
                                    1.01%     1 P:z            -5.593  0.67    13 C
     -11.504  2.00    39 A          4.74%     1 P:z            -5.593  0.67    14 C
                                    4.74%     1 P:z            -5.593  0.67    18 C
                                    4.73%     1 P:z            -5.593  0.67    10 C
                                    4.73%     1 P:z            -5.593  0.67    22 C
                                    4.71%     1 P:z            -5.593  0.67     2 C
                                    4.71%     1 P:z            -5.593  0.67    30 C
                                    4.71%     1 P:z            -5.593  0.67     6 C
                                    4.71%     1 P:z            -5.593  0.67    26 C
                                    2.64%     1 P:z            -5.593  0.67    27 C
                                    2.61%     1 P:z            -5.593  0.67     5 C
                                    2.60%     1 P:z            -5.593  0.67    23 C
                                    2.57%     1 P:z            -5.593  0.67    31 C
                                    2.55%     1 P:z            -5.593  0.67     1 C
                                    2.55%     1 P:z            -5.593  0.67     9 C
                                    2.49%     1 P:z            -5.593  0.67    19 C
                                    2.44%     1 P:z            -5.593  0.67    13 C
                                    2.36%     1 P:z            -5.593  0.67    15 C
                                    2.31%     1 P:z            -5.593  0.67    17 C
                                    2.24%     1 P:z            -5.593  0.67    11 C
                                    2.19%     1 P:z            -5.593  0.67    21 C
                                    2.13%     1 P:z            -5.593  0.67     7 C
                                    2.12%     1 P:z            -5.593  0.67     3 C
                                    2.09%     1 P:z            -5.593  0.67    25 C
                                    2.09%     1 P:z            -5.593  0.67    29 C
     -11.242  2.00    40 A          4.65%     1 P:z            -5.593  0.67    16 C
                                    4.56%     1 P:z            -5.593  0.67     9 C
                                    4.54%     1 P:z            -5.593  0.67    23 C
                                    4.38%     1 P:z            -5.593  0.67     2 C
                                    4.38%     1 P:z            -5.593  0.67    27 C
                                    4.36%     1 P:z            -5.593  0.67     5 C
                                    4.36%     1 P:z            -5.593  0.67    30 C
                                    4.06%     1 P:z            -5.593  0.67    20 C
                                    4.04%     1 P:z            -5.593  0.67    12 C
                                    3.56%     1 P:z            -5.593  0.67    13 C
                                    3.51%     1 P:z            -5.593  0.67    19 C
                                    3.04%     1 P:z            -5.593  0.67    31 C
                                    3.02%     1 P:z            -5.593  0.67     1 C
                                    2.97%     1 P:z            -5.593  0.67     6 C
                                    2.93%     1 P:z            -5.593  0.67    26 C
                                    2.57%     1 P:z            -5.593  0.67    24 C
                                    2.53%     1 P:z            -5.593  0.67     8 C
                                    1.93%     1 P:z            -5.593  0.67    17 C
                                    1.88%     1 P:z            -5.593  0.67    15 C
                                    1.29%     1 P:z            -5.593  0.67    10 C
                                    1.25%     1 P:z            -5.593  0.67    22 C
     -11.096  2.00    41 A          3.11%     1 P:x            -5.593  0.67    20 C
                                    3.05%     1 P:x            -5.593  0.67     9 C
                                    2.95%     1 P:x            -5.593  0.67     6 C
                                    2.92%     1 P:x            -5.593  0.67    29 C
                                    2.92%     1 P:x            -5.593  0.67    26 C
                                    2.89%     1 P:x            -5.593  0.67    15 C
                                    2.89%     1 P:y            -5.593  0.67    19 C
                                    2.86%     1 P:x            -5.593  0.67    23 C
                                    2.77%     1 P:y            -5.593  0.67    16 C
                                    2.75%     1 P:y            -5.593  0.67    10 C
                                    2.70%     1 P:y            -5.593  0.67    30 C
                                    2.60%     1 P:y            -5.593  0.67     5 C
                                    2.56%     1 P:y            -5.593  0.67    25 C
                                    2.51%     1 P:x            -5.593  0.67    14 C
                                    2.47%     1 P:y            -5.593  0.67    13 C
                                    2.47%     1 P:x            -5.593  0.67    12 C
                                    2.46%     1 P:y            -5.593  0.67    24 C
                                    2.34%     1 P:x            -5.593  0.67     3 C
                                    2.33%     1 P:x            -5.593  0.67     1 C
                                    2.11%     1 P:y            -5.593  0.67    22 C
                                    2.08%     1 P:y            -5.593  0.67     2 C
                                    2.06%     1 P:x            -5.593  0.67    21 C
                                    2.05%     1 P:y            -5.593  0.67    11 C
                                    2.02%     1 P:y            -5.593  0.67     4 C
                                    1.99%     1 P:x            -5.593  0.67    17 C
                                    1.89%     1 P:y            -5.593  0.67    27 C
                                    1.80%     1 P:y            -5.593  0.67    31 C
                                    1.76%     1 P:x            -5.593  0.67    28 C
                                    1.58%     1 P:y            -5.593  0.67    18 C
                                    1.55%     1 P:y            -5.593  0.67     7 C
                                    1.47%     1 P:x            -5.593  0.67    18 C
                                    1.46%     1 P:x            -5.593  0.67     8 C
                                    1.41%     1 P:y            -5.593  0.67     8 C
                                    1.29%     1 P:x            -5.593  0.67    31 C
                                    1.26%     1 P:x            -5.593  0.67     7 C
                                    1.11%     1 P:y            -5.593  0.67    17 C
                                    1.06%     1 P:y            -5.593  0.67    28 C
     -11.053  2.00    42 A          3.32%     1 P:y            -5.593  0.67    15 C
                                    3.24%     1 P:y            -5.593  0.67    12 C
                                    3.23%     1 P:y            -5.593  0.67    20 C
                                    3.09%     1 P:x            -5.593  0.67    16 C
                                    3.03%     1 P:x            -5.593  0.67    19 C
                                    2.90%     1 P:x            -5.593  0.67    11 C
                                    2.89%     1 P:y            -5.593  0.67    23 C
                                    2.88%     1 P:y            -5.593  0.67     7 C
                                    2.69%     1 P:x            -5.593  0.67     8 C
                                    2.56%     1 P:x            -5.593  0.67    24 C
                                    2.51%     1 P:y            -5.593  0.67     4 C
                                    2.41%     1 P:y            -5.593  0.67    17 C
                                    2.32%     1 P:y            -5.593  0.67    28 C
                                    2.27%     1 P:y            -5.593  0.67    14 C
                                    2.25%     1 P:y            -5.593  0.67    22 C
                                    2.23%     1 P:x            -5.593  0.67    27 C
                                    2.18%     1 P:y            -5.593  0.67    25 C
                                    2.18%     1 P:x            -5.593  0.67    18 C
                                    2.12%     1 P:x            -5.593  0.67    13 C
                                    2.09%     1 P:x            -5.593  0.67    21 C
                                    2.07%     1 P:y            -5.593  0.67     9 C
                                    2.05%     1 P:x            -5.593  0.67     3 C
                                    1.99%     1 P:x            -5.593  0.67    10 C
                                    1.98%     1 P:y            -5.593  0.67    31 C
                                    1.97%     1 P:y            -5.593  0.67    30 C
                                    1.83%     1 P:x            -5.593  0.67    26 C
                                    1.66%     1 P:x            -5.593  0.67    29 C
                                    1.62%     1 P:y            -5.593  0.67     6 C
                                    1.42%     1 P:x            -5.593  0.67     5 C
                                    1.20%     1 P:y            -5.593  0.67     2 C
                                    1.20%     1 P:y            -5.593  0.67     1 C
                                    1.17%     1 P:x            -5.593  0.67     2 C
                                    1.16%     1 P:x            -5.593  0.67     1 C
                                    1.14%     1 P:y            -5.593  0.67    10 C
                                    1.10%     1 P:y            -5.593  0.67    18 C
                                    1.08%     1 P:y            -5.593  0.67     5 C
                                    1.07%     1 P:y            -5.593  0.67    13 C
                                    1.01%     1 P:x            -5.593  0.67    17 C
                                    1.00%     1 P:x            -5.593  0.67    14 C
     -10.987  2.00    43 A          3.89%     1 P:x            -5.593  0.67     1 C
                                    3.70%     1 P:x            -5.593  0.67    28 C
                                    3.55%     1 P:x            -5.593  0.67    29 C
                                    3.53%     1 P:x            -5.593  0.67     7 C
                                    3.37%     1 P:x            -5.593  0.67     6 C
                                    3.08%     1 P:x            -5.593  0.67    22 C
                                    3.01%     1 P:y            -5.593  0.67    27 C
                                    3.00%     1 P:y            -5.593  0.67    30 C
                                    2.95%     1 P:y            -5.593  0.67     5 C
                                    2.94%     1 P:y            -5.593  0.67     2 C
                                    2.66%     1 P:x            -5.593  0.67    23 C
                                    2.64%     1 P:y            -5.593  0.67     8 C
                                    2.60%     1 P:x            -5.593  0.67    31 C
                                    2.60%     1 P:x            -5.593  0.67    13 C
                                    2.55%     1 P:x            -5.593  0.67     4 C
                                    2.49%     1 P:x            -5.593  0.67    25 C
                                    2.44%     1 P:y            -5.593  0.67    24 C
                                    2.40%     1 P:x            -5.593  0.67     3 C
                                    2.29%     1 P:x            -5.593  0.67    16 C
                                    2.29%     1 P:x            -5.593  0.67    10 C
                                    2.21%     1 P:x            -5.593  0.67    26 C
                                    2.21%     1 P:x            -5.593  0.67    19 C
                                    2.08%     1 P:y            -5.593  0.67    21 C
                                    1.85%     1 P:x            -5.593  0.67    12 C
                                    1.76%     1 P:y            -5.593  0.67    11 C
                                    1.73%     1 P:x            -5.593  0.67     9 C
                                    1.59%     1 P:y            -5.593  0.67    14 C
                                    1.56%     1 P:y            -5.593  0.67    31 C
                                    1.50%     1 P:y            -5.593  0.67     3 C
                                    1.44%     1 P:y            -5.593  0.67    26 C
                                    1.42%     1 P:y            -5.593  0.67     4 C
                                    1.41%     1 S              -6.379  1.00    32 H
                                    1.39%     1 S              -6.379  1.00    93 H
                                    1.28%     1 P:y            -5.593  0.67    15 C
                                    1.26%     1 P:y            -5.593  0.67     9 C
                                    1.24%     1 P:y            -5.593  0.67    25 C
                                    1.20%     1 P:y            -5.593  0.67    20 C
                                    1.09%     1 P:x            -5.593  0.67    17 C
                                    1.09%     1 P:y            -5.593  0.67    18 C
                                    1.03%     1 P:x            -5.593  0.67    20 C
     -10.958  2.00    44 A          4.53%     1 P:z            -5.593  0.67     8 C
                                    4.52%     1 P:z            -5.593  0.67    24 C
                                    4.44%     1 P:z            -5.593  0.67    21 C
                                    4.42%     1 P:z            -5.593  0.67    11 C
                                    4.23%     1 P:z            -5.593  0.67     5 C
                                    4.21%     1 P:z            -5.593  0.67    27 C
                                    3.94%     1 P:z            -5.593  0.67    18 C
                                    3.91%     1 P:z            -5.593  0.67    14 C
                                    3.71%     1 P:z            -5.593  0.67     2 C
                                    3.69%     1 P:z            -5.593  0.67    30 C
                                    3.48%     1 P:z            -5.593  0.67    31 C
                                    3.46%     1 P:z            -5.593  0.67     1 C
                                    3.13%     1 P:z            -5.593  0.67    15 C
                                    3.09%     1 P:z            -5.593  0.67    17 C
                                    2.57%     1 P:z            -5.593  0.67    28 C
                                    2.55%     1 P:z            -5.593  0.67     4 C
                                    2.17%     1 P:z            -5.593  0.67    12 C
                                    2.13%     1 P:z            -5.593  0.67    20 C
                                    1.67%     1 P:z            -5.593  0.67    25 C
                                    1.63%     1 P:z            -5.593  0.67     7 C
                                    1.23%     1 P:z            -5.593  0.67     9 C
                                    1.19%     1 P:z            -5.593  0.67    23 C
     -10.901  2.00    45 A          3.43%     1 P:y            -5.593  0.67     6 C
                                    3.38%     1 P:y            -5.593  0.67    28 C
                                    3.26%     1 P:y            -5.593  0.67     9 C
                                    2.88%     1 P:y            -5.593  0.67    21 C
                                    2.83%     1 P:x            -5.593  0.67    27 C
                                    2.76%     1 P:y            -5.593  0.67     4 C
                                    2.74%     1 P:y            -5.593  0.67    31 C
                                    2.71%     1 P:y            -5.593  0.67    23 C
                                    2.69%     1 P:x            -5.593  0.67     5 C
                                    2.63%     1 P:y            -5.593  0.67    26 C
                                    2.53%     1 P:x            -5.593  0.67    24 C
                                    2.40%     1 P:x            -5.593  0.67    10 C
                                    2.32%     1 P:x            -5.593  0.67    22 C
                                    2.31%     1 P:x            -5.593  0.67    25 C
                                    2.26%     1 P:y            -5.593  0.67    11 C
                                    2.12%     1 P:y            -5.593  0.67    16 C
                                    2.09%     1 P:x            -5.593  0.67     3 C
                                    2.04%     1 P:y            -5.593  0.67    18 C
                                    2.00%     1 P:y            -5.593  0.67     7 C
                                    1.99%     1 P:y            -5.593  0.67     1 C
                                    1.95%     1 P:x            -5.593  0.67     2 C
                                    1.90%     1 P:y            -5.593  0.67    30 C
                                    1.65%     1 P:y            -5.593  0.67     8 C
                                    1.63%     1 P:x            -5.593  0.67    12 C
                                    1.56%     1 P:y            -5.593  0.67    14 C
                                    1.51%     1 P:x            -5.593  0.67    13 C
                                    1.50%     1 P:y            -5.593  0.67    19 C
                                    1.50%     1 P:x            -5.593  0.67    15 C
                                    1.46%     1 P:x            -5.593  0.67     8 C
                                    1.30%     1 P:y            -5.593  0.67    29 C
                                    1.22%     1 P:x            -5.593  0.67    29 C
                                    1.19%     1 P:y            -5.593  0.67    20 C
                                    1.18%     1 P:x            -5.593  0.67    17 C
                                    1.16%     1 P:x            -5.593  0.67     7 C
     -10.713  2.00    46 A          4.67%     1 P:x            -5.593  0.67     1 C
                                    4.39%     1 P:x            -5.593  0.67    28 C
                                    4.16%     1 P:x            -5.593  0.67    14 C
                                    3.95%     1 P:x            -5.593  0.67     4 C
                                    3.77%     1 P:x            -5.593  0.67    31 C
                                    3.64%     1 P:x            -5.593  0.67    15 C
                                    3.13%     1 P:x            -5.593  0.67    18 C
                                    2.95%     1 P:x            -5.593  0.67    25 C
                                    2.93%     1 P:x            -5.593  0.67    21 C
                                    2.86%     1 P:x            -5.593  0.67    11 C
                                    2.81%     1 P:y            -5.593  0.67     2 C
                                    2.76%     1 P:y            -5.593  0.67    16 C
                                    2.68%     1 P:x            -5.593  0.67     7 C
                                    2.53%     1 P:x            -5.593  0.67    29 C
                                    2.50%     1 P:x            -5.593  0.67    17 C
                                    2.33%     1 P:y            -5.593  0.67    27 C
                                    2.31%     1 P:y            -5.593  0.67    13 C
                                    2.21%     1 P:y            -5.593  0.67    30 C
                                    2.18%     1 P:x            -5.593  0.67    24 C
                                    2.16%     1 P:y            -5.593  0.67     3 C
                                    1.73%     1 P:y            -5.593  0.67    19 C
                                    1.72%     1 P:y            -5.593  0.67    26 C
                                    1.67%     1 P:x            -5.593  0.67    20 C
                                    1.63%     1 S              -6.379  1.00    32 H
                                    1.59%     1 S              -6.379  1.00    93 H
                                    1.54%     1 P:x            -5.593  0.67    10 C
                                    1.46%     1 P:x            -5.593  0.67     8 C
                                    1.46%     1 P:x            -5.593  0.67     5 C
                                    1.43%     1 P:y            -5.593  0.67    17 C
                                    1.33%     1 P:y            -5.593  0.67     5 C
                                    1.33%     1 P:y            -5.593  0.67    12 C
                                    1.30%     1 P:x            -5.593  0.67     3 C
                                    1.07%     1 P:y            -5.593  0.67    23 C
                                    1.04%     1 P:y            -5.593  0.67    18 C
                                    1.02%     1 P:y            -5.593  0.67    22 C
                                    1.00%     1 P:y            -5.593  0.67     6 C
     -10.674  2.00    47 A          3.49%     1 P:y            -5.593  0.67    15 C
                                    3.45%     1 P:y            -5.593  0.67    31 C
                                    2.98%     1 P:y            -5.593  0.67    17 C
                                    2.96%     1 P:y            -5.593  0.67    28 C
                                    2.89%     1 P:y            -5.593  0.67    26 C
                                    2.87%     1 P:y            -5.593  0.67     6 C
                                    2.67%     1 P:y            -5.593  0.67     1 C
                                    2.57%     1 P:x            -5.593  0.67    16 C
                                    2.51%     1 P:y            -5.593  0.67     8 C
                                    2.47%     1 P:x            -5.593  0.67     5 C
                                    2.42%     1 P:x            -5.593  0.67     2 C
                                    2.34%     1 P:y            -5.593  0.67    13 C
                                    2.20%     1 P:x            -5.593  0.67    18 C
                                    2.19%     1 P:y            -5.593  0.67    29 C
                                    2.11%     1 P:y            -5.593  0.67    24 C
                                    2.04%     1 P:y            -5.593  0.67    10 C
                                    2.02%     1 P:y            -5.593  0.67     4 C
                                    1.88%     1 P:x            -5.593  0.67     3 C
                                    1.78%     1 P:y            -5.593  0.67    12 C
                                    1.78%     1 P:x            -5.593  0.67    27 C
                                    1.68%     1 P:y            -5.593  0.67    30 C
                                    1.61%     1 P:y            -5.593  0.67    22 C
                                    1.60%     1 P:x            -5.593  0.67    25 C
                                    1.59%     1 P:x            -5.593  0.67     7 C
                                    1.45%     1 P:x            -5.593  0.67    19 C
                                    1.42%     1 P:y            -5.593  0.67    19 C
                                    1.42%     1 P:x            -5.593  0.67    21 C
                                    1.34%     1 P:x            -5.593  0.67    14 C
                                    1.33%     1 P:x            -5.593  0.67    30 C
                                    1.25%     1 P:x            -5.593  0.67    23 C
                                    1.19%     1 P:x            -5.593  0.67     4 C
                                    1.13%     1 P:y            -5.593  0.67     3 C
                                    1.12%     1 P:y            -5.593  0.67    20 C
                                    1.11%     1 P:y            -5.593  0.67    11 C
                                    1.05%     1 P:y            -5.593  0.67    14 C
                                    1.03%     1 P:x            -5.593  0.67    20 C
     -10.658  2.00    48 A          4.45%     1 P:z            -5.593  0.67    16 C
                                    4.42%     1 P:z            -5.593  0.67    19 C
                                    4.42%     1 P:z            -5.593  0.67    13 C
                                    4.35%     1 P:z            -5.593  0.67    22 C
                                    4.34%     1 P:z            -5.593  0.67    10 C
                                    4.22%     1 P:z            -5.593  0.67    25 C
                                    4.20%     1 P:z            -5.593  0.67     7 C
                                    4.01%     1 P:z            -5.593  0.67    28 C
                                    3.99%     1 P:z            -5.593  0.67     4 C
                                    3.86%     1 P:z            -5.593  0.67    31 C
                                    3.84%     1 P:z            -5.593  0.67     1 C
                                    2.82%     1 P:z            -5.593  0.67     2 C
                                    2.80%     1 P:z            -5.593  0.67    30 C
                                    2.34%     1 P:z            -5.593  0.67     5 C
                                    2.31%     1 P:z            -5.593  0.67    27 C
                                    1.98%     1 P:z            -5.593  0.67     8 C
                                    1.94%     1 P:z            -5.593  0.67    24 C
                                    1.64%     1 P:z            -5.593  0.67    11 C
                                    1.60%     1 P:z            -5.593  0.67    21 C
                                    1.33%     1 P:z            -5.593  0.67    14 C
                                    1.29%     1 P:z            -5.593  0.67    18 C
                                    1.04%     1 P:z            -5.593  0.67    17 C
     -10.401  2.00    49 A          3.93%     1 P:y            -5.593  0.67    31 C
                                    3.39%     1 P:y            -5.593  0.67    20 C
                                    3.12%     1 P:y            -5.593  0.67     1 C
                                    2.92%     1 P:y            -5.593  0.67    12 C
                                    2.91%     1 P:y            -5.593  0.67    22 C
                                    2.73%     1 P:y            -5.593  0.67    14 C
                                    2.71%     1 P:y            -5.593  0.67    29 C
                                    2.64%     1 P:y            -5.593  0.67    18 C
                                    2.47%     1 P:x            -5.593  0.67    11 C
                                    2.42%     1 P:x            -5.593  0.67     2 C
                                    2.24%     1 P:y            -5.593  0.67    16 C
                                    2.09%     1 P:x            -5.593  0.67    13 C
                                    1.90%     1 P:y            -5.593  0.67    10 C
                                    1.82%     1 P:x            -5.593  0.67    19 C
                                    1.76%     1 P:y            -5.593  0.67    24 C
                                    1.69%     1 P:y            -5.593  0.67    27 C
                                    1.68%     1 P:y            -5.593  0.67     3 C
                                    1.64%     1 P:y            -5.593  0.67    23 C
                                    1.60%     1 P:x            -5.593  0.67    21 C
                                    1.54%     1 P:y            -5.593  0.67    28 C
                                    1.52%     1 P:x            -5.593  0.67    30 C
                                    1.48%     1 P:y            -5.593  0.67    25 C
                                    1.41%     1 P:x            -5.593  0.67     3 C
                                    1.40%     1 P:x            -5.593  0.67    10 C
                                    1.36%     1 P:x            -5.593  0.67     9 C
                                    1.36%     1 P:y            -5.593  0.67    26 C
                                    1.31%     1 P:x            -5.593  0.67     8 C
                                    1.24%     1 P:y            -5.593  0.67    30 C
                                    1.14%     1 P:x            -5.593  0.67     4 C
                                    1.10%     1 P:y            -5.593  0.67    21 C
                                    1.09%     1 P:x            -5.593  0.67    17 C
                                    1.09%     1 P:x            -5.593  0.67    15 C
                                    1.08%     1 P:x            -5.593  0.67     5 C
     -10.345  2.00    50 A          4.34%     1 P:z            -5.593  0.67    12 C
                                    4.33%     1 P:z            -5.593  0.67    20 C
                                    4.31%     1 P:z            -5.593  0.67     4 C
                                    4.30%     1 P:z            -5.593  0.67    28 C
                                    4.16%     1 P:z            -5.593  0.67    31 C
                                    4.15%     1 P:z            -5.593  0.67     1 C
                                    3.88%     1 P:z            -5.593  0.67    23 C
                                    3.86%     1 P:z            -5.593  0.67     9 C
                                    3.69%     1 P:z            -5.593  0.67    15 C
                                    3.66%     1 P:z            -5.593  0.67    17 C
                                    3.48%     1 P:z            -5.593  0.67     7 C
                                    3.44%     1 P:z            -5.593  0.67    25 C
                                    2.53%     1 P:z            -5.593  0.67    26 C
                                    2.49%     1 P:z            -5.593  0.67     6 C
                                    2.27%     1 P:z            -5.593  0.67    18 C
                                    2.22%     1 P:z            -5.593  0.67    14 C
                                    1.97%     1 P:z            -5.593  0.67    10 C
                                    1.93%     1 P:z            -5.593  0.67    22 C
                                    1.84%     1 P:z            -5.593  0.67     2 C
                                    1.82%     1 P:z            -5.593  0.67    30 C
     -10.307  2.00    51 A          4.91%     1 P:x            -5.593  0.67    12 C
                                    4.74%     1 P:x            -5.593  0.67    20 C
                                    4.72%     1 P:x            -5.593  0.67    31 C
                                    4.68%     1 P:x            -5.593  0.67     1 C
                                    4.10%     1 P:x            -5.593  0.67     4 C
                                    3.69%     1 P:x            -5.593  0.67    28 C
                                    3.19%     1 P:x            -5.593  0.67     9 C
                                    3.04%     1 P:x            -5.593  0.67     5 C
                                    3.02%     1 P:x            -5.593  0.67    23 C
                                    2.76%     1 P:x            -5.593  0.67    13 C
                                    2.62%     1 P:y            -5.593  0.67    11 C
                                    2.58%     1 P:y            -5.593  0.67     3 C
                                    2.58%     1 P:x            -5.593  0.67     8 C
                                    2.45%     1 P:x            -5.593  0.67    16 C
                                    2.32%     1 P:y            -5.593  0.67     2 C
                                    2.07%     1 P:y            -5.593  0.67    19 C
                                    2.04%     1 P:x            -5.593  0.67    27 C
                                    2.01%     1 P:x            -5.593  0.67    21 C
                                    1.99%     1 P:y            -5.593  0.67    10 C
                                    1.96%     1 P:x            -5.593  0.67    24 C
                                    1.88%     1 P:x            -5.593  0.67    30 C
                                    1.80%     1 P:x            -5.593  0.67    17 C
                                    1.73%     1 P:y            -5.593  0.67    29 C
                                    1.48%     1 S              -6.379  1.00    93 H
                                    1.48%     1 S              -6.379  1.00    32 H
                                    1.46%     1 P:x            -5.593  0.67    19 C
                                    1.44%     1 P:x            -5.593  0.67    15 C
                                    1.39%     1 P:y            -5.593  0.67    21 C
                                    1.31%     1 P:y            -5.593  0.67    18 C
                                    1.29%     1 P:y            -5.593  0.67    22 C
                                    1.21%     1 P:y            -5.593  0.67    30 C
                                    1.21%     1 P:y            -5.593  0.67    27 C
                                    1.19%     1 P:y            -5.593  0.67    14 C
                                    1.06%     1 P:x            -5.593  0.67    29 C
     -10.101  2.00    52 A          4.37%     1 P:y            -5.593  0.67    31 C
                                    3.79%     1 P:y            -5.593  0.67    23 C
                                    3.69%     1 P:y            -5.593  0.67    15 C
                                    3.50%     1 P:y            -5.593  0.67     7 C
                                    3.27%     1 P:y            -5.593  0.67    25 C
                                    3.23%     1 P:y            -5.593  0.67    17 C
                                    3.15%     1 P:y            -5.593  0.67     1 C
                                    3.09%     1 P:y            -5.593  0.67     9 C
                                    2.85%     1 P:x            -5.593  0.67     8 C
                                    2.77%     1 P:x            -5.593  0.67    16 C
                                    2.61%     1 P:x            -5.593  0.67    24 C
                                    2.42%     1 P:y            -5.593  0.67    29 C
                                    2.41%     1 P:y            -5.593  0.67    21 C
                                    2.31%     1 P:y            -5.593  0.67    13 C
                                    2.12%     1 P:y            -5.593  0.67     5 C
                                    2.01%     1 P:y            -5.593  0.67    27 C
                                    1.99%     1 P:y            -5.593  0.67    19 C
                                    1.89%     1 P:y            -5.593  0.67    11 C
                                    1.78%     1 P:x            -5.593  0.67     2 C
                                    1.70%     1 P:y            -5.593  0.67     3 C
                                    1.58%     1 P:x            -5.593  0.67    10 C
                                    1.49%     1 P:x            -5.593  0.67    18 C
                                    1.34%     1 P:x            -5.593  0.67    26 C
                                    1.33%     1 P:x            -5.593  0.67     6 C
                                    1.31%     1 P:x            -5.593  0.67     1 C
                                    1.30%     1 P:x            -5.593  0.67    14 C
                                    1.22%     1 P:x            -5.593  0.67    22 C
                                    1.17%     1 P:x            -5.593  0.67    30 C
     -10.025  2.00    53 A          4.36%     1 P:z            -5.593  0.67    31 C
                                    4.35%     1 P:z            -5.593  0.67     1 C
                                    4.23%     1 P:z            -5.593  0.67    16 C
                                    4.22%     1 P:z            -5.593  0.67    21 C
                                    4.22%     1 P:z            -5.593  0.67    11 C
                                    4.18%     1 P:z            -5.593  0.67    26 C
                                    4.18%     1 P:z            -5.593  0.67     6 C
                                    3.29%     1 P:z            -5.593  0.67     4 C
                                    3.27%     1 P:z            -5.593  0.67    28 C
                                    3.06%     1 P:z            -5.593  0.67     9 C
                                    3.02%     1 P:z            -5.593  0.67    23 C
                                    2.86%     1 P:z            -5.593  0.67    14 C
                                    2.83%     1 P:z            -5.593  0.67    18 C
                                    2.67%     1 P:z            -5.593  0.67    19 C
                                    2.63%     1 P:z            -5.593  0.67    13 C
                                    2.45%     1 P:z            -5.593  0.67    24 C
                                    2.42%     1 P:z            -5.593  0.67     8 C
                                    2.13%     1 P:z            -5.593  0.67    29 C
                                    2.10%     1 P:z            -5.593  0.67     3 C
      -9.854  2.00    54 A          4.31%     1 P:x            -5.593  0.67    23 C
                                    4.06%     1 P:x            -5.593  0.67    30 C
                                    4.02%     1 P:y            -5.593  0.67    16 C
                                    3.90%     1 P:x            -5.593  0.67    22 C
                                    3.74%     1 P:y            -5.593  0.67     3 C
                                    3.67%     1 P:y            -5.593  0.67    29 C
                                    3.34%     1 P:x            -5.593  0.67    15 C
                                    3.01%     1 P:x            -5.593  0.67     2 C
                                    2.83%     1 P:x            -5.593  0.67    17 C
                                    2.82%     1 P:x            -5.593  0.67    31 C
                                    2.77%     1 P:y            -5.593  0.67     1 C
                                    2.70%     1 P:x            -5.593  0.67     9 C
                                    2.63%     1 P:y            -5.593  0.67     8 C
                                    2.61%     1 P:y            -5.593  0.67    10 C
                                    2.49%     1 P:y            -5.593  0.67    24 C
                                    2.28%     1 P:x            -5.593  0.67     4 C
                                    2.22%     1 P:x            -5.593  0.67    10 C
                                    2.19%     1 P:y            -5.593  0.67     9 C
                                    2.16%     1 P:x            -5.593  0.67    28 C
                                    2.05%     1 P:y            -5.593  0.67    18 C
                                    1.86%     1 P:x            -5.593  0.67    14 C
                                    1.49%     1 P:y            -5.593  0.67    11 C
                                    1.35%     1 P:y            -5.593  0.67    21 C
                                    1.30%     1 P:x            -5.593  0.67     1 C
                                    1.27%     1 P:y            -5.593  0.67    31 C
                                    1.25%     1 P:x            -5.593  0.67    25 C
                                    1.18%     1 P:y            -5.593  0.67    27 C
                                    1.16%     1 P:y            -5.593  0.67     2 C
                                    1.02%     1 P:x            -5.593  0.67     5 C
      -9.751  2.00    55 A          4.87%     1 P:x            -5.593  0.67     1 C
                                    4.53%     1 P:x            -5.593  0.67    19 C
                                    4.40%     1 P:x            -5.593  0.67    26 C
                                    3.70%     1 P:x            -5.593  0.67    18 C
                                    3.42%     1 P:x            -5.593  0.67    27 C
                                    3.37%     1 P:y            -5.593  0.67     7 C
                                    3.36%     1 P:y            -5.593  0.67    25 C
                                    3.21%     1 P:x            -5.593  0.67    13 C
                                    3.21%     1 P:x            -5.593  0.67     6 C
                                    3.16%     1 P:y            -5.593  0.67    20 C
                                    3.15%     1 P:y            -5.593  0.67    12 C
                                    2.90%     1 P:y            -5.593  0.67    31 C
                                    2.89%     1 P:x            -5.593  0.67    31 C
                                    2.38%     1 P:y            -5.593  0.67    14 C
                                    2.37%     1 S              -6.379  1.00    32 H
                                    2.36%     1 S              -6.379  1.00    93 H
                                    2.29%     1 P:y            -5.593  0.67     5 C
                                    2.13%     1 P:x            -5.593  0.67    14 C
                                    2.00%     1 P:x            -5.593  0.67     8 C
                                    1.92%     1 P:x            -5.593  0.67     5 C
                                    1.88%     1 P:x            -5.593  0.67    24 C
                                    1.68%     1 P:x            -5.593  0.67    11 C
                                    1.66%     1 P:x            -5.593  0.67    21 C
                                    1.58%     1 P:y            -5.593  0.67    13 C
                                    1.37%     1 P:y            -5.593  0.67     6 C
                                    1.15%     1 P:x            -5.593  0.67     9 C
      -9.703  2.00    56 A          4.44%     1 P:z            -5.593  0.67    31 C
                                    4.43%     1 P:z            -5.593  0.67     1 C
                                    4.08%     1 P:z            -5.593  0.67     8 C
                                    4.08%     1 P:z            -5.593  0.67    24 C
                                    3.95%     1 P:z            -5.593  0.67    15 C
                                    3.93%     1 P:z            -5.593  0.67    17 C
                                    3.71%     1 P:z            -5.593  0.67    22 C
                                    3.68%     1 P:z            -5.593  0.67    10 C
                                    3.27%     1 P:z            -5.593  0.67    29 C
                                    3.25%     1 P:z            -5.593  0.67     3 C
                                    3.18%     1 P:z            -5.593  0.67     6 C
                                    3.15%     1 P:z            -5.593  0.67    26 C
                                    2.73%     1 P:z            -5.593  0.67    13 C
                                    2.69%     1 P:z            -5.593  0.67    19 C
                                    2.26%     1 P:z            -5.593  0.67    20 C
                                    2.23%     1 P:z            -5.593  0.67    12 C
                                    1.74%     1 P:z            -5.593  0.67    27 C
                                    1.70%     1 P:z            -5.593  0.67     5 C
                                    1.59%     1 P:z            -5.593  0.67     4 C
                                    1.56%     1 P:z            -5.593  0.67    28 C
                                    1.08%     1 P:z            -5.593  0.67    11 C
                                    1.04%     1 P:z            -5.593  0.67    21 C
      -9.522  2.00    57 A          4.02%     1 P:y            -5.593  0.67     1 C
                                    3.69%     1 P:y            -5.593  0.67     8 C
                                    3.63%     1 P:y            -5.593  0.67    31 C
                                    3.18%     1 P:y            -5.593  0.67    24 C
                                    3.04%     1 P:y            -5.593  0.67    19 C
                                    2.73%     1 P:y            -5.593  0.67     3 C
                                    2.71%     1 P:y            -5.593  0.67     6 C
                                    2.65%     1 P:y            -5.593  0.67    17 C
                                    2.60%     1 P:y            -5.593  0.67    26 C
                                    2.54%     1 P:y            -5.593  0.67    29 C
                                    2.45%     1 P:x            -5.593  0.67    30 C
                                    2.36%     1 P:x            -5.593  0.67    25 C
                                    2.06%     1 P:y            -5.593  0.67    22 C
                                    2.03%     1 P:y            -5.593  0.67    13 C
                                    2.01%     1 P:y            -5.593  0.67    15 C
                                    1.98%     1 P:x            -5.593  0.67     2 C
                                    1.95%     1 P:y            -5.593  0.67    10 C
                                    1.90%     1 P:x            -5.593  0.67     7 C
                                    1.85%     1 P:y            -5.593  0.67    20 C
                                    1.81%     1 P:x            -5.593  0.67    12 C
                                    1.54%     1 P:x            -5.593  0.67    14 C
                                    1.24%     1 P:x            -5.593  0.67    13 C
                                    1.17%     1 P:y            -5.593  0.67    18 C
                                    1.12%     1 P:y            -5.593  0.67    21 C
                                    1.07%     1 P:x            -5.593  0.67     9 C
                                    1.02%     1 P:x            -5.593  0.67    23 C
                                    1.02%     1 P:y            -5.593  0.67     4 C
      -9.387  2.00    58 A          4.39%     1 P:z            -5.593  0.67    31 C
                                    4.39%     1 P:z            -5.593  0.67     1 C
                                    3.99%     1 P:z            -5.593  0.67    16 C
                                    3.88%     1 P:z            -5.593  0.67    29 C
                                    3.87%     1 P:z            -5.593  0.67     3 C
                                    3.81%     1 P:z            -5.593  0.67    14 C
                                    3.79%     1 P:z            -5.593  0.67    18 C
                                    3.52%     1 P:z            -5.593  0.67    27 C
                                    3.49%     1 P:z            -5.593  0.67     5 C
                                    3.27%     1 P:z            -5.593  0.67    12 C
                                    3.24%     1 P:z            -5.593  0.67    20 C
                                    2.84%     1 P:z            -5.593  0.67    25 C
                                    2.80%     1 P:z            -5.593  0.67     7 C
                                    2.48%     1 P:z            -5.593  0.67    10 C
                                    2.45%     1 P:z            -5.593  0.67    22 C
                                    1.99%     1 P:z            -5.593  0.67    23 C
                                    1.94%     1 P:z            -5.593  0.67     9 C
                                    1.61%     1 P:z            -5.593  0.67     8 C
                                    1.57%     1 P:z            -5.593  0.67    24 C
                                    1.13%     1 P:z            -5.593  0.67    21 C
                                    1.09%     1 P:z            -5.593  0.67    11 C
                                    1.06%     1 S              -6.379  1.00    94 H
                                    1.06%     1 S              -6.379  1.00    95 H
                                    1.05%     1 S              -6.379  1.00    33 H
                                    1.05%     1 S              -6.379  1.00    34 H
      -9.241  2.00    59 A          5.86%     1 P:x            -5.593  0.67    31 C
                                    5.86%     1 P:x            -5.593  0.67     1 C
                                    5.25%     1 P:x            -5.593  0.67    21 C
                                    5.23%     1 P:x            -5.593  0.67    11 C
                                    5.09%     1 P:x            -5.593  0.67    16 C
                                    5.08%     1 P:x            -5.593  0.67    26 C
                                    5.03%     1 P:x            -5.593  0.67     6 C
                                    3.12%     1 P:x            -5.593  0.67    20 C
                                    3.05%     1 P:x            -5.593  0.67    30 C
                                    2.99%     1 P:x            -5.593  0.67    10 C
                                    2.76%     1 P:x            -5.593  0.67     7 C
                                    2.65%     1 P:x            -5.593  0.67    17 C
                                    2.51%     1 P:x            -5.593  0.67    27 C
                                    2.12%     1 S              -6.379  1.00    32 H
                                    1.98%     1 P:y            -5.593  0.67     5 C
                                    1.95%     1 P:x            -5.593  0.67    25 C
                                    1.92%     1 S              -6.379  1.00    93 H
                                    1.84%     1 P:y            -5.593  0.67    15 C
                                    1.81%     1 P:y            -5.593  0.67    22 C
                                    1.79%     1 P:x            -5.593  0.67    15 C
                                    1.66%     1 P:y            -5.593  0.67    25 C
                                    1.62%     1 P:x            -5.593  0.67     5 C
                                    1.61%     1 P:x            -5.593  0.67    12 C
                                    1.58%     1 P:y            -5.593  0.67    12 C
                                    1.58%     1 P:x            -5.593  0.67     2 C
                                    1.53%     1 P:y            -5.593  0.67     2 C
                                    1.42%     1 P:x            -5.593  0.67    22 C
      -9.233  2.00    60 A          3.99%     1 P:y            -5.593  0.67    31 C
                                    3.98%     1 P:y            -5.593  0.67     1 C
                                    3.63%     1 P:y            -5.593  0.67    11 C
                                    3.55%     1 P:y            -5.593  0.67    21 C
                                    3.48%     1 P:y            -5.593  0.67    26 C
                                    3.45%     1 P:y            -5.593  0.67    16 C
                                    3.36%     1 P:y            -5.593  0.67     6 C
                                    2.31%     1 P:y            -5.593  0.67    23 C
                                    2.25%     1 P:y            -5.593  0.67     4 C
                                    2.22%     1 P:y            -5.593  0.67    28 C
                                    1.99%     1 P:y            -5.593  0.67    14 C
                                    1.98%     1 P:y            -5.593  0.67    13 C
                                    1.86%     1 P:y            -5.593  0.67    18 C
                                    1.86%     1 P:y            -5.593  0.67     9 C
                                    1.73%     1 P:y            -5.593  0.67     3 C
                                    1.71%     1 P:x            -5.593  0.67    27 C
                                    1.70%     1 P:x            -5.593  0.67    17 C
                                    1.70%     1 P:y            -5.593  0.67    24 C
                                    1.64%     1 P:x            -5.593  0.67     7 C
                                    1.49%     1 P:y            -5.593  0.67    19 C
                                    1.47%     1 P:y            -5.593  0.67     8 C
                                    1.38%     1 P:x            -5.593  0.67    22 C
                                    1.32%     1 P:x            -5.593  0.67    10 C
                                    1.31%     1 P:x            -5.593  0.67    30 C
                                    1.28%     1 P:x            -5.593  0.67    20 C
                                    1.23%     1 P:y            -5.593  0.67    29 C
                                    1.19%     1 P:x            -5.593  0.67    12 C
                                    1.17%     1 P:x            -5.593  0.67     5 C
                                    1.12%     1 P:x            -5.593  0.67     2 C
                                    1.01%     1 P:x            -5.593  0.67    15 C
      -9.083  2.00    61 A          4.23%     1 P:z            -5.593  0.67     1 C
                                    4.20%     1 P:z            -5.593  0.67    31 C
                                    3.86%     1 P:z            -5.593  0.67    15 C
                                    3.86%     1 P:z            -5.593  0.67    17 C
                                    3.85%     1 P:z            -5.593  0.67    13 C
                                    3.85%     1 P:z            -5.593  0.67    19 C
                                    3.85%     1 P:z            -5.593  0.67    11 C
                                    3.83%     1 P:z            -5.593  0.67    21 C
                                    3.83%     1 P:z            -5.593  0.67     9 C
                                    3.81%     1 P:z            -5.593  0.67    23 C
                                    3.81%     1 P:z            -5.593  0.67     7 C
                                    3.80%     1 P:z            -5.593  0.67     5 C
                                    3.78%     1 P:z            -5.593  0.67    25 C
                                    3.77%     1 P:z            -5.593  0.67    27 C
                                    3.73%     1 P:z            -5.593  0.67     3 C
                                    3.70%     1 P:z            -5.593  0.67    29 C
                                    1.13%     1 S              -6.379  1.00    33 H
                                    1.12%     1 S              -6.379  1.00    34 H
                                    1.12%     1 S              -6.379  1.00    94 H
                                    1.12%     1 S              -6.379  1.00    95 H
      -8.966  2.00    62 A          3.89%     1 P:y            -5.593  0.67    31 C
                                    3.66%     1 P:y            -5.593  0.67     9 C
                                    3.65%     1 P:y            -5.593  0.67    28 C
                                    3.41%     1 P:y            -5.593  0.67     1 C
                                    3.40%     1 P:y            -5.593  0.67     4 C
                                    2.90%     1 P:y            -5.593  0.67    23 C
                                    2.75%     1 P:y            -5.593  0.67    20 C
                                    2.68%     1 P:y            -5.593  0.67    17 C
                                    2.49%     1 P:y            -5.593  0.67    18 C
                                    2.41%     1 P:y            -5.593  0.67    12 C
                                    2.12%     1 P:y            -5.593  0.67    26 C
                                    2.03%     1 P:y            -5.593  0.67    25 C
                                    1.95%     1 P:x            -5.593  0.67     5 C
                                    1.94%     1 P:y            -5.593  0.67     6 C
                                    1.82%     1 P:y            -5.593  0.67    15 C
                                    1.82%     1 P:y            -5.593  0.67     7 C
                                    1.69%     1 P:x            -5.593  0.67    22 C
                                    1.65%     1 P:y            -5.593  0.67    10 C
                                    1.64%     1 P:y            -5.593  0.67    14 C
                                    1.51%     1 P:x            -5.593  0.67    27 C
                                    1.22%     1 P:x            -5.593  0.67    13 C
                                    1.15%     1 P:x            -5.593  0.67    14 C
                                    1.03%     1 P:x            -5.593  0.67    15 C
      -8.800  2.00    63 A          3.93%     1 P:z            -5.593  0.67    31 C
                                    3.92%     1 P:z            -5.593  0.67     1 C
                                    3.71%     1 P:z            -5.593  0.67    16 C
                                    3.63%     1 P:z            -5.593  0.67    18 C
                                    3.61%     1 P:z            -5.593  0.67    14 C
                                    3.35%     1 P:z            -5.593  0.67    20 C
                                    3.33%     1 P:z            -5.593  0.67    12 C
                                    2.93%     1 P:z            -5.593  0.67    22 C
                                    2.89%     1 P:z            -5.593  0.67    10 C
                                    2.86%     1 P:z            -5.593  0.67     3 C
                                    2.84%     1 P:z            -5.593  0.67    29 C
                                    2.38%     1 P:z            -5.593  0.67    24 C
                                    2.34%     1 P:z            -5.593  0.67     8 C
                                    2.32%     1 P:z            -5.593  0.67     5 C
                                    2.29%     1 P:z            -5.593  0.67    27 C
                                    1.77%     1 P:z            -5.593  0.67    26 C
                                    1.73%     1 P:z            -5.593  0.67     6 C
                                    1.68%     1 P:z            -5.593  0.67     7 C
                                    1.65%     1 P:z            -5.593  0.67    25 C
                                    1.18%     1 S              -6.379  1.00    95 H
                                    1.17%     1 S              -6.379  1.00    94 H
                                    1.17%     1 S              -6.379  1.00    34 H
                                    1.17%     1 S              -6.379  1.00    33 H
                                    1.13%     1 P:z            -5.593  0.67    28 C
                                    1.10%     1 P:z            -5.593  0.67     4 C
                                    1.09%     1 P:z            -5.593  0.67     9 C
                                    1.06%     1 P:z            -5.593  0.67    23 C
      -8.774  2.00    64 A          3.74%     1 P:y            -5.593  0.67    10 C
                                    3.68%     1 P:y            -5.593  0.67     1 C
                                    3.68%     1 P:y            -5.593  0.67    22 C
                                    3.30%     1 P:y            -5.593  0.67    13 C
                                    3.09%     1 P:y            -5.593  0.67    27 C
                                    2.89%     1 P:x            -5.593  0.67    18 C
                                    2.86%     1 P:y            -5.593  0.67     2 C
                                    2.68%     1 P:x            -5.593  0.67    30 C
                                    2.60%     1 P:y            -5.593  0.67     5 C
                                    2.30%     1 P:x            -5.593  0.67    31 C
                                    2.19%     1 P:y            -5.593  0.67    25 C
                                    2.15%     1 P:y            -5.593  0.67    31 C
                                    2.14%     1 P:x            -5.593  0.67     6 C
                                    2.09%     1 P:x            -5.593  0.67    23 C
                                    2.04%     1 P:y            -5.593  0.67    19 C
                                    1.94%     1 P:x            -5.593  0.67     9 C
                                    1.84%     1 P:x            -5.593  0.67    19 C
                                    1.82%     1 P:y            -5.593  0.67    14 C
                                    1.66%     1 P:x            -5.593  0.67    14 C
                                    1.58%     1 P:y            -5.593  0.67     7 C
                                    1.57%     1 P:x            -5.593  0.67    26 C
                                    1.52%     1 P:y            -5.593  0.67    28 C
                                    1.45%     1 P:y            -5.593  0.67    16 C
                                    1.40%     1 P:y            -5.593  0.67    24 C
                                    1.39%     1 P:y            -5.593  0.67    30 C
                                    1.25%     1 P:y            -5.593  0.67    15 C
                                    1.19%     1 P:x            -5.593  0.67     2 C
                                    1.06%     1 P:x            -5.593  0.67    11 C
                                    1.04%     1 P:y            -5.593  0.67    17 C
                                    1.04%     1 P:y            -5.593  0.67     8 C
      -8.651  2.00    65 A          4.83%     1 P:x            -5.593  0.67    24 C
                                    4.78%     1 P:x            -5.593  0.67     1 C
                                    4.15%     1 P:x            -5.593  0.67    12 C
                                    4.05%     1 P:x            -5.593  0.67    13 C
                                    3.84%     1 P:x            -5.593  0.67     8 C
                                    3.79%     1 P:x            -5.593  0.67    31 C
                                    3.69%     1 P:x            -5.593  0.67    25 C
                                    2.94%     1 P:y            -5.593  0.67     4 C
                                    2.80%     1 P:x            -5.593  0.67    19 C
                                    2.79%     1 P:x            -5.593  0.67    20 C
                                    2.72%     1 P:y            -5.593  0.67    16 C
                                    2.45%     1 P:x            -5.593  0.67    29 C
                                    2.41%     1 S              -6.379  1.00    32 H
                                    2.38%     1 S              -6.379  1.00    93 H
                                    2.35%     1 P:y            -5.593  0.67    28 C
                                    2.34%     1 P:x            -5.593  0.67     7 C
                                    2.23%     1 P:x            -5.593  0.67     3 C
                                    1.81%     1 P:y            -5.593  0.67     7 C
                                    1.75%     1 P:x            -5.593  0.67    15 C
                                    1.74%     1 P:x            -5.593  0.67    30 C
                                    1.66%     1 P:y            -5.593  0.67    23 C
                                    1.64%     1 P:y            -5.593  0.67    20 C
                                    1.62%     1 P:x            -5.593  0.67    17 C
                                    1.59%     1 P:x            -5.593  0.67     2 C
                                    1.57%     1 P:x            -5.593  0.67    14 C
                                    1.52%     1 P:y            -5.593  0.67    19 C
                                    1.50%     1 P:x            -5.593  0.67    18 C
                                    1.24%     1 P:x            -5.593  0.67    26 C
                                    1.23%     1 P:y            -5.593  0.67    11 C
                                    1.15%     1 P:x            -5.593  0.67    27 C
                                    1.13%     1 P:x            -5.593  0.67     6 C
                                    1.06%     1 P:y            -5.593  0.67    31 C
                                    1.01%     1 P:y            -5.593  0.67     9 C
      -8.561  2.00    66 A          3.71%     1 P:y            -5.593  0.67    24 C
                                    3.63%     1 P:y            -5.593  0.67    27 C
                                    3.50%     1 P:y            -5.593  0.67     8 C
                                    3.47%     1 P:y            -5.593  0.67     1 C
                                    3.15%     1 P:y            -5.593  0.67    11 C
                                    3.10%     1 P:y            -5.593  0.67    31 C
[truncated: 469,057 more chars]
