# Supplementary material for: Phytochemical profiling of Vitex negundo seeds via UHPLC-QTOF-MS/MS analyses with antimicrobial evaluation and in silico targeting of DNA Gyrase B and Secreted Aspartic Proteinase 2 (SAP2)
Source: PLoS One. 2026 Mar 13;21(3):e0343965. doi: 10.1371/journal.pone.0343965 (PMC12987476; doi:10.1371/journal.pone.0343965)
Supplement: S8 Data — (ZIP) [file pone.0343965.s009.zip › PONE-D-25-51583/Vitex Raw material/DFT Vitex all data/comp10/c10.run]

#!/bin/sh

"$AMSBIN/ams" << eor

Task SinglePoint
System
    Atoms
        C -22.2145 -3.947 0.0 
        C -21.1601 -2.8481 0.0 
        C -19.7722 -3.4752 0.0 
        C -18.7177 -2.3763 0.0 
        C -17.3298 -3.0035 0.0 
        C -16.2754 -1.9045 0.0 
        C -14.8875 -2.5317 0.0 
        C -13.833 -1.4328 0.0 
        C -12.4452 -2.06 0.0 
        C -11.3907 -0.961 0.0 
        C -10.0028 -1.5882 0.0 
        C -8.9483 -0.4893 0.0 
        C -7.5605 -1.1164 0.0 
        C -6.506 -0.0175 0.0 
        C -5.1181 -0.6447000000000001 0.0 
        C -4.0636 0.4542 0.0 
        C -2.6758 -0.1729 0.0 
        C -1.6213 0.926 0.0 
        C -0.2334 0.2988 0.0 
        C 0.821 1.3977 0.0 
        C 2.2089 0.7706 0.0 
        C 3.2634 1.8695 0.0 
        C 4.6513 1.2423 0.0 
        C 5.7057 2.3412 0.0 
        C 7.0936 1.7141 0.0 
        C 8.148099999999999 2.813 0.0 
        C 9.536 2.1858 0.0 
        C 10.5904 3.2848 0.0 
        C 11.9783 2.6576 0.0 
        C 13.0328 3.7565 0.0 
        C 14.4207 3.1293 0.0 
        H -23.2288 -3.4886 0.0 
        H -22.0928 -4.5772 -0.9093 
        H -22.0927 -4.5778 0.9088000000000001 
        H -21.2818 -2.2178 0.9093 
        H -21.2819 -2.2172 -0.9088000000000001 
        H -19.6505 -4.1055 -0.9093 
        H -19.6503 -4.1061 0.9088000000000001 
        H -18.8395 -1.7461 0.9093 
        H -18.8396 -1.7454 -0.9088000000000001 
        H -17.2081 -3.6337 -0.9093 
        H -17.208 -3.6343 0.9088000000000001 
        H -16.3971 -1.2743 0.9093 
        H -16.3972 -1.2737 -0.9088000000000001 
        H -14.7658 -3.1619 -0.9093 
        H -14.7656 -3.1626 0.9088000000000001 
        H -13.9548 -0.8026 0.9093 
        H -13.9549 -0.8018999999999999 -0.9088000000000001 
        H -12.3234 -2.6902 -0.9093 
        H -12.3233 -2.6908 0.9088000000000001 
        H -11.5124 -0.3308 0.9093 
        H -11.5125 -0.3302 -0.9088000000000001 
        H -9.8811 -2.2184 -0.9093 
        H -9.881 -2.2191 0.9088000000000001 
        H -9.0701 0.141 0.9093 
        H -9.0702 0.1416 -0.9088000000000001 
        H -7.4387 -1.7467 -0.9093 
        H -7.4386 -1.7473 0.9088000000000001 
        H -6.6277 0.6127 0.9093 
        H -6.6278 0.6133 -0.9088000000000001 
        H -4.9964 -1.2749 -0.9093 
        H -4.9963 -1.2755 0.9088000000000001 
        H -4.1854 1.0845 0.9093 
        H -4.1855 1.0851 -0.9088000000000001 
        H -2.554 -0.8032 -0.9093 
        H -2.5539 -0.8038 0.9088000000000001 
        H -1.743 1.5562 0.9093 
        H -1.7432 1.5568 -0.9088000000000001 
        H -0.1117 -0.3314 -0.9093 
        H -0.1116 -0.332 0.9088000000000001 
        H 0.6993 2.028 0.9093 
        H 0.6992 2.0286 -0.9088000000000001 
        H 2.3307 0.1403 -0.9093 
        H 2.3308 0.1397 0.9088000000000001 
        H 3.1417 2.4997 0.9093 
        H 3.1415 2.5004 -0.9088000000000001 
        H 4.773 0.6121 -0.9093 
        H 4.7731 0.6115 0.9088000000000001 
        H 5.584 2.9715 0.9093 
        H 5.5839 2.9721 -0.9088000000000001 
        H 7.2153 1.0838 -0.9093 
        H 7.2155 1.0832 0.9088000000000001 
        H 8.026400000000001 3.4432 0.9093 
        H 8.026199999999999 3.4439 -0.9088000000000001 
        H 9.6577 1.5556 -0.9093 
        H 9.6578 1.555 0.9088000000000001 
        H 10.4687 3.915 0.9093 
        H 10.4686 3.9156 -0.9088000000000001 
        H 12.1 2.0274 -0.9093 
        H 12.1002 2.0267 0.9088000000000001 
        H 12.911 4.3867 0.9093 
        H 12.9109 4.3874 -0.9088000000000001 
        H 15.1913 3.9324 0.0 
        H 14.5424 2.4991 -0.9093 
        H 14.5425 2.4985 0.9088000000000001 
    End
    BondOrders
         1 2 1.0
         1 32 1.0
         1 33 1.0
         1 34 1.0
         2 3 1.0
         2 35 1.0
         2 36 1.0
         3 4 1.0
         3 37 1.0
         3 38 1.0
         4 5 1.0
         4 39 1.0
         4 40 1.0
         5 6 1.0
         5 41 1.0
         5 42 1.0
         6 7 1.0
         6 43 1.0
         6 44 1.0
         7 8 1.0
         7 45 1.0
         7 46 1.0
         8 9 1.0
         8 47 1.0
         8 48 1.0
         9 10 1.0
         9 49 1.0
         9 50 1.0
         10 11 1.0
         10 51 1.0
         10 52 1.0
         11 12 1.0
         11 53 1.0
         11 54 1.0
         12 13 1.0
         12 55 1.0
         12 56 1.0
         13 14 1.0
         13 57 1.0
         13 58 1.0
         14 15 1.0
         14 59 1.0
         14 60 1.0
         15 16 1.0
         15 61 1.0
         15 62 1.0
         16 17 1.0
         16 63 1.0
         16 64 1.0
         17 18 1.0
         17 65 1.0
         17 66 1.0
         18 19 1.0
         18 67 1.0
         18 68 1.0
         19 20 1.0
         19 69 1.0
         19 70 1.0
         20 21 1.0
         20 71 1.0
         20 72 1.0
         21 22 1.0
         21 73 1.0
         21 74 1.0
         22 23 1.0
         22 75 1.0
         22 76 1.0
         23 24 1.0
         23 77 1.0
         23 78 1.0
         24 25 1.0
         24 79 1.0
         24 80 1.0
         25 26 1.0
         25 81 1.0
         25 82 1.0
         26 27 1.0
         26 83 1.0
         26 84 1.0
         27 28 1.0
         27 85 1.0
         27 86 1.0
         28 29 1.0
         28 87 1.0
         28 88 1.0
         29 30 1.0
         29 89 1.0
         29 90 1.0
         30 31 1.0
         30 91 1.0
         30 92 1.0
         31 93 1.0
         31 94 1.0
         31 95 1.0
    End
End

Engine ADF
    Excitations
        Davidson
        End
    End
EndEngine
eor
