# Supplementary material for: Phytochemical profiling of Vitex negundo seeds via UHPLC-QTOF-MS/MS analyses with antimicrobial evaluation and in silico targeting of DNA Gyrase B and Secreted Aspartic Proteinase 2 (SAP2)
Source: PLoS One. 2026 Mar 13;21(3):e0343965. doi: 10.1371/journal.pone.0343965 (PMC12987476; doi:10.1371/journal.pone.0343965)
Supplement: S8 Data — (ZIP) [file pone.0343965.s009.zip › PONE-D-25-51583/Vitex Raw material/DFT Vitex all data/comp10/comp10.gjf]

%chk=C:\Users\GHS Azim Shah\Desktop\comp10.chk
# opt b3lyp/6-31g geom=connectivity

comp10

0 1
 C                -22.21450000   -3.94700000    0.00000000
 C                -21.16010000   -2.84810000    0.00000000
 C                -19.77220000   -3.47520000    0.00000000
 C                -18.71770000   -2.37630000    0.00000000
 C                -17.32980000   -3.00350000    0.00000000
 C                -16.27540000   -1.90450000    0.00000000
 C                -14.88750000   -2.53170000    0.00000000
 C                -13.83300000   -1.43280000    0.00000000
 C                -12.44520000   -2.06000000    0.00000000
 C                -11.39070000   -0.96100000    0.00000000
 C                -10.00280000   -1.58820000    0.00000000
 C                 -8.94830000   -0.48930000    0.00000000
 C                 -7.56050000   -1.11640000    0.00000000
 C                 -6.50600000   -0.01750000    0.00000000
 C                 -5.11810000   -0.64470000    0.00000000
 C                 -4.06360000    0.45420000    0.00000000
 C                 -2.67580000   -0.17290000    0.00000000
 C                 -1.62130000    0.92600000    0.00000000
 C                 -0.23340000    0.29880000    0.00000000
 C                  0.82100000    1.39770000    0.00000000
 C                  2.20890000    0.77060000    0.00000000
 C                  3.26340000    1.86950000    0.00000000
 C                  4.65130000    1.24230000    0.00000000
 C                  5.70570000    2.34120000    0.00000000
 C                  7.09360000    1.71410000    0.00000000
 C                  8.14810000    2.81300000    0.00000000
 C                  9.53600000    2.18580000    0.00000000
 C                 10.59040000    3.28480000    0.00000000
 C                 11.97830000    2.65760000    0.00000000
 C                 13.03280000    3.75650000    0.00000000
 C                 14.42070000    3.12930000    0.00000000
 H                -23.22880000   -3.48860000    0.00000000
 H                -22.09280000   -4.57720000   -0.90930000
 H                -22.09270000   -4.57780000    0.90880000
 H                -21.28180000   -2.21780000    0.90930000
 H                -21.28190000   -2.21720000   -0.90880000
 H                -19.65050000   -4.10550000   -0.90930000
 H                -19.65030000   -4.10610000    0.90880000
 H                -18.83950000   -1.74610000    0.90930000
 H                -18.83960000   -1.74540000   -0.90880000
 H                -17.20810000   -3.63370000   -0.90930000
 H                -17.20800000   -3.63430000    0.90880000
 H                -16.39710000   -1.27430000    0.90930000
 H                -16.39720000   -1.27370000   -0.90880000
 H                -14.76580000   -3.16190000   -0.90930000
 H                -14.76560000   -3.16260000    0.90880000
 H                -13.95480000   -0.80260000    0.90930000
 H                -13.95490000   -0.80190000   -0.90880000
 H                -12.32340000   -2.69020000   -0.90930000
 H                -12.32330000   -2.69080000    0.90880000
 H                -11.51240000   -0.33080000    0.90930000
 H                -11.51250000   -0.33020000   -0.90880000
 H                 -9.88110000   -2.21840000   -0.90930000
 H                 -9.88100000   -2.21910000    0.90880000
 H                 -9.07010000    0.14100000    0.90930000
 H                 -9.07020000    0.14160000   -0.90880000
 H                 -7.43870000   -1.74670000   -0.90930000
 H                 -7.43860000   -1.74730000    0.90880000
 H                 -6.62770000    0.61270000    0.90930000
 H                 -6.62780000    0.61330000   -0.90880000
 H                 -4.99640000   -1.27490000   -0.90930000
 H                 -4.99630000   -1.27550000    0.90880000
 H                 -4.18540000    1.08450000    0.90930000
 H                 -4.18550000    1.08510000   -0.90880000
 H                 -2.55400000   -0.80320000   -0.90930000
 H                 -2.55390000   -0.80380000    0.90880000
 H                 -1.74300000    1.55620000    0.90930000
 H                 -1.74320000    1.55680000   -0.90880000
 H                 -0.11170000   -0.33140000   -0.90930000
 H                 -0.11160000   -0.33200000    0.90880000
 H                  0.69930000    2.02800000    0.90930000
 H                  0.69920000    2.02860000   -0.90880000
 H                  2.33070000    0.14030000   -0.90930000
 H                  2.33080000    0.13970000    0.90880000
 H                  3.14170000    2.49970000    0.90930000
 H                  3.14150000    2.50040000   -0.90880000
 H                  4.77300000    0.61210000   -0.90930000
 H                  4.77310000    0.61150000    0.90880000
 H                  5.58400000    2.97150000    0.90930000
 H                  5.58390000    2.97210000   -0.90880000
 H                  7.21530000    1.08380000   -0.90930000
 H                  7.21550000    1.08320000    0.90880000
 H                  8.02640000    3.44320000    0.90930000
 H                  8.02620000    3.44390000   -0.90880000
 H                  9.65770000    1.55560000   -0.90930000
 H                  9.65780000    1.55500000    0.90880000
 H                 10.46870000    3.91500000    0.90930000
 H                 10.46860000    3.91560000   -0.90880000
 H                 12.10000000    2.02740000   -0.90930000
 H                 12.10020000    2.02670000    0.90880000
 H                 12.91100000    4.38670000    0.90930000
 H                 12.91090000    4.38740000   -0.90880000
 H                 15.19130000    3.93240000    0.00000000
 H                 14.54240000    2.49910000   -0.90930000
 H                 14.54250000    2.49850000    0.90880000

 1 2 1.0 32 1.0 33 1.0 34 1.0
 2 3 1.0 35 1.0 36 1.0
 3 4 1.0 37 1.0 38 1.0
 4 5 1.0 39 1.0 40 1.0
 5 6 1.0 41 1.0 42 1.0
 6 7 1.0 43 1.0 44 1.0
 7 8 1.0 45 1.0 46 1.0
 8 9 1.0 47 1.0 48 1.0
 9 10 1.0 49 1.0 50 1.0
 10 11 1.0 51 1.0 52 1.0
 11 12 1.0 53 1.0 54 1.0
 12 13 1.0 55 1.0 56 1.0
 13 14 1.0 57 1.0 58 1.0
 14 15 1.0 59 1.0 60 1.0
 15 16 1.0 61 1.0 62 1.0
 16 17 1.0 63 1.0 64 1.0
 17 18 1.0 65 1.0 66 1.0
 18 19 1.0 67 1.0 68 1.0
 19 20 1.0 69 1.0 70 1.0
 20 21 1.0 71 1.0 72 1.0
 21 22 1.0 73 1.0 74 1.0
 22 23 1.0 75 1.0 76 1.0
 23 24 1.0 77 1.0 78 1.0
 24 25 1.0 79 1.0 80 1.0
 25 26 1.0 81 1.0 82 1.0
 26 27 1.0 83 1.0 84 1.0
 27 28 1.0 85 1.0 86 1.0
 28 29 1.0 87 1.0 88 1.0
 29 30 1.0 89 1.0 90 1.0
 30 31 1.0 91 1.0 92 1.0
 31 93 1.0 94 1.0 95 1.0
 32
 33
 34
 35
 36
 37
 38
 39
 40
 41
 42
 43
 44
 45
 46
 47
 48
 49
 50
 51
 52
 53
 54
 55
 56
 57
 58
 59
 60
 61
 62
 63
 64
 65
 66
 67
 68
 69
 70
 71
 72
 73
 74
 75
 76
 77
 78
 79
 80
 81
 82
 83
 84
 85
 86
 87
 88
 89
 90
 91
 92
 93
 94
 95
