# Supplementary material for: Phytochemical profiling of Vitex negundo seeds via UHPLC-QTOF-MS/MS analyses with antimicrobial evaluation and in silico targeting of DNA Gyrase B and Secreted Aspartic Proteinase 2 (SAP2)
Source: PLoS One. 2026 Mar 13;21(3):e0343965. doi: 10.1371/journal.pone.0343965 (PMC12987476; doi:10.1371/journal.pone.0343965)
Supplement: S8 Data — (ZIP) [file pone.0343965.s009.zip › PONE-D-25-51583/Vitex Raw material/DFT Vitex all data/comp10/COMP10.LOG]

 Entering Link 1 = C:\G09W\l1.exe PID=      7152.
  
 Copyright (c) 1988,1990,1992,1993,1995,1998,2003,2009,2013,
            Gaussian, Inc.  All Rights Reserved.
  
 This is part of the Gaussian(R) 09 program.  It is based on
 the Gaussian(R) 03 system (copyright 2003, Gaussian, Inc.),
 the Gaussian(R) 98 system (copyright 1998, Gaussian, Inc.),
 the Gaussian(R) 94 system (copyright 1995, Gaussian, Inc.),
 the Gaussian 92(TM) system (copyright 1992, Gaussian, Inc.),
 the Gaussian 90(TM) system (copyright 1990, Gaussian, Inc.),
 the Gaussian 88(TM) system (copyright 1988, Gaussian, Inc.),
 the Gaussian 86(TM) system (copyright 1986, Carnegie Mellon
 University), and the Gaussian 82(TM) system (copyright 1983,
 Carnegie Mellon University). Gaussian is a federally registered
 trademark of Gaussian, Inc.
  
 This software contains proprietary and confidential information,
 including trade secrets, belonging to Gaussian, Inc.
  
 This software is provided under written license and may be
 used, copied, transmitted, or stored only in accord with that
 written license.
  
 The following legend is applicable only to US Government
 contracts under FAR:
  
                    RESTRICTED RIGHTS LEGEND
  
 Use, reproduction and disclosure by the US Government is
 subject to restrictions as set forth in subparagraphs (a)
 and (c) of the Commercial Computer Software - Restricted
 Rights clause in FAR 52.227-19.
  
 Gaussian, Inc.
 340 Quinnipiac St., Bldg. 40, Wallingford CT 06492
  
  
 ---------------------------------------------------------------
 Warning -- This program may not be used in any manner that
 competes with the business of Gaussian, Inc. or will provide
 assistance to any competitor of Gaussian, Inc.  The licensee
 of this program is prohibited from giving any competitor of
 Gaussian, Inc. access to this program.  By using this program,
 the user acknowledges that Gaussian, Inc. is engaged in the
 business of creating and licensing software in the field of
 computational chemistry and represents and warrants to the
 licensee that it is not a competitor of Gaussian, Inc. and that
 it will not use this program in any manner prohibited above.
 ---------------------------------------------------------------
  

 Cite this work as:
 Gaussian 09, Revision D.01,
 M. J. Frisch, G. W. Trucks, H. B. Schlegel, G. E. Scuseria, 
 M. A. Robb, J. R. Cheeseman, G. Scalmani, V. Barone, B. Mennucci, 
 G. A. Petersson, H. Nakatsuji, M. Caricato, X. Li, H. P. Hratchian, 
 A. F. Izmaylov, J. Bloino, G. Zheng, J. L. Sonnenberg, M. Hada, 
 M. Ehara, K. Toyota, R. Fukuda, J. Hasegawa, M. Ishida, T. Nakajima, 
 Y. Honda, O. Kitao, H. Nakai, T. Vreven, J. A. Montgomery, Jr., 
 J. E. Peralta, F. Ogliaro, M. Bearpark, J. J. Heyd, E. Brothers, 
 K. N. Kudin, V. N. Staroverov, T. Keith, R. Kobayashi, J. Normand, 
 K. Raghavachari, A. Rendell, J. C. Burant, S. S. Iyengar, J. Tomasi, 
 M. Cossi, N. Rega, J. M. Millam, M. Klene, J. E. Knox, J. B. Cross, 
 V. Bakken, C. Adamo, J. Jaramillo, R. Gomperts, R. E. Stratmann, 
 O. Yazyev, A. J. Austin, R. Cammi, C. Pomelli, J. W. Ochterski, 
 R. L. Martin, K. Morokuma, V. G. Zakrzewski, G. A. Voth, 
 P. Salvador, J. J. Dannenberg, S. Dapprich, A. D. Daniels, 
 O. Farkas, J. B. Foresman, J. V. Ortiz, J. Cioslowski, 
 and D. J. Fox, Gaussian, Inc., Wallingford CT, 2013.
 
 ******************************************
 Gaussian 09:  IA32W-G09RevD.01 24-Apr-2013
                01-Apr-2024 
 ******************************************
 %chk=C:\Users\GHS Azim Shah\Desktop\comp10.chk
 -----------------------------------
 # opt b3lyp/6-31g geom=connectivity
 -----------------------------------
 1/14=-1,18=20,19=15,26=3,38=1,57=2/1,3;
 2/9=110,12=2,17=6,18=5,40=1/2;
 3/5=1,6=6,11=2,16=1,25=1,30=1,71=1,74=-5/1,2,3;
 4//1;
 5/5=2,38=5/2;
 6/7=2,8=2,9=2,10=2,28=1/1;
 7//1,2,3,16;
 1/14=-1,18=20,19=15,26=3/3(2);
 2/9=110/2;
 99//99;
 2/9=110/2;
 3/5=1,6=6,11=2,16=1,25=1,30=1,71=1,74=-5/1,2,3;
 4/5=5,16=3,69=1/1;
 5/5=2,38=5/2;
 7//1,2,3,16;
 1/14=-1,18=20,19=15,26=3/3(-5);
 2/9=110/2;
 6/7=2,8=2,9=2,10=2,19=2,28=1/1;
 99/9=1/99;
 ------
 comp10
 ------
 Symbolic Z-matrix:
 Charge =  0 Multiplicity = 1
 C                    -22.2145  -3.947     0. 
 C                    -21.1601  -2.8481    0. 
 C                    -19.7722  -3.4752    0. 
 C                    -18.7177  -2.3763    0. 
 C                    -17.3298  -3.0035    0. 
 C                    -16.2754  -1.9045    0. 
 C                    -14.8875  -2.5317    0. 
 C                    -13.833   -1.4328    0. 
 C                    -12.4452  -2.06      0. 
 C                    -11.3907  -0.961     0. 
 C                    -10.0028  -1.5882    0. 
 C                    -8.9483   -0.4893    0. 
 C                    -7.5605   -1.1164    0. 
 C                    -6.506    -0.0175    0. 
 C                    -5.1181   -0.6447    0. 
 C                    -4.0636    0.4542    0. 
 C                    -2.6758   -0.1729    0. 
 C                    -1.6213    0.926     0. 
 C                    -0.2334    0.2988    0. 
 C                     0.821     1.3977    0. 
 C                     2.2089    0.7706    0. 
 C                     3.2634    1.8695    0. 
 C                     4.6513    1.2423    0. 
 C                     5.7057    2.3412    0. 
 C                     7.0936    1.7141    0. 
 C                     8.1481    2.813     0. 
 C                     9.536     2.1858    0. 
 C                     10.5904   3.2848    0. 
 C                     11.9783   2.6576    0. 
 C                     13.0328   3.7565    0. 
 C                     14.4207   3.1293    0. 
 H                    -23.2288  -3.4886    0. 
 H                    -22.0928  -4.5772   -0.9093 
 H                    -22.0927  -4.5778    0.9088 
 H                    -21.2818  -2.2178    0.9093 
 H                    -21.2819  -2.2172   -0.9088 
 H                    -19.6505  -4.1055   -0.9093 
 H                    -19.6503  -4.1061    0.9088 
 H                    -18.8395  -1.7461    0.9093 
 H                    -18.8396  -1.7454   -0.9088 
 H                    -17.2081  -3.6337   -0.9093 
 H                    -17.208   -3.6343    0.9088 
 H                    -16.3971  -1.2743    0.9093 
 H                    -16.3972  -1.2737   -0.9088 
 H                    -14.7658  -3.1619   -0.9093 
 H                    -14.7656  -3.1626    0.9088 
 H                    -13.9548  -0.8026    0.9093 
 H                    -13.9549  -0.8019   -0.9088 
 H                    -12.3234  -2.6902   -0.9093 
 H                    -12.3233  -2.6908    0.9088 
 H                    -11.5124  -0.3308    0.9093 
 H                    -11.5125  -0.3302   -0.9088 
 H                    -9.8811   -2.2184   -0.9093 
 H                    -9.881    -2.2191    0.9088 
 H                    -9.0701    0.141     0.9093 
 H                    -9.0702    0.1416   -0.9088 
 H                    -7.4387   -1.7467   -0.9093 
 H                    -7.4386   -1.7473    0.9088 
 H                    -6.6277    0.6127    0.9093 
 H                    -6.6278    0.6133   -0.9088 
 H                    -4.9964   -1.2749   -0.9093 
 H                    -4.9963   -1.2755    0.9088 
 H                    -4.1854    1.0845    0.9093 
 H                    -4.1855    1.0851   -0.9088 
 H                    -2.554    -0.8032   -0.9093 
 H                    -2.5539   -0.8038    0.9088 
 H                    -1.743     1.5562    0.9093 
 H                    -1.7432    1.5568   -0.9088 
 H                    -0.1117   -0.3314   -0.9093 
 H                    -0.1116   -0.332     0.9088 
 H                     0.6993    2.028     0.9093 
 H                     0.6992    2.0286   -0.9088 
 H                     2.3307    0.1403   -0.9093 
 H                     2.3308    0.1397    0.9088 
 H                     3.1417    2.4997    0.9093 
 H                     3.1415    2.5004   -0.9088 
 H                     4.773     0.6121   -0.9093 
 H                     4.7731    0.6115    0.9088 
 H                     5.584     2.9715    0.9093 
 H                     5.5839    2.9721   -0.9088 
 H                     7.2153    1.0838   -0.9093 
 H                     7.2155    1.0832    0.9088 
 H                     8.0264    3.4432    0.9093 
 H                     8.0262    3.4439   -0.9088 
 H                     9.6577    1.5556   -0.9093 
 H                     9.6578    1.555     0.9088 
 H                     10.4687   3.915     0.9093 
 H                     10.4686   3.9156   -0.9088 
 H                     12.1      2.0274   -0.9093 
 H                     12.1002   2.0267    0.9088 
 H                     12.911    4.3867    0.9093 
 H                     12.9109   4.3874   -0.9088 
 H                     15.1913   3.9324    0. 
 H                     14.5424   2.4991   -0.9093 
 H                     14.5425   2.4985    0.9088 
 

 GradGradGradGradGradGradGradGradGradGradGradGradGradGradGradGradGradGrad
 Berny optimization.
 Initialization pass.
                           ----------------------------
                           !    Initial Parameters    !
                           ! (Angstroms and Degrees)  !
 --------------------------                            --------------------------
 ! Name  Definition              Value          Derivative Info.                !
 --------------------------------------------------------------------------------
 ! R1    R(1,2)                  1.5229         estimate D2E/DX2                !
 ! R2    R(1,32)                 1.1131         estimate D2E/DX2                !
 ! R3    R(1,33)                 1.113          estimate D2E/DX2                !
 ! R4    R(1,34)                 1.113          estimate D2E/DX2                !
 ! R5    R(2,3)                  1.523          estimate D2E/DX2                !
 ! R6    R(2,35)                 1.1131         estimate D2E/DX2                !
 ! R7    R(2,36)                 1.113          estimate D2E/DX2                !
 ! R8    R(3,4)                  1.523          estimate D2E/DX2                !
 ! R9    R(3,37)                 1.1131         estimate D2E/DX2                !
 ! R10   R(3,38)                 1.113          estimate D2E/DX2                !
 ! R11   R(4,5)                  1.523          estimate D2E/DX2                !
 ! R12   R(4,39)                 1.113          estimate D2E/DX2                !
 ! R13   R(4,40)                 1.113          estimate D2E/DX2                !
 ! R14   R(5,6)                  1.523          estimate D2E/DX2                !
 ! R15   R(5,41)                 1.113          estimate D2E/DX2                !
 ! R16   R(5,42)                 1.113          estimate D2E/DX2                !
 ! R17   R(6,7)                  1.523          estimate D2E/DX2                !
 ! R18   R(6,43)                 1.113          estimate D2E/DX2                !
 ! R19   R(6,44)                 1.113          estimate D2E/DX2                !
 ! R20   R(7,8)                  1.523          estimate D2E/DX2                !
 ! R21   R(7,45)                 1.113          estimate D2E/DX2                !
 ! R22   R(7,46)                 1.113          estimate D2E/DX2                !
 ! R23   R(8,9)                  1.5229         estimate D2E/DX2                !
 ! R24   R(8,47)                 1.113          estimate D2E/DX2                !
 ! R25   R(8,48)                 1.113          estimate D2E/DX2                !
 ! R26   R(9,10)                 1.5231         estimate D2E/DX2                !
 ! R27   R(9,49)                 1.113          estimate D2E/DX2                !
 ! R28   R(9,50)                 1.113          estimate D2E/DX2                !
 ! R29   R(10,11)                1.523          estimate D2E/DX2                !
 ! R30   R(10,51)                1.113          estimate D2E/DX2                !
 ! R31   R(10,52)                1.113          estimate D2E/DX2                !
 ! R32   R(11,12)                1.523          estimate D2E/DX2                !
 ! R33   R(11,53)                1.113          estimate D2E/DX2                !
 ! R34   R(11,54)                1.113          estimate D2E/DX2                !
 ! R35   R(12,13)                1.5229         estimate D2E/DX2                !
 ! R36   R(12,55)                1.1131         estimate D2E/DX2                !
 ! R37   R(12,56)                1.113          estimate D2E/DX2                !
 ! R38   R(13,14)                1.523          estimate D2E/DX2                !
 ! R39   R(13,57)                1.1131         estimate D2E/DX2                !
 ! R40   R(13,58)                1.113          estimate D2E/DX2                !
 ! R41   R(14,15)                1.523          estimate D2E/DX2                !
 ! R42   R(14,59)                1.113          estimate D2E/DX2                !
 ! R43   R(14,60)                1.113          estimate D2E/DX2                !
 ! R44   R(15,16)                1.523          estimate D2E/DX2                !
 ! R45   R(15,61)                1.113          estimate D2E/DX2                !
 ! R46   R(15,62)                1.113          estimate D2E/DX2                !
 ! R47   R(16,17)                1.5229         estimate D2E/DX2                !
 ! R48   R(16,63)                1.1131         estimate D2E/DX2                !
 ! R49   R(16,64)                1.113          estimate D2E/DX2                !
 ! R50   R(17,18)                1.523          estimate D2E/DX2                !
 ! R51   R(17,65)                1.1131         estimate D2E/DX2                !
 ! R52   R(17,66)                1.113          estimate D2E/DX2                !
 ! R53   R(18,19)                1.523          estimate D2E/DX2                !
 ! R54   R(18,67)                1.113          estimate D2E/DX2                !
 ! R55   R(18,68)                1.113          estimate D2E/DX2                !
 ! R56   R(19,20)                1.5229         estimate D2E/DX2                !
 ! R57   R(19,69)                1.113          estimate D2E/DX2                !
 ! R58   R(19,70)                1.113          estimate D2E/DX2                !
 ! R59   R(20,21)                1.523          estimate D2E/DX2                !
 ! R60   R(20,71)                1.1131         estimate D2E/DX2                !
 ! R61   R(20,72)                1.113          estimate D2E/DX2                !
 ! R62   R(21,22)                1.523          estimate D2E/DX2                !
 ! R63   R(21,73)                1.1131         estimate D2E/DX2                !
 ! R64   R(21,74)                1.113          estimate D2E/DX2                !
 ! R65   R(22,23)                1.523          estimate D2E/DX2                !
 ! R66   R(22,75)                1.113          estimate D2E/DX2                !
 ! R67   R(22,76)                1.113          estimate D2E/DX2                !
 ! R68   R(23,24)                1.5229         estimate D2E/DX2                !
 ! R69   R(23,77)                1.113          estimate D2E/DX2                !
 ! R70   R(23,78)                1.113          estimate D2E/DX2                !
 ! R71   R(24,25)                1.523          estimate D2E/DX2                !
 ! R72   R(24,79)                1.1131         estimate D2E/DX2                !
 ! R73   R(24,80)                1.113          estimate D2E/DX2                !
 ! R74   R(25,26)                1.523          estimate D2E/DX2                !
 ! R75   R(25,81)                1.1131         estimate D2E/DX2                !
 ! R76   R(25,82)                1.113          estimate D2E/DX2                !
 ! R77   R(26,27)                1.523          estimate D2E/DX2                !
 ! R78   R(26,83)                1.113          estimate D2E/DX2                !
 ! R79   R(26,84)                1.113          estimate D2E/DX2                !
 ! R80   R(27,28)                1.523          estimate D2E/DX2                !
 ! R81   R(27,85)                1.113          estimate D2E/DX2                !
 ! R82   R(27,86)                1.113          estimate D2E/DX2                !
 ! R83   R(28,29)                1.523          estimate D2E/DX2                !
 ! R84   R(28,87)                1.113          estimate D2E/DX2                !
 ! R85   R(28,88)                1.113          estimate D2E/DX2                !
 ! R86   R(29,30)                1.523          estimate D2E/DX2                !
 ! R87   R(29,89)                1.113          estimate D2E/DX2                !
 ! R88   R(29,90)                1.113          estimate D2E/DX2                !
 ! R89   R(30,31)                1.523          estimate D2E/DX2                !
 ! R90   R(30,91)                1.113          estimate D2E/DX2                !
 ! R91   R(30,92)                1.113          estimate D2E/DX2                !
 ! R92   R(31,93)                1.113          estimate D2E/DX2                !
 ! R93   R(31,94)                1.113          estimate D2E/DX2                !
 ! R94   R(31,95)                1.113          estimate D2E/DX2                !
 ! A1    A(2,1,32)             109.4961         estimate D2E/DX2                !
 ! A2    A(2,1,33)             109.4422         estimate D2E/DX2                !
 ! A3    A(2,1,34)             109.4631         estimate D2E/DX2                !
 ! A4    A(32,1,33)            109.4403         estimate D2E/DX2                !
 ! A5    A(32,1,34)            109.4598         estimate D2E/DX2                !
 ! A6    A(33,1,34)            109.5257         estimate D2E/DX2                !
 ! A7    A(1,2,3)              109.501          estimate D2E/DX2                !
 ! A8    A(1,2,35)             109.4452         estimate D2E/DX2                !
 ! A9    A(1,2,36)             109.4661         estimate D2E/DX2                !
 ! A10   A(3,2,35)             109.4391         estimate D2E/DX2                !
 ! A11   A(3,2,36)             109.4586         estimate D2E/DX2                !
 ! A12   A(35,2,36)            109.5174         estimate D2E/DX2                !
 ! A13   A(2,3,4)              109.5038         estimate D2E/DX2                !
 ! A14   A(2,3,37)             109.4391         estimate D2E/DX2                !
 ! A15   A(2,3,38)             109.4634         estimate D2E/DX2                !
 ! A16   A(4,3,37)             109.4438         estimate D2E/DX2                !
 ! A17   A(4,3,38)             109.4607         estimate D2E/DX2                !
 ! A18   A(37,3,38)            109.5166         estimate D2E/DX2                !
 ! A19   A(3,4,5)              109.5003         estimate D2E/DX2                !
 ! A20   A(3,4,39)             109.4369         estimate D2E/DX2                !
 ! A21   A(3,4,40)             109.4607         estimate D2E/DX2                !
 ! A22   A(5,4,39)             109.4443         estimate D2E/DX2                !
 ! A23   A(5,4,40)             109.4651         estimate D2E/DX2                !
 ! A24   A(39,4,40)            109.52           estimate D2E/DX2                !
 ! A25   A(4,5,6)              109.495          estimate D2E/DX2                !
 ! A26   A(4,5,41)             109.4396         estimate D2E/DX2                !
 ! A27   A(4,5,42)             109.4591         estimate D2E/DX2                !
 ! A28   A(6,5,41)             109.4435         estimate D2E/DX2                !
 ! A29   A(6,5,42)             109.4644         estimate D2E/DX2                !
 ! A30   A(41,5,42)            109.5257         estimate D2E/DX2                !
 ! A31   A(5,6,7)              109.495          estimate D2E/DX2                !
 ! A32   A(5,6,43)             109.4435         estimate D2E/DX2                !
 ! A33   A(5,6,44)             109.4644         estimate D2E/DX2                !
 ! A34   A(7,6,43)             109.4396         estimate D2E/DX2                !
 ! A35   A(7,6,44)             109.4591         estimate D2E/DX2                !
 ! A36   A(43,6,44)            109.5257         estimate D2E/DX2                !
 ! A37   A(6,7,8)              109.5003         estimate D2E/DX2                !
 ! A38   A(6,7,45)             109.4396         estimate D2E/DX2                !
 ! A39   A(6,7,46)             109.4651         estimate D2E/DX2                !
 ! A40   A(8,7,45)             109.4409         estimate D2E/DX2                !
 ! A41   A(8,7,46)             109.4607         estimate D2E/DX2                !
 ! A42   A(45,7,46)            109.5208         estimate D2E/DX2                !
 ! A43   A(7,8,9)              109.4988         estimate D2E/DX2                !
 ! A44   A(7,8,47)             109.4369         estimate D2E/DX2                !
 ! A45   A(7,8,48)             109.4607         estimate D2E/DX2                !
 ! A46   A(9,8,47)             109.4451         estimate D2E/DX2                !
 ! A47   A(9,8,48)             109.4658         estimate D2E/DX2                !
 ! A48   A(47,8,48)            109.52           estimate D2E/DX2                !
 ! A49   A(8,9,10)             109.4962         estimate D2E/DX2                !
 ! A50   A(8,9,49)             109.4451         estimate D2E/DX2                !
 ! A51   A(8,9,50)             109.4646         estimate D2E/DX2                !
 ! A52   A(10,9,49)            109.4382         estimate D2E/DX2                !
 ! A53   A(10,9,50)            109.4591         estimate D2E/DX2                !
 ! A54   A(49,9,50)            109.5241         estimate D2E/DX2                !
 ! A55   A(9,10,11)            109.4977         estimate D2E/DX2                !
 ! A56   A(9,10,51)            109.4422         estimate D2E/DX2                !
 ! A57   A(9,10,52)            109.4631         estimate D2E/DX2                !
 ! A58   A(11,10,51)           109.4396         estimate D2E/DX2                !
 ! A59   A(11,10,52)           109.4591         estimate D2E/DX2                !
 ! A60   A(51,10,52)           109.5257         estimate D2E/DX2                !
 ! A61   A(10,11,12)           109.5003         estimate D2E/DX2                !
 ! A62   A(10,11,53)           109.4396         estimate D2E/DX2                !
 ! A63   A(10,11,54)           109.4603         estimate D2E/DX2                !
 ! A64   A(12,11,53)           109.4409         estimate D2E/DX2                !
 ! A65   A(12,11,54)           109.4647         estimate D2E/DX2                !
 ! A66   A(53,11,54)           109.5216         estimate D2E/DX2                !
 ! A67   A(11,12,13)           109.5022         estimate D2E/DX2                !
 ! A68   A(11,12,55)           109.4398         estimate D2E/DX2                !
 ! A69   A(11,12,56)           109.4607         estimate D2E/DX2                !
 ! A70   A(13,12,55)           109.4446         estimate D2E/DX2                !
 ! A71   A(13,12,56)           109.4641         estimate D2E/DX2                !
 ! A72   A(55,12,56)           109.5158         estimate D2E/DX2                !
 ! A73   A(12,13,14)           109.5022         estimate D2E/DX2                !
 ! A74   A(12,13,57)           109.4446         estimate D2E/DX2                !
 ! A75   A(12,13,58)           109.4641         estimate D2E/DX2                !
 ! A76   A(14,13,57)           109.4398         estimate D2E/DX2                !
 ! A77   A(14,13,58)           109.4607         estimate D2E/DX2                !
 ! A78   A(57,13,58)           109.5158         estimate D2E/DX2                !
 ! A79   A(13,14,15)           109.5003         estimate D2E/DX2                !
 ! A80   A(13,14,59)           109.4409         estimate D2E/DX2                !
 ! A81   A(13,14,60)           109.4618         estimate D2E/DX2                !
 ! A82   A(15,14,59)           109.4396         estimate D2E/DX2                !
 ! A83   A(15,14,60)           109.4591         estimate D2E/DX2                !
 ! A84   A(59,14,60)           109.5257         estimate D2E/DX2                !
 ! A85   A(14,15,16)           109.5003         estimate D2E/DX2                !
 ! A86   A(14,15,61)           109.4396         estimate D2E/DX2                !
 ! A87   A(14,15,62)           109.4591         estimate D2E/DX2                !
 ! A88   A(16,15,61)           109.4409         estimate D2E/DX2                !
 ! A89   A(16,15,62)           109.4618         estimate D2E/DX2                !
 ! A90   A(61,15,62)           109.5257         estimate D2E/DX2                !
 ! A91   A(15,16,17)           109.5022         estimate D2E/DX2                !
 ! A92   A(15,16,63)           109.4398         estimate D2E/DX2                !
 ! A93   A(15,16,64)           109.4607         estimate D2E/DX2                !
 ! A94   A(17,16,63)           109.4446         estimate D2E/DX2                !
 ! A95   A(17,16,64)           109.4641         estimate D2E/DX2                !
 ! A96   A(63,16,64)           109.5158         estimate D2E/DX2                !
 ! A97   A(16,17,18)           109.5022         estimate D2E/DX2                !
 ! A98   A(16,17,65)           109.4446         estimate D2E/DX2                !
 ! A99   A(16,17,66)           109.4641         estimate D2E/DX2                !
 ! A100  A(18,17,65)           109.4398         estimate D2E/DX2                !
 ! A101  A(18,17,66)           109.4607         estimate D2E/DX2                !
 ! A102  A(65,17,66)           109.5158         estimate D2E/DX2                !
 ! A103  A(17,18,19)           109.5003         estimate D2E/DX2                !
 ! A104  A(17,18,67)           109.4409         estimate D2E/DX2                !
 ! A105  A(17,18,68)           109.4578         estimate D2E/DX2                !
 ! A106  A(19,18,67)           109.4396         estimate D2E/DX2                !
 ! A107  A(19,18,68)           109.4639         estimate D2E/DX2                !
 ! A108  A(67,18,68)           109.5249         estimate D2E/DX2                !
 ! A109  A(18,19,20)           109.4976         estimate D2E/DX2                !
 ! A110  A(18,19,69)           109.4396         estimate D2E/DX2                !
 ! A111  A(18,19,70)           109.4591         estimate D2E/DX2                !
 ! A112  A(20,19,69)           109.4422         estimate D2E/DX2                !
 ! A113  A(20,19,70)           109.4631         estimate D2E/DX2                !
 ! A114  A(69,19,70)           109.5257         estimate D2E/DX2                !
 ! A115  A(19,20,21)           109.501          estimate D2E/DX2                !
 ! A116  A(19,20,71)           109.4452         estimate D2E/DX2                !
 ! A117  A(19,20,72)           109.4661         estimate D2E/DX2                !
 ! A118  A(21,20,71)           109.4391         estimate D2E/DX2                !
 ! A119  A(21,20,72)           109.4586         estimate D2E/DX2                !
 ! A120  A(71,20,72)           109.5174         estimate D2E/DX2                !
 ! A121  A(20,21,22)           109.5038         estimate D2E/DX2                !
 ! A122  A(20,21,73)           109.4438         estimate D2E/DX2                !
 ! A123  A(20,21,74)           109.4634         estimate D2E/DX2                !
 ! A124  A(22,21,73)           109.4398         estimate D2E/DX2                !
 ! A125  A(22,21,74)           109.4607         estimate D2E/DX2                !
 ! A126  A(73,21,74)           109.5158         estimate D2E/DX2                !
 ! A127  A(21,22,23)           109.5003         estimate D2E/DX2                !
 ! A128  A(21,22,75)           109.4409         estimate D2E/DX2                !
 ! A129  A(21,22,76)           109.4607         estimate D2E/DX2                !
 ! A130  A(23,22,75)           109.4396         estimate D2E/DX2                !
 ! A131  A(23,22,76)           109.4651         estimate D2E/DX2                !
 ! A132  A(75,22,76)           109.5208         estimate D2E/DX2                !
 ! A133  A(22,23,24)           109.4976         estimate D2E/DX2                !
 ! A134  A(22,23,77)           109.4396         estimate D2E/DX2                !
 ! A135  A(22,23,78)           109.4591         estimate D2E/DX2                !
 ! A136  A(24,23,77)           109.4422         estimate D2E/DX2                !
 ! A137  A(24,23,78)           109.4631         estimate D2E/DX2                !
 ! A138  A(77,23,78)           109.5257         estimate D2E/DX2                !
 ! A139  A(23,24,25)           109.501          estimate D2E/DX2                !
 ! A140  A(23,24,79)           109.4452         estimate D2E/DX2                !
 ! A141  A(23,24,80)           109.4661         estimate D2E/DX2                !
 ! A142  A(25,24,79)           109.4391         estimate D2E/DX2                !
 ! A143  A(25,24,80)           109.4586         estimate D2E/DX2                !
 ! A144  A(79,24,80)           109.5174         estimate D2E/DX2                !
 ! A145  A(24,25,26)           109.5038         estimate D2E/DX2                !
 ! A146  A(24,25,81)           109.4391         estimate D2E/DX2                !
 ! A147  A(24,25,82)           109.4634         estimate D2E/DX2                !
 ! A148  A(26,25,81)           109.4438         estimate D2E/DX2                !
 ! A149  A(26,25,82)           109.4607         estimate D2E/DX2                !
 ! A150  A(81,25,82)           109.5166         estimate D2E/DX2                !
 ! A151  A(25,26,27)           109.5003         estimate D2E/DX2                !
 ! A152  A(25,26,83)           109.4409         estimate D2E/DX2                !
 ! A153  A(25,26,84)           109.4607         estimate D2E/DX2                !
 ! A154  A(27,26,83)           109.4396         estimate D2E/DX2                !
 ! A155  A(27,26,84)           109.4651         estimate D2E/DX2                !
 ! A156  A(83,26,84)           109.5208         estimate D2E/DX2                !
 ! A157  A(26,27,28)           109.495          estimate D2E/DX2                !
 ! A158  A(26,27,85)           109.4396         estimate D2E/DX2                !
 ! A159  A(26,27,86)           109.4591         estimate D2E/DX2                !
 ! A160  A(28,27,85)           109.4435         estimate D2E/DX2                !
 ! A161  A(28,27,86)           109.4644         estimate D2E/DX2                !
 ! A162  A(85,27,86)           109.5257         estimate D2E/DX2                !
 ! A163  A(27,28,29)           109.495          estimate D2E/DX2                !
 ! A164  A(27,28,87)           109.4435         estimate D2E/DX2                !
 ! A165  A(27,28,88)           109.4644         estimate D2E/DX2                !
 ! A166  A(29,28,87)           109.4396         estimate D2E/DX2                !
 ! A167  A(29,28,88)           109.4591         estimate D2E/DX2                !
 ! A168  A(87,28,88)           109.5257         estimate D2E/DX2                !
 ! A169  A(28,29,30)           109.5003         estimate D2E/DX2                !
 ! A170  A(28,29,89)           109.4396         estimate D2E/DX2                !
 ! A171  A(28,29,90)           109.4651         estimate D2E/DX2                !
 ! A172  A(30,29,89)           109.4409         estimate D2E/DX2                !
 ! A173  A(30,29,90)           109.4607         estimate D2E/DX2                !
 ! A174  A(89,29,90)           109.5208         estimate D2E/DX2                !
 ! A175  A(29,30,31)           109.5003         estimate D2E/DX2                !
 ! A176  A(29,30,91)           109.4369         estimate D2E/DX2                !
 ! A177  A(29,30,92)           109.4607         estimate D2E/DX2                !
 ! A178  A(31,30,91)           109.4443         estimate D2E/DX2                !
 ! A179  A(31,30,92)           109.4651         estimate D2E/DX2                !
 ! A180  A(91,30,92)           109.52           estimate D2E/DX2                !
 ! A181  A(30,31,93)           109.4984         estimate D2E/DX2                !
 ! A182  A(30,31,94)           109.4396         estimate D2E/DX2                !
 ! A183  A(30,31,95)           109.4591         estimate D2E/DX2                !
 ! A184  A(93,31,94)           109.4418         estimate D2E/DX2                !
 ! A185  A(93,31,95)           109.4627         estimate D2E/DX2                !
 ! A186  A(94,31,95)           109.5257         estimate D2E/DX2                !
 ! D1    D(32,1,2,3)           180.0            estimate D2E/DX2                !
 ! D2    D(32,1,2,35)           60.0371         estimate D2E/DX2                !
 ! D3    D(32,1,2,36)          -60.0004         estimate D2E/DX2                !
 ! D4    D(33,1,2,3)           -60.0404         estimate D2E/DX2                !
 ! D5    D(33,1,2,35)          179.9967         estimate D2E/DX2                !
 ! D6    D(33,1,2,36)           59.9593         estimate D2E/DX2                !
 ! D7    D(34,1,2,3)            60.0037         estimate D2E/DX2                !
 ! D8    D(34,1,2,35)          -59.9593         estimate D2E/DX2                !
 ! D9    D(34,1,2,36)         -179.9967         estimate D2E/DX2                !
 ! D10   D(1,2,3,4)            180.0            estimate D2E/DX2                !
 ! D11   D(1,2,3,37)            60.0334         estimate D2E/DX2                !
 ! D12   D(1,2,3,38)           -59.9978         estimate D2E/DX2                !
 ! D13   D(35,2,3,4)           -60.0334         estimate D2E/DX2                !
 ! D14   D(35,2,3,37)          180.0            estimate D2E/DX2                !
 ! D15   D(35,2,3,38)           59.9689         estimate D2E/DX2                !
 ! D16   D(36,2,3,4)            59.9958         estimate D2E/DX2                !
 ! D17   D(36,2,3,37)          -59.9708         estimate D2E/DX2                !
 ! D18   D(36,2,3,38)          179.9981         estimate D2E/DX2                !
 ! D19   D(2,3,4,5)            180.0            estimate D2E/DX2                !
 ! D20   D(2,3,4,39)            60.0361         estimate D2E/DX2                !
 ! D21   D(2,3,4,40)           -59.9961         estimate D2E/DX2                !
 ! D22   D(37,3,4,5)           -60.0363         estimate D2E/DX2                !
 ! D23   D(37,3,4,39)          179.9999         estimate D2E/DX2                !
 ! D24   D(37,3,4,40)           59.9676         estimate D2E/DX2                !
 ! D25   D(38,3,4,5)            59.9961         estimate D2E/DX2                !
 ! D26   D(38,3,4,39)          -59.9677         estimate D2E/DX2                !
 ! D27   D(38,3,4,40)          180.0            estimate D2E/DX2                !
 ! D28   D(3,4,5,6)            180.0            estimate D2E/DX2                !
 ! D29   D(3,4,5,41)            60.0387         estimate D2E/DX2                !
 ! D30   D(3,4,5,42)           -60.0012         estimate D2E/DX2                !
 ! D31   D(39,4,5,6)           -60.0407         estimate D2E/DX2                !
 ! D32   D(39,4,5,41)          179.9981         estimate D2E/DX2                !
 ! D33   D(39,4,5,42)           59.9582         estimate D2E/DX2                !
 ! D34   D(40,4,5,6)            59.9988         estimate D2E/DX2                !
 ! D35   D(40,4,5,41)          -59.9625         estimate D2E/DX2                !
 ! D36   D(40,4,5,42)          179.9976         estimate D2E/DX2                !
 ! D37   D(4,5,6,7)            180.0            estimate D2E/DX2                !
 ! D38   D(4,5,6,43)            60.0412         estimate D2E/DX2                !
 ! D39   D(4,5,6,44)           -60.0045         estimate D2E/DX2                !
 ! D40   D(41,5,6,7)           -60.0412         estimate D2E/DX2                !
 ! D41   D(41,5,6,43)          180.0            estimate D2E/DX2                !
 ! D42   D(41,5,6,44)           59.9544         estimate D2E/DX2                !
 ! D43   D(42,5,6,7)            60.0045         estimate D2E/DX2                !
 ! D44   D(42,5,6,43)          -59.9544         estimate D2E/DX2                !
 ! D45   D(42,5,6,44)         -180.0            estimate D2E/DX2                !
 ! D46   D(5,6,7,8)            180.0            estimate D2E/DX2                !
 ! D47   D(5,6,7,45)            60.0387         estimate D2E/DX2                !
 ! D48   D(5,6,7,46)           -59.9988         estimate D2E/DX2                !
 ! D49   D(43,6,7,8)           -60.0387         estimate D2E/DX2                !
 ! D50   D(43,6,7,45)          180.0            estimate D2E/DX2                !
 ! D51   D(43,6,7,46)           59.9625         estimate D2E/DX2                !
 ! D52   D(44,6,7,8)            60.0012         estimate D2E/DX2                !
 ! D53   D(44,6,7,45)          -59.9601         estimate D2E/DX2                !
 ! D54   D(44,6,7,46)         -179.9976         estimate D2E/DX2                !
 ! D55   D(6,7,8,9)            180.0            estimate D2E/DX2                !
 ! D56   D(6,7,8,47)            60.0361         estimate D2E/DX2                !
 ! D57   D(6,7,8,48)           -59.9961         estimate D2E/DX2                !
 ! D58   D(45,7,8,9)           -60.0395         estimate D2E/DX2                !
 ! D59   D(45,7,8,47)          179.9966         estimate D2E/DX2                !
 ! D60   D(45,7,8,48)           59.9643         estimate D2E/DX2                !
 ! D61   D(46,7,8,9)            59.9961         estimate D2E/DX2                !
 ! D62   D(46,7,8,47)          -59.9677         estimate D2E/DX2                !
 ! D63   D(46,7,8,48)          180.0            estimate D2E/DX2                !
 ! D64   D(7,8,9,10)           180.0            estimate D2E/DX2                !
 ! D65   D(7,8,9,49)            60.0411         estimate D2E/DX2                !
 ! D66   D(7,8,9,50)           -60.0036         estimate D2E/DX2                !
 ! D67   D(47,8,9,10)          -60.0411         estimate D2E/DX2                !
 ! D68   D(47,8,9,49)          180.0            estimate D2E/DX2                !
 ! D69   D(47,8,9,50)           59.9553         estimate D2E/DX2                !
 ! D70   D(48,8,9,10)           59.9993         estimate D2E/DX2                !
 ! D71   D(48,8,9,49)          -59.9596         estimate D2E/DX2                !
 ! D72   D(48,8,9,50)          179.9957         estimate D2E/DX2                !
 ! D73   D(8,9,10,11)          180.0            estimate D2E/DX2                !
 ! D74   D(8,9,10,51)           60.0403         estimate D2E/DX2                !
 ! D75   D(8,9,10,52)          -60.0036         estimate D2E/DX2                !
 ! D76   D(49,9,10,11)         -60.0369         estimate D2E/DX2                !
 ! D77   D(49,9,10,51)        -179.9966         estimate D2E/DX2                !
 ! D78   D(49,9,10,52)          59.9595         estimate D2E/DX2                !
 ! D79   D(50,9,10,11)          60.0002         estimate D2E/DX2                !
 ! D80   D(50,9,10,51)         -59.9595         estimate D2E/DX2                !
 ! D81   D(50,9,10,52)         179.9966         estimate D2E/DX2                !
 ! D82   D(9,10,11,12)         180.0            estimate D2E/DX2                !
 ! D83   D(9,10,11,53)          60.0387         estimate D2E/DX2                !
 ! D84   D(9,10,11,54)         -59.9969         estimate D2E/DX2                !
 ! D85   D(51,10,11,12)        -60.0387         estimate D2E/DX2                !
 ! D86   D(51,10,11,53)       -180.0            estimate D2E/DX2                !
 ! D87   D(51,10,11,54)         59.9644         estimate D2E/DX2                !
 ! D88   D(52,10,11,12)         60.0012         estimate D2E/DX2                !
 ! D89   D(52,10,11,53)        -59.9601         estimate D2E/DX2                !
 ! D90   D(52,10,11,54)       -179.9957         estimate D2E/DX2                !
 ! D91   D(10,11,12,13)        180.0            estimate D2E/DX2                !
 ! D92   D(10,11,12,55)         60.0328         estimate D2E/DX2                !
 ! D93   D(10,11,12,56)        -59.9961         estimate D2E/DX2                !
 ! D94   D(53,11,12,13)        -60.0395         estimate D2E/DX2                !
 ! D95   D(53,11,12,55)        179.9933         estimate D2E/DX2                !
 ! D96   D(53,11,12,56)         59.9643         estimate D2E/DX2                !
 ! D97   D(54,11,12,13)         59.9996         estimate D2E/DX2                !
 ! D98   D(54,11,12,55)        -59.9676         estimate D2E/DX2                !
 ! D99   D(54,11,12,56)       -179.9966         estimate D2E/DX2                !
 ! D100  D(11,12,13,14)        180.0            estimate D2E/DX2                !
 ! D101  D(11,12,13,57)         60.0358         estimate D2E/DX2                !
 ! D102  D(11,12,13,58)        -59.9982         estimate D2E/DX2                !
 ! D103  D(55,12,13,14)        -60.0358         estimate D2E/DX2                !
 ! D104  D(55,12,13,57)        180.0            estimate D2E/DX2                !
 ! D105  D(55,12,13,58)         59.966          estimate D2E/DX2                !
 ! D106  D(56,12,13,14)         59.9982         estimate D2E/DX2                !
 ! D107  D(56,12,13,57)        -59.966          estimate D2E/DX2                !
 ! D108  D(56,12,13,58)        180.0            estimate D2E/DX2                !
 ! D109  D(12,13,14,15)        180.0            estimate D2E/DX2                !
 ! D110  D(12,13,14,59)         60.0395         estimate D2E/DX2                !
 ! D111  D(12,13,14,60)        -60.0028         estimate D2E/DX2                !
 ! D112  D(57,13,14,15)        -60.0328         estimate D2E/DX2                !
 ! D113  D(57,13,14,59)       -179.9933         estimate D2E/DX2                !
 ! D114  D(57,13,14,60)         59.9643         estimate D2E/DX2                !
 ! D115  D(58,13,14,15)         59.9961         estimate D2E/DX2                !
 ! D116  D(58,13,14,59)        -59.9643         estimate D2E/DX2                !
 ! D117  D(58,13,14,60)        179.9933         estimate D2E/DX2                !
 ! D118  D(13,14,15,16)        180.0            estimate D2E/DX2                !
 ! D119  D(13,14,15,61)         60.0387         estimate D2E/DX2                !
 ! D120  D(13,14,15,62)        -60.0012         estimate D2E/DX2                !
 ! D121  D(59,14,15,16)        -60.0387         estimate D2E/DX2                !
 ! D122  D(59,14,15,61)        180.0            estimate D2E/DX2                !
 ! D123  D(59,14,15,62)         59.9601         estimate D2E/DX2                !
 ! D124  D(60,14,15,16)         60.0012         estimate D2E/DX2                !
 ! D125  D(60,14,15,61)        -59.9601         estimate D2E/DX2                !
 ! D126  D(60,14,15,62)        180.0            estimate D2E/DX2                !
 ! D127  D(14,15,16,17)        180.0            estimate D2E/DX2                !
 ! D128  D(14,15,16,63)         60.0328         estimate D2E/DX2                !
 ! D129  D(14,15,16,64)        -59.9961         estimate D2E/DX2                !
 ! D130  D(61,15,16,17)        -60.0395         estimate D2E/DX2                !
 ! D131  D(61,15,16,63)        179.9933         estimate D2E/DX2                !
 ! D132  D(61,15,16,64)         59.9643         estimate D2E/DX2                !
 ! D133  D(62,15,16,17)         60.0028         estimate D2E/DX2                !
 ! D134  D(62,15,16,63)        -59.9643         estimate D2E/DX2                !
 ! D135  D(62,15,16,64)       -179.9933         estimate D2E/DX2                !
 ! D136  D(15,16,17,18)        180.0            estimate D2E/DX2                !
 ! D137  D(15,16,17,65)         60.0358         estimate D2E/DX2                !
 ! D138  D(15,16,17,66)        -59.9982         estimate D2E/DX2                !
 ! D139  D(63,16,17,18)        -60.0358         estimate D2E/DX2                !
 ! D140  D(63,16,17,65)        180.0            estimate D2E/DX2                !
 ! D141  D(63,16,17,66)         59.966          estimate D2E/DX2                !
 ! D142  D(64,16,17,18)         59.9982         estimate D2E/DX2                !
 ! D143  D(64,16,17,65)        -59.966          estimate D2E/DX2                !
 ! D144  D(64,16,17,66)       -180.0            estimate D2E/DX2                !
 ! D145  D(16,17,18,19)        180.0            estimate D2E/DX2                !
 ! D146  D(16,17,18,67)         60.0395         estimate D2E/DX2                !
 ! D147  D(16,17,18,68)        -59.9994         estimate D2E/DX2                !
 ! D148  D(65,17,18,19)        -60.0328         estimate D2E/DX2                !
 ! D149  D(65,17,18,67)       -179.9933         estimate D2E/DX2                !
 ! D150  D(65,17,18,68)         59.9677         estimate D2E/DX2                !
 ! D151  D(66,17,18,19)         59.9961         estimate D2E/DX2                !
 ! D152  D(66,17,18,67)        -59.9643         estimate D2E/DX2                !
 ! D153  D(66,17,18,68)        179.9967         estimate D2E/DX2                !
 ! D154  D(17,18,19,20)        180.0            estimate D2E/DX2                !
 ! D155  D(17,18,19,69)         60.0387         estimate D2E/DX2                !
 ! D156  D(17,18,19,70)        -60.0012         estimate D2E/DX2                !
 ! D157  D(67,18,19,20)        -60.0387         estimate D2E/DX2                !
 ! D158  D(67,18,19,69)        180.0            estimate D2E/DX2                !
 ! D159  D(67,18,19,70)         59.9601         estimate D2E/DX2                !
 ! D160  D(68,18,19,20)         60.0031         estimate D2E/DX2                !
 ! D161  D(68,18,19,69)        -59.9582         estimate D2E/DX2                !
 ! D162  D(68,18,19,70)       -179.9981         estimate D2E/DX2                !
 ! D163  D(18,19,20,21)        180.0            estimate D2E/DX2                !
 ! D164  D(18,19,20,71)         60.0371         estimate D2E/DX2                !
 ! D165  D(18,19,20,72)        -60.0004         estimate D2E/DX2                !
 ! D166  D(69,19,20,21)        -60.0404         estimate D2E/DX2                !
 ! D167  D(69,19,20,71)        179.9967         estimate D2E/DX2                !
 ! D168  D(69,19,20,72)         59.9593         estimate D2E/DX2                !
 ! D169  D(70,19,20,21)         60.0037         estimate D2E/DX2                !
 ! D170  D(70,19,20,71)        -59.9593         estimate D2E/DX2                !
 ! D171  D(70,19,20,72)       -179.9967         estimate D2E/DX2                !
 ! D172  D(19,20,21,22)        180.0            estimate D2E/DX2                !
 ! D173  D(19,20,21,73)         60.0353         estimate D2E/DX2                !
 ! D174  D(19,20,21,74)        -59.9978         estimate D2E/DX2                !
 ! D175  D(71,20,21,22)        -60.0334         estimate D2E/DX2                !
 ! D176  D(71,20,21,73)       -179.9981         estimate D2E/DX2                !
 ! D177  D(71,20,21,74)         59.9689         estimate D2E/DX2                !
 ! D178  D(72,20,21,22)         59.9958         estimate D2E/DX2                !
 ! D179  D(72,20,21,73)        -59.9689         estimate D2E/DX2                !
 ! D180  D(72,20,21,74)        179.9981         estimate D2E/DX2                !
 ! D181  D(20,21,22,23)        180.0            estimate D2E/DX2                !
 ! D182  D(20,21,22,75)         60.0395         estimate D2E/DX2                !
 ! D183  D(20,21,22,76)        -59.9961         estimate D2E/DX2                !
 ! D184  D(73,21,22,23)        -60.0328         estimate D2E/DX2                !
 ! D185  D(73,21,22,75)       -179.9933         estimate D2E/DX2                !
 ! D186  D(73,21,22,76)         59.971          estimate D2E/DX2                !
 ! D187  D(74,21,22,23)         59.9961         estimate D2E/DX2                !
 ! D188  D(74,21,22,75)        -59.9643         estimate D2E/DX2                !
 ! D189  D(74,21,22,76)        180.0            estimate D2E/DX2                !
 ! D190  D(21,22,23,24)        180.0            estimate D2E/DX2                !
 ! D191  D(21,22,23,77)         60.0387         estimate D2E/DX2                !
 ! D192  D(21,22,23,78)        -60.0012         estimate D2E/DX2                !
 ! D193  D(75,22,23,24)        -60.0387         estimate D2E/DX2                !
 ! D194  D(75,22,23,77)        180.0            estimate D2E/DX2                !
 ! D195  D(75,22,23,78)         59.9601         estimate D2E/DX2                !
 ! D196  D(76,22,23,24)         59.9988         estimate D2E/DX2                !
 ! D197  D(76,22,23,77)        -59.9625         estimate D2E/DX2                !
 ! D198  D(76,22,23,78)        179.9976         estimate D2E/DX2                !
 ! D199  D(22,23,24,25)        180.0            estimate D2E/DX2                !
 ! D200  D(22,23,24,79)         60.0371         estimate D2E/DX2                !
 ! D201  D(22,23,24,80)        -60.0004         estimate D2E/DX2                !
 ! D202  D(77,23,24,25)        -60.0404         estimate D2E/DX2                !
 ! D203  D(77,23,24,79)        179.9967         estimate D2E/DX2                !
 ! D204  D(77,23,24,80)         59.9593         estimate D2E/DX2                !
 ! D205  D(78,23,24,25)         60.0037         estimate D2E/DX2                !
 ! D206  D(78,23,24,79)        -59.9593         estimate D2E/DX2                !
 ! D207  D(78,23,24,80)       -179.9967         estimate D2E/DX2                !
 ! D208  D(23,24,25,26)        180.0            estimate D2E/DX2                !
 ! D209  D(23,24,25,81)         60.0334         estimate D2E/DX2                !
 ! D210  D(23,24,25,82)        -59.9978         estimate D2E/DX2                !
 ! D211  D(79,24,25,26)        -60.0334         estimate D2E/DX2                !
 ! D212  D(79,24,25,81)        180.0            estimate D2E/DX2                !
 ! D213  D(79,24,25,82)         59.9689         estimate D2E/DX2                !
 ! D214  D(80,24,25,26)         59.9958         estimate D2E/DX2                !
 ! D215  D(80,24,25,81)        -59.9708         estimate D2E/DX2                !
 ! D216  D(80,24,25,82)        179.9981         estimate D2E/DX2                !
 ! D217  D(24,25,26,27)        180.0            estimate D2E/DX2                !
 ! D218  D(24,25,26,83)         60.0395         estimate D2E/DX2                !
 ! D219  D(24,25,26,84)        -59.9961         estimate D2E/DX2                !
 ! D220  D(81,25,26,27)        -60.0363         estimate D2E/DX2                !
 ! D221  D(81,25,26,83)       -179.9967         estimate D2E/DX2                !
 ! D222  D(81,25,26,84)         59.9676         estimate D2E/DX2                !
 ! D223  D(82,25,26,27)         59.9961         estimate D2E/DX2                !
 ! D224  D(82,25,26,83)        -59.9643         estimate D2E/DX2                !
 ! D225  D(82,25,26,84)        180.0            estimate D2E/DX2                !
 ! D226  D(25,26,27,28)        180.0            estimate D2E/DX2                !
 ! D227  D(25,26,27,85)         60.0387         estimate D2E/DX2                !
 ! D228  D(25,26,27,86)        -60.0012         estimate D2E/DX2                !
 ! D229  D(83,26,27,28)        -60.0387         estimate D2E/DX2                !
 ! D230  D(83,26,27,85)        180.0            estimate D2E/DX2                !
 ! D231  D(83,26,27,86)         59.9601         estimate D2E/DX2                !
 ! D232  D(84,26,27,28)         59.9988         estimate D2E/DX2                !
 ! D233  D(84,26,27,85)        -59.9625         estimate D2E/DX2                !
 ! D234  D(84,26,27,86)        179.9976         estimate D2E/DX2                !
 ! D235  D(26,27,28,29)        180.0            estimate D2E/DX2                !
 ! D236  D(26,27,28,87)         60.0412         estimate D2E/DX2                !
 ! D237  D(26,27,28,88)        -60.0045         estimate D2E/DX2                !
 ! D238  D(85,27,28,29)        -60.0412         estimate D2E/DX2                !
 ! D239  D(85,27,28,87)        180.0            estimate D2E/DX2                !
 ! D240  D(85,27,28,88)         59.9544         estimate D2E/DX2                !
 ! D241  D(86,27,28,29)         60.0045         estimate D2E/DX2                !
 ! D242  D(86,27,28,87)        -59.9544         estimate D2E/DX2                !
 ! D243  D(86,27,28,88)        180.0            estimate D2E/DX2                !
 ! D244  D(27,28,29,30)        180.0            estimate D2E/DX2                !
 ! D245  D(27,28,29,89)         60.0387         estimate D2E/DX2                !
 ! D246  D(27,28,29,90)        -59.9988         estimate D2E/DX2                !
 ! D247  D(87,28,29,30)        -60.0387         estimate D2E/DX2                !
 ! D248  D(87,28,29,89)        180.0            estimate D2E/DX2                !
 ! D249  D(87,28,29,90)         59.9625         estimate D2E/DX2                !
 ! D250  D(88,28,29,30)         60.0012         estimate D2E/DX2                !
 ! D251  D(88,28,29,89)        -59.9601         estimate D2E/DX2                !
 ! D252  D(88,28,29,90)       -179.9976         estimate D2E/DX2                !
 ! D253  D(28,29,30,31)        180.0            estimate D2E/DX2                !
 ! D254  D(28,29,30,91)         60.0361         estimate D2E/DX2                !
 ! D255  D(28,29,30,92)        -59.9961         estimate D2E/DX2                !
 ! D256  D(89,29,30,31)        -60.0395         estimate D2E/DX2                !
 ! D257  D(89,29,30,91)        179.9966         estimate D2E/DX2                !
 ! D258  D(89,29,30,92)         59.9643         estimate D2E/DX2                !
 ! D259  D(90,29,30,31)         59.9961         estimate D2E/DX2                !
 ! D260  D(90,29,30,91)        -59.9677         estimate D2E/DX2                !
 ! D261  D(90,29,30,92)        180.0            estimate D2E/DX2                !
 ! D262  D(29,30,31,93)        180.0            estimate D2E/DX2                !
 ! D263  D(29,30,31,94)         60.0387         estimate D2E/DX2                !
 ! D264  D(29,30,31,95)        -60.0012         estimate D2E/DX2                !
 ! D265  D(91,30,31,93)        -60.0407         estimate D2E/DX2                !
 ! D266  D(91,30,31,94)        179.9981         estimate D2E/DX2                !
 ! D267  D(91,30,31,95)         59.9582         estimate D2E/DX2                !
 ! D268  D(92,30,31,93)         59.9988         estimate D2E/DX2                !
 ! D269  D(92,30,31,94)        -59.9625         estimate D2E/DX2                !
 ! D270  D(92,30,31,95)        179.9976         estimate D2E/DX2                !
 --------------------------------------------------------------------------------
 Trust Radius=3.00D-01 FncErr=1.00D-07 GrdErr=1.00D-06
 Number of steps in this run=    560 maximum allowed number of steps=    570.
 GradGradGradGradGradGradGradGradGradGradGradGradGradGradGradGradGradGrad

 Stoichiometry    C31H64
 Framework group  C1[X(C31H64)]
 Deg. of freedom   279
 Full point group                 C1      NOp   1
 Largest Abelian subgroup         C1      NOp   1
 Largest concise Abelian subgroup C1      NOp   1
                         Standard orientation:                         
 ---------------------------------------------------------------------
 Center     Atomic      Atomic             Coordinates (Angstroms)
 Number     Number       Type             X           Y           Z
 ---------------------------------------------------------------------
      1          6           0       18.656144   -0.421952   -0.000002
      2          6           0       17.412472    0.457037   -0.000002
      3          6           0       16.168690   -0.421899   -0.000002
      4          6           0       14.924920    0.457071   -0.000002
      5          6           0       13.681157   -0.421962   -0.000002
      6          6           0       12.437467    0.457125   -0.000002
      7          6           0       11.193704   -0.421909   -0.000002
      8          6           0        9.949934    0.457062   -0.000002
      9          6           0        8.706270   -0.421953   -0.000002
     10          6           0        7.462481    0.457115   -0.000002
     11          6           0        6.218718   -0.421918   -0.000002
     12          6           0        4.974948    0.457052   -0.000002
     13          6           0        3.731265   -0.421865   -0.000002
     14          6           0        2.487495    0.457105   -0.000002
     15          6           0        1.243732   -0.421928   -0.000002
     16          6           0       -0.000038    0.457042   -0.000002
     17          6           0       -1.243722   -0.421875   -0.000002
     18          6           0       -2.487491    0.457095   -0.000002
     19          6           0       -3.731254   -0.421938   -0.000002
     20          6           0       -4.974926    0.457051   -0.000002
     21          6           0       -6.218708   -0.421884   -0.000002
     22          6           0       -7.462477    0.457086   -0.000002
     23          6           0       -8.706240   -0.421948   -0.000002
     24          6           0       -9.949912    0.457041   -0.000002
     25          6           0      -11.193694   -0.421894   -0.000002
     26          6           0      -12.437463    0.457076   -0.000002
     27          6           0      -13.681226   -0.421958   -0.000002
     28          6           0      -14.924917    0.457129   -0.000002
     29          6           0      -16.168680   -0.421904   -0.000002
     30          6           0      -17.412449    0.457066   -0.000002
     31          6           0      -18.656212   -0.421968   -0.000002
     32          1           0       19.565100    0.220491   -0.000002
     33          1           0       18.656170   -1.063796    0.909298
     34          1           0       18.656186   -1.064404   -0.908802
     35          1           0       17.412427    1.098978   -0.909302
     36          1           0       17.412411    1.099586    0.908798
     37          1           0       16.168736   -1.063840    0.909298
     38          1           0       16.168653   -1.064467   -0.908802
     39          1           0       14.924992    1.098934   -0.909302
     40          1           0       14.924957    1.099640    0.908798
     41          1           0       13.681184   -1.063806    0.909298
     42          1           0       13.681200   -1.064414   -0.908802
     43          1           0       12.437440    1.098968   -0.909302
     44          1           0       12.437425    1.099577    0.908798
     45          1           0       11.193731   -1.063752    0.909298
     46          1           0       11.193667   -1.064477   -0.908802
     47          1           0        9.950006    1.098924   -0.909302
     48          1           0        9.949971    1.099630    0.908798
     49          1           0        8.706198   -1.063815    0.909298
     50          1           0        8.706214   -1.064423   -0.908802
     51          1           0        7.462454    1.098959   -0.909302
     52          1           0        7.462439    1.099567    0.908798
     53          1           0        6.218745   -1.063762    0.909298
     54          1           0        6.218779   -1.064468   -0.908802
     55          1           0        4.975001    1.099012   -0.909302
     56          1           0        4.974985    1.099620    0.908798
     57          1           0        3.731212   -1.063825    0.909298
     58          1           0        3.731227   -1.064433   -0.908802
     59          1           0        2.487468    1.098949   -0.909302
     60          1           0        2.487453    1.099557    0.908798
     61          1           0        1.243758   -1.063772    0.909298
     62          1           0        1.243774   -1.064380   -0.908802
     63          1           0        0.000015    1.099002   -0.909302
     64          1           0       -0.000001    1.099610    0.908798
     65          1           0       -1.243774   -1.063835    0.909298
     66          1           0       -1.243759   -1.064443   -0.908802
     67          1           0       -2.487518    1.098939   -0.909302
     68          1           0       -2.487435    1.099566    0.908798
     69          1           0       -3.731228   -1.063782    0.909298
     70          1           0       -3.731212   -1.064390   -0.908802
     71          1           0       -4.974971    1.098992   -0.909302
     72          1           0       -4.974987    1.099601    0.908798
     73          1           0       -6.218760   -1.063845    0.909298
     74          1           0       -6.218745   -1.064453   -0.908802
     75          1           0       -7.462504    1.098929   -0.909302
     76          1           0       -7.462440    1.099654    0.908798
     77          1           0       -8.706214   -1.063791    0.909298
     78          1           0       -8.706198   -1.064399   -0.908802
     79          1           0       -9.949957    1.098983   -0.909302
     80          1           0       -9.949973    1.099591    0.908798
     81          1           0      -11.193648   -1.063836    0.909298
     82          1           0      -11.193731   -1.064463   -0.908802
     83          1           0      -12.437490    1.098919   -0.909302
     84          1           0      -12.437426    1.099644    0.908798
     85          1           0      -13.681200   -1.063801    0.909298
     86          1           0      -13.681184   -1.064409   -0.908802
     87          1           0      -14.924943    1.098973   -0.909302
     88          1           0      -14.924959    1.099581    0.908798
     89          1           0      -16.168653   -1.063748    0.909298
     90          1           0      -16.168717   -1.064473   -0.908802
     91          1           0      -17.412378    1.098928   -0.909302
     92          1           0      -17.412412    1.099634    0.908798
     93          1           0      -19.565136    0.220412   -0.000002
     94          1           0      -18.656186   -1.063811    0.909298
     95          1           0      -18.656170   -1.064419   -0.908802
 ---------------------------------------------------------------------
 Rotational constants (GHZ):      2.5709500      0.0092574      0.0092416
 Standard basis: 6-31G (6D, 7F)
 There are   407 symmetry adapted cartesian basis functions of A   symmetry.
 There are   407 symmetry adapted basis functions of A   symmetry.
   407 basis functions,   938 primitive gaussians,   407 cartesian basis functions
   125 alpha electrons      125 beta electrons
       nuclear repulsion energy      2487.2286190726 Hartrees.
 NAtoms=   95 NActive=   95 NUniq=   95 SFac= 1.00D+00 NAtFMM=   60 NAOKFM=T Big=T
 Integral buffers will be    262144 words long.
 Raffenetti 2 integral format.
 Two-electron integral symmetry is turned on.
 One-electron integrals computed using PRISM.
 NBasis=   407 RedAO= T EigKep=  2.68D-03  NBF=   407
 NBsUse=   407 1.00D-06 EigRej= -1.00D+00 NBFU=   407
 ExpMin= 1.61D-01 ExpMax= 3.05D+03 ExpMxC= 4.57D+02 IAcc=1 IRadAn=         1 AccDes= 0.00D+00
 Harris functional with IExCor=  402 and IRadAn=       1 diagonalized for initial guess.
 HarFok:  IExCor=  402 AccDes= 0.00D+00 IRadAn=         1 IDoV= 1 UseB2=F ITyADJ=14
 ICtDFT=  3500011 ScaDFX=  1.000000  1.000000  1.000000  1.000000
 FoFCou: FMM=F IPFlag=           0 FMFlag=      100000 FMFlg1=        2001
         NFxFlg=           0 DoJE=T BraDBF=F KetDBF=T FulRan=T
         wScrn=  0.000000 ICntrl=     500 IOpCl=  0 I1Cent=   200000004 NGrid=           0
         NMat0=    1 NMatS0=      1 NMatT0=    0 NMatD0=    1 NMtDS0=    0 NMtDT0=    0
 Petite list used in FoFCou.
 Requested convergence on RMS density matrix=1.00D-08 within 128 cycles.
 Requested convergence on MAX density matrix=1.00D-06.
 Requested convergence on             energy=1.00D-06.
 No special actions if energy rises.
 Integral accuracy reduced to 1.0D-05 until final iterations.
 Initial convergence to 1.0D-05 achieved.  Increase integral accuracy.
 SCF Done:  E(RB3LYP) =  -1219.58095418     A.U. after   11 cycles
            NFock= 11  Conv=0.48D-08     -V/T= 2.0058

 **********************************************************************

            Population analysis using the SCF density.

 **********************************************************************

 Orbital symmetries:
       Occupied  (A) (A) (A) (A) (A) (A) (A) (A) (A) (A) (A) (A)
                 (A) (A) (A) (A) (A) (A) (A) (A) (A) (A) (A) (A)
                 (A) (A) (A) (A) (A) (A) (A) (A) (A) (A) (A) (A)
                 (A) (A) (A) (A) (A) (A) (A) (A) (A) (A) (A) (A)
                 (A) (A) (A) (A) (A) (A) (A) (A) (A) (A) (A) (A)
                 (A) (A) (A) (A) (A) (A) (A) (A) (A) (A) (A) (A)
                 (A) (A) (A) (A) (A) (A) (A) (A) (A) (A) (A) (A)
                 (A) (A) (A) (A) (A) (A) (A) (A) (A) (A) (A) (A)
                 (A) (A) (A) (A) (A) (A) (A) (A) (A) (A) (A) (A)
                 (A) (A) (A) (A) (A) (A) (A) (A) (A) (A) (A) (A)
                 (A) (A) (A) (A) (A)
       Virtual   (A) (A) (A) (A) (A) (A) (A) (A) (A) (A) (A) (A)
                 (A) (A) (A) (A) (A) (A) (A) (A) (A) (A) (A) (A)
                 (A) (A) (A) (A) (A) (A) (A) (A) (A) (A) (A) (A)
                 (A) (A) (A) (A) (A) (A) (A) (A) (A) (A) (A) (A)
                 (A) (A) (A) (A) (A) (A) (A) (A) (A) (A) (A) (A)
                 (A) (A) (A) (A) (A) (A) (A) (A) (A) (A) (A) (A)
                 (A) (A) (A) (A) (A) (A) (A) (A) (A) (A) (A) (A)
                 (A) (A) (A) (A) (A) (A) (A) (A) (A) (A) (A) (A)
                 (A) (A) (A) (A) (A) (A) (A) (A) (A) (A) (A) (A)
                 (A) (A) (A) (A) (A) (A) (A) (A) (A) (A) (A) (A)
                 (A) (A) (A) (A) (A) (A) (A) (A) (A) (A) (A) (A)
                 (A) (A) (A) (A) (A) (A) (A) (A) (A) (A) (A) (A)
                 (A) (A) (A) (A) (A) (A) (A) (A) (A) (A) (A) (A)
                 (A) (A) (A) (A) (A) (A) (A) (A) (A) (A) (A) (A)
                 (A) (A) (A) (A) (A) (A) (A) (A) (A) (A) (A) (A)
                 (A) (A) (A) (A) (A) (A) (A) (A) (A) (A) (A) (A)
                 (A) (A) (A) (A) (A) (A) (A) (A) (A) (A) (A) (A)
                 (A) (A) (A) (A) (A) (A) (A) (A) (A) (A) (A) (A)
                 (A) (A) (A) (A) (A) (A) (A) (A) (A) (A) (A) (A)
                 (A) (A) (A) (A) (A) (A) (A) (A) (A) (A) (A) (A)
                 (A) (A) (A) (A) (A) (A) (A) (A) (A) (A) (A) (A)
                 (A) (A) (A) (A) (A) (A) (A) (A) (A) (A) (A) (A)
                 (A) (A) (A) (A) (A) (A) (A) (A) (A) (A) (A) (A)
                 (A) (A) (A) (A) (A) (A)
 The electronic state is 1-A.
 Alpha  occ. eigenvalues --  -10.16965 -10.16965 -10.16704 -10.16704 -10.16625
 Alpha  occ. eigenvalues --  -10.16625 -10.16586 -10.16586 -10.16566 -10.16566
 Alpha  occ. eigenvalues --  -10.16555 -10.16554 -10.16535 -10.16534 -10.16521
 Alpha  occ. eigenvalues --  -10.16521 -10.16512 -10.16511 -10.16506 -10.16505
 Alpha  occ. eigenvalues --  -10.16502 -10.16501 -10.16499 -10.16497 -10.16494
 Alpha  occ. eigenvalues --  -10.16491 -10.16487 -10.16484 -10.16481 -10.16478
 Alpha  occ. eigenvalues --  -10.16475  -0.81963  -0.81788  -0.81459  -0.80985
 Alpha  occ. eigenvalues --   -0.80372  -0.79625  -0.78744  -0.77735  -0.76600
 Alpha  occ. eigenvalues --   -0.75342  -0.73966  -0.72479  -0.70888  -0.69202
 Alpha  occ. eigenvalues --   -0.67434  -0.65605  -0.63741  -0.61886  -0.60106
 Alpha  occ. eigenvalues --   -0.58502  -0.57502  -0.57388  -0.57282  -0.57096
 Alpha  occ. eigenvalues --   -0.56907  -0.56534  -0.56363  -0.56057  -0.55921
 Alpha  occ. eigenvalues --   -0.55621  -0.55601  -0.49321  -0.49154  -0.48842
 Alpha  occ. eigenvalues --   -0.48396  -0.47826  -0.47138  -0.46341  -0.45444
 Alpha  occ. eigenvalues --   -0.44458  -0.43395  -0.43106  -0.43061  -0.42578
 Alpha  occ. eigenvalues --   -0.42556  -0.42272  -0.41800  -0.41514  -0.41107
 Alpha  occ. eigenvalues --   -0.40851  -0.39974  -0.39920  -0.39767  -0.38734
 Alpha  occ. eigenvalues --   -0.38711  -0.38016  -0.37605  -0.37573  -0.36546
 Alpha  occ. eigenvalues --   -0.36464  -0.35943  -0.35541  -0.35433  -0.34737
 Alpha  occ. eigenvalues --   -0.34506  -0.33997  -0.33733  -0.33705  -0.33376
 Alpha  occ. eigenvalues --   -0.33046  -0.32967  -0.32636  -0.32537  -0.32434
 Alpha  occ. eigenvalues --   -0.32297  -0.32221  -0.32200  -0.32167  -0.32156
 Alpha  occ. eigenvalues --   -0.32130  -0.32111  -0.32109  -0.32067  -0.31958
 Alpha  occ. eigenvalues --   -0.31938  -0.31823  -0.31802  -0.31700  -0.31695
 Alpha  occ. eigenvalues --   -0.31528  -0.29526  -0.27761  -0.26355  -0.25422
 Alpha virt. eigenvalues --    0.08083   0.08202   0.08430   0.08741   0.09115
 Alpha virt. eigenvalues --    0.09532   0.09784   0.09978   0.10019   0.10442
 Alpha virt. eigenvalues --    0.10452   0.10968   0.11045   0.11201   0.11441
 Alpha virt. eigenvalues --    0.11567   0.11820   0.11875   0.12298   0.12482
 Alpha virt. eigenvalues --    0.12761   0.13222   0.13255   0.13855   0.14186
 Alpha virt. eigenvalues --    0.14364   0.15080   0.15255   0.15710   0.16364
 Alpha virt. eigenvalues --    0.16391   0.17124   0.17245   0.17650   0.17714
 Alpha virt. eigenvalues --    0.18519   0.18785   0.18858   0.19457   0.19825
 Alpha virt. eigenvalues --    0.19894   0.20245   0.20271   0.20315   0.20320
 Alpha virt. eigenvalues --    0.20321   0.20369   0.20374   0.20418   0.20450
 Alpha virt. eigenvalues --    0.20691   0.20769   0.21257   0.21304   0.21315
 Alpha virt. eigenvalues --    0.21386   0.21460   0.21721   0.21908   0.21955
 Alpha virt. eigenvalues --    0.22020   0.22157   0.22597   0.22698   0.22750
 Alpha virt. eigenvalues --    0.22802   0.22861   0.22905   0.23171   0.23179
 Alpha virt. eigenvalues --    0.23200   0.23818   0.23899   0.24430   0.24863
 Alpha virt. eigenvalues --    0.25185   0.26019   0.26041   0.26396   0.27171
 Alpha virt. eigenvalues --    0.27261   0.27950   0.28578   0.28885   0.29551
 Alpha virt. eigenvalues --    0.30675   0.31065   0.31329   0.34042   0.34291
 Alpha virt. eigenvalues --    0.37196   0.37392   0.39988   0.40069   0.47081
 Alpha virt. eigenvalues --    0.48084   0.49536   0.51236   0.53058   0.54606
 Alpha virt. eigenvalues --    0.54732   0.55319   0.55648   0.56427   0.57064
 Alpha virt. eigenvalues --    0.58376   0.58877   0.59060   0.59061   0.59116
 Alpha virt. eigenvalues --    0.60816   0.60834   0.61066   0.61087   0.61189
 Alpha virt. eigenvalues --    0.61365   0.61416   0.61567   0.61584   0.61773
 Alpha virt. eigenvalues --    0.61878   0.62097   0.62243   0.62717   0.63275
 Alpha virt. eigenvalues --    0.64104   0.64152   0.64301   0.65301   0.65887
 Alpha virt. eigenvalues --    0.66434   0.66949   0.67184   0.68012   0.68441
 Alpha virt. eigenvalues --    0.68838   0.69292   0.70244   0.70276   0.70405
 Alpha virt. eigenvalues --    0.71177   0.71474   0.71855   0.72462   0.72614
 Alpha virt. eigenvalues --    0.72964   0.73300   0.73326   0.73786   0.74033
 Alpha virt. eigenvalues --    0.74454   0.75548   0.75578   0.75850   0.76817
 Alpha virt. eigenvalues --    0.77721   0.77964   0.78233   0.79527   0.79854
 Alpha virt. eigenvalues --    0.79963   0.80630   0.80908   0.81265   0.81568
 Alpha virt. eigenvalues --    0.81574   0.81643   0.82370   0.82537   0.82848
 Alpha virt. eigenvalues --    0.83131   0.83216   0.83623   0.83641   0.83657
 Alpha virt. eigenvalues --    0.84392   0.85562   0.85874   0.86085   0.86221
 Alpha virt. eigenvalues --    0.86474   0.87029   0.87038   0.87408   0.87780
 Alpha virt. eigenvalues --    0.88705   0.88890   0.89819   0.91123   0.91936
 Alpha virt. eigenvalues --    0.92262   0.92389   0.92604   0.92630   0.92997
 Alpha virt. eigenvalues --    0.93399   0.93762   0.93945   0.94235   0.95456
 Alpha virt. eigenvalues --    0.95864   0.95962   0.96936   0.97164   0.97707
 Alpha virt. eigenvalues --    0.98184   0.98974   0.99402   0.99579   0.99719
 Alpha virt. eigenvalues --    0.99747   0.99814   0.99842   0.99889   0.99990
 Alpha virt. eigenvalues --    1.00247   1.00267   1.00288   1.00717   1.00847
 Alpha virt. eigenvalues --    1.00863   1.01023   1.01284   1.01354   1.01481
 Alpha virt. eigenvalues --    1.01720   1.01727   1.01753   1.02568   1.02908
 Alpha virt. eigenvalues --    1.03336   1.03992   1.05210   1.06201   1.07181
 Alpha virt. eigenvalues --    1.07593   1.08655   1.11172   1.13603   1.15057
 Alpha virt. eigenvalues --    1.18626   1.18896   1.20332   1.22057   1.22469
 Alpha virt. eigenvalues --    1.24783   1.25755   1.26736   1.29209   1.32274
 Alpha virt. eigenvalues --    1.33798   1.34954   1.37327   1.39476   1.40884
 Alpha virt. eigenvalues --    1.41465   1.43331   1.45079   1.46690   1.47299
 Alpha virt. eigenvalues --    1.48129   1.49363   1.50368   1.51119   1.51601
 Alpha virt. eigenvalues --    1.51906   1.52474   1.52490   1.53954   1.56124
 Alpha virt. eigenvalues --    1.56701   1.58326   1.59417   1.61054   1.67265
 Alpha virt. eigenvalues --    1.75395   1.85027   1.95025   2.03784   2.10014
 Alpha virt. eigenvalues --    2.13442   2.14774
          Condensed to atoms (all electrons):
 Mulliken charges:
               1
     1  C   -0.395076
     2  C   -0.235617
     3  C   -0.226092
     4  C   -0.233012
     5  C   -0.233864
     6  C   -0.233391
     7  C   -0.233371
     8  C   -0.233335
     9  C   -0.233303
    10  C   -0.233292
    11  C   -0.233283
    12  C   -0.233273
    13  C   -0.233270
    14  C   -0.233270
    15  C   -0.233268
    16  C   -0.233268
    17  C   -0.233270
    18  C   -0.233267
    19  C   -0.233269
    20  C   -0.233274
    21  C   -0.233283
    22  C   -0.233291
    23  C   -0.233300
    24  C   -0.233333
    25  C   -0.233369
    26  C   -0.233392
    27  C   -0.233866
    28  C   -0.233012
    29  C   -0.226094
    30  C   -0.235623
    31  C   -0.395083
    32  H    0.123414
    33  H    0.126933
    34  H    0.126955
    35  H    0.120698
    36  H    0.120716
    37  H    0.117331
    38  H    0.117348
    39  H    0.117490
    40  H    0.117494
    41  H    0.117084
    42  H    0.117100
    43  H    0.116908
    44  H    0.116926
    45  H    0.116785
    46  H    0.116789
    47  H    0.116731
    48  H    0.116736
    49  H    0.116696
    50  H    0.116712
    51  H    0.116673
    52  H    0.116688
    53  H    0.116660
    54  H    0.116665
    55  H    0.116642
    56  H    0.116657
    57  H    0.116637
    58  H    0.116653
    59  H    0.116643
    60  H    0.116657
    61  H    0.116642
    62  H    0.116657
    63  H    0.116630
    64  H    0.116644
    65  H    0.116631
    66  H    0.116645
    67  H    0.116643
    68  H    0.116656
    69  H    0.116651
    70  H    0.116667
    71  H    0.116644
    72  H    0.116660
    73  H    0.116648
    74  H    0.116661
    75  H    0.116674
    76  H    0.116678
    77  H    0.116700
    78  H    0.116717
    79  H    0.116723
    80  H    0.116741
    81  H    0.116777
    82  H    0.116788
    83  H    0.116906
    84  H    0.116909
    85  H    0.117083
    86  H    0.117100
    87  H    0.117493
    88  H    0.117513
    89  H    0.117342
    90  H    0.117349
    91  H    0.120703
    92  H    0.120708
    93  H    0.123425
    94  H    0.126932
    95  H    0.126952
 Sum of Mulliken charges =   0.00000
 Mulliken charges with hydrogens summed into heavy atoms:
               1
     1  C   -0.017774
     2  C    0.005796
     3  C    0.008587
     4  C    0.001972
     5  C    0.000320
     6  C    0.000442
     7  C    0.000204
     8  C    0.000133
     9  C    0.000104
    10  C    0.000069
    11  C    0.000042
    12  C    0.000027
    13  C    0.000019
    14  C    0.000030
    15  C    0.000031
    16  C    0.000006
    17  C    0.000007
    18  C    0.000032
    19  C    0.000049
    20  C    0.000029
    21  C    0.000026
    22  C    0.000060
    23  C    0.000117
    24  C    0.000131
    25  C    0.000196
    26  C    0.000423
    27  C    0.000317
    28  C    0.001993
    29  C    0.008597
    30  C    0.005788
    31  C   -0.017774
 Electronic spatial extent (au):  <R**2>=         113379.0951
 Charge=              0.0000 electrons
 Dipole moment (field-independent basis, Debye):
    X=              0.0000    Y=              0.0744    Z=              0.0000  Tot=              0.0744
 Quadrupole moment (field-independent basis, Debye-Ang):
   XX=           -225.8220   YY=           -212.5342   ZZ=           -203.0994
   XY=             -0.0002   XZ=              0.0007   YZ=              0.0167
 Traceless Quadrupole moment (field-independent basis, Debye-Ang):
   XX=            -12.0034   YY=              1.2843   ZZ=             10.7191
   XY=             -0.0002   XZ=              0.0007   YZ=              0.0167
 Octapole moment (field-independent basis, Debye-Ang**2):
  XXX=             -0.0346  YYY=              0.0745  ZZZ=             -0.0001  XYY=              0.0010
  XXY=             41.3489  XXZ=              0.0028  XZZ=             -0.0012  YZZ=             -0.3970
  YYZ=             -0.0003  XYZ=             -0.0003
 Hexadecapole moment (field-independent basis, Debye-Ang**3):
 XXXX=        -168932.7788 YYYY=           -776.9395 ZZZZ=           -444.4546 XXXY=             -0.1950
 XXXZ=              0.0357 YYYX=             -0.0008 YYYZ=              0.0613 ZZZX=              0.0024
 ZZZY=              0.0127 XXYY=         -26866.8260 XXZZ=         -25721.0084 YYZZ=           -186.1948
 XXYZ=              2.0511 YYXZ=             -0.0006 ZZXY=              0.0001
 N-N= 2.487228619073D+03 E-N=-7.795861178356D+03  KE= 1.212601149152D+03
 Calling FoFJK, ICntrl=      2127 FMM=T ISym2X=0 I1Cent= 0 IOpClX= 0 NMat=1 NMatS=1 NMatT=0.
 ***** Axes restored to original set *****
 -------------------------------------------------------------------
 Center     Atomic                   Forces (Hartrees/Bohr)
 Number     Number              X              Y              Z
 -------------------------------------------------------------------
      1        6          -0.014354302   -0.000275512   -0.000094475
      2        6          -0.006422653   -0.003253120    0.000124657
      3        6          -0.002921887    0.008384790   -0.000118887
      4        6           0.001469385   -0.009058190    0.000095689
      5        6          -0.001951806    0.009347514   -0.000120645
      6        6           0.001813323   -0.009491658    0.000125735
      7        6          -0.001860880    0.009476566   -0.000100142
      8        6           0.001779335   -0.009493874    0.000099915
      9        6          -0.001787340    0.009554047   -0.000120889
     10        6           0.001845224   -0.009565770    0.000120621
     11        6          -0.001859182    0.009518337   -0.000099584
     12        6           0.001781542   -0.009473134    0.000122332
     13        6          -0.001783080    0.009470569   -0.000118132
     14        6           0.001860749   -0.009543483    0.000118137
     15        6          -0.001861763    0.009543663   -0.000118214
     16        6           0.001782944   -0.009472233    0.000118436
     17        6          -0.001783387    0.009469420   -0.000114356
     18        6           0.001844991   -0.009545686    0.000114618
     19        6          -0.001885975    0.009535312   -0.000123239
     20        6           0.001878168   -0.009470000    0.000118134
     21        6          -0.001812814    0.009477571   -0.000118494
     22        6           0.001837442   -0.009513743    0.000096046
     23        6          -0.001878419    0.009525901   -0.000125404
     24        6           0.001883228   -0.009443578    0.000123283
     25        6          -0.001794643    0.009445430   -0.000114869
     26        6           0.001863796   -0.009435004    0.000092195
     27        6          -0.001725475    0.009386941   -0.000125739
     28        6           0.002031212   -0.009000017    0.000125392
     29        6          -0.000412380    0.008912108   -0.000100322
     30        6           0.007221202   -0.000658924    0.000101482
     31        6           0.013347611    0.005077141   -0.000095531
     32        1           0.006468489   -0.010333126    0.000017156
     33        1          -0.004640855    0.003167439    0.009971185
     34        1          -0.004634821    0.003189907   -0.009938911
     35        1           0.000934654   -0.001234841   -0.009925304
     36        1           0.000938126   -0.001262227    0.009893247
     37        1          -0.000403922    0.001432648    0.009447836
     38        1          -0.000418298    0.001462584   -0.009421142
     39        1           0.000311818   -0.001535283   -0.009528281
     40        1           0.000317909   -0.001584906    0.009521219
     41        1          -0.000271311    0.001510682    0.009499939
     42        1          -0.000274740    0.001537698   -0.009468246
     43        1           0.000288505   -0.001509389   -0.009495193
     44        1           0.000293412   -0.001537066    0.009463551
     45        1          -0.000288365    0.001507847    0.009488955
     46        1          -0.000304921    0.001561291   -0.009486567
     47        1           0.000302151   -0.001509057   -0.009492481
     48        1           0.000307455   -0.001559389    0.009485424
     49        1          -0.000296163    0.001510049    0.009494698
     50        1          -0.000299744    0.001537134   -0.009463020
     51        1           0.000286813   -0.001506625   -0.009490619
     52        1           0.000290409   -0.001533588    0.009458931
     53        1          -0.000288939    0.001505700    0.009487565
     54        1          -0.000294302    0.001556135   -0.009480475
     55        1           0.000300305   -0.001531968   -0.009513083
     56        1           0.000302586   -0.001559376    0.009481305
     57        1          -0.000299725    0.001532108    0.009513048
     58        1          -0.000302894    0.001558997   -0.009481456
     59        1           0.000289236   -0.001503339   -0.009490291
     60        1           0.000292312   -0.001530000    0.009458512
     61        1          -0.000289052    0.001503358    0.009490316
     62        1          -0.000292123    0.001530114   -0.009458612
     63        1           0.000299882   -0.001531950   -0.009512976
     64        1           0.000302852   -0.001558675    0.009481143
     65        1          -0.000299777    0.001532116    0.009512914
     66        1          -0.000303550    0.001558105   -0.009481283
     67        1           0.000289283   -0.001503975   -0.009489815
     68        1           0.000304302   -0.001533050    0.009462835
     69        1          -0.000289075    0.001503481    0.009490695
     70        1          -0.000293409    0.001530717   -0.009458854
     71        1           0.000289801   -0.001529600   -0.009509403
     72        1           0.000292796   -0.001556568    0.009477845
     73        1          -0.000301717    0.001532727    0.009512916
     74        1          -0.000304689    0.001559325   -0.009481184
     75        1           0.000289579   -0.001506197   -0.009487170
     76        1           0.000306930   -0.001558970    0.009484819
     77        1          -0.000289871    0.001503901    0.009491162
     78        1          -0.000294645    0.001531382   -0.009459449
     79        1           0.000288086   -0.001530421   -0.009510510
     80        1           0.000292291   -0.001558051    0.009478921
     81        1          -0.000291985    0.001531247    0.009510479
     82        1          -0.000306877    0.001560185   -0.009483490
     83        1           0.000288041   -0.001510292   -0.009491602
     84        1           0.000306077   -0.001562292    0.009489328
     85        1          -0.000302184    0.001504091    0.009499992
     86        1          -0.000306812    0.001531642   -0.009468196
     87        1           0.000285898   -0.001534288   -0.009527595
     88        1           0.000290679   -0.001562076    0.009496085
     89        1          -0.000148862    0.001458192    0.009426418
     90        1          -0.000165283    0.001511813   -0.009424276
     91        1          -0.000406996   -0.001475822   -0.009907109
     92        1          -0.000400819   -0.001525778    0.009899566
     93        1          -0.002134673   -0.011971927    0.000018583
     94        1           0.003128697    0.004668554    0.009971263
     95        1           0.003117861    0.004687557   -0.009939008
 -------------------------------------------------------------------
 Cartesian Forces:  Max     0.014354302 RMS     0.005681708

 GradGradGradGradGradGradGradGradGradGradGradGradGradGradGradGradGradGrad
 Berny optimization.
 FormGI is forming the generalized inverse of G from B-inverse, IUseBI=4.
 GSVD:  received Info=                   1 from GESDD.
 Internal  Forces:  Max     0.018840793 RMS     0.007212059
 Search for a local minimum.
 Step number   1 out of a maximum of  560
 All quantities printed in internal units (Hartrees-Bohrs-Radians)
 Mixed Optimization -- RFO/linear search
 Second derivative matrix not updated -- first step.
 ITU=  0
     Eigenvalues ---    0.00461   0.00461   0.00461   0.00461   0.00461
     Eigenvalues ---    0.00461   0.00461   0.00461   0.00461   0.00461
     Eigenvalues ---    0.00462   0.00462   0.00462   0.00462   0.00462
     Eigenvalues ---    0.00462   0.00462   0.00462   0.00462   0.00462
     Eigenvalues ---    0.00462   0.00462   0.00462   0.00462   0.00462
     Eigenvalues ---    0.00463   0.00463   0.00463   0.00463   0.00463
     Eigenvalues ---    0.04012   0.04012   0.04012   0.04012   0.04012
     Eigenvalues ---    0.04012   0.04012   0.04012   0.04012   0.04012
     Eigenvalues ---    0.04013   0.04013   0.04013   0.04013   0.04013
     Eigenvalues ---    0.04013   0.04013   0.04013   0.04013   0.04013
     Eigenvalues ---    0.04013   0.04013   0.04013   0.04013   0.04013
     Eigenvalues ---    0.04013   0.04013   0.04013   0.04013   0.05058
     Eigenvalues ---    0.05058   0.05058   0.05058   0.05058   0.05058
     Eigenvalues ---    0.05058   0.05058   0.05058   0.05058   0.05058
     Eigenvalues ---    0.05058   0.05058   0.05058   0.05058   0.05058
     Eigenvalues ---    0.05058   0.05058   0.05058   0.05059   0.05059
     Eigenvalues ---    0.05059   0.05059   0.05059   0.05059   0.05059
     Eigenvalues ---    0.05059   0.05059   0.05059   0.05865   0.05866
     Eigenvalues ---    0.05869   0.05869   0.07775   0.07775   0.07775
     Eigenvalues ---    0.07775   0.07776   0.07776   0.07776   0.07776
     Eigenvalues ---    0.07776   0.07776   0.07776   0.07776   0.07776
     Eigenvalues ---    0.07776   0.07776   0.07776   0.07776   0.07776
     Eigenvalues ---    0.07777   0.07777   0.07777   0.07777   0.07777
     Eigenvalues ---    0.07777   0.07777   0.07777   0.07777   0.07777
     Eigenvalues ---    0.07777   0.11764   0.11764   0.11764   0.11764
     Eigenvalues ---    0.11764   0.11764   0.11764   0.11764   0.11764
     Eigenvalues ---    0.11764   0.11764   0.11764   0.11764   0.11764
     Eigenvalues ---    0.11764   0.11764   0.11764   0.11764   0.11764
     Eigenvalues ---    0.11765   0.11765   0.11765   0.11765   0.11765
     Eigenvalues ---    0.11765   0.11765   0.11765   0.11765   0.11765
     Eigenvalues ---    0.16000   0.16000   0.16000   0.16000   0.16000
     Eigenvalues ---    0.16000   0.21952   0.21952   0.21952   0.21952
     Eigenvalues ---    0.21952   0.21952   0.21952   0.21952   0.21952
     Eigenvalues ---    0.21952   0.21952   0.21952   0.21952   0.21952
     Eigenvalues ---    0.21952   0.21952   0.21952   0.21952   0.21952
     Eigenvalues ---    0.21952   0.21952   0.21952   0.21952   0.21952
     Eigenvalues ---    0.21952   0.21952   0.21952   0.21952   0.21952
     Eigenvalues ---    0.30072   0.30076   0.30076   0.30076   0.30076
     Eigenvalues ---    0.30076   0.30076   0.30076   0.30076   0.30076
     Eigenvalues ---    0.30078   0.30078   0.30079   0.30079   0.30079
     Eigenvalues ---    0.30079   0.30079   0.30079   0.30079   0.30079
     Eigenvalues ---    0.30079   0.30080   0.30080   0.30080   0.30084
     Eigenvalues ---    0.30085   0.30085   0.30085   0.30088   0.30088
     Eigenvalues ---    0.32276   0.32276   0.32276   0.32276   0.32276
     Eigenvalues ---    0.32277   0.32278   0.32278   0.32278   0.32278
     Eigenvalues ---    0.32278   0.32282   0.32282   0.32282   0.32282
     Eigenvalues ---    0.32282   0.32282   0.32282   0.32282   0.32282
     Eigenvalues ---    0.32282   0.32282   0.32282   0.32282   0.32282
     Eigenvalues ---    0.32282   0.32282   0.32282   0.32282   0.32283
     Eigenvalues ---    0.32283   0.32283   0.32283   0.32283   0.32283
     Eigenvalues ---    0.32283   0.32283   0.32283   0.32283   0.32283
     Eigenvalues ---    0.32283   0.32283   0.32283   0.32283   0.32283
     Eigenvalues ---    0.32283   0.32283   0.32284   0.32284   0.32284
     Eigenvalues ---    0.32284   0.32288   0.32288   0.32290   0.32290
     Eigenvalues ---    0.32290   0.32290   0.32290   0.32290   0.32290
     Eigenvalues ---    0.32290   0.32290   0.32290   0.32290
 RFO step:  Lambda=-9.09002948D-02 EMin= 4.60649522D-03
 Linear search not attempted -- first point.
 Maximum step size (   0.300) exceeded in Quadratic search.
    -- Step size scaled by   0.618
 Iteration  1 RMS(Cart)=  0.20949157 RMS(Int)=  0.00018596
 Iteration  2 RMS(Cart)=  0.00084408 RMS(Int)=  0.00005403
 Iteration  3 RMS(Cart)=  0.00000039 RMS(Int)=  0.00005403
 Variable       Old X    -DE/DX   Delta X   Delta X   Delta X     New X
                                 (Linear)    (Quad)   (Total)
    R1        2.87794   0.01495   0.00000   0.02359   0.02359   2.90152
    R2        2.10341  -0.01015   0.00000  -0.01517  -0.01517   2.08824
    R3        2.10328  -0.01045   0.00000  -0.01561  -0.01561   2.08767
    R4        2.10317  -0.01043   0.00000  -0.01558  -0.01558   2.08759
    R5        2.87805   0.01567   0.00000   0.02472   0.02472   2.90277
    R6        2.10339  -0.00891   0.00000  -0.01331  -0.01331   2.09008
    R7        2.10328  -0.00890   0.00000  -0.01329  -0.01329   2.08999
    R8        2.87807   0.01670   0.00000   0.02636   0.02636   2.90443
    R9        2.10339  -0.00857   0.00000  -0.01281  -0.01281   2.09058
   R10        2.10330  -0.00857   0.00000  -0.01280  -0.01280   2.09050
   R11        2.87813   0.01680   0.00000   0.02651   0.02651   2.90463
   R12        2.10330  -0.00869   0.00000  -0.01298  -0.01298   2.09032
   R13        2.10330  -0.00871   0.00000  -0.01301  -0.01301   2.09029
   R14        2.87807   0.01682   0.00000   0.02654   0.02654   2.90462
   R15        2.10328  -0.00865   0.00000  -0.01292  -0.01292   2.09036
   R16        2.10317  -0.00863   0.00000  -0.01290  -0.01290   2.09028
   R17        2.87813   0.01683   0.00000   0.02656   0.02656   2.90469
   R18        2.10328  -0.00864   0.00000  -0.01291  -0.01291   2.09037
   R19        2.10317  -0.00863   0.00000  -0.01289  -0.01289   2.09028
   R20        2.87807   0.01686   0.00000   0.02660   0.02660   2.90467
   R21        2.10328  -0.00864   0.00000  -0.01290  -0.01290   2.09038
   R22        2.10330  -0.00866   0.00000  -0.01295  -0.01295   2.09036
   R23        2.87795   0.01688   0.00000   0.02664   0.02664   2.90459
   R24        2.10330  -0.00864   0.00000  -0.01291  -0.01291   2.09039
   R25        2.10330  -0.00866   0.00000  -0.01294  -0.01294   2.09036
   R26        2.87820   0.01682   0.00000   0.02655   0.02655   2.90476
   R27        2.10330  -0.00864   0.00000  -0.01292  -0.01292   2.09039
   R28        2.10319  -0.00863   0.00000  -0.01289  -0.01289   2.09030
   R29        2.87813   0.01685   0.00000   0.02659   0.02659   2.90471
   R30        2.10328  -0.00864   0.00000  -0.01291  -0.01291   2.09038
   R31        2.10317  -0.00862   0.00000  -0.01288  -0.01288   2.09029
   R32        2.87807   0.01686   0.00000   0.02660   0.02660   2.90467
   R33        2.10328  -0.00864   0.00000  -0.01290  -0.01290   2.09038
   R34        2.10328  -0.00866   0.00000  -0.01293  -0.01293   2.09035
   R35        2.87788   0.01691   0.00000   0.02667   0.02667   2.90455
   R36        2.10341  -0.00867   0.00000  -0.01296  -0.01296   2.09045
   R37        2.10330  -0.00866   0.00000  -0.01294  -0.01294   2.09036
   R38        2.87807   0.01686   0.00000   0.02661   0.02661   2.90467
   R39        2.10341  -0.00867   0.00000  -0.01296  -0.01296   2.09045
   R40        2.10330  -0.00866   0.00000  -0.01294  -0.01294   2.09036
   R41        2.87813   0.01685   0.00000   0.02659   0.02659   2.90471
   R42        2.10328  -0.00864   0.00000  -0.01290  -0.01290   2.09038
   R43        2.10317  -0.00862   0.00000  -0.01288  -0.01288   2.09029
   R44        2.87807   0.01686   0.00000   0.02661   0.02661   2.90467
   R45        2.10328  -0.00864   0.00000  -0.01290  -0.01290   2.09038
   R46        2.10317  -0.00862   0.00000  -0.01288  -0.01288   2.09029
   R47        2.87788   0.01691   0.00000   0.02667   0.02667   2.90455
   R48        2.10341  -0.00867   0.00000  -0.01296  -0.01296   2.09045
   R49        2.10330  -0.00866   0.00000  -0.01294  -0.01294   2.09037
   R50        2.87807   0.01686   0.00000   0.02661   0.02661   2.90468
   R51        2.10341  -0.00867   0.00000  -0.01296  -0.01296   2.09045
   R52        2.10330  -0.00866   0.00000  -0.01294  -0.01294   2.09037
   R53        2.87813   0.01685   0.00000   0.02659   0.02659   2.90472
   R54        2.10328  -0.00864   0.00000  -0.01290  -0.01290   2.09038
   R55        2.10319  -0.00863   0.00000  -0.01289  -0.01289   2.09030
   R56        2.87794   0.01689   0.00000   0.02665   0.02665   2.90459
   R57        2.10328  -0.00864   0.00000  -0.01290  -0.01290   2.09038
   R58        2.10317  -0.00862   0.00000  -0.01288  -0.01288   2.09029
   R59        2.87805   0.01686   0.00000   0.02661   0.02661   2.90466
   R60        2.10339  -0.00867   0.00000  -0.01295  -0.01295   2.09044
   R61        2.10328  -0.00865   0.00000  -0.01293  -0.01293   2.09035
   R62        2.87807   0.01686   0.00000   0.02660   0.02660   2.90467
   R63        2.10341  -0.00867   0.00000  -0.01296  -0.01296   2.09045
   R64        2.10330  -0.00866   0.00000  -0.01294  -0.01294   2.09036
   R65        2.87813   0.01684   0.00000   0.02658   0.02658   2.90471
   R66        2.10328  -0.00864   0.00000  -0.01290  -0.01290   2.09038
   R67        2.10330  -0.00866   0.00000  -0.01294  -0.01294   2.09036
   R68        2.87794   0.01689   0.00000   0.02665   0.02665   2.90458
   R69        2.10328  -0.00864   0.00000  -0.01290  -0.01290   2.09038
   R70        2.10317  -0.00862   0.00000  -0.01288  -0.01288   2.09029
   R71        2.87805   0.01686   0.00000   0.02660   0.02660   2.90465
   R72        2.10339  -0.00867   0.00000  -0.01295  -0.01295   2.09044
   R73        2.10328  -0.00865   0.00000  -0.01293  -0.01293   2.09035
   R74        2.87807   0.01684   0.00000   0.02657   0.02657   2.90464
   R75        2.10339  -0.00867   0.00000  -0.01295  -0.01295   2.09044
   R76        2.10330  -0.00866   0.00000  -0.01294  -0.01294   2.09036
   R77        2.87813   0.01681   0.00000   0.02653   0.02653   2.90465
   R78        2.10328  -0.00864   0.00000  -0.01291  -0.01291   2.09037
   R79        2.10330  -0.00867   0.00000  -0.01295  -0.01295   2.09035
   R80        2.87807   0.01681   0.00000   0.02653   0.02653   2.90460
   R81        2.10328  -0.00865   0.00000  -0.01292  -0.01292   2.09037
   R82        2.10317  -0.00863   0.00000  -0.01290  -0.01290   2.09028
   R83        2.87813   0.01669   0.00000   0.02635   0.02635   2.90447
   R84        2.10328  -0.00868   0.00000  -0.01297  -0.01297   2.09031
   R85        2.10317  -0.00867   0.00000  -0.01295  -0.01295   2.09022
   R86        2.87807   0.01566   0.00000   0.02472   0.02472   2.90279
   R87        2.10328  -0.00854   0.00000  -0.01276  -0.01276   2.09052
   R88        2.10330  -0.00857   0.00000  -0.01280  -0.01280   2.09050
   R89        2.87813   0.01490   0.00000   0.02351   0.02351   2.90164
   R90        2.10330  -0.00888   0.00000  -0.01327  -0.01327   2.09003
   R91        2.10330  -0.00890   0.00000  -0.01330  -0.01330   2.09000
   R92        2.10329  -0.01012   0.00000  -0.01511  -0.01511   2.08817
   R93        2.10328  -0.01045   0.00000  -0.01561  -0.01561   2.08767
   R94        2.10317  -0.01043   0.00000  -0.01558  -0.01558   2.08759
    A1        1.91107   0.00824   0.00000   0.02071   0.02058   1.93165
    A2        1.91013   0.00436   0.00000   0.01054   0.01045   1.92058
    A3        1.91049   0.00431   0.00000   0.01039   0.01031   1.92080
    A4        1.91009  -0.00597   0.00000  -0.01426  -0.01439   1.89570
    A5        1.91043  -0.00597   0.00000  -0.01431  -0.01444   1.89600
    A6        1.91158  -0.00496   0.00000  -0.01307  -0.01311   1.89848
    A7        1.91115   0.01522   0.00000   0.03318   0.03313   1.94428
    A8        1.91018  -0.00336   0.00000  -0.00440  -0.00444   1.90574
    A9        1.91054  -0.00338   0.00000  -0.00450  -0.00453   1.90601
   A10        1.91007  -0.00414   0.00000  -0.00727  -0.00737   1.90270
   A11        1.91041  -0.00417   0.00000  -0.00736  -0.00745   1.90296
   A12        1.91144  -0.00016   0.00000  -0.00964  -0.00974   1.90170
   A13        1.91120   0.01823   0.00000   0.03927   0.03922   1.95043
   A14        1.91007  -0.00474   0.00000  -0.00787  -0.00795   1.90212
   A15        1.91050  -0.00477   0.00000  -0.00799  -0.00806   1.90243
   A16        1.91015  -0.00460   0.00000  -0.00735  -0.00742   1.90273
   A17        1.91045  -0.00462   0.00000  -0.00743  -0.00749   1.90296
   A18        1.91143   0.00051   0.00000  -0.00862  -0.00876   1.90266
   A19        1.91114   0.01851   0.00000   0.03985   0.03980   1.95094
   A20        1.91003  -0.00475   0.00000  -0.00774  -0.00781   1.90222
   A21        1.91045  -0.00477   0.00000  -0.00785  -0.00792   1.90253
   A22        1.91016  -0.00476   0.00000  -0.00780  -0.00788   1.90229
   A23        1.91053  -0.00478   0.00000  -0.00789  -0.00796   1.90256
   A24        1.91148   0.00057   0.00000  -0.00854  -0.00870   1.90279
   A25        1.91105   0.01872   0.00000   0.04028   0.04023   1.95128
   A26        1.91008  -0.00480   0.00000  -0.00784  -0.00791   1.90217
   A27        1.91042  -0.00482   0.00000  -0.00793  -0.00800   1.90242
   A28        1.91015  -0.00482   0.00000  -0.00792  -0.00800   1.90215
   A29        1.91051  -0.00485   0.00000  -0.00801  -0.00809   1.90243
   A30        1.91158   0.00060   0.00000  -0.00856  -0.00871   1.90287
   A31        1.91105   0.01876   0.00000   0.04037   0.04032   1.95137
   A32        1.91015  -0.00483   0.00000  -0.00791  -0.00799   1.90216
   A33        1.91051  -0.00485   0.00000  -0.00800  -0.00808   1.90244
   A34        1.91008  -0.00483   0.00000  -0.00790  -0.00798   1.90210
   A35        1.91042  -0.00485   0.00000  -0.00799  -0.00806   1.90236
   A36        1.91158   0.00061   0.00000  -0.00854  -0.00870   1.90289
   A37        1.91114   0.01880   0.00000   0.04046   0.04041   1.95155
   A38        1.91008  -0.00484   0.00000  -0.00792  -0.00799   1.90209
   A39        1.91053  -0.00487   0.00000  -0.00804  -0.00811   1.90242
   A40        1.91010  -0.00484   0.00000  -0.00793  -0.00801   1.90210
   A41        1.91045  -0.00486   0.00000  -0.00802  -0.00809   1.90236
   A42        1.91150   0.00061   0.00000  -0.00853  -0.00868   1.90281
   A43        1.91111   0.01880   0.00000   0.04044   0.04039   1.95151
   A44        1.91003  -0.00483   0.00000  -0.00790  -0.00798   1.90206
   A45        1.91045  -0.00486   0.00000  -0.00801  -0.00809   1.90236
   A46        1.91018  -0.00484   0.00000  -0.00794  -0.00802   1.90216
   A47        1.91054  -0.00486   0.00000  -0.00803  -0.00811   1.90243
   A48        1.91148   0.00061   0.00000  -0.00853  -0.00868   1.90280
   A49        1.91107   0.01884   0.00000   0.04053   0.04048   1.95155
   A50        1.91018  -0.00485   0.00000  -0.00796  -0.00803   1.90215
   A51        1.91052  -0.00487   0.00000  -0.00804  -0.00812   1.90240
   A52        1.91006  -0.00485   0.00000  -0.00794  -0.00802   1.90204
   A53        1.91042  -0.00487   0.00000  -0.00804  -0.00811   1.90231
   A54        1.91156   0.00062   0.00000  -0.00853  -0.00869   1.90287
   A55        1.91110   0.01880   0.00000   0.04046   0.04041   1.95150
   A56        1.91013  -0.00484   0.00000  -0.00793  -0.00801   1.90212
   A57        1.91049  -0.00486   0.00000  -0.00803  -0.00810   1.90239
   A58        1.91008  -0.00484   0.00000  -0.00792  -0.00800   1.90209
   A59        1.91042  -0.00486   0.00000  -0.00801  -0.00808   1.90234
   A60        1.91158   0.00061   0.00000  -0.00854  -0.00870   1.90289
   A61        1.91114   0.01883   0.00000   0.04051   0.04046   1.95160
   A62        1.91008  -0.00485   0.00000  -0.00794  -0.00801   1.90207
   A63        1.91044  -0.00487   0.00000  -0.00803  -0.00810   1.90234
   A64        1.91010  -0.00485   0.00000  -0.00794  -0.00802   1.90209
   A65        1.91052  -0.00487   0.00000  -0.00805  -0.00813   1.90239
   A66        1.91151   0.00062   0.00000  -0.00853  -0.00869   1.90282
   A67        1.91117   0.01880   0.00000   0.04045   0.04040   1.95158
   A68        1.91009  -0.00484   0.00000  -0.00793  -0.00800   1.90208
   A69        1.91045  -0.00486   0.00000  -0.00802  -0.00810   1.90235
   A70        1.91017  -0.00484   0.00000  -0.00794  -0.00802   1.90215
   A71        1.91051  -0.00486   0.00000  -0.00803  -0.00810   1.90241
   A72        1.91141   0.00062   0.00000  -0.00852  -0.00868   1.90274
   A73        1.91117   0.01883   0.00000   0.04051   0.04047   1.95164
   A74        1.91017  -0.00485   0.00000  -0.00796  -0.00803   1.90214
   A75        1.91051  -0.00487   0.00000  -0.00804  -0.00811   1.90239
   A76        1.91009  -0.00485   0.00000  -0.00794  -0.00802   1.90207
   A77        1.91045  -0.00487   0.00000  -0.00804  -0.00811   1.90234
   A78        1.91141   0.00062   0.00000  -0.00852  -0.00867   1.90274
   A79        1.91114   0.01880   0.00000   0.04045   0.04040   1.95154
   A80        1.91010  -0.00484   0.00000  -0.00793  -0.00800   1.90210
   A81        1.91047  -0.00486   0.00000  -0.00802  -0.00809   1.90237
   A82        1.91008  -0.00484   0.00000  -0.00792  -0.00800   1.90208
   A83        1.91042  -0.00486   0.00000  -0.00801  -0.00808   1.90234
   A84        1.91158   0.00061   0.00000  -0.00855  -0.00870   1.90288
   A85        1.91114   0.01883   0.00000   0.04051   0.04046   1.95160
   A86        1.91008  -0.00485   0.00000  -0.00794  -0.00802   1.90207
   A87        1.91042  -0.00487   0.00000  -0.00802  -0.00810   1.90232
   A88        1.91010  -0.00485   0.00000  -0.00794  -0.00802   1.90209
   A89        1.91047  -0.00487   0.00000  -0.00804  -0.00811   1.90236
   A90        1.91158   0.00061   0.00000  -0.00854  -0.00870   1.90288
   A91        1.91117   0.01880   0.00000   0.04046   0.04041   1.95158
   A92        1.91009  -0.00484   0.00000  -0.00793  -0.00800   1.90208
   A93        1.91045  -0.00486   0.00000  -0.00802  -0.00810   1.90235
   A94        1.91017  -0.00484   0.00000  -0.00794  -0.00802   1.90215
   A95        1.91051  -0.00486   0.00000  -0.00803  -0.00810   1.90241
   A96        1.91141   0.00062   0.00000  -0.00852  -0.00868   1.90274
   A97        1.91117   0.01883   0.00000   0.04052   0.04047   1.95164
   A98        1.91017  -0.00485   0.00000  -0.00796  -0.00803   1.90214
   A99        1.91051  -0.00487   0.00000  -0.00804  -0.00812   1.90239
   A100       1.91009  -0.00485   0.00000  -0.00794  -0.00802   1.90206
   A101       1.91045  -0.00487   0.00000  -0.00804  -0.00811   1.90234
   A102       1.91141   0.00062   0.00000  -0.00852  -0.00867   1.90274
   A103       1.91114   0.01880   0.00000   0.04045   0.04040   1.95155
   A104       1.91010  -0.00484   0.00000  -0.00793  -0.00801   1.90210
   A105       1.91040  -0.00486   0.00000  -0.00800  -0.00807   1.90233
   A106       1.91008  -0.00484   0.00000  -0.00792  -0.00800   1.90208
   A107       1.91050  -0.00487   0.00000  -0.00804  -0.00811   1.90240
   A108       1.91157   0.00061   0.00000  -0.00854  -0.00870   1.90287
   A109       1.91109   0.01884   0.00000   0.04054   0.04049   1.95158
   A110       1.91008  -0.00485   0.00000  -0.00795  -0.00802   1.90206
   A111       1.91042  -0.00487   0.00000  -0.00803  -0.00811   1.90231
   A112       1.91013  -0.00485   0.00000  -0.00795  -0.00802   1.90210
   A113       1.91049  -0.00487   0.00000  -0.00804  -0.00811   1.90238
   A114       1.91158   0.00062   0.00000  -0.00854  -0.00870   1.90289
   A115       1.91115   0.01880   0.00000   0.04046   0.04041   1.95156
   A116       1.91018  -0.00484   0.00000  -0.00794  -0.00802   1.90216
   A117       1.91054  -0.00487   0.00000  -0.00804  -0.00811   1.90243
   A118       1.91007  -0.00484   0.00000  -0.00792  -0.00800   1.90207
   A119       1.91041  -0.00486   0.00000  -0.00801  -0.00808   1.90233
   A120       1.91144   0.00062   0.00000  -0.00852  -0.00868   1.90276
   A121       1.91120   0.01882   0.00000   0.04049   0.04044   1.95164
   A122       1.91016  -0.00485   0.00000  -0.00796  -0.00803   1.90212
   A123       1.91050  -0.00487   0.00000  -0.00804  -0.00811   1.90238
   A124       1.91009  -0.00484   0.00000  -0.00793  -0.00801   1.90208
   A125       1.91045  -0.00487   0.00000  -0.00803  -0.00810   1.90235
   A126       1.91141   0.00062   0.00000  -0.00852  -0.00867   1.90274
   A127       1.91114   0.01880   0.00000   0.04044   0.04039   1.95154
   A128       1.91010  -0.00484   0.00000  -0.00793  -0.00800   1.90210
   A129       1.91045  -0.00486   0.00000  -0.00801  -0.00808   1.90237
   A130       1.91008  -0.00484   0.00000  -0.00792  -0.00799   1.90209
   A131       1.91053  -0.00487   0.00000  -0.00804  -0.00811   1.90242
   A132       1.91150   0.00061   0.00000  -0.00853  -0.00869   1.90281
   A133       1.91109   0.01883   0.00000   0.04052   0.04047   1.95156
   A134       1.91008  -0.00485   0.00000  -0.00794  -0.00802   1.90206
   A135       1.91042  -0.00487   0.00000  -0.00803  -0.00811   1.90232
   A136       1.91013  -0.00485   0.00000  -0.00794  -0.00802   1.90211
   A137       1.91049  -0.00487   0.00000  -0.00803  -0.00811   1.90238
   A138       1.91158   0.00062   0.00000  -0.00854  -0.00870   1.90289
   A139       1.91115   0.01879   0.00000   0.04043   0.04038   1.95153
   A140       1.91018  -0.00484   0.00000  -0.00794  -0.00801   1.90216
   A141       1.91054  -0.00486   0.00000  -0.00803  -0.00811   1.90244
   A142       1.91007  -0.00483   0.00000  -0.00791  -0.00799   1.90209
   A143       1.91041  -0.00486   0.00000  -0.00800  -0.00807   1.90234
   A144       1.91144   0.00061   0.00000  -0.00852  -0.00868   1.90276
   A145       1.91120   0.01879   0.00000   0.04043   0.04038   1.95158
   A146       1.91007  -0.00484   0.00000  -0.00792  -0.00799   1.90208
   A147       1.91050  -0.00487   0.00000  -0.00803  -0.00811   1.90239
   A148       1.91015  -0.00484   0.00000  -0.00794  -0.00801   1.90214
   A149       1.91045  -0.00486   0.00000  -0.00801  -0.00808   1.90237
   A150       1.91143   0.00061   0.00000  -0.00852  -0.00868   1.90275
   A151       1.91114   0.01874   0.00000   0.04033   0.04029   1.95143
   A152       1.91010  -0.00483   0.00000  -0.00790  -0.00798   1.90212
   A153       1.91045  -0.00484   0.00000  -0.00799  -0.00806   1.90239
   A154       1.91008  -0.00482   0.00000  -0.00789  -0.00796   1.90212
   A155       1.91053  -0.00485   0.00000  -0.00801  -0.00808   1.90245
   A156       1.91150   0.00061   0.00000  -0.00853  -0.00869   1.90281
   A157       1.91105   0.01872   0.00000   0.04028   0.04023   1.95128
   A158       1.91008  -0.00482   0.00000  -0.00790  -0.00798   1.90210
   A159       1.91042  -0.00484   0.00000  -0.00799  -0.00807   1.90235
   A160       1.91015  -0.00481   0.00000  -0.00785  -0.00793   1.90222
   A161       1.91051  -0.00483   0.00000  -0.00795  -0.00802   1.90250
   A162       1.91158   0.00060   0.00000  -0.00856  -0.00871   1.90287
   A163       1.91105   0.01852   0.00000   0.03988   0.03983   1.95088
   A164       1.91015  -0.00476   0.00000  -0.00780  -0.00787   1.90228
   A165       1.91051  -0.00479   0.00000  -0.00789  -0.00797   1.90255
   A166       1.91008  -0.00475   0.00000  -0.00776  -0.00783   1.90225
   A167       1.91042  -0.00478   0.00000  -0.00785  -0.00792   1.90250
   A168       1.91158   0.00057   0.00000  -0.00856  -0.00871   1.90288
   A169       1.91114   0.01824   0.00000   0.03929   0.03924   1.95038
   A170       1.91008  -0.00460   0.00000  -0.00734  -0.00740   1.90268
   A171       1.91053  -0.00463   0.00000  -0.00745  -0.00752   1.90301
   A172       1.91010  -0.00475   0.00000  -0.00788  -0.00796   1.90214
   A173       1.91045  -0.00477   0.00000  -0.00797  -0.00805   1.90240
   A174       1.91150   0.00051   0.00000  -0.00863  -0.00877   1.90273
   A175       1.91114   0.01521   0.00000   0.03318   0.03312   1.94426
   A176       1.91003  -0.00414   0.00000  -0.00725  -0.00735   1.90268
   A177       1.91045  -0.00417   0.00000  -0.00736  -0.00746   1.90299
   A178       1.91016  -0.00336   0.00000  -0.00441  -0.00444   1.90572
   A179       1.91053  -0.00338   0.00000  -0.00450  -0.00453   1.90600
   A180       1.91148  -0.00016   0.00000  -0.00964  -0.00975   1.90174
   A181       1.91111   0.00823   0.00000   0.02069   0.02056   1.93167
   A182       1.91008   0.00436   0.00000   0.01055   0.01046   1.92054
   A183       1.91042   0.00431   0.00000   0.01041   0.01032   1.92074
   A184       1.91012  -0.00596   0.00000  -0.01426  -0.01439   1.89573
   A185       1.91049  -0.00597   0.00000  -0.01431  -0.01444   1.89604
   A186       1.91158  -0.00496   0.00000  -0.01307  -0.01311   1.89848
    D1        3.14159   0.00000   0.00000   0.00001   0.00000  -3.14159
    D2        1.04784  -0.00218   0.00000  -0.00869  -0.00870   1.03914
    D3       -1.04720   0.00214   0.00000   0.00856   0.00857  -1.03863
    D4       -1.04790   0.00040   0.00000   0.00166   0.00169  -1.04621
    D5        3.14154  -0.00177   0.00000  -0.00703  -0.00702   3.13452
    D6        1.04649   0.00255   0.00000   0.01022   0.01025   1.05674
    D7        1.04726  -0.00037   0.00000  -0.00152  -0.00155   1.04572
    D8       -1.04649  -0.00255   0.00000  -0.01022  -0.01025  -1.05674
    D9       -3.14154   0.00178   0.00000   0.00703   0.00702  -3.13452
   D10        3.14159   0.00000   0.00000  -0.00001  -0.00001   3.14159
   D11        1.04778  -0.00261   0.00000  -0.01020  -0.01018   1.03760
   D12       -1.04716   0.00258   0.00000   0.01006   0.01004  -1.03712
   D13       -1.04778   0.00265   0.00000   0.01044   0.01042  -1.03736
   D14        3.14159   0.00004   0.00000   0.00025   0.00024  -3.14135
   D15        1.04665   0.00524   0.00000   0.02051   0.02047   1.06712
   D16        1.04712  -0.00262   0.00000  -0.01031  -0.01028   1.03684
   D17       -1.04669  -0.00523   0.00000  -0.02050  -0.02046  -1.06715
   D18        3.14156  -0.00004   0.00000  -0.00024  -0.00024   3.14132
   D19        3.14159   0.00000   0.00000   0.00000   0.00000   3.14159
   D20        1.04783  -0.00258   0.00000  -0.01008  -0.01006   1.03776
   D21       -1.04713   0.00255   0.00000   0.00992   0.00991  -1.03722
   D22       -1.04783   0.00252   0.00000   0.00987   0.00986  -1.03797
   D23        3.14159  -0.00006   0.00000  -0.00020  -0.00020   3.14139
   D24        1.04663   0.00507   0.00000   0.01980   0.01978   1.06641
   D25        1.04713  -0.00249   0.00000  -0.00972  -0.00971   1.03742
   D26       -1.04663  -0.00507   0.00000  -0.01980  -0.01977  -1.06641
   D27        3.14159   0.00006   0.00000   0.00020   0.00020  -3.14139
   D28        3.14159   0.00000   0.00000  -0.00001  -0.00001   3.14159
   D29        1.04787  -0.00260   0.00000  -0.01014  -0.01013   1.03775
   D30       -1.04722   0.00257   0.00000   0.00999   0.00997  -1.03725
   D31       -1.04791   0.00259   0.00000   0.01011   0.01010  -1.03781
   D32        3.14156  -0.00001   0.00000  -0.00002  -0.00003   3.14153
   D33        1.04647   0.00516   0.00000   0.02010   0.02007   1.06654
   D34        1.04718  -0.00256   0.00000  -0.00996  -0.00995   1.03723
   D35       -1.04654  -0.00516   0.00000  -0.02010  -0.02007  -1.06661
   D36        3.14155   0.00001   0.00000   0.00003   0.00003   3.14158
   D37        3.14159   0.00000   0.00000   0.00000   0.00000  -3.14159
   D38        1.04792  -0.00261   0.00000  -0.01017  -0.01016   1.03776
   D39       -1.04728   0.00258   0.00000   0.01003   0.01002  -1.03726
   D40       -1.04792   0.00261   0.00000   0.01019   0.01017  -1.03774
   D41        3.14159   0.00000   0.00000   0.00001   0.00001  -3.14158
   D42        1.04640   0.00519   0.00000   0.02022   0.02019   1.06659
   D43        1.04728  -0.00258   0.00000  -0.01005  -0.01003   1.03724
   D44       -1.04640  -0.00519   0.00000  -0.02022  -0.02019  -1.06659
   D45        3.14159   0.00000   0.00000  -0.00002  -0.00002   3.14158
   D46        3.14159   0.00000   0.00000   0.00000   0.00000  -3.14159
   D47        1.04787  -0.00261   0.00000  -0.01018  -0.01016   1.03771
   D48       -1.04718   0.00258   0.00000   0.01003   0.01002  -1.03716
   D49       -1.04787   0.00261   0.00000   0.01017   0.01015  -1.03772
   D50        3.14159   0.00000   0.00000  -0.00001  -0.00001   3.14158
   D51        1.04654   0.00518   0.00000   0.02020   0.02017   1.06671
   D52        1.04722  -0.00258   0.00000  -0.01002  -0.01001   1.03721
   D53       -1.04650  -0.00518   0.00000  -0.02020  -0.02017  -1.06667
   D54       -3.14155   0.00000   0.00000   0.00001   0.00001  -3.14154
   D55        3.14159   0.00000   0.00000  -0.00001  -0.00001   3.14159
   D56        1.04783  -0.00261   0.00000  -0.01017  -0.01016   1.03767
   D57       -1.04713   0.00257   0.00000   0.01001   0.01000  -1.03713
   D58       -1.04789   0.00261   0.00000   0.01018   0.01017  -1.03772
   D59        3.14153   0.00000   0.00000   0.00002   0.00002   3.14155
   D60        1.04657   0.00519   0.00000   0.02020   0.02017   1.06674
   D61        1.04713  -0.00258   0.00000  -0.01003  -0.01001   1.03712
   D62       -1.04663  -0.00518   0.00000  -0.02019  -0.02016  -1.06680
   D63        3.14159   0.00000   0.00000  -0.00001  -0.00001   3.14158
   D64        3.14159   0.00000   0.00000  -0.00001  -0.00001   3.14159
   D65        1.04792  -0.00262   0.00000  -0.01020  -0.01019   1.03773
   D66       -1.04726   0.00258   0.00000   0.01005   0.01003  -1.03723
   D67       -1.04792   0.00261   0.00000   0.01019   0.01017  -1.03774
   D68        3.14159   0.00000   0.00000  -0.00001  -0.00001   3.14159
   D69        1.04642   0.00520   0.00000   0.02024   0.02021   1.06663
   D70        1.04719  -0.00258   0.00000  -0.01004  -0.01002   1.03716
   D71       -1.04649  -0.00519   0.00000  -0.02023  -0.02020  -1.06669
   D72        3.14152   0.00000   0.00000   0.00001   0.00001   3.14153
   D73        3.14159   0.00000   0.00000   0.00000   0.00000  -3.14159
   D74        1.04790  -0.00261   0.00000  -0.01018  -0.01017   1.03773
   D75       -1.04726   0.00258   0.00000   0.01005   0.01003  -1.03723
   D76       -1.04784   0.00261   0.00000   0.01018   0.01017  -1.03767
   D77       -3.14153   0.00000   0.00000   0.00000   0.00000  -3.14154
   D78        1.04649   0.00519   0.00000   0.02023   0.02020   1.06669
   D79        1.04720  -0.00258   0.00000  -0.01005  -0.01003   1.03717
   D80       -1.04649  -0.00519   0.00000  -0.02023  -0.02020  -1.06669
   D81        3.14153   0.00000   0.00000   0.00000   0.00000   3.14154
   D82        3.14159   0.00000   0.00000   0.00001   0.00001  -3.14159
   D83        1.04787  -0.00261   0.00000  -0.01018  -0.01017   1.03771
   D84       -1.04714   0.00258   0.00000   0.01003   0.01002  -1.03712
   D85       -1.04787   0.00261   0.00000   0.01018   0.01016  -1.03771
   D86        3.14159   0.00000   0.00000  -0.00001  -0.00001   3.14158
   D87        1.04658   0.00519   0.00000   0.02021   0.02018   1.06675
   D88        1.04722  -0.00258   0.00000  -0.01003  -0.01001   1.03721
   D89       -1.04650  -0.00519   0.00000  -0.02021  -0.02018  -1.06669
   D90       -3.14152   0.00000   0.00000   0.00000   0.00000  -3.14152
   D91        3.14159   0.00000   0.00000   0.00000   0.00000   3.14159
   D92        1.04777  -0.00261   0.00000  -0.01017  -0.01015   1.03762
   D93       -1.04713   0.00258   0.00000   0.01003   0.01001  -1.03712
   D94       -1.04789   0.00261   0.00000   0.01019   0.01017  -1.03771
   D95        3.14148   0.00001   0.00000   0.00002   0.00002   3.14150
   D96        1.04657   0.00519   0.00000   0.02022   0.02019   1.06676
   D97        1.04719  -0.00258   0.00000  -0.01005  -0.01003   1.03716
   D98       -1.04663  -0.00519   0.00000  -0.02021  -0.02018  -1.06681
   D99       -3.14153  -0.00001   0.00000  -0.00002  -0.00002  -3.14155
   D100       3.14159   0.00000   0.00000   0.00000   0.00000   3.14159
   D101       1.04782  -0.00261   0.00000  -0.01018  -0.01017   1.03765
   D102      -1.04717   0.00258   0.00000   0.01004   0.01002  -1.03714
   D103      -1.04782   0.00261   0.00000   0.01017   0.01016  -1.03766
   D104       3.14159   0.00000   0.00000  -0.00001  -0.00001   3.14158
   D105       1.04660   0.00519   0.00000   0.02022   0.02019   1.06679
   D106       1.04717  -0.00258   0.00000  -0.01003  -0.01002   1.03715
   D107      -1.04660  -0.00519   0.00000  -0.02022  -0.02018  -1.06679
   D108       3.14159   0.00000   0.00000   0.00001   0.00001  -3.14158
   D109       3.14159   0.00000   0.00000   0.00000   0.00000  -3.14159
   D110       1.04789  -0.00261   0.00000  -0.01018  -0.01017   1.03772
   D111      -1.04725   0.00258   0.00000   0.01005   0.01003  -1.03722
   D112      -1.04777   0.00261   0.00000   0.01017   0.01016  -1.03761
   D113      -3.14148   0.00000   0.00000  -0.00001  -0.00001  -3.14148
   D114       1.04657   0.00519   0.00000   0.02022   0.02019   1.06676
   D115       1.04713  -0.00258   0.00000  -0.01004  -0.01002   1.03711
   D116      -1.04657  -0.00519   0.00000  -0.02022  -0.02019  -1.06676
   D117       3.14148   0.00000   0.00000   0.00001   0.00001   3.14148
   D118       3.14159   0.00000   0.00000   0.00000   0.00000   3.14159
   D119       1.04787  -0.00261   0.00000  -0.01019  -0.01017   1.03770
   D120      -1.04722   0.00258   0.00000   0.01005   0.01003  -1.03719
   D121      -1.04787   0.00261   0.00000   0.01018   0.01016  -1.03771
   D122       3.14159   0.00000   0.00000  -0.00001  -0.00001   3.14158
   D123       1.04650   0.00519   0.00000   0.02022   0.02019   1.06670
   D124       1.04722  -0.00258   0.00000  -0.01004  -0.01002   1.03720
   D125      -1.04650  -0.00519   0.00000  -0.02022  -0.02019  -1.06670
   D126       3.14159   0.00000   0.00000   0.00001   0.00001  -3.14158
   D127       3.14159   0.00000   0.00000   0.00000   0.00000  -3.14159
   D128       1.04777  -0.00261   0.00000  -0.01016  -0.01015   1.03762
   D129      -1.04713   0.00258   0.00000   0.01003   0.01001  -1.03712
   D130      -1.04789   0.00261   0.00000   0.01019   0.01018  -1.03771
   D131       3.14148   0.00001   0.00000   0.00003   0.00003   3.14150
   D132       1.04657   0.00519   0.00000   0.02022   0.02019   1.06676
   D133       1.04725  -0.00258   0.00000  -0.01006  -0.01004   1.03721
   D134      -1.04657  -0.00519   0.00000  -0.02022  -0.02019  -1.06676
   D135      -3.14148  -0.00001   0.00000  -0.00003  -0.00003  -3.14150
   D136       3.14159   0.00000   0.00000   0.00000   0.00000   3.14159
   D137       1.04782  -0.00261   0.00000  -0.01018  -0.01017   1.03765
   D138      -1.04717   0.00258   0.00000   0.01004   0.01003  -1.03714
   D139      -1.04782   0.00261   0.00000   0.01017   0.01016  -1.03766
   D140       3.14159   0.00000   0.00000  -0.00001  -0.00001   3.14158
   D141       1.04660   0.00519   0.00000   0.02022   0.02019   1.06679
   D142       1.04717  -0.00258   0.00000  -0.01004  -0.01002   1.03715
   D143      -1.04660  -0.00519   0.00000  -0.02022  -0.02019  -1.06679
   D144       3.14159   0.00000   0.00000   0.00001   0.00001  -3.14158
   D145       3.14159   0.00000   0.00000   0.00001   0.00001  -3.14158
   D146       1.04789  -0.00261   0.00000  -0.01018  -0.01016   1.03773
   D147      -1.04719   0.00258   0.00000   0.01004   0.01002  -1.03717
   D148      -1.04777   0.00261   0.00000   0.01018   0.01016  -1.03761
   D149      -3.14148   0.00000   0.00000   0.00000   0.00000  -3.14148
   D150       1.04663   0.00519   0.00000   0.02021   0.02018   1.06681
   D151       1.04713  -0.00258   0.00000  -0.01003  -0.01002   1.03712
   D152      -1.04657  -0.00519   0.00000  -0.02021  -0.02018  -1.06676
   D153       3.14154   0.00000   0.00000   0.00000   0.00000   3.14153
   D154       3.14159   0.00000   0.00000   0.00000   0.00000  -3.14159
   D155       1.04787  -0.00261   0.00000  -0.01019  -0.01017   1.03770
   D156      -1.04722   0.00258   0.00000   0.01005   0.01004  -1.03718
   D157      -1.04787   0.00261   0.00000   0.01018   0.01017  -1.03771
   D158       3.14159   0.00000   0.00000  -0.00001  -0.00001   3.14158
   D159       1.04650   0.00519   0.00000   0.02023   0.02020   1.06670
   D160       1.04725  -0.00258   0.00000  -0.01005  -0.01003   1.03722
   D161      -1.04647  -0.00520   0.00000  -0.02024  -0.02021  -1.06667
   D162      -3.14156   0.00000   0.00000   0.00000   0.00000  -3.14156
   D163       3.14159   0.00000   0.00000   0.00000   0.00000   3.14159
   D164       1.04784  -0.00261   0.00000  -0.01018  -0.01016   1.03768
   D165      -1.04720   0.00258   0.00000   0.01004   0.01003  -1.03718
   D166      -1.04790   0.00261   0.00000   0.01019   0.01018  -1.03772
   D167       3.14154   0.00000   0.00000   0.00001   0.00001   3.14155
   D168       1.04649   0.00520   0.00000   0.02024   0.02021   1.06669
   D169       1.04726  -0.00258   0.00000  -0.01006  -0.01004   1.03722
   D170      -1.04649  -0.00520   0.00000  -0.02024  -0.02020  -1.06669
   D171      -3.14154   0.00000   0.00000  -0.00001  -0.00001  -3.14155
   D172       3.14159   0.00000   0.00000   0.00000   0.00000   3.14159
   D173       1.04781  -0.00261   0.00000  -0.01018  -0.01017   1.03765
   D174      -1.04716   0.00258   0.00000   0.01004   0.01002  -1.03713
   D175      -1.04778   0.00261   0.00000   0.01016   0.01015  -1.03763
   D176      -3.14156   0.00000   0.00000  -0.00002  -0.00002  -3.14158
   D177       1.04665   0.00519   0.00000   0.02020   0.02017   1.06683
   D178       1.04712  -0.00258   0.00000  -0.01002  -0.01001   1.03712
   D179      -1.04665  -0.00519   0.00000  -0.02020  -0.02017  -1.06683
   D180       3.14156   0.00000   0.00000   0.00002   0.00002   3.14158
   D181       3.14159   0.00000   0.00000   0.00001   0.00001  -3.14158
   D182       1.04789  -0.00261   0.00000  -0.01017  -0.01016   1.03773
   D183      -1.04713   0.00258   0.00000   0.01003   0.01001  -1.03712
   D184      -1.04777   0.00261   0.00000   0.01018   0.01016  -1.03761
   D185      -3.14148   0.00000   0.00000  -0.00001  -0.00001  -3.14148
   D186       1.04669   0.00518   0.00000   0.02019   0.02016   1.06685
   D187       1.04713  -0.00258   0.00000  -0.01002  -0.01000   1.03713
   D188      -1.04657  -0.00519   0.00000  -0.02021  -0.02017  -1.06675
   D189       3.14159   0.00000   0.00000   0.00000   0.00000   3.14159
   D190       3.14159   0.00000   0.00000   0.00000   0.00000   3.14159
   D191       1.04787  -0.00261   0.00000  -0.01019  -0.01018   1.03770
   D192      -1.04722   0.00258   0.00000   0.01005   0.01003  -1.03719
   D193      -1.04787   0.00261   0.00000   0.01018   0.01016  -1.03771
   D194       3.14159   0.00000   0.00000  -0.00001  -0.00001   3.14158
   D195       1.04650   0.00519   0.00000   0.02023   0.02020   1.06670
   D196       1.04718  -0.00258   0.00000  -0.01003  -0.01002   1.03716
   D197      -1.04654  -0.00519   0.00000  -0.02022  -0.02019  -1.06674
   D198       3.14155   0.00000   0.00000   0.00001   0.00001   3.14156
   D199       3.14159   0.00000   0.00000   0.00000   0.00000   3.14159
   D200       1.04784  -0.00261   0.00000  -0.01018  -0.01016   1.03768
   D201      -1.04720   0.00258   0.00000   0.01004   0.01002  -1.03718
   D202      -1.04790   0.00261   0.00000   0.01019   0.01018  -1.03773
   D203       3.14154   0.00000   0.00000   0.00001   0.00001   3.14155
   D204       1.04649   0.00519   0.00000   0.02023   0.02020   1.06669
   D205       1.04726  -0.00258   0.00000  -0.01005  -0.01004   1.03723
   D206      -1.04649  -0.00519   0.00000  -0.02023  -0.02020  -1.06669
   D207      -3.14154   0.00000   0.00000  -0.00001  -0.00001  -3.14155
   D208       3.14159   0.00000   0.00000  -0.00001  -0.00001   3.14159
   D209       1.04778  -0.00261   0.00000  -0.01017  -0.01015   1.03763
   D210      -1.04716   0.00258   0.00000   0.01003   0.01001  -1.03714
   D211      -1.04778   0.00260   0.00000   0.01015   0.01014  -1.03764
   D212       3.14159   0.00000   0.00000  -0.00001  -0.00001   3.14158
   D213       1.04665   0.00518   0.00000   0.02019   0.02016   1.06681
   D214       1.04712  -0.00258   0.00000  -0.01002  -0.01001   1.03712
   D215      -1.04669  -0.00518   0.00000  -0.02018  -0.02015  -1.06684
   D216       3.14156   0.00000   0.00000   0.00001   0.00001   3.14157
   D217       3.14159   0.00000   0.00000   0.00000   0.00000  -3.14159
   D218       1.04789  -0.00261   0.00000  -0.01017  -0.01015   1.03773
   D219      -1.04713   0.00257   0.00000   0.01001   0.00999  -1.03714
   D220      -1.04783   0.00261   0.00000   0.01018   0.01016  -1.03767
   D221      -3.14154   0.00000   0.00000   0.00001   0.00001  -3.14153
   D222       1.04663   0.00518   0.00000   0.02018   0.02015   1.06678
   D223       1.04713  -0.00257   0.00000  -0.01001  -0.01000   1.03713
   D224      -1.04657  -0.00518   0.00000  -0.02019  -0.02016  -1.06673
   D225       3.14159   0.00000   0.00000  -0.00001  -0.00001   3.14158
   D226       3.14159   0.00000   0.00000   0.00000   0.00000  -3.14159
   D227       1.04787  -0.00261   0.00000  -0.01018  -0.01016   1.03771
   D228      -1.04722   0.00258   0.00000   0.01003   0.01002  -1.03720
   D229      -1.04787   0.00260   0.00000   0.01016   0.01015  -1.03773
   D230       3.14159   0.00000   0.00000  -0.00002  -0.00002   3.14158
   D231       1.04650   0.00518   0.00000   0.02019   0.02016   1.06666
   D232       1.04718  -0.00257   0.00000  -0.01002  -0.01000   1.03718
   D233      -1.04654  -0.00518   0.00000  -0.02019  -0.02016  -1.06670
   D234       3.14155   0.00000   0.00000   0.00002   0.00002   3.14157
   D235       3.14159   0.00000   0.00000   0.00000   0.00000  -3.14159
   D236       1.04792  -0.00259   0.00000  -0.01011  -0.01010   1.03782
   D237      -1.04728   0.00256   0.00000   0.00997   0.00996  -1.03732
   D238      -1.04792   0.00260   0.00000   0.01015   0.01013  -1.03778
   D239       3.14159   0.00001   0.00000   0.00003   0.00003  -3.14156
   D240       1.04640   0.00516   0.00000   0.02012   0.02009   1.06649
   D241       1.04728  -0.00257   0.00000  -0.01001  -0.00999   1.03728
   D242      -1.04640  -0.00516   0.00000  -0.02012  -0.02009  -1.06649
   D243      -3.14159  -0.00001   0.00000  -0.00003  -0.00003   3.14156
   D244       3.14159   0.00000   0.00000   0.00000   0.00000  -3.14159
   D245       1.04787  -0.00253   0.00000  -0.00988  -0.00987   1.03800
   D246      -1.04718   0.00249   0.00000   0.00974   0.00972  -1.03745
   D247      -1.04787   0.00258   0.00000   0.01009   0.01008  -1.03780
   D248       3.14159   0.00006   0.00000   0.00021   0.00020  -3.14139
   D249       1.04654   0.00508   0.00000   0.01982   0.01980   1.06634
   D250       1.04722  -0.00255   0.00000  -0.00994  -0.00993   1.03729
   D251      -1.04650  -0.00508   0.00000  -0.01982  -0.01980  -1.06630
   D252      -3.14155  -0.00006   0.00000  -0.00021  -0.00020   3.14143
   D253       3.14159   0.00000   0.00000   0.00000   0.00000   3.14159
   D254       1.04783  -0.00266   0.00000  -0.01046  -0.01043   1.03740
   D255      -1.04713   0.00262   0.00000   0.01029   0.01027  -1.03686
   D256      -1.04789   0.00262   0.00000   0.01021   0.01020  -1.03769
   D257       3.14153  -0.00004   0.00000  -0.00024  -0.00023   3.14130
   D258       1.04657   0.00524   0.00000   0.02051   0.02047   1.06705
   D259       1.04713  -0.00258   0.00000  -0.01005  -0.01004   1.03709
   D260      -1.04663  -0.00524   0.00000  -0.02051  -0.02046  -1.06710
   D261       3.14159   0.00004   0.00000   0.00024   0.00024  -3.14136
   D262       3.14159   0.00000   0.00000  -0.00001  -0.00001   3.14158
   D263       1.04787  -0.00040   0.00000  -0.00167  -0.00169   1.04618
   D264      -1.04722   0.00037   0.00000   0.00151   0.00153  -1.04569
   D265      -1.04791   0.00218   0.00000   0.00870   0.00871  -1.03920
   D266       3.14156   0.00178   0.00000   0.00705   0.00703  -3.13460
   D267       1.04647   0.00255   0.00000   0.01022   0.01025   1.05672
   D268       1.04718  -0.00214   0.00000  -0.00856  -0.00857   1.03861
   D269      -1.04654  -0.00254   0.00000  -0.01021  -0.01025  -1.05679
   D270       3.14155  -0.00178   0.00000  -0.00704  -0.00702   3.13453
         Item               Value     Threshold  Converged?
 Maximum Force            0.018841     0.000450     NO 
 RMS     Force            0.007212     0.000300     NO 
 Maximum Displacement     0.827834     0.001800     NO 
 RMS     Displacement     0.208672     0.001200     NO 
 Predicted change in Energy=-4.449307D-02
 GradGradGradGradGradGradGradGradGradGradGradGradGradGradGradGradGradGrad

 Stoichiometry    C31H64
 Framework group  C1[X(C31H64)]
 Deg. of freedom   279
 Full point group                 C1      NOp   1
 Largest Abelian subgroup         C1      NOp   1
 Largest concise Abelian subgroup C1      NOp   1
                         Standard orientation:                         
 ---------------------------------------------------------------------
 Center     Atomic      Atomic             Coordinates (Angstroms)
 Number     Number       Type             X           Y           Z
 ---------------------------------------------------------------------
      1          6           0       19.084350   -0.422860    0.000070
      2          6           0       17.818791    0.446552    0.000002
      3          6           0       16.547012   -0.414913    0.000053
      4          6           0       15.274866    0.447570   -0.000007
      5          6           0       14.001830   -0.413795    0.000039
      6          6           0       12.729306    0.448311   -0.000013
      7          6           0       11.456166   -0.412952    0.000035
      8          6           0       10.183467    0.448945   -0.000019
      9          6           0        8.910404   -0.412341    0.000020
     10          6           0        7.637630    0.449529   -0.000025
     11          6           0        6.364556   -0.411853    0.000015
     12          6           0        5.091734    0.449864   -0.000038
     13          6           0        3.818752   -0.411500   -0.000001
     14          6           0        2.545876    0.450141   -0.000050
     15          6           0        1.272907   -0.411398   -0.000013
     16          6           0       -0.000022    0.450164   -0.000060
     17          6           0       -1.272901   -0.411353   -0.000022
     18          6           0       -2.545884    0.450134   -0.000066
     19          6           0       -3.818753   -0.411556   -0.000016
     20          6           0       -5.091729    0.449859   -0.000067
     21          6           0       -6.364557   -0.411835   -0.000018
     22          6           0       -7.637635    0.449500   -0.000068
     23          6           0       -8.910393   -0.412347   -0.000003
     24          6           0      -10.183457    0.448927   -0.000050
     25          6           0      -11.456160   -0.412943    0.000014
     26          6           0      -12.729295    0.448279   -0.000026
     27          6           0      -14.001864   -0.413794    0.000045
     28          6           0      -15.274855    0.447608    0.000004
     29          6           0      -16.547003   -0.414916    0.000075
     30          6           0      -17.818771    0.446579    0.000031
     31          6           0      -19.084380   -0.422865    0.000096
     32          1           0       19.991358    0.208384    0.000038
     33          1           0       19.102061   -1.065621    0.898411
     34          1           0       19.102029   -1.066182   -0.897816
     35          1           0       17.818984    1.088834   -0.900418
     36          1           0       17.818962    1.089421    0.899946
     37          1           0       16.547266   -1.056914    0.901000
     38          1           0       16.547216   -1.057509   -0.900419
     39          1           0       15.275212    1.089416   -0.900898
     40          1           0       15.275178    1.090063    0.900403
     41          1           0       14.001631   -1.055645    0.900954
     42          1           0       14.001646   -1.056216   -0.900412
     43          1           0       12.729488    1.090157   -0.900934
     44          1           0       12.729471    1.090727    0.900444
     45          1           0       11.456009   -1.054803    0.900959
     46          1           0       11.455969   -1.055455   -0.900409
     47          1           0       10.183685    1.090814   -0.900938
     48          1           0       10.183653    1.091445    0.900428
     49          1           0        8.910200   -1.054209    0.900937
     50          1           0        8.910214   -1.054765   -0.900445
     51          1           0        7.637732    1.091385   -0.900945
     52          1           0        7.637718    1.091940    0.900441
     53          1           0        6.364475   -1.053709    0.900937
     54          1           0        6.364505   -1.054340   -0.900437
     55          1           0        5.091863    1.091809   -0.900942
     56          1           0        5.091845    1.092366    0.900412
     57          1           0        3.818643   -1.053444    0.900903
     58          1           0        3.818661   -1.054003   -0.900451
     59          1           0        2.545896    1.091998   -0.900970
     60          1           0        2.545879    1.092557    0.900415
     61          1           0        1.272907   -1.053255    0.900908
     62          1           0        1.272923   -1.053813   -0.900479
     63          1           0        0.000027    1.092110   -0.900965
     64          1           0        0.000012    1.092668    0.900390
     65          1           0       -1.272930   -1.053297    0.900883
     66          1           0       -1.272914   -1.053856   -0.900472
     67          1           0       -2.545944    1.091987   -0.900989
     68          1           0       -2.545886    1.092567    0.900394
     69          1           0       -3.818666   -1.053404    0.900909
     70          1           0       -3.818653   -1.053976   -0.900477
     71          1           0       -5.091848    1.091783   -0.900979
     72          1           0       -5.091858    1.092354    0.900381
     73          1           0       -6.364497   -1.053772    0.900892
     74          1           0       -6.364487   -1.054344   -0.900463
     75          1           0       -7.637776    1.091345   -0.900997
     76          1           0       -7.637724    1.092011    0.900373
     77          1           0       -8.910222   -1.054190    0.900926
     78          1           0       -8.910221   -1.054773   -0.900459
     79          1           0      -10.183658    1.090845   -0.900965
     80          1           0      -10.183658    1.091427    0.900392
     81          1           0      -11.455948   -1.054863    0.900926
     82          1           0      -11.456019   -1.055454   -0.900427
     83          1           0      -12.729522    1.090124   -0.900950
     84          1           0      -12.729462    1.090788    0.900411
     85          1           0      -14.001611   -1.055639    0.900963
     86          1           0      -14.001619   -1.056220   -0.900403
     87          1           0      -15.275176    1.089434   -0.900891
     88          1           0      -15.275169    1.090015    0.900428
     89          1           0      -16.547201   -1.056843    0.901035
     90          1           0      -16.547265   -1.057507   -0.900397
     91          1           0      -17.818955    1.088810   -0.900395
     92          1           0      -17.818966    1.089453    0.899978
     93          1           0      -19.991371    0.208342    0.000075
     94          1           0      -19.102036   -1.065636    0.898429
     95          1           0      -19.101993   -1.066180   -0.897796
 ---------------------------------------------------------------------
 Rotational constants (GHZ):      2.6337905      0.0088405      0.0088265
 Standard basis: 6-31G (6D, 7F)
 There are   407 symmetry adapted cartesian basis functions of A   symmetry.
 There are   407 symmetry adapted basis functions of A   symmetry.
   407 basis functions,   938 primitive gaussians,   407 cartesian basis functions
   125 alpha electrons      125 beta electrons
       nuclear repulsion energy      2448.0845964492 Hartrees.
 NAtoms=   95 NActive=   95 NUniq=   95 SFac= 1.00D+00 NAtFMM=   60 NAOKFM=T Big=T
 Integral buffers will be    262144 words long.
 Raffenetti 2 integral format.
 Two-electron integral symmetry is turned on.
 One-electron integrals computed using PRISM.
 NBasis=   407 RedAO= T EigKep=  3.07D-03  NBF=   407
 NBsUse=   407 1.00D-06 EigRej= -1.00D+00 NBFU=   407
 Initial guess from the checkpoint file:  "C:\Users\GHS Azim Shah\Desktop\comp10.chk"
 B after Tr=     0.000000    0.000000    0.000000
         Rot=    1.000000    0.000006    0.000000    0.000000 Ang=   0.00 deg.
 ExpMin= 1.61D-01 ExpMax= 3.05D+03 ExpMxC= 4.57D+02 IAcc=1 IRadAn=         1 AccDes= 0.00D+00
 Harris functional with IExCor=  402 and IRadAn=       1 diagonalized for initial guess.
 HarFok:  IExCor=  402 AccDes= 0.00D+00 IRadAn=         1 IDoV= 1 UseB2=F ITyADJ=14
 ICtDFT=  3500011 ScaDFX=  1.000000  1.000000  1.000000  1.000000
 FoFCou: FMM=F IPFlag=           0 FMFlag=      100000 FMFlg1=        2001
         NFxFlg=           0 DoJE=T BraDBF=F KetDBF=T FulRan=T
         wScrn=  0.000000 ICntrl=     500 IOpCl=  0 I1Cent=   200000004 NGrid=           0
         NMat0=    1 NMatS0=      1 NMatT0=    0 NMatD0=    1 NMtDS0=    0 NMtDT0=    0
 Petite list used in FoFCou.
 Requested convergence on RMS density matrix=1.00D-08 within 128 cycles.
 Requested convergence on MAX density matrix=1.00D-06.
 Requested convergence on             energy=1.00D-06.
 No special actions if energy rises.
 Integral accuracy reduced to 1.0D-05 until final iterations.
 Initial convergence to 1.0D-05 achieved.  Increase integral accuracy.
 SCF Done:  E(RB3LYP) =  -1219.61903311     A.U. after   10 cycles
            NFock= 10  Conv=0.15D-08     -V/T= 2.0061
 Calling FoFJK, ICntrl=      2127 FMM=T ISym2X=0 I1Cent= 0 IOpClX= 0 NMat=1 NMatS=1 NMatT=0.
 ***** Axes restored to original set *****
 -------------------------------------------------------------------
 Center     Atomic                   Forces (Hartrees/Bohr)
 Number     Number              X              Y              Z
 -------------------------------------------------------------------
      1        6          -0.004655782    0.001156476   -0.000070166
      2        6          -0.002275245   -0.004201004    0.000091650
      3        6          -0.001021094    0.006569444   -0.000092771
      4        6           0.001378500   -0.006609926    0.000079888
      5        6          -0.001241608    0.006628015   -0.000093283
      6        6           0.001321462   -0.006585474    0.000096560
      7        6          -0.001259160    0.006555572   -0.000083110
      8        6           0.001241975   -0.006542183    0.000082576
      9        6          -0.001229305    0.006576849   -0.000093530
     10        6           0.001273239   -0.006575242    0.000093325
     11        6          -0.001275207    0.006544781   -0.000082407
     12        6           0.001230350   -0.006511523    0.000094257
     13        6          -0.001229559    0.006512172   -0.000091856
     14        6           0.001277140   -0.006557282    0.000091693
     15        6          -0.001277156    0.006559162   -0.000091753
     16        6           0.001229224   -0.006510215    0.000091772
     17        6          -0.001228322    0.006510677   -0.000089376
     18        6           0.001265594   -0.006557995    0.000089901
     19        6          -0.001294189    0.006556382   -0.000094800
     20        6           0.001285673   -0.006511755    0.000091841
     21        6          -0.001249717    0.006515531   -0.000091839
     22        6           0.001259981   -0.006542366    0.000080528
     23        6          -0.001296029    0.006558349   -0.000096228
     24        6           0.001280811   -0.006514660    0.000095065
     25        6          -0.001268682    0.006523766   -0.000089995
     26        6           0.001236531   -0.006569033    0.000078160
     27        6          -0.001350231    0.006605085   -0.000096376
     28        6           0.001197124   -0.006681065    0.000096435
     29        6          -0.001503767    0.006506804   -0.000083443
     30        6           0.003704366   -0.003071506    0.000079325
     31        6           0.003844468    0.002798461   -0.000071090
     32        1           0.004002568   -0.004830597    0.000015604
     33        1          -0.002348448    0.001312069    0.005080445
     34        1          -0.002349792    0.001323915   -0.005056218
     35        1           0.000200148    0.000665860   -0.005933701
     36        1           0.000203042    0.000648737    0.005908284
     37        1           0.000081109   -0.000779857    0.005633936
     38        1           0.000071842   -0.000760874   -0.005611399
     39        1          -0.000148489    0.000768943   -0.005631973
     40        1          -0.000144961    0.000738238    0.005620277
     41        1           0.000153556   -0.000783277    0.005647465
     42        1           0.000151271   -0.000765703   -0.005622498
     43        1          -0.000156512    0.000788849   -0.005645790
     44        1          -0.000153733    0.000771069    0.005620645
     45        1           0.000153017   -0.000789870    0.005644482
     46        1           0.000142574   -0.000757537   -0.005635060
     47        1          -0.000145647    0.000788675   -0.005646845
     48        1          -0.000142457    0.000757931    0.005635080
     49        1           0.000147861   -0.000790947    0.005649350
     50        1           0.000145515   -0.000773440   -0.005624340
     51        1          -0.000155872    0.000792087   -0.005647218
     52        1          -0.000153507    0.000774671    0.005622257
     53        1           0.000154071   -0.000791917    0.005645713
     54        1           0.000150740   -0.000760992   -0.005633792
     55        1          -0.000146015    0.000774555   -0.005658413
     56        1          -0.000144202    0.000756937    0.005633410
     57        1           0.000146249   -0.000775217    0.005658751
     58        1           0.000144102   -0.000757661   -0.005633757
     59        1          -0.000154286    0.000793560   -0.005647671
     60        1          -0.000152174    0.000776125    0.005622701
     61        1           0.000154434   -0.000794288    0.005648007
     62        1           0.000152298   -0.000776786   -0.005623011
     63        1          -0.000146115    0.000774576   -0.005658454
     64        1          -0.000144023    0.000757129    0.005633461
     65        1           0.000146271   -0.000775218    0.005658668
     66        1           0.000143978   -0.000758000   -0.005633860
     67        1          -0.000153865    0.000793227   -0.005647235
     68        1          -0.000144309    0.000774543    0.005624791
     69        1           0.000155244   -0.000794323    0.005648154
     70        1           0.000152700   -0.000776521   -0.005622998
     71        1          -0.000154709    0.000776056   -0.005656629
     72        1          -0.000152574    0.000758455    0.005631658
     73        1           0.000146076   -0.000774738    0.005658395
     74        1           0.000144025   -0.000757284   -0.005633571
     75        1          -0.000153242    0.000790822   -0.005644873
     76        1          -0.000142411    0.000758628    0.005635508
     77        1           0.000155187   -0.000793815    0.005647920
     78        1           0.000152371   -0.000775973   -0.005622832
     79        1          -0.000154660    0.000775286   -0.005656338
     80        1          -0.000152087    0.000757358    0.005631178
     81        1           0.000153567   -0.000774526    0.005655475
     82        1           0.000144032   -0.000755857   -0.005633182
     83        1          -0.000152377    0.000787369   -0.005643180
     84        1          -0.000141347    0.000755483    0.005633986
     85        1           0.000155943   -0.000783019    0.005647548
     86        1           0.000153104   -0.000765194   -0.005622413
     87        1          -0.000146695    0.000774656   -0.005632488
     88        1          -0.000143820    0.000756765    0.005607398
     89        1           0.000221939   -0.000767684    0.005622858
     90        1           0.000211350   -0.000735314   -0.005613380
     91        1          -0.000434324    0.000554617   -0.005924028
     92        1          -0.000431651    0.000524399    0.005911980
     93        1          -0.001902753   -0.005959297    0.000016738
     94        1           0.001693396    0.002093038    0.005080311
     95        1           0.001692091    0.002104799   -0.005056242
 -------------------------------------------------------------------
 Cartesian Forces:  Max     0.006681065 RMS     0.003452622

 GradGradGradGradGradGradGradGradGradGradGradGradGradGradGradGradGradGrad
 Berny optimization.
 Using GEDIIS/GDIIS optimizer.
 FormGI is forming the generalized inverse of G from B-inverse, IUseBI=4.
 Internal  Forces:  Max     0.005856917 RMS     0.002613302
 Search for a local minimum.
 Step number   2 out of a maximum of  560
 All quantities printed in internal units (Hartrees-Bohrs-Radians)
 Mixed Optimization -- RFO/linear search
 Update second derivatives using D2CorX and points    1    2
 DE= -3.81D-02 DEPred=-4.45D-02 R= 8.56D-01
 TightC=F SS=  1.41D+00  RLast= 3.53D-01 DXNew= 5.0454D-01 1.0600D+00
 Trust test= 8.56D-01 RLast= 3.53D-01 DXMaxT set to 5.05D-01
 ITU=  1  0
 Use linear search instead of GDIIS.
     Eigenvalues ---    0.00461   0.00461   0.00461   0.00461   0.00461
     Eigenvalues ---    0.00461   0.00461   0.00461   0.00461   0.00461
     Eigenvalues ---    0.00462   0.00462   0.00462   0.00462   0.00462
     Eigenvalues ---    0.00462   0.00462   0.00462   0.00462   0.00462
     Eigenvalues ---    0.00462   0.00462   0.00462   0.00462   0.00462
     Eigenvalues ---    0.00463   0.00463   0.00463   0.00463   0.00463
     Eigenvalues ---    0.03780   0.03780   0.03780   0.03780   0.03780
     Eigenvalues ---    0.03780   0.03780   0.03780   0.03780   0.03780
     Eigenvalues ---    0.03780   0.03780   0.03780   0.03780   0.03780
     Eigenvalues ---    0.03780   0.03780   0.03781   0.03781   0.03781
     Eigenvalues ---    0.03781   0.03781   0.03781   0.03783   0.03784
     Eigenvalues ---    0.03786   0.03786   0.03815   0.03816   0.04992
     Eigenvalues ---    0.04993   0.04993   0.04993   0.04993   0.04993
     Eigenvalues ---    0.04993   0.04993   0.04993   0.04993   0.04993
     Eigenvalues ---    0.04993   0.04993   0.04993   0.04993   0.04993
     Eigenvalues ---    0.04993   0.04993   0.04993   0.04993   0.04993
     Eigenvalues ---    0.04993   0.04993   0.04993   0.04994   0.04994
     Eigenvalues ---    0.04999   0.05000   0.05227   0.05691   0.05692
     Eigenvalues ---    0.05755   0.05756   0.08094   0.08095   0.08147
     Eigenvalues ---    0.08148   0.08151   0.08152   0.08155   0.08155
     Eigenvalues ---    0.08155   0.08156   0.08156   0.08157   0.08157
     Eigenvalues ---    0.08157   0.08157   0.08157   0.08157   0.08157
     Eigenvalues ---    0.08158   0.08158   0.08158   0.08158   0.08158
     Eigenvalues ---    0.08158   0.08158   0.08158   0.08158   0.08159
     Eigenvalues ---    0.08159   0.12012   0.12012   0.12052   0.12053
     Eigenvalues ---    0.12055   0.12056   0.12058   0.12058   0.12059
     Eigenvalues ---    0.12059   0.12059   0.12060   0.12060   0.12060
     Eigenvalues ---    0.12060   0.12060   0.12060   0.12060   0.12060
     Eigenvalues ---    0.12060   0.12060   0.12060   0.12060   0.12060
     Eigenvalues ---    0.12061   0.12061   0.12061   0.12061   0.12061
     Eigenvalues ---    0.15969   0.16000   0.16000   0.16000   0.16000
     Eigenvalues ---    0.16033   0.21973   0.21976   0.21986   0.21987
     Eigenvalues ---    0.21988   0.21988   0.21989   0.21989   0.21989
     Eigenvalues ---    0.21989   0.21989   0.21989   0.21989   0.21989
     Eigenvalues ---    0.21989   0.21989   0.21989   0.21989   0.21989
     Eigenvalues ---    0.21989   0.21989   0.21989   0.21989   0.21989
     Eigenvalues ---    0.21989   0.21989   0.21989   0.21989   0.26020
     Eigenvalues ---    0.30069   0.30072   0.30076   0.30076   0.30076
     Eigenvalues ---    0.30076   0.30076   0.30076   0.30076   0.30076
     Eigenvalues ---    0.30077   0.30078   0.30079   0.30079   0.30079
     Eigenvalues ---    0.30079   0.30079   0.30079   0.30079   0.30079
     Eigenvalues ---    0.30079   0.30080   0.30080   0.30084   0.30085
     Eigenvalues ---    0.30085   0.30085   0.30088   0.30088   0.31042
     Eigenvalues ---    0.32271   0.32276   0.32276   0.32276   0.32276
     Eigenvalues ---    0.32277   0.32278   0.32278   0.32278   0.32278
     Eigenvalues ---    0.32278   0.32281   0.32282   0.32282   0.32282
     Eigenvalues ---    0.32282   0.32282   0.32282   0.32282   0.32282
     Eigenvalues ---    0.32282   0.32282   0.32282   0.32282   0.32282
     Eigenvalues ---    0.32282   0.32282   0.32282   0.32283   0.32283
     Eigenvalues ---    0.32283   0.32283   0.32283   0.32283   0.32283
     Eigenvalues ---    0.32283   0.32283   0.32283   0.32283   0.32283
     Eigenvalues ---    0.32283   0.32283   0.32283   0.32283   0.32283
     Eigenvalues ---    0.32283   0.32284   0.32284   0.32284   0.32284
     Eigenvalues ---    0.32288   0.32288   0.32289   0.32289   0.32290
     Eigenvalues ---    0.32290   0.32290   0.32290   0.32290   0.32290
     Eigenvalues ---    0.32290   0.32290   0.32290   0.38401
 RFO step:  Lambda=-9.61130423D-03 EMin= 4.60649522D-03
 Quartic linear search produced a step of  0.63558.
 Iteration  1 RMS(Cart)=  0.10516815 RMS(Int)=  0.00022439
 Iteration  2 RMS(Cart)=  0.00068743 RMS(Int)=  0.00013853
 Iteration  3 RMS(Cart)=  0.00000003 RMS(Int)=  0.00013853
 Variable       Old X    -DE/DX   Delta X   Delta X   Delta X     New X
                                 (Linear)    (Quad)   (Total)
    R1        2.90152   0.00450   0.01499  -0.00530   0.00969   2.91122
    R2        2.08824  -0.00562  -0.00964  -0.00910  -0.01874   2.06950
    R3        2.08767  -0.00511  -0.00992  -0.00608  -0.01600   2.07168
    R4        2.08759  -0.00509  -0.00990  -0.00604  -0.01594   2.07165
    R5        2.90277   0.00510   0.01571  -0.00355   0.01216   2.91494
    R6        2.09008  -0.00447  -0.00846  -0.00576  -0.01422   2.07586
    R7        2.08999  -0.00446  -0.00845  -0.00572  -0.01416   2.07582
    R8        2.90443   0.00493   0.01675  -0.00639   0.01036   2.91479
    R9        2.09058  -0.00413  -0.00814  -0.00472  -0.01286   2.07772
   R10        2.09050  -0.00413  -0.00814  -0.00468  -0.01282   2.07768
   R11        2.90463   0.00487   0.01685  -0.00690   0.00995   2.91458
   R12        2.09032  -0.00413  -0.00825  -0.00450  -0.01275   2.07758
   R13        2.09029  -0.00414  -0.00827  -0.00449  -0.01276   2.07753
   R14        2.90462   0.00485   0.01687  -0.00706   0.00981   2.91442
   R15        2.09036  -0.00414  -0.00821  -0.00459  -0.01280   2.07756
   R16        2.09028  -0.00412  -0.00820  -0.00455  -0.01275   2.07753
   R17        2.90469   0.00482   0.01688  -0.00721   0.00967   2.91436
   R18        2.09037  -0.00413  -0.00821  -0.00457  -0.01278   2.07759
   R19        2.09028  -0.00412  -0.00819  -0.00453  -0.01273   2.07755
   R20        2.90467   0.00483   0.01691  -0.00724   0.00967   2.91434
   R21        2.09038  -0.00413  -0.00820  -0.00458  -0.01278   2.07760
   R22        2.09036  -0.00414  -0.00823  -0.00457  -0.01280   2.07756
   R23        2.90459   0.00484   0.01693  -0.00724   0.00969   2.91429
   R24        2.09039  -0.00413  -0.00821  -0.00458  -0.01279   2.07760
   R25        2.09036  -0.00414  -0.00823  -0.00458  -0.01280   2.07756
   R26        2.90476   0.00480   0.01688  -0.00731   0.00957   2.91433
   R27        2.09039  -0.00413  -0.00821  -0.00458  -0.01279   2.07760
   R28        2.09030  -0.00412  -0.00819  -0.00454  -0.01274   2.07756
   R29        2.90471   0.00481   0.01690  -0.00730   0.00960   2.91431
   R30        2.09038  -0.00413  -0.00820  -0.00458  -0.01278   2.07760
   R31        2.09029  -0.00412  -0.00819  -0.00454  -0.01273   2.07756
   R32        2.90467   0.00482   0.01691  -0.00728   0.00963   2.91430
   R33        2.09038  -0.00413  -0.00820  -0.00458  -0.01278   2.07760
   R34        2.09035  -0.00414  -0.00822  -0.00457  -0.01279   2.07756
   R35        2.90455   0.00485   0.01695  -0.00724   0.00971   2.91426
   R36        2.09045  -0.00415  -0.00824  -0.00462  -0.01285   2.07760
   R37        2.09036  -0.00414  -0.00822  -0.00458  -0.01280   2.07757
   R38        2.90467   0.00482   0.01691  -0.00729   0.00963   2.91430
   R39        2.09045  -0.00415  -0.00824  -0.00462  -0.01285   2.07760
   R40        2.09036  -0.00414  -0.00822  -0.00458  -0.01280   2.07757
   R41        2.90471   0.00481   0.01690  -0.00730   0.00960   2.91431
   R42        2.09038  -0.00413  -0.00820  -0.00458  -0.01278   2.07760
   R43        2.09029  -0.00412  -0.00819  -0.00454  -0.01273   2.07756
   R44        2.90467   0.00482   0.01691  -0.00729   0.00962   2.91430
   R45        2.09038  -0.00413  -0.00820  -0.00458  -0.01278   2.07760
   R46        2.09029  -0.00412  -0.00819  -0.00454  -0.01273   2.07756
   R47        2.90455   0.00484   0.01695  -0.00724   0.00971   2.91426
   R48        2.09045  -0.00415  -0.00824  -0.00462  -0.01285   2.07760
   R49        2.09037  -0.00414  -0.00822  -0.00458  -0.01280   2.07757
   R50        2.90468   0.00482   0.01691  -0.00729   0.00962   2.91430
   R51        2.09045  -0.00415  -0.00824  -0.00462  -0.01285   2.07760
   R52        2.09037  -0.00414  -0.00822  -0.00458  -0.01280   2.07757
   R53        2.90472   0.00481   0.01690  -0.00730   0.00960   2.91431
   R54        2.09038  -0.00413  -0.00820  -0.00458  -0.01278   2.07760
   R55        2.09030  -0.00412  -0.00819  -0.00455  -0.01274   2.07756
   R56        2.90459   0.00484   0.01694  -0.00726   0.00968   2.91427
   R57        2.09038  -0.00413  -0.00820  -0.00458  -0.01278   2.07760
   R58        2.09029  -0.00412  -0.00819  -0.00454  -0.01273   2.07756
   R59        2.90466   0.00482   0.01691  -0.00728   0.00964   2.91429
   R60        2.09044  -0.00415  -0.00823  -0.00461  -0.01284   2.07760
   R61        2.09035  -0.00413  -0.00822  -0.00457  -0.01279   2.07756
   R62        2.90467   0.00482   0.01691  -0.00728   0.00963   2.91430
   R63        2.09045  -0.00415  -0.00824  -0.00461  -0.01285   2.07760
   R64        2.09036  -0.00414  -0.00822  -0.00458  -0.01280   2.07757
   R65        2.90471   0.00481   0.01690  -0.00729   0.00961   2.91432
   R66        2.09038  -0.00413  -0.00820  -0.00458  -0.01278   2.07760
   R67        2.09036  -0.00414  -0.00823  -0.00458  -0.01280   2.07756
   R68        2.90458   0.00484   0.01694  -0.00723   0.00971   2.91429
   R69        2.09038  -0.00413  -0.00820  -0.00458  -0.01278   2.07760
   R70        2.09029  -0.00412  -0.00819  -0.00454  -0.01273   2.07756
   R71        2.90465   0.00483   0.01691  -0.00723   0.00968   2.91433
   R72        2.09044  -0.00415  -0.00823  -0.00461  -0.01284   2.07760
   R73        2.09035  -0.00414  -0.00822  -0.00457  -0.01279   2.07756
   R74        2.90464   0.00483   0.01689  -0.00718   0.00970   2.91434
   R75        2.09044  -0.00415  -0.00823  -0.00461  -0.01284   2.07760
   R76        2.09036  -0.00414  -0.00822  -0.00457  -0.01280   2.07756
   R77        2.90465   0.00484   0.01686  -0.00707   0.00979   2.91444
   R78        2.09037  -0.00413  -0.00821  -0.00457  -0.01278   2.07759
   R79        2.09035  -0.00414  -0.00823  -0.00457  -0.01280   2.07755
   R80        2.90460   0.00488   0.01686  -0.00689   0.00997   2.91457
   R81        2.09037  -0.00414  -0.00821  -0.00459  -0.01280   2.07756
   R82        2.09028  -0.00412  -0.00820  -0.00455  -0.01275   2.07753
   R83        2.90447   0.00493   0.01675  -0.00641   0.01033   2.91481
   R84        2.09031  -0.00413  -0.00825  -0.00449  -0.01274   2.07757
   R85        2.09022  -0.00412  -0.00823  -0.00445  -0.01268   2.07754
   R86        2.90279   0.00509   0.01571  -0.00356   0.01215   2.91494
   R87        2.09052  -0.00412  -0.00811  -0.00468  -0.01280   2.07772
   R88        2.09050  -0.00413  -0.00814  -0.00468  -0.01282   2.07768
   R89        2.90164   0.00447   0.01494  -0.00534   0.00960   2.91124
   R90        2.09003  -0.00446  -0.00844  -0.00573  -0.01417   2.07586
   R91        2.09000  -0.00446  -0.00846  -0.00572  -0.01418   2.07582
   R92        2.08817  -0.00560  -0.00961  -0.00906  -0.01867   2.06950
   R93        2.08767  -0.00511  -0.00992  -0.00608  -0.01600   2.07167
   R94        2.08759  -0.00509  -0.00990  -0.00604  -0.01594   2.07165
    A1        1.93165   0.00300   0.01308   0.00094   0.01381   1.94546
    A2        1.92058   0.00258   0.00664   0.00989   0.01635   1.93694
    A3        1.92080   0.00256   0.00655   0.00973   0.01610   1.93690
    A4        1.89570  -0.00275  -0.00915  -0.00517  -0.01452   1.88118
    A5        1.89600  -0.00276  -0.00918  -0.00537  -0.01474   1.88125
    A6        1.89848  -0.00287  -0.00833  -0.01061  -0.01907   1.87941
    A7        1.94428   0.00512   0.02106   0.00438   0.02511   1.96940
    A8        1.90574  -0.00076  -0.00282   0.00812   0.00511   1.91084
    A9        1.90601  -0.00077  -0.00288   0.00790   0.00484   1.91085
   A10        1.90270  -0.00116  -0.00468   0.00616   0.00116   1.90387
   A11        1.90296  -0.00117  -0.00474   0.00593   0.00090   1.90386
   A12        1.90170  -0.00138  -0.00619  -0.03355  -0.03978   1.86191
   A13        1.95043   0.00585   0.02493   0.00175   0.02635   1.97678
   A14        1.90212  -0.00122  -0.00506   0.00771   0.00237   1.90449
   A15        1.90243  -0.00124  -0.00513   0.00745   0.00205   1.90449
   A16        1.90273  -0.00114  -0.00472   0.00826   0.00329   1.90602
   A17        1.90296  -0.00115  -0.00476   0.00805   0.00305   1.90601
   A18        1.90266  -0.00125  -0.00557  -0.03442  -0.04006   1.86260
   A19        1.95094   0.00566   0.02529  -0.00047   0.02451   1.97545
   A20        1.90222  -0.00112  -0.00497   0.00846   0.00324   1.90546
   A21        1.90253  -0.00114  -0.00503   0.00821   0.00293   1.90546
   A22        1.90229  -0.00112  -0.00501   0.00856   0.00330   1.90559
   A23        1.90256  -0.00114  -0.00506   0.00833   0.00302   1.90558
   A24        1.90279  -0.00128  -0.00553  -0.03425  -0.03984   1.86295
   A25        1.95128   0.00564   0.02557  -0.00118   0.02408   1.97536
   A26        1.90217  -0.00111  -0.00503   0.00867   0.00339   1.90556
   A27        1.90242  -0.00113  -0.00508   0.00845   0.00313   1.90555
   A28        1.90215  -0.00112  -0.00508   0.00877   0.00344   1.90559
   A29        1.90243  -0.00113  -0.00514   0.00854   0.00316   1.90558
   A30        1.90287  -0.00129  -0.00554  -0.03442  -0.04003   1.86285
   A31        1.95137   0.00555   0.02563  -0.00193   0.02339   1.97476
   A32        1.90216  -0.00109  -0.00508   0.00888   0.00356   1.90572
   A33        1.90244  -0.00111  -0.00513   0.00865   0.00328   1.90571
   A34        1.90210  -0.00109  -0.00507   0.00894   0.00362   1.90573
   A35        1.90236  -0.00110  -0.00513   0.00872   0.00335   1.90571
   A36        1.90289  -0.00131  -0.00553  -0.03440  -0.04000   1.86289
   A37        1.95155   0.00558   0.02568  -0.00186   0.02352   1.97507
   A38        1.90209  -0.00110  -0.00508   0.00889   0.00356   1.90565
   A39        1.90242  -0.00111  -0.00515   0.00862   0.00323   1.90565
   A40        1.90210  -0.00110  -0.00509   0.00891   0.00357   1.90567
   A41        1.90236  -0.00111  -0.00514   0.00868   0.00330   1.90566
   A42        1.90281  -0.00130  -0.00552  -0.03441  -0.04000   1.86282
   A43        1.95151   0.00553   0.02567  -0.00222   0.02315   1.97466
   A44        1.90206  -0.00108  -0.00507   0.00901   0.00370   1.90575
   A45        1.90236  -0.00110  -0.00514   0.00875   0.00338   1.90574
   A46        1.90216  -0.00109  -0.00510   0.00895   0.00360   1.90576
   A47        1.90243  -0.00110  -0.00515   0.00871   0.00332   1.90575
   A48        1.90280  -0.00131  -0.00552  -0.03436  -0.03995   1.86285
   A49        1.95155   0.00558   0.02573  -0.00196   0.02346   1.97501
   A50        1.90215  -0.00110  -0.00510   0.00889   0.00353   1.90568
   A51        1.90240  -0.00111  -0.00516   0.00867   0.00327   1.90567
   A52        1.90204  -0.00109  -0.00510   0.00896   0.00362   1.90566
   A53        1.90231  -0.00111  -0.00515   0.00873   0.00334   1.90565
   A54        1.90287  -0.00131  -0.00552  -0.03444  -0.04004   1.86283
   A55        1.95150   0.00552   0.02568  -0.00226   0.02311   1.97462
   A56        1.90212  -0.00108  -0.00509   0.00898   0.00364   1.90576
   A57        1.90239  -0.00110  -0.00515   0.00875   0.00336   1.90575
   A58        1.90209  -0.00108  -0.00508   0.00901   0.00368   1.90577
   A59        1.90234  -0.00109  -0.00514   0.00879   0.00342   1.90576
   A60        1.90289  -0.00131  -0.00553  -0.03441  -0.04001   1.86288
   A61        1.95160   0.00557   0.02572  -0.00202   0.02339   1.97499
   A62        1.90207  -0.00109  -0.00509   0.00895   0.00361   1.90567
   A63        1.90234  -0.00111  -0.00515   0.00871   0.00333   1.90567
   A64        1.90209  -0.00109  -0.00510   0.00894   0.00359   1.90568
   A65        1.90239  -0.00111  -0.00516   0.00868   0.00328   1.90567
   A66        1.90282  -0.00131  -0.00552  -0.03442  -0.04001   1.86281
   A67        1.95158   0.00552   0.02568  -0.00232   0.02306   1.97464
   A68        1.90208  -0.00108  -0.00509   0.00901   0.00368   1.90576
   A69        1.90235  -0.00109  -0.00515   0.00878   0.00340   1.90575
   A70        1.90215  -0.00108  -0.00510   0.00897   0.00362   1.90578
   A71        1.90241  -0.00109  -0.00515   0.00874   0.00336   1.90577
   A72        1.90274  -0.00131  -0.00551  -0.03433  -0.03991   1.86283
   A73        1.95164   0.00557   0.02572  -0.00205   0.02337   1.97501
   A74        1.90214  -0.00110  -0.00511   0.00890   0.00355   1.90569
   A75        1.90239  -0.00111  -0.00516   0.00868   0.00329   1.90568
   A76        1.90207  -0.00109  -0.00510   0.00895   0.00361   1.90567
   A77        1.90234  -0.00111  -0.00516   0.00872   0.00333   1.90567
   A78        1.90274  -0.00130  -0.00551  -0.03437  -0.03995   1.86279
   A79        1.95154   0.00552   0.02568  -0.00230   0.02307   1.97461
   A80        1.90210  -0.00108  -0.00509   0.00900   0.00367   1.90577
   A81        1.90237  -0.00109  -0.00514   0.00877   0.00339   1.90576
   A82        1.90208  -0.00108  -0.00508   0.00901   0.00368   1.90576
   A83        1.90234  -0.00109  -0.00514   0.00879   0.00342   1.90576
   A84        1.90288  -0.00132  -0.00553  -0.03441  -0.04001   1.86287
   A85        1.95160   0.00556   0.02572  -0.00203   0.02338   1.97498
   A86        1.90207  -0.00109  -0.00509   0.00895   0.00361   1.90567
   A87        1.90232  -0.00110  -0.00515   0.00873   0.00335   1.90567
   A88        1.90209  -0.00109  -0.00510   0.00894   0.00359   1.90568
   A89        1.90236  -0.00111  -0.00515   0.00871   0.00332   1.90567
   A90        1.90288  -0.00131  -0.00553  -0.03446  -0.04006   1.86283
   A91        1.95158   0.00552   0.02568  -0.00233   0.02305   1.97463
   A92        1.90208  -0.00108  -0.00509   0.00901   0.00368   1.90576
   A93        1.90235  -0.00109  -0.00515   0.00878   0.00340   1.90575
   A94        1.90215  -0.00108  -0.00510   0.00897   0.00363   1.90578
   A95        1.90241  -0.00109  -0.00515   0.00875   0.00336   1.90577
   A96        1.90274  -0.00131  -0.00551  -0.03432  -0.03991   1.86283
   A97        1.95164   0.00557   0.02572  -0.00205   0.02336   1.97500
   A98        1.90214  -0.00110  -0.00511   0.00891   0.00355   1.90569
   A99        1.90239  -0.00111  -0.00516   0.00869   0.00329   1.90568
   A100       1.90206  -0.00109  -0.00510   0.00895   0.00361   1.90567
   A101       1.90234  -0.00111  -0.00515   0.00872   0.00333   1.90567
   A102       1.90274  -0.00130  -0.00551  -0.03437  -0.03995   1.86279
   A103       1.95155   0.00552   0.02568  -0.00231   0.02307   1.97461
   A104       1.90210  -0.00108  -0.00509   0.00900   0.00367   1.90577
   A105       1.90233  -0.00109  -0.00513   0.00880   0.00344   1.90576
   A106       1.90208  -0.00108  -0.00508   0.00901   0.00368   1.90576
   A107       1.90240  -0.00110  -0.00515   0.00875   0.00336   1.90576
   A108       1.90287  -0.00132  -0.00553  -0.03441  -0.04000   1.86287
   A109       1.95158   0.00557   0.02573  -0.00202   0.02341   1.97499
   A110       1.90206  -0.00109  -0.00510   0.00896   0.00361   1.90567
   A111       1.90231  -0.00111  -0.00515   0.00874   0.00335   1.90566
   A112       1.90210  -0.00109  -0.00510   0.00893   0.00358   1.90568
   A113       1.90238  -0.00111  -0.00516   0.00870   0.00330   1.90568
   A114       1.90289  -0.00131  -0.00553  -0.03446  -0.04006   1.86283
   A115       1.95156   0.00552   0.02568  -0.00231   0.02307   1.97463
   A116       1.90216  -0.00108  -0.00510   0.00896   0.00361   1.90577
   A117       1.90243  -0.00110  -0.00516   0.00873   0.00333   1.90576
   A118       1.90207  -0.00108  -0.00508   0.00902   0.00369   1.90576
   A119       1.90233  -0.00109  -0.00514   0.00880   0.00343   1.90576
   A120       1.90276  -0.00131  -0.00552  -0.03434  -0.03992   1.86284
   A121       1.95164   0.00556   0.02570  -0.00204   0.02336   1.97501
   A122       1.90212  -0.00109  -0.00510   0.00891   0.00356   1.90568
   A123       1.90238  -0.00111  -0.00516   0.00869   0.00329   1.90568
   A124       1.90208  -0.00109  -0.00509   0.00894   0.00360   1.90568
   A125       1.90235  -0.00111  -0.00515   0.00871   0.00332   1.90567
   A126       1.90274  -0.00130  -0.00551  -0.03437  -0.03995   1.86279
   A127       1.95154   0.00552   0.02567  -0.00228   0.02309   1.97463
   A128       1.90210  -0.00108  -0.00509   0.00900   0.00367   1.90577
   A129       1.90237  -0.00109  -0.00514   0.00877   0.00340   1.90576
   A130       1.90209  -0.00108  -0.00508   0.00900   0.00367   1.90576
   A131       1.90242  -0.00110  -0.00515   0.00873   0.00334   1.90576
   A132       1.90281  -0.00131  -0.00552  -0.03437  -0.03996   1.86285
   A133       1.95156   0.00557   0.02572  -0.00197   0.02345   1.97501
   A134       1.90206  -0.00109  -0.00510   0.00895   0.00360   1.90567
   A135       1.90232  -0.00111  -0.00515   0.00873   0.00334   1.90565
   A136       1.90211  -0.00110  -0.00510   0.00891   0.00357   1.90568
   A137       1.90238  -0.00111  -0.00515   0.00868   0.00329   1.90567
   A138       1.90289  -0.00131  -0.00553  -0.03446  -0.04006   1.86283
   A139       1.95153   0.00553   0.02566  -0.00222   0.02314   1.97467
   A140       1.90216  -0.00108  -0.00509   0.00894   0.00360   1.90576
   A141       1.90244  -0.00110  -0.00515   0.00871   0.00332   1.90576
   A142       1.90209  -0.00108  -0.00508   0.00899   0.00367   1.90576
   A143       1.90234  -0.00109  -0.00513   0.00877   0.00341   1.90574
   A144       1.90276  -0.00131  -0.00552  -0.03434  -0.03992   1.86284
   A145       1.95158   0.00558   0.02567  -0.00187   0.02349   1.97508
   A146       1.90208  -0.00109  -0.00508   0.00891   0.00359   1.90566
   A147       1.90239  -0.00111  -0.00515   0.00866   0.00327   1.90566
   A148       1.90214  -0.00110  -0.00509   0.00886   0.00351   1.90566
   A149       1.90237  -0.00111  -0.00514   0.00865   0.00328   1.90565
   A150       1.90275  -0.00130  -0.00551  -0.03437  -0.03995   1.86279
   A151       1.95143   0.00555   0.02560  -0.00195   0.02335   1.97477
   A152       1.90212  -0.00109  -0.00507   0.00892   0.00360   1.90573
   A153       1.90239  -0.00110  -0.00512   0.00869   0.00334   1.90573
   A154       1.90212  -0.00109  -0.00506   0.00891   0.00360   1.90572
   A155       1.90245  -0.00111  -0.00513   0.00864   0.00326   1.90571
   A156       1.90281  -0.00131  -0.00552  -0.03436  -0.03995   1.86286
   A157       1.95128   0.00564   0.02557  -0.00118   0.02408   1.97535
   A158       1.90210  -0.00111  -0.00507   0.00881   0.00349   1.90559
   A159       1.90235  -0.00112  -0.00513   0.00859   0.00322   1.90558
   A160       1.90222  -0.00112  -0.00504   0.00863   0.00334   1.90556
   A161       1.90250  -0.00113  -0.00510   0.00840   0.00306   1.90556
   A162       1.90287  -0.00129  -0.00554  -0.03442  -0.04003   1.86285
   A163       1.95088   0.00567   0.02532  -0.00045   0.02456   1.97544
   A164       1.90228  -0.00112  -0.00501   0.00857   0.00331   1.90559
   A165       1.90255  -0.00114  -0.00506   0.00834   0.00304   1.90559
   A166       1.90225  -0.00113  -0.00498   0.00845   0.00321   1.90546
   A167       1.90250  -0.00114  -0.00503   0.00822   0.00295   1.90545
   A168       1.90288  -0.00128  -0.00553  -0.03430  -0.03990   1.86297
   A169       1.95038   0.00586   0.02494   0.00177   0.02639   1.97677
   A170       1.90268  -0.00113  -0.00471   0.00830   0.00334   1.90601
   A171       1.90301  -0.00115  -0.00478   0.00802   0.00300   1.90601
   A172       1.90214  -0.00122  -0.00506   0.00770   0.00236   1.90450
   A173       1.90240  -0.00124  -0.00512   0.00747   0.00208   1.90448
   A174       1.90273  -0.00125  -0.00558  -0.03445  -0.04010   1.86262
   A175       1.94426   0.00512   0.02105   0.00439   0.02512   1.96939
   A176       1.90268  -0.00116  -0.00467   0.00617   0.00119   1.90387
   A177       1.90299  -0.00118  -0.00474   0.00591   0.00087   1.90386
   A178       1.90572  -0.00076  -0.00282   0.00813   0.00511   1.91084
   A179       1.90600  -0.00077  -0.00288   0.00791   0.00485   1.91084
   A180       1.90174  -0.00138  -0.00619  -0.03357  -0.03981   1.86193
   A181       1.93167   0.00300   0.01307   0.00092   0.01378   1.94545
   A182       1.92054   0.00259   0.00665   0.00991   0.01638   1.93692
   A183       1.92074   0.00256   0.00656   0.00976   0.01615   1.93689
   A184       1.89573  -0.00275  -0.00914  -0.00519  -0.01454   1.88120
   A185       1.89604  -0.00276  -0.00918  -0.00540  -0.01477   1.88127
   A186       1.89848  -0.00287  -0.00833  -0.01060  -0.01907   1.87941
    D1       -3.14159   0.00000   0.00000   0.00003   0.00003  -3.14155
    D2        1.03914  -0.00130  -0.00553  -0.01578  -0.02138   1.01776
    D3       -1.03863   0.00128   0.00545   0.01543   0.02094  -1.01770
    D4       -1.04621   0.00017   0.00107   0.00059   0.00168  -1.04454
    D5        3.13452  -0.00113  -0.00446  -0.01523  -0.01974   3.11478
    D6        1.05674   0.00144   0.00652   0.01598   0.02258   1.07932
    D7        1.04572  -0.00014  -0.00098  -0.00017  -0.00117   1.04455
    D8       -1.05674  -0.00144  -0.00652  -0.01599  -0.02259  -1.07932
    D9       -3.13452   0.00114   0.00446   0.01522   0.01973  -3.11478
   D10        3.14159   0.00000   0.00000   0.00000   0.00000   3.14159
   D11        1.03760  -0.00148  -0.00647  -0.01657  -0.02306   1.01453
   D12       -1.03712   0.00146   0.00638   0.01616   0.02256  -1.01456
   D13       -1.03736   0.00152   0.00662   0.01694   0.02357  -1.01379
   D14       -3.14135   0.00004   0.00015   0.00037   0.00050  -3.14085
   D15        1.06712   0.00298   0.01301   0.03310   0.04612   1.11325
   D16        1.03684  -0.00150  -0.00654  -0.01653  -0.02306   1.01378
   D17       -1.06715  -0.00298  -0.01300  -0.03310  -0.04612  -1.11327
   D18        3.14132  -0.00004  -0.00015  -0.00037  -0.00050   3.14082
   D19        3.14159   0.00000   0.00000   0.00000   0.00000   3.14159
   D20        1.03776  -0.00144  -0.00640  -0.01605  -0.02248   1.01529
   D21       -1.03722   0.00142   0.00630   0.01559   0.02191  -1.01531
   D22       -1.03797   0.00143   0.00627   0.01625   0.02256  -1.01540
   D23        3.14139  -0.00001  -0.00012   0.00021   0.00009   3.14148
   D24        1.06641   0.00285   0.01257   0.03184   0.04448   1.11089
   D25        1.03742  -0.00141  -0.00617  -0.01580  -0.02201   1.01540
   D26       -1.06641  -0.00285  -0.01257  -0.03185  -0.04449  -1.11089
   D27       -3.14139   0.00001   0.00013  -0.00021  -0.00010  -3.14149
   D28        3.14159   0.00000   0.00000  -0.00001  -0.00001   3.14157
   D29        1.03775  -0.00145  -0.00644  -0.01602  -0.02248   1.01526
   D30       -1.03725   0.00142   0.00634   0.01557   0.02193  -1.01532
   D31       -1.03781   0.00144   0.00642   0.01598   0.02243  -1.01538
   D32        3.14153   0.00000  -0.00002  -0.00003  -0.00004   3.14149
   D33        1.06654   0.00286   0.01276   0.03156   0.04437   1.11091
   D34        1.03723  -0.00142  -0.00632  -0.01553  -0.02188   1.01535
   D35       -1.06661  -0.00286  -0.01275  -0.03154  -0.04435  -1.11096
   D36        3.14158   0.00000   0.00002   0.00004   0.00006  -3.14154
   D37       -3.14159   0.00000   0.00000   0.00000   0.00000  -3.14159
   D38        1.03776  -0.00144  -0.00646  -0.01588  -0.02236   1.01539
   D39       -1.03726   0.00142   0.00637   0.01545   0.02184  -1.01541
   D40       -1.03774   0.00145   0.00647   0.01595   0.02244  -1.01530
   D41       -3.14158   0.00000   0.00001   0.00007   0.00008  -3.14150
   D42        1.06659   0.00287   0.01283   0.03140   0.04429   1.11088
   D43        1.03724  -0.00142  -0.00638  -0.01552  -0.02193   1.01532
   D44       -1.06659  -0.00287  -0.01283  -0.03140  -0.04429  -1.11088
   D45        3.14158  -0.00001  -0.00001  -0.00007  -0.00008   3.14149
   D46       -3.14159   0.00000   0.00000   0.00000   0.00001  -3.14159
   D47        1.03771  -0.00144  -0.00646  -0.01590  -0.02239   1.01532
   D48       -1.03716   0.00142   0.00637   0.01544   0.02184  -1.01532
   D49       -1.03772   0.00144   0.00645   0.01585   0.02233  -1.01539
   D50        3.14158   0.00000  -0.00001  -0.00005  -0.00006   3.14152
   D51        1.06671   0.00286   0.01282   0.03129   0.04416   1.11087
   D52        1.03721  -0.00142  -0.00636  -0.01541  -0.02179   1.01542
   D53       -1.06667  -0.00286  -0.01282  -0.03131  -0.04418  -1.11085
   D54       -3.14154   0.00000   0.00001   0.00003   0.00004  -3.14150
   D55        3.14159   0.00000   0.00000  -0.00001  -0.00001   3.14158
   D56        1.03767  -0.00144  -0.00646  -0.01580  -0.02229   1.01538
   D57       -1.03713   0.00141   0.00635   0.01533   0.02171  -1.01542
   D58       -1.03772   0.00144   0.00646   0.01589   0.02238  -1.01534
   D59        3.14155   0.00001   0.00001   0.00009   0.00010  -3.14154
   D60        1.06674   0.00285   0.01282   0.03122   0.04410   1.11084
   D61        1.03712  -0.00142  -0.00636  -0.01541  -0.02180   1.01532
   D62       -1.06680  -0.00285  -0.01281  -0.03121  -0.04408  -1.11087
   D63        3.14158   0.00000  -0.00001  -0.00007  -0.00008   3.14151
   D64        3.14159   0.00000   0.00000  -0.00001  -0.00002   3.14157
   D65        1.03773  -0.00145  -0.00647  -0.01591  -0.02241   1.01532
   D66       -1.03723   0.00142   0.00637   0.01545   0.02185  -1.01538
   D67       -1.03774   0.00144   0.00647   0.01582   0.02232  -1.01542
   D68        3.14159   0.00000   0.00000  -0.00007  -0.00008   3.14151
   D69        1.06663   0.00286   0.01284   0.03129   0.04419   1.11082
   D70        1.03716  -0.00142  -0.00637  -0.01538  -0.02177   1.01539
   D71       -1.06669  -0.00286  -0.01284  -0.03127  -0.04417  -1.11086
   D72        3.14153   0.00001   0.00001   0.00009   0.00010  -3.14156
   D73       -3.14159   0.00000   0.00000   0.00000   0.00000  -3.14159
   D74        1.03773  -0.00144  -0.00646  -0.01582  -0.02232   1.01541
   D75       -1.03723   0.00142   0.00638   0.01540   0.02180  -1.01543
   D76       -1.03767   0.00144   0.00646   0.01585   0.02235  -1.01533
   D77       -3.14154   0.00000   0.00000   0.00003   0.00003  -3.14151
   D78        1.06669   0.00286   0.01284   0.03125   0.04415   1.11084
   D79        1.03717  -0.00142  -0.00637  -0.01543  -0.02183   1.01534
   D80       -1.06669  -0.00286  -0.01284  -0.03125  -0.04415  -1.11084
   D81        3.14154   0.00000   0.00000  -0.00003  -0.00003   3.14151
   D82       -3.14159   0.00000   0.00000   0.00001   0.00001  -3.14158
   D83        1.03771  -0.00144  -0.00646  -0.01587  -0.02236   1.01535
   D84       -1.03712   0.00142   0.00637   0.01541   0.02180  -1.01533
   D85       -1.03771   0.00144   0.00646   0.01581   0.02231  -1.01540
   D86        3.14158   0.00000  -0.00001  -0.00006  -0.00006   3.14152
   D87        1.06675   0.00285   0.01282   0.03121   0.04410   1.11085
   D88        1.03721  -0.00141  -0.00636  -0.01537  -0.02176   1.01545
   D89       -1.06669  -0.00286  -0.01283  -0.03124  -0.04413  -1.11081
   D90       -3.14152   0.00000   0.00000   0.00003   0.00003  -3.14148
   D91        3.14159   0.00000   0.00000  -0.00001  -0.00001   3.14158
   D92        1.03762  -0.00144  -0.00645  -0.01576  -0.02224   1.01537
   D93       -1.03712   0.00141   0.00636   0.01532   0.02171  -1.01541
   D94       -1.03771   0.00144   0.00647   0.01587   0.02237  -1.01535
   D95        3.14150   0.00001   0.00002   0.00012   0.00013  -3.14155
   D96        1.06676   0.00285   0.01283   0.03120   0.04409   1.11085
   D97        1.03716  -0.00142  -0.00638  -0.01542  -0.02183   1.01533
   D98       -1.06681  -0.00285  -0.01283  -0.03118  -0.04406  -1.11088
   D99       -3.14155  -0.00001  -0.00001  -0.00010  -0.00011   3.14152
   D100       3.14159   0.00000   0.00000   0.00000  -0.00001   3.14158
   D101       1.03765  -0.00144  -0.00646  -0.01584  -0.02234   1.01532
   D102      -1.03714   0.00142   0.00637   0.01541   0.02180  -1.01534
   D103      -1.03766   0.00144   0.00646   0.01578   0.02226  -1.01540
   D104       3.14158   0.00000   0.00000  -0.00006  -0.00007   3.14152
   D105       1.06679   0.00286   0.01283   0.03119   0.04407   1.11086
   D106       1.03715  -0.00141  -0.00637  -0.01535  -0.02174   1.01541
   D107      -1.06679  -0.00286  -0.01283  -0.03119  -0.04408  -1.11086
   D108      -3.14158   0.00000   0.00001   0.00006   0.00006  -3.14152
   D109      -3.14159   0.00000   0.00000   0.00000   0.00000  -3.14159
   D110       1.03772  -0.00144  -0.00646  -0.01581  -0.02230   1.01542
   D111      -1.03722   0.00142   0.00638   0.01539   0.02179  -1.01542
   D112      -1.03761   0.00144   0.00646   0.01581   0.02230  -1.01531
   D113      -3.14148   0.00000  -0.00001   0.00000   0.00000  -3.14149
   D114       1.06676   0.00286   0.01283   0.03120   0.04409   1.11085
   D115       1.03711  -0.00142  -0.00637  -0.01539  -0.02178   1.01532
   D116      -1.06676  -0.00286  -0.01283  -0.03120  -0.04409  -1.11085
   D117       3.14148   0.00000   0.00001   0.00000   0.00001   3.14149
   D118       3.14159   0.00000   0.00000   0.00000   0.00000   3.14159
   D119       1.03770  -0.00144  -0.00647  -0.01587  -0.02237   1.01534
   D120      -1.03719   0.00142   0.00637   0.01544   0.02184  -1.01535
   D121      -1.03771   0.00144   0.00646   0.01580   0.02229  -1.01542
   D122       3.14158   0.00000  -0.00001  -0.00006  -0.00007   3.14152
   D123       1.06670   0.00286   0.01283   0.03124   0.04413   1.11083
   D124       1.03720  -0.00141  -0.00637  -0.01538  -0.02177   1.01542
   D125      -1.06670  -0.00286  -0.01283  -0.03124  -0.04414  -1.11083
   D126      -3.14158   0.00000   0.00001   0.00006   0.00007  -3.14152
   D127      -3.14159   0.00000   0.00000   0.00000   0.00000  -3.14159
   D128       1.03762  -0.00143  -0.00645  -0.01575  -0.02223   1.01539
   D129      -1.03712   0.00141   0.00637   0.01533   0.02172  -1.01540
   D130      -1.03771   0.00144   0.00647   0.01588   0.02237  -1.01534
   D131       3.14150   0.00001   0.00002   0.00012   0.00014  -3.14154
   D132       1.06676   0.00286   0.01283   0.03120   0.04409   1.11085
   D133       1.03721  -0.00142  -0.00638  -0.01545  -0.02186   1.01535
   D134      -1.06676  -0.00286  -0.01283  -0.03120  -0.04409  -1.11085
   D135      -3.14150  -0.00001  -0.00002  -0.00012  -0.00014   3.14155
   D136       3.14159   0.00000   0.00000   0.00000   0.00000   3.14159
   D137       1.03765  -0.00144  -0.00646  -0.01584  -0.02233   1.01532
   D138      -1.03714   0.00142   0.00637   0.01541   0.02181  -1.01533
   D139      -1.03766   0.00144   0.00646   0.01578   0.02226  -1.01540
   D140       3.14158   0.00000  -0.00001  -0.00006  -0.00007   3.14152
   D141       1.06679   0.00286   0.01283   0.03118   0.04407   1.11086
   D142       1.03715  -0.00141  -0.00637  -0.01535  -0.02174   1.01540
   D143      -1.06679  -0.00286  -0.01283  -0.03119  -0.04407  -1.11086
   D144      -3.14158   0.00000   0.00001   0.00006   0.00007  -3.14152
   D145      -3.14158   0.00000   0.00000   0.00001   0.00001  -3.14157
   D146       1.03773  -0.00144  -0.00646  -0.01580  -0.02229   1.01543
   D147      -1.03717   0.00141   0.00637   0.01537   0.02176  -1.01541
   D148      -1.03761   0.00144   0.00646   0.01582   0.02231  -1.01530
   D149      -3.14148   0.00000   0.00000   0.00001   0.00001  -3.14147
   D150       1.06681   0.00285   0.01282   0.03118   0.04406   1.11087
   D151       1.03712  -0.00141  -0.00637  -0.01538  -0.02178   1.01534
   D152      -1.06676  -0.00285  -0.01283  -0.03119  -0.04408  -1.11084
   D153       3.14153   0.00000   0.00000  -0.00002  -0.00003   3.14151
   D154      -3.14159   0.00000   0.00000   0.00000   0.00000  -3.14158
   D155       1.03770  -0.00144  -0.00646  -0.01586  -0.02236   1.01534
   D156      -1.03718   0.00142   0.00638   0.01543   0.02184  -1.01534
   D157      -1.03771   0.00144   0.00646   0.01581   0.02230  -1.01540
   D158       3.14158   0.00000  -0.00001  -0.00006  -0.00006   3.14152
   D159       1.06670   0.00286   0.01284   0.03124   0.04414   1.11084
   D160       1.03722  -0.00142  -0.00638  -0.01539  -0.02179   1.01543
   D161      -1.06667  -0.00286  -0.01284  -0.03125  -0.04415  -1.11083
   D162      -3.14156   0.00000   0.00000   0.00005   0.00005  -3.14151
   D163       3.14159   0.00000   0.00000   0.00000   0.00000   3.14159
   D164       1.03768  -0.00144  -0.00646  -0.01579  -0.02228   1.01540
   D165      -1.03718   0.00142   0.00637   0.01537   0.02177  -1.01541
   D166      -1.03772   0.00144   0.00647   0.01588   0.02238  -1.01534
   D167       3.14155   0.00001   0.00001   0.00009   0.00010  -3.14154
   D168       1.06669   0.00286   0.01284   0.03125   0.04415   1.11084
   D169       1.03722  -0.00142  -0.00638  -0.01546  -0.02186   1.01536
   D170      -1.06669  -0.00286  -0.01284  -0.03125  -0.04415  -1.11084
   D171      -3.14155   0.00000  -0.00001  -0.00009  -0.00010   3.14154
   D172       3.14159   0.00000   0.00000   0.00000   0.00000   3.14159
   D173       1.03765  -0.00144  -0.00646  -0.01584  -0.02233   1.01532
   D174      -1.03713   0.00142   0.00637   0.01541   0.02180  -1.01533
   D175      -1.03763   0.00144   0.00645   0.01576   0.02224  -1.01539
   D176      -3.14158  -0.00001  -0.00001  -0.00008  -0.00009   3.14152
   D177       1.06683   0.00285   0.01282   0.03116   0.04404   1.11087
   D178       1.03712  -0.00141  -0.00636  -0.01533  -0.02171   1.01541
   D179      -1.06683  -0.00285  -0.01282  -0.03116  -0.04404  -1.11087
   D180       3.14158   0.00001   0.00001   0.00008   0.00009  -3.14152
   D181      -3.14158   0.00000   0.00001   0.00001   0.00002  -3.14156
   D182       1.03773  -0.00144  -0.00646  -0.01580  -0.02229   1.01544
   D183      -1.03712   0.00141   0.00636   0.01534   0.02173  -1.01539
   D184      -1.03761   0.00144   0.00646   0.01583   0.02232  -1.01529
   D185      -3.14148   0.00000   0.00000   0.00002   0.00001  -3.14147
   D186       1.06685   0.00285   0.01281   0.03116   0.04403   1.11089
   D187       1.03713  -0.00141  -0.00636  -0.01538  -0.02177   1.01536
   D188      -1.06675  -0.00285  -0.01282  -0.03120  -0.04408  -1.11083
   D189       3.14159   0.00000   0.00000  -0.00005  -0.00005   3.14153
   D190       3.14159   0.00000   0.00000  -0.00001  -0.00001   3.14158
   D191       1.03770  -0.00144  -0.00647  -0.01588  -0.02238   1.01532
   D192      -1.03719   0.00142   0.00638   0.01543   0.02183  -1.01536
   D193      -1.03771   0.00144   0.00646   0.01581   0.02230  -1.01541
   D194       3.14158   0.00000  -0.00001  -0.00006  -0.00007   3.14151
   D195       1.06670   0.00286   0.01284   0.03125   0.04414   1.11083
   D196       1.03716  -0.00141  -0.00637  -0.01536  -0.02175   1.01541
   D197      -1.06674  -0.00286  -0.01283  -0.03123  -0.04412  -1.11086
   D198       3.14156   0.00000   0.00001   0.00008   0.00009  -3.14153
   D199       3.14159   0.00000   0.00000   0.00000   0.00000   3.14159
   D200       1.03768  -0.00144  -0.00646  -0.01580  -0.02229   1.01539
   D201      -1.03718   0.00142   0.00637   0.01538   0.02177  -1.01541
   D202      -1.03773   0.00144   0.00647   0.01589   0.02239  -1.01534
   D203       3.14155   0.00000   0.00001   0.00009   0.00010  -3.14154
   D204       1.06669   0.00286   0.01284   0.03127   0.04416   1.11085
   D205       1.03723  -0.00142  -0.00638  -0.01547  -0.02187   1.01536
   D206      -1.06669  -0.00286  -0.01284  -0.03127  -0.04416  -1.11084
   D207      -3.14155   0.00000  -0.00001  -0.00009  -0.00010   3.14154
   D208       3.14159   0.00000   0.00000   0.00000   0.00000   3.14158
   D209       1.03763  -0.00144  -0.00645  -0.01584  -0.02233   1.01530
   D210      -1.03714   0.00142   0.00636   0.01542   0.02181  -1.01533
   D211      -1.03764   0.00143   0.00644   0.01577   0.02224  -1.01540
   D212       3.14158   0.00000  -0.00001  -0.00007  -0.00008   3.14151
   D213       1.06681   0.00285   0.01281   0.03119   0.04406   1.11087
   D214       1.03712  -0.00141  -0.00636  -0.01534  -0.02172   1.01539
   D215      -1.06684  -0.00285  -0.01281  -0.03118  -0.04405  -1.11089
   D216       3.14157   0.00001   0.00001   0.00008   0.00009  -3.14152
   D217      -3.14159   0.00000   0.00000   0.00001   0.00001  -3.14158
   D218       1.03773  -0.00144  -0.00645  -0.01584  -0.02233   1.01541
   D219      -1.03714   0.00141   0.00635   0.01538   0.02175  -1.01538
   D220      -1.03767   0.00144   0.00646   0.01588   0.02237  -1.01529
   D221      -3.14153   0.00000   0.00000   0.00003   0.00003  -3.14149
   D222       1.06678   0.00286   0.01281   0.03125   0.04412   1.11090
   D223       1.03713  -0.00142  -0.00636  -0.01542  -0.02180   1.01533
   D224      -1.06673  -0.00286  -0.01281  -0.03127  -0.04414  -1.11087
   D225       3.14158   0.00000  -0.00001  -0.00005  -0.00005   3.14153
   D226      -3.14159   0.00000   0.00000   0.00000   0.00000   3.14159
   D227       1.03771  -0.00144  -0.00646  -0.01593  -0.02242   1.01529
   D228      -1.03720   0.00142   0.00637   0.01549   0.02188  -1.01532
   D229      -1.03773   0.00144   0.00645   0.01586   0.02234  -1.01539
   D230       3.14158  -0.00001  -0.00001  -0.00007  -0.00008   3.14150
   D231       1.06666   0.00286   0.01282   0.03135   0.04422   1.11089
   D232       1.03718  -0.00142  -0.00636  -0.01541  -0.02179   1.01539
   D233      -1.06670  -0.00286  -0.01281  -0.03133  -0.04421  -1.11091
   D234       3.14157   0.00000   0.00001   0.00008   0.00010  -3.14152
   D235      -3.14159   0.00000   0.00000   0.00000   0.00000  -3.14159
   D236       1.03782  -0.00144  -0.00642  -0.01599  -0.02244   1.01537
   D237      -1.03732   0.00142   0.00633   0.01557   0.02192  -1.01539
   D238      -1.03778   0.00145   0.00644   0.01603   0.02250  -1.01528
   D239      -3.14156   0.00000   0.00002   0.00004   0.00006  -3.14150
   D240       1.06649   0.00287   0.01277   0.03160   0.04443   1.11092
   D241       1.03728  -0.00142  -0.00635  -0.01560  -0.02198   1.01530
   D242      -1.06649  -0.00287  -0.01277  -0.03160  -0.04442  -1.11092
   D243       3.14156   0.00000  -0.00002  -0.00004  -0.00006   3.14150
   D244      -3.14159   0.00000   0.00000   0.00001   0.00001  -3.14158
   D245       1.03800  -0.00144  -0.00627  -0.01627  -0.02259   1.01542
   D246      -1.03745   0.00141   0.00618   0.01583   0.02205  -1.01541
   D247      -1.03780   0.00145   0.00640   0.01608   0.02251  -1.01528
   D248      -3.14139   0.00001   0.00013  -0.00020  -0.00009  -3.14148
   D249       1.06634   0.00286   0.01258   0.03190   0.04455   1.11089
   D250       1.03729  -0.00142  -0.00631  -0.01562  -0.02196   1.01533
   D251      -1.06630  -0.00286  -0.01258  -0.03191  -0.04456  -1.11086
   D252       3.14143  -0.00001  -0.00013   0.00019   0.00007   3.14150
   D253       3.14159   0.00000   0.00000  -0.00001  -0.00001   3.14157
   D254       1.03740  -0.00153  -0.00663  -0.01698  -0.02361   1.01378
   D255      -1.03686   0.00150   0.00653   0.01652   0.02304  -1.01382
   D256      -1.03769   0.00148   0.00648   0.01661   0.02312  -1.01457
   D257       3.14130  -0.00004  -0.00015  -0.00036  -0.00048   3.14082
   D258       1.06705   0.00299   0.01301   0.03315   0.04618   1.11322
   D259       1.03709  -0.00146  -0.00638  -0.01615  -0.02255   1.01455
   D260      -1.06710  -0.00298  -0.01301  -0.03312  -0.04615  -1.11324
   D261      -3.14136   0.00004   0.00015   0.00038   0.00051  -3.14084
   D262       3.14158   0.00000  -0.00001  -0.00004  -0.00005   3.14153
   D263       1.04618  -0.00017  -0.00107  -0.00058  -0.00167   1.04451
   D264      -1.04569   0.00014   0.00097   0.00014   0.00113  -1.04456
   D265      -1.03920   0.00130   0.00554   0.01580   0.02141  -1.01779
   D266      -3.13460   0.00114   0.00447   0.01526   0.01978  -3.11481
   D267       1.05672   0.00144   0.00652   0.01599   0.02259   1.07931
   D268       1.03861  -0.00128  -0.00545  -0.01542  -0.02093   1.01768
   D269      -1.05679  -0.00144  -0.00651  -0.01596  -0.02256  -1.07935
   D270       3.13453  -0.00114  -0.00446  -0.01524  -0.01976   3.11477
         Item               Value     Threshold  Converged?
 Maximum Force            0.005857     0.000450     NO 
 RMS     Force            0.002613     0.000300     NO 
 Maximum Displacement     0.444981     0.001800     NO 
 RMS     Displacement     0.104519     0.001200     NO 
 Predicted change in Energy=-1.053063D-02
 GradGradGradGradGradGradGradGradGradGradGradGradGradGradGradGradGradGrad

 Stoichiometry    C31H64
 Framework group  C1[X(C31H64)]
 Deg. of freedom   279
 Full point group                 C1      NOp   1
 Largest Abelian subgroup         C1      NOp   1
 Largest concise Abelian subgroup C1      NOp   1
                         Standard orientation:                         
 ---------------------------------------------------------------------
 Center     Atomic      Atomic             Coordinates (Angstroms)
 Number     Number       Type             X           Y           Z
 ---------------------------------------------------------------------
      1          6           0       19.301045   -0.432635    0.000133
      2          6           0       18.023125    0.427719    0.000115
      3          6           0       16.732571   -0.417167    0.000089
      4          6           0       15.446761    0.434777    0.000077
      5          6           0       14.157491   -0.411726    0.000039
      6          6           0       12.871918    0.440227    0.000055
      7          6           0       11.583247   -0.406973    0.000021
      8          6           0       10.297456    0.444567    0.000026
      9          6           0        9.009161   -0.403133   -0.000029
     10          6           0        7.723076    0.447958    0.000009
     11          6           0        6.435102   -0.400257   -0.000043
     12          6           0        5.148709    0.450338   -0.000023
     13          6           0        3.861062   -0.398322   -0.000090
     14          6           0        2.574353    0.451798   -0.000059
     15          6           0        1.287020   -0.397386   -0.000122
     16          6           0       -0.000005    0.452254   -0.000086
     17          6           0       -1.287018   -0.397365   -0.000145
     18          6           0       -2.574359    0.451801   -0.000101
     19          6           0       -3.861063   -0.398337   -0.000133
     20          6           0       -5.148710    0.450335   -0.000101
     21          6           0       -6.435104   -0.400255   -0.000134
     22          6           0       -7.723077    0.447943   -0.000101
     23          6           0       -9.009159   -0.403142   -0.000091
     24          6           0      -10.297452    0.444561   -0.000045
     25          6           0      -11.583246   -0.406967   -0.000036
     26          6           0      -12.871910    0.440222    0.000022
     27          6           0      -14.157496   -0.411728    0.000052
     28          6           0      -15.446754    0.434782    0.000117
     29          6           0      -16.732573   -0.417168    0.000149
     30          6           0      -18.023122    0.427730    0.000192
     31          6           0      -19.301052   -0.432632    0.000196
     32          1           0       20.202670    0.188965    0.000192
     33          1           0       19.339456   -1.078345    0.885244
     34          1           0       19.339462   -1.078307   -0.884988
     35          1           0       18.023028    1.083602   -0.881083
     36          1           0       18.022984    1.083576    0.881313
     37          1           0       16.731704   -1.073344    0.882298
     38          1           0       16.731726   -1.073300   -0.882129
     39          1           0       15.448227    1.090754   -0.882184
     40          1           0       15.448191    1.090710    0.882344
     41          1           0       14.156104   -1.067762    0.882249
     42          1           0       14.156119   -1.067683   -0.882206
     43          1           0       12.873136    1.096256   -0.882178
     44          1           0       12.873117    1.096173    0.882325
     45          1           0       11.582140   -1.063026    0.882242
     46          1           0       11.582155   -1.062960   -0.882220
     47          1           0       10.298452    1.100616   -0.882198
     48          1           0       10.298419    1.100528    0.882288
     49          1           0        9.008280   -1.059208    0.882173
     50          1           0        9.008293   -1.059088   -0.882298
     51          1           0        7.723818    1.104013   -0.882208
     52          1           0        7.723808    1.103891    0.882295
     53          1           0        6.434487   -1.056327    0.882168
     54          1           0        6.434508   -1.056233   -0.882295
     55          1           0        5.149224    1.106413   -0.882229
     56          1           0        5.149197    1.106295    0.882247
     57          1           0        3.860671   -1.054417    0.882101
     58          1           0        3.860695   -1.054298   -0.882346
     59          1           0        2.574600    1.107856   -0.882277
     60          1           0        2.574580    1.107737    0.882224
     61          1           0        1.286896   -1.053465    0.882081
     62          1           0        1.286913   -1.053344   -0.882391
     63          1           0        0.000015    1.108332   -0.882290
     64          1           0        0.000002    1.108211    0.882185
     65          1           0       -1.286916   -1.053462    0.882045
     66          1           0       -1.286902   -1.053341   -0.882402
     67          1           0       -2.574614    1.107851   -0.882325
     68          1           0       -2.574604    1.107749    0.882174
     69          1           0       -3.860685   -1.054400    0.882080
     70          1           0       -3.860681   -1.054308   -0.882393
     71          1           0       -5.149204    1.106393   -0.882318
     72          1           0       -5.149202    1.106302    0.882162
     73          1           0       -6.434495   -1.056335    0.882067
     74          1           0       -6.434496   -1.056245   -0.882381
     75          1           0       -7.723832    1.103971   -0.882343
     76          1           0       -7.723801    1.103924    0.882147
     77          1           0       -9.008274   -1.059191    0.882133
     78          1           0       -9.008306   -1.059124   -0.882340
     79          1           0      -10.298447    1.100604   -0.882272
     80          1           0      -10.298413    1.100539    0.882207
     81          1           0      -11.582119   -1.063034    0.882173
     82          1           0      -11.582167   -1.062961   -0.882276
     83          1           0      -12.873153    1.096244   -0.882218
     84          1           0      -12.873096    1.096197    0.882270
     85          1           0      -14.156086   -1.067758    0.882266
     86          1           0      -14.156146   -1.067692   -0.882189
     87          1           0      -15.448236    1.090757   -0.882143
     88          1           0      -15.448177    1.090693    0.882400
     89          1           0      -16.731684   -1.073333    0.882367
     90          1           0      -16.731743   -1.073292   -0.882072
     91          1           0      -18.023031    1.083621   -0.881002
     92          1           0      -18.022988    1.083567    0.881401
     93          1           0      -20.202675    0.188972    0.000287
     94          1           0      -19.339437   -1.078372    0.885286
     95          1           0      -19.339463   -1.078275   -0.884945
 ---------------------------------------------------------------------
 Rotational constants (GHZ):      2.6722994      0.0086450      0.0086314
 Standard basis: 6-31G (6D, 7F)
 There are   407 symmetry adapted cartesian basis functions of A   symmetry.
 There are   407 symmetry adapted basis functions of A   symmetry.
   407 basis functions,   938 primitive gaussians,   407 cartesian basis functions
   125 alpha electrons      125 beta electrons
       nuclear repulsion energy      2430.2196037494 Hartrees.
 NAtoms=   95 NActive=   95 NUniq=   95 SFac= 1.00D+00 NAtFMM=   60 NAOKFM=T Big=T
 Integral buffers will be    262144 words long.
 Raffenetti 2 integral format.
 Two-electron integral symmetry is turned on.
 One-electron integrals computed using PRISM.
 NBasis=   407 RedAO= T EigKep=  3.28D-03  NBF=   407
 NBsUse=   407 1.00D-06 EigRej= -1.00D+00 NBFU=   407
 Initial guess from the checkpoint file:  "C:\Users\GHS Azim Shah\Desktop\comp10.chk"
 B after Tr=     0.000000    0.000000    0.000000
         Rot=    1.000000   -0.000130    0.000000    0.000000 Ang=  -0.01 deg.
 ExpMin= 1.61D-01 ExpMax= 3.05D+03 ExpMxC= 4.57D+02 IAcc=1 IRadAn=         1 AccDes= 0.00D+00
 Harris functional with IExCor=  402 and IRadAn=       1 diagonalized for initial guess.
 HarFok:  IExCor=  402 AccDes= 0.00D+00 IRadAn=         1 IDoV= 1 UseB2=F ITyADJ=14
 ICtDFT=  3500011 ScaDFX=  1.000000  1.000000  1.000000  1.000000
 FoFCou: FMM=F IPFlag=           0 FMFlag=      100000 FMFlg1=        2001
         NFxFlg=           0 DoJE=T BraDBF=F KetDBF=T FulRan=T
         wScrn=  0.000000 ICntrl=     500 IOpCl=  0 I1Cent=   200000004 NGrid=           0
         NMat0=    1 NMatS0=      1 NMatT0=    0 NMatD0=    1 NMtDS0=    0 NMtDT0=    0
 Petite list used in FoFCou.
 Requested convergence on RMS density matrix=1.00D-08 within 128 cycles.
 Requested convergence on MAX density matrix=1.00D-06.
 Requested convergence on             energy=1.00D-06.
 No special actions if energy rises.
 Integral accuracy reduced to 1.0D-05 until final iterations.
 Initial convergence to 1.0D-05 achieved.  Increase integral accuracy.
 SCF Done:  E(RB3LYP) =  -1219.63042920     A.U. after    9 cycles
            NFock=  9  Conv=0.99D-08     -V/T= 2.0060
 Calling FoFJK, ICntrl=      2127 FMM=T ISym2X=0 I1Cent= 0 IOpClX= 0 NMat=1 NMatS=1 NMatT=0.
 ***** Axes restored to original set *****
 -------------------------------------------------------------------
 Center     Atomic                   Forces (Hartrees/Bohr)
 Number     Number              X              Y              Z
 -------------------------------------------------------------------
      1        6           0.001307914    0.001694520   -0.000008367
      2        6           0.000247887   -0.003791323    0.000003021
      3        6          -0.000617994    0.003721598   -0.000004617
      4        6           0.000549908   -0.003861457    0.000006807
      5        6          -0.000840475    0.003838425   -0.000004942
      6        6           0.000708958   -0.003896680    0.000004354
      7        6          -0.000786818    0.003906791   -0.000005927
      8        6           0.000741974   -0.003924023    0.000006077
      9        6          -0.000760372    0.003933829   -0.000004990
     10        6           0.000758752   -0.003941800    0.000004860
     11        6          -0.000767809    0.003938080   -0.000006313
     12        6           0.000752892   -0.003929482    0.000004604
     13        6          -0.000754451    0.003933116   -0.000005336
     14        6           0.000763886   -0.003941140    0.000005174
     15        6          -0.000764313    0.003943446   -0.000005199
     16        6           0.000751421   -0.003932062    0.000005122
     17        6          -0.000750659    0.003935096   -0.000005606
     18        6           0.000761612   -0.003941362    0.000005349
     19        6          -0.000766209    0.003939707   -0.000004591
     20        6           0.000763208   -0.003930412    0.000005257
     21        6          -0.000754789    0.003934320   -0.000004984
     22        6           0.000762771   -0.003933687    0.000006399
     23        6          -0.000756466    0.003932856   -0.000004236
     24        6           0.000771068   -0.003914939    0.000004736
     25        6          -0.000725478    0.003911159   -0.000005165
     26        6           0.000799229   -0.003874819    0.000006796
     27        6          -0.000655910    0.003875008   -0.000004347
     28        6           0.000933731   -0.003792151    0.000004629
     29        6          -0.000816331    0.003690025   -0.000005760
     30        6           0.001187653   -0.003615577    0.000004526
     31        6          -0.001851539    0.001087859   -0.000008602
     32        1          -0.000661825    0.000352595    0.000004040
     33        1           0.000098244   -0.000412691   -0.000497561
     34        1           0.000092726   -0.000417942    0.000504098
     35        1          -0.000224583    0.000902518    0.000295407
     36        1          -0.000227001    0.000909335   -0.000302751
     37        1           0.000168309   -0.000953921   -0.000212053
     38        1           0.000169725   -0.000962392    0.000220505
     39        1          -0.000173904    0.000950133    0.000211476
     40        1          -0.000175815    0.000958805   -0.000221516
     41        1           0.000183018   -0.000930535   -0.000201285
     42        1           0.000184499   -0.000938464    0.000209372
     43        1          -0.000177999    0.000924399    0.000197906
     44        1          -0.000180236    0.000932668   -0.000206091
     45        1           0.000180385   -0.000919981   -0.000198327
     46        1           0.000181784   -0.000929631    0.000208757
     47        1          -0.000178019    0.000918451    0.000197560
     48        1          -0.000179644    0.000927693   -0.000207525
     49        1           0.000178079   -0.000921013   -0.000198969
     50        1           0.000179639   -0.000928906    0.000207108
     51        1          -0.000177632    0.000919620    0.000197467
     52        1          -0.000179173    0.000927658   -0.000205567
     53        1           0.000178174   -0.000918778   -0.000198430
     54        1           0.000179697   -0.000927682    0.000208577
     55        1          -0.000177143    0.000916981    0.000199231
     56        1          -0.000178111    0.000925217   -0.000207314
     57        1           0.000177242   -0.000918239   -0.000200483
     58        1           0.000178606   -0.000925875    0.000208745
     59        1          -0.000177839    0.000918900    0.000197247
     60        1          -0.000179151    0.000926603   -0.000205387
     61        1           0.000177936   -0.000920020   -0.000198533
     62        1           0.000179239   -0.000927650    0.000206746
     63        1          -0.000176642    0.000917140    0.000199201
     64        1          -0.000177890    0.000924801   -0.000207291
     65        1           0.000176619   -0.000918217   -0.000200460
     66        1           0.000178384   -0.000925554    0.000208592
     67        1          -0.000177590    0.000918766    0.000197229
     68        1          -0.000179075    0.000926692   -0.000205747
     69        1           0.000177696   -0.000920406   -0.000198508
     70        1           0.000179679   -0.000928254    0.000206723
     71        1          -0.000177333    0.000917629    0.000198913
     72        1          -0.000178592    0.000925381   -0.000207124
     73        1           0.000176710   -0.000918114   -0.000200616
     74        1           0.000178102   -0.000925974    0.000208634
     75        1          -0.000177183    0.000917759    0.000197197
     76        1          -0.000178865    0.000926958   -0.000207635
     77        1           0.000177161   -0.000920847   -0.000198519
     78        1           0.000179339   -0.000929091    0.000206697
     79        1          -0.000176932    0.000918493    0.000198957
     80        1          -0.000178844    0.000926461   -0.000207224
     81        1           0.000175573   -0.000920448   -0.000200126
     82        1           0.000177109   -0.000928548    0.000208496
     83        1          -0.000178339    0.000922384    0.000197785
     84        1          -0.000180480    0.000931276   -0.000208157
     85        1           0.000176534   -0.000931462   -0.000201267
     86        1           0.000178621   -0.000939647    0.000209377
     87        1          -0.000192738    0.000948454    0.000211230
     88        1          -0.000194972    0.000956759   -0.000219543
     89        1           0.000200176   -0.000948472   -0.000210419
     90        1           0.000201276   -0.000958324    0.000220823
     91        1          -0.000128231    0.000921145    0.000294074
     92        1          -0.000129106    0.000929546   -0.000303233
     93        1           0.000482698    0.000572046    0.000004183
     94        1           0.000063721   -0.000419115   -0.000497759
     95        1           0.000070940   -0.000422000    0.000504340
 -------------------------------------------------------------------
 Cartesian Forces:  Max     0.003943446 RMS     0.001352381

 GradGradGradGradGradGradGradGradGradGradGradGradGradGradGradGradGradGrad
 Berny optimization.
 Using GEDIIS/GDIIS optimizer.
 FormGI is forming the generalized inverse of G from B-inverse, IUseBI=4.
 Internal  Forces:  Max     0.001456081 RMS     0.000389421
 Search for a local minimum.
 Step number   3 out of a maximum of  560
 All quantities printed in internal units (Hartrees-Bohrs-Radians)
 Mixed Optimization -- En-DIIS/RFO-DIIS
 Update second derivatives using D2CorX and points    2    3
 DE= -1.14D-02 DEPred=-1.05D-02 R= 1.08D+00
 TightC=F SS=  1.41D+00  RLast= 5.02D-01 DXNew= 8.4853D-01 1.5053D+00
 Trust test= 1.08D+00 RLast= 5.02D-01 DXMaxT set to 8.49D-01
 ITU=  1  1  0
 Use linear search instead of GDIIS.
     Eigenvalues ---    0.00461   0.00461   0.00461   0.00461   0.00461
     Eigenvalues ---    0.00461   0.00461   0.00461   0.00461   0.00461
     Eigenvalues ---    0.00462   0.00462   0.00462   0.00462   0.00462
     Eigenvalues ---    0.00462   0.00462   0.00462   0.00462   0.00462
     Eigenvalues ---    0.00462   0.00462   0.00462   0.00462   0.00462
     Eigenvalues ---    0.00463   0.00463   0.00463   0.00463   0.00463
     Eigenvalues ---    0.03561   0.03561   0.03568   0.03568   0.03569
     Eigenvalues ---    0.03569   0.03570   0.03570   0.03570   0.03570
     Eigenvalues ---    0.03570   0.03570   0.03571   0.03571   0.03571
     Eigenvalues ---    0.03571   0.03572   0.03572   0.03572   0.03572
     Eigenvalues ---    0.03572   0.03572   0.03573   0.03573   0.03573
     Eigenvalues ---    0.03573   0.03573   0.03596   0.03597   0.04585
     Eigenvalues ---    0.04898   0.04898   0.04899   0.04899   0.04899
     Eigenvalues ---    0.04900   0.04900   0.04900   0.04900   0.04900
     Eigenvalues ---    0.04900   0.04900   0.04900   0.04900   0.04900
     Eigenvalues ---    0.04900   0.04900   0.04900   0.04900   0.04900
     Eigenvalues ---    0.04900   0.04900   0.04901   0.04901   0.04901
     Eigenvalues ---    0.04901   0.04904   0.04905   0.05531   0.05532
     Eigenvalues ---    0.05592   0.05593   0.08409   0.08410   0.08454
     Eigenvalues ---    0.08455   0.08455   0.08455   0.08455   0.08455
     Eigenvalues ---    0.08455   0.08455   0.08455   0.08456   0.08456
     Eigenvalues ---    0.08458   0.08458   0.08458   0.08458   0.08458
     Eigenvalues ---    0.08459   0.08459   0.08459   0.08459   0.08459
     Eigenvalues ---    0.08461   0.08461   0.08462   0.08462   0.08475
     Eigenvalues ---    0.08475   0.12247   0.12248   0.12281   0.12281
     Eigenvalues ---    0.12281   0.12281   0.12281   0.12281   0.12281
     Eigenvalues ---    0.12281   0.12281   0.12282   0.12282   0.12283
     Eigenvalues ---    0.12284   0.12284   0.12284   0.12284   0.12284
     Eigenvalues ---    0.12284   0.12284   0.12284   0.12284   0.12286
     Eigenvalues ---    0.12286   0.12286   0.12286   0.12296   0.12296
     Eigenvalues ---    0.15977   0.16000   0.16000   0.16000   0.16000
     Eigenvalues ---    0.16034   0.21916   0.21917   0.21926   0.21926
     Eigenvalues ---    0.21926   0.21926   0.21926   0.21926   0.21926
     Eigenvalues ---    0.21926   0.21926   0.21927   0.21927   0.21927
     Eigenvalues ---    0.21927   0.21927   0.21927   0.21927   0.21927
     Eigenvalues ---    0.21927   0.21927   0.21927   0.21927   0.21927
     Eigenvalues ---    0.21928   0.21928   0.21929   0.21935   0.25412
     Eigenvalues ---    0.30070   0.30072   0.30076   0.30076   0.30076
     Eigenvalues ---    0.30076   0.30076   0.30076   0.30076   0.30077
     Eigenvalues ---    0.30078   0.30078   0.30079   0.30079   0.30079
     Eigenvalues ---    0.30079   0.30079   0.30079   0.30079   0.30079
     Eigenvalues ---    0.30080   0.30080   0.30081   0.30084   0.30085
     Eigenvalues ---    0.30085   0.30087   0.30088   0.30089   0.32266
     Eigenvalues ---    0.32272   0.32276   0.32276   0.32276   0.32276
     Eigenvalues ---    0.32277   0.32278   0.32278   0.32278   0.32278
     Eigenvalues ---    0.32278   0.32280   0.32282   0.32282   0.32282
     Eigenvalues ---    0.32282   0.32282   0.32282   0.32282   0.32282
     Eigenvalues ---    0.32282   0.32282   0.32282   0.32282   0.32282
     Eigenvalues ---    0.32282   0.32282   0.32282   0.32283   0.32283
     Eigenvalues ---    0.32283   0.32283   0.32283   0.32283   0.32283
     Eigenvalues ---    0.32283   0.32283   0.32283   0.32283   0.32283
     Eigenvalues ---    0.32283   0.32283   0.32283   0.32283   0.32283
     Eigenvalues ---    0.32284   0.32284   0.32284   0.32284   0.32287
     Eigenvalues ---    0.32288   0.32288   0.32289   0.32290   0.32290
     Eigenvalues ---    0.32290   0.32290   0.32290   0.32290   0.32290
     Eigenvalues ---    0.32290   0.32290   0.32494   0.38700
 RFO step:  Lambda=-5.43237780D-04 EMin= 4.60649522D-03
 Quartic linear search produced a step of  0.06819.
 Iteration  1 RMS(Cart)=  0.00511856 RMS(Int)=  0.00001429
 Iteration  2 RMS(Cart)=  0.00007157 RMS(Int)=  0.00001206
 Iteration  3 RMS(Cart)=  0.00000000 RMS(Int)=  0.00001206
 Variable       Old X    -DE/DX   Delta X   Delta X   Delta X     New X
                                 (Linear)    (Quad)   (Total)
    R1        2.91122  -0.00145   0.00066  -0.00603  -0.00537   2.90585
    R2        2.06950   0.00075  -0.00128   0.00357   0.00229   2.07179
    R3        2.07168   0.00065  -0.00109   0.00314   0.00205   2.07373
    R4        2.07165   0.00066  -0.00109   0.00316   0.00208   2.07373
    R5        2.91494  -0.00088   0.00083  -0.00412  -0.00329   2.91165
    R6        2.07586   0.00079  -0.00097   0.00348   0.00251   2.07837
    R7        2.07582   0.00080  -0.00097   0.00352   0.00255   2.07837
    R8        2.91479  -0.00098   0.00071  -0.00445  -0.00375   2.91104
    R9        2.07772   0.00075  -0.00088   0.00327   0.00240   2.08012
   R10        2.07768   0.00076  -0.00087   0.00331   0.00244   2.08012
   R11        2.91458  -0.00086   0.00068  -0.00400  -0.00332   2.91126
   R12        2.07758   0.00075  -0.00087   0.00326   0.00240   2.07997
   R13        2.07753   0.00076  -0.00087   0.00331   0.00244   2.07998
   R14        2.91442  -0.00080   0.00067  -0.00379  -0.00312   2.91131
   R15        2.07756   0.00073  -0.00087   0.00320   0.00233   2.07990
   R16        2.07753   0.00074  -0.00087   0.00324   0.00237   2.07990
   R17        2.91436  -0.00077   0.00066  -0.00368  -0.00302   2.91134
   R18        2.07759   0.00072  -0.00087   0.00318   0.00231   2.07990
   R19        2.07755   0.00073  -0.00087   0.00322   0.00235   2.07990
   R20        2.91434  -0.00076   0.00066  -0.00364  -0.00298   2.91136
   R21        2.07760   0.00072  -0.00087   0.00317   0.00230   2.07990
   R22        2.07756   0.00073  -0.00087   0.00322   0.00235   2.07991
   R23        2.91429  -0.00074   0.00066  -0.00358  -0.00292   2.91136
   R24        2.07760   0.00072  -0.00087   0.00317   0.00230   2.07990
   R25        2.07756   0.00073  -0.00087   0.00322   0.00234   2.07990
   R26        2.91433  -0.00075   0.00065  -0.00360  -0.00295   2.91138
   R27        2.07760   0.00072  -0.00087   0.00318   0.00231   2.07990
   R28        2.07756   0.00073  -0.00087   0.00321   0.00234   2.07991
   R29        2.91431  -0.00075   0.00065  -0.00359  -0.00294   2.91138
   R30        2.07760   0.00072  -0.00087   0.00317   0.00230   2.07989
   R31        2.07756   0.00073  -0.00087   0.00321   0.00234   2.07990
   R32        2.91430  -0.00074   0.00066  -0.00357  -0.00292   2.91138
   R33        2.07760   0.00072  -0.00087   0.00317   0.00230   2.07990
   R34        2.07756   0.00073  -0.00087   0.00322   0.00235   2.07991
   R35        2.91426  -0.00073   0.00066  -0.00355  -0.00289   2.91137
   R36        2.07760   0.00072  -0.00088   0.00317   0.00230   2.07990
   R37        2.07757   0.00073  -0.00087   0.00321   0.00234   2.07990
   R38        2.91430  -0.00074   0.00066  -0.00357  -0.00292   2.91138
   R39        2.07760   0.00072  -0.00088   0.00318   0.00230   2.07990
   R40        2.07757   0.00073  -0.00087   0.00322   0.00234   2.07991
   R41        2.91431  -0.00074   0.00065  -0.00358  -0.00293   2.91138
   R42        2.07760   0.00072  -0.00087   0.00317   0.00230   2.07990
   R43        2.07756   0.00073  -0.00087   0.00320   0.00234   2.07990
   R44        2.91430  -0.00074   0.00066  -0.00357  -0.00292   2.91138
   R45        2.07760   0.00072  -0.00087   0.00317   0.00230   2.07990
   R46        2.07756   0.00073  -0.00087   0.00321   0.00234   2.07991
   R47        2.91426  -0.00073   0.00066  -0.00355  -0.00289   2.91137
   R48        2.07760   0.00072  -0.00088   0.00317   0.00230   2.07990
   R49        2.07757   0.00073  -0.00087   0.00321   0.00234   2.07990
   R50        2.91430  -0.00074   0.00066  -0.00358  -0.00292   2.91138
   R51        2.07760   0.00072  -0.00088   0.00318   0.00230   2.07990
   R52        2.07757   0.00073  -0.00087   0.00321   0.00234   2.07991
   R53        2.91431  -0.00074   0.00065  -0.00358  -0.00293   2.91139
   R54        2.07760   0.00072  -0.00087   0.00317   0.00230   2.07990
   R55        2.07756   0.00073  -0.00087   0.00320   0.00234   2.07990
   R56        2.91427  -0.00074   0.00066  -0.00356  -0.00290   2.91138
   R57        2.07760   0.00072  -0.00087   0.00317   0.00230   2.07990
   R58        2.07756   0.00073  -0.00087   0.00321   0.00234   2.07991
   R59        2.91429  -0.00074   0.00066  -0.00357  -0.00292   2.91138
   R60        2.07760   0.00072  -0.00088   0.00317   0.00230   2.07990
   R61        2.07756   0.00073  -0.00087   0.00321   0.00234   2.07990
   R62        2.91430  -0.00074   0.00066  -0.00358  -0.00292   2.91137
   R63        2.07760   0.00072  -0.00088   0.00318   0.00230   2.07990
   R64        2.07757   0.00073  -0.00087   0.00321   0.00234   2.07991
   R65        2.91432  -0.00075   0.00066  -0.00359  -0.00294   2.91138
   R66        2.07760   0.00072  -0.00087   0.00317   0.00229   2.07990
   R67        2.07756   0.00073  -0.00087   0.00321   0.00234   2.07990
   R68        2.91429  -0.00074   0.00066  -0.00358  -0.00292   2.91136
   R69        2.07760   0.00072  -0.00087   0.00318   0.00230   2.07990
   R70        2.07756   0.00073  -0.00087   0.00321   0.00234   2.07991
   R71        2.91433  -0.00076   0.00066  -0.00363  -0.00297   2.91136
   R72        2.07760   0.00072  -0.00088   0.00318   0.00230   2.07990
   R73        2.07756   0.00073  -0.00087   0.00321   0.00234   2.07990
   R74        2.91434  -0.00077   0.00066  -0.00367  -0.00301   2.91133
   R75        2.07760   0.00072  -0.00088   0.00318   0.00231   2.07990
   R76        2.07756   0.00073  -0.00087   0.00322   0.00235   2.07991
   R77        2.91444  -0.00080   0.00067  -0.00380  -0.00313   2.91131
   R78        2.07759   0.00072  -0.00087   0.00318   0.00231   2.07990
   R79        2.07755   0.00073  -0.00087   0.00322   0.00235   2.07990
   R80        2.91457  -0.00086   0.00068  -0.00399  -0.00331   2.91126
   R81        2.07756   0.00073  -0.00087   0.00320   0.00233   2.07989
   R82        2.07753   0.00074  -0.00087   0.00324   0.00237   2.07990
   R83        2.91481  -0.00099   0.00070  -0.00446  -0.00376   2.91105
   R84        2.07757   0.00075  -0.00087   0.00327   0.00240   2.07997
   R85        2.07754   0.00076  -0.00086   0.00330   0.00244   2.07997
   R86        2.91494  -0.00088   0.00083  -0.00412  -0.00329   2.91165
   R87        2.07772   0.00075  -0.00087   0.00327   0.00239   2.08012
   R88        2.07768   0.00076  -0.00087   0.00332   0.00244   2.08012
   R89        2.91124  -0.00146   0.00065  -0.00604  -0.00539   2.90585
   R90        2.07586   0.00079  -0.00097   0.00348   0.00251   2.07837
   R91        2.07582   0.00080  -0.00097   0.00352   0.00255   2.07837
   R92        2.06950   0.00075  -0.00127   0.00356   0.00229   2.07179
   R93        2.07167   0.00065  -0.00109   0.00314   0.00205   2.07373
   R94        2.07165   0.00066  -0.00109   0.00316   0.00208   2.07373
    A1        1.94546  -0.00006   0.00094  -0.00127  -0.00033   1.94513
    A2        1.93694  -0.00001   0.00112  -0.00103   0.00007   1.93701
    A3        1.93690   0.00000   0.00110  -0.00098   0.00011   1.93701
    A4        1.88118   0.00005  -0.00099   0.00144   0.00044   1.88163
    A5        1.88125   0.00005  -0.00101   0.00139   0.00038   1.88163
    A6        1.87941  -0.00002  -0.00130   0.00064  -0.00066   1.87875
    A7        1.96940   0.00039   0.00171   0.00168   0.00336   1.97276
    A8        1.91084  -0.00007   0.00035   0.00011   0.00044   1.91128
    A9        1.91085  -0.00007   0.00033   0.00013   0.00044   1.91129
   A10        1.90387  -0.00002   0.00008   0.00106   0.00112   1.90499
   A11        1.90386  -0.00002   0.00006   0.00110   0.00114   1.90500
   A12        1.86191  -0.00025  -0.00271  -0.00443  -0.00714   1.85478
   A13        1.97678   0.00031   0.00180   0.00125   0.00302   1.97980
   A14        1.90449  -0.00002   0.00016   0.00078   0.00092   1.90541
   A15        1.90449  -0.00002   0.00014   0.00081   0.00093   1.90542
   A16        1.90602   0.00000   0.00022   0.00099   0.00120   1.90722
   A17        1.90601   0.00000   0.00021   0.00102   0.00121   1.90723
   A18        1.86260  -0.00031  -0.00273  -0.00527  -0.00800   1.85460
   A19        1.97545   0.00043   0.00167   0.00198   0.00362   1.97907
   A20        1.90546  -0.00004   0.00022   0.00081   0.00101   1.90647
   A21        1.90546  -0.00004   0.00020   0.00084   0.00102   1.90648
   A22        1.90559  -0.00005   0.00023   0.00063   0.00084   1.90643
   A23        1.90558  -0.00005   0.00021   0.00066   0.00085   1.90643
   A24        1.86295  -0.00029  -0.00272  -0.00538  -0.00809   1.85485
   A25        1.97536   0.00055   0.00164   0.00258   0.00420   1.97955
   A26        1.90556  -0.00008   0.00023   0.00057   0.00078   1.90634
   A27        1.90555  -0.00008   0.00021   0.00060   0.00080   1.90635
   A28        1.90559  -0.00008   0.00023   0.00056   0.00077   1.90636
   A29        1.90558  -0.00008   0.00022   0.00059   0.00078   1.90637
   A30        1.86285  -0.00026  -0.00273  -0.00539  -0.00812   1.85473
   A31        1.97476   0.00058   0.00160   0.00279   0.00435   1.97912
   A32        1.90572  -0.00009   0.00024   0.00053   0.00075   1.90647
   A33        1.90571  -0.00009   0.00022   0.00056   0.00076   1.90648
   A34        1.90573  -0.00009   0.00025   0.00049   0.00071   1.90644
   A35        1.90571  -0.00009   0.00023   0.00053   0.00074   1.90645
   A36        1.86289  -0.00026  -0.00273  -0.00539  -0.00811   1.85477
   A37        1.97507   0.00063   0.00160   0.00305   0.00462   1.97969
   A38        1.90565  -0.00011   0.00024   0.00045   0.00067   1.90632
   A39        1.90565  -0.00011   0.00022   0.00048   0.00068   1.90633
   A40        1.90567  -0.00011   0.00024   0.00043   0.00066   1.90632
   A41        1.90566  -0.00011   0.00022   0.00047   0.00067   1.90633
   A42        1.86282  -0.00025  -0.00273  -0.00539  -0.00812   1.85470
   A43        1.97466   0.00063   0.00158   0.00303   0.00458   1.97924
   A44        1.90575  -0.00011   0.00025   0.00045   0.00068   1.90643
   A45        1.90574  -0.00011   0.00023   0.00049   0.00070   1.90644
   A46        1.90576  -0.00011   0.00025   0.00044   0.00066   1.90642
   A47        1.90575  -0.00011   0.00023   0.00047   0.00068   1.90643
   A48        1.86285  -0.00025  -0.00272  -0.00538  -0.00810   1.85475
   A49        1.97501   0.00066   0.00160   0.00317   0.00474   1.97975
   A50        1.90568  -0.00012   0.00024   0.00041   0.00063   1.90631
   A51        1.90567  -0.00012   0.00022   0.00044   0.00064   1.90632
   A52        1.90566  -0.00012   0.00025   0.00042   0.00065   1.90631
   A53        1.90565  -0.00012   0.00023   0.00045   0.00066   1.90631
   A54        1.86283  -0.00024  -0.00273  -0.00541  -0.00814   1.85469
   A55        1.97462   0.00064   0.00158   0.00310   0.00465   1.97927
   A56        1.90576  -0.00011   0.00025   0.00044   0.00066   1.90642
   A57        1.90575  -0.00011   0.00023   0.00047   0.00068   1.90643
   A58        1.90577  -0.00011   0.00025   0.00042   0.00065   1.90642
   A59        1.90576  -0.00011   0.00023   0.00045   0.00067   1.90643
   A60        1.86288  -0.00025  -0.00273  -0.00540  -0.00813   1.85475
   A61        1.97499   0.00066   0.00160   0.00321   0.00477   1.97977
   A62        1.90567  -0.00012   0.00025   0.00040   0.00063   1.90630
   A63        1.90567  -0.00012   0.00023   0.00043   0.00064   1.90631
   A64        1.90568  -0.00012   0.00025   0.00041   0.00063   1.90631
   A65        1.90567  -0.00012   0.00022   0.00044   0.00064   1.90631
   A66        1.86281  -0.00024  -0.00273  -0.00540  -0.00813   1.85468
   A67        1.97464   0.00064   0.00157   0.00310   0.00465   1.97928
   A68        1.90576  -0.00011   0.00025   0.00042   0.00065   1.90642
   A69        1.90575  -0.00011   0.00023   0.00047   0.00068   1.90643
   A70        1.90578  -0.00011   0.00025   0.00042   0.00064   1.90642
   A71        1.90577  -0.00011   0.00023   0.00045   0.00066   1.90643
   A72        1.86283  -0.00024  -0.00272  -0.00537  -0.00809   1.85474
   A73        1.97501   0.00066   0.00159   0.00321   0.00477   1.97978
   A74        1.90569  -0.00012   0.00024   0.00040   0.00062   1.90631
   A75        1.90568  -0.00012   0.00022   0.00042   0.00063   1.90631
   A76        1.90567  -0.00012   0.00025   0.00041   0.00063   1.90630
   A77        1.90567  -0.00012   0.00023   0.00043   0.00064   1.90631
   A78        1.86279  -0.00024  -0.00272  -0.00539  -0.00811   1.85468
   A79        1.97461   0.00064   0.00157   0.00313   0.00467   1.97928
   A80        1.90577  -0.00011   0.00025   0.00042   0.00065   1.90642
   A81        1.90576  -0.00011   0.00023   0.00046   0.00067   1.90643
   A82        1.90576  -0.00011   0.00025   0.00042   0.00065   1.90641
   A83        1.90576  -0.00011   0.00023   0.00045   0.00067   1.90642
   A84        1.86287  -0.00024  -0.00273  -0.00540  -0.00812   1.85475
   A85        1.97498   0.00067   0.00159   0.00323   0.00479   1.97977
   A86        1.90567  -0.00012   0.00025   0.00040   0.00063   1.90630
   A87        1.90567  -0.00012   0.00023   0.00043   0.00063   1.90630
   A88        1.90568  -0.00012   0.00025   0.00040   0.00063   1.90631
   A89        1.90567  -0.00012   0.00023   0.00043   0.00064   1.90631
   A90        1.86283  -0.00024  -0.00273  -0.00541  -0.00814   1.85468
   A91        1.97463   0.00064   0.00157   0.00311   0.00465   1.97929
   A92        1.90576  -0.00011   0.00025   0.00042   0.00065   1.90641
   A93        1.90575  -0.00011   0.00023   0.00046   0.00067   1.90642
   A94        1.90578  -0.00011   0.00025   0.00042   0.00064   1.90642
   A95        1.90577  -0.00011   0.00023   0.00045   0.00066   1.90643
   A96        1.86283  -0.00024  -0.00272  -0.00537  -0.00809   1.85474
   A97        1.97500   0.00066   0.00159   0.00321   0.00478   1.97978
   A98        1.90569  -0.00012   0.00024   0.00040   0.00062   1.90631
   A99        1.90568  -0.00012   0.00022   0.00042   0.00063   1.90631
   A100       1.90567  -0.00012   0.00025   0.00041   0.00063   1.90630
   A101       1.90567  -0.00012   0.00023   0.00042   0.00063   1.90630
   A102       1.86279  -0.00024  -0.00272  -0.00539  -0.00811   1.85468
   A103       1.97461   0.00064   0.00157   0.00312   0.00467   1.97928
   A104       1.90577  -0.00011   0.00025   0.00042   0.00065   1.90642
   A105       1.90576  -0.00011   0.00023   0.00045   0.00067   1.90643
   A106       1.90576  -0.00011   0.00025   0.00042   0.00065   1.90642
   A107       1.90576  -0.00011   0.00023   0.00046   0.00067   1.90643
   A108       1.86287  -0.00024  -0.00273  -0.00540  -0.00812   1.85475
   A109       1.97499   0.00066   0.00160   0.00322   0.00479   1.97977
   A110       1.90567  -0.00012   0.00025   0.00041   0.00063   1.90630
   A111       1.90566  -0.00012   0.00023   0.00044   0.00065   1.90631
   A112       1.90568  -0.00012   0.00024   0.00040   0.00062   1.90631
   A113       1.90568  -0.00012   0.00023   0.00043   0.00063   1.90631
   A114       1.86283  -0.00024  -0.00273  -0.00542  -0.00815   1.85468
   A115       1.97463   0.00064   0.00157   0.00311   0.00465   1.97928
   A116       1.90577  -0.00011   0.00025   0.00042   0.00064   1.90642
   A117       1.90576  -0.00011   0.00023   0.00046   0.00066   1.90643
   A118       1.90576  -0.00011   0.00025   0.00043   0.00066   1.90642
   A119       1.90576  -0.00011   0.00023   0.00046   0.00067   1.90643
   A120       1.86284  -0.00024  -0.00272  -0.00538  -0.00809   1.85474
   A121       1.97501   0.00066   0.00159   0.00320   0.00476   1.97977
   A122       1.90568  -0.00012   0.00024   0.00041   0.00063   1.90631
   A123       1.90568  -0.00012   0.00022   0.00043   0.00063   1.90631
   A124       1.90568  -0.00012   0.00025   0.00040   0.00062   1.90630
   A125       1.90567  -0.00012   0.00023   0.00043   0.00063   1.90631
   A126       1.86279  -0.00024  -0.00272  -0.00539  -0.00811   1.85468
   A127       1.97463   0.00064   0.00157   0.00310   0.00464   1.97927
   A128       1.90577  -0.00011   0.00025   0.00042   0.00065   1.90642
   A129       1.90576  -0.00011   0.00023   0.00045   0.00067   1.90643
   A130       1.90576  -0.00011   0.00025   0.00043   0.00066   1.90642
   A131       1.90576  -0.00011   0.00023   0.00047   0.00068   1.90643
   A132       1.86285  -0.00025  -0.00272  -0.00538  -0.00811   1.85475
   A133       1.97501   0.00066   0.00160   0.00317   0.00474   1.97975
   A134       1.90567  -0.00012   0.00025   0.00042   0.00064   1.90631
   A135       1.90565  -0.00011   0.00023   0.00045   0.00066   1.90631
   A136       1.90568  -0.00012   0.00024   0.00041   0.00063   1.90631
   A137       1.90567  -0.00012   0.00022   0.00044   0.00064   1.90631
   A138       1.86283  -0.00024  -0.00273  -0.00541  -0.00814   1.85469
   A139       1.97467   0.00063   0.00158   0.00302   0.00457   1.97924
   A140       1.90576  -0.00011   0.00025   0.00044   0.00066   1.90642
   A141       1.90576  -0.00011   0.00023   0.00047   0.00068   1.90643
   A142       1.90576  -0.00011   0.00025   0.00045   0.00067   1.90643
   A143       1.90574  -0.00011   0.00023   0.00049   0.00070   1.90644
   A144       1.86284  -0.00025  -0.00272  -0.00537  -0.00809   1.85475
   A145       1.97508   0.00063   0.00160   0.00304   0.00461   1.97969
   A146       1.90566  -0.00011   0.00024   0.00044   0.00066   1.90632
   A147       1.90566  -0.00011   0.00022   0.00047   0.00067   1.90633
   A148       1.90566  -0.00011   0.00024   0.00045   0.00067   1.90633
   A149       1.90565  -0.00011   0.00022   0.00048   0.00068   1.90633
   A150       1.86279  -0.00025  -0.00272  -0.00538  -0.00810   1.85469
   A151       1.97477   0.00058   0.00159   0.00278   0.00434   1.97912
   A152       1.90573  -0.00009   0.00025   0.00049   0.00072   1.90644
   A153       1.90573  -0.00009   0.00023   0.00052   0.00073   1.90646
   A154       1.90572  -0.00009   0.00025   0.00052   0.00075   1.90646
   A155       1.90571  -0.00009   0.00022   0.00056   0.00076   1.90647
   A156       1.86286  -0.00026  -0.00272  -0.00537  -0.00809   1.85477
   A157       1.97535   0.00055   0.00164   0.00259   0.00420   1.97955
   A158       1.90559  -0.00008   0.00024   0.00055   0.00077   1.90636
   A159       1.90558  -0.00008   0.00022   0.00059   0.00079   1.90636
   A160       1.90556  -0.00008   0.00023   0.00057   0.00078   1.90634
   A161       1.90556  -0.00008   0.00021   0.00061   0.00079   1.90635
   A162       1.86285  -0.00026  -0.00273  -0.00539  -0.00812   1.85473
   A163       1.97544   0.00043   0.00167   0.00198   0.00363   1.97907
   A164       1.90559  -0.00005   0.00023   0.00063   0.00084   1.90643
   A165       1.90559  -0.00005   0.00021   0.00066   0.00085   1.90644
   A166       1.90546  -0.00004   0.00022   0.00081   0.00101   1.90647
   A167       1.90545  -0.00004   0.00020   0.00085   0.00103   1.90648
   A168       1.86297  -0.00029  -0.00272  -0.00540  -0.00812   1.85485
   A169       1.97677   0.00031   0.00180   0.00125   0.00302   1.97979
   A170       1.90601   0.00000   0.00023   0.00100   0.00121   1.90722
   A171       1.90601   0.00000   0.00020   0.00103   0.00122   1.90723
   A172       1.90450  -0.00002   0.00016   0.00077   0.00091   1.90541
   A173       1.90448  -0.00002   0.00014   0.00082   0.00094   1.90542
   A174       1.86262  -0.00031  -0.00273  -0.00529  -0.00802   1.85460
   A175       1.96939   0.00039   0.00171   0.00168   0.00337   1.97276
   A176       1.90387  -0.00002   0.00008   0.00106   0.00112   1.90499
   A177       1.90386  -0.00002   0.00006   0.00110   0.00114   1.90500
   A178       1.91084  -0.00007   0.00035   0.00011   0.00044   1.91128
   A179       1.91084  -0.00007   0.00033   0.00013   0.00045   1.91129
   A180       1.86193  -0.00025  -0.00271  -0.00444  -0.00715   1.85478
   A181       1.94545  -0.00006   0.00094  -0.00126  -0.00033   1.94512
   A182       1.93692  -0.00001   0.00112  -0.00103   0.00008   1.93701
   A183       1.93689   0.00000   0.00110  -0.00098   0.00012   1.93701
   A184       1.88120   0.00005  -0.00099   0.00143   0.00043   1.88163
   A185       1.88127   0.00005  -0.00101   0.00138   0.00037   1.88164
   A186       1.87941  -0.00003  -0.00130   0.00065  -0.00066   1.87875
    D1       -3.14155   0.00000   0.00000  -0.00004  -0.00004  -3.14159
    D2        1.01776  -0.00019  -0.00146  -0.00261  -0.00407   1.01369
    D3       -1.01770   0.00019   0.00143   0.00260   0.00403  -1.01367
    D4       -1.04454   0.00002   0.00011   0.00024   0.00035  -1.04418
    D5        3.11478  -0.00017  -0.00135  -0.00233  -0.00368   3.11110
    D6        1.07932   0.00021   0.00154   0.00287   0.00441   1.08374
    D7        1.04455  -0.00002  -0.00008  -0.00029  -0.00037   1.04418
    D8       -1.07932  -0.00021  -0.00154  -0.00285  -0.00440  -1.08372
    D9       -3.11478   0.00017   0.00135   0.00235   0.00370  -3.11108
   D10        3.14159   0.00000   0.00000   0.00001   0.00001  -3.14159
   D11        1.01453  -0.00019  -0.00157  -0.00267  -0.00425   1.01029
   D12       -1.01456   0.00019   0.00154   0.00275   0.00429  -1.01027
   D13       -1.01379   0.00016   0.00161   0.00202   0.00363  -1.01016
   D14       -3.14085  -0.00004   0.00003  -0.00065  -0.00062  -3.14147
   D15        1.11325   0.00035   0.00315   0.00477   0.00792   1.12116
   D16        1.01378  -0.00016  -0.00157  -0.00207  -0.00364   1.01014
   D17       -1.11327  -0.00035  -0.00314  -0.00474  -0.00789  -1.12116
   D18        3.14082   0.00004  -0.00003   0.00068   0.00064   3.14147
   D19        3.14159   0.00000   0.00000   0.00000   0.00000   3.14159
   D20        1.01529  -0.00019  -0.00153  -0.00273  -0.00426   1.01102
   D21       -1.01531   0.00019   0.00149   0.00280   0.00429  -1.01101
   D22       -1.01540   0.00018   0.00154   0.00256   0.00411  -1.01130
   D23        3.14148  -0.00001   0.00001  -0.00017  -0.00016   3.14133
   D24        1.11089   0.00038   0.00303   0.00535   0.00840   1.11929
   D25        1.01540  -0.00018  -0.00150  -0.00262  -0.00413   1.01127
   D26       -1.11089  -0.00038  -0.00303  -0.00536  -0.00840  -1.11929
   D27       -3.14149   0.00001  -0.00001   0.00017   0.00016  -3.14133
   D28        3.14157   0.00000   0.00000   0.00002   0.00002   3.14159
   D29        1.01526  -0.00020  -0.00153  -0.00285  -0.00439   1.01088
   D30       -1.01532   0.00020   0.00150   0.00295   0.00445  -1.01087
   D31       -1.01538   0.00020   0.00153   0.00285   0.00438  -1.01100
   D32        3.14149   0.00000   0.00000  -0.00002  -0.00002   3.14147
   D33        1.11091   0.00041   0.00303   0.00578   0.00881   1.11972
   D34        1.01535  -0.00020  -0.00149  -0.00287  -0.00437   1.01098
   D35       -1.11096  -0.00040  -0.00302  -0.00574  -0.00877  -1.11973
   D36       -3.14154   0.00000   0.00000   0.00006   0.00006  -3.14148
   D37       -3.14159   0.00000   0.00000  -0.00001  -0.00001   3.14159
   D38        1.01539  -0.00020  -0.00152  -0.00289  -0.00442   1.01097
   D39       -1.01541   0.00021   0.00149   0.00295   0.00445  -1.01097
   D40       -1.01530   0.00020   0.00153   0.00287   0.00441  -1.01089
   D41       -3.14150   0.00000   0.00001  -0.00001  -0.00001  -3.14151
   D42        1.11088   0.00041   0.00302   0.00583   0.00886   1.11974
   D43        1.01532  -0.00021  -0.00149  -0.00295  -0.00445   1.01087
   D44       -1.11088  -0.00041  -0.00302  -0.00583  -0.00886  -1.11974
   D45        3.14149   0.00000  -0.00001   0.00002   0.00001   3.14150
   D46       -3.14159   0.00000   0.00000   0.00001   0.00001  -3.14158
   D47        1.01532  -0.00021  -0.00153  -0.00293  -0.00446   1.01086
   D48       -1.01532   0.00021   0.00149   0.00301   0.00450  -1.01082
   D49       -1.01539   0.00021   0.00152   0.00291   0.00444  -1.01095
   D50        3.14152   0.00000   0.00000  -0.00003  -0.00003   3.14149
   D51        1.11087   0.00042   0.00301   0.00591   0.00893   1.11981
   D52        1.01542  -0.00021  -0.00149  -0.00297  -0.00446   1.01096
   D53       -1.11085  -0.00042  -0.00301  -0.00591  -0.00893  -1.11978
   D54       -3.14150   0.00000   0.00000   0.00003   0.00003  -3.14147
   D55        3.14158   0.00000   0.00000   0.00000   0.00000   3.14158
   D56        1.01538  -0.00021  -0.00152  -0.00292  -0.00445   1.01093
   D57       -1.01542   0.00021   0.00148   0.00300   0.00448  -1.01094
   D58       -1.01534   0.00021   0.00153   0.00295   0.00448  -1.01086
   D59       -3.14154   0.00000   0.00001   0.00002   0.00003  -3.14151
   D60        1.11084   0.00042   0.00301   0.00594   0.00896   1.11980
   D61        1.01532  -0.00021  -0.00149  -0.00301  -0.00450   1.01082
   D62       -1.11087  -0.00042  -0.00301  -0.00593  -0.00895  -1.11982
   D63        3.14151   0.00000  -0.00001  -0.00001  -0.00002   3.14149
   D64        3.14157   0.00000   0.00000   0.00003   0.00003  -3.14159
   D65        1.01532  -0.00021  -0.00153  -0.00295  -0.00448   1.01084
   D66       -1.01538   0.00021   0.00149   0.00306   0.00456  -1.01082
   D67       -1.01542   0.00021   0.00152   0.00296   0.00448  -1.01094
   D68        3.14151   0.00000  -0.00001  -0.00002  -0.00002   3.14149
   D69        1.11082   0.00042   0.00301   0.00599   0.00901   1.11983
   D70        1.01539  -0.00021  -0.00148  -0.00298  -0.00446   1.01093
   D71       -1.11086  -0.00042  -0.00301  -0.00595  -0.00897  -1.11983
   D72       -3.14156   0.00000   0.00001   0.00006   0.00006  -3.14149
   D73       -3.14159   0.00000   0.00000  -0.00001  -0.00001   3.14158
   D74        1.01541  -0.00021  -0.00152  -0.00296  -0.00448   1.01093
   D75       -1.01543   0.00021   0.00149   0.00300   0.00449  -1.01093
   D76       -1.01533   0.00021   0.00152   0.00296   0.00449  -1.01084
   D77       -3.14151   0.00000   0.00000   0.00001   0.00002  -3.14149
   D78        1.11084   0.00042   0.00301   0.00597   0.00899   1.11983
   D79        1.01534  -0.00021  -0.00149  -0.00304  -0.00453   1.01081
   D80       -1.11084  -0.00042  -0.00301  -0.00598  -0.00900  -1.11984
   D81        3.14151   0.00000   0.00000  -0.00002  -0.00002   3.14148
   D82       -3.14158   0.00000   0.00000   0.00001   0.00001  -3.14157
   D83        1.01535  -0.00021  -0.00152  -0.00297  -0.00450   1.01085
   D84       -1.01533   0.00021   0.00149   0.00304   0.00453  -1.01080
   D85       -1.01540   0.00021   0.00152   0.00296   0.00449  -1.01092
   D86        3.14152   0.00000   0.00000  -0.00001  -0.00002   3.14150
   D87        1.11085   0.00042   0.00301   0.00599   0.00901   1.11986
   D88        1.01545  -0.00021  -0.00148  -0.00302  -0.00451   1.01094
   D89       -1.11081  -0.00042  -0.00301  -0.00599  -0.00901  -1.11982
   D90       -3.14148   0.00000   0.00000   0.00001   0.00002  -3.14147
   D91        3.14158   0.00000   0.00000  -0.00001  -0.00001   3.14157
   D92        1.01537  -0.00021  -0.00152  -0.00294  -0.00446   1.01092
   D93       -1.01541   0.00021   0.00148   0.00300   0.00448  -1.01093
   D94       -1.01535   0.00021   0.00153   0.00297   0.00450  -1.01085
   D95       -3.14155   0.00000   0.00001   0.00003   0.00004  -3.14151
   D96        1.11085   0.00042   0.00301   0.00597   0.00898   1.11983
   D97        1.01533  -0.00021  -0.00149  -0.00304  -0.00453   1.01080
   D98       -1.11088  -0.00042  -0.00300  -0.00597  -0.00898  -1.11986
   D99        3.14152   0.00000  -0.00001  -0.00003  -0.00004   3.14148
   D100       3.14158   0.00000   0.00000   0.00002   0.00002  -3.14158
   D101       1.01532  -0.00021  -0.00152  -0.00295  -0.00448   1.01084
   D102      -1.01534   0.00021   0.00149   0.00305   0.00454  -1.01080
   D103      -1.01540   0.00021   0.00152   0.00296   0.00448  -1.01092
   D104       3.14152   0.00000   0.00000  -0.00001  -0.00002   3.14150
   D105       1.11086   0.00042   0.00301   0.00598   0.00899   1.11986
   D106       1.01541  -0.00021  -0.00148  -0.00299  -0.00448   1.01093
   D107      -1.11086  -0.00042  -0.00301  -0.00596  -0.00898  -1.11984
   D108      -3.14152   0.00000   0.00000   0.00003   0.00004  -3.14148
   D109      -3.14159   0.00000   0.00000  -0.00002  -0.00002   3.14158
   D110       1.01542  -0.00021  -0.00152  -0.00297  -0.00450   1.01092
   D111      -1.01542   0.00021   0.00149   0.00300   0.00449  -1.01093
   D112      -1.01531   0.00021   0.00152   0.00295   0.00447  -1.01084
   D113      -3.14149   0.00000   0.00000   0.00000   0.00000  -3.14149
   D114       1.11085   0.00042   0.00301   0.00597   0.00898   1.11984
   D115       1.01532  -0.00021  -0.00149  -0.00304  -0.00453   1.01080
   D116      -1.11085  -0.00042  -0.00301  -0.00599  -0.00900  -1.11986
   D117       3.14149   0.00000   0.00000  -0.00002  -0.00002   3.14147
   D118       3.14159   0.00000   0.00000   0.00002   0.00002  -3.14158
   D119       1.01534  -0.00021  -0.00153  -0.00296  -0.00449   1.01084
   D120      -1.01535   0.00021   0.00149   0.00306   0.00455  -1.01080
   D121      -1.01542   0.00021   0.00152   0.00297   0.00450  -1.01092
   D122       3.14152   0.00000   0.00000  -0.00001  -0.00002   3.14150
   D123       1.11083   0.00042   0.00301   0.00601   0.00903   1.11985
   D124       1.01542  -0.00021  -0.00148  -0.00300  -0.00449   1.01093
   D125      -1.11083  -0.00042  -0.00301  -0.00599  -0.00901  -1.11984
   D126      -3.14152   0.00000   0.00000   0.00003   0.00004  -3.14148
   D127      -3.14159   0.00000   0.00000  -0.00002  -0.00002   3.14157
   D128       1.01539  -0.00021  -0.00152  -0.00296  -0.00448   1.01091
   D129      -1.01540   0.00021   0.00148   0.00298   0.00447  -1.01093
   D130      -1.01534   0.00021   0.00153   0.00296   0.00449  -1.01085
   D131      -3.14154   0.00000   0.00001   0.00003   0.00004  -3.14151
   D132       1.11085   0.00042   0.00301   0.00597   0.00898   1.11984
   D133       1.01535  -0.00021  -0.00149  -0.00306  -0.00455   1.01080
   D134      -1.11085  -0.00042  -0.00301  -0.00599  -0.00901  -1.11986
   D135       3.14155   0.00000  -0.00001  -0.00005  -0.00006   3.14148
   D136       3.14159   0.00000   0.00000   0.00003   0.00003  -3.14157
   D137       1.01532  -0.00021  -0.00152  -0.00295  -0.00448   1.01084
   D138      -1.01533   0.00021   0.00149   0.00304   0.00453  -1.01080
   D139      -1.01540   0.00021   0.00152   0.00296   0.00449  -1.01092
   D140       3.14152   0.00000   0.00000  -0.00001  -0.00002   3.14150
   D141       1.11086   0.00042   0.00300   0.00598   0.00899   1.11986
   D142       1.01540  -0.00021  -0.00148  -0.00299  -0.00447   1.01093
   D143      -1.11086  -0.00042  -0.00301  -0.00596  -0.00897  -1.11984
   D144      -3.14152   0.00000   0.00000   0.00003   0.00004  -3.14148
   D145      -3.14157   0.00000   0.00000  -0.00004  -0.00004   3.14158
   D146       1.01543  -0.00021  -0.00152  -0.00299  -0.00451   1.01092
   D147      -1.01541   0.00021   0.00148   0.00299   0.00448  -1.01093
   D148      -1.01530   0.00021   0.00152   0.00294   0.00446  -1.01083
   D149      -3.14147   0.00000   0.00000  -0.00002  -0.00001  -3.14149
   D150       1.11087   0.00042   0.00300   0.00596   0.00897   1.11984
   D151       1.01534  -0.00021  -0.00148  -0.00305  -0.00454   1.01080
   D152      -1.11084  -0.00042  -0.00301  -0.00600  -0.00902  -1.11986
   D153       3.14151   0.00000   0.00000  -0.00003  -0.00003   3.14148
   D154      -3.14158   0.00000   0.00000   0.00001   0.00001  -3.14157
   D155       1.01534  -0.00021  -0.00152  -0.00297  -0.00450   1.01085
   D156      -1.01534   0.00021   0.00149   0.00305   0.00454  -1.01080
   D157      -1.01540   0.00021   0.00152   0.00296   0.00449  -1.01092
   D158       3.14152   0.00000   0.00000  -0.00002  -0.00002   3.14150
   D159       1.11084   0.00042   0.00301   0.00600   0.00902   1.11986
   D160       1.01543  -0.00021  -0.00149  -0.00301  -0.00450   1.01094
   D161      -1.11083  -0.00042  -0.00301  -0.00599  -0.00901  -1.11983
   D162      -3.14151   0.00000   0.00000   0.00003   0.00003  -3.14147
   D163       3.14159   0.00000   0.00000  -0.00002  -0.00002   3.14157
   D164       1.01540  -0.00021  -0.00152  -0.00296  -0.00449   1.01091
   D165      -1.01541   0.00021   0.00148   0.00299   0.00448  -1.01093
   D166      -1.01534   0.00021   0.00153   0.00296   0.00449  -1.01085
   D167      -3.14154   0.00000   0.00001   0.00002   0.00003  -3.14151
   D168       1.11084   0.00042   0.00301   0.00597   0.00899   1.11983
   D169       1.01536  -0.00021  -0.00149  -0.00306  -0.00456   1.01080
   D170      -1.11084  -0.00042  -0.00301  -0.00600  -0.00902  -1.11986
   D171       3.14154   0.00000  -0.00001  -0.00005  -0.00006   3.14148
   D172       3.14159   0.00000   0.00000   0.00002   0.00002  -3.14157
   D173       1.01532  -0.00021  -0.00152  -0.00295  -0.00447   1.01084
   D174      -1.01533   0.00021   0.00149   0.00304   0.00453  -1.01080
   D175      -1.01539   0.00021   0.00152   0.00296   0.00448  -1.01092
   D176       3.14152   0.00000  -0.00001  -0.00001  -0.00002   3.14150
   D177       1.11087   0.00042   0.00300   0.00597   0.00898   1.11985
   D178       1.01541  -0.00021  -0.00148  -0.00299  -0.00447   1.01093
   D179      -1.11087  -0.00042  -0.00300  -0.00596  -0.00897  -1.11984
   D180      -3.14152   0.00000   0.00001   0.00003   0.00003  -3.14148
   D181      -3.14156   0.00000   0.00000  -0.00005  -0.00004   3.14158
   D182       1.01544  -0.00021  -0.00152  -0.00299  -0.00451   1.01093
   D183      -1.01539   0.00021   0.00148   0.00297   0.00446  -1.01093
   D184      -1.01529   0.00021   0.00152   0.00292   0.00445  -1.01084
   D185      -3.14147   0.00000   0.00000  -0.00002  -0.00002  -3.14149
   D186       1.11089   0.00042   0.00300   0.00595   0.00896   1.11984
   D187       1.01536  -0.00021  -0.00148  -0.00306  -0.00455   1.01081
   D188      -1.11083  -0.00042  -0.00301  -0.00601  -0.00902  -1.11984
   D189       3.14153   0.00000   0.00000  -0.00004  -0.00005   3.14149
   D190       3.14158   0.00000   0.00000   0.00002   0.00002  -3.14158
   D191       1.01532  -0.00021  -0.00153  -0.00295  -0.00448   1.01084
   D192      -1.01536   0.00021   0.00149   0.00305   0.00454  -1.01081
   D193      -1.01541   0.00021   0.00152   0.00296   0.00448  -1.01093
   D194       3.14151   0.00000   0.00000  -0.00001  -0.00002   3.14149
   D195       1.11083   0.00042   0.00301   0.00599   0.00900   1.11984
   D196       1.01541  -0.00021  -0.00148  -0.00299  -0.00448   1.01093
   D197      -1.11086  -0.00042  -0.00301  -0.00596  -0.00897  -1.11983
   D198      -3.14153   0.00000   0.00001   0.00004   0.00005  -3.14149
   D199       3.14159   0.00000   0.00000  -0.00002  -0.00002   3.14157
   D200       1.01539  -0.00021  -0.00152  -0.00295  -0.00447   1.01092
   D201      -1.01541   0.00021   0.00148   0.00298   0.00447  -1.01094
   D202      -1.01534   0.00021   0.00153   0.00295   0.00448  -1.01085
   D203      -3.14154   0.00000   0.00001   0.00003   0.00003  -3.14150
   D204       1.11085   0.00042   0.00301   0.00595   0.00897   1.11982
   D205       1.01536  -0.00021  -0.00149  -0.00306  -0.00455   1.01080
   D206      -1.11084  -0.00042  -0.00301  -0.00598  -0.00900  -1.11985
   D207       3.14154   0.00000  -0.00001  -0.00006  -0.00006   3.14148
   D208       3.14158   0.00000   0.00000   0.00002   0.00002  -3.14158
   D209       1.01530  -0.00021  -0.00152  -0.00292  -0.00445   1.01085
   D210      -1.01533   0.00021   0.00149   0.00301   0.00451  -1.01083
   D211      -1.01540   0.00021   0.00152   0.00294   0.00446  -1.01094
   D212       3.14151   0.00000  -0.00001   0.00000  -0.00001   3.14150
   D213       1.11087   0.00042   0.00300   0.00593   0.00895   1.11982
   D214       1.01539  -0.00021  -0.00148  -0.00297  -0.00446   1.01093
   D215      -1.11089  -0.00042  -0.00300  -0.00592  -0.00893  -1.11981
   D216      -3.14152   0.00000   0.00001   0.00002   0.00003  -3.14149
   D217      -3.14158   0.00000   0.00000  -0.00003  -0.00003   3.14158
   D218       1.01541  -0.00021  -0.00152  -0.00292  -0.00445   1.01096
   D219      -1.01538   0.00021   0.00148   0.00294   0.00443  -1.01096
   D220      -1.01529   0.00021   0.00153   0.00291   0.00444  -1.01086
   D221      -3.14149   0.00000   0.00000   0.00001   0.00001  -3.14148
   D222       1.11090   0.00041   0.00301   0.00588   0.00889   1.11979
   D223       1.01533  -0.00021  -0.00149  -0.00302  -0.00451   1.01083
   D224      -1.11087  -0.00041  -0.00301  -0.00591  -0.00893  -1.11980
   D225       3.14153   0.00000   0.00000  -0.00005  -0.00005   3.14147
   D226       3.14159   0.00000   0.00000   0.00001   0.00001  -3.14159
   D227       1.01529  -0.00020  -0.00153  -0.00287  -0.00440   1.01089
   D228      -1.01532   0.00020   0.00149   0.00295   0.00445  -1.01087
   D229      -1.01539   0.00020   0.00152   0.00289   0.00442  -1.01097
   D230       3.14150   0.00000  -0.00001   0.00001   0.00001   3.14151
   D231       1.11089   0.00041   0.00302   0.00583   0.00886   1.11974
   D232       1.01539  -0.00021  -0.00149  -0.00294  -0.00443   1.01096
   D233      -1.11091  -0.00041  -0.00301  -0.00581  -0.00884  -1.11975
   D234      -3.14152   0.00000   0.00001   0.00001   0.00001  -3.14151
   D235      -3.14159   0.00000   0.00000  -0.00001  -0.00001   3.14158
   D236       1.01537  -0.00020  -0.00153  -0.00284  -0.00438   1.01100
   D237      -1.01539   0.00020   0.00149   0.00290   0.00440  -1.01100
   D238      -1.01528   0.00020   0.00153   0.00285   0.00439  -1.01089
   D239      -3.14150   0.00000   0.00000   0.00002   0.00002  -3.14148
   D240       1.11092   0.00041   0.00303   0.00576   0.00880   1.11972
   D241       1.01530  -0.00020  -0.00150  -0.00294  -0.00444   1.01086
   D242      -1.11092  -0.00041  -0.00303  -0.00578  -0.00881  -1.11973
   D243       3.14150   0.00000   0.00000  -0.00003  -0.00004   3.14147
   D244      -3.14158   0.00000   0.00000  -0.00001  -0.00001  -3.14159
   D245       1.01542  -0.00018  -0.00154  -0.00257  -0.00412   1.01130
   D246      -1.01541   0.00018   0.00150   0.00263   0.00413  -1.01127
   D247      -1.01528   0.00019   0.00154   0.00272   0.00426  -1.01102
   D248      -3.14148   0.00001  -0.00001   0.00016   0.00016  -3.14132
   D249       1.11089   0.00038   0.00304   0.00536   0.00841   1.11929
   D250       1.01533  -0.00019  -0.00150  -0.00281  -0.00432   1.01102
   D251      -1.11086  -0.00038  -0.00304  -0.00538  -0.00842  -1.11928
   D252       3.14150  -0.00001   0.00001  -0.00018  -0.00017   3.14133
   D253       3.14157   0.00000   0.00000   0.00001   0.00001   3.14158
   D254       1.01378  -0.00016  -0.00161  -0.00201  -0.00363   1.01015
   D255      -1.01382   0.00016   0.00157   0.00209   0.00366  -1.01016
   D256      -1.01457   0.00019   0.00158   0.00269   0.00427  -1.01030
   D257       3.14082   0.00004  -0.00003   0.00067   0.00064   3.14146
   D258       1.11322   0.00035   0.00315   0.00477   0.00793   1.12115
   D259       1.01455  -0.00020  -0.00154  -0.00275  -0.00429   1.01026
   D260      -1.11324  -0.00035  -0.00315  -0.00477  -0.00792  -1.12117
   D261      -3.14084  -0.00004   0.00003  -0.00067  -0.00063  -3.14148
   D262       3.14153   0.00000   0.00000   0.00005   0.00004   3.14158
   D263       1.04451  -0.00002  -0.00011  -0.00022  -0.00034   1.04417
   D264      -1.04456   0.00002   0.00008   0.00029   0.00036  -1.04419
   D265      -1.01779   0.00019   0.00146   0.00262   0.00408  -1.01371
   D266      -3.11481   0.00017   0.00135   0.00235   0.00370  -3.11111
   D267       1.07931   0.00021   0.00154   0.00286   0.00440   1.08371
   D268       1.01768  -0.00019  -0.00143  -0.00259  -0.00402   1.01366
   D269      -1.07935  -0.00021  -0.00154  -0.00286  -0.00440  -1.08375
   D270       3.11477  -0.00017  -0.00135  -0.00235  -0.00370   3.11107
         Item               Value     Threshold  Converged?
 Maximum Force            0.001456     0.000450     NO 
 RMS     Force            0.000389     0.000300     NO 
 Maximum Displacement     0.016061     0.001800     NO 
 RMS     Displacement     0.005058     0.001200     NO 
 Predicted change in Energy=-3.177251D-04
 GradGradGradGradGradGradGradGradGradGradGradGradGradGradGradGradGradGrad

 Stoichiometry    C31H64
 Framework group  C1[X(C31H64)]
 Deg. of freedom   279
 Full point group                 C1      NOp   1
 Largest Abelian subgroup         C1      NOp   1
 Largest concise Abelian subgroup C1      NOp   1
                         Standard orientation:                         
 ---------------------------------------------------------------------
 Center     Atomic      Atomic             Coordinates (Angstroms)
 Number     Number       Type             X           Y           Z
 ---------------------------------------------------------------------
      1          6           0       19.307047   -0.435069   -0.000680
      2          6           0       18.030367    0.422038   -0.000642
      3          6           0       16.739531   -0.419236   -0.000450
      4          6           0       15.454561    0.430386   -0.000413
      5          6           0       14.164509   -0.411712   -0.000227
      6          6           0       12.879011    0.437366   -0.000187
      7          6           0       11.589293   -0.405317   -0.000008
      8          6           0       10.303289    0.443044    0.000013
      9          6           0        9.013935   -0.400224    0.000174
     10          6           0        7.727487    0.447487    0.000190
     11          6           0        6.438536   -0.396408    0.000338
     12          6           0        5.151665    0.450657    0.000323
     13          6           0        3.863125   -0.393861    0.000446
     14          6           0        2.575833    0.452567    0.000410
     15          6           0        1.287709   -0.392595    0.000508
     16          6           0       -0.000001    0.453198    0.000448
     17          6           0       -1.287709   -0.392588    0.000515
     18          6           0       -2.575835    0.452570    0.000428
     19          6           0       -3.863126   -0.393863    0.000471
     20          6           0       -5.151667    0.450657    0.000353
     21          6           0       -6.438538   -0.396407    0.000364
     22          6           0       -7.727489    0.447485    0.000219
     23          6           0       -9.013936   -0.400224    0.000211
     24          6           0      -10.303289    0.443045    0.000048
     25          6           0      -11.589293   -0.405314    0.000009
     26          6           0      -12.879009    0.437366   -0.000168
     27          6           0      -14.164507   -0.411713   -0.000223
     28          6           0      -15.454558    0.430387   -0.000404
     29          6           0      -16.739531   -0.419237   -0.000471
     30          6           0      -18.030365    0.422038   -0.000659
     31          6           0      -19.307047   -0.435071   -0.000742
     32          1           0       20.208652    0.188692   -0.000814
     33          1           0       19.346329   -1.081571    0.885159
     34          1           0       19.346170   -1.081734   -0.886406
     35          1           0       18.030878    1.081763   -0.880631
     36          1           0       18.031034    1.081940    0.879216
     37          1           0       16.738550   -1.079594    0.880219
     38          1           0       16.738391   -1.079771   -0.880990
     39          1           0       15.456401    1.090586   -0.881104
     40          1           0       15.456553    1.090760    0.880149
     41          1           0       14.162811   -1.071947    0.880387
     42          1           0       14.162656   -1.072111   -0.880720
     43          1           0       12.880562    1.097582   -0.880817
     44          1           0       12.880712    1.097747    0.880322
     45          1           0       11.587908   -1.065561    0.880604
     46          1           0       11.587770   -1.065742   -0.880487
     47          1           0       10.304529    1.103268   -0.880610
     48          1           0       10.304653    1.103436    0.880513
     49          1           0        9.012856   -1.060483    0.880775
     50          1           0        9.012734   -1.060643   -0.880309
     51          1           0        7.728405    1.107717   -0.880428
     52          1           0        7.728517    1.107874    0.880693
     53          1           0        6.437775   -1.056659    0.880945
     54          1           0        6.437684   -1.056840   -0.880138
     55          1           0        5.152281    1.110889   -0.880295
     56          1           0        5.152355    1.111053    0.880822
     57          1           0        3.862663   -1.054121    0.881049
     58          1           0        3.862604   -1.054292   -0.880031
     59          1           0        2.576134    1.112798   -0.880208
     60          1           0        2.576176    1.112959    0.880910
     61          1           0        1.287562   -1.052852    0.881111
     62          1           0        1.287537   -1.053022   -0.879971
     63          1           0        0.000002    1.113435   -0.880168
     64          1           0        0.000007    1.113591    0.880949
     65          1           0       -1.287561   -1.052851    0.881116
     66          1           0       -1.287547   -1.053016   -0.879964
     67          1           0       -2.576146    1.112802   -0.880190
     68          1           0       -2.576175    1.112962    0.880928
     69          1           0       -3.862659   -1.054118    0.881076
     70          1           0       -3.862607   -1.054293   -0.880005
     71          1           0       -5.152280    1.110893   -0.880263
     72          1           0       -5.152354    1.111050    0.880854
     73          1           0       -6.437774   -1.056667    0.880965
     74          1           0       -6.437681   -1.056833   -0.880116
     75          1           0       -7.728412    1.107710   -0.880404
     76          1           0       -7.728515    1.107881    0.880716
     77          1           0       -9.012856   -1.060479    0.880815
     78          1           0       -9.012739   -1.060649   -0.880268
     79          1           0      -10.304519    1.103278   -0.880569
     80          1           0      -10.304658    1.103430    0.880554
     81          1           0      -11.587912   -1.065575    0.880609
     82          1           0      -11.587764   -1.065726   -0.880481
     83          1           0      -12.880561    1.097591   -0.880792
     84          1           0      -12.880719    1.097740    0.880347
     85          1           0      -14.162811   -1.071957    0.880383
     86          1           0      -14.162649   -1.072101   -0.880723
     87          1           0      -15.456392    1.090604   -0.881081
     88          1           0      -15.456562    1.090741    0.880172
     89          1           0      -16.738558   -1.079608    0.880187
     90          1           0      -16.738382   -1.079754   -0.881023
     91          1           0      -18.030864    1.081785   -0.880631
     92          1           0      -18.031048    1.081916    0.879217
     93          1           0      -20.208650    0.188692   -0.000860
     94          1           0      -19.346335   -1.081605    0.885073
     95          1           0      -19.346160   -1.081702   -0.886493
 ---------------------------------------------------------------------
 Rotational constants (GHZ):      2.6774730      0.0086372      0.0086237
 Standard basis: 6-31G (6D, 7F)
 There are   407 symmetry adapted cartesian basis functions of A   symmetry.
 There are   407 symmetry adapted basis functions of A   symmetry.
   407 basis functions,   938 primitive gaussians,   407 cartesian basis functions
   125 alpha electrons      125 beta electrons
       nuclear repulsion energy      2429.7626427870 Hartrees.
 NAtoms=   95 NActive=   95 NUniq=   95 SFac= 1.00D+00 NAtFMM=   60 NAOKFM=T Big=T
 Integral buffers will be    262144 words long.
 Raffenetti 2 integral format.
 Two-electron integral symmetry is turned on.
 One-electron integrals computed using PRISM.
 NBasis=   407 RedAO= T EigKep=  3.29D-03  NBF=   407
 NBsUse=   407 1.00D-06 EigRej= -1.00D+00 NBFU=   407
 Initial guess from the checkpoint file:  "C:\Users\GHS Azim Shah\Desktop\comp10.chk"
 B after Tr=     0.000000    0.000000    0.000000
         Rot=    1.000000    0.000043    0.000000    0.000000 Ang=   0.00 deg.
 Requested convergence on RMS density matrix=1.00D-08 within 128 cycles.
 Requested convergence on MAX density matrix=1.00D-06.
 Requested convergence on             energy=1.00D-06.
 No special actions if energy rises.
 SCF Done:  E(RB3LYP) =  -1219.63080311     A.U. after    7 cycles
            NFock=  7  Conv=0.22D-08     -V/T= 2.0060
 Calling FoFJK, ICntrl=      2127 FMM=T ISym2X=0 I1Cent= 0 IOpClX= 0 NMat=1 NMatS=1 NMatT=0.
 ***** Axes restored to original set *****
 -------------------------------------------------------------------
 Center     Atomic                   Forces (Hartrees/Bohr)
 Number     Number              X              Y              Z
 -------------------------------------------------------------------
      1        6           0.000191583    0.000328960   -0.000001332
      2        6           0.000192196   -0.000793497    0.000000956
      3        6          -0.000109288    0.001031172   -0.000000801
      4        6           0.000205395   -0.000975839    0.000000859
      5        6          -0.000143335    0.000966231   -0.000000794
      6        6           0.000208816   -0.000937959    0.000000875
      7        6          -0.000163863    0.000931116   -0.000001136
      8        6           0.000186183   -0.000916796    0.000001035
      9        6          -0.000169389    0.000915881   -0.000000831
     10        6           0.000178056   -0.000911808    0.000000801
     11        6          -0.000174462    0.000908926   -0.000000988
     12        6           0.000174166   -0.000905790    0.000000797
     13        6          -0.000172315    0.000905624   -0.000000701
     14        6           0.000176113   -0.000907499    0.000000697
     15        6          -0.000175504    0.000907313   -0.000000713
     16        6           0.000172470   -0.000905313    0.000000730
     17        6          -0.000172498    0.000905110   -0.000000646
     18        6           0.000175725   -0.000907472    0.000000756
     19        6          -0.000177640    0.000907015   -0.000000787
     20        6           0.000174385   -0.000906433    0.000000707
     21        6          -0.000176914    0.000906764   -0.000000744
     22        6           0.000174277   -0.000910800    0.000001039
     23        6          -0.000183237    0.000912597   -0.000000836
     24        6           0.000167986   -0.000919452    0.000000808
     25        6          -0.000195418    0.000923304   -0.000000816
     26        6           0.000157251   -0.000946504    0.000001014
     27        6          -0.000227597    0.000950135   -0.000000887
     28        6           0.000175115   -0.000983505    0.000000810
     29        6          -0.000284546    0.000999029   -0.000001109
     30        6           0.000118603   -0.000809136    0.000001250
     31        6          -0.000302170    0.000234514   -0.000001506
     32        1           0.000037995   -0.000087678    0.000000393
     33        1          -0.000072759   -0.000043147    0.000042654
     34        1          -0.000072859   -0.000042688   -0.000042654
     35        1           0.000012311    0.000160333    0.000045287
     36        1           0.000012536    0.000158449   -0.000044404
     37        1           0.000019711   -0.000153359   -0.000062451
     38        1           0.000019082   -0.000151563    0.000061283
     39        1          -0.000031522    0.000151144    0.000061425
     40        1          -0.000031163    0.000149343   -0.000060459
     41        1           0.000030087   -0.000154728   -0.000070793
     42        1           0.000029626   -0.000153226    0.000069750
     43        1          -0.000031531    0.000156261    0.000073022
     44        1          -0.000030996    0.000154401   -0.000071843
     45        1           0.000030117   -0.000157805   -0.000074625
     46        1           0.000029611   -0.000155726    0.000073485
     47        1          -0.000030667    0.000158215    0.000074360
     48        1          -0.000030388    0.000156154   -0.000073240
     49        1           0.000030270   -0.000158652   -0.000075449
     50        1           0.000029830   -0.000157179    0.000074399
     51        1          -0.000031062    0.000159080    0.000074847
     52        1          -0.000030593    0.000157356   -0.000073757
     53        1           0.000031043   -0.000158941   -0.000075438
     54        1           0.000030682   -0.000157076    0.000074427
     55        1          -0.000030407    0.000158422    0.000074500
     56        1          -0.000030143    0.000156562   -0.000073393
     57        1           0.000030287   -0.000158379   -0.000075188
     58        1           0.000030000   -0.000156948    0.000074215
     59        1          -0.000030971    0.000159105    0.000074873
     60        1          -0.000030616    0.000157372   -0.000073889
     61        1           0.000030885   -0.000159014   -0.000075615
     62        1           0.000030640   -0.000157581    0.000074654
     63        1          -0.000030217    0.000158523    0.000074470
     64        1          -0.000029896    0.000156771   -0.000073499
     65        1           0.000030051   -0.000158390   -0.000075201
     66        1           0.000029858   -0.000157146    0.000074280
     67        1          -0.000030804    0.000159157    0.000074829
     68        1          -0.000030286    0.000157345   -0.000073828
     69        1           0.000030979   -0.000158916   -0.000075641
     70        1           0.000030713   -0.000157319    0.000074608
     71        1          -0.000030566    0.000158525    0.000074516
     72        1          -0.000030294    0.000156754   -0.000073505
     73        1           0.000030350   -0.000158392   -0.000075206
     74        1           0.000030328   -0.000157015    0.000074178
     75        1          -0.000030537    0.000158992    0.000074622
     76        1          -0.000030054    0.000156783   -0.000073575
     77        1           0.000030967   -0.000158571   -0.000075546
     78        1           0.000030640   -0.000156906    0.000074392
     79        1          -0.000030170    0.000158029    0.000074213
     80        1          -0.000029873    0.000156121   -0.000073128
     81        1           0.000030795   -0.000156893   -0.000074412
     82        1           0.000030607   -0.000155417    0.000073376
     83        1          -0.000029406    0.000156429    0.000072706
     84        1          -0.000029018    0.000154456   -0.000071714
     85        1           0.000030078   -0.000154877   -0.000070824
     86        1           0.000029745   -0.000153177    0.000069701
     87        1          -0.000027383    0.000152287    0.000061773
     88        1          -0.000027058    0.000150455   -0.000060602
     89        1           0.000038960   -0.000150246   -0.000062615
     90        1           0.000038807   -0.000147948    0.000061392
     91        1          -0.000071210    0.000144610    0.000045438
     92        1          -0.000070882    0.000142557   -0.000044515
     93        1          -0.000001959   -0.000095339    0.000000440
     94        1           0.000083848   -0.000013008    0.000042621
     95        1           0.000083712   -0.000012624   -0.000042625
 -------------------------------------------------------------------
 Cartesian Forces:  Max     0.001031172 RMS     0.000311804

 GradGradGradGradGradGradGradGradGradGradGradGradGradGradGradGradGradGrad
 Berny optimization.
 Using GEDIIS/GDIIS optimizer.
 FormGI is forming the generalized inverse of G from B-inverse, IUseBI=4.
 Internal  Forces:  Max     0.000515133 RMS     0.000125671
 Search for a local minimum.
 Step number   4 out of a maximum of  560
 All quantities printed in internal units (Hartrees-Bohrs-Radians)
 Mixed Optimization -- En-DIIS/RFO-DIIS
 Swapping is turned off.
 Update second derivatives using D2CorX and points    2    3    4
 DE= -3.74D-04 DEPred=-3.18D-04 R= 1.18D+00
 TightC=F SS=  1.41D+00  RLast= 9.97D-02 DXNew= 1.4270D+00 2.9918D-01
 Trust test= 1.18D+00 RLast= 9.97D-02 DXMaxT set to 8.49D-01
 ITU=  1  1  1  0
     Eigenvalues ---    0.00461   0.00461   0.00461   0.00461   0.00461
     Eigenvalues ---    0.00461   0.00461   0.00461   0.00461   0.00461
     Eigenvalues ---    0.00462   0.00462   0.00462   0.00462   0.00462
     Eigenvalues ---    0.00462   0.00462   0.00462   0.00462   0.00462
     Eigenvalues ---    0.00462   0.00462   0.00462   0.00462   0.00462
     Eigenvalues ---    0.00463   0.00463   0.00463   0.00463   0.00463
     Eigenvalues ---    0.03528   0.03528   0.03528   0.03529   0.03529
     Eigenvalues ---    0.03529   0.03529   0.03529   0.03529   0.03529
     Eigenvalues ---    0.03529   0.03529   0.03530   0.03530   0.03531
     Eigenvalues ---    0.03531   0.03531   0.03531   0.03532   0.03532
     Eigenvalues ---    0.03532   0.03532   0.03532   0.03532   0.03532
     Eigenvalues ---    0.03532   0.03532   0.03563   0.03564   0.04116
     Eigenvalues ---    0.04881   0.04882   0.04882   0.04882   0.04882
     Eigenvalues ---    0.04882   0.04882   0.04882   0.04882   0.04882
     Eigenvalues ---    0.04882   0.04882   0.04882   0.04882   0.04882
     Eigenvalues ---    0.04882   0.04882   0.04882   0.04882   0.04883
     Eigenvalues ---    0.04883   0.04883   0.04883   0.04883   0.04883
     Eigenvalues ---    0.04884   0.04889   0.04895   0.05531   0.05532
     Eigenvalues ---    0.05593   0.05594   0.08456   0.08464   0.08514
     Eigenvalues ---    0.08514   0.08514   0.08514   0.08515   0.08516
     Eigenvalues ---    0.08516   0.08516   0.08516   0.08516   0.08516
     Eigenvalues ---    0.08516   0.08516   0.08518   0.08518   0.08520
     Eigenvalues ---    0.08520   0.08520   0.08520   0.08520   0.08520
     Eigenvalues ---    0.08521   0.08521   0.08521   0.08521   0.08521
     Eigenvalues ---    0.08521   0.12282   0.12282   0.12324   0.12324
     Eigenvalues ---    0.12324   0.12324   0.12325   0.12325   0.12325
     Eigenvalues ---    0.12325   0.12325   0.12325   0.12325   0.12326
     Eigenvalues ---    0.12326   0.12327   0.12327   0.12328   0.12328
     Eigenvalues ---    0.12329   0.12329   0.12329   0.12329   0.12329
     Eigenvalues ---    0.12329   0.12329   0.12329   0.12329   0.12329
     Eigenvalues ---    0.15966   0.16000   0.16000   0.16000   0.16000
     Eigenvalues ---    0.16041   0.21894   0.21905   0.21914   0.21914
     Eigenvalues ---    0.21914   0.21914   0.21914   0.21914   0.21914
     Eigenvalues ---    0.21914   0.21914   0.21914   0.21914   0.21914
     Eigenvalues ---    0.21914   0.21914   0.21914   0.21914   0.21914
     Eigenvalues ---    0.21914   0.21914   0.21914   0.21914   0.21914
     Eigenvalues ---    0.21914   0.21914   0.21914   0.21973   0.23726
     Eigenvalues ---    0.30072   0.30076   0.30076   0.30076   0.30076
     Eigenvalues ---    0.30076   0.30076   0.30076   0.30077   0.30077
     Eigenvalues ---    0.30078   0.30078   0.30079   0.30079   0.30079
     Eigenvalues ---    0.30079   0.30079   0.30079   0.30079   0.30079
     Eigenvalues ---    0.30080   0.30080   0.30081   0.30084   0.30085
     Eigenvalues ---    0.30085   0.30088   0.30088   0.30221   0.32171
     Eigenvalues ---    0.32276   0.32276   0.32276   0.32276   0.32277
     Eigenvalues ---    0.32277   0.32277   0.32278   0.32278   0.32278
     Eigenvalues ---    0.32278   0.32281   0.32282   0.32282   0.32282
     Eigenvalues ---    0.32282   0.32282   0.32282   0.32282   0.32282
     Eigenvalues ---    0.32282   0.32282   0.32282   0.32282   0.32282
     Eigenvalues ---    0.32282   0.32282   0.32282   0.32283   0.32283
     Eigenvalues ---    0.32283   0.32283   0.32283   0.32283   0.32283
     Eigenvalues ---    0.32283   0.32283   0.32283   0.32283   0.32283
     Eigenvalues ---    0.32283   0.32283   0.32283   0.32283   0.32283
     Eigenvalues ---    0.32284   0.32284   0.32284   0.32284   0.32287
     Eigenvalues ---    0.32288   0.32288   0.32289   0.32289   0.32290
     Eigenvalues ---    0.32290   0.32290   0.32290   0.32290   0.32290
     Eigenvalues ---    0.32290   0.32290   0.32694   0.38296
 En-DIIS/RFO-DIIS IScMMF=        0 using points:     4    3
 RFO step:  Lambda=-1.81007238D-05.
 DidBck=F Rises=F RFO-DIIS coefs:    1.22089   -0.22089
 Iteration  1 RMS(Cart)=  0.00436234 RMS(Int)=  0.00000126
 Iteration  2 RMS(Cart)=  0.00000506 RMS(Int)=  0.00000113
 Iteration  3 RMS(Cart)=  0.00000000 RMS(Int)=  0.00000113
 Variable       Old X    -DE/DX   Delta X   Delta X   Delta X     New X
                                 (Linear)    (Quad)   (Total)
    R1        2.90585  -0.00017  -0.00119   0.00044  -0.00075   2.90510
    R2        2.07179  -0.00007   0.00051  -0.00074  -0.00024   2.07155
    R3        2.07373  -0.00001   0.00045  -0.00050  -0.00004   2.07368
    R4        2.07373  -0.00002   0.00046  -0.00050  -0.00004   2.07368
    R5        2.91165  -0.00040  -0.00073  -0.00088  -0.00160   2.91005
    R6        2.07837   0.00013   0.00056  -0.00003   0.00052   2.07889
    R7        2.07837   0.00013   0.00056  -0.00005   0.00052   2.07889
    R8        2.91104  -0.00045  -0.00083  -0.00098  -0.00181   2.90923
    R9        2.08012   0.00014   0.00053   0.00004   0.00057   2.08069
   R10        2.08012   0.00014   0.00054   0.00002   0.00056   2.08068
   R11        2.91126  -0.00045  -0.00073  -0.00105  -0.00178   2.90948
   R12        2.07997   0.00014   0.00053   0.00003   0.00056   2.08054
   R13        2.07998   0.00014   0.00054   0.00002   0.00056   2.08053
   R14        2.91131  -0.00048  -0.00069  -0.00122  -0.00191   2.90940
   R15        2.07990   0.00015   0.00052   0.00008   0.00060   2.08049
   R16        2.07990   0.00015   0.00052   0.00007   0.00059   2.08049
   R17        2.91134  -0.00049  -0.00067  -0.00129  -0.00196   2.90938
   R18        2.07990   0.00015   0.00051   0.00010   0.00061   2.08051
   R19        2.07990   0.00015   0.00052   0.00008   0.00060   2.08050
   R20        2.91136  -0.00050  -0.00066  -0.00134  -0.00200   2.90936
   R21        2.07990   0.00016   0.00051   0.00011   0.00061   2.08052
   R22        2.07991   0.00015   0.00052   0.00009   0.00061   2.08052
   R23        2.91136  -0.00051  -0.00065  -0.00137  -0.00201   2.90935
   R24        2.07990   0.00016   0.00051   0.00011   0.00062   2.08051
   R25        2.07990   0.00015   0.00052   0.00009   0.00061   2.08051
   R26        2.91138  -0.00051  -0.00065  -0.00138  -0.00204   2.90935
   R27        2.07990   0.00016   0.00051   0.00011   0.00062   2.08052
   R28        2.07991   0.00016   0.00052   0.00010   0.00061   2.08052
   R29        2.91138  -0.00051  -0.00065  -0.00138  -0.00203   2.90935
   R30        2.07989   0.00016   0.00051   0.00011   0.00062   2.08051
   R31        2.07990   0.00016   0.00052   0.00010   0.00061   2.08051
   R32        2.91138  -0.00051  -0.00064  -0.00139  -0.00204   2.90934
   R33        2.07990   0.00016   0.00051   0.00011   0.00062   2.08052
   R34        2.07991   0.00016   0.00052   0.00010   0.00061   2.08052
   R35        2.91137  -0.00051  -0.00064  -0.00139  -0.00203   2.90934
   R36        2.07990   0.00016   0.00051   0.00011   0.00062   2.08051
   R37        2.07990   0.00015   0.00052   0.00009   0.00061   2.08051
   R38        2.91138  -0.00051  -0.00064  -0.00140  -0.00204   2.90934
   R39        2.07990   0.00016   0.00051   0.00011   0.00062   2.08052
   R40        2.07991   0.00016   0.00052   0.00010   0.00061   2.08052
   R41        2.91138  -0.00051  -0.00065  -0.00140  -0.00204   2.90934
   R42        2.07990   0.00016   0.00051   0.00011   0.00062   2.08051
   R43        2.07990   0.00016   0.00052   0.00010   0.00061   2.08051
   R44        2.91138  -0.00051  -0.00064  -0.00140  -0.00204   2.90934
   R45        2.07990   0.00016   0.00051   0.00011   0.00062   2.08052
   R46        2.07991   0.00016   0.00052   0.00010   0.00062   2.08052
   R47        2.91137  -0.00051  -0.00064  -0.00139  -0.00203   2.90934
   R48        2.07990   0.00016   0.00051   0.00011   0.00062   2.08051
   R49        2.07990   0.00015   0.00052   0.00009   0.00061   2.08051
   R50        2.91138  -0.00051  -0.00065  -0.00139  -0.00204   2.90934
   R51        2.07990   0.00016   0.00051   0.00011   0.00062   2.08052
   R52        2.07991   0.00016   0.00052   0.00010   0.00061   2.08052
   R53        2.91139  -0.00052  -0.00065  -0.00140  -0.00204   2.90934
   R54        2.07990   0.00016   0.00051   0.00011   0.00062   2.08051
   R55        2.07990   0.00016   0.00052   0.00010   0.00061   2.08051
   R56        2.91138  -0.00051  -0.00064  -0.00139  -0.00203   2.90934
   R57        2.07990   0.00016   0.00051   0.00011   0.00062   2.08052
   R58        2.07991   0.00016   0.00052   0.00010   0.00062   2.08052
   R59        2.91138  -0.00051  -0.00064  -0.00139  -0.00204   2.90934
   R60        2.07990   0.00016   0.00051   0.00011   0.00062   2.08051
   R61        2.07990   0.00015   0.00052   0.00009   0.00061   2.08051
   R62        2.91137  -0.00051  -0.00065  -0.00138  -0.00203   2.90935
   R63        2.07990   0.00016   0.00051   0.00011   0.00062   2.08052
   R64        2.07991   0.00016   0.00052   0.00010   0.00061   2.08052
   R65        2.91138  -0.00051  -0.00065  -0.00138  -0.00203   2.90935
   R66        2.07990   0.00016   0.00051   0.00011   0.00062   2.08051
   R67        2.07990   0.00015   0.00052   0.00009   0.00061   2.08051
   R68        2.91136  -0.00051  -0.00065  -0.00136  -0.00201   2.90935
   R69        2.07990   0.00016   0.00051   0.00011   0.00062   2.08052
   R70        2.07991   0.00016   0.00052   0.00010   0.00061   2.08052
   R71        2.91136  -0.00050  -0.00066  -0.00134  -0.00200   2.90936
   R72        2.07990   0.00016   0.00051   0.00011   0.00061   2.08051
   R73        2.07990   0.00015   0.00052   0.00009   0.00061   2.08051
   R74        2.91133  -0.00049  -0.00066  -0.00129  -0.00195   2.90937
   R75        2.07990   0.00016   0.00051   0.00010   0.00061   2.08052
   R76        2.07991   0.00015   0.00052   0.00009   0.00061   2.08052
   R77        2.91131  -0.00048  -0.00069  -0.00122  -0.00191   2.90940
   R78        2.07990   0.00015   0.00051   0.00010   0.00061   2.08051
   R79        2.07990   0.00015   0.00052   0.00008   0.00060   2.08050
   R80        2.91126  -0.00045  -0.00073  -0.00105  -0.00178   2.90948
   R81        2.07989   0.00015   0.00051   0.00008   0.00060   2.08049
   R82        2.07990   0.00015   0.00052   0.00007   0.00059   2.08049
   R83        2.91105  -0.00045  -0.00083  -0.00099  -0.00182   2.90923
   R84        2.07997   0.00014   0.00053   0.00004   0.00057   2.08054
   R85        2.07997   0.00014   0.00054   0.00002   0.00056   2.08053
   R86        2.91165  -0.00040  -0.00073  -0.00087  -0.00160   2.91004
   R87        2.08012   0.00014   0.00053   0.00004   0.00057   2.08069
   R88        2.08012   0.00014   0.00054   0.00002   0.00056   2.08068
   R89        2.90585  -0.00017  -0.00119   0.00044  -0.00075   2.90510
   R90        2.07837   0.00013   0.00055  -0.00003   0.00052   2.07889
   R91        2.07837   0.00013   0.00056  -0.00005   0.00052   2.07889
   R92        2.07179  -0.00007   0.00051  -0.00074  -0.00023   2.07155
   R93        2.07373  -0.00001   0.00045  -0.00049  -0.00004   2.07368
   R94        2.07373  -0.00001   0.00046  -0.00050  -0.00004   2.07368
    A1        1.94513   0.00005  -0.00007   0.00057   0.00050   1.94563
    A2        1.93701   0.00010   0.00002   0.00080   0.00082   1.93783
    A3        1.93701   0.00010   0.00002   0.00079   0.00081   1.93782
    A4        1.88163  -0.00008   0.00010  -0.00081  -0.00071   1.88092
    A5        1.88163  -0.00008   0.00008  -0.00080  -0.00072   1.88092
    A6        1.87875  -0.00010  -0.00015  -0.00069  -0.00083   1.87791
    A7        1.97276   0.00016   0.00074   0.00084   0.00158   1.97434
    A8        1.91128  -0.00001   0.00010   0.00031   0.00040   1.91169
    A9        1.91129  -0.00001   0.00010   0.00029   0.00039   1.91168
   A10        1.90499  -0.00006   0.00025  -0.00059  -0.00035   1.90464
   A11        1.90500  -0.00006   0.00025  -0.00061  -0.00036   1.90463
   A12        1.85478  -0.00003  -0.00158  -0.00031  -0.00188   1.85290
   A13        1.97980   0.00012   0.00067   0.00072   0.00138   1.98118
   A14        1.90541  -0.00003   0.00020  -0.00025  -0.00005   1.90536
   A15        1.90542  -0.00003   0.00021  -0.00027  -0.00006   1.90535
   A16        1.90722  -0.00002   0.00026  -0.00012   0.00014   1.90736
   A17        1.90723  -0.00002   0.00027  -0.00014   0.00013   1.90736
   A18        1.85460  -0.00003  -0.00177   0.00002  -0.00175   1.85285
   A19        1.97907   0.00010   0.00080   0.00050   0.00130   1.98037
   A20        1.90647  -0.00002   0.00022  -0.00016   0.00006   1.90653
   A21        1.90648  -0.00002   0.00023  -0.00019   0.00004   1.90652
   A22        1.90643  -0.00002   0.00018  -0.00010   0.00008   1.90651
   A23        1.90643  -0.00002   0.00019  -0.00012   0.00006   1.90650
   A24        1.85485  -0.00003  -0.00179   0.00005  -0.00174   1.85311
   A25        1.97955   0.00007   0.00093   0.00020   0.00113   1.98068
   A26        1.90634  -0.00001   0.00017  -0.00008   0.00009   1.90643
   A27        1.90635  -0.00001   0.00018  -0.00009   0.00009   1.90643
   A28        1.90636  -0.00001   0.00017  -0.00008   0.00009   1.90645
   A29        1.90637  -0.00001   0.00017  -0.00008   0.00009   1.90646
   A30        1.85473  -0.00003  -0.00179   0.00012  -0.00167   1.85306
   A31        1.97912   0.00004   0.00096  -0.00003   0.00093   1.98005
   A32        1.90647   0.00000   0.00017  -0.00002   0.00014   1.90661
   A33        1.90648   0.00000   0.00017  -0.00005   0.00011   1.90659
   A34        1.90644   0.00000   0.00016   0.00000   0.00015   1.90659
   A35        1.90645   0.00000   0.00016  -0.00003   0.00013   1.90658
   A36        1.85477  -0.00004  -0.00179   0.00015  -0.00164   1.85314
   A37        1.97969   0.00003   0.00102  -0.00013   0.00089   1.98057
   A38        1.90632   0.00000   0.00015  -0.00001   0.00014   1.90646
   A39        1.90633   0.00000   0.00015  -0.00001   0.00013   1.90646
   A40        1.90632   0.00000   0.00014   0.00001   0.00015   1.90647
   A41        1.90633   0.00000   0.00015   0.00000   0.00015   1.90648
   A42        1.85470  -0.00004  -0.00179   0.00016  -0.00163   1.85307
   A43        1.97924   0.00001   0.00101  -0.00024   0.00076   1.98000
   A44        1.90643   0.00001   0.00015   0.00004   0.00019   1.90662
   A45        1.90644   0.00001   0.00015   0.00001   0.00016   1.90660
   A46        1.90642   0.00001   0.00015   0.00004   0.00019   1.90661
   A47        1.90643   0.00001   0.00015   0.00001   0.00016   1.90659
   A48        1.85475  -0.00004  -0.00179   0.00017  -0.00161   1.85314
   A49        1.97975   0.00002   0.00105  -0.00025   0.00079   1.98054
   A50        1.90631   0.00001   0.00014   0.00002   0.00016   1.90647
   A51        1.90632   0.00001   0.00014   0.00002   0.00016   1.90648
   A52        1.90631   0.00001   0.00014   0.00003   0.00017   1.90648
   A53        1.90631   0.00001   0.00015   0.00003   0.00017   1.90649
   A54        1.85469  -0.00004  -0.00180   0.00018  -0.00162   1.85307
   A55        1.97927   0.00000   0.00103  -0.00031   0.00071   1.97998
   A56        1.90642   0.00001   0.00015   0.00006   0.00020   1.90662
   A57        1.90643   0.00001   0.00015   0.00002   0.00017   1.90660
   A58        1.90642   0.00001   0.00014   0.00006   0.00020   1.90662
   A59        1.90643   0.00001   0.00015   0.00002   0.00017   1.90660
   A60        1.85475  -0.00005  -0.00179   0.00018  -0.00161   1.85314
   A61        1.97977   0.00001   0.00105  -0.00029   0.00077   1.98053
   A62        1.90630   0.00001   0.00014   0.00003   0.00017   1.90647
   A63        1.90631   0.00001   0.00014   0.00004   0.00018   1.90648
   A64        1.90631   0.00001   0.00014   0.00003   0.00017   1.90648
   A65        1.90631   0.00001   0.00014   0.00003   0.00017   1.90649
   A66        1.85468  -0.00004  -0.00180   0.00018  -0.00161   1.85307
   A67        1.97928   0.00000   0.00103  -0.00033   0.00069   1.97997
   A68        1.90642   0.00001   0.00014   0.00007   0.00021   1.90663
   A69        1.90643   0.00001   0.00015   0.00003   0.00017   1.90660
   A70        1.90642   0.00001   0.00014   0.00006   0.00020   1.90662
   A71        1.90643   0.00001   0.00015   0.00002   0.00017   1.90660
   A72        1.85474  -0.00005  -0.00179   0.00018  -0.00160   1.85314
   A73        1.97978   0.00001   0.00105  -0.00030   0.00075   1.98053
   A74        1.90631   0.00001   0.00014   0.00003   0.00016   1.90647
   A75        1.90631   0.00001   0.00014   0.00004   0.00018   1.90649
   A76        1.90630   0.00001   0.00014   0.00003   0.00017   1.90647
   A77        1.90631   0.00001   0.00014   0.00004   0.00018   1.90649
   A78        1.85468  -0.00004  -0.00179   0.00018  -0.00161   1.85307
   A79        1.97928   0.00000   0.00103  -0.00034   0.00069   1.97997
   A80        1.90642   0.00001   0.00014   0.00007   0.00021   1.90663
   A81        1.90643   0.00001   0.00015   0.00002   0.00017   1.90660
   A82        1.90641   0.00001   0.00014   0.00007   0.00021   1.90663
   A83        1.90642   0.00001   0.00015   0.00003   0.00017   1.90660
   A84        1.85475  -0.00005  -0.00179   0.00019  -0.00161   1.85314
   A85        1.97977   0.00001   0.00106  -0.00030   0.00076   1.98053
   A86        1.90630   0.00001   0.00014   0.00003   0.00017   1.90647
   A87        1.90630   0.00001   0.00014   0.00004   0.00018   1.90649
   A88        1.90631   0.00001   0.00014   0.00003   0.00017   1.90647
   A89        1.90631   0.00001   0.00014   0.00004   0.00018   1.90649
   A90        1.85468  -0.00004  -0.00180   0.00018  -0.00161   1.85307
   A91        1.97929   0.00000   0.00103  -0.00034   0.00068   1.97997
   A92        1.90641   0.00001   0.00014   0.00007   0.00021   1.90663
   A93        1.90642   0.00001   0.00015   0.00003   0.00017   1.90660
   A94        1.90642   0.00001   0.00014   0.00007   0.00021   1.90663
   A95        1.90643   0.00001   0.00015   0.00002   0.00017   1.90660
   A96        1.85474  -0.00005  -0.00179   0.00019  -0.00160   1.85314
   A97        1.97978   0.00001   0.00106  -0.00030   0.00075   1.98053
   A98        1.90631   0.00001   0.00014   0.00003   0.00016   1.90647
   A99        1.90631   0.00001   0.00014   0.00004   0.00018   1.90649
   A100       1.90630   0.00001   0.00014   0.00003   0.00017   1.90647
   A101       1.90630   0.00001   0.00014   0.00005   0.00019   1.90649
   A102       1.85468  -0.00004  -0.00179   0.00018  -0.00161   1.85307
   A103       1.97928   0.00000   0.00103  -0.00034   0.00069   1.97997
   A104       1.90642   0.00001   0.00014   0.00007   0.00021   1.90663
   A105       1.90643   0.00001   0.00015   0.00003   0.00017   1.90660
   A106       1.90642   0.00001   0.00014   0.00007   0.00021   1.90663
   A107       1.90643   0.00001   0.00015   0.00002   0.00017   1.90660
   A108       1.85475  -0.00005  -0.00179   0.00019  -0.00161   1.85314
   A109       1.97977   0.00001   0.00106  -0.00030   0.00076   1.98053
   A110       1.90630   0.00001   0.00014   0.00003   0.00017   1.90647
   A111       1.90631   0.00001   0.00014   0.00004   0.00018   1.90649
   A112       1.90631   0.00001   0.00014   0.00003   0.00016   1.90647
   A113       1.90631   0.00001   0.00014   0.00004   0.00018   1.90649
   A114       1.85468  -0.00004  -0.00180   0.00019  -0.00161   1.85307
   A115       1.97928   0.00000   0.00103  -0.00034   0.00069   1.97997
   A116       1.90642   0.00001   0.00014   0.00007   0.00021   1.90662
   A117       1.90643   0.00001   0.00015   0.00002   0.00017   1.90660
   A118       1.90642   0.00001   0.00015   0.00007   0.00021   1.90663
   A119       1.90643   0.00001   0.00015   0.00003   0.00017   1.90660
   A120       1.85474  -0.00005  -0.00179   0.00018  -0.00160   1.85314
   A121       1.97977   0.00001   0.00105  -0.00029   0.00076   1.98053
   A122       1.90631   0.00001   0.00014   0.00003   0.00016   1.90647
   A123       1.90631   0.00001   0.00014   0.00004   0.00018   1.90649
   A124       1.90630   0.00001   0.00014   0.00003   0.00017   1.90647
   A125       1.90631   0.00001   0.00014   0.00004   0.00018   1.90648
   A126       1.85468  -0.00004  -0.00179   0.00018  -0.00161   1.85307
   A127       1.97927   0.00000   0.00103  -0.00031   0.00071   1.97998
   A128       1.90642   0.00001   0.00014   0.00006   0.00020   1.90662
   A129       1.90643   0.00001   0.00015   0.00002   0.00017   1.90659
   A130       1.90642   0.00001   0.00015   0.00006   0.00021   1.90663
   A131       1.90643   0.00001   0.00015   0.00002   0.00017   1.90660
   A132       1.85475  -0.00004  -0.00179   0.00018  -0.00161   1.85314
   A133       1.97975   0.00002   0.00105  -0.00025   0.00079   1.98054
   A134       1.90631   0.00001   0.00014   0.00003   0.00017   1.90648
   A135       1.90631   0.00001   0.00015   0.00003   0.00017   1.90649
   A136       1.90631   0.00001   0.00014   0.00002   0.00016   1.90647
   A137       1.90631   0.00001   0.00014   0.00002   0.00016   1.90648
   A138       1.85469  -0.00004  -0.00180   0.00018  -0.00162   1.85307
   A139       1.97924   0.00001   0.00101  -0.00024   0.00076   1.98000
   A140       1.90642   0.00001   0.00015   0.00004   0.00019   1.90661
   A141       1.90643   0.00001   0.00015   0.00001   0.00016   1.90659
   A142       1.90643   0.00001   0.00015   0.00004   0.00019   1.90662
   A143       1.90644   0.00001   0.00015   0.00000   0.00016   1.90660
   A144       1.85475  -0.00004  -0.00179   0.00017  -0.00161   1.85314
   A145       1.97969   0.00003   0.00102  -0.00013   0.00088   1.98057
   A146       1.90632   0.00000   0.00015   0.00000   0.00015   1.90647
   A147       1.90633   0.00000   0.00015   0.00001   0.00015   1.90648
   A148       1.90633   0.00000   0.00015  -0.00001   0.00013   1.90646
   A149       1.90633   0.00000   0.00015  -0.00001   0.00014   1.90646
   A150       1.85469  -0.00004  -0.00179   0.00016  -0.00162   1.85307
   A151       1.97912   0.00004   0.00096  -0.00003   0.00093   1.98005
   A152       1.90644   0.00000   0.00016  -0.00001   0.00015   1.90659
   A153       1.90646   0.00000   0.00016  -0.00004   0.00012   1.90658
   A154       1.90646   0.00000   0.00016  -0.00002   0.00015   1.90661
   A155       1.90647   0.00000   0.00017  -0.00005   0.00012   1.90659
   A156       1.85477  -0.00004  -0.00179   0.00015  -0.00164   1.85314
   A157       1.97955   0.00007   0.00093   0.00020   0.00113   1.98068
   A158       1.90636  -0.00001   0.00017  -0.00007   0.00010   1.90645
   A159       1.90636  -0.00001   0.00017  -0.00008   0.00009   1.90646
   A160       1.90634  -0.00001   0.00017  -0.00008   0.00009   1.90643
   A161       1.90635  -0.00001   0.00018  -0.00009   0.00008   1.90643
   A162       1.85473  -0.00003  -0.00179   0.00012  -0.00167   1.85306
   A163       1.97907   0.00011   0.00080   0.00050   0.00130   1.98037
   A164       1.90643  -0.00002   0.00019  -0.00010   0.00008   1.90651
   A165       1.90644  -0.00002   0.00019  -0.00013   0.00006   1.90650
   A166       1.90647  -0.00002   0.00022  -0.00016   0.00006   1.90653
   A167       1.90648  -0.00002   0.00023  -0.00019   0.00004   1.90652
   A168       1.85485  -0.00003  -0.00179   0.00005  -0.00174   1.85311
   A169       1.97979   0.00012   0.00067   0.00072   0.00138   1.98118
   A170       1.90722  -0.00002   0.00027  -0.00012   0.00014   1.90736
   A171       1.90723  -0.00002   0.00027  -0.00014   0.00013   1.90736
   A172       1.90541  -0.00003   0.00020  -0.00025  -0.00005   1.90536
   A173       1.90542  -0.00003   0.00021  -0.00027  -0.00007   1.90535
   A174       1.85460  -0.00003  -0.00177   0.00002  -0.00175   1.85285
   A175       1.97276   0.00016   0.00074   0.00084   0.00158   1.97434
   A176       1.90499  -0.00006   0.00025  -0.00059  -0.00035   1.90464
   A177       1.90500  -0.00006   0.00025  -0.00061  -0.00037   1.90463
   A178       1.91128  -0.00001   0.00010   0.00031   0.00041   1.91168
   A179       1.91129  -0.00001   0.00010   0.00029   0.00039   1.91168
   A180       1.85478  -0.00003  -0.00158  -0.00031  -0.00188   1.85290
   A181       1.94512   0.00005  -0.00007   0.00058   0.00050   1.94563
   A182       1.93701   0.00010   0.00002   0.00080   0.00082   1.93783
   A183       1.93701   0.00010   0.00003   0.00079   0.00081   1.93782
   A184       1.88163  -0.00008   0.00010  -0.00081  -0.00071   1.88092
   A185       1.88164  -0.00008   0.00008  -0.00080  -0.00072   1.88092
   A186       1.87875  -0.00010  -0.00015  -0.00069  -0.00084   1.87791
    D1       -3.14159   0.00000  -0.00001   0.00001   0.00000  -3.14159
    D2        1.01369  -0.00002  -0.00090  -0.00003  -0.00093   1.01277
    D3       -1.01367   0.00002   0.00089   0.00000   0.00089  -1.01278
    D4       -1.04418   0.00000   0.00008  -0.00009  -0.00001  -1.04419
    D5        3.11110  -0.00002  -0.00081  -0.00012  -0.00093   3.11016
    D6        1.08374   0.00002   0.00098  -0.00009   0.00088   1.08462
    D7        1.04418   0.00000  -0.00008   0.00010   0.00002   1.04420
    D8       -1.08372  -0.00002  -0.00097   0.00007  -0.00090  -1.08463
    D9       -3.11108   0.00002   0.00082   0.00009   0.00091  -3.11017
   D10       -3.14159   0.00000   0.00000  -0.00002  -0.00001   3.14158
   D11        1.01029  -0.00004  -0.00094  -0.00016  -0.00110   1.00919
   D12       -1.01027   0.00003   0.00095   0.00010   0.00105  -1.00922
   D13       -1.01016   0.00005   0.00080   0.00052   0.00132  -1.00884
   D14       -3.14147   0.00002  -0.00014   0.00037   0.00024  -3.14123
   D15        1.12116   0.00009   0.00175   0.00064   0.00239   1.12355
   D16        1.01014  -0.00005  -0.00080  -0.00051  -0.00132   1.00883
   D17       -1.12116  -0.00009  -0.00174  -0.00066  -0.00240  -1.12357
   D18        3.14147  -0.00002   0.00014  -0.00039  -0.00025   3.14121
   D19        3.14159   0.00000   0.00000   0.00001   0.00001  -3.14158
   D20        1.01102  -0.00003  -0.00094  -0.00008  -0.00102   1.01000
   D21       -1.01101   0.00003   0.00095   0.00006   0.00101  -1.01001
   D22       -1.01130   0.00003   0.00091   0.00009   0.00100  -1.01030
   D23        3.14133   0.00000  -0.00004   0.00000  -0.00004   3.14129
   D24        1.11929   0.00006   0.00185   0.00014   0.00199   1.12128
   D25        1.01127  -0.00003  -0.00091  -0.00003  -0.00095   1.01033
   D26       -1.11929  -0.00006  -0.00185  -0.00012  -0.00198  -1.12127
   D27       -3.14133   0.00000   0.00004   0.00001   0.00005  -3.14128
   D28        3.14159   0.00000   0.00000  -0.00004  -0.00003   3.14156
   D29        1.01088  -0.00003  -0.00097  -0.00002  -0.00099   1.00989
   D30       -1.01087   0.00003   0.00098  -0.00007   0.00092  -1.00995
   D31       -1.01100   0.00003   0.00097   0.00002   0.00099  -1.01001
   D32        3.14147   0.00000  -0.00001   0.00004   0.00003   3.14150
   D33        1.11972   0.00006   0.00195  -0.00001   0.00194   1.12166
   D34        1.01098  -0.00003  -0.00096  -0.00005  -0.00101   1.00997
   D35       -1.11973  -0.00006  -0.00194  -0.00003  -0.00197  -1.12170
   D36       -3.14148   0.00000   0.00001  -0.00008  -0.00006  -3.14154
   D37        3.14159   0.00000   0.00000   0.00004   0.00004  -3.14156
   D38        1.01097  -0.00002  -0.00098   0.00008  -0.00090   1.01008
   D39       -1.01097   0.00002   0.00098  -0.00006   0.00092  -1.01004
   D40       -1.01089   0.00003   0.00097   0.00002   0.00099  -1.00990
   D41       -3.14151   0.00000   0.00000   0.00006   0.00006  -3.14145
   D42        1.11974   0.00005   0.00196  -0.00008   0.00188   1.12162
   D43        1.01087  -0.00003  -0.00098   0.00008  -0.00091   1.00997
   D44       -1.11974  -0.00005  -0.00196   0.00012  -0.00184  -1.12158
   D45        3.14150   0.00000   0.00000  -0.00002  -0.00002   3.14148
   D46       -3.14158   0.00000   0.00000  -0.00006  -0.00006   3.14155
   D47        1.01086  -0.00002  -0.00099   0.00002  -0.00096   1.00990
   D48       -1.01082   0.00002   0.00099  -0.00016   0.00084  -1.00999
   D49       -1.01095   0.00002   0.00098  -0.00011   0.00087  -1.01008
   D50        3.14149   0.00000  -0.00001  -0.00003  -0.00003   3.14146
   D51        1.11981   0.00005   0.00197  -0.00021   0.00176   1.12157
   D52        1.01096  -0.00002  -0.00099   0.00005  -0.00094   1.01002
   D53       -1.11978  -0.00005  -0.00197   0.00014  -0.00184  -1.12162
   D54       -3.14147   0.00000   0.00001  -0.00005  -0.00004  -3.14151
   D55        3.14158   0.00000   0.00000   0.00006   0.00006  -3.14154
   D56        1.01093  -0.00002  -0.00098   0.00015  -0.00084   1.01010
   D57       -1.01094   0.00002   0.00099  -0.00009   0.00090  -1.01004
   D58       -1.01086   0.00002   0.00099  -0.00003   0.00096  -1.00990
   D59       -3.14151   0.00000   0.00001   0.00005   0.00006  -3.14145
   D60        1.11980   0.00005   0.00198  -0.00018   0.00180   1.12160
   D61        1.01082  -0.00002  -0.00099   0.00017  -0.00082   1.01000
   D62       -1.11982  -0.00005  -0.00198   0.00025  -0.00172  -1.12155
   D63        3.14149   0.00000   0.00000   0.00002   0.00001   3.14150
   D64       -3.14159   0.00000   0.00001  -0.00008  -0.00007   3.14152
   D65        1.01084  -0.00002  -0.00099   0.00004  -0.00095   1.00989
   D66       -1.01082   0.00002   0.00101  -0.00019   0.00081  -1.01001
   D67       -1.01094   0.00002   0.00099  -0.00016   0.00083  -1.01011
   D68        3.14149   0.00000  -0.00001  -0.00004  -0.00004   3.14144
   D69        1.11983   0.00005   0.00199  -0.00028   0.00171   1.12154
   D70        1.01093  -0.00002  -0.00099   0.00008  -0.00091   1.01001
   D71       -1.11983  -0.00004  -0.00198   0.00020  -0.00179  -1.12162
   D72       -3.14149   0.00000   0.00001  -0.00004  -0.00003  -3.14152
   D73        3.14158   0.00000   0.00000   0.00008   0.00008  -3.14152
   D74        1.01093  -0.00002  -0.00099   0.00018  -0.00081   1.01012
   D75       -1.01093   0.00002   0.00099  -0.00008   0.00091  -1.01002
   D76       -1.01084   0.00002   0.00099  -0.00004   0.00095  -1.00989
   D77       -3.14149   0.00000   0.00000   0.00005   0.00005  -3.14144
   D78        1.11983   0.00004   0.00199  -0.00021   0.00178   1.12161
   D79        1.01081  -0.00002  -0.00100   0.00021  -0.00080   1.01002
   D80       -1.11984  -0.00004  -0.00199   0.00030  -0.00169  -1.12153
   D81        3.14148   0.00000  -0.00001   0.00004   0.00003   3.14152
   D82       -3.14157   0.00000   0.00000  -0.00010  -0.00010   3.14152
   D83        1.01085  -0.00002  -0.00099   0.00003  -0.00096   1.00989
   D84       -1.01080   0.00002   0.00100  -0.00022   0.00078  -1.01002
   D85       -1.01092   0.00002   0.00099  -0.00019   0.00080  -1.01012
   D86        3.14150   0.00000   0.00000  -0.00006  -0.00007   3.14144
   D87        1.11986   0.00004   0.00199  -0.00032   0.00167   1.12153
   D88        1.01094  -0.00002  -0.00100   0.00007  -0.00093   1.01001
   D89       -1.11982  -0.00004  -0.00199   0.00020  -0.00179  -1.12161
   D90       -3.14147   0.00000   0.00000  -0.00005  -0.00005  -3.14152
   D91        3.14157   0.00000   0.00000   0.00010   0.00010  -3.14151
   D92        1.01092  -0.00002  -0.00098   0.00020  -0.00079   1.01013
   D93       -1.01093   0.00002   0.00099  -0.00007   0.00092  -1.01001
   D94       -1.01085   0.00002   0.00099  -0.00003   0.00097  -1.00988
   D95       -3.14151   0.00000   0.00001   0.00007   0.00008  -3.14143
   D96        1.11983   0.00004   0.00198  -0.00020   0.00178   1.12161
   D97        1.01080  -0.00002  -0.00100   0.00023  -0.00078   1.01003
   D98       -1.11986  -0.00004  -0.00198   0.00032  -0.00166  -1.12152
   D99        3.14148   0.00000  -0.00001   0.00005   0.00004   3.14152
   D100      -3.14158   0.00000   0.00001  -0.00011  -0.00011   3.14150
   D101       1.01084  -0.00002  -0.00099   0.00003  -0.00096   1.00988
   D102      -1.01080   0.00002   0.00100  -0.00023   0.00077  -1.01003
   D103      -1.01092   0.00002   0.00099  -0.00020   0.00079  -1.01013
   D104       3.14150   0.00000   0.00000  -0.00006  -0.00007   3.14143
   D105       1.11986   0.00004   0.00199  -0.00032   0.00167   1.12152
   D106       1.01093  -0.00002  -0.00099   0.00007  -0.00092   1.01001
   D107      -1.11984  -0.00004  -0.00198   0.00021  -0.00178  -1.12162
   D108      -3.14148   0.00000   0.00001  -0.00005  -0.00004  -3.14153
   D109       3.14158   0.00000   0.00000   0.00012   0.00011  -3.14150
   D110       1.01092  -0.00002  -0.00099   0.00021  -0.00078   1.01014
   D111      -1.01093   0.00002   0.00099  -0.00006   0.00093  -1.01000
   D112      -1.01084   0.00002   0.00099  -0.00002   0.00096  -1.00987
   D113      -3.14149   0.00000   0.00000   0.00007   0.00007  -3.14142
   D114       1.11984   0.00004   0.00198  -0.00020   0.00178   1.12162
   D115       1.01080  -0.00002  -0.00100   0.00024  -0.00076   1.01004
   D116      -1.11986  -0.00004  -0.00199   0.00033  -0.00166  -1.12151
   D117       3.14147   0.00000   0.00000   0.00006   0.00005   3.14153
   D118      -3.14158   0.00000   0.00000  -0.00012  -0.00011   3.14150
   D119       1.01084  -0.00002  -0.00099   0.00003  -0.00097   1.00987
   D120      -1.01080   0.00002   0.00100  -0.00024   0.00077  -1.01003
   D121      -1.01092   0.00002   0.00099  -0.00021   0.00078  -1.01014
   D122       3.14150   0.00000   0.00000  -0.00007  -0.00007   3.14143
   D123       1.11985   0.00004   0.00199  -0.00033   0.00166   1.12152
   D124       1.01093  -0.00002  -0.00099   0.00006  -0.00093   1.01000
   D125      -1.11984  -0.00004  -0.00199   0.00021  -0.00178  -1.12162
   D126      -3.14148   0.00000   0.00001  -0.00005  -0.00005  -3.14153
   D127       3.14157   0.00000  -0.00001   0.00013   0.00012  -3.14149
   D128       1.01091  -0.00002  -0.00099   0.00022  -0.00077   1.01014
   D129      -1.01093   0.00002   0.00099  -0.00006   0.00093  -1.01000
   D130      -1.01085   0.00002   0.00099  -0.00002   0.00098  -1.00987
   D131      -3.14151   0.00000   0.00001   0.00008   0.00009  -3.14142
   D132       1.11984   0.00004   0.00198  -0.00020   0.00179   1.12162
   D133       1.01080  -0.00002  -0.00101   0.00024  -0.00076   1.01004
   D134      -1.11986  -0.00004  -0.00199   0.00034  -0.00165  -1.12151
   D135       3.14148   0.00000  -0.00001   0.00006   0.00005   3.14153
   D136      -3.14157   0.00000   0.00001  -0.00012  -0.00012   3.14150
   D137       1.01084  -0.00002  -0.00099   0.00002  -0.00097   1.00988
   D138      -1.01080   0.00002   0.00100  -0.00023   0.00077  -1.01003
   D139      -1.01092   0.00002   0.00099  -0.00021   0.00078  -1.01014
   D140       3.14150   0.00000   0.00000  -0.00007  -0.00007   3.14143
   D141       1.11986   0.00004   0.00199  -0.00033   0.00166   1.12152
   D142       1.01093  -0.00002  -0.00099   0.00006  -0.00093   1.01000
   D143      -1.11984  -0.00004  -0.00198   0.00020  -0.00178  -1.12162
   D144      -3.14148   0.00000   0.00001  -0.00005  -0.00004  -3.14153
   D145       3.14158   0.00000  -0.00001   0.00013   0.00012  -3.14149
   D146       1.01092  -0.00002  -0.00100   0.00022  -0.00078   1.01015
   D147      -1.01093   0.00002   0.00099  -0.00005   0.00094  -1.01000
   D148      -1.01083   0.00002   0.00099  -0.00002   0.00097  -1.00987
   D149      -3.14149   0.00000   0.00000   0.00007   0.00007  -3.14142
   D150       1.11984   0.00004   0.00198  -0.00020   0.00178   1.12163
   D151       1.01080  -0.00002  -0.00100   0.00025  -0.00076   1.01004
   D152      -1.11986  -0.00004  -0.00199   0.00034  -0.00166  -1.12151
   D153       3.14148   0.00000  -0.00001   0.00006   0.00006   3.14153
   D154      -3.14157   0.00000   0.00000  -0.00012  -0.00011   3.14150
   D155       1.01085  -0.00002  -0.00099   0.00003  -0.00097   1.00988
   D156      -1.01080   0.00002   0.00100  -0.00024   0.00077  -1.01003
   D157      -1.01092   0.00002   0.00099  -0.00021   0.00078  -1.01013
   D158       3.14150   0.00000  -0.00001  -0.00007  -0.00007   3.14143
   D159       1.11986   0.00004   0.00199  -0.00033   0.00166   1.12152
   D160       1.01094  -0.00002  -0.00099   0.00007  -0.00093   1.01001
   D161      -1.11983  -0.00004  -0.00199   0.00021  -0.00178  -1.12161
   D162      -3.14147   0.00000   0.00001  -0.00006  -0.00005  -3.14152
   D163       3.14157   0.00000   0.00000   0.00012   0.00012  -3.14150
   D164       1.01091  -0.00002  -0.00099   0.00022  -0.00077   1.01014
   D165      -1.01093   0.00002   0.00099  -0.00005   0.00094  -1.01000
   D166      -1.01085   0.00002   0.00099  -0.00002   0.00098  -1.00987
   D167      -3.14151   0.00000   0.00001   0.00008   0.00008  -3.14142
   D168       1.11983   0.00004   0.00199  -0.00019   0.00179   1.12162
   D169       1.01080  -0.00002  -0.00101   0.00024  -0.00076   1.01003
   D170      -1.11986  -0.00004  -0.00199   0.00034  -0.00166  -1.12152
   D171       3.14148   0.00000  -0.00001   0.00006   0.00005   3.14153
   D172      -3.14157   0.00000   0.00000  -0.00011  -0.00010   3.14151
   D173       1.01084  -0.00002  -0.00099   0.00003  -0.00096   1.00989
   D174      -1.01080   0.00002   0.00100  -0.00022   0.00078  -1.01003
   D175      -1.01092   0.00002   0.00099  -0.00020   0.00079  -1.01013
   D176       3.14150   0.00000   0.00000  -0.00006  -0.00007   3.14143
   D177       1.11985   0.00004   0.00198  -0.00032   0.00167   1.12152
   D178       1.01093  -0.00002  -0.00099   0.00007  -0.00092   1.01002
   D179      -1.11984  -0.00004  -0.00198   0.00021  -0.00177  -1.12161
   D180      -3.14148   0.00000   0.00001  -0.00004  -0.00004  -3.14152
   D181       3.14158   0.00000  -0.00001   0.00012   0.00011  -3.14150
   D182       1.01093  -0.00002  -0.00100   0.00020  -0.00079   1.01013
   D183      -1.01093   0.00002   0.00099  -0.00006   0.00093  -1.01000
   D184      -1.01084   0.00002   0.00098  -0.00002   0.00096  -1.00987
   D185      -3.14149   0.00000   0.00000   0.00006   0.00006  -3.14143
   D186       1.11984   0.00004   0.00198  -0.00020   0.00178   1.12163
   D187       1.01081  -0.00002  -0.00101   0.00023  -0.00078   1.01003
   D188      -1.11984  -0.00004  -0.00199   0.00032  -0.00168  -1.12152
   D189       3.14149   0.00000  -0.00001   0.00005   0.00004   3.14153
   D190      -3.14158   0.00000   0.00000  -0.00009  -0.00009   3.14152
   D191       1.01084  -0.00002  -0.00099   0.00004  -0.00095   1.00989
   D192      -1.01081   0.00002   0.00100  -0.00021   0.00079  -1.01002
   D193      -1.01093   0.00002   0.00099  -0.00018   0.00081  -1.01012
   D194       3.14149   0.00000   0.00000  -0.00005  -0.00005   3.14144
   D195       1.11984   0.00004   0.00199  -0.00030   0.00169   1.12153
   D196       1.01093  -0.00002  -0.00099   0.00008  -0.00091   1.01002
   D197      -1.11983  -0.00004  -0.00198   0.00021  -0.00177  -1.12160
   D198      -3.14149   0.00000   0.00001  -0.00004  -0.00003  -3.14151
   D199       3.14157   0.00000   0.00000   0.00010   0.00010  -3.14152
   D200       1.01092  -0.00002  -0.00099   0.00018  -0.00081   1.01011
   D201      -1.01094   0.00002   0.00099  -0.00006   0.00093  -1.01001
   D202      -1.01085   0.00002   0.00099  -0.00002   0.00097  -1.00989
   D203      -3.14150   0.00000   0.00001   0.00006   0.00006  -3.14144
   D204       1.11982   0.00004   0.00198  -0.00018   0.00180   1.12162
   D205       1.01080  -0.00002  -0.00101   0.00022  -0.00079   1.01001
   D206      -1.11985  -0.00004  -0.00199   0.00030  -0.00169  -1.12154
   D207       3.14148   0.00000  -0.00001   0.00006   0.00005   3.14152
   D208      -3.14158   0.00000   0.00000  -0.00007  -0.00006   3.14154
   D209       1.01085  -0.00002  -0.00098   0.00003  -0.00095   1.00990
   D210      -1.01083   0.00002   0.00100  -0.00017   0.00083  -1.01000
   D211      -1.01094   0.00002   0.00098  -0.00015   0.00084  -1.01010
   D212       3.14150   0.00000   0.00000  -0.00005  -0.00005   3.14145
   D213       1.11982   0.00005   0.00198  -0.00025   0.00173   1.12155
   D214       1.01093  -0.00002  -0.00099   0.00008  -0.00090   1.01003
   D215      -1.11981  -0.00005  -0.00197   0.00019  -0.00179  -1.12160
   D216      -3.14149   0.00000   0.00001  -0.00002  -0.00001  -3.14150
   D217       3.14158   0.00000  -0.00001   0.00008   0.00007  -3.14153
   D218       1.01096  -0.00002  -0.00098   0.00012  -0.00086   1.01010
   D219      -1.01096   0.00002   0.00098  -0.00003   0.00094  -1.01001
   D220      -1.01086   0.00002   0.00098  -0.00002   0.00096  -1.00989
   D221      -3.14148   0.00000   0.00000   0.00003   0.00003  -3.14145
   D222       1.11979   0.00005   0.00196  -0.00013   0.00184   1.12163
   D223       1.01083  -0.00002  -0.00100   0.00017  -0.00083   1.01000
   D224      -1.11980  -0.00005  -0.00197   0.00021  -0.00176  -1.12156
   D225       3.14147   0.00000  -0.00001   0.00006   0.00004   3.14152
   D226      -3.14159   0.00000   0.00000  -0.00004  -0.00004   3.14156
   D227       1.01089  -0.00003  -0.00097  -0.00002  -0.00099   1.00990
   D228      -1.01087   0.00003   0.00098  -0.00008   0.00091  -1.00997
   D229      -1.01097   0.00002   0.00098  -0.00008   0.00090  -1.01008
   D230       3.14151   0.00000   0.00000  -0.00006  -0.00006   3.14145
   D231       1.11974   0.00005   0.00196  -0.00012   0.00184   1.12158
   D232       1.01096  -0.00002  -0.00098   0.00006  -0.00092   1.01004
   D233      -1.11975  -0.00005  -0.00195   0.00008  -0.00187  -1.12162
   D234      -3.14151   0.00000   0.00000   0.00002   0.00003  -3.14148
   D235       3.14158   0.00000   0.00000   0.00005   0.00005  -3.14156
   D236       1.01100  -0.00003  -0.00097  -0.00001  -0.00098   1.01002
   D237      -1.01100   0.00003   0.00097   0.00006   0.00103  -1.00997
   D238      -1.01089   0.00003   0.00097   0.00003   0.00100  -1.00988
   D239      -3.14148   0.00000   0.00001  -0.00003  -0.00002  -3.14150
   D240       1.11972   0.00006   0.00194   0.00004   0.00199   1.12170
   D241       1.01086  -0.00003  -0.00098   0.00008  -0.00090   1.00996
   D242      -1.11973  -0.00006  -0.00195   0.00002  -0.00193  -1.12166
   D243       3.14147   0.00000  -0.00001   0.00009   0.00008   3.14154
   D244      -3.14159   0.00000   0.00000  -0.00001  -0.00002   3.14158
   D245       1.01130  -0.00003  -0.00091  -0.00009  -0.00100   1.01030
   D246      -1.01127   0.00003   0.00091   0.00003   0.00094  -1.01033
   D247      -1.01102   0.00003   0.00094   0.00008   0.00102  -1.01000
   D248      -3.14132   0.00000   0.00003   0.00000   0.00003  -3.14129
   D249       1.11929   0.00006   0.00186   0.00012   0.00198   1.12127
   D250       1.01102  -0.00003  -0.00095  -0.00006  -0.00101   1.01001
   D251      -1.11928  -0.00006  -0.00186  -0.00014  -0.00200  -1.12128
   D252       3.14133   0.00000  -0.00004  -0.00001  -0.00005   3.14128
   D253       3.14158   0.00000   0.00000   0.00002   0.00002  -3.14158
   D254       1.01015  -0.00005  -0.00080  -0.00052  -0.00132   1.00884
   D255      -1.01016   0.00005   0.00081   0.00052   0.00133  -1.00883
   D256      -1.01030   0.00004   0.00094   0.00017   0.00111  -1.00919
   D257       3.14146  -0.00002   0.00014  -0.00037  -0.00023   3.14123
   D258       1.12115   0.00009   0.00175   0.00067   0.00242   1.12357
   D259       1.01026  -0.00003  -0.00095  -0.00009  -0.00104   1.00922
   D260      -1.12117  -0.00009  -0.00175  -0.00063  -0.00238  -1.12355
   D261      -3.14148   0.00002  -0.00014   0.00040   0.00026  -3.14121
   D262       3.14158   0.00000   0.00001   0.00000   0.00001   3.14159
   D263       1.04417   0.00000  -0.00007   0.00009   0.00001   1.04419
   D264      -1.04419   0.00000   0.00008  -0.00009  -0.00001  -1.04421
   D265      -1.01371   0.00002   0.00090   0.00003   0.00094  -1.01277
   D266      -3.11111   0.00002   0.00082   0.00012   0.00094  -3.11017
   D267       1.08371   0.00002   0.00097  -0.00006   0.00091   1.08462
   D268       1.01366  -0.00002  -0.00089   0.00001  -0.00088   1.01277
   D269      -1.08375  -0.00002  -0.00097   0.00010  -0.00088  -1.08462
   D270       3.11107  -0.00002  -0.00082  -0.00009  -0.00090   3.11017
         Item               Value     Threshold  Converged?
 Maximum Force            0.000515     0.000450     NO 
 RMS     Force            0.000126     0.000300     YES
 Maximum Displacement     0.014544     0.001800     NO 
 RMS     Displacement     0.004365     0.001200     NO 
 Predicted change in Energy=-2.242244D-05
 GradGradGradGradGradGradGradGradGradGradGradGradGradGradGradGradGradGrad

 Stoichiometry    C31H64
 Framework group  C1[X(C31H64)]
 Deg. of freedom   279
 Full point group                 C1      NOp   1
 Largest Abelian subgroup         C1      NOp   1
 Largest concise Abelian subgroup C1      NOp   1
                         Standard orientation:                         
 ---------------------------------------------------------------------
 Center     Atomic      Atomic             Coordinates (Angstroms)
 Number     Number       Type             X           Y           Z
 ---------------------------------------------------------------------
      1          6           0       19.300536   -0.437088    0.003562
      2          6           0       18.023726    0.419114    0.003303
      3          6           0       16.732725   -0.420350    0.002328
      4          6           0       15.448265    0.428308    0.002079
      5          6           0       14.158199   -0.412040    0.001119
      6          6           0       12.873401    0.436264    0.000917
      7          6           0       11.583910   -0.404869    0.000005
      8          6           0       10.298683    0.442751   -0.000131
      9          6           0        9.009681   -0.399110   -0.000971
     10          6           0        7.724003    0.447812   -0.001010
     11          6           0        6.435480   -0.394774   -0.001748
     12          6           0        5.149334    0.451433   -0.001680
     13          6           0        3.861287   -0.391876   -0.002300
     14          6           0        2.574667    0.453610   -0.002104
     15          6           0        1.287096   -0.390425   -0.002589
     16          6           0        0.000000    0.454336   -0.002259
     17          6           0       -1.287095   -0.390424   -0.002602
     18          6           0       -2.574667    0.453612   -0.002136
     19          6           0       -3.861286   -0.391875   -0.002332
     20          6           0       -5.149334    0.451434   -0.001737
     21          6           0       -6.435480   -0.394774   -0.001797
     22          6           0       -7.724003    0.447812   -0.001084
     23          6           0       -9.009681   -0.399109   -0.001013
     24          6           0      -10.298683    0.442752   -0.000198
     25          6           0      -11.583910   -0.404867   -0.000025
     26          6           0      -12.873401    0.436265    0.000868
     27          6           0      -14.158199   -0.412040    0.001124
     28          6           0      -15.448266    0.428307    0.002069
     29          6           0      -16.732726   -0.420351    0.002377
     30          6           0      -18.023726    0.419113    0.003338
     31          6           0      -19.300537   -0.437089    0.003656
     32          1           0       20.202016    0.186634    0.004259
     33          1           0       19.340448   -1.084332    0.888803
     34          1           0       19.341303   -1.083585   -0.882185
     35          1           0       18.024448    1.080295   -0.875937
     36          1           0       18.023598    1.079546    0.883106
     37          1           0       16.731127   -1.082126    0.882307
     38          1           0       16.731968   -1.081364   -0.878224
     39          1           0       15.450818    1.089919   -0.877923
     40          1           0       15.449989    1.089157    0.882654
     41          1           0       14.155764   -1.073676    0.881074
     42          1           0       14.156562   -1.072889   -0.879429
     43          1           0       12.875616    1.097860   -0.879078
     44          1           0       12.874852    1.097091    0.881490
     45          1           0       11.581892   -1.066513    0.879970
     46          1           0       11.582612   -1.065713   -0.880562
     47          1           0       10.300490    1.104350   -0.880129
     48          1           0       10.299821    1.103578    0.880445
     49          1           0        9.008086   -1.060765    0.878990
     50          1           0        9.008689   -1.059948   -0.881547
     51          1           0        7.725380    1.109412   -0.881008
     52          1           0        7.724846    1.108638    0.879568
     53          1           0        6.434324   -1.056431    0.878213
     54          1           0        6.434783   -1.055613   -0.882324
     55          1           0        5.150265    1.113030   -0.881681
     56          1           0        5.149887    1.112263    0.878896
     57          1           0        3.860584   -1.053535    0.877661
     58          1           0        3.860875   -1.052714   -0.882876
     59          1           0        2.575137    1.115205   -0.882107
     60          1           0        2.574939    1.114443    0.878470
     61          1           0        1.286857   -1.052083    0.877373
     62          1           0        1.286963   -1.051265   -0.883165
     63          1           0        0.000005    1.115928   -0.882264
     64          1           0       -0.000003    1.115172    0.878313
     65          1           0       -1.286868   -1.052078    0.877362
     66          1           0       -1.286953   -1.051267   -0.883175
     67          1           0       -2.575131    1.115198   -0.882145
     68          1           0       -2.574947    1.114454    0.878432
     69          1           0       -3.860591   -1.053521    0.877638
     70          1           0       -3.860866   -1.052726   -0.882899
     71          1           0       -5.150259    1.113015   -0.881750
     72          1           0       -5.149892    1.112281    0.878827
     73          1           0       -6.434329   -1.056411    0.878180
     74          1           0       -6.434778   -1.055632   -0.882358
     75          1           0       -7.725381    1.109384   -0.881103
     76          1           0       -7.724844    1.108667    0.879474
     77          1           0       -9.008083   -1.060734    0.878971
     78          1           0       -9.008691   -1.059978   -0.881566
     79          1           0      -10.300494    1.104319   -0.880219
     80          1           0      -10.299816    1.103610    0.880355
     81          1           0      -11.581885   -1.066481    0.879964
     82          1           0      -11.582617   -1.065743   -0.880569
     83          1           0      -12.875628    1.097824   -0.879154
     84          1           0      -12.874840    1.097128    0.881414
     85          1           0      -14.155752   -1.073639    0.881108
     86          1           0      -14.156576   -1.072926   -0.879396
     87          1           0      -15.450834    1.089879   -0.877963
     88          1           0      -15.449975    1.089196    0.882615
     89          1           0      -16.731111   -1.082089    0.882385
     90          1           0      -16.731983   -1.081404   -0.878146
     91          1           0      -18.024465    1.080257   -0.875931
     92          1           0      -18.023584    1.079582    0.883112
     93          1           0      -20.202017    0.186634    0.004348
     94          1           0      -19.340430   -1.084298    0.888923
     95          1           0      -19.341322   -1.083620   -0.882066
 ---------------------------------------------------------------------
 Rotational constants (GHZ):      2.6791468      0.0086442      0.0086307
 Standard basis: 6-31G (6D, 7F)
 There are   407 symmetry adapted cartesian basis functions of A   symmetry.
 There are   407 symmetry adapted basis functions of A   symmetry.
   407 basis functions,   938 primitive gaussians,   407 cartesian basis functions
   125 alpha electrons      125 beta electrons
       nuclear repulsion energy      2430.6158691775 Hartrees.
 NAtoms=   95 NActive=   95 NUniq=   95 SFac= 1.00D+00 NAtFMM=   60 NAOKFM=T Big=T
 Integral buffers will be    262144 words long.
 Raffenetti 2 integral format.
 Two-electron integral symmetry is turned on.
 One-electron integrals computed using PRISM.
 NBasis=   407 RedAO= T EigKep=  3.27D-03  NBF=   407
 NBsUse=   407 1.00D-06 EigRej= -1.00D+00 NBFU=   407
 Initial guess from the checkpoint file:  "C:\Users\GHS Azim Shah\Desktop\comp10.chk"
 B after Tr=     0.000000    0.000000    0.000000
         Rot=    1.000000   -0.000164    0.000000    0.000000 Ang=  -0.02 deg.
 Requested convergence on RMS density matrix=1.00D-08 within 128 cycles.
 Requested convergence on MAX density matrix=1.00D-06.
 Requested convergence on             energy=1.00D-06.
 No special actions if energy rises.
 SCF Done:  E(RB3LYP) =  -1219.63082582     A.U. after    6 cycles
            NFock=  6  Conv=0.54D-08     -V/T= 2.0060
 Calling FoFJK, ICntrl=      2127 FMM=T ISym2X=0 I1Cent= 0 IOpClX= 0 NMat=1 NMatS=1 NMatT=0.
 ***** Axes restored to original set *****
 -------------------------------------------------------------------
 Center     Atomic                   Forces (Hartrees/Bohr)
 Number     Number              X              Y              Z
 -------------------------------------------------------------------
      1        6           0.000102280    0.000058533    0.000001099
      2        6           0.000002846    0.000007530   -0.000001053
      3        6           0.000017256   -0.000032087    0.000001647
      4        6          -0.000020449   -0.000002475   -0.000001561
      5        6          -0.000012318   -0.000007940    0.000001540
      6        6          -0.000015862   -0.000001464   -0.000001606
      7        6          -0.000011041    0.000002871    0.000001784
      8        6          -0.000005834   -0.000010925   -0.000001667
      9        6          -0.000006039    0.000011575    0.000001535
     10        6          -0.000000221   -0.000015629   -0.000001481
     11        6          -0.000004089    0.000015835    0.000001635
     12        6           0.000002034   -0.000017144   -0.000001490
     13        6          -0.000003457    0.000017198    0.000001456
     14        6           0.000002945   -0.000017887   -0.000001358
     15        6          -0.000003348    0.000017700    0.000001455
     16        6           0.000003195   -0.000017883   -0.000001339
     17        6          -0.000003122    0.000017696    0.000001414
     18        6           0.000003881   -0.000017831   -0.000001395
     19        6          -0.000003129    0.000017160    0.000001530
     20        6           0.000004373   -0.000016764   -0.000001365
     21        6          -0.000002131    0.000016237    0.000001535
     22        6           0.000006128   -0.000014342   -0.000001597
     23        6           0.000001306    0.000012988    0.000001645
     24        6           0.000009440   -0.000008019   -0.000001475
     25        6           0.000009000    0.000006502    0.000001569
     26        6           0.000015623    0.000004530   -0.000001607
     27        6           0.000014183   -0.000002757    0.000001617
     28        6           0.000020226    0.000005557   -0.000001605
     29        6          -0.000004424   -0.000036216    0.000001825
     30        6          -0.000005237    0.000005977   -0.000001228
     31        6          -0.000116765    0.000016379    0.000001142
     32        1          -0.000004575    0.000033802   -0.000000249
     33        1           0.000010064   -0.000009024   -0.000022574
     34        1           0.000009722   -0.000009296    0.000022729
     35        1          -0.000025297   -0.000012677    0.000018984
     36        1          -0.000025869   -0.000011377   -0.000019207
     37        1           0.000006356   -0.000007493   -0.000016017
     38        1           0.000007282   -0.000008654    0.000016199
     39        1           0.000000324    0.000006876    0.000017913
     40        1          -0.000000514    0.000008287   -0.000018030
     41        1          -0.000000603   -0.000003552   -0.000012567
     42        1           0.000000162   -0.000004532    0.000012632
     43        1           0.000000537    0.000002678    0.000010612
     44        1          -0.000000384    0.000004359   -0.000010831
     45        1           0.000000313   -0.000001572   -0.000009650
     46        1           0.000001049   -0.000002593    0.000009794
     47        1           0.000000318    0.000000666    0.000008745
     48        1          -0.000000469    0.000002549   -0.000008980
     49        1          -0.000000055   -0.000000686   -0.000008765
     50        1           0.000000544   -0.000001434    0.000008808
     51        1           0.000000460    0.000000056    0.000008322
     52        1          -0.000000316    0.000001970   -0.000008545
     53        1          -0.000000151   -0.000000386   -0.000008581
     54        1           0.000000283   -0.000001084    0.000008651
     55        1           0.000000279   -0.000000197    0.000008172
     56        1          -0.000000338    0.000001869   -0.000008429
     57        1          -0.000000079   -0.000000411   -0.000008568
     58        1           0.000000211   -0.000000916    0.000008573
     59        1           0.000000174   -0.000000313    0.000008147
     60        1          -0.000000360    0.000001734   -0.000008380
     61        1           0.000000027   -0.000000337   -0.000008561
     62        1           0.000000154   -0.000000810    0.000008558
     63        1           0.000000071   -0.000000296    0.000008130
     64        1          -0.000000320    0.000001824   -0.000008369
     65        1           0.000000141   -0.000000398   -0.000008578
     66        1           0.000000137   -0.000000823    0.000008533
     67        1          -0.000000060   -0.000000380    0.000008145
     68        1          -0.000000420    0.000001764   -0.000008402
     69        1           0.000000215   -0.000000287   -0.000008536
     70        1           0.000000111   -0.000000861    0.000008571
     71        1          -0.000000140   -0.000000263    0.000008182
     72        1          -0.000000257    0.000001862   -0.000008421
     73        1           0.000000343   -0.000000414   -0.000008623
     74        1           0.000000055   -0.000001065    0.000008615
     75        1          -0.000000389   -0.000000152    0.000008285
     76        1          -0.000000484    0.000002022   -0.000008573
     77        1           0.000000312   -0.000000598   -0.000008746
     78        1           0.000000033   -0.000001448    0.000008824
     79        1          -0.000000589    0.000000533    0.000008747
     80        1          -0.000000505    0.000002531   -0.000008991
     81        1           0.000000342   -0.000001734   -0.000009697
     82        1          -0.000000012   -0.000002660    0.000009728
     83        1          -0.000001413    0.000002348    0.000010641
     84        1          -0.000001296    0.000004191   -0.000010833
     85        1           0.000001791   -0.000003107   -0.000012560
     86        1           0.000001423   -0.000004278    0.000012666
     87        1          -0.000002875    0.000006203    0.000017864
     88        1          -0.000002648    0.000007896   -0.000018050
     89        1          -0.000003031   -0.000009269   -0.000015999
     90        1          -0.000003464   -0.000010756    0.000016244
     91        1           0.000028102   -0.000002405    0.000018978
     92        1           0.000028212   -0.000000896   -0.000019215
     93        1          -0.000008430    0.000032970   -0.000000223
     94        1          -0.000005924   -0.000012158   -0.000022586
     95        1          -0.000005526   -0.000012305    0.000022744
 -------------------------------------------------------------------
 Cartesian Forces:  Max     0.000116765 RMS     0.000013782

 GradGradGradGradGradGradGradGradGradGradGradGradGradGradGradGradGradGrad
 Berny optimization.
 Using GEDIIS/GDIIS optimizer.
 FormGI is forming the generalized inverse of G from B-inverse, IUseBI=4.
 Internal  Forces:  Max     0.000135553 RMS     0.000016707
 Search for a local minimum.
 Step number   5 out of a maximum of  560
 All quantities printed in internal units (Hartrees-Bohrs-Radians)
 Mixed Optimization -- En-DIIS/RFO-DIIS
 Swapping is turned off.
 Update second derivatives using D2CorX and points    3    4    5
 DE= -2.27D-05 DEPred=-2.24D-05 R= 1.01D+00
 TightC=F SS=  1.41D+00  RLast= 2.33D-02 DXNew= 1.4270D+00 6.9762D-02
 Trust test= 1.01D+00 RLast= 2.33D-02 DXMaxT set to 8.49D-01
 ITU=  1  1  1  1  0
     Eigenvalues ---    0.00461   0.00461   0.00461   0.00461   0.00461
     Eigenvalues ---    0.00461   0.00461   0.00461   0.00461   0.00461
     Eigenvalues ---    0.00462   0.00462   0.00462   0.00462   0.00462
     Eigenvalues ---    0.00462   0.00462   0.00462   0.00462   0.00462
     Eigenvalues ---    0.00462   0.00462   0.00462   0.00462   0.00462
     Eigenvalues ---    0.00463   0.00463   0.00463   0.00463   0.00463
     Eigenvalues ---    0.03517   0.03518   0.03518   0.03520   0.03520
     Eigenvalues ---    0.03521   0.03521   0.03521   0.03521   0.03521
     Eigenvalues ---    0.03521   0.03521   0.03522   0.03522   0.03522
     Eigenvalues ---    0.03522   0.03523   0.03524   0.03524   0.03524
     Eigenvalues ---    0.03524   0.03524   0.03524   0.03524   0.03525
     Eigenvalues ---    0.03525   0.03525   0.03551   0.03552   0.04259
     Eigenvalues ---    0.04877   0.04878   0.04878   0.04878   0.04878
     Eigenvalues ---    0.04878   0.04878   0.04878   0.04878   0.04878
     Eigenvalues ---    0.04878   0.04879   0.04879   0.04879   0.04879
     Eigenvalues ---    0.04879   0.04879   0.04879   0.04879   0.04879
     Eigenvalues ---    0.04879   0.04879   0.04879   0.04880   0.04880
     Eigenvalues ---    0.04880   0.04884   0.04897   0.05525   0.05526
     Eigenvalues ---    0.05585   0.05587   0.08475   0.08509   0.08526
     Eigenvalues ---    0.08526   0.08526   0.08526   0.08526   0.08526
     Eigenvalues ---    0.08526   0.08526   0.08526   0.08526   0.08527
     Eigenvalues ---    0.08529   0.08530   0.08531   0.08531   0.08531
     Eigenvalues ---    0.08531   0.08531   0.08531   0.08531   0.08531
     Eigenvalues ---    0.08531   0.08532   0.08532   0.08532   0.08538
     Eigenvalues ---    0.08540   0.12295   0.12296   0.12332   0.12332
     Eigenvalues ---    0.12333   0.12333   0.12333   0.12333   0.12333
     Eigenvalues ---    0.12333   0.12333   0.12333   0.12333   0.12335
     Eigenvalues ---    0.12335   0.12336   0.12336   0.12336   0.12336
     Eigenvalues ---    0.12336   0.12337   0.12337   0.12337   0.12337
     Eigenvalues ---    0.12337   0.12337   0.12337   0.12341   0.12341
     Eigenvalues ---    0.15966   0.16000   0.16000   0.16000   0.16000
     Eigenvalues ---    0.16097   0.21871   0.21903   0.21910   0.21911
     Eigenvalues ---    0.21911   0.21911   0.21911   0.21911   0.21911
     Eigenvalues ---    0.21911   0.21911   0.21911   0.21911   0.21912
     Eigenvalues ---    0.21912   0.21912   0.21912   0.21912   0.21912
     Eigenvalues ---    0.21912   0.21912   0.21912   0.21912   0.21912
     Eigenvalues ---    0.21912   0.21912   0.21913   0.22089   0.23513
     Eigenvalues ---    0.30071   0.30072   0.30076   0.30076   0.30076
     Eigenvalues ---    0.30076   0.30076   0.30076   0.30077   0.30077
     Eigenvalues ---    0.30078   0.30078   0.30079   0.30079   0.30079
     Eigenvalues ---    0.30079   0.30079   0.30079   0.30079   0.30080
     Eigenvalues ---    0.30080   0.30081   0.30082   0.30084   0.30085
     Eigenvalues ---    0.30085   0.30088   0.30088   0.30495   0.32126
     Eigenvalues ---    0.32275   0.32276   0.32276   0.32276   0.32276
     Eigenvalues ---    0.32277   0.32278   0.32278   0.32278   0.32278
     Eigenvalues ---    0.32278   0.32281   0.32282   0.32282   0.32282
     Eigenvalues ---    0.32282   0.32282   0.32282   0.32282   0.32282
     Eigenvalues ---    0.32282   0.32282   0.32282   0.32282   0.32282
     Eigenvalues ---    0.32282   0.32282   0.32283   0.32283   0.32283
     Eigenvalues ---    0.32283   0.32283   0.32283   0.32283   0.32283
     Eigenvalues ---    0.32283   0.32283   0.32283   0.32283   0.32283
     Eigenvalues ---    0.32283   0.32283   0.32283   0.32283   0.32284
     Eigenvalues ---    0.32284   0.32284   0.32284   0.32287   0.32287
     Eigenvalues ---    0.32288   0.32288   0.32289   0.32289   0.32290
     Eigenvalues ---    0.32290   0.32290   0.32290   0.32290   0.32290
     Eigenvalues ---    0.32290   0.32296   0.32507   0.36497
 En-DIIS/RFO-DIIS IScMMF=        0 using points:     5    4    3
 RFO step:  Lambda=-2.97173978D-07.
 DidBck=F Rises=F RFO-DIIS coefs:    1.00869   -0.00719   -0.00151
 Iteration  1 RMS(Cart)=  0.00834121 RMS(Int)=  0.00000166
 Iteration  2 RMS(Cart)=  0.00001256 RMS(Int)=  0.00000001
 Iteration  3 RMS(Cart)=  0.00000000 RMS(Int)=  0.00000001
 Variable       Old X    -DE/DX   Delta X   Delta X   Delta X     New X
                                 (Linear)    (Quad)   (Total)
    R1        2.90510  -0.00014  -0.00001  -0.00041  -0.00043   2.90467
    R2        2.07155   0.00002   0.00000   0.00005   0.00005   2.07161
    R3        2.07368   0.00002   0.00000   0.00007   0.00007   2.07375
    R4        2.07368   0.00002   0.00000   0.00007   0.00007   2.07375
    R5        2.91005  -0.00004  -0.00002  -0.00011  -0.00013   2.90992
    R6        2.07889   0.00001   0.00001   0.00003   0.00003   2.07893
    R7        2.07889   0.00001   0.00001   0.00003   0.00004   2.07893
    R8        2.90923  -0.00008  -0.00002  -0.00022  -0.00025   2.90899
    R9        2.08069   0.00002   0.00001   0.00005   0.00006   2.08074
   R10        2.08068   0.00002   0.00001   0.00005   0.00006   2.08074
   R11        2.90948  -0.00007  -0.00002  -0.00018  -0.00020   2.90928
   R12        2.08054   0.00002   0.00001   0.00005   0.00006   2.08059
   R13        2.08053   0.00002   0.00001   0.00005   0.00006   2.08060
   R14        2.90940  -0.00005  -0.00002  -0.00014  -0.00016   2.90924
   R15        2.08049   0.00001   0.00001   0.00003   0.00004   2.08053
   R16        2.08049   0.00001   0.00001   0.00003   0.00004   2.08053
   R17        2.90938  -0.00004  -0.00002  -0.00011  -0.00013   2.90925
   R18        2.08051   0.00001   0.00001   0.00002   0.00003   2.08054
   R19        2.08050   0.00001   0.00001   0.00003   0.00004   2.08054
   R20        2.90936  -0.00004  -0.00002  -0.00009  -0.00011   2.90925
   R21        2.08052   0.00001   0.00001   0.00002   0.00003   2.08054
   R22        2.08052   0.00001   0.00001   0.00002   0.00003   2.08055
   R23        2.90935  -0.00003  -0.00002  -0.00007  -0.00009   2.90926
   R24        2.08051   0.00001   0.00001   0.00002   0.00002   2.08054
   R25        2.08051   0.00001   0.00001   0.00002   0.00003   2.08054
   R26        2.90935  -0.00003  -0.00002  -0.00006  -0.00009   2.90926
   R27        2.08052   0.00001   0.00001   0.00002   0.00002   2.08054
   R28        2.08052   0.00001   0.00001   0.00002   0.00003   2.08055
   R29        2.90935  -0.00003  -0.00002  -0.00006  -0.00008   2.90927
   R30        2.08051   0.00001   0.00001   0.00001   0.00002   2.08053
   R31        2.08051   0.00001   0.00001   0.00002   0.00003   2.08054
   R32        2.90934  -0.00003  -0.00002  -0.00006  -0.00008   2.90926
   R33        2.08052   0.00001   0.00001   0.00001   0.00002   2.08055
   R34        2.08052   0.00001   0.00001   0.00002   0.00002   2.08055
   R35        2.90934  -0.00003  -0.00002  -0.00005  -0.00008   2.90927
   R36        2.08051   0.00001   0.00001   0.00001   0.00002   2.08053
   R37        2.08051   0.00001   0.00001   0.00002   0.00003   2.08054
   R38        2.90934  -0.00003  -0.00002  -0.00005  -0.00007   2.90927
   R39        2.08052   0.00001   0.00001   0.00001   0.00002   2.08055
   R40        2.08052   0.00001   0.00001   0.00002   0.00002   2.08055
   R41        2.90934  -0.00003  -0.00002  -0.00005  -0.00007   2.90927
   R42        2.08051   0.00001   0.00001   0.00001   0.00002   2.08053
   R43        2.08051   0.00001   0.00001   0.00002   0.00003   2.08054
   R44        2.90934  -0.00003  -0.00002  -0.00005  -0.00007   2.90927
   R45        2.08052   0.00001   0.00001   0.00001   0.00002   2.08055
   R46        2.08052   0.00001   0.00001   0.00002   0.00002   2.08055
   R47        2.90934  -0.00003  -0.00002  -0.00005  -0.00007   2.90927
   R48        2.08051   0.00001   0.00001   0.00001   0.00002   2.08053
   R49        2.08051   0.00001   0.00001   0.00002   0.00003   2.08054
   R50        2.90934  -0.00003  -0.00002  -0.00005  -0.00007   2.90927
   R51        2.08052   0.00001   0.00001   0.00001   0.00002   2.08055
   R52        2.08052   0.00001   0.00001   0.00002   0.00002   2.08055
   R53        2.90934  -0.00003  -0.00002  -0.00005  -0.00007   2.90927
   R54        2.08051   0.00001   0.00001   0.00001   0.00002   2.08053
   R55        2.08051   0.00001   0.00001   0.00002   0.00003   2.08054
   R56        2.90934  -0.00003  -0.00002  -0.00005  -0.00008   2.90927
   R57        2.08052   0.00001   0.00001   0.00001   0.00002   2.08055
   R58        2.08052   0.00001   0.00001   0.00002   0.00002   2.08055
   R59        2.90934  -0.00003  -0.00002  -0.00006  -0.00008   2.90926
   R60        2.08051   0.00001   0.00001   0.00001   0.00002   2.08053
   R61        2.08051   0.00001   0.00001   0.00002   0.00003   2.08054
   R62        2.90935  -0.00003  -0.00002  -0.00006  -0.00008   2.90927
   R63        2.08052   0.00001   0.00001   0.00001   0.00002   2.08055
   R64        2.08052   0.00001   0.00001   0.00002   0.00002   2.08055
   R65        2.90935  -0.00003  -0.00002  -0.00006  -0.00009   2.90926
   R66        2.08051   0.00001   0.00001   0.00001   0.00002   2.08053
   R67        2.08051   0.00001   0.00001   0.00002   0.00003   2.08054
   R68        2.90935  -0.00003  -0.00002  -0.00007  -0.00009   2.90926
   R69        2.08052   0.00001   0.00001   0.00002   0.00002   2.08054
   R70        2.08052   0.00001   0.00001   0.00002   0.00003   2.08055
   R71        2.90936  -0.00004  -0.00002  -0.00009  -0.00011   2.90925
   R72        2.08051   0.00001   0.00001   0.00002   0.00002   2.08054
   R73        2.08051   0.00001   0.00001   0.00002   0.00003   2.08054
   R74        2.90937  -0.00004  -0.00002  -0.00011  -0.00013   2.90925
   R75        2.08052   0.00001   0.00001   0.00002   0.00003   2.08054
   R76        2.08052   0.00001   0.00001   0.00002   0.00003   2.08055
   R77        2.90940  -0.00005  -0.00002  -0.00014  -0.00016   2.90924
   R78        2.08051   0.00001   0.00001   0.00002   0.00003   2.08054
   R79        2.08050   0.00001   0.00001   0.00003   0.00004   2.08054
   R80        2.90948  -0.00007  -0.00002  -0.00018  -0.00020   2.90927
   R81        2.08049   0.00001   0.00001   0.00003   0.00004   2.08053
   R82        2.08049   0.00001   0.00001   0.00003   0.00004   2.08053
   R83        2.90923  -0.00008  -0.00002  -0.00022  -0.00025   2.90899
   R84        2.08054   0.00002   0.00001   0.00005   0.00006   2.08059
   R85        2.08053   0.00002   0.00001   0.00005   0.00006   2.08060
   R86        2.91004  -0.00004  -0.00002  -0.00011  -0.00013   2.90991
   R87        2.08069   0.00002   0.00001   0.00005   0.00006   2.08074
   R88        2.08068   0.00002   0.00001   0.00005   0.00006   2.08074
   R89        2.90510  -0.00014  -0.00001  -0.00042  -0.00043   2.90467
   R90        2.07889   0.00001   0.00001   0.00003   0.00003   2.07893
   R91        2.07889   0.00001   0.00001   0.00003   0.00004   2.07893
   R92        2.07155   0.00002   0.00000   0.00005   0.00005   2.07161
   R93        2.07368   0.00002   0.00000   0.00007   0.00007   2.07375
   R94        2.07368   0.00002   0.00000   0.00007   0.00007   2.07375
    A1        1.94563  -0.00004   0.00000  -0.00023  -0.00022   1.94540
    A2        1.93783   0.00000   0.00001  -0.00002  -0.00001   1.93781
    A3        1.93782   0.00000   0.00001  -0.00002  -0.00001   1.93781
    A4        1.88092   0.00002  -0.00001   0.00010   0.00009   1.88101
    A5        1.88092   0.00002  -0.00001   0.00010   0.00009   1.88101
    A6        1.87791   0.00001  -0.00001   0.00009   0.00008   1.87799
    A7        1.97434  -0.00005   0.00002  -0.00026  -0.00024   1.97410
    A8        1.91169   0.00000   0.00000  -0.00018  -0.00017   1.91151
    A9        1.91168   0.00000   0.00000  -0.00016  -0.00016   1.91152
   A10        1.90464   0.00003   0.00000   0.00021   0.00021   1.90485
   A11        1.90463   0.00003   0.00000   0.00022   0.00022   1.90486
   A12        1.85290   0.00000  -0.00003   0.00020   0.00018   1.85307
   A13        1.98118  -0.00007   0.00002  -0.00032  -0.00030   1.98088
   A14        1.90536   0.00002   0.00000   0.00010   0.00011   1.90547
   A15        1.90535   0.00003   0.00000   0.00011   0.00011   1.90546
   A16        1.90736   0.00002   0.00000   0.00004   0.00004   1.90740
   A17        1.90736   0.00002   0.00000   0.00003   0.00003   1.90739
   A18        1.85285  -0.00001  -0.00003   0.00007   0.00004   1.85289
   A19        1.98037  -0.00006   0.00002  -0.00023  -0.00021   1.98015
   A20        1.90653   0.00002   0.00000   0.00003   0.00004   1.90657
   A21        1.90652   0.00002   0.00000   0.00007   0.00007   1.90659
   A22        1.90651   0.00001   0.00000   0.00002   0.00002   1.90652
   A23        1.90650   0.00002   0.00000   0.00005   0.00005   1.90655
   A24        1.85311  -0.00001  -0.00003   0.00008   0.00005   1.85317
   A25        1.98068  -0.00005   0.00002  -0.00018  -0.00016   1.98052
   A26        1.90643   0.00001   0.00000   0.00004   0.00004   1.90647
   A27        1.90643   0.00001   0.00000   0.00001   0.00001   1.90645
   A28        1.90645   0.00001   0.00000   0.00006   0.00006   1.90651
   A29        1.90646   0.00001   0.00000   0.00002   0.00002   1.90648
   A30        1.85306   0.00000  -0.00003   0.00007   0.00004   1.85310
   A31        1.98005  -0.00004   0.00001  -0.00013  -0.00012   1.97993
   A32        1.90661   0.00001   0.00000   0.00000   0.00000   1.90661
   A33        1.90659   0.00001   0.00000   0.00006   0.00006   1.90665
   A34        1.90659   0.00001   0.00000  -0.00001  -0.00001   1.90658
   A35        1.90658   0.00001   0.00000   0.00005   0.00005   1.90663
   A36        1.85314   0.00000  -0.00003   0.00005   0.00003   1.85316
   A37        1.98057  -0.00002   0.00001  -0.00006  -0.00005   1.98052
   A38        1.90646   0.00001   0.00000   0.00003   0.00003   1.90649
   A39        1.90646   0.00001   0.00000  -0.00001  -0.00001   1.90645
   A40        1.90647   0.00001   0.00000   0.00003   0.00003   1.90651
   A41        1.90648   0.00000   0.00000  -0.00002  -0.00002   1.90646
   A42        1.85307   0.00000  -0.00003   0.00004   0.00002   1.85309
   A43        1.98000  -0.00002   0.00001  -0.00005  -0.00003   1.97997
   A44        1.90662   0.00000   0.00000  -0.00004  -0.00003   1.90659
   A45        1.90660   0.00001   0.00000   0.00004   0.00005   1.90665
   A46        1.90661   0.00000   0.00000  -0.00004  -0.00004   1.90657
   A47        1.90659   0.00001   0.00000   0.00004   0.00004   1.90663
   A48        1.85314   0.00000  -0.00003   0.00004   0.00001   1.85315
   A49        1.98054  -0.00001   0.00001   0.00000   0.00001   1.98055
   A50        1.90647   0.00000   0.00000   0.00003   0.00003   1.90650
   A51        1.90648   0.00000   0.00000  -0.00004  -0.00004   1.90644
   A52        1.90648   0.00000   0.00000   0.00003   0.00003   1.90651
   A53        1.90649   0.00000   0.00000  -0.00005  -0.00004   1.90644
   A54        1.85307   0.00000  -0.00003   0.00004   0.00001   1.85308
   A55        1.97998  -0.00001   0.00001  -0.00001   0.00000   1.97998
   A56        1.90662   0.00000   0.00000  -0.00005  -0.00005   1.90658
   A57        1.90660   0.00000   0.00000   0.00004   0.00005   1.90665
   A58        1.90662   0.00000   0.00000  -0.00006  -0.00005   1.90656
   A59        1.90660   0.00000   0.00000   0.00004   0.00004   1.90664
   A60        1.85314   0.00000  -0.00003   0.00004   0.00001   1.85315
   A61        1.98053  -0.00001   0.00001   0.00002   0.00003   1.98056
   A62        1.90647   0.00000   0.00000   0.00003   0.00003   1.90650
   A63        1.90648   0.00000   0.00000  -0.00006  -0.00005   1.90643
   A64        1.90648   0.00000   0.00000   0.00003   0.00003   1.90651
   A65        1.90649   0.00000   0.00000  -0.00006  -0.00005   1.90643
   A66        1.85307   0.00000  -0.00003   0.00004   0.00001   1.85308
   A67        1.97997  -0.00001   0.00001   0.00000   0.00001   1.97998
   A68        1.90663   0.00000   0.00000  -0.00006  -0.00006   1.90657
   A69        1.90660   0.00000   0.00000   0.00005   0.00005   1.90665
   A70        1.90662   0.00000   0.00000  -0.00007  -0.00006   1.90656
   A71        1.90660   0.00000   0.00000   0.00005   0.00005   1.90665
   A72        1.85314   0.00000  -0.00003   0.00004   0.00001   1.85315
   A73        1.98053   0.00000   0.00001   0.00003   0.00004   1.98057
   A74        1.90647   0.00000   0.00000   0.00003   0.00004   1.90651
   A75        1.90649   0.00000   0.00000  -0.00006  -0.00006   1.90642
   A76        1.90647   0.00000   0.00000   0.00004   0.00004   1.90651
   A77        1.90649   0.00000   0.00000  -0.00006  -0.00006   1.90643
   A78        1.85307   0.00000  -0.00003   0.00003   0.00001   1.85308
   A79        1.97997  -0.00001   0.00001   0.00001   0.00002   1.97998
   A80        1.90663   0.00000   0.00000  -0.00007  -0.00007   1.90656
   A81        1.90660   0.00000   0.00000   0.00005   0.00005   1.90665
   A82        1.90663   0.00000   0.00000  -0.00007  -0.00007   1.90656
   A83        1.90660   0.00000   0.00000   0.00005   0.00005   1.90665
   A84        1.85314   0.00000  -0.00003   0.00004   0.00001   1.85315
   A85        1.98053   0.00000   0.00001   0.00003   0.00004   1.98057
   A86        1.90647   0.00000   0.00000   0.00004   0.00004   1.90651
   A87        1.90649   0.00000   0.00000  -0.00007  -0.00007   1.90642
   A88        1.90647   0.00000   0.00000   0.00004   0.00004   1.90651
   A89        1.90649   0.00000   0.00000  -0.00007  -0.00007   1.90642
   A90        1.85307   0.00000  -0.00003   0.00003   0.00001   1.85308
   A91        1.97997  -0.00001   0.00001   0.00001   0.00002   1.97999
   A92        1.90663   0.00000   0.00000  -0.00007  -0.00007   1.90656
   A93        1.90660   0.00000   0.00000   0.00005   0.00005   1.90665
   A94        1.90663   0.00000   0.00000  -0.00007  -0.00007   1.90656
   A95        1.90660   0.00000   0.00000   0.00005   0.00005   1.90665
   A96        1.85314   0.00000  -0.00003   0.00003   0.00001   1.85315
   A97        1.98053   0.00000   0.00001   0.00003   0.00004   1.98057
   A98        1.90647   0.00000   0.00000   0.00004   0.00004   1.90651
   A99        1.90649   0.00000   0.00000  -0.00007  -0.00007   1.90642
   A100       1.90647   0.00000   0.00000   0.00004   0.00004   1.90651
   A101       1.90649   0.00000   0.00000  -0.00007  -0.00007   1.90642
   A102       1.85307   0.00000  -0.00003   0.00003   0.00001   1.85308
   A103       1.97997  -0.00001   0.00001   0.00001   0.00002   1.97998
   A104       1.90663   0.00000   0.00000  -0.00007  -0.00007   1.90656
   A105       1.90660   0.00000   0.00000   0.00005   0.00005   1.90665
   A106       1.90663   0.00000   0.00000  -0.00007  -0.00007   1.90656
   A107       1.90660   0.00000   0.00000   0.00005   0.00005   1.90665
   A108       1.85314   0.00000  -0.00003   0.00004   0.00001   1.85315
   A109       1.98053   0.00000   0.00001   0.00003   0.00004   1.98057
   A110       1.90647   0.00000   0.00000   0.00004   0.00004   1.90651
   A111       1.90649   0.00000   0.00000  -0.00007  -0.00006   1.90643
   A112       1.90647   0.00000   0.00000   0.00003   0.00004   1.90651
   A113       1.90649   0.00000   0.00000  -0.00006  -0.00006   1.90642
   A114       1.85307   0.00000  -0.00003   0.00003   0.00001   1.85308
   A115       1.97997  -0.00001   0.00001   0.00000   0.00001   1.97998
   A116       1.90662   0.00000   0.00000  -0.00007  -0.00006   1.90656
   A117       1.90660   0.00000   0.00000   0.00005   0.00005   1.90665
   A118       1.90663   0.00000   0.00000  -0.00007  -0.00006   1.90657
   A119       1.90660   0.00000   0.00000   0.00005   0.00005   1.90665
   A120       1.85314   0.00000  -0.00003   0.00004   0.00001   1.85315
   A121       1.98053  -0.00001   0.00001   0.00002   0.00003   1.98056
   A122       1.90647   0.00000   0.00000   0.00003   0.00004   1.90651
   A123       1.90649   0.00000   0.00000  -0.00006  -0.00006   1.90643
   A124       1.90647   0.00000   0.00000   0.00003   0.00003   1.90650
   A125       1.90648   0.00000   0.00000  -0.00006  -0.00005   1.90643
   A126       1.85307   0.00000  -0.00003   0.00003   0.00001   1.85308
   A127       1.97998  -0.00001   0.00001  -0.00001   0.00000   1.97998
   A128       1.90662   0.00000   0.00000  -0.00006  -0.00006   1.90656
   A129       1.90659   0.00000   0.00000   0.00004   0.00005   1.90664
   A130       1.90663   0.00000   0.00000  -0.00006  -0.00005   1.90657
   A131       1.90660   0.00001   0.00000   0.00005   0.00005   1.90665
   A132       1.85314   0.00000  -0.00003   0.00004   0.00001   1.85315
   A133       1.98054  -0.00001   0.00001   0.00000   0.00001   1.98055
   A134       1.90648   0.00000   0.00000   0.00003   0.00003   1.90651
   A135       1.90649   0.00000   0.00000  -0.00005  -0.00004   1.90644
   A136       1.90647   0.00000   0.00000   0.00003   0.00003   1.90650
   A137       1.90648   0.00000   0.00000  -0.00004  -0.00004   1.90644
   A138       1.85307   0.00000  -0.00003   0.00004   0.00001   1.85308
   A139       1.98000  -0.00002   0.00001  -0.00005  -0.00003   1.97997
   A140       1.90661   0.00000   0.00000  -0.00004  -0.00004   1.90657
   A141       1.90659   0.00001   0.00000   0.00004   0.00004   1.90663
   A142       1.90662   0.00000   0.00000  -0.00004  -0.00003   1.90659
   A143       1.90660   0.00001   0.00000   0.00005   0.00005   1.90665
   A144       1.85314   0.00000  -0.00003   0.00004   0.00001   1.85315
   A145       1.98057  -0.00002   0.00001  -0.00006  -0.00005   1.98052
   A146       1.90647   0.00001   0.00000   0.00003   0.00004   1.90651
   A147       1.90648   0.00000   0.00000  -0.00002  -0.00002   1.90646
   A148       1.90646   0.00001   0.00000   0.00003   0.00004   1.90649
   A149       1.90646   0.00001   0.00000  -0.00002  -0.00001   1.90645
   A150       1.85307   0.00000  -0.00003   0.00004   0.00002   1.85309
   A151       1.98005  -0.00004   0.00001  -0.00013  -0.00012   1.97993
   A152       1.90659   0.00001   0.00000  -0.00001  -0.00001   1.90658
   A153       1.90658   0.00001   0.00000   0.00005   0.00005   1.90663
   A154       1.90661   0.00001   0.00000   0.00000   0.00000   1.90661
   A155       1.90659   0.00001   0.00000   0.00006   0.00006   1.90665
   A156       1.85314   0.00000  -0.00003   0.00005   0.00003   1.85316
   A157       1.98068  -0.00005   0.00002  -0.00018  -0.00016   1.98051
   A158       1.90645   0.00001   0.00000   0.00006   0.00006   1.90651
   A159       1.90646   0.00001   0.00000   0.00002   0.00002   1.90648
   A160       1.90643   0.00001   0.00000   0.00004   0.00004   1.90647
   A161       1.90643   0.00001   0.00000   0.00001   0.00001   1.90645
   A162       1.85306   0.00000  -0.00003   0.00007   0.00004   1.85310
   A163       1.98037  -0.00006   0.00002  -0.00023  -0.00021   1.98015
   A164       1.90651   0.00001   0.00000   0.00001   0.00002   1.90652
   A165       1.90650   0.00002   0.00000   0.00005   0.00005   1.90655
   A166       1.90653   0.00002   0.00000   0.00003   0.00004   1.90657
   A167       1.90652   0.00002   0.00000   0.00007   0.00007   1.90659
   A168       1.85311  -0.00001  -0.00003   0.00008   0.00005   1.85317
   A169       1.98118  -0.00007   0.00002  -0.00032  -0.00030   1.98088
   A170       1.90736   0.00002   0.00000   0.00004   0.00004   1.90740
   A171       1.90736   0.00002   0.00000   0.00003   0.00003   1.90739
   A172       1.90536   0.00002   0.00000   0.00010   0.00011   1.90547
   A173       1.90535   0.00003   0.00000   0.00011   0.00011   1.90546
   A174       1.85285  -0.00001  -0.00003   0.00007   0.00004   1.85289
   A175       1.97434  -0.00005   0.00002  -0.00026  -0.00024   1.97410
   A176       1.90464   0.00003   0.00000   0.00021   0.00021   1.90485
   A177       1.90463   0.00003   0.00000   0.00022   0.00022   1.90486
   A178       1.91168   0.00000   0.00000  -0.00018  -0.00017   1.91151
   A179       1.91168   0.00000   0.00000  -0.00016  -0.00016   1.91152
   A180       1.85290   0.00000  -0.00003   0.00020   0.00018   1.85307
   A181       1.94563  -0.00004   0.00000  -0.00023  -0.00022   1.94540
   A182       1.93783   0.00000   0.00001  -0.00002  -0.00001   1.93781
   A183       1.93782   0.00000   0.00001  -0.00002  -0.00001   1.93781
   A184       1.88092   0.00002  -0.00001   0.00010   0.00009   1.88101
   A185       1.88092   0.00002  -0.00001   0.00010   0.00009   1.88101
   A186       1.87791   0.00001  -0.00001   0.00009   0.00008   1.87799
    D1       -3.14159   0.00000   0.00000   0.00002   0.00002  -3.14157
    D2        1.01277   0.00000  -0.00001   0.00006   0.00004   1.01281
    D3       -1.01278   0.00000   0.00001   0.00001   0.00002  -1.01276
    D4       -1.04419   0.00000   0.00000  -0.00002  -0.00002  -1.04422
    D5        3.11016   0.00000  -0.00001   0.00001   0.00000   3.11016
    D6        1.08462   0.00000   0.00001  -0.00004  -0.00002   1.08460
    D7        1.04420   0.00000   0.00000   0.00006   0.00006   1.04426
    D8       -1.08463   0.00000  -0.00001   0.00010   0.00009  -1.08454
    D9       -3.11017   0.00000   0.00001   0.00005   0.00006  -3.11011
   D10        3.14158   0.00000   0.00000   0.00006   0.00006  -3.14154
   D11        1.00919   0.00001  -0.00002   0.00016   0.00014   1.00933
   D12       -1.00922  -0.00001   0.00002  -0.00004  -0.00003  -1.00925
   D13       -1.00884  -0.00002   0.00002  -0.00019  -0.00017  -1.00901
   D14       -3.14123  -0.00001   0.00000  -0.00010  -0.00010  -3.14133
   D15        1.12355  -0.00003   0.00003  -0.00030  -0.00026   1.12328
   D16        1.00883   0.00002  -0.00002   0.00029   0.00027   1.00910
   D17       -1.12357   0.00003  -0.00003   0.00038   0.00035  -1.12322
   D18        3.14121   0.00001   0.00000   0.00018   0.00018   3.14140
   D19       -3.14158   0.00000   0.00000  -0.00006  -0.00006   3.14154
   D20        1.01000   0.00001  -0.00002   0.00005   0.00004   1.01004
   D21       -1.01001  -0.00001   0.00002  -0.00010  -0.00009  -1.01009
   D22       -1.01030  -0.00001   0.00001  -0.00012  -0.00010  -1.01040
   D23        3.14129   0.00000   0.00000   0.00000   0.00000   3.14128
   D24        1.12128  -0.00001   0.00003  -0.00016  -0.00013   1.12115
   D25        1.01033   0.00000  -0.00001   0.00000  -0.00001   1.01032
   D26       -1.12127   0.00001  -0.00003   0.00012   0.00009  -1.12119
   D27       -3.14128   0.00000   0.00000  -0.00004  -0.00004  -3.14132
   D28        3.14156   0.00000   0.00000   0.00017   0.00016  -3.14146
   D29        1.00989   0.00001  -0.00002   0.00019   0.00017   1.01006
   D30       -1.00995   0.00000   0.00001   0.00008   0.00009  -1.00986
   D31       -1.01001   0.00000   0.00002   0.00006   0.00008  -1.00994
   D32        3.14150   0.00000   0.00000   0.00009   0.00009   3.14159
   D33        1.12166  -0.00001   0.00003  -0.00002   0.00001   1.12167
   D34        1.00997   0.00001  -0.00002   0.00020   0.00018   1.01015
   D35       -1.12170   0.00001  -0.00003   0.00022   0.00019  -1.12151
   D36       -3.14154   0.00000   0.00000   0.00011   0.00011  -3.14143
   D37       -3.14156   0.00000   0.00000  -0.00017  -0.00017   3.14146
   D38        1.01008   0.00000  -0.00001  -0.00006  -0.00008   1.01000
   D39       -1.01004   0.00000   0.00001  -0.00016  -0.00014  -1.01019
   D40       -1.00990  -0.00001   0.00002  -0.00020  -0.00019  -1.01009
   D41       -3.14145   0.00000   0.00000  -0.00010  -0.00010  -3.14154
   D42        1.12162  -0.00001   0.00003  -0.00019  -0.00016   1.12145
   D43        1.00997   0.00000  -0.00001  -0.00008  -0.00010   1.00987
   D44       -1.12158   0.00001  -0.00003   0.00003   0.00000  -1.12159
   D45        3.14148   0.00000   0.00000  -0.00007  -0.00007   3.14141
   D46        3.14155   0.00000   0.00000   0.00026   0.00026  -3.14138
   D47        1.00990   0.00000  -0.00002   0.00024   0.00022   1.01012
   D48       -1.00999   0.00000   0.00001   0.00017   0.00019  -1.00980
   D49       -1.01008   0.00000   0.00001   0.00016   0.00017  -1.00991
   D50        3.14146   0.00000   0.00000   0.00014   0.00014   3.14159
   D51        1.12157  -0.00001   0.00003   0.00007   0.00010   1.12167
   D52        1.01002   0.00000  -0.00001   0.00024   0.00022   1.01025
   D53       -1.12162   0.00001  -0.00003   0.00022   0.00019  -1.12143
   D54       -3.14151   0.00000   0.00000   0.00016   0.00016  -3.14135
   D55       -3.14154   0.00000   0.00000  -0.00027  -0.00027   3.14138
   D56        1.01010   0.00000  -0.00001  -0.00016  -0.00017   1.00992
   D57       -1.01004   0.00000   0.00001  -0.00021  -0.00020  -1.01024
   D58       -1.00990   0.00000   0.00002  -0.00025  -0.00023  -1.01014
   D59       -3.14145   0.00000   0.00000  -0.00014  -0.00014  -3.14159
   D60        1.12160   0.00000   0.00003  -0.00019  -0.00016   1.12143
   D61        1.01000   0.00000  -0.00001  -0.00019  -0.00020   1.00979
   D62       -1.12155   0.00001  -0.00003  -0.00008  -0.00011  -1.12166
   D63        3.14150   0.00000   0.00000  -0.00014  -0.00014   3.14137
   D64        3.14152   0.00000   0.00000   0.00034   0.00034  -3.14132
   D65        1.00989   0.00000  -0.00001   0.00029   0.00027   1.01017
   D66       -1.01001   0.00000   0.00001   0.00025   0.00027  -1.00974
   D67       -1.01011   0.00000   0.00001   0.00024   0.00025  -1.00986
   D68        3.14144   0.00000   0.00000   0.00018   0.00018  -3.14156
   D69        1.12154  -0.00001   0.00003   0.00015   0.00017   1.12172
   D70        1.01001   0.00000  -0.00001   0.00029   0.00027   1.01029
   D71       -1.12162   0.00000  -0.00003   0.00023   0.00020  -1.12142
   D72       -3.14152   0.00000   0.00000   0.00020   0.00020  -3.14132
   D73       -3.14152  -0.00001   0.00000  -0.00036  -0.00036   3.14131
   D74        1.01012   0.00000  -0.00001  -0.00024  -0.00025   1.00986
   D75       -1.01002   0.00000   0.00001  -0.00028  -0.00027  -1.01029
   D76       -1.00989   0.00000   0.00002  -0.00031  -0.00029  -1.01018
   D77       -3.14144   0.00000   0.00000  -0.00019  -0.00019   3.14156
   D78        1.12161   0.00000   0.00003  -0.00023  -0.00020   1.12141
   D79        1.01002   0.00000  -0.00001  -0.00027  -0.00028   1.00973
   D80       -1.12153   0.00000  -0.00003  -0.00015  -0.00018  -1.12171
   D81        3.14152   0.00000   0.00000  -0.00019  -0.00019   3.14133
   D82        3.14152   0.00001   0.00000   0.00041   0.00041  -3.14126
   D83        1.00989   0.00000  -0.00002   0.00033   0.00032   1.01021
   D84       -1.01002   0.00000   0.00001   0.00031   0.00032  -1.00970
   D85       -1.01012   0.00000   0.00001   0.00029   0.00031  -1.00981
   D86        3.14144   0.00000   0.00000   0.00022   0.00022  -3.14153
   D87        1.12153   0.00000   0.00003   0.00019   0.00022   1.12175
   D88        1.01001   0.00000  -0.00001   0.00033   0.00031   1.01033
   D89       -1.12161   0.00000  -0.00003   0.00025   0.00022  -1.12139
   D90       -3.14152   0.00000   0.00000   0.00023   0.00023  -3.14129
   D91       -3.14151  -0.00001   0.00000  -0.00043  -0.00043   3.14125
   D92        1.01013   0.00000  -0.00001  -0.00030  -0.00031   1.00982
   D93       -1.01001   0.00000   0.00001  -0.00033  -0.00032  -1.01033
   D94       -1.00988   0.00000   0.00002  -0.00036  -0.00034  -1.01022
   D95       -3.14143   0.00000   0.00000  -0.00023  -0.00022   3.14153
   D96        1.12161   0.00000   0.00003  -0.00026  -0.00023   1.12138
   D97        1.01003   0.00000  -0.00001  -0.00033  -0.00034   1.00969
   D98       -1.12152   0.00000  -0.00003  -0.00020  -0.00022  -1.12174
   D99        3.14152   0.00000   0.00000  -0.00023  -0.00023   3.14129
   D100       3.14150   0.00001   0.00000   0.00046   0.00046  -3.14123
   D101       1.00988   0.00000  -0.00002   0.00037   0.00035   1.01023
   D102      -1.01003   0.00000   0.00001   0.00035   0.00036  -1.00967
   D103      -1.01013   0.00000   0.00001   0.00033   0.00034  -1.00979
   D104       3.14143   0.00000   0.00000   0.00024   0.00024  -3.14152
   D105       1.12152   0.00000   0.00003   0.00022   0.00025   1.12177
   D106       1.01001   0.00000  -0.00001   0.00036   0.00035   1.01035
   D107      -1.12162   0.00000  -0.00003   0.00027   0.00024  -1.12137
   D108      -3.14153   0.00000   0.00000   0.00025   0.00025  -3.14128
   D109      -3.14150  -0.00001   0.00000  -0.00048  -0.00048   3.14121
   D110       1.01014   0.00000  -0.00001  -0.00034  -0.00035   1.00978
   D111      -1.01000   0.00000   0.00001  -0.00037  -0.00036  -1.01036
   D112      -1.00987   0.00000   0.00002  -0.00039  -0.00038  -1.01025
   D113      -3.14142   0.00000   0.00000  -0.00025  -0.00025   3.14151
   D114       1.12162   0.00000   0.00003  -0.00029  -0.00026   1.12136
   D115       1.01004   0.00000  -0.00001  -0.00037  -0.00038   1.00966
   D116      -1.12151   0.00000  -0.00003  -0.00023  -0.00026  -1.12177
   D117       3.14153   0.00000   0.00000  -0.00026  -0.00026   3.14127
   D118       3.14150   0.00001   0.00000   0.00049   0.00048  -3.14120
   D119       1.00987   0.00000  -0.00002   0.00039   0.00038   1.01025
   D120      -1.01003   0.00000   0.00001   0.00037   0.00038  -1.00965
   D121      -1.01014   0.00000   0.00001   0.00035   0.00036  -1.00978
   D122       3.14143   0.00000   0.00000   0.00025   0.00025  -3.14151
   D123       1.12152   0.00000   0.00003   0.00023   0.00026   1.12178
   D124       1.01000   0.00000  -0.00001   0.00038   0.00037   1.01037
   D125      -1.12162   0.00000  -0.00003   0.00029   0.00026  -1.12136
   D126      -3.14153   0.00000   0.00000   0.00026   0.00026  -3.14127
   D127      -3.14149  -0.00001   0.00000  -0.00050  -0.00050   3.14119
   D128       1.01014   0.00000  -0.00001  -0.00036  -0.00038   1.00976
   D129      -1.01000   0.00000   0.00001  -0.00040  -0.00038  -1.01038
   D130      -1.00987   0.00000   0.00002  -0.00041  -0.00039  -1.01027
   D131      -3.14142   0.00000   0.00000  -0.00027  -0.00027   3.14150
   D132       1.12162   0.00000   0.00003  -0.00030  -0.00027   1.12135
   D133       1.01004   0.00000  -0.00001  -0.00039  -0.00040   1.00964
   D134      -1.12151   0.00000  -0.00003  -0.00025  -0.00027  -1.12179
   D135       3.14153   0.00000   0.00000  -0.00028  -0.00028   3.14125
   D136       3.14150   0.00001   0.00000   0.00049   0.00049  -3.14120
   D137       1.00988   0.00000  -0.00002   0.00039   0.00038   1.01025
   D138      -1.01003   0.00000   0.00001   0.00037   0.00038  -1.00965
   D139      -1.01014   0.00000   0.00001   0.00035   0.00036  -1.00978
   D140       3.14143   0.00000   0.00000   0.00025   0.00025  -3.14151
   D141       1.12152   0.00000   0.00003   0.00023   0.00026   1.12177
   D142       1.01000   0.00000  -0.00001   0.00038   0.00036   1.01037
   D143      -1.12162   0.00000  -0.00003   0.00028   0.00025  -1.12136
   D144      -3.14153   0.00000   0.00000   0.00026   0.00026  -3.14127
   D145      -3.14149  -0.00001   0.00000  -0.00051  -0.00051   3.14119
   D146       1.01015   0.00000  -0.00001  -0.00037  -0.00038   1.00976
   D147      -1.01000   0.00000   0.00001  -0.00040  -0.00039  -1.01038
   D148      -1.00987   0.00000   0.00002  -0.00041  -0.00040  -1.01026
   D149      -3.14142   0.00000   0.00000  -0.00027  -0.00027   3.14149
   D150       1.12163   0.00000   0.00003  -0.00030  -0.00028   1.12135
   D151       1.01004   0.00000  -0.00001  -0.00039  -0.00040   1.00964
   D152      -1.12151   0.00000  -0.00003  -0.00025  -0.00028  -1.12179
   D153       3.14153   0.00000   0.00000  -0.00028  -0.00028   3.14125
   D154       3.14150   0.00001   0.00000   0.00047   0.00046  -3.14122
   D155       1.00988   0.00000  -0.00002   0.00038   0.00036   1.01024
   D156      -1.01003   0.00000   0.00001   0.00035   0.00037  -1.00967
   D157      -1.01013   0.00000   0.00001   0.00033   0.00034  -1.00979
   D158       3.14143   0.00000   0.00000   0.00024   0.00024  -3.14152
   D159       1.12152   0.00000   0.00003   0.00021   0.00024   1.12176
   D160       1.01001   0.00000  -0.00001   0.00036   0.00034   1.01035
   D161      -1.12161   0.00000  -0.00003   0.00027   0.00024  -1.12137
   D162      -3.14152   0.00000   0.00000   0.00025   0.00025  -3.14128
   D163      -3.14150  -0.00001   0.00000  -0.00048  -0.00048   3.14121
   D164       1.01014   0.00000  -0.00001  -0.00035  -0.00036   1.00977
   D165      -1.01000   0.00000   0.00001  -0.00038  -0.00037  -1.01037
   D166      -1.00987   0.00000   0.00002  -0.00039  -0.00038  -1.01025
   D167      -3.14142   0.00000   0.00000  -0.00026  -0.00026   3.14150
   D168       1.12162   0.00000   0.00003  -0.00029  -0.00026   1.12136
   D169       1.01003   0.00000  -0.00001  -0.00037  -0.00038   1.00965
   D170      -1.12152   0.00000  -0.00003  -0.00024  -0.00026  -1.12178
   D171       3.14153   0.00000   0.00000  -0.00027  -0.00027   3.14126
   D172       3.14151   0.00001   0.00000   0.00042   0.00042  -3.14126
   D173       1.00989   0.00000  -0.00002   0.00034   0.00033   1.01022
   D174      -1.01003   0.00000   0.00001   0.00032   0.00033  -1.00970
   D175      -1.01013   0.00000   0.00001   0.00029   0.00030  -1.00982
   D176       3.14143   0.00000   0.00000   0.00021   0.00021  -3.14154
   D177       1.12152   0.00000   0.00003   0.00019   0.00021   1.12174
   D178       1.01002   0.00000  -0.00001   0.00032   0.00031   1.01032
   D179      -1.12161   0.00000  -0.00003   0.00025   0.00022  -1.12139
   D180      -3.14152   0.00000   0.00000   0.00022   0.00022  -3.14130
   D181      -3.14150  -0.00001   0.00000  -0.00044  -0.00044   3.14125
   D182       1.01013   0.00000  -0.00001  -0.00032  -0.00033   1.00980
   D183      -1.01000   0.00000   0.00001  -0.00035  -0.00034  -1.01034
   D184      -1.00987   0.00000   0.00002  -0.00036  -0.00035  -1.01022
   D185      -3.14143   0.00000   0.00000  -0.00024  -0.00024   3.14152
   D186       1.12163   0.00000   0.00003  -0.00028  -0.00025   1.12138
   D187       1.01003   0.00000  -0.00001  -0.00033  -0.00035   1.00968
   D188      -1.12152   0.00000  -0.00003  -0.00021  -0.00024  -1.12176
   D189       3.14153   0.00000   0.00000  -0.00025  -0.00025   3.14128
   D190       3.14152   0.00001   0.00000   0.00036   0.00036  -3.14131
   D191       1.00989   0.00000  -0.00002   0.00030   0.00029   1.01018
   D192      -1.01002   0.00000   0.00001   0.00026   0.00028  -1.00974
   D193      -1.01012   0.00000   0.00001   0.00023   0.00025  -1.00987
   D194       3.14144   0.00000   0.00000   0.00018   0.00018  -3.14157
   D195       1.12153   0.00000   0.00003   0.00014   0.00017   1.12170
   D196       1.01002   0.00000  -0.00001   0.00027   0.00026   1.01028
   D197      -1.12160   0.00000  -0.00003   0.00022   0.00019  -1.12141
   D198      -3.14151   0.00000   0.00000   0.00018   0.00018  -3.14133
   D199      -3.14152   0.00000   0.00000  -0.00036  -0.00036   3.14130
   D200       1.01011   0.00000  -0.00001  -0.00026  -0.00027   1.00984
   D201      -1.01001   0.00000   0.00001  -0.00031  -0.00029  -1.01030
   D202      -1.00989   0.00000   0.00002  -0.00031  -0.00029  -1.01018
   D203      -3.14144   0.00000   0.00000  -0.00020  -0.00020   3.14155
   D204       1.12162   0.00000   0.00003  -0.00025  -0.00022   1.12140
   D205       1.01001   0.00000  -0.00001  -0.00027  -0.00028   1.00973
   D206      -1.12154   0.00001  -0.00003  -0.00016  -0.00019  -1.12173
   D207       3.14152   0.00000   0.00000  -0.00021  -0.00021   3.14131
   D208       3.14154   0.00000   0.00000   0.00027   0.00027  -3.14138
   D209       1.00990   0.00000  -0.00001   0.00025   0.00023   1.01013
   D210      -1.01000   0.00000   0.00001   0.00019   0.00020  -1.00980
   D211      -1.01010   0.00000   0.00001   0.00016   0.00017  -1.00993
   D212       3.14145   0.00000   0.00000   0.00014   0.00013   3.14158
   D213       1.12155  -0.00001   0.00003   0.00008   0.00011   1.12165
   D214       1.01003   0.00000  -0.00001   0.00021   0.00020   1.01023
   D215      -1.12160   0.00000  -0.00003   0.00019   0.00016  -1.12144
   D216      -3.14150   0.00000   0.00000   0.00013   0.00013  -3.14137
   D217      -3.14153   0.00000   0.00000  -0.00028  -0.00028   3.14137
   D218       1.01010   0.00000  -0.00001  -0.00018  -0.00019   1.00990
   D219      -1.01001  -0.00001   0.00001  -0.00026  -0.00024  -1.01026
   D220      -1.00989   0.00000   0.00002  -0.00026  -0.00024  -1.01013
   D221      -3.14145   0.00000   0.00000  -0.00015  -0.00015   3.14158
   D222       1.12163  -0.00001   0.00003  -0.00023  -0.00020   1.12142
   D223       1.01000   0.00000  -0.00001  -0.00019  -0.00021   1.00979
   D224      -1.12156   0.00001  -0.00003  -0.00009  -0.00012  -1.12168
   D225       3.14152   0.00000   0.00000  -0.00017  -0.00017   3.14135
   D226       3.14156   0.00000   0.00000   0.00017   0.00017  -3.14146
   D227       1.00990   0.00001  -0.00002   0.00020   0.00019   1.01009
   D228      -1.00997   0.00000   0.00001   0.00008   0.00009  -1.00987
   D229      -1.01008   0.00000   0.00001   0.00006   0.00008  -1.01000
   D230       3.14145   0.00000   0.00000   0.00009   0.00009   3.14154
   D231       1.12158  -0.00001   0.00003  -0.00003   0.00000   1.12158
   D232       1.01004   0.00000  -0.00001   0.00016   0.00014   1.01018
   D233      -1.12162   0.00001  -0.00003   0.00019   0.00016  -1.12146
   D234      -3.14148   0.00000   0.00000   0.00006   0.00006  -3.14142
   D235      -3.14156   0.00000   0.00000  -0.00018  -0.00018   3.14145
   D236       1.01002   0.00000  -0.00002  -0.00007  -0.00009   1.00993
   D237      -1.00997  -0.00001   0.00002  -0.00021  -0.00019  -1.01016
   D238      -1.00988  -0.00001   0.00002  -0.00020  -0.00018  -1.01007
   D239      -3.14150   0.00000   0.00000  -0.00010  -0.00010   3.14159
   D240       1.12170  -0.00001   0.00003  -0.00023  -0.00020   1.12150
   D241       1.00996   0.00000  -0.00001  -0.00009  -0.00011   1.00985
   D242      -1.12166   0.00001  -0.00003   0.00001  -0.00002  -1.12167
   D243       3.14154   0.00000   0.00000  -0.00012  -0.00012   3.14142
   D244       3.14158   0.00000   0.00000   0.00006   0.00006  -3.14154
   D245       1.01030   0.00001  -0.00001   0.00012   0.00010   1.01040
   D246      -1.01033   0.00000   0.00001   0.00000   0.00001  -1.01032
   D247      -1.01000  -0.00001   0.00002  -0.00005  -0.00004  -1.01004
   D248      -3.14129   0.00000   0.00000   0.00000   0.00000  -3.14129
   D249       1.12127  -0.00001   0.00003  -0.00012  -0.00009   1.12118
   D250       1.01001   0.00001  -0.00002   0.00010   0.00009   1.01009
   D251      -1.12128   0.00001  -0.00003   0.00016   0.00013  -1.12115
   D252       3.14128   0.00000   0.00000   0.00004   0.00004   3.14132
   D253      -3.14158   0.00000   0.00000  -0.00007  -0.00007   3.14154
   D254       1.00884   0.00002  -0.00002   0.00019   0.00017   1.00901
   D255      -1.00883  -0.00002   0.00002  -0.00029  -0.00028  -1.00911
   D256      -1.00919  -0.00001   0.00002  -0.00016  -0.00014  -1.00933
   D257       3.14123   0.00001   0.00000   0.00009   0.00009   3.14132
   D258       1.12357  -0.00003   0.00003  -0.00039  -0.00035   1.12321
   D259       1.00922   0.00001  -0.00002   0.00004   0.00002   1.00924
   D260      -1.12355   0.00003  -0.00003   0.00029   0.00026  -1.12329
   D261      -3.14121  -0.00001   0.00000  -0.00019  -0.00019  -3.14140
   D262       3.14159   0.00000   0.00000  -0.00002  -0.00002   3.14157
   D263       1.04419   0.00000   0.00000   0.00003   0.00003   1.04422
   D264      -1.04421   0.00000   0.00000  -0.00006  -0.00006  -1.04427
   D265      -1.01277   0.00000   0.00001  -0.00006  -0.00004  -1.01281
   D266      -3.11017   0.00000   0.00001  -0.00001   0.00000  -3.11017
   D267       1.08462   0.00000   0.00001  -0.00010  -0.00009   1.08454
   D268       1.01277   0.00000  -0.00001  -0.00001  -0.00002   1.01275
   D269      -1.08462   0.00000  -0.00001   0.00004   0.00003  -1.08460
   D270       3.11017   0.00000  -0.00001  -0.00005  -0.00006   3.11011
         Item               Value     Threshold  Converged?
 Maximum Force            0.000136     0.000450     YES
 RMS     Force            0.000017     0.000300     YES
 Maximum Displacement     0.039678     0.001800     NO 
 RMS     Displacement     0.008341     0.001200     NO 
 Predicted change in Energy=-3.352748D-07
 GradGradGradGradGradGradGradGradGradGradGradGradGradGradGradGradGradGrad

 Stoichiometry    C31H64
 Framework group  C1[X(C31H64)]
 Deg. of freedom   279
 Full point group                 C1      NOp   1
 Largest Abelian subgroup         C1      NOp   1
 Largest concise Abelian subgroup C1      NOp   1
                         Standard orientation:                         
 ---------------------------------------------------------------------
 Center     Atomic      Atomic             Coordinates (Angstroms)
 Number     Number       Type             X           Y           Z
 ---------------------------------------------------------------------
      1          6           0       19.299138   -0.437829   -0.014383
      2          6           0       18.022669    0.418473   -0.013296
      3          6           0       16.731786   -0.421036   -0.009374
      4          6           0       15.447634    0.427852   -0.008330
      5          6           0       14.157644   -0.412409   -0.004479
      6          6           0       12.873072    0.436086   -0.003619
      7          6           0       11.583585   -0.404921    0.000040
      8          6           0       10.298503    0.442815    0.000607
      9          6           0        9.009476   -0.398911    0.003959
     10          6           0        7.723896    0.448079    0.004140
     11          6           0        6.435347   -0.394385    0.007088
     12          6           0        5.149271    0.451854    0.006803
     13          6           0        3.861210   -0.391359    0.009267
     14          6           0        2.574637    0.454125    0.008466
     15          6           0        1.287070   -0.389844    0.010392
     16          6           0        0.000000    0.454883    0.009043
     17          6           0       -1.287071   -0.389843    0.010401
     18          6           0       -2.574638    0.454125    0.008504
     19          6           0       -3.861210   -0.391359    0.009294
     20          6           0       -5.149272    0.451854    0.006872
     21          6           0       -6.435347   -0.394385    0.007122
     22          6           0       -7.723896    0.448079    0.004226
     23          6           0       -9.009476   -0.398911    0.003990
     24          6           0      -10.298503    0.442815    0.000695
     25          6           0      -11.583585   -0.404921    0.000049
     26          6           0      -12.873072    0.436086   -0.003547
     27          6           0      -14.157644   -0.412409   -0.004503
     28          6           0      -15.447634    0.427852   -0.008291
     29          6           0      -16.731786   -0.421037   -0.009444
     30          6           0      -18.022669    0.418473   -0.013301
     31          6           0      -19.299138   -0.437830   -0.014505
     32          1           0       20.200609    0.185950   -0.017163
     33          1           0       19.341103   -1.083242    0.872145
     34          1           0       19.337650   -1.086140   -0.898952
     35          1           0       18.021514    1.077751   -0.893986
     36          1           0       18.024964    1.080673    0.865199
     37          1           0       16.732215   -1.080944    0.872046
     38          1           0       16.728803   -1.083916   -0.888557
     39          1           0       15.448164    1.087596   -0.889774
     40          1           0       15.451522    1.090556    0.870883
     41          1           0       14.157168   -1.072117    0.876952
     42          1           0       14.153932   -1.075172   -0.883607
     43          1           0       12.873430    1.095800   -0.885049
     44          1           0       12.876530    1.098790    0.875560
     45          1           0       11.583316   -1.064601    0.881501
     46          1           0       11.580414   -1.067731   -0.879064
     47          1           0       10.298693    1.102523   -0.880827
     48          1           0       10.301381    1.105534    0.879775
     49          1           0        9.009344   -1.058567    0.885437
     50          1           0        9.006918   -1.061752   -0.875123
     51          1           0        7.723979    1.107783   -0.877295
     52          1           0        7.726125    1.110805    0.883305
     53          1           0        6.435297   -1.054022    0.888580
     54          1           0        6.433469   -1.057249   -0.871980
     55          1           0        5.149296    1.111557   -0.874633
     56          1           0        5.150791    1.114583    0.885967
     57          1           0        3.861201   -1.050988    0.890766
     58          1           0        3.860060   -1.054233   -0.869794
     59          1           0        2.574639    1.113833   -0.872966
     60          1           0        2.575410    1.116850    0.887634
     61          1           0        1.287074   -1.049473    0.891890
     62          1           0        1.286679   -1.052718   -0.868670
     63          1           0       -0.000003    1.114600   -0.872382
     64          1           0        0.000004    1.117600    0.888218
     65          1           0       -1.287063   -1.049483    0.891892
     66          1           0       -1.286692   -1.052707   -0.868668
     67          1           0       -2.574646    1.113854   -0.872913
     68          1           0       -2.575403    1.116830    0.887688
     69          1           0       -3.861191   -1.051017    0.890772
     70          1           0       -3.860070   -1.054204   -0.869788
     71          1           0       -5.149300    1.111597   -0.874534
     72          1           0       -5.150789    1.114543    0.886066
     73          1           0       -6.435292   -1.054069    0.888579
     74          1           0       -6.433474   -1.057202   -0.871981
     75          1           0       -7.723978    1.107838   -0.877168
     76          1           0       -7.726125    1.110750    0.883432
     77          1           0       -9.009344   -1.058628    0.885422
     78          1           0       -9.006919   -1.061691   -0.875139
     79          1           0      -10.298687    1.102594   -0.880685
     80          1           0      -10.301388    1.105464    0.879916
     81          1           0      -11.583322   -1.064677    0.881453
     82          1           0      -11.580408   -1.067655   -0.879112
     83          1           0      -12.873419    1.095882   -0.884916
     84          1           0      -12.876541    1.098709    0.875693
     85          1           0      -14.157179   -1.072201    0.876864
     86          1           0      -14.153920   -1.075088   -0.883695
     87          1           0      -15.448150    1.087685   -0.889668
     88          1           0      -15.451538    1.090467    0.870989
     89          1           0      -16.732229   -1.081036    0.871908
     90          1           0      -16.728788   -1.083825   -0.888696
     91          1           0      -18.021497    1.077845   -0.893920
     92          1           0      -18.024981    1.080579    0.865265
     93          1           0      -20.200609    0.185950   -0.017231
     94          1           0      -19.341118   -1.083340    0.871952
     95          1           0      -19.337634   -1.086043   -0.899145
 ---------------------------------------------------------------------
 Rotational constants (GHZ):      2.6784832      0.0086450      0.0086314
 Standard basis: 6-31G (6D, 7F)
 There are   407 symmetry adapted cartesian basis functions of A   symmetry.
 There are   407 symmetry adapted basis functions of A   symmetry.
   407 basis functions,   938 primitive gaussians,   407 cartesian basis functions
   125 alpha electrons      125 beta electrons
       nuclear repulsion energy      2430.7181659498 Hartrees.
 NAtoms=   95 NActive=   95 NUniq=   95 SFac= 1.00D+00 NAtFMM=   60 NAOKFM=T Big=T
 Integral buffers will be    262144 words long.
 Raffenetti 2 integral format.
 Two-electron integral symmetry is turned on.
 One-electron integrals computed using PRISM.
 NBasis=   407 RedAO= T EigKep=  3.27D-03  NBF=   407
 NBsUse=   407 1.00D-06 EigRej= -1.00D+00 NBFU=   407
 Initial guess from the checkpoint file:  "C:\Users\GHS Azim Shah\Desktop\comp10.chk"
 B after Tr=     0.000000    0.000000    0.000000
         Rot=    1.000000    0.000666    0.000000    0.000000 Ang=   0.08 deg.
 ExpMin= 1.61D-01 ExpMax= 3.05D+03 ExpMxC= 4.57D+02 IAcc=1 IRadAn=         1 AccDes= 0.00D+00
 Harris functional with IExCor=  402 and IRadAn=       1 diagonalized for initial guess.
 HarFok:  IExCor=  402 AccDes= 0.00D+00 IRadAn=         1 IDoV= 1 UseB2=F ITyADJ=14
 ICtDFT=  3500011 ScaDFX=  1.000000  1.000000  1.000000  1.000000
 FoFCou: FMM=F IPFlag=           0 FMFlag=      100000 FMFlg1=        2001
         NFxFlg=           0 DoJE=T BraDBF=F KetDBF=T FulRan=T
         wScrn=  0.000000 ICntrl=     500 IOpCl=  0 I1Cent=   200000004 NGrid=           0
         NMat0=    1 NMatS0=      1 NMatT0=    0 NMatD0=    1 NMtDS0=    0 NMtDT0=    0
 Petite list used in FoFCou.
 Requested convergence on RMS density matrix=1.00D-08 within 128 cycles.
 Requested convergence on MAX density matrix=1.00D-06.
 Requested convergence on             energy=1.00D-06.
 No special actions if energy rises.
 Integral accuracy reduced to 1.0D-05 until final iterations.
 Initial convergence to 1.0D-05 achieved.  Increase integral accuracy.
 SCF Done:  E(RB3LYP) =  -1219.63082587     A.U. after    7 cycles
            NFock=  7  Conv=0.44D-08     -V/T= 2.0060
 Calling FoFJK, ICntrl=      2127 FMM=T ISym2X=0 I1Cent= 0 IOpClX= 0 NMat=1 NMatS=1 NMatT=0.
 ***** Axes restored to original set *****
 -------------------------------------------------------------------
 Center     Atomic                   Forces (Hartrees/Bohr)
 Number     Number              X              Y              Z
 -------------------------------------------------------------------
      1        6          -0.000004964   -0.000002665   -0.000000820
      2        6           0.000002815    0.000004776   -0.000000932
      3        6           0.000000424    0.000002725   -0.000000672
      4        6           0.000001787    0.000006098    0.000000442
      5        6           0.000006292   -0.000003276   -0.000000583
      6        6           0.000002444    0.000006791    0.000000430
      7        6           0.000005962   -0.000007522   -0.000000606
      8        6           0.000000652    0.000010322    0.000000340
      9        6           0.000004568   -0.000010753   -0.000000526
     10        6          -0.000001397    0.000012319    0.000000242
     11        6           0.000003611   -0.000012684   -0.000000513
     12        6          -0.000002323    0.000013254    0.000000164
     13        6           0.000003128   -0.000013497   -0.000000459
     14        6          -0.000002604    0.000013623    0.000000107
     15        6           0.000002832   -0.000013790   -0.000000442
     16        6          -0.000002727    0.000013715    0.000000076
     17        6           0.000002614   -0.000013851   -0.000000433
     18        6          -0.000002673    0.000013600    0.000000109
     19        6           0.000002147   -0.000013671   -0.000000481
     20        6          -0.000002840    0.000013153    0.000000130
     21        6           0.000001376   -0.000013113   -0.000000483
     22        6          -0.000003282    0.000011925    0.000000241
     23        6          -0.000000244   -0.000011676   -0.000000551
     24        6          -0.000004441    0.000009310    0.000000295
     25        6          -0.000002791   -0.000009194   -0.000000555
     26        6          -0.000004722    0.000005407    0.000000401
     27        6          -0.000004663   -0.000005388   -0.000000599
     28        6          -0.000003824    0.000004976    0.000000446
     29        6          -0.000001537    0.000002335   -0.000000710
     30        6          -0.000004315    0.000003418   -0.000000872
     31        6           0.000005576   -0.000000593   -0.000000870
     32        1          -0.000006009   -0.000004820    0.000000348
     33        1          -0.000004399   -0.000002214    0.000001876
     34        1          -0.000003331   -0.000002754   -0.000002678
     35        1           0.000005111   -0.000001722   -0.000001760
     36        1           0.000006650   -0.000003475    0.000001734
     37        1          -0.000002835    0.000002928    0.000001410
     38        1          -0.000005733    0.000003966   -0.000001446
     39        1          -0.000000815   -0.000000995   -0.000001489
     40        1           0.000002010   -0.000003411    0.000001585
     41        1           0.000001201    0.000001721    0.000000284
     42        1          -0.000001356    0.000002189   -0.000000132
     43        1          -0.000001256   -0.000000255    0.000000276
     44        1           0.000001597   -0.000003418   -0.000000039
     45        1           0.000000687    0.000001417   -0.000000675
     46        1          -0.000001489    0.000001414    0.000000882
     47        1          -0.000001114    0.000000814    0.000001185
     48        1           0.000001540   -0.000003094   -0.000000826
     49        1           0.000000554    0.000001304   -0.000001176
     50        1          -0.000001162    0.000000726    0.000001468
     51        1          -0.000001069    0.000001368    0.000001502
     52        1           0.000001365   -0.000003100   -0.000001060
     53        1           0.000000390    0.000001282   -0.000001311
     54        1          -0.000000781    0.000000394    0.000001651
     55        1          -0.000000868    0.000001738    0.000001609
     56        1           0.000001166   -0.000003257   -0.000001095
     57        1           0.000000118    0.000001367   -0.000001327
     58        1          -0.000000481    0.000000191    0.000001717
     59        1          -0.000000661    0.000001930    0.000001649
     60        1           0.000000944   -0.000003380   -0.000001098
     61        1          -0.000000150    0.000001395   -0.000001329
     62        1          -0.000000160    0.000000149    0.000001746
     63        1          -0.000000386    0.000002038    0.000001659
     64        1           0.000000700   -0.000003461   -0.000001090
     65        1          -0.000000449    0.000001355   -0.000001328
     66        1           0.000000112    0.000000166    0.000001745
     67        1          -0.000000145    0.000002046    0.000001658
     68        1           0.000000429   -0.000003483   -0.000001089
     69        1          -0.000000656    0.000001259   -0.000001326
     70        1           0.000000410    0.000000349    0.000001724
     71        1           0.000000147    0.000001919    0.000001614
     72        1           0.000000136   -0.000003435   -0.000001091
     73        1          -0.000000892    0.000001118   -0.000001302
     74        1           0.000000661    0.000000573    0.000001660
     75        1           0.000000430    0.000001684    0.000001519
     76        1          -0.000000078   -0.000003401   -0.000001040
     77        1          -0.000001030    0.000001060   -0.000001168
     78        1           0.000000826    0.000001053    0.000001469
     79        1           0.000000749    0.000001143    0.000001184
     80        1          -0.000000275   -0.000003405   -0.000000820
     81        1          -0.000001215    0.000001192   -0.000000654
     82        1           0.000000928    0.000001754    0.000000898
     83        1           0.000001200    0.000000208    0.000000284
     84        1          -0.000000221   -0.000003738   -0.000000023
     85        1          -0.000001751    0.000001221    0.000000286
     86        1           0.000000500    0.000002470   -0.000000136
     87        1           0.000001107   -0.000000662   -0.000001473
     88        1          -0.000000614   -0.000003904    0.000001598
     89        1           0.000001510    0.000003815    0.000001398
     90        1           0.000003887    0.000005776   -0.000001462
     91        1          -0.000004055   -0.000003516   -0.000001761
     92        1          -0.000004924   -0.000005683    0.000001736
     93        1           0.000007390   -0.000002235    0.000000349
     94        1           0.000004892   -0.000000396    0.000001873
     95        1           0.000004135   -0.000001351   -0.000002686
 -------------------------------------------------------------------
 Cartesian Forces:  Max     0.000013851 RMS     0.000003914

 GradGradGradGradGradGradGradGradGradGradGradGradGradGradGradGradGradGrad
 Berny optimization.
 Using GEDIIS/GDIIS optimizer.
 FormGI is forming the generalized inverse of G from B-inverse, IUseBI=4.
 Internal  Forces:  Max     0.000028045 RMS     0.000007399
 Search for a local minimum.
 Step number   6 out of a maximum of  560
 All quantities printed in internal units (Hartrees-Bohrs-Radians)
 Mixed Optimization -- En-DIIS/RFO-DIIS
 Swapping is turned off.
 Update second derivatives using D2CorX and points    3    4    5    6
 DE= -4.53D-08 DEPred=-3.35D-07 R= 1.35D-01
 Trust test= 1.35D-01 RLast= 4.35D-03 DXMaxT set to 8.49D-01
 ITU=  0  1  1  1  1  0
     Eigenvalues ---    0.00461   0.00461   0.00461   0.00461   0.00461
     Eigenvalues ---    0.00461   0.00461   0.00461   0.00461   0.00461
     Eigenvalues ---    0.00462   0.00462   0.00462   0.00462   0.00462
     Eigenvalues ---    0.00462   0.00462   0.00462   0.00462   0.00462
     Eigenvalues ---    0.00462   0.00462   0.00462   0.00462   0.00462
     Eigenvalues ---    0.00463   0.00463   0.00463   0.00463   0.00707
     Eigenvalues ---    0.03519   0.03519   0.03520   0.03521   0.03521
     Eigenvalues ---    0.03521   0.03521   0.03521   0.03521   0.03521
     Eigenvalues ---    0.03521   0.03521   0.03522   0.03522   0.03523
     Eigenvalues ---    0.03523   0.03524   0.03524   0.03524   0.03524
     Eigenvalues ---    0.03524   0.03524   0.03525   0.03525   0.03525
     Eigenvalues ---    0.03525   0.03553   0.03553   0.04153   0.04288
     Eigenvalues ---    0.04878   0.04878   0.04878   0.04878   0.04878
     Eigenvalues ---    0.04878   0.04878   0.04878   0.04878   0.04879
     Eigenvalues ---    0.04879   0.04879   0.04879   0.04879   0.04879
     Eigenvalues ---    0.04879   0.04879   0.04879   0.04879   0.04879
     Eigenvalues ---    0.04879   0.04879   0.04879   0.04880   0.04880
     Eigenvalues ---    0.04880   0.04885   0.05260   0.05526   0.05527
     Eigenvalues ---    0.05585   0.05621   0.08472   0.08508   0.08525
     Eigenvalues ---    0.08525   0.08526   0.08526   0.08526   0.08526
     Eigenvalues ---    0.08526   0.08526   0.08526   0.08526   0.08526
     Eigenvalues ---    0.08527   0.08527   0.08531   0.08531   0.08531
     Eigenvalues ---    0.08531   0.08531   0.08531   0.08531   0.08531
     Eigenvalues ---    0.08531   0.08532   0.08532   0.08532   0.08535
     Eigenvalues ---    0.08722   0.12294   0.12294   0.12332   0.12332
     Eigenvalues ---    0.12332   0.12333   0.12333   0.12333   0.12333
     Eigenvalues ---    0.12333   0.12333   0.12333   0.12333   0.12334
     Eigenvalues ---    0.12334   0.12336   0.12336   0.12336   0.12336
     Eigenvalues ---    0.12337   0.12337   0.12337   0.12337   0.12337
     Eigenvalues ---    0.12337   0.12337   0.12338   0.12339   0.12341
     Eigenvalues ---    0.15914   0.16000   0.16000   0.16000   0.16000
     Eigenvalues ---    0.16205   0.21415   0.21903   0.21904   0.21911
     Eigenvalues ---    0.21911   0.21911   0.21911   0.21911   0.21911
     Eigenvalues ---    0.21911   0.21911   0.21911   0.21911   0.21911
     Eigenvalues ---    0.21912   0.21912   0.21912   0.21912   0.21912
     Eigenvalues ---    0.21912   0.21912   0.21912   0.21912   0.21912
     Eigenvalues ---    0.21912   0.21912   0.21914   0.22495   0.23321
     Eigenvalues ---    0.27940   0.30072   0.30076   0.30076   0.30076
     Eigenvalues ---    0.30076   0.30076   0.30076   0.30077   0.30077
     Eigenvalues ---    0.30078   0.30078   0.30079   0.30079   0.30079
     Eigenvalues ---    0.30079   0.30079   0.30079   0.30079   0.30079
     Eigenvalues ---    0.30080   0.30080   0.30082   0.30084   0.30085
     Eigenvalues ---    0.30085   0.30087   0.30088   0.30119   0.31550
     Eigenvalues ---    0.32211   0.32276   0.32276   0.32276   0.32276
     Eigenvalues ---    0.32277   0.32278   0.32278   0.32278   0.32278
     Eigenvalues ---    0.32279   0.32279   0.32282   0.32282   0.32282
     Eigenvalues ---    0.32282   0.32282   0.32282   0.32282   0.32282
     Eigenvalues ---    0.32282   0.32282   0.32282   0.32282   0.32282
     Eigenvalues ---    0.32282   0.32282   0.32283   0.32283   0.32283
     Eigenvalues ---    0.32283   0.32283   0.32283   0.32283   0.32283
     Eigenvalues ---    0.32283   0.32283   0.32283   0.32283   0.32283
     Eigenvalues ---    0.32283   0.32283   0.32283   0.32283   0.32283
     Eigenvalues ---    0.32284   0.32284   0.32284   0.32286   0.32288
     Eigenvalues ---    0.32288   0.32288   0.32289   0.32289   0.32289
     Eigenvalues ---    0.32290   0.32290   0.32290   0.32290   0.32290
     Eigenvalues ---    0.32290   0.32293   0.32371   0.34035
 En-DIIS/RFO-DIIS IScMMF=        0 using points:     6    5    4    3
 RFO step:  Lambda=-1.20961700D-07.
 DidBck=T Rises=F RFO-DIIS coefs:    0.57345    0.46924   -0.04852    0.00583
 Iteration  1 RMS(Cart)=  0.01321023 RMS(Int)=  0.00000415
 Iteration  2 RMS(Cart)=  0.00003160 RMS(Int)=  0.00000003
 Iteration  3 RMS(Cart)=  0.00000000 RMS(Int)=  0.00000003
 Variable       Old X    -DE/DX   Delta X   Delta X   Delta X     New X
                                 (Linear)    (Quad)   (Total)
    R1        2.90467   0.00002   0.00018  -0.00041  -0.00023   2.90444
    R2        2.07161   0.00000  -0.00005   0.00008   0.00004   2.07165
    R3        2.07375   0.00000  -0.00004   0.00009   0.00004   2.07380
    R4        2.07375   0.00000  -0.00004   0.00009   0.00004   2.07380
    R5        2.90992   0.00000   0.00001  -0.00010  -0.00009   2.90982
    R6        2.07893   0.00000  -0.00001   0.00003   0.00002   2.07895
    R7        2.07893   0.00000  -0.00001   0.00003   0.00002   2.07895
    R8        2.90899   0.00001   0.00005  -0.00019  -0.00014   2.90884
    R9        2.08074   0.00000  -0.00001   0.00005   0.00003   2.08078
   R10        2.08074   0.00000  -0.00002   0.00005   0.00003   2.08078
   R11        2.90928   0.00001   0.00003  -0.00015  -0.00012   2.90915
   R12        2.08059   0.00000  -0.00001   0.00005   0.00004   2.08063
   R13        2.08060   0.00000  -0.00002   0.00005   0.00004   2.08063
   R14        2.90924   0.00000   0.00000  -0.00011  -0.00010   2.90914
   R15        2.08053   0.00000   0.00000   0.00003   0.00003   2.08056
   R16        2.08053   0.00000  -0.00001   0.00003   0.00003   2.08056
   R17        2.90925   0.00000  -0.00001  -0.00008  -0.00009   2.90916
   R18        2.08054   0.00000   0.00000   0.00003   0.00003   2.08056
   R19        2.08054   0.00000   0.00000   0.00003   0.00002   2.08056
   R20        2.90925   0.00000  -0.00002  -0.00006  -0.00008   2.90917
   R21        2.08054   0.00000   0.00000   0.00002   0.00002   2.08057
   R22        2.08055   0.00000   0.00000   0.00002   0.00002   2.08057
   R23        2.90926   0.00000  -0.00003  -0.00005  -0.00007   2.90919
   R24        2.08054   0.00000   0.00000   0.00002   0.00002   2.08056
   R25        2.08054   0.00000   0.00000   0.00002   0.00002   2.08056
   R26        2.90926   0.00000  -0.00003  -0.00004  -0.00007   2.90919
   R27        2.08054   0.00000   0.00000   0.00002   0.00002   2.08057
   R28        2.08055   0.00000   0.00000   0.00002   0.00002   2.08057
   R29        2.90927  -0.00001  -0.00004  -0.00004  -0.00007   2.90919
   R30        2.08053   0.00000   0.00000   0.00002   0.00002   2.08056
   R31        2.08054   0.00000   0.00000   0.00002   0.00002   2.08056
   R32        2.90926  -0.00001  -0.00004  -0.00003  -0.00007   2.90919
   R33        2.08055   0.00000   0.00000   0.00002   0.00002   2.08057
   R34        2.08055   0.00000   0.00000   0.00002   0.00002   2.08057
   R35        2.90927  -0.00001  -0.00004  -0.00003  -0.00007   2.90920
   R36        2.08053   0.00000   0.00000   0.00002   0.00002   2.08056
   R37        2.08054   0.00000   0.00000   0.00002   0.00002   2.08056
[truncated: 232,460 more chars]
