# Supplementary material for: Phytochemical profiling of Vitex negundo seeds via UHPLC-QTOF-MS/MS analyses with antimicrobial evaluation and in silico targeting of DNA Gyrase B and Secreted Aspartic Proteinase 2 (SAP2)
Source: PLoS One. 2026 Mar 13;21(3):e0343965. doi: 10.1371/journal.pone.0343965 (PMC12987476; doi:10.1371/journal.pone.0343965)
Supplement: S8 Data — (ZIP) [file pone.0343965.s009.zip › PONE-D-25-51583/Vitex Raw material/DFT Vitex all data/comp10/comp10.sdf]

Fragment
  Chem3D Core 12.0.203202405523D

 95 94  0  0  0  0  0  0  0  0999 V2000
  -22.2145   -3.9470    0.0000 C   0  0  0  0  0  0  0  0  0  0  0  0
  -21.1601   -2.8481    0.0000 C   0  0  0  0  0  0  0  0  0  0  0  0
  -19.7722   -3.4752    0.0000 C   0  0  0  0  0  0  0  0  0  0  0  0
  -18.7177   -2.3763    0.0000 C   0  0  0  0  0  0  0  0  0  0  0  0
  -17.3298   -3.0035    0.0000 C   0  0  0  0  0  0  0  0  0  0  0  0
  -16.2754   -1.9045    0.0000 C   0  0  0  0  0  0  0  0  0  0  0  0
  -14.8875   -2.5317    0.0000 C   0  0  0  0  0  0  0  0  0  0  0  0
  -13.8330   -1.4328    0.0000 C   0  0  0  0  0  0  0  0  0  0  0  0
  -12.4452   -2.0600    0.0000 C   0  0  0  0  0  0  0  0  0  0  0  0
  -11.3907   -0.9610    0.0000 C   0  0  0  0  0  0  0  0  0  0  0  0
  -10.0028   -1.5882    0.0000 C   0  0  0  0  0  0  0  0  0  0  0  0
   -8.9483   -0.4893    0.0000 C   0  0  0  0  0  0  0  0  0  0  0  0
   -7.5605   -1.1164    0.0000 C   0  0  0  0  0  0  0  0  0  0  0  0
   -6.5060   -0.0175    0.0000 C   0  0  0  0  0  0  0  0  0  0  0  0
   -5.1181   -0.6447    0.0000 C   0  0  0  0  0  0  0  0  0  0  0  0
   -4.0636    0.4542    0.0000 C   0  0  0  0  0  0  0  0  0  0  0  0
   -2.6758   -0.1729    0.0000 C   0  0  0  0  0  0  0  0  0  0  0  0
   -1.6213    0.9260    0.0000 C   0  0  0  0  0  0  0  0  0  0  0  0
   -0.2334    0.2988    0.0000 C   0  0  0  0  0  0  0  0  0  0  0  0
    0.8210    1.3977    0.0000 C   0  0  0  0  0  0  0  0  0  0  0  0
    2.2089    0.7706    0.0000 C   0  0  0  0  0  0  0  0  0  0  0  0
    3.2634    1.8695    0.0000 C   0  0  0  0  0  0  0  0  0  0  0  0
    4.6513    1.2423    0.0000 C   0  0  0  0  0  0  0  0  0  0  0  0
    5.7057    2.3412    0.0000 C   0  0  0  0  0  0  0  0  0  0  0  0
    7.0936    1.7141    0.0000 C   0  0  0  0  0  0  0  0  0  0  0  0
    8.1481    2.8130    0.0000 C   0  0  0  0  0  0  0  0  0  0  0  0
    9.5360    2.1858    0.0000 C   0  0  0  0  0  0  0  0  0  0  0  0
   10.5904    3.2848    0.0000 C   0  0  0  0  0  0  0  0  0  0  0  0
   11.9783    2.6576    0.0000 C   0  0  0  0  0  0  0  0  0  0  0  0
   13.0328    3.7565    0.0000 C   0  0  0  0  0  0  0  0  0  0  0  0
   14.4207    3.1293    0.0000 C   0  0  0  0  0  0  0  0  0  0  0  0
  -23.2288   -3.4886    0.0000 H   0  0  0  0  0  0  0  0  0  0  0  0
  -22.0928   -4.5772   -0.9093 H   0  0  0  0  0  0  0  0  0  0  0  0
  -22.0927   -4.5778    0.9088 H   0  0  0  0  0  0  0  0  0  0  0  0
  -21.2818   -2.2178    0.9093 H   0  0  0  0  0  0  0  0  0  0  0  0
  -21.2819   -2.2172   -0.9088 H   0  0  0  0  0  0  0  0  0  0  0  0
  -19.6505   -4.1055   -0.9093 H   0  0  0  0  0  0  0  0  0  0  0  0
  -19.6503   -4.1061    0.9088 H   0  0  0  0  0  0  0  0  0  0  0  0
  -18.8395   -1.7461    0.9093 H   0  0  0  0  0  0  0  0  0  0  0  0
  -18.8396   -1.7454   -0.9088 H   0  0  0  0  0  0  0  0  0  0  0  0
  -17.2081   -3.6337   -0.9093 H   0  0  0  0  0  0  0  0  0  0  0  0
  -17.2080   -3.6343    0.9088 H   0  0  0  0  0  0  0  0  0  0  0  0
  -16.3971   -1.2743    0.9093 H   0  0  0  0  0  0  0  0  0  0  0  0
  -16.3972   -1.2737   -0.9088 H   0  0  0  0  0  0  0  0  0  0  0  0
  -14.7658   -3.1619   -0.9093 H   0  0  0  0  0  0  0  0  0  0  0  0
  -14.7656   -3.1626    0.9088 H   0  0  0  0  0  0  0  0  0  0  0  0
  -13.9548   -0.8026    0.9093 H   0  0  0  0  0  0  0  0  0  0  0  0
  -13.9549   -0.8019   -0.9088 H   0  0  0  0  0  0  0  0  0  0  0  0
  -12.3234   -2.6902   -0.9093 H   0  0  0  0  0  0  0  0  0  0  0  0
  -12.3233   -2.6908    0.9088 H   0  0  0  0  0  0  0  0  0  0  0  0
  -11.5124   -0.3308    0.9093 H   0  0  0  0  0  0  0  0  0  0  0  0
  -11.5125   -0.3302   -0.9088 H   0  0  0  0  0  0  0  0  0  0  0  0
   -9.8811   -2.2184   -0.9093 H   0  0  0  0  0  0  0  0  0  0  0  0
   -9.8810   -2.2191    0.9088 H   0  0  0  0  0  0  0  0  0  0  0  0
   -9.0701    0.1410    0.9093 H   0  0  0  0  0  0  0  0  0  0  0  0
   -9.0702    0.1416   -0.9088 H   0  0  0  0  0  0  0  0  0  0  0  0
   -7.4387   -1.7467   -0.9093 H   0  0  0  0  0  0  0  0  0  0  0  0
   -7.4386   -1.7473    0.9088 H   0  0  0  0  0  0  0  0  0  0  0  0
   -6.6277    0.6127    0.9093 H   0  0  0  0  0  0  0  0  0  0  0  0
   -6.6278    0.6133   -0.9088 H   0  0  0  0  0  0  0  0  0  0  0  0
   -4.9964   -1.2749   -0.9093 H   0  0  0  0  0  0  0  0  0  0  0  0
   -4.9963   -1.2755    0.9088 H   0  0  0  0  0  0  0  0  0  0  0  0
   -4.1854    1.0845    0.9093 H   0  0  0  0  0  0  0  0  0  0  0  0
   -4.1855    1.0851   -0.9088 H   0  0  0  0  0  0  0  0  0  0  0  0
   -2.5540   -0.8032   -0.9093 H   0  0  0  0  0  0  0  0  0  0  0  0
   -2.5539   -0.8038    0.9088 H   0  0  0  0  0  0  0  0  0  0  0  0
   -1.7430    1.5562    0.9093 H   0  0  0  0  0  0  0  0  0  0  0  0
   -1.7432    1.5568   -0.9088 H   0  0  0  0  0  0  0  0  0  0  0  0
   -0.1117   -0.3314   -0.9093 H   0  0  0  0  0  0  0  0  0  0  0  0
   -0.1116   -0.3320    0.9088 H   0  0  0  0  0  0  0  0  0  0  0  0
    0.6993    2.0280    0.9093 H   0  0  0  0  0  0  0  0  0  0  0  0
    0.6992    2.0286   -0.9088 H   0  0  0  0  0  0  0  0  0  0  0  0
    2.3307    0.1403   -0.9093 H   0  0  0  0  0  0  0  0  0  0  0  0
    2.3308    0.1397    0.9088 H   0  0  0  0  0  0  0  0  0  0  0  0
    3.1417    2.4997    0.9093 H   0  0  0  0  0  0  0  0  0  0  0  0
    3.1415    2.5004   -0.9088 H   0  0  0  0  0  0  0  0  0  0  0  0
    4.7730    0.6121   -0.9093 H   0  0  0  0  0  0  0  0  0  0  0  0
    4.7731    0.6115    0.9088 H   0  0  0  0  0  0  0  0  0  0  0  0
    5.5840    2.9715    0.9093 H   0  0  0  0  0  0  0  0  0  0  0  0
    5.5839    2.9721   -0.9088 H   0  0  0  0  0  0  0  0  0  0  0  0
    7.2153    1.0838   -0.9093 H   0  0  0  0  0  0  0  0  0  0  0  0
    7.2155    1.0832    0.9088 H   0  0  0  0  0  0  0  0  0  0  0  0
    8.0264    3.4432    0.9093 H   0  0  0  0  0  0  0  0  0  0  0  0
    8.0262    3.4439   -0.9088 H   0  0  0  0  0  0  0  0  0  0  0  0
    9.6577    1.5556   -0.9093 H   0  0  0  0  0  0  0  0  0  0  0  0
    9.6578    1.5550    0.9088 H   0  0  0  0  0  0  0  0  0  0  0  0
   10.4687    3.9150    0.9093 H   0  0  0  0  0  0  0  0  0  0  0  0
   10.4686    3.9156   -0.9088 H   0  0  0  0  0  0  0  0  0  0  0  0
   12.1000    2.0274   -0.9093 H   0  0  0  0  0  0  0  0  0  0  0  0
   12.1002    2.0267    0.9088 H   0  0  0  0  0  0  0  0  0  0  0  0
   12.9110    4.3867    0.9093 H   0  0  0  0  0  0  0  0  0  0  0  0
   12.9109    4.3874   -0.9088 H   0  0  0  0  0  0  0  0  0  0  0  0
   15.1913    3.9324    0.0000 H   0  0  0  0  0  0  0  0  0  0  0  0
   14.5424    2.4991   -0.9093 H   0  0  0  0  0  0  0  0  0  0  0  0
   14.5425    2.4985    0.9088 H   0  0  0  0  0  0  0  0  0  0  0  0
  1  2  1  0      
  1 32  1  0      
  1 33  1  0      
  1 34  1  0      
  2  3  1  0      
  2 35  1  0      
  2 36  1  0      
  3  4  1  0      
  3 37  1  0      
  3 38  1  0      
  4  5  1  0      
  4 39  1  0      
  4 40  1  0      
  5  6  1  0      
  5 41  1  0      
  5 42  1  0      
  6  7  1  0      
  6 43  1  0      
  6 44  1  0      
  7  8  1  0      
  7 45  1  0      
  7 46  1  0      
  8  9  1  0      
  8 47  1  0      
  8 48  1  0      
  9 10  1  0      
  9 49  1  0      
  9 50  1  0      
 10 11  1  0      
 10 51  1  0      
 10 52  1  0      
 11 12  1  0      
 11 53  1  0      
 11 54  1  0      
 12 13  1  0      
 12 55  1  0      
 12 56  1  0      
 13 14  1  0      
 13 57  1  0      
 13 58  1  0      
 14 15  1  0      
 14 59  1  0      
 14 60  1  0      
 15 16  1  0      
 15 61  1  0      
 15 62  1  0      
 16 17  1  0      
 16 63  1  0      
 16 64  1  0      
 17 18  1  0      
 17 65  1  0      
 17 66  1  0      
 18 19  1  0      
 18 67  1  0      
 18 68  1  0      
 19 20  1  0      
 19 69  1  0      
 19 70  1  0      
 20 21  1  0      
 20 71  1  0      
 20 72  1  0      
 21 22  1  0      
 21 73  1  0      
 21 74  1  0      
 22 23  1  0      
 22 75  1  0      
 22 76  1  0      
 23 24  1  0      
 23 77  1  0      
 23 78  1  0      
 24 25  1  0      
 24 79  1  0      
 24 80  1  0      
 25 26  1  0      
 25 81  1  0      
 25 82  1  0      
 26 27  1  0      
 26 83  1  0      
 26 84  1  0      
 27 28  1  0      
 27 85  1  0      
 27 86  1  0      
 28 29  1  0      
 28 87  1  0      
 28 88  1  0      
 29 30  1  0      
 29 89  1  0      
 29 90  1  0      
 30 31  1  0      
 30 91  1  0      
 30 92  1  0      
 31 93  1  0      
 31 94  1  0      
 31 95  1  0      
M  END
$$$$
