# Supplementary material for: Phytochemical profiling of Vitex negundo seeds via UHPLC-QTOF-MS/MS analyses with antimicrobial evaluation and in silico targeting of DNA Gyrase B and Secreted Aspartic Proteinase 2 (SAP2)
Source: PLoS One. 2026 Mar 13;21(3):e0343965. doi: 10.1371/journal.pone.0343965 (PMC12987476; doi:10.1371/journal.pone.0343965)
Supplement: S8 Data — (ZIP) [file pone.0343965.s009.zip › PONE-D-25-51583/Vitex Raw material/DFT Vitex all data/comp8/C8.logfile]

<Sep02-2025> <16:41:01>  AMS 2025.104  RunTime: Sep02-2025 16:41:01  ShM Nodes: 1  Procs: 2
<Sep02-2025> <16:41:01>  ADF 2025.104  RunTime: Sep02-2025 16:41:01  ShM Nodes: 1  Procs: 2
<Sep02-2025> <16:41:01>  *** (NO TITLE) ***
<Sep02-2025> <16:41:02>  DIRAC 2025.104  RunTime: Sep02-2025 16:41:02  ShM Nodes: 1  Procs: 1
<Sep02-2025> <16:41:02>  Carbon (DZ, 1s frozen)
<Sep02-2025> <16:41:02>  Net Charge: 0 (Nuclei minus Electrons)
<Sep02-2025> <16:41:02>  Symmetry  : ATOM
<Sep02-2025> <16:41:02>  Coordinates
<Sep02-2025> <16:41:02>     Atom         X           Y           Z   (Angstrom)
<Sep02-2025> <16:41:02>     1.C         0.000000    0.000000    0.000000
<Sep02-2025> <16:41:02>  >>>> CORORT
<Sep02-2025> <16:41:02>  >>>> CLSMAT
<Sep02-2025> <16:41:02>  >>>> ORTHON
<Sep02-2025> <16:41:02>  >>>> GENPT
<Sep02-2025> <16:41:02>  Block Length=  68
<Sep02-2025> <16:41:02>  >>>> PTBAS
<Sep02-2025> <16:41:02>  >>>> CYCLE
<Sep02-2025> <16:41:02>              |Error|         MaxErr       Wt(A-DIIS)
<Sep02-2025> <16:41:02>      1      0.00000000      0.00000000
<Sep02-2025> <16:41:02>      2      0.96064530      0.85132506
<Sep02-2025> <16:41:02>      3      0.70148959      0.61101908    100.0
<Sep02-2025> <16:41:02>      4      0.24621428      0.20460562    100.0
<Sep02-2025> <16:41:02>      5      0.19759987      0.16578230    100.0
<Sep02-2025> <16:41:02>      6      0.15165857      0.12618561    100.0
<Sep02-2025> <16:41:02>      7      0.02169036      0.01810923     17.3
<Sep02-2025> <16:41:02>      8      0.00301249      0.00251336      1.5
<Sep02-2025> <16:41:02>      9      0.00003840      0.00003205      0.0
<Sep02-2025> <16:41:02>     10      0.00000001      0.00000001      0.0
<Sep02-2025> <16:41:02>  SCF converged
<Sep02-2025> <16:41:02>     11      0.00000000      0.00000000      0.0
<Sep02-2025> <16:41:02>  >>>> POPAN
<Sep02-2025> <16:41:02>  >>>> DEBYE
<Sep02-2025> <16:41:02>  DIRAC 2025.104  RunTime: Sep02-2025 16:41:02  ShM Nodes: 1  Procs: 1
<Sep02-2025> <16:41:03>  Oxygen (DZ, 1s frozen)
<Sep02-2025> <16:41:03>  Net Charge: 0 (Nuclei minus Electrons)
<Sep02-2025> <16:41:03>  Symmetry  : ATOM
<Sep02-2025> <16:41:03>  Coordinates
<Sep02-2025> <16:41:03>     Atom         X           Y           Z   (Angstrom)
<Sep02-2025> <16:41:03>     1.O         0.000000    0.000000    0.000000
<Sep02-2025> <16:41:03>  >>>> CORORT
<Sep02-2025> <16:41:03>  >>>> CLSMAT
<Sep02-2025> <16:41:03>  >>>> ORTHON
<Sep02-2025> <16:41:03>  >>>> GENPT
<Sep02-2025> <16:41:03>  Block Length=  68
<Sep02-2025> <16:41:03>  >>>> PTBAS
<Sep02-2025> <16:41:03>  >>>> CYCLE
<Sep02-2025> <16:41:03>              |Error|         MaxErr       Wt(A-DIIS)
<Sep02-2025> <16:41:03>      1      0.00000000      0.00000000
<Sep02-2025> <16:41:03>      2      2.51396012      1.84561276
<Sep02-2025> <16:41:03>      3      2.39439105      1.62820035    100.0
<Sep02-2025> <16:41:03>      4      0.45589988      0.27619637    100.0
<Sep02-2025> <16:41:03>      5      0.50298044      0.30702678    100.0
<Sep02-2025> <16:41:03>      6      0.01864829      0.01143228     10.5
<Sep02-2025> <16:41:03>      7      0.00209905      0.00128080      0.3
<Sep02-2025> <16:41:03>      8      0.00000953      0.00000579      0.0
<Sep02-2025> <16:41:03>      9      0.00000001      0.00000001      0.0
<Sep02-2025> <16:41:03>  SCF converged
<Sep02-2025> <16:41:03>     10      0.00000000      0.00000000      0.0
<Sep02-2025> <16:41:03>  >>>> POPAN
<Sep02-2025> <16:41:03>  >>>> DEBYE
<Sep02-2025> <16:41:03>  DIRAC 2025.104  RunTime: Sep02-2025 16:41:03  ShM Nodes: 1  Procs: 1
<Sep02-2025> <16:41:03>  Hydrogen (DZ)
<Sep02-2025> <16:41:03>  Net Charge: 0 (Nuclei minus Electrons)
<Sep02-2025> <16:41:03>  Symmetry  : ATOM
<Sep02-2025> <16:41:03>  Coordinates
<Sep02-2025> <16:41:03>     Atom         X           Y           Z   (Angstrom)
<Sep02-2025> <16:41:03>     1.H         0.000000    0.000000    0.000000
<Sep02-2025> <16:41:03>  >>>> CORORT
<Sep02-2025> <16:41:03>  >>>> CLSMAT
<Sep02-2025> <16:41:03>  >>>> ORTHON
<Sep02-2025> <16:41:03>  >>>> GENPT
<Sep02-2025> <16:41:03>  Block Length=  64
<Sep02-2025> <16:41:04>  >>>> PTBAS
<Sep02-2025> <16:41:04>  >>>> CYCLE
<Sep02-2025> <16:41:04>              |Error|         MaxErr       Wt(A-DIIS)
<Sep02-2025> <16:41:04>      1      0.00000000      0.00000000
<Sep02-2025> <16:41:04>      2      0.04821251      0.04821251
<Sep02-2025> <16:41:04>      3      0.00844499      0.00844499    100.0
<Sep02-2025> <16:41:04>      4      0.00142361      0.00142361      0.4
<Sep02-2025> <16:41:04>      5      0.00000254      0.00000254      0.0
<Sep02-2025> <16:41:04>      6      0.00000000      0.00000000      0.0
<Sep02-2025> <16:41:04>  SCF converged
<Sep02-2025> <16:41:04>      7      0.00000000      0.00000000      0.0
<Sep02-2025> <16:41:04>  >>>> POPAN
<Sep02-2025> <16:41:04>  >>>> DEBYE
<Sep02-2025> <16:41:04>  *** adf ***
<Sep02-2025> <16:41:04>  Net Charge: 0 (Nuclei minus Electrons)
<Sep02-2025> <16:41:04>  Symmetry  : NOSYM
<Sep02-2025> <16:41:04>  >>>> FRAGM
<Sep02-2025> <16:41:04>  Coordinates
<Sep02-2025> <16:41:04>     Atom         X           Y           Z   (Angstrom)
<Sep02-2025> <16:41:04>     1.C       -17.667700    0.136400    0.000000
<Sep02-2025> <16:41:04>     2.C       -16.360900    0.890900    0.000000
<Sep02-2025> <16:41:04>     3.C       -15.202800   -0.098200    0.000000
<Sep02-2025> <16:41:04>     4.C       -13.883800    0.663300    0.000000
<Sep02-2025> <16:41:04>     5.C       -12.725700   -0.325800    0.000000
<Sep02-2025> <16:41:04>     6.C       -11.406800    0.435700    0.000000
<Sep02-2025> <16:41:04>     7.C       -10.248700   -0.553400    0.000000
<Sep02-2025> <16:41:04>     8.C        -8.929700    0.208100    0.000000
<Sep02-2025> <16:41:04>     9.C        -7.771600   -0.781100    0.000000
<Sep02-2025> <16:41:04>    10.C        -6.452700   -0.019600    0.000000
<Sep02-2025> <16:41:04>    11.O       -17.667700   -1.201600    0.000000
<Sep02-2025> <16:41:04>    12.O       -18.713900    0.740400    0.000000
<Sep02-2025> <16:41:04>    13.H       -16.302100    1.530100   -0.909200
<Sep02-2025> <16:41:04>    14.H       -16.302100    1.530700    0.908800
<Sep02-2025> <16:41:04>    15.H       -15.261500   -0.737400    0.909300
<Sep02-2025> <16:41:04>    16.H       -15.261600   -0.738000   -0.908800
<Sep02-2025> <16:41:04>    17.H       -13.825100    1.302500   -0.909200
<Sep02-2025> <16:41:04>    18.H       -13.825000    1.303100    0.908800
<Sep02-2025> <16:41:04>    19.H       -12.784500   -0.965000    0.909300
<Sep02-2025> <16:41:04>    20.H       -12.784500   -0.965700   -0.908800
<Sep02-2025> <16:41:04>    21.H       -11.348000    1.074900   -0.909200
<Sep02-2025> <16:41:04>    22.H       -11.348000    1.075500    0.908800
<Sep02-2025> <16:41:04>    23.H       -10.307400   -1.192600    0.909300
<Sep02-2025> <16:41:04>    24.H       -10.307500   -1.193300   -0.908800
<Sep02-2025> <16:41:04>    25.H        -8.871000    0.847300   -0.909200
<Sep02-2025> <16:41:04>    26.H        -8.870900    0.847900    0.908800
<Sep02-2025> <16:41:04>    27.H        -7.830300   -1.420200    0.909300
<Sep02-2025> <16:41:04>    28.H        -7.830400   -1.420900   -0.908800
<Sep02-2025> <16:41:04>    29.H        -5.606300   -0.742400    0.000000
<Sep02-2025> <16:41:04>    30.H        -6.393900    0.619600   -0.909200
<Sep02-2025> <16:41:04>    31.H        -6.393900    0.620300    0.908800
<Sep02-2025> <16:41:04>    32.H       -18.601600   -1.471200    0.000000
<Sep02-2025> <16:41:04>  >>>> CORORT
<Sep02-2025> <16:41:04>  >>>> CLSMAT
<Sep02-2025> <16:41:04>  >>>> ORTHON
<Sep02-2025> <16:41:04>  >>>> GENPT
<Sep02-2025> <16:41:04>  Block Length= 128
<Sep02-2025> <16:41:05>  >>>> PTBAS
<Sep02-2025> <16:41:05>  >>>> CYCLE
<Sep02-2025> <16:41:06>              |Error|         MaxErr       Wt(A-DIIS)
<Sep02-2025> <16:41:06>      1      2.48293778      0.37813504
<Sep02-2025> <16:41:07>      2      1.81936877      0.26336659    100.0
<Sep02-2025> <16:41:08>      3      2.98821601      0.75006823    100.0
<Sep02-2025> <16:41:08>      4      0.82899316      0.17010030    100.0
<Sep02-2025> <16:41:09>      5      1.86997176      0.75773448    100.0
<Sep02-2025> <16:41:09>      6      0.62217217      0.10183121    100.0
<Sep02-2025> <16:41:10>      7      0.83235075      0.39360579    100.0
<Sep02-2025> <16:41:11>      8      0.16155814      0.05200855     51.5
<Sep02-2025> <16:41:12>      9      0.22613939      0.07870561    100.0
<Sep02-2025> <16:41:12>     10      0.02837572      0.00615579      5.2
<Sep02-2025> <16:41:13>     11      0.00238604      0.00043748      0.0
<Sep02-2025> <16:41:14>     12      0.00030985      0.00006086      0.0
<Sep02-2025> <16:41:15>     13      0.00008408      0.00002011      0.0
<Sep02-2025> <16:41:15>     14      0.00002963      0.00000475      0.0
<Sep02-2025> <16:41:16>     15      0.00000706      0.00000287      0.0
<Sep02-2025> <16:41:17>     16      0.00000091      0.00000029      0.0
<Sep02-2025> <16:41:17>  SCF converged
<Sep02-2025> <16:41:17>     17      0.00000024      0.00000005      0.0
<Sep02-2025> <16:41:19>  >>>> TOTEN
<Sep02-2025> <16:41:25>  >>>> POPAN
<Sep02-2025> <16:41:25>  >>>> DEBYE
<Sep02-2025> <16:41:25>  >>>> AMETS
<Sep02-2025> <16:41:25>   Bond Energy          -6.72144917 a.u.
<Sep02-2025> <16:41:25>   Bond Energy        -182.89993801 eV
<Sep02-2025> <16:41:25>   Bond Energy       -4217.77       kcal/mol
<Sep02-2025> <16:41:25>  >>>> POPUL
<Sep02-2025> <16:41:25>  >>>> EXCITATIONS
<Sep02-2025> <16:41:26>    SS   A
<Sep02-2025> <16:41:53>      Cycle:   2, MaxErr:  0.0627267
<Sep02-2025> <16:42:07>      Cycle:   3, MaxErr:  0.0093395
<Sep02-2025> <16:42:22>      Cycle:   4, MaxErr:  0.0017334
<Sep02-2025> <16:42:37>      Cycle:   5, MaxErr:  0.0001280
<Sep02-2025> <16:42:52>      Cycle:   6, MaxErr:  0.0002179
<Sep02-2025> <16:43:07>      Cycle:   7, MaxErr:  0.0000153
<Sep02-2025> <16:43:21>      Cycle:   8, MaxErr:  0.0000009
<Sep02-2025> <16:43:21>  Converged.
<Sep02-2025> <16:43:22>    ST   A
<Sep02-2025> <16:43:49>      Cycle:   2, MaxErr:  0.0018442
<Sep02-2025> <16:44:03>      Cycle:   3, MaxErr:  0.0000164
<Sep02-2025> <16:44:16>      Cycle:   4, MaxErr:  0.0000002
<Sep02-2025> <16:44:16>  Converged.
<Sep02-2025> <16:44:18>  NORMAL TERMINATION
Job C8 has finished
