# Supplementary material for: Phytochemical profiling of Vitex negundo seeds via UHPLC-QTOF-MS/MS analyses with antimicrobial evaluation and in silico targeting of DNA Gyrase B and Secreted Aspartic Proteinase 2 (SAP2)
Source: PLoS One. 2026 Mar 13;21(3):e0343965. doi: 10.1371/journal.pone.0343965 (PMC12987476; doi:10.1371/journal.pone.0343965)
Supplement: S8 Data — (ZIP) [file pone.0343965.s009.zip › PONE-D-25-51583/Vitex Raw material/DFT Vitex all data/comp8/C8.out]

 Parallel Execution: Process Information
 ==============================================================================
 Rank   Node Name                              NodeID   MyNodeRank  NodeMaster
    0   DESKTOP-MPR8V3N                           0          0          0
    1   DESKTOP-MPR8V3N                           0          1         -1
 ==============================================================================


May use up to 3774MB of RAM as shared memory on node 0

 *******************************************************************************
 *                                                                             *
 *  --------------------------------                                           *
 *   Amsterdam Modeling Suite (AMS)              2025.104                      *
 *  --------------------------------                                           *
 *                                               r250815 2025-08-15 94ea0506   *
 *                                                                             *
 *                                                                             *
 *                              =================                              *
 *                              |               |                              *
 *                              |     A M S     |                              *
 *                              |               |                              *
 *                              =================                              *
 *                                                                             *
 *                                                                             *
 *   Online information and documentation:  https://www.scm.com/support/       *
 *   E-mail:  support@scm.com   info@scm.com                                   *
 *                                                                             *
 *   Scientific publications using AMS results must be properly referenced     *
 *   See the User Manuals (or the web site) for recommended citations          *
 *   The terms and conditions of the End User License Agreement apply to       *
 *   the use of AMS, https://www.scm.com/license-terms/                        *
 *                                                                             *
 ***********************  x86_64_windows_intel / msmpi  ************************
 
 Licensed to: Kfueit 2025-08-31 17:26:18
 SCM User ID: u30078
  
 AMS 2025.104  RunTime: Sep02-2025 16:41:01  ShM Nodes: 1  Procs: 2

 AMS jobname: ams
 AMS jobid  : 1812969042

 Start   directory: C:/Users/LENOVO/Desktop/DFT3 all data/comp8/tmp..1756.0.noindex/
 Results directory: C:/Users/LENOVO/Desktop/DFT3 all data/comp8/C8.results/
 Scratch directory: C:/SCMTMP/amstmp_ams_kid0.1812969042/


 Communication costs MPI_COMM_WORLD:      0.457 usec per message,   0.0051 usec per 8-byte item
 Communication costs for intra-node:      0.460 usec per message,   0.0051 usec per 8-byte item

 RNG seed: -1334625769 2089489706 1298360953 -1003528420 -1040302991 881474674 -2037048218 -1196539641


                      ************************************************************************
                      *  ADF 2025.104  RunTime: Sep02-2025 16:41:01  ShM Nodes: 1  Procs: 2  *
                      ************************************************************************
  

       ****************************
       * SINGLE POINT CALCULATION *
       ****************************
 
--------
Geometry
--------
Formula: C10H20O2
Atoms
  Index Symbol   x (angstrom)   y (angstrom)   z (angstrom)
      1      C   -17.66770000     0.13640000     0.00000000
      2      C   -16.36090000     0.89090000     0.00000000
      3      C   -15.20280000    -0.09820000     0.00000000
      4      C   -13.88380000     0.66330000     0.00000000
      5      C   -12.72570000    -0.32580000     0.00000000
      6      C   -11.40680000     0.43570000     0.00000000
      7      C   -10.24870000    -0.55340000     0.00000000
      8      C    -8.92970000     0.20810000     0.00000000
      9      C    -7.77160000    -0.78110000     0.00000000
     10      C    -6.45270000    -0.01960000     0.00000000
     11      O   -17.66770000    -1.20160000     0.00000000
     12      O   -18.71390000     0.74040000     0.00000000
     13      H   -16.30210000     1.53010000    -0.90920000
     14      H   -16.30210000     1.53070000     0.90880000
     15      H   -15.26150000    -0.73740000     0.90930000
     16      H   -15.26160000    -0.73800000    -0.90880000
     17      H   -13.82510000     1.30250000    -0.90920000
     18      H   -13.82500000     1.30310000     0.90880000
     19      H   -12.78450000    -0.96500000     0.90930000
     20      H   -12.78450000    -0.96570000    -0.90880000
     21      H   -11.34800000     1.07490000    -0.90920000
     22      H   -11.34800000     1.07550000     0.90880000
     23      H   -10.30740000    -1.19260000     0.90930000
     24      H   -10.30750000    -1.19330000    -0.90880000
     25      H    -8.87100000     0.84730000    -0.90920000
     26      H    -8.87090000     0.84790000     0.90880000
     27      H    -7.83030000    -1.42020000     0.90930000
     28      H    -7.83040000    -1.42090000    -0.90880000
     29      H    -5.60630000    -0.74240000     0.00000000
     30      H    -6.39390000     0.61960000    -0.90920000
     31      H    -6.39390000     0.62030000     0.90880000
     32      H   -18.60160000    -1.47120000     0.00000000
 
Total System Charge             0.00000
Bonding info available!
 
 
----------------
ADF Engine Input
----------------
 
 Excitations
 Davidson
 End
 End
 

 Title: *** (NO TITLE) ***

 *** adf ***


 ===========================
 A T T A C H E D   F I L E S
 ===========================
  


 ===============================
 M O D E L   P A R A M E T E R S
 ===============================
  
 DENSITY FUNCTIONAL POTENTIAL (scf)
    LDA:                               VWN                                      
    Gradient Corrections:              ---                                      

 SPIN  (restricted / unrestr.)
    Molecule:                          Restricted                               
    Fragments:                         Restricted                               

 OTHER ASPECTS
    Relativistic Corrections:          scalar (ZORA,MAPA)                       

    Nuclear Charge Density Model:      Point Charge Nuclei                      
    Core Treatment:                    Frozen Orbital(s)                        

    Hyperfine or Zeeman Interaction:   ---                                      


 Fragment File(s)
 ----------------
 C:
         file : C:/Users/LENOVO/Desktop/DFT3 all data/comp8/C8.results/t21.55866EBF.C
         jobid: 0
         title: Carbon (DZ, 1s frozen)
 O:
         file : C:/Users/LENOVO/Desktop/DFT3 all data/comp8/C8.results/t21.3574D364.O
         jobid: 0
         title: Oxygen (DZ, 1s frozen)
 H:
         file : C:/Users/LENOVO/Desktop/DFT3 all data/comp8/C8.results/t21.1F2E5C55.H
         jobid: 0
         title: Hydrogen (DZ)


 ===============
 G E O M E T R Y  ***  3D  Molecule  ***
 ===============
  

 ATOMS
 =====                            X Y Z                    CHARGE
                                (Angstrom)             Nucl     +Core       At.Mass
                       --------------------------    ----------------       -------
    1  C             -17.6677    0.1364    0.0000      6.00      4.00       12.0000
    2  C             -16.3609    0.8909    0.0000      6.00      4.00       12.0000
    3  C             -15.2028   -0.0982    0.0000      6.00      4.00       12.0000
    4  C             -13.8838    0.6633    0.0000      6.00      4.00       12.0000
    5  C             -12.7257   -0.3258    0.0000      6.00      4.00       12.0000
    6  C             -11.4068    0.4357    0.0000      6.00      4.00       12.0000
    7  C             -10.2487   -0.5534    0.0000      6.00      4.00       12.0000
    8  C              -8.9297    0.2081    0.0000      6.00      4.00       12.0000
    9  C              -7.7716   -0.7811    0.0000      6.00      4.00       12.0000
   10  C              -6.4527   -0.0196    0.0000      6.00      4.00       12.0000
   11  O             -17.6677   -1.2016    0.0000      8.00      6.00       15.9949
   12  O             -18.7139    0.7404    0.0000      8.00      6.00       15.9949
   13  H             -16.3021    1.5301   -0.9092      1.00      1.00        1.0078
   14  H             -16.3021    1.5307    0.9088      1.00      1.00        1.0078
   15  H             -15.2615   -0.7374    0.9093      1.00      1.00        1.0078
   16  H             -15.2616   -0.7380   -0.9088      1.00      1.00        1.0078
   17  H             -13.8251    1.3025   -0.9092      1.00      1.00        1.0078
   18  H             -13.8250    1.3031    0.9088      1.00      1.00        1.0078
   19  H             -12.7845   -0.9650    0.9093      1.00      1.00        1.0078
   20  H             -12.7845   -0.9657   -0.9088      1.00      1.00        1.0078
   21  H             -11.3480    1.0749   -0.9092      1.00      1.00        1.0078
   22  H             -11.3480    1.0755    0.9088      1.00      1.00        1.0078
   23  H             -10.3074   -1.1926    0.9093      1.00      1.00        1.0078
   24  H             -10.3075   -1.1933   -0.9088      1.00      1.00        1.0078
   25  H              -8.8710    0.8473   -0.9092      1.00      1.00        1.0078
   26  H              -8.8709    0.8479    0.9088      1.00      1.00        1.0078
   27  H              -7.8303   -1.4202    0.9093      1.00      1.00        1.0078
   28  H              -7.8304   -1.4209   -0.9088      1.00      1.00        1.0078
   29  H              -5.6063   -0.7424    0.0000      1.00      1.00        1.0078
   30  H              -6.3939    0.6196   -0.9092      1.00      1.00        1.0078
   31  H              -6.3939    0.6203    0.9088      1.00      1.00        1.0078
   32  H             -18.6016   -1.4712    0.0000      1.00      1.00        1.0078


 FRAGMENTS
 =========                                     Atoms in this Fragment     Cart. coord.s (Angstrom)
                                               -------------------------------------------------------
    1  C                                                 1  C          -17.6677    0.1364    0.0000
    2  C                                                 2  C          -16.3609    0.8909    0.0000
    3  C                                                 3  C          -15.2028   -0.0982    0.0000
    4  C                                                 4  C          -13.8838    0.6633    0.0000
    5  C                                                 5  C          -12.7257   -0.3258    0.0000
    6  C                                                 6  C          -11.4068    0.4357    0.0000
    7  C                                                 7  C          -10.2487   -0.5534    0.0000
    8  C                                                 8  C           -8.9297    0.2081    0.0000
    9  C                                                 9  C           -7.7716   -0.7811    0.0000
   10  C                                                10  C           -6.4527   -0.0196    0.0000
   11  O                                                11  O          -17.6677   -1.2016    0.0000
   12  O                                                12  O          -18.7139    0.7404    0.0000
   13  H                                                13  H          -16.3021    1.5301   -0.9092
   14  H                                                14  H          -16.3021    1.5307    0.9088
   15  H                                                15  H          -15.2615   -0.7374    0.9093
   16  H                                                16  H          -15.2616   -0.7380   -0.9088
   17  H                                                17  H          -13.8251    1.3025   -0.9092
   18  H                                                18  H          -13.8250    1.3031    0.9088
   19  H                                                19  H          -12.7845   -0.9650    0.9093
   20  H                                                20  H          -12.7845   -0.9657   -0.9088
   21  H                                                21  H          -11.3480    1.0749   -0.9092
   22  H                                                22  H          -11.3480    1.0755    0.9088
   23  H                                                23  H          -10.3074   -1.1926    0.9093
   24  H                                                24  H          -10.3075   -1.1933   -0.9088
   25  H                                                25  H           -8.8710    0.8473   -0.9092
   26  H                                                26  H           -8.8709    0.8479    0.9088
   27  H                                                27  H           -7.8303   -1.4202    0.9093
   28  H                                                28  H           -7.8304   -1.4209   -0.9088
   29  H                                                29  H           -5.6063   -0.7424    0.0000
   30  H                                                30  H           -6.3939    0.6196   -0.9092
   31  H                                                31  H           -6.3939    0.6203    0.9088
   32  H                                                32  H          -18.6016   -1.4712    0.0000


 =====================================
 S Y M M E T R Y ,   E L E C T R O N S
 =====================================
  
 Symmetry: NOSYM

 Irreducible Representations, including subspecies
 -------------------------------------------------
 A


 Configuration of Valence Electrons
 ==================================
 ( determined in the SCF procedure )

 Total:   72

 Net Charge: 0 (Nuclei minus Electrons)

 Aufbau principle for MO occupations will be applied through SCF cycle no.     150
 Thereafter, the program will assign electrons to MOs that are spatially
 similar to the occupied MOs in a "reference" cycle ("KeepOrbitals").
 The reference cycle is always the PREVIOUS cycle: it will evolve with
 the SCF procedure.
 ***************************************************************************************************


                                      ****************************************
                                      *  B U I L D : (Fragments, Functions)  *
                                      ****************************************
  


 =======
 S F O s  ***  (Symmetrized Fragment Orbitals)  ***
 =======
  
 SFOs are linear combinations of (valence) Fragment Orbitals (FOs), such that the SFOs transform as the
 irreducible representations of the (molecular) symmetry group. Each SFO is therefore characterized by
 an irrep of the molecule and by a few (or only one) generating FOs.
 The SFOs constitute a symmetry-adapted basis for the Fock matrix. The MO eigenvector coefficients in
 this basis provide a direct interpretation of the MOs in terms of Frontier Orbital Theory.

 The SFOs are combined with auxiliary Core Functions (CFs) to ensure orthogonalization on the (frozen)
 Core Orbitals (COs). The Core-orthogonalized SFOs (CSFOs) constitute the true Fock basis.

 The FOs, and hence also the (C)SFOs are combinations of the elementary basis functions (BAS). The basis
 functions that participate in the description of the SFOs depend on the irrep. The indices of the
 involved functions are printed below for each irrep.
 (The complete list of primitive basis functions is printed in another section)

 Total nr. of (C)SFOs (summation over all irreps) :   136

 NOTE: a (C)SFO that is defined as a combination of more than one FO is usually NOT normalized.


                                       === A ===
 Nr. of SFOs :  136
 Cartesian basis functions that participate in this irrep (total number =   148) :
      1    10    19    28    37    46    55    64    73    82
     91   100     2     3     4     7     5     8     6     9
     11    12    13    16    14    17    15    18    20    21
     22    25    23    26    24    27    29    30    31    34
     32    35    33    36    38    39    40    43    41    44
     42    45    47    48    49    52    50    53    51    54
     56    57    58    61    59    62    60    63    65    66
     67    70    68    71    69    72    74    75    76    79
     77    80    78    81    83    84    85    88    86    89
     87    90    92    93    94    97    95    98    96    99
    101   102   103   106   104   107   105   108   109   110
    111   112   113   114   115   116   117   118   119   120
    121   122   123   124   125   126   127   128   129   130
    131   132   133   134   135   136   137   138   139   140
    141   142   143   144   145   146   147   148

    SFO  (index         Fragment          Generating    Expansion in Fragment Orbitals
  indx  incl.CFs)   Occup   Orb.Energy   FragmentType  Coeff.   Orbital     on Fragment
 --------------------------------------------------------------------------------------
     1      13      2.000      -0.508 au  C             1.00      1 S               1
                        (     -13.825 eV)
     2      14       --         0.468 au  C             1.00      2 S               1
                        (      12.744 eV)
     3      15      0.667      -0.206 au  C             1.00      1 P:x             1
                        (      -5.593 eV)
     4      16       --         0.432 au  C             1.00      2 P:x             1
                        (      11.759 eV)
     5      17      0.667      -0.206 au  C             1.00      1 P:y             1
                        (      -5.593 eV)
     6      18       --         0.432 au  C             1.00      2 P:y             1
                        (      11.759 eV)
     7      19      0.667      -0.206 au  C             1.00      1 P:z             1
                        (      -5.593 eV)
     8      20       --         0.432 au  C             1.00      2 P:z             1
                        (      11.759 eV)
     9      21      2.000      -0.508 au  C             1.00      1 S               2
                        (     -13.825 eV)
    10      22       --         0.468 au  C             1.00      2 S               2
                        (      12.744 eV)
    11      23      0.667      -0.206 au  C             1.00      1 P:x             2
                        (      -5.593 eV)
    12      24       --         0.432 au  C             1.00      2 P:x             2
                        (      11.759 eV)
    13      25      0.667      -0.206 au  C             1.00      1 P:y             2
                        (      -5.593 eV)
    14      26       --         0.432 au  C             1.00      2 P:y             2
                        (      11.759 eV)
    15      27      0.667      -0.206 au  C             1.00      1 P:z             2
                        (      -5.593 eV)
    16      28       --         0.432 au  C             1.00      2 P:z             2
                        (      11.759 eV)
    17      29      2.000      -0.508 au  C             1.00      1 S               3
                        (     -13.825 eV)
    18      30       --         0.468 au  C             1.00      2 S               3
                        (      12.744 eV)
    19      31      0.667      -0.206 au  C             1.00      1 P:x             3
                        (      -5.593 eV)
    20      32       --         0.432 au  C             1.00      2 P:x             3
                        (      11.759 eV)
    21      33      0.667      -0.206 au  C             1.00      1 P:y             3
                        (      -5.593 eV)
    22      34       --         0.432 au  C             1.00      2 P:y             3
                        (      11.759 eV)
    23      35      0.667      -0.206 au  C             1.00      1 P:z             3
                        (      -5.593 eV)
    24      36       --         0.432 au  C             1.00      2 P:z             3
                        (      11.759 eV)
    25      37      2.000      -0.508 au  C             1.00      1 S               4
                        (     -13.825 eV)
    26      38       --         0.468 au  C             1.00      2 S               4
                        (      12.744 eV)
    27      39      0.667      -0.206 au  C             1.00      1 P:x             4
                        (      -5.593 eV)
    28      40       --         0.432 au  C             1.00      2 P:x             4
                        (      11.759 eV)
    29      41      0.667      -0.206 au  C             1.00      1 P:y             4
                        (      -5.593 eV)
    30      42       --         0.432 au  C             1.00      2 P:y             4
                        (      11.759 eV)
    31      43      0.667      -0.206 au  C             1.00      1 P:z             4
                        (      -5.593 eV)
    32      44       --         0.432 au  C             1.00      2 P:z             4
                        (      11.759 eV)
    33      45      2.000      -0.508 au  C             1.00      1 S               5
                        (     -13.825 eV)
    34      46       --         0.468 au  C             1.00      2 S               5
                        (      12.744 eV)
    35      47      0.667      -0.206 au  C             1.00      1 P:x             5
                        (      -5.593 eV)
    36      48       --         0.432 au  C             1.00      2 P:x             5
                        (      11.759 eV)
    37      49      0.667      -0.206 au  C             1.00      1 P:y             5
                        (      -5.593 eV)
    38      50       --         0.432 au  C             1.00      2 P:y             5
                        (      11.759 eV)
    39      51      0.667      -0.206 au  C             1.00      1 P:z             5
                        (      -5.593 eV)
    40      52       --         0.432 au  C             1.00      2 P:z             5
                        (      11.759 eV)
    41      53      2.000      -0.508 au  C             1.00      1 S               6
                        (     -13.825 eV)
    42      54       --         0.468 au  C             1.00      2 S               6
                        (      12.744 eV)
    43      55      0.667      -0.206 au  C             1.00      1 P:x             6
                        (      -5.593 eV)
    44      56       --         0.432 au  C             1.00      2 P:x             6
                        (      11.759 eV)
    45      57      0.667      -0.206 au  C             1.00      1 P:y             6
                        (      -5.593 eV)
    46      58       --         0.432 au  C             1.00      2 P:y             6
                        (      11.759 eV)
    47      59      0.667      -0.206 au  C             1.00      1 P:z             6
                        (      -5.593 eV)
    48      60       --         0.432 au  C             1.00      2 P:z             6
                        (      11.759 eV)
    49      61      2.000      -0.508 au  C             1.00      1 S               7
                        (     -13.825 eV)
    50      62       --         0.468 au  C             1.00      2 S               7
                        (      12.744 eV)
    51      63      0.667      -0.206 au  C             1.00      1 P:x             7
                        (      -5.593 eV)
    52      64       --         0.432 au  C             1.00      2 P:x             7
                        (      11.759 eV)
    53      65      0.667      -0.206 au  C             1.00      1 P:y             7
                        (      -5.593 eV)
    54      66       --         0.432 au  C             1.00      2 P:y             7
                        (      11.759 eV)
    55      67      0.667      -0.206 au  C             1.00      1 P:z             7
                        (      -5.593 eV)
    56      68       --         0.432 au  C             1.00      2 P:z             7
                        (      11.759 eV)
    57      69      2.000      -0.508 au  C             1.00      1 S               8
                        (     -13.825 eV)
    58      70       --         0.468 au  C             1.00      2 S               8
                        (      12.744 eV)
    59      71      0.667      -0.206 au  C             1.00      1 P:x             8
                        (      -5.593 eV)
    60      72       --         0.432 au  C             1.00      2 P:x             8
                        (      11.759 eV)
    61      73      0.667      -0.206 au  C             1.00      1 P:y             8
                        (      -5.593 eV)
    62      74       --         0.432 au  C             1.00      2 P:y             8
                        (      11.759 eV)
    63      75      0.667      -0.206 au  C             1.00      1 P:z             8
                        (      -5.593 eV)
    64      76       --         0.432 au  C             1.00      2 P:z             8
                        (      11.759 eV)
    65      77      2.000      -0.508 au  C             1.00      1 S               9
                        (     -13.825 eV)
    66      78       --         0.468 au  C             1.00      2 S               9
                        (      12.744 eV)
    67      79      0.667      -0.206 au  C             1.00      1 P:x             9
                        (      -5.593 eV)
    68      80       --         0.432 au  C             1.00      2 P:x             9
                        (      11.759 eV)
    69      81      0.667      -0.206 au  C             1.00      1 P:y             9
                        (      -5.593 eV)
    70      82       --         0.432 au  C             1.00      2 P:y             9
                        (      11.759 eV)
    71      83      0.667      -0.206 au  C             1.00      1 P:z             9
                        (      -5.593 eV)
    72      84       --         0.432 au  C             1.00      2 P:z             9
                        (      11.759 eV)
    73      85      2.000      -0.508 au  C             1.00      1 S              10
                        (     -13.825 eV)
    74      86       --         0.468 au  C             1.00      2 S              10
                        (      12.744 eV)
    75      87      0.667      -0.206 au  C             1.00      1 P:x            10
                        (      -5.593 eV)
    76      88       --         0.432 au  C             1.00      2 P:x            10
                        (      11.759 eV)
    77      89      0.667      -0.206 au  C             1.00      1 P:y            10
                        (      -5.593 eV)
    78      90       --         0.432 au  C             1.00      2 P:y            10
                        (      11.759 eV)
    79      91      0.667      -0.206 au  C             1.00      1 P:z            10
                        (      -5.593 eV)
    80      92       --         0.432 au  C             1.00      2 P:z            10
                        (      11.759 eV)
    81      93      2.000      -0.881 au  O             1.00      1 S              11
                        (     -23.977 eV)
    82      94       --         1.010 au  O             1.00      2 S              11
                        (      27.493 eV)
    83      95      1.333      -0.347 au  O             1.00      1 P:x            11
                        (      -9.443 eV)
    84      96       --         0.803 au  O             1.00      2 P:x            11
                        (      21.860 eV)
    85      97      1.333      -0.347 au  O             1.00      1 P:y            11
                        (      -9.443 eV)
    86      98       --         0.803 au  O             1.00      2 P:y            11
                        (      21.860 eV)
    87      99      1.333      -0.347 au  O             1.00      1 P:z            11
                        (      -9.443 eV)
    88     100       --         0.803 au  O             1.00      2 P:z            11
                        (      21.860 eV)
    89     101      2.000      -0.881 au  O             1.00      1 S              12
                        (     -23.977 eV)
    90     102       --         1.010 au  O             1.00      2 S              12
                        (      27.493 eV)
    91     103      1.333      -0.347 au  O             1.00      1 P:x            12
                        (      -9.443 eV)
    92     104       --         0.803 au  O             1.00      2 P:x            12
                        (      21.860 eV)
    93     105      1.333      -0.347 au  O             1.00      1 P:y            12
                        (      -9.443 eV)
    94     106       --         0.803 au  O             1.00      2 P:y            12
                        (      21.860 eV)
    95     107      1.333      -0.347 au  O             1.00      1 P:z            12
                        (      -9.443 eV)
    96     108       --         0.803 au  O             1.00      2 P:z            12
                        (      21.860 eV)
    97     109      1.000      -0.234 au  H             1.00      1 S              13
                        (      -6.379 eV)
    98     110       --         0.403 au  H             1.00      2 S              13
                        (      10.963 eV)
    99     111      1.000      -0.234 au  H             1.00      1 S              14
                        (      -6.379 eV)
   100     112       --         0.403 au  H             1.00      2 S              14
                        (      10.963 eV)
   101     113      1.000      -0.234 au  H             1.00      1 S              15
                        (      -6.379 eV)
   102     114       --         0.403 au  H             1.00      2 S              15
                        (      10.963 eV)
   103     115      1.000      -0.234 au  H             1.00      1 S              16
                        (      -6.379 eV)
   104     116       --         0.403 au  H             1.00      2 S              16
                        (      10.963 eV)
   105     117      1.000      -0.234 au  H             1.00      1 S              17
                        (      -6.379 eV)
   106     118       --         0.403 au  H             1.00      2 S              17
                        (      10.963 eV)
   107     119      1.000      -0.234 au  H             1.00      1 S              18
                        (      -6.379 eV)
   108     120       --         0.403 au  H             1.00      2 S              18
                        (      10.963 eV)
   109     121      1.000      -0.234 au  H             1.00      1 S              19
                        (      -6.379 eV)
   110     122       --         0.403 au  H             1.00      2 S              19
                        (      10.963 eV)
   111     123      1.000      -0.234 au  H             1.00      1 S              20
                        (      -6.379 eV)
   112     124       --         0.403 au  H             1.00      2 S              20
                        (      10.963 eV)
   113     125      1.000      -0.234 au  H             1.00      1 S              21
                        (      -6.379 eV)
   114     126       --         0.403 au  H             1.00      2 S              21
                        (      10.963 eV)
   115     127      1.000      -0.234 au  H             1.00      1 S              22
                        (      -6.379 eV)
   116     128       --         0.403 au  H             1.00      2 S              22
                        (      10.963 eV)
   117     129      1.000      -0.234 au  H             1.00      1 S              23
                        (      -6.379 eV)
   118     130       --         0.403 au  H             1.00      2 S              23
                        (      10.963 eV)
   119     131      1.000      -0.234 au  H             1.00      1 S              24
                        (      -6.379 eV)
   120     132       --         0.403 au  H             1.00      2 S              24
                        (      10.963 eV)
   121     133      1.000      -0.234 au  H             1.00      1 S              25
                        (      -6.379 eV)
   122     134       --         0.403 au  H             1.00      2 S              25
                        (      10.963 eV)
   123     135      1.000      -0.234 au  H             1.00      1 S              26
                        (      -6.379 eV)
   124     136       --         0.403 au  H             1.00      2 S              26
                        (      10.963 eV)
   125     137      1.000      -0.234 au  H             1.00      1 S              27
                        (      -6.379 eV)
   126     138       --         0.403 au  H             1.00      2 S              27
                        (      10.963 eV)
   127     139      1.000      -0.234 au  H             1.00      1 S              28
                        (      -6.379 eV)
   128     140       --         0.403 au  H             1.00      2 S              28
                        (      10.963 eV)
   129     141      1.000      -0.234 au  H             1.00      1 S              29
                        (      -6.379 eV)
   130     142       --         0.403 au  H             1.00      2 S              29
                        (      10.963 eV)
   131     143      1.000      -0.234 au  H             1.00      1 S              30
                        (      -6.379 eV)
   132     144       --         0.403 au  H             1.00      2 S              30
                        (      10.963 eV)
   133     145      1.000      -0.234 au  H             1.00      1 S              31
                        (      -6.379 eV)
   134     146       --         0.403 au  H             1.00      2 S              31
                        (      10.963 eV)
   135     147      1.000      -0.234 au  H             1.00      1 S              32
                        (      -6.379 eV)
   136     148       --         0.403 au  H             1.00      2 S              32
                        (      10.963 eV)


 ================================
 (Slater-type)  F U N C T I O N S  ***  (Basis and Fit)  ***
 ================================
  

 Atom Type    1  (C)
 ==============

 Valence Basis Sets:   5
 -----------------------
   1 S    5.400000
   2 S    1.240000
   2 S    1.980000
   2 P    0.960000
   2 P    2.200000

 Frozen Core Shells
 ------------------
    S:  1

 Atom Type    2  (O)
 ==============

 Valence Basis Sets:   5
 -----------------------
   1 S    7.360000
   2 S    1.700000
   2 S    2.820000
   2 P    1.300000
   2 P    3.060000

 Frozen Core Shells
 ------------------
    S:  1

 Atom Type    3  (H)
 ==============

 Valence Basis Sets:   2
 -----------------------
   1 S    0.760000
   1 S    1.280000


 BAS: List of all Elementary Cartesian Basis Functions
 =====================================================

 The numbering in the list below (to the right of the function characteristics) is referred
 to in print-outs of MO eigenvectors and Mulliken populations in the BAS representation
 (as contrasted to the SFO representation).

 Notes:
 1. The functions are characterized by a polynomial prefactor (powers of x,y,z and r) and
    an exponential decay factor alpha.
 2. Since the basis sets are specific for an atom TYPE, the individual functions occur on
    all atoms of that type.
 3. The word 'Core' in the left margin signals that it is a Core Function (CF) : not a
    degree of freedom in the valence set, but only used to ensure orthogonalization of
    the other valence basis functions on the frozen Core Orbitals.


 (power of) X  Y  Z  R     Alpha  on Atom
            ==========     =====     ==========

 C                                    1    2    3    4    5    6    7    8    9   10
                                  ---------------------------------------------------------------------------
    Core    0  0  0  0     5.400      1   10   19   28   37   46   55   64   73   82
            0  0  0  1     1.240      2   11   20   29   38   47   56   65   74   83
            0  0  0  1     1.980      3   12   21   30   39   48   57   66   75   84
            1  0  0  0     0.960      4   13   22   31   40   49   58   67   76   85
            0  1  0  0     0.960      5   14   23   32   41   50   59   68   77   86
            0  0  1  0     0.960      6   15   24   33   42   51   60   69   78   87
            1  0  0  0     2.200      7   16   25   34   43   52   61   70   79   88
            0  1  0  0     2.200      8   17   26   35   44   53   62   71   80   89
            0  0  1  0     2.200      9   18   27   36   45   54   63   72   81   90

 O                                   11   12
                                  ---------------------------------------------------------------------------
    Core    0  0  0  0     7.360     91  100
            0  0  0  1     1.700     92  101
            0  0  0  1     2.820     93  102
            1  0  0  0     1.300     94  103
            0  1  0  0     1.300     95  104
            0  0  1  0     1.300     96  105
            1  0  0  0     3.060     97  106
            0  1  0  0     3.060     98  107
            0  0  1  0     3.060     99  108

 H                                   13   14   15   16   17   18   19   20   21   22   23   24   25   26   27
                                     28   29   30   31   32
                                  ---------------------------------------------------------------------------
            0  0  0  0     0.760    109  111  113  115  117  119  121  123  125  127  129  131  133  135  137
                                    139  141  143  145  147
            0  0  0  0     1.280    110  112  114  116  118  120  122  124  126  128  130  132  134  136  138
                                    140  142  144  146  148

 Total number of charge fitting functions (nprimf)      1984
 Total number of Cartesian basis functions (naos)        148
 Total number of Cartesian core functions  (ncos)         12

 ***************************************************************************************************


                                              ***********************
                                              *  T E C H N I C A L  *
                                              ***********************
  


 =============================================================
 P A R A L L E L I Z A T I O N  and  V E C T O R I Z A T I O N
 =============================================================
  
 Nr of parallel processes:                                2
 Maximum vector length in NumInt loops:                 128


 =====================
 S C F   U P D A T E S
 =====================
  
 Max. nr. of cycles:                               300
 Convergence criterion:                              0.0000010000
   secondary criterion:                              0.0010000000

 Mix parameter (when DIIS does not apply):           0.2000000000
 Mixed ADIIS+SDIIS will be used                  
    Max number of expansion vectors:                10
    Pure ADIIS when Max([F,P]) is above              0.1000000000
    Pure SDIIS when Max([F,P]) is below              0.0010000000
 Automatic ElectronSmearing (in case of problematic SCF convergence) disabled


 =================
 P R E C I S I O N  ***  (General: NumInt, NeglectFunctionTails, ...)  ***
 =================
  

 NumInt:           Target precision:                 4.0000000000
 -------           Initial precision:                4.0000000000
                   Min. precision (optimization):    4.0000000000

 Neglect Functions:          Basis functions:        0.1000000000E-13
 ------------------          Fit functions:          0.1000000000E-13


 ===========================
 L I N E A R   S C A L I N G
 ===========================
  

 Cut-off radii density fit:                        0.1000000000E-07
 Overlap cut-off criterion AO matrix elements:     0.1000000000E-05
 Cut-offs for Coulomb potential and fitted density:0.1000000000E-07
 Cut-off criterion for Coulomb multipole terms:    0.1000000000E-07
 Progressive Convergence parameter:                 0.000000000    
 ***************************************************************************************************


                                            ***************************
                                            *  C O M P U T A T I O N  *
                                            ***************************
  

 Number of elements of the density matrix on this node (used, total):      5533     11026


 ===========================================
 Numerical Integration : Fuzzy Cells (Becke)
 ===========================================
  
 Becke grid quality: NORMAL         
  
 Lebedev angular grid order:             min:  11 max:  23
 Nr. of radial points:                   min:  46 max:  49

 Total nr. of points:     193114
 Nr. of blocks:             1509
 Block length:               128
 Nr. of dummy points:         38


 Test of Precision of the Numerical Integration Grid
 ===================================================

 Integral of the Total Core Density:                  24.00008133915604
 Relative Error:                                       3.389E-06


 ========================
 Density Fitting (zlmFit)
 ========================
  
 ZlmFit Fit Quality: NORMAL         
  
 Max L-expansion:                        min:   4 max:   5
 Nr. of radial interpolation points:     min:  36 max:  42


 =====
 S C F  ***  ScaSCF  ***
 =====
  
 Initial density matrix is calculated as sum of fragments

 CYCLE    1
 SCF Error: norm([F,P])=      2.482937779453, max([F,P])=      0.378135043542
 orbitals (Q,E):
 ---------------
 A :27...46          ( 2.00    -0.5204)  ( 2.00    -0.5095)  ( 2.00    -0.5055)  ( 2.00    -0.5043)
                     ( 2.00    -0.4998)  ( 2.00    -0.4868)  ( 2.00    -0.4774)  ( 2.00    -0.4742)
                     ( 2.00    -0.4470)  ( 2.00    -0.4219)  ( 0.00    -0.1701)  ( 0.00    -0.0966)
                     ( 0.00    -0.0900)  ( 0.00    -0.0811)  ( 0.00    -0.0735)  ( 0.00    -0.0632)
                     ( 0.00    -0.0617)  ( 0.00    -0.0493)  ( 0.00    -0.0417)  ( 0.00    -0.0365)

 CYCLE    2
  SDIIS (wt  0.000):  0.3870  0.6130
 A-DIIS (wt  1.000):  0.0000  1.0000
  DIIS coefficients:  0.0000  1.0000
 SCF Error: norm([F,P])=      1.819368769735, max([F,P])=      0.263366590010
 orbitals (Q,E):
 ---------------
 A :27...37          ( 2.00    -0.1704)  ( 2.00    -0.1672)  ( 2.00    -0.1649)  ( 2.00    -0.1639)
                     ( 2.00    -0.1475)  ( 2.00    -0.1344)  ( 2.00    -0.1290)  ( 2.00    -0.1062)
                     ( 2.00    -0.0737)  ( 2.00    -0.0111)  ( 0.00     0.0319)

 CYCLE    3
  SDIIS (wt  0.000):  0.0729  0.5921  0.3349
 A-DIIS (wt  1.000):  0.0000  0.7059  0.2941
  DIIS coefficients:  0.0000  0.7059  0.2941
 SCF Error: norm([F,P])=      2.988216010615, max([F,P])=      0.750068234463
 orbitals (Q,E):
 ---------------
 A :27...37          ( 2.00    -0.2823)  ( 2.00    -0.2783)  ( 2.00    -0.2778)  ( 2.00    -0.2689)
                     ( 2.00    -0.2684)  ( 2.00    -0.2661)  ( 2.00    -0.2658)  ( 2.00    -0.2641)
                     ( 2.00    -0.2462)  ( 2.00    -0.2085)  ( 0.00    -0.0423)

 CYCLE    4
  SDIIS (wt  0.000):  0.4298  0.2023  0.3679
 A-DIIS (wt  1.000):  0.1258  0.0000  0.8742
  DIIS coefficients:  0.1258  0.0000  0.8742
 SCF Error: norm([F,P])=      0.828993164246, max([F,P])=      0.170100301815
 orbitals (Q,E):
 ---------------
 A :27...37          ( 2.00    -0.3601)  ( 2.00    -0.3489)  ( 2.00    -0.3390)  ( 2.00    -0.3373)
                     ( 2.00    -0.3245)  ( 2.00    -0.3229)  ( 2.00    -0.3187)  ( 2.00    -0.2948)
                     ( 2.00    -0.2945)  ( 2.00    -0.1851)  ( 0.00    -0.0433)

 CYCLE    5
  SDIIS (wt  0.000):  0.1668 -0.0020  0.6281  0.2071
 A-DIIS (wt  1.000):  0.0000  0.0000  0.7635  0.2365
  DIIS coefficients:  0.0000  0.0000  0.7635  0.2365
 SCF Error: norm([F,P])=      1.869971759826, max([F,P])=      0.757734483560
 orbitals (Q,E):
 ---------------
 A :27...37          ( 2.00    -0.3612)  ( 2.00    -0.3556)  ( 2.00    -0.3468)  ( 2.00    -0.3405)
                     ( 2.00    -0.3403)  ( 2.00    -0.3286)  ( 2.00    -0.3240)  ( 2.00    -0.3236)
                     ( 2.00    -0.3199)  ( 2.00    -0.2865)  ( 0.00    -0.0786)

 CYCLE    6
  SDIIS (wt  0.000): -0.0184  0.0461  0.3396  0.0868  0.5459
 A-DIIS (wt  1.000):  0.0000  0.0000  0.3783  0.0196  0.6020
  DIIS coefficients:  0.0000  0.0000  0.3783  0.0196  0.6020
 SCF Error: norm([F,P])=      0.622172174051, max([F,P])=      0.101831207871
 orbitals (Q,E):
 ---------------
 A :27...37          ( 2.00    -0.3167)  ( 2.00    -0.3134)  ( 2.00    -0.3011)  ( 2.00    -0.2988)
                     ( 2.00    -0.2933)  ( 2.00    -0.2890)  ( 2.00    -0.2849)  ( 2.00    -0.2820)
                     ( 2.00    -0.2571)  ( 2.00    -0.2054)  ( 0.00    -0.0540)

 CYCLE    7
  SDIIS (wt  0.000): -0.0184 -0.0105  0.2472 -0.0701  0.4707  0.3812
 A-DIIS (wt  1.000):  0.0000  0.0000  0.2665  0.0000  0.4496  0.2838
  DIIS coefficients:  0.0000  0.0000  0.2665  0.0000  0.4496  0.2838
 SCF Error: norm([F,P])=      0.832350754327, max([F,P])=      0.393605794159
 orbitals (Q,E):
 ---------------
 A :27...37          ( 2.00    -0.3195)  ( 2.00    -0.3195)  ( 2.00    -0.3062)  ( 2.00    -0.3057)
                     ( 2.00    -0.2998)  ( 2.00    -0.2962)  ( 2.00    -0.2926)  ( 2.00    -0.2896)
                     ( 2.00    -0.2717)  ( 2.00    -0.2511)  ( 0.00    -0.0647)

 CYCLE    8
  SDIIS (wt  0.485): -0.0416 -0.0024  0.0631 -0.0352  0.3356  0.2296  0.4508
 A-DIIS (wt  0.515):  0.0000  0.0000  0.0000  0.0000  0.0000  0.0306  0.9694
  DIIS coefficients: -0.0202 -0.0012  0.0306 -0.0170  0.1627  0.1271  0.7180
 SCF Error: norm([F,P])=      0.161558140567, max([F,P])=      0.052008547572
 orbitals (Q,E):
 ---------------
 A :27...37          ( 2.00    -0.3272)  ( 2.00    -0.3269)  ( 2.00    -0.3133)  ( 2.00    -0.3093)
                     ( 2.00    -0.3068)  ( 2.00    -0.2993)  ( 2.00    -0.2981)  ( 2.00    -0.2950)
                     ( 2.00    -0.2769)  ( 2.00    -0.2408)  ( 0.00    -0.0618)

 CYCLE    9
  SDIIS (wt  0.000): -0.0068 -0.0001 -0.0307 -0.0110  0.0363  0.0296  0.6323  0.3504
 A-DIIS (wt  1.000):  0.0000  0.0000  0.0000  0.0000  0.0000  0.0000  0.6041  0.3959
  DIIS coefficients:  0.0000  0.0000  0.0000  0.0000  0.0000  0.0000  0.6041  0.3959
 SCF Error: norm([F,P])=      0.226139385843, max([F,P])=      0.078705612541
 orbitals (Q,E):
 ---------------
 A :27...37          ( 2.00    -0.3251)  ( 2.00    -0.3245)  ( 2.00    -0.3112)  ( 2.00    -0.3087)
                     ( 2.00    -0.3050)  ( 2.00    -0.2992)  ( 2.00    -0.2967)  ( 2.00    -0.2935)
                     ( 2.00    -0.2757)  ( 2.00    -0.2487)  ( 0.00    -0.0645)

 CYCLE   10
  SDIIS (wt  0.948): -0.0023  0.0010 -0.0160 -0.0042 -0.0005 -0.0021  0.3950  0.2349  0.3942
 A-DIIS (wt  0.052):  0.0000  0.0000  0.0000  0.0000  0.0000  0.0000  0.0170  0.0000  0.9830
  DIIS coefficients: -0.0022  0.0009 -0.0152 -0.0040 -0.0005 -0.0020  0.3753  0.2227  0.4249
 SCF Error: norm([F,P])=      0.028375723534, max([F,P])=      0.006155788642
 orbitals (Q,E):
 ---------------
 A :27...37          ( 2.00    -0.3234)  ( 2.00    -0.3232)  ( 2.00    -0.3096)  ( 2.00    -0.3078)
                     ( 2.00    -0.3034)  ( 2.00    -0.2983)  ( 2.00    -0.2955)  ( 2.00    -0.2923)
                     ( 2.00    -0.2739)  ( 2.00    -0.2483)  ( 0.00    -0.0642)

 CYCLE   11
  SDIIS (wt  1.000): -0.0010  0.0006 -0.0055 -0.0008 -0.0016 -0.0041  0.1136  0.0699  0.1939  0.6349
  DIIS coefficients: -0.0010  0.0006 -0.0055 -0.0008 -0.0016 -0.0041  0.1136  0.0699  0.1939  0.6349
 SCF Error: norm([F,P])=      0.002386039091, max([F,P])=      0.000437482658
 orbitals (Q,E):
 ---------------
 A :27...37          ( 2.00    -0.3235)  ( 2.00    -0.3233)  ( 2.00    -0.3097)  ( 2.00    -0.3078)
                     ( 2.00    -0.3035)  ( 2.00    -0.2983)  ( 2.00    -0.2955)  ( 2.00    -0.2924)
                     ( 2.00    -0.2739)  ( 2.00    -0.2483)  ( 0.00    -0.0642)

 CYCLE   12
  SDIIS (wt  1.000):  0.0001 -0.0003 -0.0002 -0.0008 -0.0013  0.0163  0.0129  0.0516  0.2903  0.6313
  DIIS coefficients:  0.0001 -0.0003 -0.0002 -0.0008 -0.0013  0.0163  0.0129  0.0516  0.2903  0.6313
 SCF Error: norm([F,P])=      0.000309846548, max([F,P])=      0.000060862583
 orbitals (Q,E):
 ---------------
 A :27...37          ( 2.00    -0.3235)  ( 2.00    -0.3233)  ( 2.00    -0.3096)  ( 2.00    -0.3078)
                     ( 2.00    -0.3035)  ( 2.00    -0.2983)  ( 2.00    -0.2955)  ( 2.00    -0.2924)
                     ( 2.00    -0.2739)  ( 2.00    -0.2483)  ( 0.00    -0.0642)

 CYCLE   13
  SDIIS (wt  1.000):  0.0000 -0.0000 -0.0001 -0.0001  0.0012  0.0012  0.0072  0.0791  0.2586  0.6530
  DIIS coefficients:  0.0000 -0.0000 -0.0001 -0.0001  0.0012  0.0012  0.0072  0.0791  0.2586  0.6530
 SCF Error: norm([F,P])=      0.000084082824, max([F,P])=      0.000020108247
 orbitals (Q,E):
 ---------------
 A :27...37          ( 2.00    -0.3235)  ( 2.00    -0.3232)  ( 2.00    -0.3096)  ( 2.00    -0.3078)
                     ( 2.00    -0.3035)  ( 2.00    -0.2983)  ( 2.00    -0.2955)  ( 2.00    -0.2924)
                     ( 2.00    -0.2739)  ( 2.00    -0.2483)  ( 0.00    -0.0642)

 CYCLE   14
  SDIIS (wt  1.000):  0.0000 -0.0000 -0.0000  0.0001  0.0002  0.0020  0.0346  0.1230  0.3883  0.4519
  DIIS coefficients:  0.0000 -0.0000 -0.0000  0.0001  0.0002  0.0020  0.0346  0.1230  0.3883  0.4519
 SCF Error: norm([F,P])=      0.000029625969, max([F,P])=      0.000004751912
 orbitals (Q,E):
 ---------------
 A :27...37          ( 2.00    -0.3235)  ( 2.00    -0.3233)  ( 2.00    -0.3096)  ( 2.00    -0.3078)
                     ( 2.00    -0.3035)  ( 2.00    -0.2983)  ( 2.00    -0.2955)  ( 2.00    -0.2924)
                     ( 2.00    -0.2739)  ( 2.00    -0.2483)  ( 0.00    -0.0642)

 CYCLE   15
  SDIIS (wt  1.000): -0.0000 -0.0000  0.0000  0.0000  0.0005  0.0096  0.0340  0.1159  0.1765  0.6636
  DIIS coefficients: -0.0000 -0.0000  0.0000  0.0000  0.0005  0.0096  0.0340  0.1159  0.1765  0.6636
 SCF Error: norm([F,P])=      0.000007060945, max([F,P])=      0.000002868479
 orbitals (Q,E):
 ---------------
 A :27...37          ( 2.00    -0.3235)  ( 2.00    -0.3233)  ( 2.00    -0.3096)  ( 2.00    -0.3078)
                     ( 2.00    -0.3035)  ( 2.00    -0.2983)  ( 2.00    -0.2955)  ( 2.00    -0.2924)
                     ( 2.00    -0.2739)  ( 2.00    -0.2483)  ( 0.00    -0.0642)

 CYCLE   16
  SDIIS (wt  1.000): -0.0000 -0.0000  0.0000  0.0002  0.0035  0.0125  0.0430  0.0693  0.3034  0.5682
  DIIS coefficients: -0.0000 -0.0000  0.0000  0.0002  0.0035  0.0125  0.0430  0.0693  0.3034  0.5682
 SCF Error: norm([F,P])=      0.000000912284, max([F,P])=      0.000000291233
 orbitals (Q,E):
 ---------------
 A :27...37          ( 2.00    -0.3235)  ( 2.00    -0.3233)  ( 2.00    -0.3096)  ( 2.00    -0.3078)
                     ( 2.00    -0.3035)  ( 2.00    -0.2983)  ( 2.00    -0.2955)  ( 2.00    -0.2924)
                     ( 2.00    -0.2739)  ( 2.00    -0.2483)  ( 0.00    -0.0642)

 SCF CONVERGED

 CYCLE   17
 ***************************************************************************************************


                                                *******************
                                                *  R E S U L T S  *
                                                *******************
  
 *** Using FIT density in Focky
  SDIIS (wt  1.000): -0.0000  0.0000  0.0000  0.0008  0.0029  0.0102  0.0180  0.0949  0.3065  0.5666
  DIIS coefficients: -0.0000  0.0000  0.0000  0.0008  0.0029  0.0102  0.0180  0.0949  0.3065  0.5666
 SCF Error: norm([F,P])=      0.000000238876, max([F,P])=      0.000000046694

 Scaled ZORA Orbital Energies, per Irrep and Spin:
 =================================================
                        Occup              E (au)              E (eV)       Diff (eV) with prev. cycle
                        -----      --------------------        ------       --------------------------
 A
              27        2.000     -0.32348225930655E+00        -8.802               7.87E-08
              28        2.000     -0.32325046216264E+00        -8.796              -9.55E-08
              29        2.000     -0.30964379997434E+00        -8.426               8.05E-08
              30        2.000     -0.30780529130872E+00        -8.376              -1.02E-07
              31        2.000     -0.30348184058125E+00        -8.258               3.43E-09
              32        2.000     -0.29832136832506E+00        -8.118              -9.37E-08
              33        2.000     -0.29553210095213E+00        -8.042               1.94E-07
              34        2.000     -0.29237314003966E+00        -7.956              -1.12E-07
              35        2.000     -0.27393111151414E+00        -7.454               8.70E-08
              36        2.000     -0.24833257393017E+00        -6.757              -1.17E-07
              37        0.000     -0.64212470335324E-01        -1.747
              38        0.000     -0.15721793995890E-01        -0.428
              39        0.000      0.19688394005555E-02         0.054
              40        0.000      0.12292670692739E-01         0.335
              41        0.000      0.26784557193915E-01         0.729
              42        0.000      0.26912105448432E-01         0.732
              43        0.000      0.35862383867254E-01         0.976
              44        0.000      0.50575968883304E-01         1.376
              45        0.000      0.54228252381999E-01         1.476
              46        0.000      0.70598599397890E-01         1.921
  
 HOMO :       36 A                -0.24833257393017E+00
 LUMO :       37 A                -0.64212470335324E-01
  


 Scaled ZORA Orbital Energies of the Core Orbitals:
 ==================================================

 (Note that the atoms are grouped by atomtype, see the labels, and may hence NOT be in input order)

 AtomType  Orbital  Atom                   E (au)                        E (eV)
 --------  -------  ----           --------------------        ----------------
 C           1S        1          -0.99405285120497E+01                -270.496
                       2          -0.98303626730845E+01                -267.498
                       3          -0.98071469041970E+01                -266.866
                       4          -0.98033013283683E+01                -266.761
                       5          -0.97989796103506E+01                -266.644
                       6          -0.97970694565429E+01                -266.592
                       7          -0.97956971540318E+01                -266.554
                       8          -0.97952175558678E+01                -266.541
                       9          -0.97960450471980E+01                -266.564
                      10          -0.97884571639450E+01                -266.357
 O           1S       11          -0.18723938398279E+02                -509.504
                      12          -0.18658901707241E+02                -507.735


 Fit test: (difference of exact and fit density, squared integrated, result summed over spins)
         Sum-of-Fragments:                             0.00000000004482
         Orthogonalized Fragments:                     0.00089237480531
         SCF:                                          0.00543148565049


 ==========================
 Electron Density at Nuclei
 ==========================
  
 The electron density is calculated at points on a small sphere around the center of a nucleus.
 The printed electron density is the average electron density on these points.
 The radius of the sphere is the printed approximate finite nuclear radius.
 Note: ZORA-4 density is used, which includes small component density

         Atom        Nuclear Radius (Angstrom)             Electron Density (a.u.)
         ----        -------------------------             -----------------------
     1)   C                 0.0000320678                              127.60080
     2)   C                 0.0000320678                              126.82195
     3)   C                 0.0000320678                              126.80804
     4)   C                 0.0000320678                              126.82242
     5)   C                 0.0000320678                              126.82400
     6)   C                 0.0000320678                              126.82411
     7)   C                 0.0000320678                              126.82447
     8)   C                 0.0000320678                              126.82772
     9)   C                 0.0000320678                              126.81382
    10)   C                 0.0000320678                              126.87130
    11)   O                 0.0000345546                              317.72079
    12)   O                 0.0000345546                              317.97433
    13)   H                 0.0000181514                                0.46390
    14)   H                 0.0000181514                                0.46388
    15)   H                 0.0000181514                                0.46986
    16)   H                 0.0000181514                                0.46987
    17)   H                 0.0000181514                                0.47182
    18)   H                 0.0000181514                                0.47180
    19)   H                 0.0000181514                                0.47137
    20)   H                 0.0000181514                                0.47136
    21)   H                 0.0000181514                                0.47157
    22)   H                 0.0000181514                                0.47155
    23)   H                 0.0000181514                                0.47145
    24)   H                 0.0000181514                                0.47144
    25)   H                 0.0000181514                                0.47134
    26)   H                 0.0000181514                                0.47131
    27)   H                 0.0000181514                                0.47247
    28)   H                 0.0000181514                                0.47246
    29)   H                 0.0000181514                                0.47073
    30)   H                 0.0000181514                                0.47092
    31)   H                 0.0000181514                                0.47087
    32)   H                 0.0000181514                                0.44753


 =======================================
 M U L L I K E N   P O P U L A T I O N S
 =======================================
  
 The survey below gives for each atom:
 a) the total charge (Z minus electrons)
 b) the net spin polarization (nr of electrons spin-A minus spin-B)
 c) for each spin the atomic electron valence density (integrated) per L-value.

 Atom              Charge    Spin density          S         P         D         F
 ----              ------    ------------       ------    ------    ------    ------
 1 C               0.6056                       0.9946    2.3998    0.0000    0.0000
 2 C              -0.6442                       1.4866    3.1576    0.0000    0.0000
 3 C              -0.5705                       1.4611    3.1095    0.0000    0.0000
 4 C              -0.5650                       1.4536    3.1114    0.0000    0.0000
 5 C              -0.5599                       1.4540    3.1059    0.0000    0.0000
 6 C              -0.5604                       1.4536    3.1068    0.0000    0.0000
 7 C              -0.5591                       1.4534    3.1057    0.0000    0.0000
 8 C              -0.5585                       1.4532    3.1053    0.0000    0.0000
 9 C              -0.5917                       1.4513    3.1404    0.0000    0.0000
 10 C             -0.8078                       1.4583    3.3495    0.0000    0.0000
 11 O             -0.6382                       1.9453    4.6929    0.0000    0.0000
 12 O             -0.5248                       2.0126    4.5122    0.0000    0.0000
 13 H              0.3470                       0.6530    0.0000    0.0000    0.0000
 14 H              0.3470                       0.6530    0.0000    0.0000    0.0000
 15 H              0.3116                       0.6884    0.0000    0.0000    0.0000
 16 H              0.3116                       0.6884    0.0000    0.0000    0.0000
 17 H              0.2810                       0.7190    0.0000    0.0000    0.0000
 18 H              0.2810                       0.7190    0.0000    0.0000    0.0000
 19 H              0.2840                       0.7160    0.0000    0.0000    0.0000
 20 H              0.2840                       0.7160    0.0000    0.0000    0.0000
 21 H              0.2813                       0.7187    0.0000    0.0000    0.0000
 22 H              0.2813                       0.7187    0.0000    0.0000    0.0000
 23 H              0.2815                       0.7185    0.0000    0.0000    0.0000
 24 H              0.2815                       0.7185    0.0000    0.0000    0.0000
 25 H              0.2806                       0.7194    0.0000    0.0000    0.0000
 26 H              0.2806                       0.7194    0.0000    0.0000    0.0000
 27 H              0.2859                       0.7141    0.0000    0.0000    0.0000
 28 H              0.2859                       0.7141    0.0000    0.0000    0.0000
 29 H              0.2807                       0.7193    0.0000    0.0000    0.0000
 30 H              0.2720                       0.7280    0.0000    0.0000    0.0000
 31 H              0.2720                       0.7280    0.0000    0.0000    0.0000
 32 H              0.4442                       0.5558    0.0000    0.0000    0.0000

 Populations of individual BAS functions
 ----------------------------------------
 1 C            0.0005  0.1404  0.8537  0.1379  0.0912  0.3678  0.7057  0.6164  0.4809
 2 C            0.0006  0.7860  0.7000  0.2335  0.4713  0.6938  0.5907  0.5898  0.5785
 3 C            0.0006  0.7685  0.6920  0.2813  0.4419  0.6534  0.5767  0.5775  0.5786
 4 C            0.0006  0.7588  0.6942  0.2977  0.4565  0.6274  0.5823  0.5731  0.5744
 5 C            0.0006  0.7589  0.6946  0.2942  0.4510  0.6307  0.5825  0.5724  0.5751
 6 C            0.0006  0.7587  0.6943  0.2952  0.4539  0.6282  0.5826  0.5722  0.5747
 7 C            0.0006  0.7583  0.6945  0.2949  0.4526  0.6286  0.5828  0.5721  0.5746
 8 C            0.0006  0.7580  0.6946  0.2925  0.4571  0.6274  0.5826  0.5713  0.5744
 9 C            0.0006  0.7539  0.6969  0.3062  0.4611  0.6439  0.5798  0.5739  0.5756
 10 C           0.0006  0.7368  0.7209  0.4346  0.5591  0.6103  0.5834  0.5799  0.5822
 11 O           0.0004  1.0776  0.8673  0.7512  0.6372  0.9516  0.7823  0.7385  0.8321
 12 O           0.0004  1.1351  0.8771  0.6232  0.8248  0.7289  0.8037  0.8482  0.6834
 13 H          -0.2313  0.8843
 14 H          -0.2313  0.8843
 15 H          -0.1845  0.8729
 16 H          -0.1846  0.8730
 17 H          -0.1463  0.8653
 18 H          -0.1463  0.8653
 19 H          -0.1499  0.8659
 20 H          -0.1499  0.8660
 21 H          -0.1460  0.8647
 22 H          -0.1460  0.8647
 23 H          -0.1461  0.8646
 24 H          -0.1461  0.8647
 25 H          -0.1446  0.8640
 26 H          -0.1446  0.8640
 27 H          -0.1528  0.8669
 28 H          -0.1528  0.8670
 29 H          -0.1531  0.8724
 30 H          -0.1412  0.8692
 31 H          -0.1412  0.8692
 32 H          -0.2364  0.7922

 Gross Charges per Atom (Z minus electrons)
 ==========================================
             0.6056   -0.6442   -0.5705   -0.5650   -0.5599   -0.5604   -0.5591   -0.5585   -0.5917   -0.8078
            -0.6382   -0.5248    0.3470    0.3470    0.3116    0.3116    0.2810    0.2810    0.2840    0.2840
             0.2813    0.2813    0.2815    0.2815    0.2806    0.2806    0.2859    0.2859    0.2807    0.2720
             0.2720    0.4442
 Net Total: -0.00000000


 Atom-Atom Population Matrix (off-diagonal elements not doubled)
 ===============================================================

     1 :     3.0412
     2 :     0.1559    4.1232
     3 :    -0.1254    0.1482    3.9386
     4 :     0.0278   -0.1157    0.1966    3.8841
     5 :    -0.0041    0.0303   -0.1261    0.2144    3.8758
     6 :     0.0003   -0.0044    0.0318   -0.1282    0.2111    3.8821
     7 :    -0.0000    0.0004   -0.0045    0.0322   -0.1281    0.2109    3.8797
     8 :     0.0000   -0.0000    0.0004   -0.0046    0.0319   -0.1277    0.2099    3.8981
     9 :    -0.0000    0.0000   -0.0000    0.0004   -0.0044    0.0315   -0.1263    0.2124    3.8481
    10 :     0.0000   -0.0000    0.0000   -0.0001    0.0004   -0.0045    0.0311   -0.1334    0.2172    3.7236
    11 :     0.1125   -0.1761    0.0033    0.0012   -0.0000    0.0000   -0.0000    0.0000   -0.0000    0.0000
             6.5777
    12 :     0.4035   -0.1479    0.0177   -0.0021    0.0002   -0.0000    0.0000   -0.0000    0.0000   -0.0000
            -0.1574    6.4226
    13 :    -0.0725    0.3798   -0.0523   -0.0080    0.0021   -0.0004    0.0001   -0.0000    0.0000   -0.0000
            -0.0005   -0.0068    0.4049
    14 :    -0.0724    0.3799   -0.0523   -0.0080    0.0021   -0.0004    0.0001   -0.0000    0.0000   -0.0000
            -0.0005   -0.0068   -0.0046    0.4047
    15 :    -0.0154   -0.0666    0.3710   -0.0580   -0.0088    0.0023   -0.0004    0.0001   -0.0000    0.0000
             0.0005   -0.0000    0.0098   -0.0045    0.4668
    16 :    -0.0154   -0.0665    0.3711   -0.0580   -0.0088    0.0023   -0.0004    0.0001   -0.0000    0.0000
             0.0005   -0.0000   -0.0044    0.0098   -0.0157    0.4666
    17 :     0.0011   -0.0067   -0.0663    0.3654   -0.0622   -0.0085    0.0021   -0.0003    0.0001   -0.0000
            -0.0003   -0.0003    0.0102   -0.0029    0.0129   -0.0090    0.4963
    18 :     0.0011   -0.0067   -0.0662    0.3654   -0.0621   -0.0084    0.0021   -0.0003    0.0001   -0.0000
            -0.0003   -0.0003   -0.0029    0.0102   -0.0090    0.0129   -0.0225    0.4961
    19 :    -0.0001    0.0020   -0.0077   -0.0638    0.3682   -0.0629   -0.0081    0.0020   -0.0003    0.0001
            -0.0001    0.0000    0.0001   -0.0004    0.0079   -0.0030    0.0138   -0.0092    0.4896
    20 :    -0.0001    0.0020   -0.0077   -0.0638    0.3683   -0.0629   -0.0081    0.0021   -0.0003    0.0001
            -0.0001    0.0000   -0.0004    0.0001   -0.0030    0.0079   -0.0092    0.0137   -0.0218    0.4894
    21 :     0.0000   -0.0002    0.0020   -0.0085   -0.0638    0.3680   -0.0633   -0.0083    0.0020   -0.0003
             0.0000   -0.0000   -0.0002    0.0000   -0.0001   -0.0003    0.0087   -0.0029    0.0137   -0.0093
             0.4942
    22 :     0.0000   -0.0002    0.0020   -0.0084   -0.0637    0.3680   -0.0632   -0.0083    0.0020   -0.0003
             0.0000   -0.0000    0.0000   -0.0002   -0.0003   -0.0001   -0.0029    0.0087   -0.0093    0.0137
            -0.0228    0.4941
    23 :    -0.0000    0.0001   -0.0003    0.0020   -0.0081   -0.0637    0.3683   -0.0637   -0.0081    0.0018
             0.0000    0.0000   -0.0000    0.0000   -0.0002    0.0000   -0.0001   -0.0003    0.0088   -0.0029
             0.0139   -0.0094    0.4934
    24 :    -0.0000    0.0001   -0.0003    0.0020   -0.0081   -0.0637    0.3683   -0.0637   -0.0081    0.0018
             0.0000    0.0000    0.0000   -0.0000    0.0000   -0.0002   -0.0003   -0.0001   -0.0029    0.0088
            -0.0094    0.0138   -0.0227    0.4932
    25 :     0.0000   -0.0000    0.0001   -0.0003    0.0020   -0.0082   -0.0637    0.3681   -0.0641   -0.0085
            -0.0000   -0.0000   -0.0000    0.0000   -0.0000    0.0000   -0.0002    0.0000   -0.0002   -0.0003
             0.0089   -0.0028    0.0139   -0.0095    0.4953
    26 :     0.0000   -0.0000    0.0001   -0.0003    0.0020   -0.0082   -0.0636    0.3682   -0.0641   -0.0085
            -0.0000   -0.0000    0.0000   -0.0000    0.0000   -0.0000    0.0000   -0.0002   -0.0003   -0.0002
            -0.0028    0.0089   -0.0095    0.0139   -0.0232    0.4952
    27 :    -0.0000    0.0000   -0.0000    0.0001   -0.0003    0.0021   -0.0086   -0.0630    0.3666   -0.0580
            -0.0000    0.0000    0.0000    0.0000   -0.0000   -0.0000   -0.0000    0.0000   -0.0002    0.0000
            -0.0002   -0.0003    0.0088   -0.0029    0.0139   -0.0097    0.4908
    28 :    -0.0000    0.0000   -0.0000    0.0001   -0.0003    0.0021   -0.0085   -0.0629    0.3666   -0.0580
            -0.0000    0.0000    0.0000    0.0000   -0.0000   -0.0000    0.0000   -0.0000    0.0000   -0.0002
            -0.0003   -0.0002   -0.0029    0.0088   -0.0097    0.0139   -0.0237    0.4906
    29 :    -0.0000    0.0000   -0.0000    0.0000   -0.0001    0.0004   -0.0032    0.0220   -0.0536    0.3659
            -0.0000    0.0000    0.0000    0.0000   -0.0000   -0.0000    0.0000    0.0000   -0.0000   -0.0000
             0.0001    0.0001   -0.0001   -0.0001   -0.0003   -0.0003   -0.0062   -0.0062    0.4369
    30 :     0.0000   -0.0000    0.0000   -0.0000    0.0001   -0.0003    0.0019   -0.0104   -0.0630    0.3687
             0.0000   -0.0000   -0.0000   -0.0000    0.0000    0.0000   -0.0000   -0.0000   -0.0000    0.0000
            -0.0002    0.0000   -0.0001   -0.0004    0.0109   -0.0029    0.0136   -0.0087   -0.0180    0.4548
    31 :     0.0000   -0.0000    0.0000   -0.0000    0.0001   -0.0003    0.0019   -0.0104   -0.0629    0.3687
             0.0000   -0.0000   -0.0000   -0.0000    0.0000    0.0000   -0.0000   -0.0000    0.0000   -0.0000
             0.0000   -0.0002   -0.0004   -0.0001   -0.0029    0.0109   -0.0087    0.0136   -0.0180   -0.0180
             0.4547
    32 :    -0.0438    0.0135   -0.0032    0.0009   -0.0002    0.0000   -0.0000    0.0000   -0.0000    0.0000
             0.2779    0.0024   -0.0009   -0.0009   -0.0011   -0.0011    0.0000    0.0000    0.0000    0.0000
             0.0000    0.0000   -0.0000   -0.0000    0.0000    0.0000   -0.0000   -0.0000   -0.0000    0.0000
             0.0000    0.3122


 =================================================
 H I R S H F E L D   C H A R G E   A N A L Y S I S
 =================================================
  
 For each fragment: the (numerical) integral of rho(scf) * rho(fragment)/rho(sum-of-fragments)
 (nuclear charges are included, electrons are counted negative)

 The fragments and their ordering are defined in the early G E O M E T R Y output section.
 If you use single-atom fragments, this usually implies that all atoms of the same
 chemical type are grouped together. This may not be the order in which you listed them
 in the input file!

  Fragment                       Charge
 ------------------------------------------
    1  C                         0.1852
    2  C                        -0.0756
    3  C                        -0.0867
    4  C                        -0.0794
    5  C                        -0.0783
    6  C                        -0.0799
    7  C                        -0.0797
    8  C                        -0.0799
    9  C                        -0.0796
   10  C                        -0.1287
   11  O                        -0.1589
   12  O                        -0.2759
   13  H                         0.0649
   14  H                         0.0650
   15  H                         0.0411
   16  H                         0.0412
   17  H                         0.0416
   18  H                         0.0416
   19  H                         0.0427
   20  H                         0.0427
   21  H                         0.0409
   22  H                         0.0409
   23  H                         0.0412
   24  H                         0.0412
   25  H                         0.0409
   26  H                         0.0410
   27  H                         0.0410
   28  H                         0.0410
   29  H                         0.0421
   30  H                         0.0415
   31  H                         0.0415
   32  H                         0.1834

 Sum of these charges =          0.00002497
 (accuracy NumInt/Tails)


 =============================
 V O R O N O I   C H A R G E S
 =============================
  
 For each atom: the (numerical) integral of the total electronic charge density in its Voronoi cell,
 i.e. the region of space that is closer to that atom than to any other atom.
 (cf. Wigner-Seitz cells in crystals)

 Within the Voronoi cell the subintegrals over the atomic sphere and the remaining part are evaluated
 separately to give the numbers of electrons (negative charge) in these regions.
 The net total charge in the cell (including the nuclear charge) is also given.

 Values are provided for
    a) the Initial (sum-of-fragments) density
    b) the Orthogonalized-Fragments density
    c) the SCF density
    d) the Voronoi Deformation Density (VDD): the difference SCF-Initial for the complete atomic cell

  Atom                Initial                    OrthFrag                   SCF
             Sphere RestCell NetTotal   Sphere RestCell NetTotal   Sphere RestCell NetTotal      VDD
 -------     ------------------------   ------------------------   ------------------------    -----
    1 C      -2.142   -3.535    0.323   -2.264   -3.437    0.298   -2.173   -3.340    0.487    0.163
    2 C      -2.136   -2.788    1.076   -2.285   -3.007    0.708   -2.160   -2.893    0.947   -0.129
    3 C      -2.137   -2.799    1.064   -2.283   -3.007    0.710   -2.158   -2.898    0.944   -0.120
    4 C      -2.137   -2.796    1.068   -2.283   -3.003    0.714   -2.157   -2.895    0.948   -0.120
    5 C      -2.137   -2.798    1.065   -2.283   -3.005    0.711   -2.157   -2.896    0.946   -0.119
    6 C      -2.137   -2.796    1.067   -2.283   -3.003    0.714   -2.157   -2.894    0.948   -0.119
    7 C      -2.137   -2.798    1.065   -2.283   -3.005    0.711   -2.157   -2.897    0.946   -0.119
    8 C      -2.137   -2.796    1.067   -2.283   -3.002    0.715   -2.157   -2.894    0.948   -0.119
    9 C      -2.137   -2.782    1.081   -2.282   -2.992    0.727   -2.157   -2.882    0.960   -0.121
   10 C      -2.136   -2.395    1.469   -2.272   -2.699    1.029   -2.159   -2.514    1.327   -0.142
   11 O      -2.819   -4.763    0.419   -3.016   -4.672    0.312   -2.843   -4.958    0.199   -0.220
   12 O      -2.817   -5.328   -0.145   -2.982   -5.159   -0.140   -2.840   -5.603   -0.443   -0.298
   13 H      -0.070   -1.458   -0.529   -0.093   -1.270   -0.363   -0.101   -1.335   -0.436    0.093
   14 H      -0.070   -1.483   -0.554   -0.093   -1.285   -0.378   -0.101   -1.352   -0.453    0.101
   15 H      -0.070   -1.464   -0.534   -0.094   -1.264   -0.359   -0.103   -1.366   -0.468    0.066
   16 H      -0.070   -1.487   -0.557   -0.094   -1.279   -0.373   -0.103   -1.383   -0.486    0.071
   17 H      -0.070   -1.451   -0.522   -0.095   -1.256   -0.350   -0.103   -1.362   -0.465    0.057
   18 H      -0.070   -1.475   -0.545   -0.095   -1.269   -0.363   -0.103   -1.378   -0.481    0.064
   19 H      -0.070   -1.449   -0.520   -0.095   -1.253   -0.348   -0.103   -1.357   -0.460    0.060
   20 H      -0.070   -1.475   -0.545   -0.095   -1.269   -0.363   -0.103   -1.376   -0.479    0.066
   21 H      -0.070   -1.452   -0.522   -0.095   -1.256   -0.350   -0.103   -1.362   -0.465    0.057
   22 H      -0.070   -1.475   -0.545   -0.095   -1.269   -0.363   -0.103   -1.379   -0.482    0.064
   23 H      -0.070   -1.449   -0.520   -0.095   -1.253   -0.348   -0.103   -1.359   -0.462    0.058
   24 H      -0.070   -1.475   -0.545   -0.095   -1.269   -0.363   -0.103   -1.378   -0.481    0.064
   25 H      -0.070   -1.451   -0.522   -0.095   -1.255   -0.350   -0.103   -1.362   -0.465    0.057
   26 H      -0.070   -1.475   -0.545   -0.095   -1.268   -0.363   -0.103   -1.379   -0.482    0.064
   27 H      -0.070   -1.445   -0.516   -0.094   -1.256   -0.350   -0.103   -1.357   -0.461    0.055
   28 H      -0.070   -1.471   -0.541   -0.094   -1.272   -0.366   -0.103   -1.377   -0.480    0.061
   29 H      -0.070   -1.419   -0.489   -0.092   -1.255   -0.347   -0.102   -1.340   -0.443    0.046
   30 H      -0.070   -1.420   -0.491   -0.093   -1.248   -0.341   -0.102   -1.342   -0.444    0.046
   31 H      -0.070   -1.443   -0.513   -0.093   -1.261   -0.354   -0.102   -1.358   -0.461    0.052
   32 H      -0.077   -1.486   -0.564   -0.081   -1.333   -0.415   -0.098   -1.207   -0.305    0.259
 ---------------------------------------------------------------------------------------------------
 Total NetCharge:               0.000                      0.000                      0.000   -0.000
 (accuracy NumInt/Tails)

 Remark: the 'NetTotal' Voronoi charges often do not match the Mulliken and/or Hirshfeld charges very
 well. This is caused by the fact that chemically different atoms are not treated in accordance with
 their relative sizes. (Voronoi cells are defined by boundary planes halfway between the atoms.)
 However, the CHANGES in charge, comparing 'Initial' to 'SCF' for instance, do give a fair indication
 of the flow of charge caused by the relaxation from sum-of-fragments to self-consistency.

 Warning: the absolute accuracy of the VDD charges obtained using the Fuzzy Cells (Becke) integration
 scheme is much poorer than the one obtained with an 'equivalent' Voronoi integration grid. 


 =================================================================
 M U L T I P O L E   D E R I V E D   C H A R G E   A N A L Y S I S
 =================================================================

 This charge analysis uses the atomic multipoles (obtained from the fitted density) up to some level X,
 and reconstructs these multipoles exactly (up to level X) by distributing charges over all atoms.
 This is achieved by using Lagrange multipliers and a weight function to keep the multipoles local.

 Dummy atoms can be included (by setting INCDUM in MDC-block to 1) to obtain a fractional charge.
 This is generally useful and necessary only for small symmetrical molecules, when there are not
 enough degrees of freedom to reconstruct the multipoles.

 Since the atomic multipoles are reconstructed up to level X,
 the molecular multipoles are represented also up to level X.
 The recommended level is to reconstruct up to quadrupole : -> MDC-q charges.

 See: M. Swart, P.Th. van Duijnen, J.G. Snijders, J.Comput.Chem., (2001), p. 79-88.

 ------------------------------------------------------------- 
 Atomic electronic multipole moments from SCF equations (a.u.)
 ------------------------------------------------------------- 

   atom        charge        dip-x     dip-y     dip-z      quad-xx   quad-xy   quad-xz   quad-yy   quad-yz   quad-zz
 --------------------------------------------------------------------------------------------------------------------
    1 C      0.329649    -0.087985 -0.089217 -0.000021     0.292342 -0.001482 -0.000026  0.318624 -0.000016 -0.610966
    2 C      0.159701    -0.023298  0.038069 -0.000085     0.080527  0.029048  0.000000 -0.016514  0.000102 -0.064013
    3 C      0.145516    -0.019444 -0.043523  0.000040     0.073416  0.017103  0.000035 -0.029104  0.000088 -0.044311
    4 C      0.140503     0.003065  0.034721 -0.000052     0.054748  0.003088  0.000034 -0.052446  0.000075 -0.002302
    5 C      0.141838    -0.004236 -0.036469  0.000068     0.056422  0.001471 -0.000010 -0.052243  0.000119 -0.004179
    6 C      0.140586     0.002817  0.035400 -0.000053     0.056172  0.003340 -0.000012 -0.054540  0.000086 -0.001631
    7 C      0.140776    -0.002807 -0.035838  0.000062     0.056356  0.002009  0.000028 -0.054315  0.000108 -0.002041
    8 C      0.140703     0.002280  0.035089 -0.000052     0.055649  0.001840  0.000026 -0.055236  0.000078 -0.000414
    9 C      0.146182    -0.000537 -0.029740  0.000063     0.041453  0.011589  0.000014 -0.047131  0.000110  0.005677
   10 C      0.177885     0.002593  0.008249 -0.000117     0.001502 -0.020682 -0.000067 -0.005502  0.000124  0.004000
   11 O     -0.215407    -0.519073  0.340717 -0.000014     0.378495  0.323776 -0.000036  0.473150  0.000006 -0.851645
   12 O     -0.395234     0.481492 -0.306057 -0.000000     0.455103 -0.375394 -0.000005 -0.104021  0.000003 -0.351082
   13 H     -0.032121     0.008787 -0.004825 -0.001914    -0.066409  0.005895 -0.013483 -0.033878 -0.102306  0.100287
   14 H     -0.032081     0.008784 -0.004768  0.001934    -0.066423  0.005902  0.013479 -0.033671  0.102389  0.100094
   15 H     -0.057730    -0.000754  0.014129 -0.011245    -0.054097  0.006751 -0.000407 -0.035340 -0.090998  0.089438
   16 H     -0.057680    -0.000767  0.014080  0.011229    -0.054109  0.006757  0.000417 -0.035127  0.091084  0.089235
   17 H     -0.069130    -0.002864 -0.026523  0.012959    -0.043608 -0.002769 -0.006517 -0.046149 -0.092482  0.089757
   18 H     -0.069076    -0.002850 -0.026468 -0.012922    -0.043623 -0.002753  0.006537 -0.045942  0.092566  0.089565
   19 H     -0.067555     0.001752  0.025368 -0.012778    -0.045400  0.000200 -0.008842 -0.045317 -0.092382  0.090717
   20 H     -0.067503     0.001756  0.025306  0.012746    -0.045413  0.000210  0.008858 -0.045079  0.092488  0.090492
   21 H     -0.069576    -0.001700 -0.027201  0.013791    -0.045397 -0.000335 -0.008236 -0.045779 -0.092056  0.091176
   22 H     -0.069524    -0.001705 -0.027147 -0.013755    -0.045413 -0.000326  0.008234 -0.045574  0.092142  0.090987
   23 H     -0.069254     0.002091  0.026842 -0.013635    -0.045482 -0.000334 -0.008320 -0.045675 -0.092231  0.091157
   24 H     -0.069198     0.002080  0.026780  0.013601    -0.045490 -0.000316  0.008337 -0.045435  0.092336  0.090925
   25 H     -0.069553    -0.001520 -0.027626  0.013602    -0.044338 -0.000096 -0.009178 -0.046866 -0.092271  0.091204
   26 H     -0.069499    -0.001507 -0.027572 -0.013564    -0.044354 -0.000078  0.009193 -0.046658  0.092355  0.091012
   27 H     -0.068866     0.000176  0.025279 -0.011971    -0.063695 -0.000326 -0.010774 -0.033816 -0.093715  0.097512
   28 H     -0.068814     0.000167  0.025219  0.011940    -0.063699 -0.000305  0.010788 -0.033580  0.093815  0.097279
   29 H     -0.062102    -0.023551 -0.002397 -0.000037     0.078062 -0.108969 -0.000006  0.045934 -0.000007 -0.123996
   30 H     -0.063059    -0.016248 -0.017458  0.011726    -0.086689  0.008952  0.000408 -0.023095 -0.103791  0.109784
   31 H     -0.063009    -0.016248 -0.017394 -0.011690    -0.086698  0.008973 -0.000419 -0.022865  0.103883  0.109564
   32 H      0.142628    -0.055145 -0.030867  0.000001     0.101553  0.071686 -0.000000  0.006753 -0.000000 -0.108306

 --------------------------------------- 
 Multipole derived atomic charges (a.u.)
 --------------------------------------- 

 The MDC-m charges are just the Monopole terms in the multipole expansion, while for the MDC-d charges
 also the Dipoles are reconstructed. The usually preferred charges are the MDC-q charges.
 These reconstruct the Monopoles, Dipoles and Quadrupoles (both atomic AND molecular).

        Atom    Level:     MDC-m        MDC-d        MDC-q
 ---------------------------------------------------------
     1     C            0.329649     0.589090     0.840776
     2     C            0.159701     0.149579     0.184963
     3     C            0.145516     0.130844     0.104075
     4     C            0.140503     0.134019     0.632012
     5     C            0.141838     0.138543     0.611978
     6     C            0.140586     0.138512     0.674570
     7     C            0.140776     0.139259     0.655605
     8     C            0.140703     0.140591     0.712828
     9     C            0.146182     0.148716     0.731358
    10     C            0.177885     0.167848     0.704388
    11     O           -0.215407    -0.594616    -0.852585
    12     O           -0.395234    -0.570595    -0.676573
    13     H           -0.032121    -0.017860    -0.060396
    14     H           -0.032081    -0.017855    -0.060387
    15     H           -0.057730    -0.055245    -0.071933
    16     H           -0.057680    -0.055185    -0.071752
    17     H           -0.069130    -0.069106    -0.270283
    18     H           -0.069076    -0.069047    -0.270118
    19     H           -0.067555    -0.065870    -0.309167
    20     H           -0.067503    -0.065825    -0.309079
    21     H           -0.069576    -0.069063    -0.331423
    22     H           -0.069524    -0.069008    -0.331284
    23     H           -0.069254    -0.068071    -0.329105
    24     H           -0.069198    -0.068017    -0.328958
    25     H           -0.069553    -0.067801    -0.344143
    26     H           -0.069499    -0.067742    -0.343891
    27     H           -0.068866    -0.065963    -0.342891
    28     H           -0.068814    -0.065912    -0.342720
    29     H           -0.062102    -0.061464    -0.236270
    30     H           -0.063059    -0.064506    -0.263274
    31     H           -0.063009    -0.064514    -0.263286
    32     H            0.142628     0.436264     0.556966

 ------------------------------------------------ 
 Average absolute deviations in atomic multipoles
 ------------------------------------------------ 

 Stated here are the average differences between the atomic multipoles
 and the reconstructed atomic multipoles (from the distributed charges).
 If these values are not zero, this means there are not enough degrees of freedom,
 to be able to reconstruct the atomic multipoles. (This usually happens only
 for small and/or highly symmetric molecules). If this is the case, one could add
 dummy atoms as extra point charges (and setting INCDUM in MDC-block to 1).

 Level:                                 MDC-d        MDC-q
 ---------------------------------------------------------
 Charge   (a.u.)                       0.0000       0.0000
 Dipole   (Debye)                      0.0000       0.0000
 Quad.    (a.u.)                       0.0615       0.0000

 --------------------------------------- 
 Represented molecular multipole moments
 --------------------------------------- 

 Given here are the Molecular multipole moments from the atomic charges, and from the Fit Density.
 Note that the atomic charges represent the latter, NOT the ones from the Exact density.

            Q (a.u.)             Dipole moment (Debye)                                          Quadrupole moment (a.u.)
                                 x         y         z              xx        xy        xz        yy        yz        zz
------------------------------------------------------------------------------------------------------------------------
MDC-m        -0.0000        2.2768   -0.6256    0.0001        -60.3289   15.0994   -0.0011   29.3660    0.0020   30.9629
MDC-d        -0.0000        1.6048   -0.8947   -0.0002        -44.7384   22.7734    0.0034   21.6730    0.0017   23.0654
MDC-q         0.0000        1.6048   -0.8947   -0.0002        -44.2208   23.4664    0.0036   19.3954    0.0045   24.8254
 
Fit.Dens.    -0.0000        1.6048   -0.8947   -0.0002        -44.2208   23.4636    0.0036   19.3954    0.0054   24.8254


 =============
 Dipole Moment  ***  (Debye)  ***
 =============
  
 Vector   :         1.70012954     -0.88938086     -0.00023251
 Magnitude:         1.91870759

 This molecular dipole moment is calculated with analytic integration


 =========================================
 Quadrupole Moment (Buckingham convention)  ***  (a.u.)  ***
 =========================================
  
      quad-xx        quad-xy        quad-xz        quad-yy        quad-yz        quad-zz
    -46.26094101    23.36978279     0.00361485    20.43838479     0.00631921    25.82255622

 This molecular quadrupole moment is calculated with analytic integration


 ===========================
 B O N D I N G   E N E R G Y  ***  (decomposition)  ***
 ===========================
  
*** IMPORTANT NOTE ***

The bond energy is computed as an energy difference between molecule and
fragments. In particular when the fragments are single atoms, they are usually
computed as SPHERICALLY SYMMETRIC and SPIN-RESTRICTED. Obviously, this usually
does NOT represent the true atomic groundstate.

To obtain the 'real' bond energy, (atomic) correction terms must be applied
for the true (multiplet) fragment ground state. See ref: E.J.Baerends,
V.Branchadell, M.Sodupe, Chem.Phys.Lett.265 (1997) 481

General theoretical background on the bond energy decomposition scheme used
here (Morokuma-Ziegler) can be found in the review paper:
F.M. Bickelhaupt and E.J. Baerends,
"Kohn-Sham Density Functional Theory: Predicting and Understanding Chemistry"
In: Rev. Comput. Chem.; Lipkowitz, K. B. and Boyd, D. B., Eds.;
Wiley-VCH: New York, 2000, Vol. 15, 1-86.

Symbols used in the Bickelhaupt-Baerends (BB) paper are given below to make
the direct connection to that paper, where detailed explanations can be found
on the meaning of the various terms.


                                                   hartree              eV         kcal/mol           kJ/mol
                                      --------------------     -----------       ----------      -----------

Pauli Repulsion
  Kinetic (Delta T^0):                  63.606003798815777       1730.8074         39913.37        166997.54
  Delta V^Pauli Coulomb:               -33.742811074560663       -918.1886        -21173.94        -88591.74
  Delta V^Pauli LDA-XC:                 -8.284878581052272       -225.4430         -5198.84        -21751.95
                                      --------------------     -----------       ----------      -----------
  Total Pauli Repulsion:                21.578314143202839        587.1758         13540.60         56653.86
 (Total Pauli Repulsion =
  Delta E^Pauli in BB paper)

Steric Interaction
  Pauli Repulsion (Delta E^Pauli):      21.578314143202839        587.1758         13540.60         56653.86
  Electrostatic Interaction:            -4.502733607882830       -122.5256         -2825.51        -11821.93
 (Electrostatic Interaction =
  Delta V_elstat in the BB paper)
                                      --------------------     -----------       ----------      -----------
  Total Steric Interaction:             17.075580535320007        464.6502         10715.09         44831.93
 (Total Steric Interaction =
  Delta E^0 in the BB paper)

Orbital Interactions
  A:                                   -23.796538419447472       -647.5368        -14932.55        -62477.80
                                      --------------------     -----------       ----------      -----------
  Total Orbital Interactions:          -23.796538419447472       -647.5368        -14932.55        -62477.80

Alternative Decomposition Orb.Int.
  Kinetic:                             -57.551937115088968      -1566.0679        -36114.39       -151102.59
  Coulomb:                              31.827533506941332        866.0713         19972.08         83563.18
  XC:                                    1.927865188700181         52.4599          1209.75          5061.61
                                      --------------------     -----------       ----------      -----------
  Total Orbital Interactions:          -23.796538419447451       -647.5368        -14932.55        -62477.80

  Residu (E=Steric+OrbInt+Res):         -0.000491288917219         -0.0134            -0.31            -1.29

Total Bonding Energy:                   -6.721449173044684       -182.8999         -4217.77        -17647.16


Summary of Bonding Energy (energy terms are taken from the energy decomposition above)
======================================================================================

  Electrostatic Energy:                 -4.502733607882830       -122.5256         -2825.51        -11821.93
  Kinetic Energy:                        6.054066683726809        164.7395          3798.98         15894.95
  Coulomb (Steric+OrbInt) Energy:       -1.915768856536552        -52.1307         -1202.16         -5029.85
  XC Energy:                            -6.357013392352091       -172.9831         -3989.09        -16690.34
                                      --------------------     -----------       ----------      -----------
  Total Bonding Energy:                 -6.721449173044663       -182.8999         -4217.77        -17647.16


Correction terms (incorporated in energies above; only for test purposes):

1. Indication of fit-quality: 1st-order fit-correction used in the energy (hartree):  -0.0028862453
2. Electrostatic (Fit correction):   0.0000000000

Scaled ZORA energy correction, not included in bonding energy (hartree):           -0.0000970137
 NOTE: This scaled ZORA energy correction should only be used to compare two calculations
 in which the only difference in the calculation is the electron configuration.
 Then the difference in energy of this term should be added to the difference in energy of
 the two electron configurations.
 This term should not be used otherwise.
 In practice it is useful only for core excitation energy calculations.


 =========================================
 F R A G M E N T   E N E R G Y   T E R M S  ***  (summed over all fragments)  ***
 =========================================
  

The energy terms below are (parts of) the Total Energy of the fragments from which the molecule
 is built.

Exchange and Correlation
  Exchange LDA:                        -61.832729310758609      -1682.5542        -38800.63       -162341.81
  Exchange GGA:                          0.000000000000000          0.0000             0.00             0.00
  Correlation LDA:                      -5.599649703127241       -152.3742         -3513.83        -14701.88
  Correlation GGA:                       0.000000000000000          0.0000             0.00             0.00
                                      --------------------     -----------       ----------      -----------
  Total XC:                            -67.432379013885850      -1834.9284        -42314.46       -177043.69


 =======================================================
 S F O   P O P U L A T I O N S ,   M O   A N A L Y S I S
 =======================================================
  
 A Mulliken population analysis is performed on (input-)selected MOs. All populations refer to SFOs.
 BAS populations may have been printed directly after the SCF part.


                                       === A ===


 SFO contributions (%) per orbital
 (multiplication by the orbital occupation yields the SFO Gross Populations)

 Orb.:       27     28     29     30     31     32     33     34     35     36     37     38     39     40
 occup:     2.00   2.00   2.00   2.00   2.00   2.00   2.00   2.00   2.00   2.00   0.00   0.00   0.00   0.00
 CF+SFO     ----   ----   ----   ----   ----   ----   ----   ----   ----   ----   ----   ----   ----   ----
 ------
     13:    0.06   0.00   0.00  -0.00   0.00  -0.00   0.00  -0.00  -0.03   1.34  -0.00   2.87   0.00   0.02
     18:   -0.01  -0.00   0.02   0.00   0.01  -0.00   0.00   0.00   0.48   1.32  -0.00  -0.53  -0.21  -0.26
     19:    0.00   0.55   0.00   1.11   0.00   0.89   0.01   0.01   0.00   0.00  53.22   0.00   0.00  -0.00
     20:    0.00   0.03   0.00   0.04   0.00   0.01   0.00  -0.00  -0.00  -0.00  -1.93  -0.00  -0.00   0.00
     21:    0.05   0.00   0.03   0.00   0.01  -0.00  -0.00   0.00   0.72   0.25   0.00   1.49  -0.11  -0.03
     22:    0.12   0.00   0.00   0.00  -0.00   0.00   0.00  -0.00  -0.25  -0.13   0.00  -5.58  -0.22  -1.40
     23:    0.50   0.00   0.54   0.00   0.02   0.00   0.00   0.00   0.00   7.28   0.00   1.55  -0.16  -0.09
     25:    1.86   0.00   0.75   0.00   0.03   0.00   0.00   0.00   1.09   0.24  -0.00   0.95   1.04   2.25
     26:    0.10   0.00   0.01   0.00  -0.00   0.00   0.00  -0.00   0.04   0.17   0.00  -0.13  -0.57  -1.51
     27:    0.00   2.63   0.00   0.89   0.00   3.24   0.16   0.07   0.00   0.00   0.25  -0.00  -0.00   0.00
     30:    0.06   0.00   0.07   0.00  -0.01   0.00   0.00   0.00  -0.16  -0.03  -0.00  -3.35  -0.83  -1.45
     31:    2.32   0.00   0.07   0.00   0.12   0.00   0.00   0.00   1.17   4.97  -0.00  -0.00   0.58   0.49
     33:   13.81   0.01   4.21   0.00   0.03   0.00   0.00   0.00   0.29   0.06   0.00   1.47   1.24   1.54
     35:    0.01  13.11   0.00   0.29   0.00  11.08   0.04   0.60   0.00   0.00   0.14   0.00   0.00  -0.00
     38:    0.09   0.00   0.06   0.00   0.01   0.00   0.00   0.00  -0.13  -0.01  -0.00  -1.14  -3.50  -3.56
     39:    3.13   0.00   0.45   0.00   0.04   0.00   0.00   0.00   3.34   4.72  -0.00   0.74   0.06   0.01
     41:    9.16   0.01  12.30   0.00   0.26   0.00   0.00   0.00   0.95  -0.00   0.00   1.18   3.05   1.94
     42:    0.20   0.00   0.18   0.00   0.00   0.00   0.00   0.00  -0.01  -0.00   0.00  -0.47  -1.17  -1.22
     43:    0.00   2.05   0.00   7.86   0.00   7.30   1.38   1.09   0.00   0.00   0.07  -0.00  -0.00   0.00
     46:    0.01   0.00   0.10   0.00   0.02   0.00   0.00  -0.00  -0.07  -0.00  -0.00  -0.16  -3.67  -0.82
     47:    0.08   0.00   0.01   0.00   0.78   0.00   0.00   0.00   8.20   3.38   0.00   0.19   0.14   0.18
     49:    0.59   0.00  16.62   0.00   1.92   0.00   0.00   0.00   0.09   0.08  -0.00   0.81   3.57   0.63
     51:    0.00   5.02   0.00   6.78   0.00   1.26  10.36   0.51   0.00   0.00  -0.00   0.00   0.00  -0.00
     54:    0.01   0.00   0.12   0.00   0.03   0.00   0.00  -0.00  -0.03  -0.01   0.00  -0.06  -4.29  -0.05
     55:    2.15   0.00   0.17   0.00   0.03   0.00   0.00  -0.00  11.38   2.82   0.00   0.02   0.08   0.74
     57:    4.02   0.00   9.24   0.00   6.87   0.00   0.00   0.00   0.45  -0.00   0.00   0.17   4.46  -0.02
     58:    0.15   0.00   0.16   0.00   0.08   0.00   0.00   0.00  -0.01   0.00  -0.00  -0.06  -1.61  -0.02
     59:    0.00   3.29   0.00   0.12   0.00   0.10  17.08   0.40   0.00   0.00   0.00  -0.00  -0.00  -0.00
     62:    0.01   0.00  -0.01   0.00   0.14   0.00   0.00   0.00  -0.00  -0.01   0.00  -0.02  -3.15  -0.85
     63:    0.14   0.00   0.76   0.00   0.83   0.00   0.00   0.00  13.84   2.09  -0.00  -0.01  -0.01   1.24
     65:   10.67   0.01   2.26   0.00  11.77   0.00   0.00   0.00   0.05   0.11  -0.00   0.05   4.16   0.81
     66:    0.16   0.00   0.03   0.00   0.18   0.00   0.00   0.00   0.00  -0.00   0.00  -0.01  -1.08  -0.44
     67:    0.00   3.32   0.00   5.67   0.00   0.19   8.24   6.49   0.00  -0.00   0.00   0.00   0.00   0.00
     70:   -0.01  -0.00  -0.01   0.00   0.03   0.00   0.00  -0.00  -0.00  -0.01   0.00  -0.02  -2.95  -3.38
     71:    2.35   0.00   0.62   0.00   0.16   0.00   0.00   0.00  14.45   1.57  -0.00  -0.00   0.09   0.22
     73:    0.09   0.00   1.90   0.00  17.90   0.00   0.00   0.00   0.12   0.00  -0.00   0.01   3.17   2.71
     74:    0.02   0.00   0.03   0.00   0.21   0.00   0.00   0.00   0.00   0.00   0.00  -0.00  -1.16  -0.83
     75:    0.00   5.35   0.00   0.74   0.00   0.37   0.03  14.95   0.00   0.00  -0.00  -0.00  -0.00  -0.00
     78:   -0.01  -0.00   0.03   0.00   0.12   0.00  -0.00   0.00  -0.05  -0.01  -0.00  -0.01  -1.98  -5.16
     79:    0.29   0.00   0.02   0.00  -0.01   0.00   0.00   0.00   9.41   0.82  -0.00  -0.00  -0.05   0.13
     81:    2.71   0.00   5.58   0.00  13.19   0.00   0.00   0.00   1.05   0.12   0.00   0.01   1.95   3.29
     82:    0.11   0.00   0.14   0.00   0.25   0.00  -0.00   0.00  -0.00  -0.00  -0.00  -0.00  -0.49  -1.07
     83:    0.00   1.56   0.00   4.20   0.00   2.25   3.13  13.23   0.00   0.00   0.00   0.00   0.00   0.00
     86:    0.00   0.00   0.01   0.00   0.05   0.00   0.00   0.00  -0.07  -0.01  -0.00  -0.01  -1.65  -6.36
     87:    0.24   0.00   0.00   0.00   0.23   0.00   0.00   0.00   9.12   0.68   0.00   0.00   0.51   1.89
     89:    9.22   0.01   5.67   0.00   6.32   0.00   0.00   0.00   0.10   0.00  -0.00   0.00   0.60   1.31
     91:    0.01   7.95   0.00   5.63   0.00   1.27   2.37   3.44   0.00   0.00   0.00  -0.00  -0.00  -0.00
     93:    0.06   0.00   0.08   0.00  -0.00   0.00   0.00   0.00  -0.17  -0.62  -0.00   1.47   0.14   0.08
     94:   -0.02  -0.00  -0.00  -0.00  -0.00  -0.00  -0.00  -0.00  -0.13  -0.57   0.00  -6.00  -0.71  -0.46
     95:    0.02   0.00   0.24   0.00   0.01   0.00   0.00   0.00   0.80   1.97  -0.00   3.62   0.94   1.02
     96:   -0.01  -0.00  -0.00  -0.00  -0.00  -0.00  -0.00  -0.00   0.00  -0.02   0.00  -2.03  -0.69  -0.77
     97:    0.06   0.00   0.23   0.00   0.02   0.00   0.00   0.00   2.12   6.78   0.00  -0.05   0.17   0.36
     99:    0.01  13.13   0.00  16.89   0.00  16.87   0.09   0.31   0.00   0.00  11.35   0.00   0.00  -0.00
    100:    0.00  -0.00   0.00  -0.08  -0.00  -0.16  -0.00  -0.00   0.00  -0.00  -1.15   0.00  -0.00   0.00
    103:    0.18   0.00   0.07   0.00   0.00   0.00   0.00  -0.00   2.00  15.97   0.00   0.63   0.08   0.06
    105:    0.63   0.00   0.08   0.00   0.09   0.00   0.00   0.00  11.56  42.76   0.00   0.66   0.04   0.02
    107:    0.00   6.36   0.00  19.85   0.00  20.48   0.32   0.33   0.00   0.00  29.06   0.00   0.00  -0.00
    108:    0.00   0.01  -0.00  -0.00   0.00  -0.02  -0.00  -0.00   0.00   0.00  -1.91  -0.00  -0.00   0.00
    109:    0.96   1.68   0.20   0.10   0.00   2.15   0.04   0.08  -0.03  -0.01   6.45   6.75   0.79   3.69
    110:   -0.02   0.24  -0.04   0.11   0.00   0.31   0.02   0.01  -0.03  -0.01  -1.05   3.06   0.49   1.77
    111:    1.10   1.54   0.20   0.10   0.00   2.14   0.04   0.08  -0.03  -0.01   6.47   6.75   0.79   3.69
    112:   -0.02   0.23  -0.04   0.11   0.00   0.31   0.02   0.01  -0.03  -0.01  -1.05   3.05   0.49   1.77
    113:    3.23   4.91   1.50   0.46   0.00   5.37   0.01   0.38   0.01  -0.00  -0.00   3.15   0.98   1.45
    114:    0.10   1.07  -0.05   0.01  -0.01   0.99   0.01   0.05  -0.02  -0.00   0.01   2.19   0.62   0.85
    115:    3.68   4.47   1.52   0.44   0.00   5.33   0.01   0.38   0.01  -0.00  -0.00   3.14   0.97   1.45
    116:    0.15   1.03  -0.05   0.01  -0.01   0.99   0.01   0.05  -0.02  -0.00   0.01   2.19   0.62   0.85
    117:    3.04   0.85   3.70   3.47   0.15   4.58   1.41   0.62  -0.01  -0.00   0.01   1.21   4.83   5.16
    118:    0.13   0.17  -0.05   0.68  -0.01   0.58   0.09   0.09  -0.02  -0.00   0.07   1.07   2.76   2.59
    119:    3.24   0.69   3.80   3.40   0.15   4.54   1.39   0.62  -0.01  -0.00   0.01   1.21   4.83   5.17
    120:    0.15   0.16  -0.05   0.68  -0.01   0.58   0.09   0.09  -0.02  -0.00   0.07   1.07   2.76   2.59
    121:    0.22   1.15   4.79   2.67   0.75   1.04   6.56   0.16   0.00   0.00   0.03   0.29   4.16   0.64
    122:    0.00   0.46  -0.01   0.59  -0.05   0.09   0.82   0.05  -0.01  -0.00  -0.00   0.28   2.72   0.43
    123:    0.18   1.19   4.91   2.62   0.77   1.02   6.49   0.16   0.00   0.00   0.03   0.29   4.16   0.64
    124:   -0.00   0.46   0.00   0.58  -0.05   0.09   0.81   0.05  -0.01  -0.00  -0.00   0.28   2.72   0.43
    125:    1.09   0.87   3.19   0.01   2.18   0.00   9.73   0.47  -0.00  -0.00  -0.00   0.10   5.62   0.10
    126:    0.12   0.30   0.02   0.01  -0.10   0.02   1.39   0.02  -0.00  -0.00  -0.00   0.08   3.68   0.04
    127:    1.20   0.76   3.24   0.01   2.23  -0.00   9.63   0.46  -0.00  -0.00  -0.00   0.10   5.63   0.10
    128:    0.14   0.28   0.03   0.01  -0.10   0.02   1.39   0.02  -0.00  -0.00  -0.00   0.08   3.68   0.04
    129:    2.05   0.76   0.44   1.67   4.25   0.02   4.76   4.45   0.00  -0.00  -0.00   0.04   3.97   1.33
    130:    0.22   0.28  -0.02   0.53  -0.10   0.02   0.66   0.49   0.00  -0.00   0.00   0.02   2.77   0.81
    131:    1.94   0.90   0.44   1.66   4.36   0.02   4.70   4.39   0.00  -0.00  -0.00   0.04   3.96   1.33
    132:    0.20   0.30  -0.02   0.53  -0.09   0.02   0.66   0.49   0.00  -0.00   0.00   0.02   2.76   0.81
    133:    0.22   1.28   0.29   0.20   5.29   0.24   0.10   9.29   0.01   0.00   0.00   0.02   3.77   3.78
    134:    0.02   0.47   0.03   0.07  -0.10   0.03   0.00   1.18  -0.00  -0.00   0.00   0.01   2.59   2.52
    135:    0.17   1.32   0.30   0.19   5.41   0.23   0.10   9.18   0.01   0.00   0.00   0.02   3.77   3.78
    136:    0.01   0.48   0.03   0.07  -0.10   0.03   0.00   1.18  -0.00  -0.00   0.00   0.01   2.59   2.52
    137:    0.92   0.41   1.67   1.42   4.29   1.03   1.11   7.98   0.00  -0.00   0.00   0.01   2.32   6.09
    138:    0.16   0.13   0.15   0.38  -0.01   0.19   0.30   1.07  -0.00  -0.00   0.00   0.01   1.59   3.71
    139:    0.86   0.48   1.66   1.45   4.36   1.01   1.11   7.88   0.00  -0.00  -0.00   0.01   2.31   6.09
    140:    0.15   0.15   0.14   0.38  -0.01   0.19   0.30   1.07  -0.00  -0.00  -0.00   0.01   1.58   3.71
    141:    2.74   0.00   1.22   0.00   0.72   0.00   0.00   0.00   4.34   0.31   0.00   0.00   0.94   5.83
    142:    0.72   0.00   0.39   0.00   0.39   0.00   0.00   0.00   0.41   0.02  -0.00   0.00   0.42   2.60
    143:    1.79   2.34   1.29   2.21   1.72   0.67   1.14   2.60   0.05   0.00   0.00   0.00   1.61   5.85
    144:    0.26   0.58   0.07   0.44  -0.06   0.10   0.19   0.24   0.02  -0.00   0.00   0.00   0.99   3.32
    145:    1.59   2.55   1.27   2.23   1.74   0.66   1.14   2.56   0.05   0.00  -0.00   0.00   1.61   5.85
    146:    0.22   0.62   0.07   0.44  -0.06   0.10   0.19   0.24   0.02  -0.00   0.00   0.00   0.99   3.32
    147:   -0.01  -0.00   0.03   0.00  -0.00  -0.00   0.00  -0.00  -0.06   0.30   0.00  54.87  11.42  10.48
    148:   -0.02  -0.00   0.00  -0.00  -0.00  -0.00  -0.00   0.00  -0.01   0.12  -0.00  10.48   1.61   1.34


 Summation over all MOs, multiplied by occupation: Total SFO Gross Populations in this Irrep
 ===========================================================================================

     0.00    0.00    0.00    0.00    0.00    0.00    0.00    0.00    0.00    0.00    0.00   -0.00
     1.01   -0.02    0.76    0.08    0.64    0.07    0.87   -0.02    1.52   -0.04    0.85   -0.02
     1.08   -0.01    1.28   -0.01    1.50   -0.04    0.89   -0.03    1.03   -0.02    1.24   -0.01
     1.49   -0.04    0.90   -0.02    1.05   -0.02    1.21   -0.01    1.49   -0.04    0.90   -0.02
     1.04   -0.02    1.21   -0.01    1.49   -0.04    0.90   -0.02    1.04   -0.02    1.21   -0.01
     1.49   -0.04    0.90   -0.02    1.04   -0.02    1.21   -0.01    1.49   -0.04    0.90   -0.02
     1.05   -0.02    1.21   -0.01    1.48   -0.03    0.90   -0.02    1.05   -0.02    1.22   -0.00
     1.47   -0.01    1.03   -0.01    1.15   -0.01    1.20   -0.01    1.97   -0.03    1.54   -0.01
     1.40   -0.02    1.79   -0.01    2.03   -0.02    1.44   -0.02    1.68   -0.01    1.42   -0.01
     0.58    0.08    0.58    0.08    0.62    0.07    0.62    0.07    0.65    0.07    0.65    0.07
     0.65    0.07    0.65    0.07    0.65    0.07    0.65    0.07    0.65    0.07    0.65    0.07
     0.65    0.07    0.65    0.07    0.64    0.07    0.64    0.07    0.65    0.07    0.66    0.07
     0.66    0.07    0.42    0.14


 List of selected MOs, ordered by energy, with the most significant SFO gross populations
 ========================================================================================

 Each percentage contribution in the table below corres ponds to the indicated SFO.
 In general, a SFO may be a linear combination of several Fragment Orbitals on the same,
 or on symmetry-related Fragments. Only the first 'member' of such a combination is
 specified here. A full definition of all SFOs is given in an earlier part of the output.
 The numbering of the SFOs in this table does NOT include the Core Orbitals, and starts
 from one for each symmetry representation, as in the SFO definition list earlier.

       E(eV)  Occ       MO           %     SFO (first member)   E(eV)  Occ   Fragment
 -------------------------------------------------------------------------------------

     -20.880  2.00     3 A         22.81%     1 S             -13.825  2.00     3 C
                                   19.65%     1 S             -13.825  2.00     2 C
                                   18.43%     1 S             -13.825  2.00     4 C
                                   12.64%     1 S             -13.825  2.00     5 C
                                    7.79%     1 S             -13.825  2.00     6 C
                                    4.26%     1 S             -13.825  2.00     7 C
                                    3.27%     1 P:x            -5.593  0.67     1 C
                                    2.09%     1 S             -13.825  2.00     8 C
                                    2.06%     1 S             -13.825  2.00     1 C
                                    1.36%     1 S              -6.379  1.00    18 H
                                    1.36%     1 S              -6.379  1.00    17 H
                                    1.11%     1 S              -6.379  1.00    16 H
                                    1.11%     1 S              -6.379  1.00    15 H
                                    1.11%     1 S              -6.379  1.00    14 H
                                    1.11%     1 S              -6.379  1.00    13 H
                                    1.03%     1 P:x            -9.443  1.33    11 O
                                   -1.03%     2 S              10.963  0.00    15 H
                                   -1.03%     2 S              10.963  0.00    16 H
     -20.401  2.00     4 A         19.88%     1 S             -13.825  2.00     8 C
                                   19.61%     1 S             -13.825  2.00     7 C
                                   12.45%     1 S             -13.825  2.00     9 C
                                   11.82%     1 S             -13.825  2.00     6 C
                                   11.35%     1 S             -13.825  2.00     2 C
                                    6.55%     1 S             -13.825  2.00     3 C
                                    3.70%     1 S             -13.825  2.00    10 C
                                    2.74%     1 S             -13.825  2.00     5 C
                                    2.21%     1 P:x            -5.593  0.67     1 C
                                    1.58%     1 S             -13.825  2.00     1 C
                                    1.28%     1 S              -6.379  1.00    24 H
                                    1.28%     1 S              -6.379  1.00    23 H
                                    1.27%     1 S              -6.379  1.00    26 H
                                    1.27%     1 S              -6.379  1.00    25 H
     -19.658  2.00     5 A         18.30%     1 S             -13.825  2.00     9 C
                                   17.38%     1 S             -13.825  2.00     5 C
                                   11.02%     1 S             -13.825  2.00     2 C
                                    9.44%     1 S             -13.825  2.00     8 C
                                    9.22%     1 S             -13.825  2.00     6 C
                                    9.20%     1 S             -13.825  2.00    10 C
                                    6.78%     1 S             -13.825  2.00     4 C
                                    2.86%     1 P:x            -5.593  0.67     1 C
                                    2.44%     1 S             -13.825  2.00     1 C
                                    2.04%     1 P:x            -5.593  0.67     7 C
                                    1.63%     1 P:x            -5.593  0.67     3 C
                                    1.23%     1 P:x            -5.593  0.67     4 C
                                    1.09%     1 P:x            -5.593  0.67     6 C
                                    1.08%     1 P:x            -9.443  1.33    11 O
                                    1.03%     1 S              -6.379  1.00    28 H
                                    1.03%     1 S              -6.379  1.00    27 H
     -18.609  2.00     6 A         15.90%     1 S             -13.825  2.00     4 C
                                   14.94%     1 S             -13.825  2.00     7 C
                                   14.14%     1 S             -13.825  2.00    10 C
                                   10.53%     1 S             -13.825  2.00     9 C
                                    7.20%     1 S             -13.825  2.00     6 C
                                    6.36%     1 S             -13.825  2.00     2 C
                                    3.33%     1 S             -13.825  2.00     1 C
                                    3.08%     1 P:x            -5.593  0.67     8 C
                                    2.94%     1 P:x            -5.593  0.67     1 C
                                    2.63%     1 P:x            -5.593  0.67     5 C
                                    2.36%     1 S             -13.825  2.00     5 C
                                    2.35%     1 S             -13.825  2.00     3 C
                                    2.32%     1 P:x            -5.593  0.67     3 C
                                    1.72%     1 P:x            -5.593  0.67     6 C
                                    1.52%     1 P:x            -9.443  1.33    11 O
                                    1.39%     1 P:x            -5.593  0.67     9 C
                                    1.29%     1 P:y            -9.443  1.33    11 O
                                    1.19%     1 S              -6.379  1.00    29 H
                                    1.13%     1 P:x            -5.593  0.67     2 C
                                   -1.08%     2 P:x            11.759  0.00     8 C
                                    1.00%     1 S              -6.379  1.00    30 H
                                    1.00%     1 S              -6.379  1.00    31 H
     -17.343  2.00     7 A         15.63%     1 S             -13.825  2.00    10 C
                                   11.20%     1 S             -13.825  2.00     8 C
                                   10.02%     1 S             -13.825  2.00     3 C
                                    8.41%     1 S             -13.825  2.00     5 C
                                    7.29%     1 S             -13.825  2.00     6 C
                                    4.83%     1 S             -13.825  2.00     1 C
                                    4.47%     1 S             -13.825  2.00     7 C
                                    4.34%     1 P:y            -9.443  1.33    11 O
                                    3.78%     1 S             -13.825  2.00     4 C
                                    3.65%     1 P:x            -5.593  0.67     9 C
                                    3.19%     1 P:x            -9.443  1.33    11 O
                                    2.95%     1 P:x            -5.593  0.67     4 C
                                    2.54%     1 P:x            -5.593  0.67     7 C
                                    2.48%     1 P:x            -5.593  0.67     1 C
                                    2.44%     1 P:x            -5.593  0.67     2 C
                                    1.73%     1 P:x            -5.593  0.67     6 C
                                    1.47%     1 S              -6.379  1.00    29 H
                                    1.45%     1 S              -6.379  1.00    32 H
                                    1.44%     1 P:x            -5.593  0.67     5 C
                                    1.05%     1 S              -6.379  1.00    30 H
                                    1.05%     1 S              -6.379  1.00    31 H
                                    1.01%     1 S             -13.825  2.00     9 C
     -16.334  2.00     8 A         22.65%     1 P:y            -9.443  1.33    11 O
                                   12.36%     1 P:x            -9.443  1.33    11 O
                                   10.09%     1 S             -13.825  2.00     2 C
                                    7.34%     1 S              -6.379  1.00    32 H
                                    6.10%     1 P:y            -5.593  0.67     1 C
                                    5.91%     1 S             -13.825  2.00    10 C
                                    4.68%     1 S             -13.825  2.00     1 C
                                    4.59%     1 S             -13.825  2.00     8 C
                                    4.52%     1 S             -13.825  2.00     6 C
                                    3.03%     1 S             -13.825  2.00     4 C
                                    2.42%     2 S              10.963  0.00    32 H
                                    1.42%     1 P:x            -5.593  0.67     9 C
                                    1.34%     1 S              -6.379  1.00    14 H
                                    1.34%     1 S              -6.379  1.00    13 H
                                    1.29%     1 P:x            -5.593  0.67     7 C
                                    1.29%     1 P:x            -5.593  0.67     5 C
     -15.621  2.00     9 A         15.48%     1 S             -13.825  2.00     3 C
                                   11.81%     1 S             -13.825  2.00    10 C
                                    9.13%     1 S             -13.825  2.00     5 C
                                    7.13%     1 S             -13.825  2.00     2 C
                                    6.70%     1 S             -13.825  2.00     7 C
                                    5.46%     1 S             -13.825  2.00     8 C
                                    4.80%     1 P:y            -5.593  0.67     1 C
                                    3.51%     1 P:y            -9.443  1.33    11 O
                                    3.36%     1 S             -13.825  2.00     9 C
                                    2.56%     1 P:x            -5.593  0.67     4 C
                                    2.48%     1 P:x            -5.593  0.67     2 C
                                    2.32%     1 P:x            -5.593  0.67     6 C
                                    2.16%     1 P:x            -5.593  0.67     9 C
                                    2.02%     1 S             -13.825  2.00     6 C
                                    1.94%     1 P:y            -5.593  0.67     2 C
                                    1.90%     1 P:x            -9.443  1.33    11 O
                                    1.47%     1 S              -6.379  1.00    29 H
                                    1.28%     1 P:x            -5.593  0.67     8 C
                                    1.20%     1 S              -6.379  1.00    16 H
                                    1.20%     1 S              -6.379  1.00    15 H
                                    1.17%     1 S              -6.379  1.00    30 H
                                    1.17%     1 S              -6.379  1.00    31 H
                                    1.15%     1 S              -6.379  1.00    32 H
                                    1.03%     1 P:x            -5.593  0.67     7 C
                                    1.02%     1 S              -6.379  1.00    14 H
                                    1.02%     1 S              -6.379  1.00    13 H
     -14.627  2.00    10 A         18.73%     1 S             -13.825  2.00     4 C
                                   11.51%     1 S             -13.825  2.00     3 C
                                    7.59%     1 S             -13.825  2.00     9 C
                                    7.38%     1 S             -13.825  2.00     5 C
                                    6.20%     1 P:y            -5.593  0.67     4 C
                                    4.80%     1 S             -13.825  2.00    10 C
                                    4.47%     1 P:y            -5.593  0.67     3 C
                                    4.45%     1 P:y            -5.593  0.67     5 C
                                    3.40%     1 S              -6.379  1.00    18 H
                                    3.40%     1 S              -6.379  1.00    17 H
                                    2.64%     1 P:y            -5.593  0.67     2 C
                                    2.26%     1 S              -6.379  1.00    16 H
                                    2.26%     1 S              -6.379  1.00    15 H
                                    1.93%     1 P:y            -5.593  0.67     6 C
                                    1.65%     1 S              -6.379  1.00    20 H
                                    1.65%     1 S              -6.379  1.00    19 H
                                    1.32%     1 P:y            -5.593  0.67     8 C
                                    1.15%     1 S             -13.825  2.00     8 C
                                    1.10%     1 P:y            -5.593  0.67     9 C
                                    1.09%     1 P:y            -5.593  0.67     7 C
                                    1.04%     1 S              -6.379  1.00    28 H
                                    1.04%     1 S              -6.379  1.00    27 H
     -14.374  2.00    11 A         20.87%     1 S             -13.825  2.00     6 C
                                   19.37%     1 S             -13.825  2.00     7 C
                                    7.50%     1 P:y            -5.593  0.67     6 C
                                    6.90%     1 P:y            -5.593  0.67     7 C
                                    4.12%     1 S             -13.825  2.00     5 C
                                    3.92%     1 S              -6.379  1.00    22 H
                                    3.92%     1 S              -6.379  1.00    21 H
                                    3.61%     1 S              -6.379  1.00    24 H
                                    3.61%     1 S              -6.379  1.00    23 H
                                    3.42%     1 P:y            -5.593  0.67     5 C
                                    2.65%     1 P:y            -5.593  0.67     8 C
                                    2.58%     1 S             -13.825  2.00     8 C
                                    2.47%     1 S             -13.825  2.00    10 C
                                    2.38%     1 S             -13.825  2.00     3 C
                                    1.24%     1 S             -13.825  2.00     9 C
                                    1.15%     1 S              -6.379  1.00    20 H
                                    1.15%     1 S              -6.379  1.00    19 H
     -14.201  2.00    12 A         17.29%     1 S             -13.825  2.00     9 C
                                   14.83%     1 S             -13.825  2.00     8 C
                                    7.23%     1 P:y            -5.593  0.67     9 C
                                    6.37%     1 P:y            -5.593  0.67     8 C
                                    5.87%     1 S             -13.825  2.00     5 C
                                    4.85%     1 S             -13.825  2.00    10 C
                                    3.64%     1 S             -13.825  2.00     4 C
                                    3.56%     1 P:y            -5.593  0.67    10 C
                                    3.48%     1 S              -6.379  1.00    28 H
                                    3.48%     1 S              -6.379  1.00    27 H
                                    3.09%     1 P:y            -5.593  0.67     4 C
                                    2.99%     1 S              -6.379  1.00    26 H
                                    2.98%     1 S              -6.379  1.00    25 H
                                    2.09%     1 S             -13.825  2.00     7 C
                                    1.81%     1 P:y            -5.593  0.67     3 C
                                    1.70%     1 P:y            -5.593  0.67     7 C
                                    1.55%     1 P:y            -5.593  0.67     5 C
                                    1.52%     1 S             -13.825  2.00     6 C
                                    1.48%     1 S              -6.379  1.00    31 H
                                    1.48%     1 S              -6.379  1.00    30 H
                                    1.03%     1 S              -6.379  1.00    20 H
                                    1.03%     1 S              -6.379  1.00    19 H
     -12.951  2.00    13 A         23.49%     1 P:z            -5.593  0.67     2 C
                                   18.03%     1 P:z            -5.593  0.67     1 C
                                   15.68%     1 P:z            -5.593  0.67     3 C
                                    8.93%     1 P:z            -5.593  0.67     4 C
                                    8.62%     1 P:z            -9.443  1.33    11 O
                                    6.86%     1 P:z            -9.443  1.33    12 O
                                    4.38%     1 P:z            -5.593  0.67     5 C
                                    2.36%     1 S              -6.379  1.00    13 H
                                    2.36%     1 S              -6.379  1.00    14 H
                                    2.10%     1 P:z            -5.593  0.67     6 C
                                    1.17%     1 S              -6.379  1.00    16 H
                                    1.17%     1 S              -6.379  1.00    15 H
                                    1.11%     1 S              -6.379  1.00    17 H
                                    1.11%     1 S              -6.379  1.00    18 H
                                   -1.01%     2 P:z            11.759  0.00     1 C
     -12.708  2.00    14 A         12.62%     1 P:x            -5.593  0.67     2 C
                                   10.37%     1 P:x            -5.593  0.67     1 C
                                   10.22%     1 P:y            -9.443  1.33    11 O
                                    9.27%     1 P:y            -5.593  0.67     1 C
                                    7.86%     1 P:y            -5.593  0.67     3 C
                                    7.12%     1 P:y            -5.593  0.67     2 C
                                    5.65%     1 S             -13.825  2.00     2 C
                                    4.39%     1 P:y            -9.443  1.33    12 O
                                    3.55%     1 P:x            -9.443  1.33    12 O
                                    3.26%     1 S              -6.379  1.00    13 H
                                    3.26%     1 S              -6.379  1.00    14 H
                                    2.89%     1 S             -13.825  2.00     1 C
                                    2.15%     1 S             -23.977  2.00    11 O
                                    1.96%     1 P:x            -9.443  1.33    11 O
                                    1.58%     1 P:y            -5.593  0.67     5 C
                                    1.56%     1 S             -13.825  2.00     5 C
                                    1.56%     1 S             -13.825  2.00     4 C
                                    1.25%     1 P:x            -5.593  0.67     4 C
                                    1.21%     1 P:x            -5.593  0.67     5 C
                                    1.17%     1 P:y            -5.593  0.67     6 C
     -12.439  2.00    15 A         16.19%     1 P:z            -5.593  0.67     7 C
                                   15.19%     1 P:z            -5.593  0.67     6 C
                                   12.92%     1 P:z            -5.593  0.67     8 C
                                    9.87%     1 P:z            -5.593  0.67     5 C
                                    7.24%     1 P:z            -5.593  0.67     9 C
                                    6.46%     1 P:z            -5.593  0.67     1 C
                                    3.79%     1 P:z            -9.443  1.33    11 O
                                    3.22%     1 P:z            -5.593  0.67     4 C
                                    3.11%     1 P:z            -9.443  1.33    12 O
                                    2.91%     1 P:z            -5.593  0.67     2 C
                                    2.07%     1 P:z            -5.593  0.67    10 C
                                    1.99%     1 S              -6.379  1.00    24 H
                                    1.99%     1 S              -6.379  1.00    23 H
                                    1.86%     1 S              -6.379  1.00    21 H
                                    1.85%     1 S              -6.379  1.00    22 H
                                    1.58%     1 S              -6.379  1.00    25 H
                                    1.58%     1 S              -6.379  1.00    26 H
                                    1.14%     1 S              -6.379  1.00    20 H
                                    1.14%     1 S              -6.379  1.00    19 H
     -11.897  2.00    16 A         24.31%     1 S             -23.977  2.00    12 O
                                   19.67%     1 P:x            -9.443  1.33    11 O
                                   17.79%     1 P:x            -9.443  1.33    12 O
                                   10.04%     1 P:y            -9.443  1.33    12 O
                                    6.87%     1 S             -23.977  2.00    11 O
                                    6.02%     1 S             -13.825  2.00     1 C
                                    2.51%     1 P:x            -5.593  0.67     1 C
                                    2.18%     1 P:y            -9.443  1.33    11 O
                                    1.82%     1 P:x            -5.593  0.67     3 C
                                    1.43%     1 P:y            -5.593  0.67     4 C
                                    1.42%     2 S              10.963  0.00    32 H
                                    1.03%     1 P:x            -5.593  0.67     2 C
     -11.889  2.00    17 A         13.75%     1 P:z            -5.593  0.67     9 C
                                   12.96%     1 P:z            -5.593  0.67     4 C
                                   11.73%     1 P:z            -5.593  0.67     8 C
                                    8.61%     1 P:z            -5.593  0.67     5 C
                                    8.52%     1 P:z            -5.593  0.67     1 C
                                    6.68%     1 P:z            -9.443  1.33    11 O
                                    5.77%     1 P:z            -5.593  0.67    10 C
                                    5.36%     1 P:z            -9.443  1.33    12 O
                                    4.87%     1 P:z            -5.593  0.67     3 C
                                    2.76%     1 P:z            -5.593  0.67     7 C
                                    1.66%     1 S              -6.379  1.00    17 H
                                    1.65%     1 S              -6.379  1.00    18 H
                                    1.58%     1 S              -6.379  1.00    28 H
                                    1.58%     1 S              -6.379  1.00    27 H
                                    1.48%     1 S              -6.379  1.00    26 H
                                    1.48%     1 S              -6.379  1.00    25 H
                                    1.02%     1 S              -6.379  1.00    20 H
                                    1.02%     1 S              -6.379  1.00    19 H
     -11.170  2.00    18 A         12.04%     1 P:z            -5.593  0.67     6 C
                                   11.05%     1 P:z            -5.593  0.67     9 C
                                   10.34%     1 P:z            -5.593  0.67     3 C
                                    8.79%     1 P:z            -5.593  0.67    10 C
                                    8.47%     1 P:z            -9.443  1.33    11 O
                                    6.18%     1 P:z            -5.593  0.67     1 C
                                    5.70%     1 P:z            -9.443  1.33    12 O
                                    4.75%     1 P:z            -5.593  0.67     2 C
                                    4.67%     1 P:z            -5.593  0.67     7 C
                                    3.26%     1 P:z            -5.593  0.67     5 C
                                    2.20%     1 P:z            -5.593  0.67     4 C
                                    1.63%     1 S              -6.379  1.00    22 H
                                    1.63%     1 S              -6.379  1.00    21 H
                                    1.51%     1 S              -6.379  1.00    31 H
                                    1.51%     1 S              -6.379  1.00    30 H
                                    1.41%     1 S              -6.379  1.00    16 H
                                    1.41%     1 S              -6.379  1.00    15 H
                                    1.34%     1 S              -6.379  1.00    28 H
                                    1.33%     1 S              -6.379  1.00    27 H
     -11.081  2.00    19 A         10.04%     1 P:x            -5.593  0.67     8 C
                                    9.90%     1 P:y            -5.593  0.67     9 C
                                    8.87%     1 P:y            -5.593  0.67     7 C
                                    8.17%     1 P:y            -5.593  0.67    10 C
                                    7.26%     1 P:x            -5.593  0.67     5 C
                                    6.79%     1 P:y            -5.593  0.67     4 C
                                    6.28%     1 P:y            -5.593  0.67     2 C
                                    5.80%     1 P:x            -5.593  0.67     6 C
                                    4.28%     1 P:x            -5.593  0.67    10 C
                                    4.16%     1 P:x            -5.593  0.67     3 C
                                    3.21%     1 S              -6.379  1.00    29 H
                                    3.13%     1 P:y            -5.593  0.67     6 C
                                    1.83%     1 P:x            -5.593  0.67     7 C
                                    1.60%     1 P:y            -5.593  0.67     5 C
                                    1.53%     1 P:x            -5.593  0.67     9 C
                                    1.13%     1 S              -6.379  1.00    14 H
                                    1.12%     1 S              -6.379  1.00    13 H
     -10.720  2.00    20 A         13.39%     1 P:x            -5.593  0.67     7 C
                                    9.26%     1 P:x            -5.593  0.67     4 C
                                    8.46%     1 P:y            -5.593  0.67     5 C
                                    8.06%     1 P:x            -5.593  0.67    10 C
                                    7.81%     1 P:y            -5.593  0.67     8 C
                                    6.82%     1 P:y            -5.593  0.67     6 C
                                    6.25%     1 P:x            -5.593  0.67     6 C
                                    5.64%     1 P:x            -5.593  0.67     3 C
                                    4.08%     1 P:x            -5.593  0.67     9 C
                                    3.77%     1 P:x            -9.443  1.33    11 O
                                    2.63%     1 P:x            -9.443  1.33    12 O
                                    2.11%     1 P:y            -5.593  0.67     9 C
                                    1.97%     1 P:y            -5.593  0.67     2 C
                                    1.96%     1 S              -6.379  1.00    29 H
                                    1.95%     1 P:x            -5.593  0.67     8 C
                                    1.61%     1 S             -23.977  2.00    11 O
                                    1.53%     1 P:y            -5.593  0.67     7 C
                                    1.10%     1 P:y            -5.593  0.67     3 C
                                    1.08%     1 P:y            -5.593  0.67     1 C
     -10.368  2.00    21 A         14.27%     1 P:z            -5.593  0.67     2 C
                                   10.99%     1 P:z            -5.593  0.67    10 C
                                   10.97%     1 P:z            -5.593  0.67     7 C
                                    8.13%     1 P:z            -5.593  0.67     5 C
                                    7.74%     1 P:z            -9.443  1.33    11 O
                                    6.39%     1 P:z            -5.593  0.67     4 C
                                    4.49%     1 P:z            -5.593  0.67     9 C
                                    2.93%     1 S              -6.379  1.00    14 H
                                    2.82%     1 P:z            -5.593  0.67     8 C
                                    2.79%     1 S              -6.379  1.00    13 H
                                    2.65%     1 P:z            -9.443  1.33    12 O
                                    2.16%     1 S              -6.379  1.00    30 H
                                    2.08%     1 S              -6.379  1.00    31 H
                                    1.82%     1 P:z            -5.593  0.67     1 C
                                    1.69%     1 S              -6.379  1.00    23 H
                                    1.65%     1 S              -6.379  1.00    24 H
                                    1.28%     1 S              -6.379  1.00    19 H
                                    1.27%     1 P:z            -5.593  0.67     3 C
                                    1.24%     1 S              -6.379  1.00    20 H
                                    1.08%     2 S              10.963  0.00    14 H
                                    1.05%     1 S              -6.379  1.00    18 H
                                    1.05%     2 S              10.963  0.00    13 H
     -10.366  2.00    22 A         15.40%     1 P:y            -5.593  0.67     2 C
                                   11.33%     1 P:y            -5.593  0.67    10 C
                                    7.65%     1 P:y            -5.593  0.67     4 C
                                    6.96%     1 P:x            -5.593  0.67     3 C
                                    4.32%     1 P:y            -5.593  0.67     8 C
                                    4.12%     1 P:y            -5.593  0.67     9 C
                                    3.64%     1 P:y            -5.593  0.67     6 C
                                    3.49%     1 S              -6.379  1.00    29 H
                                    2.80%     1 P:x            -5.593  0.67     9 C
                                    2.78%     1 P:y            -5.593  0.67     3 C
                                    2.55%     1 P:x            -5.593  0.67     5 C
                                    2.53%     1 P:x            -5.593  0.67    10 C
                                    2.48%     1 S              -6.379  1.00    13 H
                                    2.35%     1 S              -6.379  1.00    14 H
                                    2.17%     1 P:x            -5.593  0.67     8 C
                                    2.09%     1 P:x            -9.443  1.33    11 O
                                    1.82%     1 P:y            -5.593  0.67     7 C
                                    1.00%     1 S              -6.379  1.00    31 H
      -9.923  2.00    23 A         19.34%     1 P:x            -9.443  1.33    12 O
                                   18.64%     1 P:x            -9.443  1.33    11 O
                                    6.43%     1 P:y            -9.443  1.33    11 O
                                    5.70%     1 P:x            -5.593  0.67     2 C
                                    5.61%     1 S             -23.977  2.00    11 O
                                    5.27%     1 P:x            -5.593  0.67    10 C
                                    4.35%     2 P:x            11.759  0.00     1 C
                                    4.28%     1 S             -23.977  2.00    12 O
                                    2.98%     1 P:x            -5.593  0.67     5 C
                                    2.83%     1 P:y            -9.443  1.33    12 O
                                    2.69%     1 P:x            -5.593  0.67     6 C
                                    2.27%     1 S              -6.379  1.00    32 H
                                    2.18%     1 P:x            -5.593  0.67     1 C
                                    2.04%     1 P:y            -5.593  0.67     4 C
                                    2.03%     1 P:y            -5.593  0.67     2 C
                                    1.83%     1 S              -6.379  1.00    29 H
                                    1.58%     1 P:x            -5.593  0.67     9 C
                                    1.28%     1 P:y            -5.593  0.67     9 C
                                    1.26%     1 P:x            -5.593  0.67     7 C
      -9.542  2.00    24 A         11.52%     1 P:y            -5.593  0.67     3 C
                                   11.35%     1 P:y            -5.593  0.67    10 C
                                    9.63%     1 P:y            -5.593  0.67     5 C
                                    7.40%     1 P:y            -5.593  0.67     8 C
                                    6.79%     1 P:x            -5.593  0.67     9 C
                                    6.45%     1 P:x            -5.593  0.67     4 C
                                    5.78%     1 P:y            -5.593  0.67     2 C
                                    2.76%     1 P:y            -5.593  0.67     7 C
                                    2.57%     1 S              -6.379  1.00    16 H
                                    2.53%     1 S              -6.379  1.00    15 H
                                    2.20%     1 P:x            -5.593  0.67     6 C
                                    1.99%     1 S              -6.379  1.00    30 H
                                    1.97%     1 S              -6.379  1.00    31 H
                                    1.91%     1 S              -6.379  1.00    14 H
                                    1.87%     1 S              -6.379  1.00    13 H
                                    1.81%     1 S              -6.379  1.00    20 H
                                    1.79%     1 S              -6.379  1.00    19 H
                                    1.44%     1 S              -6.379  1.00    25 H
                                    1.43%     1 S              -6.379  1.00    26 H
                                    1.36%     1 P:x            -5.593  0.67     7 C
                                    1.25%     1 P:y            -5.593  0.67     6 C
      -9.516  2.00    25 A         11.80%     1 P:z            -5.593  0.67    10 C
                                   11.60%     1 P:z            -5.593  0.67     2 C
                                   10.21%     1 P:z            -5.593  0.67     8 C
                                    9.04%     1 P:z            -5.593  0.67     6 C
                                    7.07%     1 P:z            -5.593  0.67     4 C
                                    6.91%     1 P:z            -9.443  1.33    11 O
                                    4.66%     1 P:z            -5.593  0.67     3 C
                                    3.32%     1 S              -6.379  1.00    13 H
                                    3.28%     1 S              -6.379  1.00    14 H
                                    2.79%     1 S              -6.379  1.00    31 H
                                    2.76%     1 S              -6.379  1.00    30 H
                                    2.50%     1 P:z            -5.593  0.67     5 C
                                    1.91%     1 S              -6.379  1.00    26 H
                                    1.89%     1 S              -6.379  1.00    25 H
                                    1.74%     1 S              -6.379  1.00    22 H
                                    1.73%     1 S              -6.379  1.00    21 H
                                    1.36%     1 S              -6.379  1.00    17 H
                                    1.36%     1 S              -6.379  1.00    18 H
                                    1.20%     1 S              -6.379  1.00    15 H
                                    1.17%     1 S              -6.379  1.00    16 H
                                    1.09%     1 P:z            -5.593  0.67     7 C
                                    1.05%     2 S              10.963  0.00    13 H
                                    1.04%     2 S              10.963  0.00    14 H
      -8.914  2.00    26 A         15.35%     1 P:x            -5.593  0.67    10 C
                                    9.53%     1 P:x            -5.593  0.67     5 C
                                    8.86%     1 P:x            -5.593  0.67     3 C
                                    8.65%     1 P:x            -5.593  0.67     9 C
                                    7.33%     1 P:x            -5.593  0.67     4 C
                                    5.22%     1 P:y            -9.443  1.33    12 O
                                    4.91%     1 P:x            -5.593  0.67     2 C
                                    4.79%     1 P:y            -5.593  0.67     6 C
                                    4.41%     1 S              -6.379  1.00    29 H
                                    3.37%     1 P:y            -5.593  0.67     2 C
                                    2.91%     1 P:x            -5.593  0.67     8 C
                                    2.85%     1 P:x            -5.593  0.67     6 C
                                    2.43%     1 P:y            -9.443  1.33    11 O
                                    2.14%     1 P:x            -9.443  1.33    11 O
                                    1.86%     1 P:y            -5.593  0.67     9 C
                                    1.28%     1 S             -13.825  2.00     7 C
                                    1.12%     1 P:x            -5.593  0.67     7 C
      -8.802  2.00    27 A         13.81%     1 P:y            -5.593  0.67     3 C
                                   10.67%     1 P:y            -5.593  0.67     7 C
                                    9.22%     1 P:y            -5.593  0.67    10 C
                                    9.16%     1 P:y            -5.593  0.67     4 C
                                    4.02%     1 P:y            -5.593  0.67     6 C
                                    3.68%     1 S              -6.379  1.00    16 H
                                    3.24%     1 S              -6.379  1.00    18 H
                                    3.23%     1 S              -6.379  1.00    15 H
                                    3.13%     1 P:x            -5.593  0.67     4 C
                                    3.04%     1 S              -6.379  1.00    17 H
                                    2.74%     1 S              -6.379  1.00    29 H
                                    2.71%     1 P:y            -5.593  0.67     9 C
                                    2.35%     1 P:x            -5.593  0.67     8 C
                                    2.32%     1 P:x            -5.593  0.67     3 C
                                    2.15%     1 P:x            -5.593  0.67     6 C
                                    2.05%     1 S              -6.379  1.00    23 H
                                    1.94%     1 S              -6.379  1.00    24 H
                                    1.86%     1 P:y            -5.593  0.67     2 C
                                    1.79%     1 S              -6.379  1.00    30 H
                                    1.59%     1 S              -6.379  1.00    31 H
                                    1.20%     1 S              -6.379  1.00    22 H
                                    1.10%     1 S              -6.379  1.00    14 H
                                    1.09%     1 S              -6.379  1.00    21 H
      -8.796  2.00    28 A         13.13%     1 P:z            -9.443  1.33    11 O
                                   13.11%     1 P:z            -5.593  0.67     3 C
                                    7.95%     1 P:z            -5.593  0.67    10 C
                                    6.36%     1 P:z            -9.443  1.33    12 O
                                    5.35%     1 P:z            -5.593  0.67     8 C
                                    5.02%     1 P:z            -5.593  0.67     5 C
                                    4.91%     1 S              -6.379  1.00    15 H
                                    4.47%     1 S              -6.379  1.00    16 H
                                    3.32%     1 P:z            -5.593  0.67     7 C
                                    3.29%     1 P:z            -5.593  0.67     6 C
                                    2.63%     1 P:z            -5.593  0.67     2 C
                                    2.55%     1 S              -6.379  1.00    31 H
                                    2.34%     1 S              -6.379  1.00    30 H
                                    2.05%     1 P:z            -5.593  0.67     4 C
                                    1.68%     1 S              -6.379  1.00    13 H
                                    1.56%     1 P:z            -5.593  0.67     9 C
                                    1.54%     1 S              -6.379  1.00    14 H
                                    1.32%     1 S              -6.379  1.00    26 H
                                    1.28%     1 S              -6.379  1.00    25 H
                                    1.19%     1 S              -6.379  1.00    20 H
                                    1.15%     1 S              -6.379  1.00    19 H
                                    1.07%     2 S              10.963  0.00    15 H
                                    1.03%     2 S              10.963  0.00    16 H
      -8.426  2.00    29 A         16.62%     1 P:y            -5.593  0.67     5 C
                                   12.30%     1 P:y            -5.593  0.67     4 C
                                    9.24%     1 P:y            -5.593  0.67     6 C
                                    5.67%     1 P:y            -5.593  0.67    10 C
                                    5.58%     1 P:y            -5.593  0.67     9 C
                                    4.91%     1 S              -6.379  1.00    20 H
                                    4.79%     1 S              -6.379  1.00    19 H
                                    4.21%     1 P:y            -5.593  0.67     3 C
                                    3.80%     1 S              -6.379  1.00    18 H
                                    3.70%     1 S              -6.379  1.00    17 H
                                    3.24%     1 S              -6.379  1.00    22 H
                                    3.19%     1 S              -6.379  1.00    21 H
                                    2.26%     1 P:y            -5.593  0.67     7 C
                                    1.90%     1 P:y            -5.593  0.67     8 C
                                    1.67%     1 S              -6.379  1.00    27 H
                                    1.66%     1 S              -6.379  1.00    28 H
                                    1.52%     1 S              -6.379  1.00    16 H
                                    1.50%     1 S              -6.379  1.00    15 H
                                    1.29%     1 S              -6.379  1.00    30 H
                                    1.27%     1 S              -6.379  1.00    31 H
                                    1.22%     1 S              -6.379  1.00    29 H
      -8.376  2.00    30 A         19.85%     1 P:z            -9.443  1.33    12 O
                                   16.89%     1 P:z            -9.443  1.33    11 O
                                    7.86%     1 P:z            -5.593  0.67     4 C
                                    6.78%     1 P:z            -5.593  0.67     5 C
                                    5.67%     1 P:z            -5.593  0.67     7 C
                                    5.63%     1 P:z            -5.593  0.67    10 C
                                    4.20%     1 P:z            -5.593  0.67     9 C
                                    3.47%     1 S              -6.379  1.00    17 H
                                    3.40%     1 S              -6.379  1.00    18 H
                                    2.67%     1 S              -6.379  1.00    19 H
                                    2.62%     1 S              -6.379  1.00    20 H
                                    2.23%     1 S              -6.379  1.00    31 H
                                    2.21%     1 S              -6.379  1.00    30 H
                                    1.67%     1 S              -6.379  1.00    23 H
                                    1.66%     1 S              -6.379  1.00    24 H
                                    1.45%     1 S              -6.379  1.00    28 H
                                    1.42%     1 S              -6.379  1.00    27 H
                                    1.11%     1 P:z            -5.593  0.67     1 C
      -8.258  2.00    31 A         17.90%     1 P:y            -5.593  0.67     8 C
                                   13.19%     1 P:y            -5.593  0.67     9 C
                                   11.77%     1 P:y            -5.593  0.67     7 C
                                    6.87%     1 P:y            -5.593  0.67     6 C
                                    6.32%     1 P:y            -5.593  0.67    10 C
                                    5.41%     1 S              -6.379  1.00    26 H
                                    5.29%     1 S              -6.379  1.00    25 H
                                    4.36%     1 S              -6.379  1.00    24 H
                                    4.36%     1 S              -6.379  1.00    28 H
                                    4.29%     1 S              -6.379  1.00    27 H
                                    4.25%     1 S              -6.379  1.00    23 H
                                    2.23%     1 S              -6.379  1.00    22 H
                                    2.18%     1 S              -6.379  1.00    21 H
                                    1.92%     1 P:y            -5.593  0.67     5 C
                                    1.74%     1 S              -6.379  1.00    31 H
                                    1.72%     1 S              -6.379  1.00    30 H
      -8.118  2.00    32 A         20.48%     1 P:z            -9.443  1.33    12 O
                                   16.87%     1 P:z            -9.443  1.33    11 O
                                   11.08%     1 P:z            -5.593  0.67     3 C
                                    7.30%     1 P:z            -5.593  0.67     4 C
                                    5.37%     1 S              -6.379  1.00    15 H
                                    5.33%     1 S              -6.379  1.00    16 H
                                    4.58%     1 S              -6.379  1.00    17 H
                                    4.54%     1 S              -6.379  1.00    18 H
                                    3.24%     1 P:z            -5.593  0.67     2 C
                                    2.25%     1 P:z            -5.593  0.67     9 C
                                    2.15%     1 S              -6.379  1.00    13 H
                                    2.14%     1 S              -6.379  1.00    14 H
                                    1.27%     1 P:z            -5.593  0.67    10 C
                                    1.26%     1 P:z            -5.593  0.67     5 C
                                    1.04%     1 S              -6.379  1.00    19 H
                                    1.03%     1 S              -6.379  1.00    27 H
                                    1.02%     1 S              -6.379  1.00    20 H
                                    1.01%     1 S              -6.379  1.00    28 H
      -8.042  2.00    33 A         17.08%     1 P:z            -5.593  0.67     6 C
                                   10.36%     1 P:z            -5.593  0.67     5 C
                                    9.73%     1 S              -6.379  1.00    21 H
                                    9.63%     1 S              -6.379  1.00    22 H
                                    8.24%     1 P:z            -5.593  0.67     7 C
                                    6.56%     1 S              -6.379  1.00    19 H
                                    6.49%     1 S              -6.379  1.00    20 H
                                    4.76%     1 S              -6.379  1.00    23 H
                                    4.70%     1 S              -6.379  1.00    24 H
                                    3.13%     1 P:z            -5.593  0.67     9 C
                                    2.37%     1 P:z            -5.593  0.67    10 C
                                    1.41%     1 S              -6.379  1.00    17 H
                                    1.39%     2 S              10.963  0.00    21 H
                                    1.39%     1 S              -6.379  1.00    18 H
                                    1.39%     2 S              10.963  0.00    22 H
                                    1.38%     1 P:z            -5.593  0.67     4 C
                                    1.14%     1 S              -6.379  1.00    30 H
                                    1.14%     1 S              -6.379  1.00    31 H
                                    1.11%     1 S              -6.379  1.00    28 H
                                    1.11%     1 S              -6.379  1.00    27 H
      -7.956  2.00    34 A         14.95%     1 P:z            -5.593  0.67     8 C
                                   13.23%     1 P:z            -5.593  0.67     9 C
                                    9.29%     1 S              -6.379  1.00    25 H
                                    9.18%     1 S              -6.379  1.00    26 H
                                    7.98%     1 S              -6.379  1.00    27 H
                                    7.88%     1 S              -6.379  1.00    28 H
                                    6.49%     1 P:z            -5.593  0.67     7 C
                                    4.45%     1 S              -6.379  1.00    23 H
                                    4.39%     1 S              -6.379  1.00    24 H
                                    3.44%     1 P:z            -5.593  0.67    10 C
                                    2.60%     1 S              -6.379  1.00    30 H
                                    2.56%     1 S              -6.379  1.00    31 H
                                    1.18%     2 S              10.963  0.00    25 H
                                    1.18%     2 S              10.963  0.00    26 H
                                    1.09%     1 P:z            -5.593  0.67     4 C
                                    1.07%     2 S              10.963  0.00    27 H
                                    1.07%     2 S              10.963  0.00    28 H
      -7.454  2.00    35 A         14.45%     1 P:x            -5.593  0.67     8 C
                                   13.84%     1 P:x            -5.593  0.67     7 C
                                   11.56%     1 P:y            -9.443  1.33    12 O
                                   11.38%     1 P:x            -5.593  0.67     6 C
                                    9.41%     1 P:x            -5.593  0.67     9 C
                                    9.12%     1 P:x            -5.593  0.67    10 C
                                    8.20%     1 P:x            -5.593  0.67     5 C
                                    4.34%     1 S              -6.379  1.00    29 H
                                    3.34%     1 P:x            -5.593  0.67     4 C
                                    2.12%     1 P:y            -9.443  1.33    11 O
                                    2.00%     1 P:x            -9.443  1.33    12 O
                                    1.17%     1 P:x            -5.593  0.67     3 C
                                    1.09%     1 P:y            -5.593  0.67     2 C
                                    1.05%     1 P:y            -5.593  0.67     9 C
      -6.757  2.00    36 A         42.76%     1 P:y            -9.443  1.33    12 O
                                   15.97%     1 P:x            -9.443  1.33    12 O
                                    7.28%     1 P:x            -5.593  0.67     2 C
                                    6.78%     1 P:y            -9.443  1.33    11 O
                                    4.97%     1 P:x            -5.593  0.67     3 C
                                    4.72%     1 P:x            -5.593  0.67     4 C
                                    3.38%     1 P:x            -5.593  0.67     5 C
                                    2.82%     1 P:x            -5.593  0.67     6 C
                                    2.09%     1 P:x            -5.593  0.67     7 C
                                    1.97%     1 P:x            -9.443  1.33    11 O
                                    1.57%     1 P:x            -5.593  0.67     8 C
                                    1.34%     1 S             -13.825  2.00     1 C
                                    1.32%     2 P:y            11.759  0.00     1 C
      -1.747  0.00    37 A         53.22%     1 P:z            -5.593  0.67     1 C
                                   29.06%     1 P:z            -9.443  1.33    12 O
                                   11.35%     1 P:z            -9.443  1.33    11 O
                                    6.47%     1 S              -6.379  1.00    14 H
                                    6.45%     1 S              -6.379  1.00    13 H
                                   -1.93%     2 P:z            11.759  0.00     1 C
                                   -1.91%     2 P:z            21.860  0.00    12 O
                                   -1.15%     2 P:z            21.860  0.00    11 O
                                   -1.05%     2 S              10.963  0.00    14 H
                                   -1.05%     2 S              10.963  0.00    13 H
      -0.428  0.00    38 A         54.87%     1 S              -6.379  1.00    32 H
                                   10.48%     2 S              10.963  0.00    32 H
                                    6.75%     1 S              -6.379  1.00    13 H
                                    6.75%     1 S              -6.379  1.00    14 H
                                   -6.00%     2 S              27.493  0.00    11 O
                                   -5.58%     2 S              12.744  0.00     2 C
                                    3.62%     1 P:x            -9.443  1.33    11 O
                                   -3.35%     2 S              12.744  0.00     3 C
                                    3.15%     1 S              -6.379  1.00    15 H
                                    3.14%     1 S              -6.379  1.00    16 H
                                    3.06%     2 S              10.963  0.00    13 H
                                    3.05%     2 S              10.963  0.00    14 H
                                    2.87%     1 S             -13.825  2.00     1 C
                                    2.19%     2 S              10.963  0.00    15 H
                                    2.19%     2 S              10.963  0.00    16 H
                                   -2.03%     2 P:x            21.860  0.00    11 O
                                    1.55%     1 P:x            -5.593  0.67     2 C
                                    1.49%     1 S             -13.825  2.00     2 C
                                    1.47%     1 P:y            -5.593  0.67     3 C
                                    1.47%     1 S             -23.977  2.00    11 O
                                    1.21%     1 S              -6.379  1.00    17 H
                                    1.21%     1 S              -6.379  1.00    18 H
                                    1.18%     1 P:y            -5.593  0.67     4 C
                                   -1.14%     2 S              12.744  0.00     4 C
                                    1.07%     2 S              10.963  0.00    18 H
                                    1.07%     2 S              10.963  0.00    17 H
       0.054  0.00    39 A         11.42%     1 S              -6.379  1.00    32 H
                                    5.63%     1 S              -6.379  1.00    22 H
                                    5.62%     1 S              -6.379  1.00    21 H
                                    4.83%     1 S              -6.379  1.00    18 H
                                    4.83%     1 S              -6.379  1.00    17 H
                                    4.46%     1 P:y            -5.593  0.67     6 C
                                   -4.29%     2 S              12.744  0.00     6 C
                                    4.16%     1 S              -6.379  1.00    19 H
                                    4.16%     1 P:y            -5.593  0.67     7 C
                                    4.16%     1 S              -6.379  1.00    20 H
                                    3.97%     1 S              -6.379  1.00    23 H
                                    3.96%     1 S              -6.379  1.00    24 H
                                    3.77%     1 S              -6.379  1.00    26 H
                                    3.77%     1 S              -6.379  1.00    25 H
                                    3.68%     2 S              10.963  0.00    22 H
                                    3.68%     2 S              10.963  0.00    21 H
                                   -3.67%     2 S              12.744  0.00     5 C
                                    3.57%     1 P:y            -5.593  0.67     5 C
                                   -3.50%     2 S              12.744  0.00     4 C
                                    3.17%     1 P:y            -5.593  0.67     8 C
                                   -3.15%     2 S              12.744  0.00     7 C
                                    3.05%     1 P:y            -5.593  0.67     4 C
                                   -2.95%     2 S              12.744  0.00     8 C
                                    2.77%     2 S              10.963  0.00    23 H
                                    2.76%     2 S              10.963  0.00    24 H
                                    2.76%     2 S              10.963  0.00    18 H
                                    2.76%     2 S              10.963  0.00    17 H
                                    2.72%     2 S              10.963  0.00    19 H
                                    2.72%     2 S              10.963  0.00    20 H
                                    2.59%     2 S              10.963  0.00    26 H
                                    2.59%     2 S              10.963  0.00    25 H
                                    2.32%     1 S              -6.379  1.00    27 H
                                    2.31%     1 S              -6.379  1.00    28 H
                                   -1.98%     2 S              12.744  0.00     9 C
                                    1.95%     1 P:y            -5.593  0.67     9 C
                                   -1.65%     2 S              12.744  0.00    10 C
                                    1.61%     1 S              -6.379  1.00    31 H
                                   -1.61%     2 P:y            11.759  0.00     6 C
                                    1.61%     1 S              -6.379  1.00    30 H
                                    1.61%     2 S              10.963  0.00    32 H
                                    1.59%     2 S              10.963  0.00    27 H
                                    1.58%     2 S              10.963  0.00    28 H
                                    1.24%     1 P:y            -5.593  0.67     3 C
                                   -1.17%     2 P:y            11.759  0.00     4 C
                                   -1.16%     2 P:y            11.759  0.00     8 C
                                   -1.08%     2 P:y            11.759  0.00     7 C
                                    1.04%     1 P:y            -5.593  0.67     2 C
       0.335  0.00    40 A         10.48%     1 S              -6.379  1.00    32 H
                                   -6.36%     2 S              12.744  0.00    10 C
                                    6.09%     1 S              -6.379  1.00    27 H
                                    6.09%     1 S              -6.379  1.00    28 H
                                    5.85%     1 S              -6.379  1.00    30 H
                                    5.85%     1 S              -6.379  1.00    31 H
                                    5.83%     1 S              -6.379  1.00    29 H
                                    5.17%     1 S              -6.379  1.00    18 H
                                   -5.16%     2 S              12.744  0.00     9 C
                                    5.16%     1 S              -6.379  1.00    17 H
                                    3.78%     1 S              -6.379  1.00    25 H
                                    3.78%     1 S              -6.379  1.00    26 H
                                    3.71%     2 S              10.963  0.00    27 H
                                    3.71%     2 S              10.963  0.00    28 H
                                    3.69%     1 S              -6.379  1.00    14 H
                                    3.69%     1 S              -6.379  1.00    13 H
                                   -3.56%     2 S              12.744  0.00     4 C
                                   -3.38%     2 S              12.744  0.00     8 C
                                    3.32%     2 S              10.963  0.00    30 H
                                    3.32%     2 S              10.963  0.00    31 H
                                    3.29%     1 P:y            -5.593  0.67     9 C
                                    2.71%     1 P:y            -5.593  0.67     8 C
                                    2.60%     2 S              10.963  0.00    29 H
                                    2.59%     2 S              10.963  0.00    18 H
                                    2.59%     2 S              10.963  0.00    17 H
                                    2.52%     2 S              10.963  0.00    25 H
                                    2.52%     2 S              10.963  0.00    26 H
                                    2.25%     1 P:y            -5.593  0.67     2 C
                                    1.94%     1 P:y            -5.593  0.67     4 C
                                    1.89%     1 P:x            -5.593  0.67    10 C
                                    1.77%     2 S              10.963  0.00    14 H
                                    1.77%     2 S              10.963  0.00    13 H
                                    1.54%     1 P:y            -5.593  0.67     3 C
                                   -1.51%     2 P:y            11.759  0.00     2 C
                                   -1.45%     2 S              12.744  0.00     3 C
                                    1.45%     1 S              -6.379  1.00    15 H
                                    1.45%     1 S              -6.379  1.00    16 H
                                   -1.40%     2 S              12.744  0.00     2 C
                                    1.34%     2 S              10.963  0.00    32 H
                                    1.33%     1 S              -6.379  1.00    24 H
                                    1.33%     1 S              -6.379  1.00    23 H
                                    1.31%     1 P:y            -5.593  0.67    10 C
                                    1.24%     1 P:x            -5.593  0.67     7 C
                                   -1.22%     2 P:y            11.759  0.00     4 C
                                   -1.07%     2 P:y            11.759  0.00     9 C
                                    1.02%     1 P:x            -9.443  1.33    11 O
       0.729  0.00    41 A          9.88%     1 S              -6.379  1.00    14 H
                                    9.61%     1 S              -6.379  1.00    20 H
                                    8.65%     1 S              -6.379  1.00    13 H
                                    8.30%     1 S              -6.379  1.00    24 H
                                    7.26%     1 S              -6.379  1.00    19 H
                                    6.33%     1 S              -6.379  1.00    23 H
                                    5.91%     1 S              -6.379  1.00    31 H
                                   -5.82%     2 S              12.744  0.00    10 C
                                    5.25%     1 S              -6.379  1.00    30 H
                                    5.05%     1 S              -6.379  1.00    29 H
                                    4.87%     1 S              -6.379  1.00    32 H
                                   -4.75%     2 S              12.744  0.00     7 C
                                   -4.68%     2 S              12.744  0.00     5 C
                                   -4.18%     2 S              12.744  0.00     2 C
                                    4.10%     2 S              10.963  0.00    20 H
                                    3.63%     2 S              10.963  0.00    14 H
                                    3.58%     2 S              10.963  0.00    24 H
                                    3.30%     2 S              10.963  0.00    19 H
                                    3.19%     2 S              10.963  0.00    13 H
                                    2.91%     2 S              10.963  0.00    23 H
                                    2.78%     2 S              10.963  0.00    31 H
                                    2.77%     1 S              -6.379  1.00    18 H
                                   -2.59%     2 P:y            11.759  0.00     2 C
                                    2.52%     2 S              10.963  0.00    30 H
                                    2.42%     2 S              10.963  0.00    29 H
                                   -2.24%     2 P:y            11.759  0.00     5 C
                                    1.83%     1 P:x            -5.593  0.67     8 C
                                    1.80%     1 S             -13.825  2.00     7 C
                                    1.79%     1 S             -13.825  2.00    10 C
                                    1.71%     1 S             -13.825  2.00     5 C
                                    1.66%     1 S              -6.379  1.00    17 H
                                   -1.65%     2 P:y            11.759  0.00     7 C
                                    1.56%     1 P:y            -5.593  0.67     2 C
                                    1.51%     1 P:x            -5.593  0.67     4 C
                                    1.40%     1 S             -13.825  2.00     2 C
                                   -1.25%     2 S              12.744  0.00     6 C
                                    1.24%     1 P:x            -5.593  0.67     5 C
                                    1.20%     1 P:y            -5.593  0.67     7 C
                                    1.10%     1 P:x            -5.593  0.67     9 C
       0.732  0.00    42 A         10.14%     1 S              -6.379  1.00    19 H
                                    9.12%     1 S              -6.379  1.00    22 H
                                    8.46%     1 S              -6.379  1.00    21 H
                                    8.39%     1 S              -6.379  1.00    17 H
                                    8.21%     1 S              -6.379  1.00    23 H
                                    7.80%     1 S              -6.379  1.00    20 H
                                    7.31%     1 S              -6.379  1.00    18 H
                                    6.24%     1 S              -6.379  1.00    24 H
                                    5.44%     1 S              -6.379  1.00    15 H
                                    5.17%     1 S              -6.379  1.00    16 H
                                    5.15%     1 S              -6.379  1.00    25 H
                                    4.76%     1 S              -6.379  1.00    26 H
                                   -4.51%     2 P:z            11.759  0.00     6 C
                                   -4.49%     2 P:z            11.759  0.00     5 C
                                   -4.02%     2 P:z            11.759  0.00     4 C
                                   -3.66%     2 P:z            11.759  0.00     7 C
                                    2.91%     1 S              -6.379  1.00    13 H
                                    2.87%     1 S              -6.379  1.00    28 H
                                    2.66%     1 S              -6.379  1.00    27 H
                                   -2.57%     2 P:z            11.759  0.00     3 C
                                   -2.53%     2 P:z            11.759  0.00     8 C
                                    2.33%     2 S              10.963  0.00    19 H
                                    2.11%     2 S              10.963  0.00    22 H
                                    1.96%     2 S              10.963  0.00    23 H
                                    1.82%     2 S              10.963  0.00    17 H
                                    1.79%     2 S              10.963  0.00    21 H
                                    1.68%     1 S              -6.379  1.00    14 H
                                    1.56%     2 S              10.963  0.00    20 H
                                    1.54%     2 S              10.963  0.00    18 H
                                   -1.50%     2 P:z            11.759  0.00     2 C
                                   -1.40%     2 P:z            11.759  0.00     9 C
                                    1.34%     1 S              -6.379  1.00    30 H
                                    1.29%     2 S              10.963  0.00    24 H
                                    1.20%     2 S              10.963  0.00    25 H
                                    1.07%     2 S              10.963  0.00    26 H
                                    1.00%     2 S              10.963  0.00    15 H
       0.976  0.00    43 A         14.39%     1 S              -6.379  1.00    21 H
                                   14.33%     1 S              -6.379  1.00    22 H
                                    7.16%     1 S              -6.379  1.00    15 H
                                   -7.15%     2 S              12.744  0.00     6 C
                                    7.11%     1 S              -6.379  1.00    16 H
                                    6.16%     1 S              -6.379  1.00    25 H
                                    6.13%     1 S              -6.379  1.00    26 H
                                    5.25%     2 S              10.963  0.00    21 H
                                    5.23%     2 S              10.963  0.00    22 H
                                    4.87%     1 S              -6.379  1.00    27 H
                                    4.85%     1 S              -6.379  1.00    28 H
                                    4.34%     1 S              -6.379  1.00    19 H
                                    4.30%     1 S              -6.379  1.00    20 H
                                    4.07%     1 S              -6.379  1.00    29 H
                                   -3.83%     2 S              12.744  0.00     3 C
                                    3.72%     1 S             -13.825  2.00     6 C
                                   -3.53%     2 P:y            11.759  0.00     6 C
                                    3.03%     1 S              -6.379  1.00    32 H
                                   -2.62%     2 S              12.744  0.00     9 C
                                    2.50%     2 S              10.963  0.00    15 H
                                    2.49%     2 S              10.963  0.00    16 H
                                   -2.18%     2 S              12.744  0.00     8 C
                                    2.09%     2 S              10.963  0.00    25 H
                                    2.08%     2 S              10.963  0.00    26 H
                                   -1.99%     2 P:y            11.759  0.00     8 C
                                    1.86%     2 S              10.963  0.00    29 H
                                    1.73%     2 S              10.963  0.00    27 H
                                    1.72%     2 S              10.963  0.00    28 H
                                   -1.72%     2 P:y            11.759  0.00     3 C
                                    1.68%     1 S             -13.825  2.00     3 C
                                    1.48%     1 P:x            -5.593  0.67     8 C
                                   -1.47%     2 P:y            11.759  0.00     5 C
                                    1.42%     1 S              -6.379  1.00    17 H
                                    1.40%     1 S              -6.379  1.00    18 H
                                    1.29%     2 S              10.963  0.00    19 H
                                    1.28%     2 S              10.963  0.00    20 H
                                    1.24%     1 S             -13.825  2.00     9 C
                                    1.18%     1 S             -13.825  2.00     8 C
                                   -1.18%     2 S              12.744  0.00     5 C
                                    1.17%     1 S              -6.379  1.00    23 H
                                    1.15%     1 S              -6.379  1.00    24 H
                                    1.06%     1 S             -13.825  2.00     5 C
                                   -1.05%     2 S              12.744  0.00    10 C
       1.376  0.00    44 A         10.47%     1 S              -6.379  1.00    14 H
                                   10.38%     1 S              -6.379  1.00    13 H
                                    8.21%     1 S              -6.379  1.00    24 H
                                    8.16%     1 S              -6.379  1.00    23 H
                                    6.70%     1 S              -6.379  1.00    31 H
                                    6.64%     1 S              -6.379  1.00    30 H
                                   -6.11%     2 S              12.744  0.00    10 C
                                   -6.02%     2 S              12.744  0.00     7 C
                                   -5.25%     2 S              12.744  0.00     2 C
                                    3.97%     1 S              -6.379  1.00    28 H
                                    3.92%     1 S              -6.379  1.00    27 H
                                    3.61%     1 S             -13.825  2.00    10 C
                                    3.53%     1 S             -13.825  2.00     7 C
                                    3.38%     1 P:x            -5.593  0.67     6 C
                                    3.27%     1 P:x            -5.593  0.67     3 C
                                    3.19%     1 S              -6.379  1.00    16 H
                                    3.14%     1 S              -6.379  1.00    15 H
                                    2.92%     1 S             -13.825  2.00     2 C
                                    2.89%     1 S              -6.379  1.00    20 H
                                    2.87%     1 S              -6.379  1.00    19 H
                                   -2.75%     2 S              12.744  0.00     5 C
                                    2.74%     2 S              10.963  0.00    14 H
                                    2.72%     2 S              10.963  0.00    24 H
                                    2.72%     2 S              10.963  0.00    13 H
                                    2.71%     2 S              10.963  0.00    23 H
                                    2.60%     1 P:x            -5.593  0.67     9 C
                                    2.42%     2 S              10.963  0.00    31 H
                                    2.41%     2 S              10.963  0.00    30 H
                                    2.34%     1 S              -6.379  1.00    29 H
                                   -1.96%     2 P:y            11.759  0.00     2 C
                                    1.85%     1 P:x            -5.593  0.67     2 C
                                   -1.69%     2 S              12.744  0.00     9 C
                                   -1.59%     2 P:y            11.759  0.00     9 C
                                    1.53%     2 S              10.963  0.00    29 H
                                    1.49%     2 S              10.963  0.00    28 H
                                    1.47%     2 S              10.963  0.00    27 H
                                    1.32%     1 S             -13.825  2.00     9 C
                                   -1.27%     2 S              12.744  0.00     3 C
                                   -1.21%     2 S              12.744  0.00     4 C
                                    1.21%     1 S             -13.825  2.00     5 C
                                    1.05%     2 S              10.963  0.00    16 H
                                    1.04%     2 S              10.963  0.00    15 H
       1.476  0.00    45 A          8.83%     1 S              -6.379  1.00    27 H
                                    8.80%     1 S              -6.379  1.00    15 H
                                    8.79%     1 S              -6.379  1.00    16 H
                                    8.78%     1 S              -6.379  1.00    28 H
                                    8.68%     1 S              -6.379  1.00    26 H
                                    8.66%     1 S              -6.379  1.00    25 H
                                    6.62%     1 S              -6.379  1.00    13 H
                                    6.52%     1 S              -6.379  1.00    14 H
                                    5.86%     1 S              -6.379  1.00    18 H
                                    5.83%     1 S              -6.379  1.00    17 H
                                    4.81%     1 S              -6.379  1.00    30 H
                                    4.76%     1 S              -6.379  1.00    31 H
                                    4.51%     1 S              -6.379  1.00    23 H
                                    4.44%     1 S              -6.379  1.00    24 H
                                   -4.33%     2 P:z            11.759  0.00     8 C
                                   -4.33%     2 P:z            11.759  0.00     2 C
                                   -4.32%     2 P:z            11.759  0.00     9 C
                                   -4.08%     2 P:z            11.759  0.00     3 C
                                   -2.94%     2 P:z            11.759  0.00     4 C
                                   -2.61%     2 P:z            11.759  0.00    10 C
                                   -2.25%     2 P:z            11.759  0.00     7 C
                                    1.57%     2 S              10.963  0.00    13 H
                                    1.56%     1 P:z            -5.593  0.67     2 C
                                    1.55%     2 S              10.963  0.00    14 H
                                    1.51%     1 P:z            -5.593  0.67     8 C
                                    1.36%     1 P:z            -5.593  0.67     1 C
                                    1.36%     2 S              10.963  0.00    26 H
                                    1.36%     2 S              10.963  0.00    25 H
                                    1.32%     1 P:z            -5.593  0.67     9 C
                                    1.29%     1 P:z            -5.593  0.67     3 C
                                    1.18%     2 S              10.963  0.00    27 H
                                    1.17%     2 S              10.963  0.00    28 H
                                    1.16%     1 P:z            -5.593  0.67     4 C
                                    1.16%     1 S              -6.379  1.00    19 H
                                    1.15%     1 S              -6.379  1.00    20 H
                                    1.12%     2 S              10.963  0.00    30 H
                                    1.11%     2 S              10.963  0.00    31 H
                                    1.04%     1 P:z            -5.593  0.67    10 C
       1.921  0.00    46 A         11.40%     1 S              -6.379  1.00    25 H
                                   11.38%     1 S              -6.379  1.00    26 H
                                    9.44%     1 S              -6.379  1.00    17 H
                                    9.42%     1 S              -6.379  1.00    18 H
                                    8.99%     1 S              -6.379  1.00    15 H
                                    8.95%     1 S              -6.379  1.00    16 H
                                    7.65%     1 S              -6.379  1.00    29 H
                                    5.71%     1 S              -6.379  1.00    27 H
                                    5.70%     1 S              -6.379  1.00    28 H
                                   -5.48%     2 S              12.744  0.00     8 C
                                   -4.59%     2 S              12.744  0.00     4 C
                                   -3.90%     2 S              12.744  0.00     3 C
                                    3.46%     1 S             -13.825  2.00     8 C
                                    3.40%     1 S             -13.825  2.00     4 C
                                   -3.05%     2 P:y            11.759  0.00    10 C
                                    2.98%     2 S              10.963  0.00    29 H
                                    2.70%     1 S              -6.379  1.00    32 H
                                    2.70%     1 S             -13.825  2.00     3 C
                                    2.49%     2 S              10.963  0.00    25 H
                                    2.48%     2 S              10.963  0.00    26 H
                                    2.47%     1 P:x            -5.593  0.67     6 C
                                   -2.41%     2 P:y            11.759  0.00     3 C
                                    2.38%     2 S              10.963  0.00    17 H
                                    2.37%     2 S              10.963  0.00    18 H
                                   -2.14%     2 P:y            11.759  0.00     8 C
                                   -2.06%     2 S              12.744  0.00     9 C
                                   -1.91%     2 P:y            11.759  0.00     4 C
                                    1.89%     2 S              10.963  0.00    15 H
                                    1.88%     2 S              10.963  0.00    16 H
                                    1.52%     1 S             -13.825  2.00     9 C
                                    1.50%     1 P:x            -5.593  0.67     9 C
                                    1.17%     2 S              10.963  0.00    27 H
                                    1.17%     2 S              10.963  0.00    28 H
                                    1.17%     1 P:x            -5.593  0.67     3 C
                                    1.07%     2 P:x            11.759  0.00     6 C
                                    1.01%     1 P:y            -5.593  0.67    10 C
       2.384  0.00    47 A          8.35%     1 P:x            -5.593  0.67     2 C
                                   -6.14%     2 S              12.744  0.00    10 C
                                    5.66%     1 S              -6.379  1.00    14 H
                                    5.62%     1 S              -6.379  1.00    13 H
                                    5.04%     1 S              -6.379  1.00    31 H
                                    5.00%     1 S              -6.379  1.00    30 H
                                    4.87%     1 S              -6.379  1.00    28 H
                                    4.84%     1 S              -6.379  1.00    27 H
                                    4.79%     1 S             -13.825  2.00    10 C
                                   -4.76%     2 S              12.744  0.00     3 C
                                   -4.75%     2 S              12.744  0.00     9 C
                                    4.73%     1 P:x            -5.593  0.67     5 C
                                    4.23%     1 S              -6.379  1.00    20 H
                                    4.20%     1 S              -6.379  1.00    19 H
                                    4.18%     1 S             -13.825  2.00     9 C
                                    4.14%     1 S             -13.825  2.00     3 C
                                    3.94%     1 S              -6.379  1.00    16 H
                                    3.92%     1 S              -6.379  1.00    15 H
                                    3.08%     1 P:x            -5.593  0.67     7 C
                                    2.97%     1 S              -6.379  1.00    29 H
                                   -2.72%     2 S              12.744  0.00     4 C
                                   -2.67%     2 S              12.744  0.00     2 C
                                    2.65%     1 P:x            -5.593  0.67     1 C
                                    2.43%     1 S              -6.379  1.00    18 H
                                    2.43%     1 S              -6.379  1.00    17 H
                                    2.38%     1 S              -6.379  1.00    25 H
                                    2.37%     1 S              -6.379  1.00    26 H
                                    2.20%     2 S              10.963  0.00    29 H
                                    2.19%     1 P:x            -5.593  0.67     3 C
                                   -2.18%     2 S              12.744  0.00     5 C
                                   -2.11%     2 S              12.744  0.00     8 C
                                    2.10%     1 P:x            -5.593  0.67     9 C
                                    2.02%     1 S             -13.825  2.00     4 C
                                    1.91%     2 P:x            11.759  0.00     7 C
                                    1.89%     1 S             -13.825  2.00     2 C
                                    1.73%     1 P:x            -5.593  0.67     4 C
                                    1.63%     1 S             -13.825  2.00     5 C
                                    1.56%     2 P:x            11.759  0.00     2 C
                                    1.52%     2 S              10.963  0.00    31 H
                                    1.51%     2 S              10.963  0.00    30 H
                                   -1.37%     2 S              12.744  0.00     6 C
                                    1.35%     2 P:x            11.759  0.00     5 C
                                    1.22%     2 S              10.963  0.00    28 H
                                    1.21%     2 S              10.963  0.00    27 H
                                    1.19%     2 P:x            11.759  0.00    10 C
                                   -1.15%     2 P:y            11.759  0.00     2 C
                                    1.14%     2 S              10.963  0.00    14 H
                                    1.14%     2 S              10.963  0.00    13 H
                                    1.10%     1 S              -6.379  1.00    24 H
                                    1.09%     1 S              -6.379  1.00    23 H
                                    1.08%     1 S             -13.825  2.00     8 C
                                   -1.04%     2 P:y            11.759  0.00     6 C
                                    1.02%     1 S             -13.825  2.00     6 C
       2.628  0.00    48 A         12.13%     1 S              -6.379  1.00    13 H
                                   12.09%     1 S              -6.379  1.00    14 H
                                   10.22%     1 S              -6.379  1.00    30 H
                                   10.20%     1 S              -6.379  1.00    31 H
                                    8.37%     1 S              -6.379  1.00    22 H
                                    8.36%     1 S              -6.379  1.00    21 H
                                   -8.07%     2 P:z            11.759  0.00     2 C
                                    6.74%     1 S              -6.379  1.00    27 H
                                    6.70%     1 S              -6.379  1.00    28 H
                                    5.75%     1 P:z            -5.593  0.67     2 C
                                   -5.66%     2 P:z            11.759  0.00    10 C
                                    5.58%     1 S              -6.379  1.00    19 H
                                    5.56%     1 S              -6.379  1.00    20 H
                                    4.51%     1 P:z            -5.593  0.67    10 C
                                   -4.06%     2 P:z            11.759  0.00     6 C
                                    3.97%     1 S              -6.379  1.00    15 H
                                    3.97%     1 S              -6.379  1.00    16 H
                                    2.95%     1 P:z            -5.593  0.67     6 C
                                   -2.92%     2 P:z            11.759  0.00     9 C
                                   -2.66%     2 P:z            11.759  0.00     5 C
                                    2.09%     1 S              -6.379  1.00    24 H
                                    2.09%     1 S              -6.379  1.00    23 H
                                    1.93%     1 P:z            -5.593  0.67     1 C
                                    1.86%     1 P:z            -5.593  0.67     5 C
                                    1.74%     1 P:z            -5.593  0.67     9 C
                                   -1.55%     2 P:z            11.759  0.00     3 C
                                    1.31%     2 S              10.963  0.00    13 H
                                    1.30%     2 S              10.963  0.00    14 H
                                    1.10%     2 S              10.963  0.00    30 H
                                    1.09%     2 S              10.963  0.00    31 H
       3.035  0.00    49 A         37.09%     1 S              -6.379  1.00    29 H
                                   12.93%     1 P:y            -5.593  0.67    10 C
                                  -11.63%     2 P:y            11.759  0.00    10 C
                                    8.08%     1 S              -6.379  1.00    30 H
                                    8.05%     1 S              -6.379  1.00    31 H
                                    5.34%     1 S              -6.379  1.00    21 H
                                    5.32%     1 S              -6.379  1.00    22 H
                                    5.11%     1 P:x            -5.593  0.67    10 C
                                    5.02%     1 S              -6.379  1.00    15 H
                                    5.00%     1 S              -6.379  1.00    16 H
                                   -4.51%     2 P:x            11.759  0.00    10 C
                                    3.50%     1 S             -13.825  2.00     6 C
                                   -3.48%     2 S              12.744  0.00     6 C
                                    3.19%     1 P:x            -5.593  0.67     2 C
                                    3.01%     1 P:y            -5.593  0.67     3 C
                                   -2.95%     2 P:y            11.759  0.00     3 C
                                    2.52%     1 S              -6.379  1.00    18 H
                                    2.51%     1 S              -6.379  1.00    17 H
                                    1.96%     2 S              10.963  0.00    29 H
                                    1.71%     1 P:x            -5.593  0.67     5 C
                                   -1.53%     2 S              12.744  0.00     4 C
                                    1.51%     1 P:x            -5.593  0.67     3 C
                                    1.48%     1 P:y            -5.593  0.67     8 C
                                    1.26%     1 S             -13.825  2.00     4 C
                                    1.24%     1 S              -6.379  1.00    23 H
                                    1.24%     1 S              -6.379  1.00    24 H
                                    1.23%     1 P:x            -5.593  0.67     6 C
                                    1.01%     2 S              10.963  0.00    21 H
                                    1.00%     2 S              10.963  0.00    22 H
       3.568  0.00    50 A         19.25%     1 P:x            -5.593  0.67     2 C
                                   14.23%     1 S              -6.379  1.00    29 H
                                    8.58%     1 P:x            -5.593  0.67     1 C
                                    7.39%     1 S              -6.379  1.00    27 H
                                    7.35%     1 S              -6.379  1.00    28 H
                                    6.75%     1 S              -6.379  1.00    24 H
                                    6.72%     1 S              -6.379  1.00    23 H
                                    6.68%     1 S             -13.825  2.00     9 C
                                    6.49%     1 P:y            -5.593  0.67     3 C
                                   -6.07%     2 S              12.744  0.00     9 C
                                    5.25%     1 S             -13.825  2.00     1 C
                                    4.76%     1 P:y            -5.593  0.67    10 C
                                   -4.43%     2 P:y            11.759  0.00     3 C
                                   -3.80%     2 S              12.744  0.00     1 C
                                    2.78%     1 P:x            -5.593  0.67     3 C
                                   -2.75%     2 S              12.744  0.00     7 C
                                    2.33%     1 P:y            -9.443  1.33    11 O
                                    1.87%     1 S             -13.825  2.00     7 C
                                    1.75%     1 S             -13.825  2.00     8 C
                                    1.74%     1 P:x            -5.593  0.67     4 C
                                    1.63%     1 P:y            -5.593  0.67     1 C
                                    1.60%     1 P:y            -5.593  0.67     7 C
                                   -1.50%     2 P:x            11.759  0.00     1 C
                                    1.50%     1 S              -6.379  1.00    21 H
                                    1.49%     1 S              -6.379  1.00    22 H
                                   -1.43%     2 P:x            11.759  0.00    10 C
                                   -1.37%     2 S              12.744  0.00     8 C
                                    1.29%     1 P:x            -5.593  0.67     8 C
                                    1.23%     1 P:y            -5.593  0.67     8 C
                                    1.19%     1 S             -13.825  2.00     5 C
                                    1.14%     1 S              -6.379  1.00    15 H
                                    1.12%     1 S              -6.379  1.00    16 H
                                   -1.07%     2 P:y            11.759  0.00     9 C
                                    1.02%     2 S              10.963  0.00    27 H
                                    1.01%     2 S              10.963  0.00    28 H


 =======================================
 OCCUPIED-VIRTUAL DIPOLE MATRIX ELEMENTS  ***  (numeric integrals)  ***
 =======================================
  

**************************************************************************
*                                                                        *
*        EXCITATION ENERGY CALCULATION, a part of the ADF-RESPONSE code  *
*                                                                        *
*        RESPONSE, extension of the ADF program for linear and nonlinear *
*        response calculations, by:                                      *
*        S.J.A. van Gisbergen, J.G. Snijders and E.J. Baerends,          *
*                   with contributions by:                               *
*        J.A. Groeneveld, F. Kootstra, and V.P. Osinga                   *
*              version of February 1999, in ADF99                        *
*                                                                        *
*        The most extensive description of the used algorithms is        *
*        given in: S.J.A. van Gisbergen, J.G. Snijders, E.J. Baerends    *
*                  Comp. Phys. Commun. 118 (1999) p.119-138              *
*        and in: S.J.A. van Gisbergen, Ph.D. thesis Amsterdam (1998)     *
*                                                                        *
**************************************************************************


**************************************************************************
*                                                                        *
*             Data for EXCITATION program part                           *
*                                                                        *
* Relevant references are:                                               *
*   S.J.A. van Gisbergen, J.G. Snijders, E.J. Baerends,                  *
*     Comput. Phys. Commun. 118, p.119 (1999)                            *
*   S.J.A. van Gisbergen, F. Kootstra, P.R.T. Schipper, O.V. Gritsenko,  *
*   J. G. Snijders, E.J. Baerends, Phys. Rev. A57 p.2556 (1998)          *
*                                                                        *
*   Ch. Jamorski, M.E. Casida, and D.R. Salahub                          *
*        J. Chem. Phys. 104, p.5134 (1996)                               *
*   R. Bauernschmitt and R. Ahlrichs Chem. Phys. Lett. 256, p.454 (1996) *
*                                                                        *
*   Maximum number of cycles in Davidson part, ndvcyc =              200 *
*                                                                        *
*   The exchange correlation kernel f_xc which is used, is               *
*   Adiabatic LDA, which is frequency-independent.                       *
*                                                                        *
*   Tails of functions are neglected                                     *
*         tailbas =    0.1000000000E-13                                  *
*         tailfit =    0.1000000000E-13                                  *
*   Dipole-allowed irreps are = A                                        *
*                               A                                        *
*                               A                                        *
*                                                                        * 
************************************************************************** 

**************************************************************************
*                                                                        *
*   Nr of excitation energies per irrep to be calculated                 *
*   Excitations calculated with the davidson method                      *
*      10 of     3600 excitations in irrep A    column   1               *
*                                                                        *
**************************************************************************

 The Clebsch-Gordan series for each direct product
                               A
                         -------
 A * A                        X


**************************************************************************
*****  STARTING CALCULATION OF SINGLET-SINGLET EXCITATION ENERGIES  ******
**************************************************************************


Eigenvalues of small (approximate) problem
   i, eigenvalue(i) in dvdson     1    0.1928084091E+00
   i, eigenvalue(i) in dvdson     2    0.2122525976E+00
   i, eigenvalue(i) in dvdson     3    0.2282687465E+00
   i, eigenvalue(i) in dvdson     4    0.2314825133E+00
   i, eigenvalue(i) in dvdson     5    0.2392897448E+00
   i, eigenvalue(i) in dvdson     6    0.2393041781E+00
   i, eigenvalue(i) in dvdson     7    0.2402727902E+00
   i, eigenvalue(i) in dvdson     8    0.2456561690E+00
   i, eigenvalue(i) in dvdson     9    0.2517895975E+00
   i, eigenvalue(i) in dvdson    10    0.3743504962E+00
Eigenvalues of small (approximate) problem
   i, eigenvalue(i) in dvdson     1    0.1921524696E+00
   i, eigenvalue(i) in dvdson     2    0.2120695214E+00
   i, eigenvalue(i) in dvdson     3    0.2282510379E+00
   i, eigenvalue(i) in dvdson     4    0.2314216622E+00
   i, eigenvalue(i) in dvdson     5    0.2374297266E+00
   i, eigenvalue(i) in dvdson     6    0.2392897741E+00
   i, eigenvalue(i) in dvdson     7    0.2394586115E+00
   i, eigenvalue(i) in dvdson     8    0.2455838343E+00
   i, eigenvalue(i) in dvdson     9    0.2511422604E+00
   i, eigenvalue(i) in dvdson    10    0.2782294468E+00
Eigenvalues of small (approximate) problem
   i, eigenvalue(i) in dvdson     1    0.1921345425E+00
   i, eigenvalue(i) in dvdson     2    0.2120625909E+00
   i, eigenvalue(i) in dvdson     3    0.2282494025E+00
   i, eigenvalue(i) in dvdson     4    0.2314166673E+00
   i, eigenvalue(i) in dvdson     5    0.2372332503E+00
   i, eigenvalue(i) in dvdson     6    0.2392891817E+00
   i, eigenvalue(i) in dvdson     7    0.2393633410E+00
   i, eigenvalue(i) in dvdson     8    0.2455819426E+00
   i, eigenvalue(i) in dvdson     9    0.2511006008E+00
   i, eigenvalue(i) in dvdson    10    0.2609062737E+00
Eigenvalues of small (approximate) problem
   i, eigenvalue(i) in dvdson     1    0.1921342996E+00
   i, eigenvalue(i) in dvdson     2    0.2120625152E+00
   i, eigenvalue(i) in dvdson     3    0.2282493480E+00
   i, eigenvalue(i) in dvdson     4    0.2314163845E+00
   i, eigenvalue(i) in dvdson     5    0.2372263561E+00
   i, eigenvalue(i) in dvdson     6    0.2392891387E+00
   i, eigenvalue(i) in dvdson     7    0.2393603768E+00
   i, eigenvalue(i) in dvdson     8    0.2455819074E+00
   i, eigenvalue(i) in dvdson     9    0.2510993360E+00
   i, eigenvalue(i) in dvdson    10    0.2575629680E+00
Eigenvalues of small (approximate) problem
   i, eigenvalue(i) in dvdson     1    0.1921342962E+00
   i, eigenvalue(i) in dvdson     2    0.2120625135E+00
   i, eigenvalue(i) in dvdson     3    0.2282493431E+00
   i, eigenvalue(i) in dvdson     4    0.2314163740E+00
   i, eigenvalue(i) in dvdson     5    0.2372260369E+00
   i, eigenvalue(i) in dvdson     6    0.2392891358E+00
   i, eigenvalue(i) in dvdson     7    0.2393601762E+00
   i, eigenvalue(i) in dvdson     8    0.2455819073E+00
   i, eigenvalue(i) in dvdson     9    0.2510992336E+00
   i, eigenvalue(i) in dvdson    10    0.2573143856E+00
Eigenvalues of small (approximate) problem
   i, eigenvalue(i) in dvdson     1    0.1921342948E+00
   i, eigenvalue(i) in dvdson     2    0.2120625132E+00
   i, eigenvalue(i) in dvdson     3    0.2282493422E+00
   i, eigenvalue(i) in dvdson     4    0.2314163721E+00
   i, eigenvalue(i) in dvdson     5    0.2372259750E+00
   i, eigenvalue(i) in dvdson     6    0.2392891353E+00
   i, eigenvalue(i) in dvdson     7    0.2393601437E+00
   i, eigenvalue(i) in dvdson     8    0.2455819073E+00
   i, eigenvalue(i) in dvdson     9    0.2510992049E+00
   i, eigenvalue(i) in dvdson    10    0.2568905590E+00
Eigenvalues of small (approximate) problem
   i, eigenvalue(i) in dvdson     1    0.1921342944E+00
   i, eigenvalue(i) in dvdson     2    0.2120625130E+00
   i, eigenvalue(i) in dvdson     3    0.2282493421E+00
   i, eigenvalue(i) in dvdson     4    0.2314163717E+00
   i, eigenvalue(i) in dvdson     5    0.2372259706E+00
   i, eigenvalue(i) in dvdson     6    0.2392891353E+00
   i, eigenvalue(i) in dvdson     7    0.2393601409E+00
   i, eigenvalue(i) in dvdson     8    0.2455819073E+00
   i, eigenvalue(i) in dvdson     9    0.2510992005E+00
   i, eigenvalue(i) in dvdson    10    0.2568608079E+00
Eigenvalues of small (approximate) problem
   i, eigenvalue(i) in dvdson     1    0.1921342943E+00
   i, eigenvalue(i) in dvdson     2    0.2120625130E+00
   i, eigenvalue(i) in dvdson     3    0.2282493421E+00
   i, eigenvalue(i) in dvdson     4    0.2314163717E+00
   i, eigenvalue(i) in dvdson     5    0.2372259704E+00
   i, eigenvalue(i) in dvdson     6    0.2392891353E+00
   i, eigenvalue(i) in dvdson     7    0.2393601408E+00
   i, eigenvalue(i) in dvdson     8    0.2455819073E+00
   i, eigenvalue(i) in dvdson     9    0.2510992003E+00
   i, eigenvalue(i) in dvdson    10    0.2568589998E+00


**************************************************************************
*                                                                        *
*   Final excitation energies from Davidson algorithm                    *
*                                                                        *
**************************************************************************

    Number of loops in Davidson routine     =    8                    
    Number of matrix-vector multiplications =   80                    
    Type of excitations = SINGLET-SINGLET 
     

 Symmetry A    

 Excitation energies E in a.u. and eV, dE wrt prev. cycle,
 oscillator strengths f in a.u.

 no.  E/a.u.        E/eV      f           dE/a.u.
 -----------------------------------------------------
   1 0.19213      5.2282     0.25255E-03  0.37E-10       
   2 0.21206      5.7705     0.12227E-03  0.19E-10       
   3 0.22825      6.2110     0.22780E-03  0.21E-11       
   4 0.23142      6.2972     0.94820E-03  0.87E-11       
   5 0.23723      6.4552     0.30951E-01  0.66E-10       
   6 0.23929      6.5114     0.70068E-04  0.67E-12       
   7 0.23936      6.5133     0.44512E-02  0.48E-10       
   8 0.24558      6.6826     0.26377E-03  0.23E-12       
   9 0.25110      6.8328     0.59961E-02  0.73E-10       
  10 0.25686      6.9895     0.88872E-02  0.93E-06       
 
 Transition dipole moments mu (x,y,z) in a.u.
 (weak excitations are not printed)

 no.  E/eV          f                       mu (x,y,z)
 ------------------------------------------------------------------
   1  5.2282     0.25255E-03  0.65541E-04 -0.84870E-07  0.44403E-01
   2  5.7705     0.12227E-03 -0.31060E-04 -0.22263E-04  0.29409E-01
   3  6.2110     0.22780E-03  0.36080E-01 -0.13975E-01  0.24037E-04
   4  6.2972     0.94820E-03  0.78168E-01 -0.59869E-02  0.98116E-04
   5  6.4552     0.30951E-01 -0.27184     -0.34901      0.12987E-03
   6  6.5114     0.70068E-04  0.19910E-01  0.34530E-02  0.55592E-02
   7  6.5133     0.44512E-02  0.16513      0.25048E-01 -0.46790E-03
   8  6.6826     0.26377E-03 -0.49163E-03  0.13663E-03  0.40135E-01
   9  6.8328     0.59961E-02 -0.16166     -0.98408E-01 -0.80743E-05
  10  6.9895     0.88872E-02 -0.19167     -0.12314     -0.59457E-03
 
                                                        
 Major MO -> MO transitions for the above excitations   
                                                        
    Excitation  Occupied to virtual  Contribution       

     Nr.          orbitals           weight        contributions to     
                                     (sum=1) transition dipole moment   
                                              x       y       z       


     1:  36a       ->  37a          0.9662  0.0001  0.0000  0.1249
     1:  35a       ->  37a          0.0323  0.0000 -0.0000 -0.0085


     2:  35a       ->  37a          0.9670 -0.0001  0.0000  0.0441
     2:  36a       ->  37a          0.0320  0.0000  0.0000  0.0216


     3:  34a       ->  37a          0.9915 -0.0481  0.0623  0.0001
     3:  32a       ->  37a          0.0077  0.0628 -0.0526 -0.0000


     4:  33a       ->  37a          0.9927  0.1730 -0.0738  0.0001
     4:  32a       ->  37a          0.0065 -0.0571  0.0479  0.0000


     5:  36a       ->  38a          0.8648 -0.0699 -0.7044  0.0000
     5:  32a       ->  37a          0.1134 -0.2355  0.1974  0.0001
     5:  36a       ->  39a          0.0070  0.0031  0.0167  0.0000
     5:  35a       ->  38a          0.0056 -0.0045  0.0326 -0.0000
     5:  30a       ->  37a          0.0044  0.0589 -0.0539  0.0000
     5:  36a       ->  40a          0.0009  0.0046  0.0055 -0.0000
     5:  34a       ->  37a          0.0005 -0.0010  0.0013  0.0000
     5:  35a       ->  39a          0.0003  0.0009  0.0006  0.0000
     5:  28a       ->  37a          0.0003 -0.0049  0.0150 -0.0001
     5:  25a       ->  37a          0.0003  0.0072  0.0119 -0.0000
     5:  33a       ->  37a          0.0002 -0.0025  0.0011 -0.0000
     5:  35a       ->  40a          0.0002 -0.0032 -0.0001  0.0000
     5:  21a       ->  37a          0.0002  0.0092  0.0081  0.0001


     6:  31a       ->  37a          0.9860  0.0020 -0.0018  0.0099
     6:  32a       ->  37a          0.0067 -0.0570  0.0477  0.0000
     6:  30a       ->  37a          0.0058  0.0677 -0.0619  0.0000


     7:  32a       ->  37a          0.4645 -0.4745  0.3978  0.0002
     7:  30a       ->  37a          0.4271  0.5803 -0.5310  0.0002
     7:  36a       ->  38a          0.0810  0.0213  0.2145 -0.0000
     7:  31a       ->  37a          0.0139 -0.0002  0.0002 -0.0012
     7:  28a       ->  37a          0.0030  0.0160 -0.0489  0.0002
     7:  36a       ->  39a          0.0030 -0.0020 -0.0108 -0.0000
     7:  34a       ->  37a          0.0023 -0.0022  0.0029  0.0000
     7:  33a       ->  37a          0.0019 -0.0075  0.0032 -0.0000
     7:  35a       ->  38a          0.0017  0.0025 -0.0180  0.0000


     8:  29a       ->  37a          0.9993 -0.0027  0.0020  0.0759


     9:  36a       ->  39a          0.9672 -0.0354 -0.1907 -0.0000
     9:  30a       ->  37a          0.0118 -0.0942  0.0862 -0.0000
     9:  35a       ->  38a          0.0073 -0.0050  0.0362 -0.0000
     9:  36a       ->  38a          0.0045 -0.0049 -0.0497  0.0000
     9:  32a       ->  37a          0.0031 -0.0382  0.0320  0.0000
     9:  36a       ->  40a          0.0027  0.0077  0.0091 -0.0000
     9:  28a       ->  37a          0.0025  0.0143 -0.0437  0.0002


    10:  28a       ->  37a          0.6065  0.2191 -0.6706  0.0027
    10:  30a       ->  37a          0.1736 -0.3572  0.3268 -0.0001
    10:  35a       ->  38a          0.1063  0.0189 -0.1362  0.0000
    10:  32a       ->  37a          0.0862 -0.1973  0.1654  0.0001
    10:  36a       ->  40a          0.0096 -0.0145 -0.0170  0.0000
    10:  36a       ->  39a          0.0045  0.0024  0.0128  0.0000
    10:  25a       ->  37a          0.0037  0.0257  0.0422 -0.0001
    10:  21a       ->  37a          0.0025  0.0349  0.0306  0.0002
    10:  36a       ->  38a          0.0018  0.0031  0.0308 -0.0000
    10:  33a       ->  37a          0.0011 -0.0056  0.0024 -0.0000
    10:  34a       ->  37a          0.0011 -0.0015  0.0019  0.0000
    10:  18a       ->  37a          0.0008  0.0178  0.0107 -0.0000
    10:  27a       ->  37a          0.0004  0.0002 -0.0004 -0.0023
    10:  36a       ->  41a          0.0002 -0.0004 -0.0011  0.0000
 

 All SINGLET-SINGLET excitation energies 

 no.     E/a.u.        E/eV      f           tau/s        Symmetry
 ------------------------------------------------------------------
   1:     0.19213      5.22824   0.2525E-03   0.3338E-05  A           
   2:     0.21206      5.77051   0.1223E-03   0.5660E-05  A           
   3:     0.22825      6.21098   0.2278E-03   0.2622E-05  A           
   4:     0.23142      6.29716   0.9482E-03   0.6129E-06  A           
   5:     0.23723      6.45525   0.3095E-01   0.1787E-07  A           
   6:     0.23929      6.51139   0.7007E-04   0.7758E-05  A           
   7:     0.23936      6.51332   0.4451E-02   0.1220E-06  A           
   8:     0.24558      6.68262   0.2638E-03   0.1956E-05  A           
   9:     0.25110      6.83276   0.5996E-02   0.8232E-07  A           
  10:     0.25686      6.98949   0.8887E-02   0.5308E-07  A           

 tau: electric dipole radiative lifetime (in seconds)

 Unrelaxed approximate excited state dipole moments

 no.       E/eV     Excited state dipole moment (Debye)   Symmetry
 ------------------------------------------------------------------
   1:      5.22824    10.64781    -0.96432    -0.00008    A
   2:      5.77051    27.96359    -2.27658    -0.00008    A
   3:      6.21098    45.20199    -3.61193     0.00024    A
   4:      6.29716    33.12659    -2.50392     0.00008    A
   5:      6.45525     6.37677     2.84503    -0.00027    A
   6:      6.51139    42.76159    -3.34390    -0.00389    A
   7:      6.51332    25.90405    -1.69343     0.00384    A
   8:      6.68262    31.25847    -2.30103    -0.00009    A
   9:      6.83276   -21.70319     1.63242    -0.00208    A
  10:      6.98949    29.83397    -1.96587     0.00026    A


**************************************************************************
*****  STARTING CALCULATION OF SINGLET-TRIPLET EXCITATION ENERGIES  ******
**************************************************************************


Eigenvalues of small (approximate) problem
   i, eigenvalue(i) in dvdson     1    0.1771125259E+00
   i, eigenvalue(i) in dvdson     2    0.2085363881E+00
   i, eigenvalue(i) in dvdson     3    0.2192275025E+00
   i, eigenvalue(i) in dvdson     4    0.2282815608E+00
   i, eigenvalue(i) in dvdson     5    0.2296080778E+00
   i, eigenvalue(i) in dvdson     6    0.2313433809E+00
   i, eigenvalue(i) in dvdson     7    0.2392628696E+00
   i, eigenvalue(i) in dvdson     8    0.2400565454E+00
   i, eigenvalue(i) in dvdson     9    0.2453273959E+00
   i, eigenvalue(i) in dvdson    10    0.2496335655E+00
Eigenvalues of small (approximate) problem
   i, eigenvalue(i) in dvdson     1    0.1767653294E+00
   i, eigenvalue(i) in dvdson     2    0.2084644940E+00
   i, eigenvalue(i) in dvdson     3    0.2149802340E+00
   i, eigenvalue(i) in dvdson     4    0.2282505108E+00
   i, eigenvalue(i) in dvdson     5    0.2292734352E+00
   i, eigenvalue(i) in dvdson     6    0.2313363767E+00
   i, eigenvalue(i) in dvdson     7    0.2392609318E+00
   i, eigenvalue(i) in dvdson     8    0.2395887577E+00
   i, eigenvalue(i) in dvdson     9    0.2453043858E+00
   i, eigenvalue(i) in dvdson    10    0.2494962403E+00
Eigenvalues of small (approximate) problem
   i, eigenvalue(i) in dvdson     1    0.1767649136E+00
   i, eigenvalue(i) in dvdson     2    0.2084643966E+00
   i, eigenvalue(i) in dvdson     3    0.2149421996E+00
   i, eigenvalue(i) in dvdson     4    0.2282502795E+00
   i, eigenvalue(i) in dvdson     5    0.2292722776E+00
   i, eigenvalue(i) in dvdson     6    0.2313362941E+00
   i, eigenvalue(i) in dvdson     7    0.2392609227E+00
   i, eigenvalue(i) in dvdson     8    0.2395843486E+00
   i, eigenvalue(i) in dvdson     9    0.2453042801E+00
   i, eigenvalue(i) in dvdson    10    0.2494956737E+00
Eigenvalues of small (approximate) problem
   i, eigenvalue(i) in dvdson     1    0.1767649127E+00
   i, eigenvalue(i) in dvdson     2    0.2084643962E+00
   i, eigenvalue(i) in dvdson     3    0.2149418428E+00
   i, eigenvalue(i) in dvdson     4    0.2282502779E+00
   i, eigenvalue(i) in dvdson     5    0.2292722704E+00
   i, eigenvalue(i) in dvdson     6    0.2313362935E+00
   i, eigenvalue(i) in dvdson     7    0.2392609227E+00
   i, eigenvalue(i) in dvdson     8    0.2395843155E+00
   i, eigenvalue(i) in dvdson     9    0.2453042798E+00
   i, eigenvalue(i) in dvdson    10    0.2494956685E+00


**************************************************************************
*                                                                        *
*   Final excitation energies from Davidson algorithm                    *
*                                                                        *
**************************************************************************

    Number of loops in Davidson routine     =    4                    
    Number of matrix-vector multiplications =   40                    
    Type of excitations = SINGLET-TRIPLET 
     

 Symmetry A    

 Excitation energies E in a.u. and eV, dE wrt prev. cycle,
 oscillator strengths f in a.u.

 no.  E/a.u.        E/eV      f           dE/a.u.
 -----------------------------------------------------
   1 0.17676      4.8100      0.0000      0.34E-09       
   2 0.20846      5.6726      0.0000      0.15E-09       
   3 0.21494      5.8489      0.0000      0.15E-06       
   4 0.22825      6.2110      0.0000      0.72E-09       
   5 0.22927      6.2388      0.0000      0.33E-08       
   6 0.23134      6.2950      0.0000      0.29E-09       
   7 0.23926      6.5106      0.0000      0.23E-10       
   8 0.23958      6.5194      0.0000      0.16E-07       
   9 0.24530      6.6751      0.0000      0.16E-09       
  10 0.24950      6.7891      0.0000      0.26E-08       
 
                                                        
 Major MO -> MO transitions for the above excitations   
                                                        
    Excitation  Occupied to virtual  Contribution       

     Nr.          orbitals           weight        contributions to     
                                     (sum=1) transition dipole moment   
                                              x       y       z       


     1:  36a       ->  37a          0.9900
     1:  35a       ->  37a          0.0091


     2:  35a       ->  37a          0.9903
     2:  36a       ->  37a          0.0092


     3:  32a       ->  37a          0.6244
     3:  30a       ->  37a          0.2653
     3:  28a       ->  37a          0.0420
     3:  36a       ->  38a          0.0242
     3:  34a       ->  37a          0.0222
     3:  33a       ->  37a          0.0109
     3:  18a       ->  37a          0.0020
     3:  17a       ->  37a          0.0014
     3:  13a       ->  37a          0.0012
     3:  21a       ->  37a          0.0012
     3:  35a       ->  38a          0.0008
     3:  15a       ->  37a          0.0006
     3:  36a       ->  39a          0.0006
     3:  36a       ->  40a          0.0002
     3:  25a       ->  37a          0.0002
     3:  30a       ->  45a          0.0001
     3:  32a       ->  45a          0.0001
     3:  30a       ->  42a          0.0001
     3:  32a       ->  42a          0.0001
     3:  30a       ->  48a          0.0001


     4:  34a       ->  37a          0.9659
     4:  36a       ->  38a          0.0163
     4:  32a       ->  37a          0.0142
     4:  30a       ->  37a          0.0024


     5:  36a       ->  38a          0.9498
     5:  32a       ->  37a          0.0294
     5:  34a       ->  37a          0.0106
     5:  30a       ->  37a          0.0028
     5:  36a       ->  39a          0.0022
     5:  35a       ->  38a          0.0019
     5:  33a       ->  37a          0.0017


     6:  33a       ->  37a          0.9846
     6:  32a       ->  37a          0.0142


     7:  31a       ->  37a          0.9993


     8:  30a       ->  37a          0.6747
     8:  32a       ->  37a          0.3027
     8:  28a       ->  37a          0.0153
     8:  36a       ->  38a          0.0025
     8:  33a       ->  37a          0.0019
     8:  34a       ->  37a          0.0010


     9:  29a       ->  37a          0.9994


    10:  36a       ->  39a          0.9878
    10:  35a       ->  38a          0.0051
    10:  36a       ->  38a          0.0030
    10:  36a       ->  40a          0.0027
 

 All SINGLET-TRIPLET excitation energies 

 no.     E/a.u.        E/eV      f           tau/s        Symmetry
 ------------------------------------------------------------------
   1:     0.17676      4.81002    0.000                   A           
   2:     0.20846      5.67260    0.000                   A           
   3:     0.21494      5.84887    0.000                   A           
   4:     0.22825      6.21101    0.000                   A           
   5:     0.22927      6.23882    0.000                   A           
   6:     0.23134      6.29498    0.000                   A           
   7:     0.23926      6.51062    0.000                   A           
   8:     0.23958      6.51942    0.000                   A           
   9:     0.24530      6.67507    0.000                   A           
  10:     0.24950      6.78912    0.000                   A           

 tau: electric dipole radiative lifetime (in seconds)

 Unrelaxed approximate excited state dipole moments

 no.       E/eV     Excited state dipole moment (Debye)   Symmetry
 ------------------------------------------------------------------
   1:      4.81002     3.02154    -0.30846    -0.00009    A
   2:      5.67260    34.56280    -2.66089    -0.00006    A
   3:      5.84887     1.19528    -1.89920    -0.00015    A
   4:      6.21101    44.56678    -3.47599     0.00023    A
   5:      6.23882     4.80905     4.57782    -0.00014    A
   6:      6.29498    32.72557    -2.47352     0.00009    A
   7:      6.51062    43.05718    -3.37220    -0.00087    A
   8:      6.51942    27.06255    -2.17391     0.00084    A
   9:      6.67507    30.61162    -2.26801    -0.00006    A
  10:      6.78912   -20.61605     0.88381    -0.00229    A


 Normal termination of EXCITATION program part


 =======================================================================
 Electrostatic potential at the Nuclei due to electrons and other nuclei
 =======================================================================
  
         Atom                  Potential
         ----                  ---------
     1)   C                  14.60850268
     2)   C                  14.69325245
     3)   C                  14.71514914
     4)   C                  14.71932485
     5)   C                  14.72368560
     6)   C                  14.72559947
     7)   C                  14.72698435
     8)   C                  14.72756382
     9)   C                  14.72622890
    10)   C                  14.73563950
    11)   O                  22.22921613
    12)   O                  22.29807149
    13)   H                   1.04681095
    14)   H                   1.04680625
    15)   H                   1.08179046
    16)   H                   1.08177696
    17)   H                   1.08194978
    18)   H                   1.08192585
    19)   H                   1.08656467
    20)   H                   1.08654543
    21)   H                   1.08817180
    22)   H                   1.08814909
    23)   H                   1.08949979
    24)   H                   1.08947670
    25)   H                   1.08980530
    26)   H                   1.08978096
    27)   H                   1.09205327
    28)   H                   1.09203113
    29)   H                   1.09134989
    30)   H                   1.08843845
    31)   H                   1.08841652
    32)   H                   0.87615521
 Mulliken charges used for AMS results%charges...


    =====================
     CALCULATION RESULTS
    =====================

Energy (hartree)            -6.72144917


--------------
Atomic charges
--------------
  Index   Atom    Charge
      1      C    0.6056
      2      C   -0.6442
      3      C   -0.5705
      4      C   -0.5650
      5      C   -0.5599
      6      C   -0.5604
      7      C   -0.5591
      8      C   -0.5585
      9      C   -0.5917
     10      C   -0.8078
     11      O   -0.6382
     12      O   -0.5248
     13      H    0.3470
     14      H    0.3470
     15      H    0.3116
     16      H    0.3116
     17      H    0.2810
     18      H    0.2810
     19      H    0.2840
     20      H    0.2840
     21      H    0.2813
     22      H    0.2813
     23      H    0.2815
     24      H    0.2815
     25      H    0.2806
     26      H    0.2806
     27      H    0.2859
     28      H    0.2859
     29      H    0.2807
     30      H    0.2720
     31      H    0.2720
     32      H    0.4442


Dipole moment vector    (Debye):     1.70012954   -0.88938086   -0.00023251
              magnitude (Debye):     1.91870759


-----------------------
Molecular orbitals info
-----------------------
n orbitals:              136
n spin:                    1

HOMO (eV):              -6.7575
LUMO (eV):              -1.7473
HOMO-LUMO gap (eV):      5.0102

   Index   Energy (eV)    Occupation
     136       75.8895         0.000       
     135       71.7665         0.000       
     134       70.3409         0.000       
     133       67.1816         0.000       
     132       63.1094         0.000       
     131       56.0093         0.000       
     130       53.1288         0.000       
     129       50.9450         0.000       
     128       47.9235         0.000       
     127       45.8030         0.000       
     126       44.8329         0.000       
     125       44.2913         0.000       
     124       43.1001         0.000       
     123       42.5969         0.000       
     122       40.1981         0.000       
     121       37.9349         0.000       
     120       36.4278         0.000       
     119       35.7999         0.000       
     118       33.1959         0.000       
     117       31.1131         0.000       
     116       30.3852         0.000       
     115       29.1594         0.000       
     114       28.7249         0.000       
     113       28.5119         0.000       
     112       28.5114         0.000       
     111       27.5886         0.000       
     110       26.8801         0.000       
     109       26.4933         0.000       
     108       25.8876         0.000       
     107       25.4956         0.000       
     106       25.3535         0.000       
     105       25.0969         0.000       
     104       24.9445         0.000       
     103       24.7255         0.000       
     102       24.5657         0.000       
     101       24.1821         0.000       
     100       24.1222         0.000       
      99       23.3630         0.000       
      98       23.2621         0.000       
      97       23.0857         0.000       
      96       22.9387         0.000       
      95       22.2357         0.000       
      94       22.1910         0.000       
      93       21.8779         0.000       
      92       21.6775         0.000       
      91       21.2892         0.000       
      90       20.1112         0.000       
      89       19.6112         0.000       
      88       19.2906         0.000       
      87       18.7221         0.000       
      86       18.3730         0.000       
      85       18.0798         0.000       
      84       17.1527         0.000       
      83       17.0062         0.000       
      82       16.6475         0.000       
      81       16.3842         0.000       
      80       15.6662         0.000       
      79       15.3051         0.000       
      78       15.0259         0.000       
      77       14.8878         0.000       
      76       14.5116         0.000       
      75       13.7800         0.000       
      74       13.2895         0.000       
      73       12.7745         0.000       
      72       12.1820         0.000       
      71       12.0771         0.000       
      70       11.7330         0.000       
      69       11.2908         0.000       
      68        9.2612         0.000       
      67        8.5660         0.000       
      66        7.1776         0.000       
      65        6.6814         0.000       
      64        6.2355         0.000       
      63        6.0371         0.000       
      62        5.6456         0.000       
      61        5.3259         0.000       
      60        5.0962         0.000       
      59        4.8581         0.000       
      58        4.8054         0.000       
      57        4.5658         0.000       
      56        4.1916         0.000       
      55        4.1688         0.000       
      54        4.0498         0.000       
      53        3.9093         0.000       
      52        3.7813         0.000       
      51        3.7198         0.000       
      50        3.5683         0.000       
      49        3.0347         0.000       
      48        2.6284         0.000       
      47        2.3838         0.000       
      46        1.9211         0.000       
      45        1.4756         0.000       
      44        1.3762         0.000       
      43        0.9759         0.000       
      42        0.7323         0.000       
      41        0.7288         0.000       
      40        0.3345         0.000       
      39        0.0536         0.000       
      38       -0.4278         0.000       
      37       -1.7473         0.000 < LUMO
      36       -6.7575         2.000 < HOMO
      35       -7.4540         2.000       
      34       -7.9559         2.000       
      33       -8.0418         2.000       
      32       -8.1177         2.000       
      31       -8.2582         2.000       
      30       -8.3758         2.000       
      29       -8.4258         2.000       
      28       -8.7961         2.000       
      27       -8.8024         2.000       
      26       -8.9141         2.000       
      25       -9.5156         2.000       
      24       -9.5416         2.000       
      23       -9.9228         2.000       
      22      -10.3660         2.000       
      21      -10.3675         2.000       
      20      -10.7204         2.000       
      19      -11.0812         2.000       
      18      -11.1705         2.000       
      17      -11.8888         2.000       
      16      -11.8968         2.000       
      15      -12.4392         2.000       
      14      -12.7081         2.000       
      13      -12.9510         2.000       
      12      -14.2015         2.000       
      11      -14.3739         2.000       
      10      -14.6272         2.000       
       9      -15.6211         2.000       
       8      -16.3335         2.000       
       7      -17.3430         2.000       
       6      -18.6093         2.000       
       5      -19.6575         2.000       
       4      -20.4005         2.000       
       3      -20.8797         2.000       
       2      -26.6825         2.000       
       1      -29.4136         2.000       

AMS application finished. Exiting.
NORMAL TERMINATION
     Total cpu time:     187.44
  Total system time:       2.58
 Total elapsed time:     196.86
