# Supplementary material for: Phytochemical profiling of Vitex negundo seeds via UHPLC-QTOF-MS/MS analyses with antimicrobial evaluation and in silico targeting of DNA Gyrase B and Secreted Aspartic Proteinase 2 (SAP2)
Source: PLoS One. 2026 Mar 13;21(3):e0343965. doi: 10.1371/journal.pone.0343965 (PMC12987476; doi:10.1371/journal.pone.0343965)
Supplement: S8 Data — (ZIP) [file pone.0343965.s009.zip › PONE-D-25-51583/Vitex Raw material/DFT Vitex all data/comp8/cc8.logfile]

<Sep03-2025> <17:14:07>  AMS 2025.104  RunTime: Sep03-2025 17:14:07  ShM Nodes: 1  Procs: 2
<Sep03-2025> <17:14:08>  ADF 2025.104  RunTime: Sep03-2025 17:14:08  ShM Nodes: 1  Procs: 2
<Sep03-2025> <17:14:08>  *** (NO TITLE) ***
<Sep03-2025> <17:14:08>  DIRAC 2025.104  RunTime: Sep03-2025 17:14:08  ShM Nodes: 1  Procs: 1
<Sep03-2025> <17:14:08>  Carbon (TZP, 1s frozen)
<Sep03-2025> <17:14:09>  Net Charge: 0 (Nuclei minus Electrons)
<Sep03-2025> <17:14:09>  Symmetry  : ATOM
<Sep03-2025> <17:14:09>  Coordinates
<Sep03-2025> <17:14:09>     Atom         X           Y           Z   (Angstrom)
<Sep03-2025> <17:14:09>     1.C         0.000000    0.000000    0.000000
<Sep03-2025> <17:14:09>  >>>> CORORT
<Sep03-2025> <17:14:09>  >>>> CLSMAT
<Sep03-2025> <17:14:09>  >>>> ORTHON
<Sep03-2025> <17:14:09>  >>>> GENPT
<Sep03-2025> <17:14:09>  Block Length=  68
<Sep03-2025> <17:14:09>  >>>> PTBAS
<Sep03-2025> <17:14:09>  >>>> CYCLE
<Sep03-2025> <17:14:09>              |Error|         MaxErr       Wt(A-DIIS)
<Sep03-2025> <17:14:09>      1      0.00000000      0.00000000
<Sep03-2025> <17:14:09>      2      1.52555486      1.20449770
<Sep03-2025> <17:14:09>      3      0.82436555      0.68888925    100.0
<Sep03-2025> <17:14:09>      4      0.20707858      0.16255089    100.0
<Sep03-2025> <17:14:09>      5      0.18879264      0.15324722    100.0
<Sep03-2025> <17:14:09>      6      0.01621967      0.01295374     12.1
<Sep03-2025> <17:14:09>      7      0.00194131      0.00158173      0.6
<Sep03-2025> <17:14:09>      8      0.00001129      0.00000951      0.0
<Sep03-2025> <17:14:09>      9      0.00000004      0.00000003      0.0
<Sep03-2025> <17:14:09>     10      0.00000000      0.00000000      0.0
<Sep03-2025> <17:14:09>  SCF converged
<Sep03-2025> <17:14:09>     11      0.00000000      0.00000000      0.0
<Sep03-2025> <17:14:09>  >>>> POPAN
<Sep03-2025> <17:14:09>  >>>> DEBYE
<Sep03-2025> <17:14:09>  DIRAC 2025.104  RunTime: Sep03-2025 17:14:09  ShM Nodes: 1  Procs: 1
<Sep03-2025> <17:14:09>  Oxygen (TZP, 1s frozen)
<Sep03-2025> <17:14:09>  Net Charge: 0 (Nuclei minus Electrons)
<Sep03-2025> <17:14:09>  Symmetry  : ATOM
<Sep03-2025> <17:14:09>  Coordinates
<Sep03-2025> <17:14:09>     Atom         X           Y           Z   (Angstrom)
<Sep03-2025> <17:14:09>     1.O         0.000000    0.000000    0.000000
<Sep03-2025> <17:14:09>  >>>> CORORT
<Sep03-2025> <17:14:09>  >>>> CLSMAT
<Sep03-2025> <17:14:09>  >>>> ORTHON
<Sep03-2025> <17:14:09>  >>>> GENPT
<Sep03-2025> <17:14:10>  Block Length=  68
<Sep03-2025> <17:14:10>  >>>> PTBAS
<Sep03-2025> <17:14:10>  >>>> CYCLE
<Sep03-2025> <17:14:10>              |Error|         MaxErr       Wt(A-DIIS)
<Sep03-2025> <17:14:10>      1      0.00000000      0.00000000
<Sep03-2025> <17:14:10>      2      4.47314811      2.49398494
<Sep03-2025> <17:14:10>      3      2.71642841      1.77853949    100.0
<Sep03-2025> <17:14:10>      4      0.30289509      0.15548796    100.0
<Sep03-2025> <17:14:10>      5      0.43772784      0.24475898    100.0
<Sep03-2025> <17:14:10>      6      0.00732550      0.00407584      3.1
<Sep03-2025> <17:14:10>      7      0.00033157      0.00018748      0.0
<Sep03-2025> <17:14:10>      8      0.00001425      0.00000773      0.0
<Sep03-2025> <17:14:10>      9      0.00000018      0.00000010      0.0
<Sep03-2025> <17:14:10>     10      0.00000000      0.00000000      0.0
<Sep03-2025> <17:14:10>  SCF converged
<Sep03-2025> <17:14:10>     11      0.00000000      0.00000000      0.0
<Sep03-2025> <17:14:10>  >>>> POPAN
<Sep03-2025> <17:14:10>  >>>> DEBYE
<Sep03-2025> <17:14:10>  DIRAC 2025.104  RunTime: Sep03-2025 17:14:10  ShM Nodes: 1  Procs: 1
<Sep03-2025> <17:14:10>  Hydrogen (TZP)
<Sep03-2025> <17:14:10>  Net Charge: 0 (Nuclei minus Electrons)
<Sep03-2025> <17:14:10>  Symmetry  : ATOM
<Sep03-2025> <17:14:10>  Coordinates
<Sep03-2025> <17:14:10>     Atom         X           Y           Z   (Angstrom)
<Sep03-2025> <17:14:10>     1.H         0.000000    0.000000    0.000000
<Sep03-2025> <17:14:10>  >>>> CORORT
<Sep03-2025> <17:14:10>  >>>> CLSMAT
<Sep03-2025> <17:14:10>  >>>> ORTHON
<Sep03-2025> <17:14:10>  >>>> GENPT
<Sep03-2025> <17:14:10>  Block Length=  64
<Sep03-2025> <17:14:10>  >>>> PTBAS
<Sep03-2025> <17:14:10>  >>>> CYCLE
<Sep03-2025> <17:14:10>              |Error|         MaxErr       Wt(A-DIIS)
<Sep03-2025> <17:14:10>      1      0.00000000      0.00000000
<Sep03-2025> <17:14:10>      2      0.04599259      0.04581593
<Sep03-2025> <17:14:10>      3      0.01042795      0.01001749    100.0
<Sep03-2025> <17:14:10>      4      0.00201817      0.00197098      1.0
<Sep03-2025> <17:14:10>      5      0.00002660      0.00002371      0.0
<Sep03-2025> <17:14:10>      6      0.00000120      0.00000110      0.0
<Sep03-2025> <17:14:10>      7      0.00000001      0.00000001      0.0
<Sep03-2025> <17:14:10>      8      0.00000000      0.00000000      0.0
<Sep03-2025> <17:14:10>  SCF converged
<Sep03-2025> <17:14:11>      9      0.00000000      0.00000000      0.0
<Sep03-2025> <17:14:11>  >>>> POPAN
<Sep03-2025> <17:14:11>  >>>> DEBYE
<Sep03-2025> <17:14:11>  *** adf ***
<Sep03-2025> <17:14:11>  Net Charge: 0 (Nuclei minus Electrons)
<Sep03-2025> <17:14:11>  Symmetry  : NOSYM
<Sep03-2025> <17:14:11>  >>>> FRAGM
<Sep03-2025> <17:14:11>  Coordinates
<Sep03-2025> <17:14:11>     Atom         X           Y           Z   (Angstrom)
<Sep03-2025> <17:14:11>     1.C       -17.667700    0.136400    0.000000
<Sep03-2025> <17:14:11>     2.C       -16.360900    0.890900    0.000000
<Sep03-2025> <17:14:11>     3.C       -15.202800   -0.098200    0.000000
<Sep03-2025> <17:14:11>     4.C       -13.883800    0.663300    0.000000
<Sep03-2025> <17:14:11>     5.C       -12.725700   -0.325800    0.000000
<Sep03-2025> <17:14:11>     6.C       -11.406800    0.435700    0.000000
<Sep03-2025> <17:14:11>     7.C       -10.248700   -0.553400    0.000000
<Sep03-2025> <17:14:11>     8.C        -8.929700    0.208100    0.000000
<Sep03-2025> <17:14:11>     9.C        -7.771600   -0.781100    0.000000
<Sep03-2025> <17:14:11>    10.C        -6.452700   -0.019600    0.000000
<Sep03-2025> <17:14:11>    11.O       -17.667700   -1.201600    0.000000
<Sep03-2025> <17:14:11>    12.O       -18.713900    0.740400    0.000000
<Sep03-2025> <17:14:11>    13.H       -16.302100    1.530100   -0.909200
<Sep03-2025> <17:14:11>    14.H       -16.302100    1.530700    0.908800
<Sep03-2025> <17:14:11>    15.H       -15.261500   -0.737400    0.909300
<Sep03-2025> <17:14:11>    16.H       -15.261600   -0.738000   -0.908800
<Sep03-2025> <17:14:11>    17.H       -13.825100    1.302500   -0.909200
<Sep03-2025> <17:14:11>    18.H       -13.825000    1.303100    0.908800
<Sep03-2025> <17:14:11>    19.H       -12.784500   -0.965000    0.909300
<Sep03-2025> <17:14:11>    20.H       -12.784500   -0.965700   -0.908800
<Sep03-2025> <17:14:11>    21.H       -11.348000    1.074900   -0.909200
<Sep03-2025> <17:14:11>    22.H       -11.348000    1.075500    0.908800
<Sep03-2025> <17:14:11>    23.H       -10.307400   -1.192600    0.909300
<Sep03-2025> <17:14:11>    24.H       -10.307500   -1.193300   -0.908800
<Sep03-2025> <17:14:11>    25.H        -8.871000    0.847300   -0.909200
<Sep03-2025> <17:14:11>    26.H        -8.870900    0.847900    0.908800
<Sep03-2025> <17:14:11>    27.H        -7.830300   -1.420200    0.909300
<Sep03-2025> <17:14:11>    28.H        -7.830400   -1.420900   -0.908800
<Sep03-2025> <17:14:11>    29.H        -5.606300   -0.742400    0.000000
<Sep03-2025> <17:14:11>    30.H        -6.393900    0.619600   -0.909200
<Sep03-2025> <17:14:11>    31.H        -6.393900    0.620300    0.908800
<Sep03-2025> <17:14:11>    32.H       -18.601600   -1.471200    0.000000
<Sep03-2025> <17:14:11>  >>>> CORORT
<Sep03-2025> <17:14:11>  >>>> CLSMAT
<Sep03-2025> <17:14:11>  >>>> ORTHON
<Sep03-2025> <17:14:12>  >>>> GENPT
<Sep03-2025> <17:14:12>  Block Length= 128
<Sep03-2025> <17:14:13>  >>>> PTBAS
<Sep03-2025> <17:14:20>  >>>> CYCLE
<Sep03-2025> <17:14:25>              |Error|         MaxErr       Wt(A-DIIS)
<Sep03-2025> <17:14:25>      1      3.03979822      0.36818197
<Sep03-2025> <17:14:28>      2      1.78345167      0.21875889    100.0
<Sep03-2025> <17:14:31>      3      3.17569657      0.66717990    100.0
<Sep03-2025> <17:14:35>      4      0.78942310      0.13600229    100.0
<Sep03-2025> <17:14:38>      5      1.35292425      0.48822392    100.0
<Sep03-2025> <17:14:41>      6      0.66792104      0.20410983    100.0
<Sep03-2025> <17:14:44>      7      0.49929505      0.21767874    100.0
<Sep03-2025> <17:14:47>      8      0.38229901      0.12839893    100.0
<Sep03-2025> <17:14:50>      9      0.20392024      0.03770782     37.1
<Sep03-2025> <17:14:54>     10      0.05433757      0.01636890     15.5
<Sep03-2025> <17:14:57>     11      0.01737520      0.00536551      4.4
<Sep03-2025> <17:15:00>     12      0.00184730      0.00073534      0.0
<Sep03-2025> <17:15:03>     13      0.00021422      0.00004934      0.0
<Sep03-2025> <17:15:06>     14      0.00004405      0.00000741      0.0
<Sep03-2025> <17:15:10>     15      0.00001604      0.00000294      0.0
<Sep03-2025> <17:15:13>     16      0.00000386      0.00000053      0.0
<Sep03-2025> <17:15:13>  SCF converged
<Sep03-2025> <17:15:16>     17      0.00000138      0.00000026      0.0
<Sep03-2025> <17:15:21>  >>>> TOTEN
<Sep03-2025> <17:15:42>  >>>> POPAN
<Sep03-2025> <17:15:42>  >>>> DEBYE
<Sep03-2025> <17:15:42>  >>>> AMETS
<Sep03-2025> <17:15:42>   Bond Energy          -6.92619061 a.u.
<Sep03-2025> <17:15:42>   Bond Energy        -188.47123604 eV
<Sep03-2025> <17:15:42>   Bond Energy       -4346.25       kcal/mol
<Sep03-2025> <17:15:42>  >>>> POPUL
<Sep03-2025> <17:15:43>  NORMAL TERMINATION
Job cc8 has finished
