# Supplementary material for: Phytochemical profiling of Vitex negundo seeds via UHPLC-QTOF-MS/MS analyses with antimicrobial evaluation and in silico targeting of DNA Gyrase B and Secreted Aspartic Proteinase 2 (SAP2)
Source: PLoS One. 2026 Mar 13;21(3):e0343965. doi: 10.1371/journal.pone.0343965 (PMC12987476; doi:10.1371/journal.pone.0343965)
Supplement: S8 Data — (ZIP) [file pone.0343965.s009.zip › PONE-D-25-51583/Vitex Raw material/DFT Vitex all data/comp8/cc8.run]

#!/bin/sh

"$AMSBIN/ams" << eor

Task SinglePoint
System
    Atoms
        C -17.6677 0.1364 0.0 
        C -16.3609 0.8909 0.0 
        C -15.2028 -0.0982 0.0 
        C -13.8838 0.6633 0.0 
        C -12.7257 -0.3258 0.0 
        C -11.4068 0.4357 0.0 
        C -10.2487 -0.5534 0.0 
        C -8.9297 0.2081 0.0 
        C -7.7716 -0.7811 0.0 
        C -6.4527 -0.0196 0.0 
        O -17.6677 -1.2016 0.0 
        O -18.7139 0.7403999999999999 0.0 
        H -16.3021 1.5301 -0.9092 
        H -16.3021 1.5307 0.9088000000000001 
        H -15.2615 -0.7374000000000001 0.9093 
        H -15.2616 -0.738 -0.9088000000000001 
        H -13.8251 1.3025 -0.9092 
        H -13.825 1.3031 0.9088000000000001 
        H -12.7845 -0.965 0.9093 
        H -12.7845 -0.9657 -0.9088000000000001 
        H -11.348 1.0749 -0.9092 
        H -11.348 1.0755 0.9088000000000001 
        H -10.3074 -1.1926 0.9093 
        H -10.3075 -1.1933 -0.9088000000000001 
        H -8.871 0.8473000000000001 -0.9092 
        H -8.870900000000001 0.8479 0.9088000000000001 
        H -7.8303 -1.4202 0.9093 
        H -7.8304 -1.4209 -0.9088000000000001 
        H -5.6063 -0.7423999999999999 0.0 
        H -6.3939 0.6196 -0.9092 
        H -6.3939 0.6203 0.9088000000000001 
        H -18.6016 -1.4712 0.0 
    End
    BondOrders
         1 2 1.0
         1 11 1.0
         1 12 2.0
         2 3 1.0
         2 13 1.0
         2 14 1.0
         3 4 1.0
         3 15 1.0
         3 16 1.0
         4 5 1.0
         4 17 1.0
         4 18 1.0
         5 6 1.0
         5 19 1.0
         5 20 1.0
         6 7 1.0
         6 21 1.0
         6 22 1.0
         7 8 1.0
         7 23 1.0
         7 24 1.0
         8 9 1.0
         8 25 1.0
         8 26 1.0
         9 10 1.0
         9 27 1.0
         9 28 1.0
         10 29 1.0
         10 30 1.0
         10 31 1.0
         11 32 1.0
    End
End

Engine ADF
    Basis
        Type TZP
    End
EndEngine
eor
