# Supplementary material for: Phytochemical profiling of Vitex negundo seeds via UHPLC-QTOF-MS/MS analyses with antimicrobial evaluation and in silico targeting of DNA Gyrase B and Secreted Aspartic Proteinase 2 (SAP2)
Source: PLoS One. 2026 Mar 13;21(3):e0343965. doi: 10.1371/journal.pone.0343965 (PMC12987476; doi:10.1371/journal.pone.0343965)
Supplement: S8 Data — (ZIP) [file pone.0343965.s009.zip › PONE-D-25-51583/Vitex Raw material/DFT Vitex all data/comp8/comp8.gjf]

%chk=C:\Users\GHS Azim Shah\Desktop\comp8.chk
# opt b3lyp/6-31g geom=connectivity

comp8

0 1
 C                -17.66770000    0.13640000    0.00000000
 C                -16.36090000    0.89090000    0.00000000
 C                -15.20280000   -0.09820000    0.00000000
 C                -13.88380000    0.66330000    0.00000000
 C                -12.72570000   -0.32580000    0.00000000
 C                -11.40680000    0.43570000    0.00000000
 C                -10.24870000   -0.55340000    0.00000000
 C                 -8.92970000    0.20810000    0.00000000
 C                 -7.77160000   -0.78110000    0.00000000
 C                 -6.45270000   -0.01960000    0.00000000
 O                -17.66770000   -1.20160000    0.00000000
 O                -18.71390000    0.74040000    0.00000000
 H                -16.30210000    1.53010000   -0.90920000
 H                -16.30210000    1.53070000    0.90880000
 H                -15.26150000   -0.73740000    0.90930000
 H                -15.26160000   -0.73800000   -0.90880000
 H                -13.82510000    1.30250000   -0.90920000
 H                -13.82500000    1.30310000    0.90880000
 H                -12.78450000   -0.96500000    0.90930000
 H                -12.78450000   -0.96570000   -0.90880000
 H                -11.34800000    1.07490000   -0.90920000
 H                -11.34800000    1.07550000    0.90880000
 H                -10.30740000   -1.19260000    0.90930000
 H                -10.30750000   -1.19330000   -0.90880000
 H                 -8.87100000    0.84730000   -0.90920000
 H                 -8.87090000    0.84790000    0.90880000
 H                 -7.83030000   -1.42020000    0.90930000
 H                 -7.83040000   -1.42090000   -0.90880000
 H                 -5.60630000   -0.74240000    0.00000000
 H                 -6.39390000    0.61960000   -0.90920000
 H                 -6.39390000    0.62030000    0.90880000
 H                -18.60160000   -1.47120000    0.00000000

 1 2 1.0 11 1.0 12 2.0
 2 3 1.0 13 1.0 14 1.0
 3 4 1.0 15 1.0 16 1.0
 4 5 1.0 17 1.0 18 1.0
 5 6 1.0 19 1.0 20 1.0
 6 7 1.0 21 1.0 22 1.0
 7 8 1.0 23 1.0 24 1.0
 8 9 1.0 25 1.0 26 1.0
 9 10 1.0 27 1.0 28 1.0
 10 29 1.0 30 1.0 31 1.0
 11 32 1.0
 12
 13
 14
 15
 16
 17
 18
 19
 20
 21
 22
 23
 24
 25
 26
 27
 28
 29
 30
 31
 32
