# Supplementary material for: Phytochemical profiling of Vitex negundo seeds via UHPLC-QTOF-MS/MS analyses with antimicrobial evaluation and in silico targeting of DNA Gyrase B and Secreted Aspartic Proteinase 2 (SAP2)
Source: PLoS One. 2026 Mar 13;21(3):e0343965. doi: 10.1371/journal.pone.0343965 (PMC12987476; doi:10.1371/journal.pone.0343965)
Supplement: S8 Data — (ZIP) [file pone.0343965.s009.zip › PONE-D-25-51583/Vitex Raw material/DFT Vitex all data/comp8/COMP8.LOG]

 Entering Link 1 = C:\G09W\l1.exe PID=      6624.
  
 Copyright (c) 1988,1990,1992,1993,1995,1998,2003,2009,2013,
            Gaussian, Inc.  All Rights Reserved.
  
 This is part of the Gaussian(R) 09 program.  It is based on
 the Gaussian(R) 03 system (copyright 2003, Gaussian, Inc.),
 the Gaussian(R) 98 system (copyright 1998, Gaussian, Inc.),
 the Gaussian(R) 94 system (copyright 1995, Gaussian, Inc.),
 the Gaussian 92(TM) system (copyright 1992, Gaussian, Inc.),
 the Gaussian 90(TM) system (copyright 1990, Gaussian, Inc.),
 the Gaussian 88(TM) system (copyright 1988, Gaussian, Inc.),
 the Gaussian 86(TM) system (copyright 1986, Carnegie Mellon
 University), and the Gaussian 82(TM) system (copyright 1983,
 Carnegie Mellon University). Gaussian is a federally registered
 trademark of Gaussian, Inc.
  
 This software contains proprietary and confidential information,
 including trade secrets, belonging to Gaussian, Inc.
  
 This software is provided under written license and may be
 used, copied, transmitted, or stored only in accord with that
 written license.
  
 The following legend is applicable only to US Government
 contracts under FAR:
  
                    RESTRICTED RIGHTS LEGEND
  
 Use, reproduction and disclosure by the US Government is
 subject to restrictions as set forth in subparagraphs (a)
 and (c) of the Commercial Computer Software - Restricted
 Rights clause in FAR 52.227-19.
  
 Gaussian, Inc.
 340 Quinnipiac St., Bldg. 40, Wallingford CT 06492
  
  
 ---------------------------------------------------------------
 Warning -- This program may not be used in any manner that
 competes with the business of Gaussian, Inc. or will provide
 assistance to any competitor of Gaussian, Inc.  The licensee
 of this program is prohibited from giving any competitor of
 Gaussian, Inc. access to this program.  By using this program,
 the user acknowledges that Gaussian, Inc. is engaged in the
 business of creating and licensing software in the field of
 computational chemistry and represents and warrants to the
 licensee that it is not a competitor of Gaussian, Inc. and that
 it will not use this program in any manner prohibited above.
 ---------------------------------------------------------------
  

 Cite this work as:
 Gaussian 09, Revision D.01,
 M. J. Frisch, G. W. Trucks, H. B. Schlegel, G. E. Scuseria, 
 M. A. Robb, J. R. Cheeseman, G. Scalmani, V. Barone, B. Mennucci, 
 G. A. Petersson, H. Nakatsuji, M. Caricato, X. Li, H. P. Hratchian, 
 A. F. Izmaylov, J. Bloino, G. Zheng, J. L. Sonnenberg, M. Hada, 
 M. Ehara, K. Toyota, R. Fukuda, J. Hasegawa, M. Ishida, T. Nakajima, 
 Y. Honda, O. Kitao, H. Nakai, T. Vreven, J. A. Montgomery, Jr., 
 J. E. Peralta, F. Ogliaro, M. Bearpark, J. J. Heyd, E. Brothers, 
 K. N. Kudin, V. N. Staroverov, T. Keith, R. Kobayashi, J. Normand, 
 K. Raghavachari, A. Rendell, J. C. Burant, S. S. Iyengar, J. Tomasi, 
 M. Cossi, N. Rega, J. M. Millam, M. Klene, J. E. Knox, J. B. Cross, 
 V. Bakken, C. Adamo, J. Jaramillo, R. Gomperts, R. E. Stratmann, 
 O. Yazyev, A. J. Austin, R. Cammi, C. Pomelli, J. W. Ochterski, 
 R. L. Martin, K. Morokuma, V. G. Zakrzewski, G. A. Voth, 
 P. Salvador, J. J. Dannenberg, S. Dapprich, A. D. Daniels, 
 O. Farkas, J. B. Foresman, J. V. Ortiz, J. Cioslowski, 
 and D. J. Fox, Gaussian, Inc., Wallingford CT, 2013.
 
 ******************************************
 Gaussian 09:  IA32W-G09RevD.01 24-Apr-2013
                01-Apr-2024 
 ******************************************
 %chk=C:\Users\GHS Azim Shah\Desktop\comp8.chk
 -----------------------------------
 # opt b3lyp/6-31g geom=connectivity
 -----------------------------------
 1/14=-1,18=20,19=15,26=3,38=1,57=2/1,3;
 2/9=110,12=2,17=6,18=5,40=1/2;
 3/5=1,6=6,11=2,16=1,25=1,30=1,71=1,74=-5/1,2,3;
 4//1;
 5/5=2,38=5/2;
 6/7=2,8=2,9=2,10=2,28=1/1;
 7//1,2,3,16;
 1/14=-1,18=20,19=15,26=3/3(2);
 2/9=110/2;
 99//99;
 2/9=110/2;
 3/5=1,6=6,11=2,16=1,25=1,30=1,71=1,74=-5/1,2,3;
 4/5=5,16=3,69=1/1;
 5/5=2,38=5/2;
 7//1,2,3,16;
 1/14=-1,18=20,19=15,26=3/3(-5);
 2/9=110/2;
 6/7=2,8=2,9=2,10=2,19=2,28=1/1;
 99/9=1/99;
 -----
 comp8
 -----
 Symbolic Z-matrix:
 Charge =  0 Multiplicity = 1
 C                    -17.6677   0.1364    0. 
 C                    -16.3609   0.8909    0. 
 C                    -15.2028  -0.0982    0. 
 C                    -13.8838   0.6633    0. 
 C                    -12.7257  -0.3258    0. 
 C                    -11.4068   0.4357    0. 
 C                    -10.2487  -0.5534    0. 
 C                    -8.9297    0.2081    0. 
 C                    -7.7716   -0.7811    0. 
 C                    -6.4527   -0.0196    0. 
 O                    -17.6677  -1.2016    0. 
 O                    -18.7139   0.7404    0. 
 H                    -16.3021   1.5301   -0.9092 
 H                    -16.3021   1.5307    0.9088 
 H                    -15.2615  -0.7374    0.9093 
 H                    -15.2616  -0.738    -0.9088 
 H                    -13.8251   1.3025   -0.9092 
 H                    -13.825    1.3031    0.9088 
 H                    -12.7845  -0.965     0.9093 
 H                    -12.7845  -0.9657   -0.9088 
 H                    -11.348    1.0749   -0.9092 
 H                    -11.348    1.0755    0.9088 
 H                    -10.3074  -1.1926    0.9093 
 H                    -10.3075  -1.1933   -0.9088 
 H                    -8.871     0.8473   -0.9092 
 H                    -8.8709    0.8479    0.9088 
 H                    -7.8303   -1.4202    0.9093 
 H                    -7.8304   -1.4209   -0.9088 
 H                    -5.6063   -0.7424    0. 
 H                    -6.3939    0.6196   -0.9092 
 H                    -6.3939    0.6203    0.9088 
 H                    -18.6016  -1.4712    0. 
 

 GradGradGradGradGradGradGradGradGradGradGradGradGradGradGradGradGradGrad
 Berny optimization.
 Initialization pass.
                           ----------------------------
                           !    Initial Parameters    !
                           ! (Angstroms and Degrees)  !
 --------------------------                            --------------------------
 ! Name  Definition              Value          Derivative Info.                !
 --------------------------------------------------------------------------------
 ! R1    R(1,2)                  1.509          estimate D2E/DX2                !
 ! R2    R(1,11)                 1.338          estimate D2E/DX2                !
 ! R3    R(1,12)                 1.208          estimate D2E/DX2                !
 ! R4    R(2,3)                  1.523          estimate D2E/DX2                !
 ! R5    R(2,13)                 1.113          estimate D2E/DX2                !
 ! R6    R(2,14)                 1.113          estimate D2E/DX2                !
 ! R7    R(3,4)                  1.523          estimate D2E/DX2                !
 ! R8    R(3,15)                 1.113          estimate D2E/DX2                !
 ! R9    R(3,16)                 1.113          estimate D2E/DX2                !
 ! R10   R(4,5)                  1.523          estimate D2E/DX2                !
 ! R11   R(4,17)                 1.113          estimate D2E/DX2                !
 ! R12   R(4,18)                 1.113          estimate D2E/DX2                !
 ! R13   R(5,6)                  1.523          estimate D2E/DX2                !
 ! R14   R(5,19)                 1.113          estimate D2E/DX2                !
 ! R15   R(5,20)                 1.113          estimate D2E/DX2                !
 ! R16   R(6,7)                  1.523          estimate D2E/DX2                !
 ! R17   R(6,21)                 1.113          estimate D2E/DX2                !
 ! R18   R(6,22)                 1.113          estimate D2E/DX2                !
 ! R19   R(7,8)                  1.523          estimate D2E/DX2                !
 ! R20   R(7,23)                 1.113          estimate D2E/DX2                !
 ! R21   R(7,24)                 1.113          estimate D2E/DX2                !
 ! R22   R(8,9)                  1.5231         estimate D2E/DX2                !
 ! R23   R(8,25)                 1.113          estimate D2E/DX2                !
 ! R24   R(8,26)                 1.113          estimate D2E/DX2                !
 ! R25   R(9,10)                 1.523          estimate D2E/DX2                !
 ! R26   R(9,27)                 1.113          estimate D2E/DX2                !
 ! R27   R(9,28)                 1.113          estimate D2E/DX2                !
 ! R28   R(10,29)                1.113          estimate D2E/DX2                !
 ! R29   R(10,30)                1.113          estimate D2E/DX2                !
 ! R30   R(10,31)                1.113          estimate D2E/DX2                !
 ! R31   R(11,32)                0.972          estimate D2E/DX2                !
 ! A1    A(2,1,11)             120.0006         estimate D2E/DX2                !
 ! A2    A(2,1,12)             120.0004         estimate D2E/DX2                !
 ! A3    A(11,1,12)            119.999          estimate D2E/DX2                !
 ! A4    A(1,2,3)              109.4997         estimate D2E/DX2                !
 ! A5    A(1,2,13)             109.4462         estimate D2E/DX2                !
 ! A6    A(1,2,14)             109.4622         estimate D2E/DX2                !
 ! A7    A(3,2,13)             109.4399         estimate D2E/DX2                !
 ! A8    A(3,2,14)             109.4608         estimate D2E/DX2                !
 ! A9    A(13,2,14)            109.5185         estimate D2E/DX2                !
 ! A10   A(2,3,4)              109.5011         estimate D2E/DX2                !
 ! A11   A(2,3,15)             109.4426         estimate D2E/DX2                !
 ! A12   A(2,3,16)             109.4608         estimate D2E/DX2                !
 ! A13   A(4,3,15)             109.4394         estimate D2E/DX2                !
 ! A14   A(4,3,16)             109.4615         estimate D2E/DX2                !
 ! A15   A(15,3,16)            109.5219         estimate D2E/DX2                !
 ! A16   A(3,4,5)              109.5011         estimate D2E/DX2                !
 ! A17   A(3,4,17)             109.4408         estimate D2E/DX2                !
 ! A18   A(3,4,18)             109.4615         estimate D2E/DX2                !
 ! A19   A(5,4,17)             109.4441         estimate D2E/DX2                !
 ! A20   A(5,4,18)             109.4608         estimate D2E/DX2                !
 ! A21   A(17,4,18)            109.5189         estimate D2E/DX2                !
 ! A22   A(4,5,6)              109.4992         estimate D2E/DX2                !
 ! A23   A(4,5,19)             109.4384         estimate D2E/DX2                !
 ! A24   A(4,5,20)             109.4633         estimate D2E/DX2                !
 ! A25   A(6,5,19)             109.4449         estimate D2E/DX2                !
 ! A26   A(6,5,20)             109.4641         estimate D2E/DX2                !
 ! A27   A(19,5,20)            109.5173         estimate D2E/DX2                !
 ! A28   A(5,6,7)              109.4992         estimate D2E/DX2                !
 ! A29   A(5,6,21)             109.4464         estimate D2E/DX2                !
 ! A30   A(5,6,22)             109.4625         estimate D2E/DX2                !
 ! A31   A(7,6,21)             109.4399         estimate D2E/DX2                !
 ! A32   A(7,6,22)             109.4608         estimate D2E/DX2                !
 ! A33   A(21,6,22)            109.5185         estimate D2E/DX2                !
 ! A34   A(6,7,8)              109.5011         estimate D2E/DX2                !
 ! A35   A(6,7,23)             109.4426         estimate D2E/DX2                !
 ! A36   A(6,7,24)             109.4633         estimate D2E/DX2                !
 ! A37   A(8,7,23)             109.4394         estimate D2E/DX2                !
 ! A38   A(8,7,24)             109.4632         estimate D2E/DX2                !
 ! A39   A(23,7,24)            109.5177         estimate D2E/DX2                !
 ! A40   A(7,8,9)              109.4983         estimate D2E/DX2                !
 ! A41   A(7,8,25)             109.4408         estimate D2E/DX2                !
 ! A42   A(7,8,26)             109.4615         estimate D2E/DX2                !
 ! A43   A(9,8,25)             109.4456         estimate D2E/DX2                !
 ! A44   A(9,8,26)             109.4623         estimate D2E/DX2                !
 ! A45   A(25,8,26)            109.5189         estimate D2E/DX2                !
 ! A46   A(8,9,10)             109.4964         estimate D2E/DX2                !
 ! A47   A(8,9,27)             109.4416         estimate D2E/DX2                !
 ! A48   A(8,9,28)             109.4623         estimate D2E/DX2                !
 ! A49   A(10,9,27)            109.4386         estimate D2E/DX2                !
 ! A50   A(10,9,28)            109.4625         estimate D2E/DX2                !
 ! A51   A(27,9,28)            109.5261         estimate D2E/DX2                !
 ! A52   A(9,10,29)            109.5026         estimate D2E/DX2                !
 ! A53   A(9,10,30)            109.4464         estimate D2E/DX2                !
 ! A54   A(9,10,31)            109.4641         estimate D2E/DX2                !
 ! A55   A(29,10,30)           109.4382         estimate D2E/DX2                !
 ! A56   A(29,10,31)           109.4616         estimate D2E/DX2                !
 ! A57   A(30,10,31)           109.5143         estimate D2E/DX2                !
 ! A58   A(1,11,32)            106.1025         estimate D2E/DX2                !
 ! D1    D(11,1,2,3)             0.0            estimate D2E/DX2                !
 ! D2    D(11,1,2,13)          119.9637         estimate D2E/DX2                !
 ! D3    D(11,1,2,14)         -119.9992         estimate D2E/DX2                !
 ! D4    D(12,1,2,3)           180.0            estimate D2E/DX2                !
 ! D5    D(12,1,2,13)          -60.0363         estimate D2E/DX2                !
 ! D6    D(12,1,2,14)           60.0008         estimate D2E/DX2                !
 ! D7    D(2,1,11,32)          180.0            estimate D2E/DX2                !
 ! D8    D(12,1,11,32)           0.0            estimate D2E/DX2                !
 ! D9    D(1,2,3,4)            180.0            estimate D2E/DX2                !
 ! D10   D(1,2,3,15)           -60.0382         estimate D2E/DX2                !
 ! D11   D(1,2,3,16)            59.9999         estimate D2E/DX2                !
 ! D12   D(13,2,3,4)            60.0324         estimate D2E/DX2                !
 ! D13   D(13,2,3,15)          179.9942         estimate D2E/DX2                !
 ! D14   D(13,2,3,16)          -59.9676         estimate D2E/DX2                !
 ! D15   D(14,2,3,4)           -59.9999         estimate D2E/DX2                !
 ! D16   D(14,2,3,15)           59.9618         estimate D2E/DX2                !
 ! D17   D(14,2,3,16)          180.0            estimate D2E/DX2                !
 ! D18   D(2,3,4,5)            180.0            estimate D2E/DX2                !
 ! D19   D(2,3,4,17)           -60.0335         estimate D2E/DX2                !
 ! D20   D(2,3,4,18)            60.0004         estimate D2E/DX2                !
 ! D21   D(15,3,4,5)            60.0362         estimate D2E/DX2                !
 ! D22   D(15,3,4,17)         -179.9973         estimate D2E/DX2                !
 ! D23   D(15,3,4,18)          -59.9634         estimate D2E/DX2                !
 ! D24   D(16,3,4,5)           -60.0004         estimate D2E/DX2                !
 ! D25   D(16,3,4,17)           59.9662         estimate D2E/DX2                !
 ! D26   D(16,3,4,18)          180.0            estimate D2E/DX2                !
 ! D27   D(3,4,5,6)            180.0            estimate D2E/DX2                !
 ! D28   D(3,4,5,19)           -60.0352         estimate D2E/DX2                !
 ! D29   D(3,4,5,20)            59.9963         estimate D2E/DX2                !
 ! D30   D(17,4,5,6)            60.0355         estimate D2E/DX2                !
 ! D31   D(17,4,5,19)         -179.9997         estimate D2E/DX2                !
 ! D32   D(17,4,5,20)          -59.9682         estimate D2E/DX2                !
 ! D33   D(18,4,5,6)           -59.9999         estimate D2E/DX2                !
 ! D34   D(18,4,5,19)           59.9649         estimate D2E/DX2                !
 ! D35   D(18,4,5,20)          179.9964         estimate D2E/DX2                !
 ! D36   D(4,5,6,7)            180.0            estimate D2E/DX2                !
 ! D37   D(4,5,6,21)           -60.0364         estimate D2E/DX2                !
 ! D38   D(4,5,6,22)            60.0009         estimate D2E/DX2                !
 ! D39   D(19,5,6,7)            60.0391         estimate D2E/DX2                !
 ! D40   D(19,5,6,21)         -179.9973         estimate D2E/DX2                !
 ! D41   D(19,5,6,22)          -59.9599         estimate D2E/DX2                !
 ! D42   D(20,5,6,7)           -59.9968         estimate D2E/DX2                !
 ! D43   D(20,5,6,21)           59.9667         estimate D2E/DX2                !
 ! D44   D(20,5,6,22)         -179.9959         estimate D2E/DX2                !
 ! D45   D(5,6,7,8)            180.0            estimate D2E/DX2                !
 ! D46   D(5,6,7,23)           -60.0382         estimate D2E/DX2                !
 ! D47   D(5,6,7,24)            59.9963         estimate D2E/DX2                !
 ! D48   D(21,6,7,8)            60.0324         estimate D2E/DX2                !
 ! D49   D(21,6,7,23)          179.9942         estimate D2E/DX2                !
 ! D50   D(21,6,7,24)          -59.9712         estimate D2E/DX2                !
 ! D51   D(22,6,7,8)           -59.9999         estimate D2E/DX2                !
 ! D52   D(22,6,7,23)           59.9618         estimate D2E/DX2                !
 ! D53   D(22,6,7,24)          179.9964         estimate D2E/DX2                !
 ! D54   D(6,7,8,9)            180.0            estimate D2E/DX2                !
 ! D55   D(6,7,8,25)           -60.0335         estimate D2E/DX2                !
 ! D56   D(6,7,8,26)            60.0004         estimate D2E/DX2                !
 ! D57   D(23,7,8,9)            60.0362         estimate D2E/DX2                !
 ! D58   D(23,7,8,25)         -179.9973         estimate D2E/DX2                !
 ! D59   D(23,7,8,26)          -59.9634         estimate D2E/DX2                !
 ! D60   D(24,7,8,9)           -59.9963         estimate D2E/DX2                !
 ! D61   D(24,7,8,25)           59.9703         estimate D2E/DX2                !
 ! D62   D(24,7,8,26)         -179.9959         estimate D2E/DX2                !
 ! D63   D(7,8,9,10)           180.0            estimate D2E/DX2                !
 ! D64   D(7,8,9,27)           -60.0427         estimate D2E/DX2                !
 ! D65   D(7,8,9,28)            60.0008         estimate D2E/DX2                !
 ! D66   D(25,8,9,10)           60.0364         estimate D2E/DX2                !
 ! D67   D(25,8,9,27)          179.9937         estimate D2E/DX2                !
 ! D68   D(25,8,9,28)          -59.9628         estimate D2E/DX2                !
 ! D69   D(26,8,9,10)          -60.0008         estimate D2E/DX2                !
 ! D70   D(26,8,9,27)           59.9565         estimate D2E/DX2                !
 ! D71   D(26,8,9,28)          180.0            estimate D2E/DX2                !
 ! D72   D(8,9,10,29)          180.0            estimate D2E/DX2                !
 ! D73   D(8,9,10,30)          -60.0364         estimate D2E/DX2                !
 ! D74   D(8,9,10,31)           59.9968         estimate D2E/DX2                !
 ! D75   D(27,9,10,29)          60.0409         estimate D2E/DX2                !
 ! D76   D(27,9,10,30)        -179.9955         estimate D2E/DX2                !
 ! D77   D(27,9,10,31)         -59.9623         estimate D2E/DX2                !
 ! D78   D(28,9,10,29)         -60.0009         estimate D2E/DX2                !
 ! D79   D(28,9,10,30)          59.9626         estimate D2E/DX2                !
 ! D80   D(28,9,10,31)         179.9959         estimate D2E/DX2                !
 --------------------------------------------------------------------------------
 Trust Radius=3.00D-01 FncErr=1.00D-07 GrdErr=1.00D-06
 Number of steps in this run=    179 maximum allowed number of steps=    192.
 GradGradGradGradGradGradGradGradGradGradGradGradGradGradGradGradGradGrad

                          Input orientation:                          
 ---------------------------------------------------------------------
 Center     Atomic      Atomic             Coordinates (Angstroms)
 Number     Number       Type             X           Y           Z
 ---------------------------------------------------------------------
      1          6           0      -17.667700    0.136400    0.000000
      2          6           0      -16.360900    0.890900    0.000000
      3          6           0      -15.202800   -0.098200    0.000000
      4          6           0      -13.883800    0.663300    0.000000
      5          6           0      -12.725700   -0.325800    0.000000
      6          6           0      -11.406800    0.435700    0.000000
      7          6           0      -10.248700   -0.553400    0.000000
      8          6           0       -8.929700    0.208100    0.000000
      9          6           0       -7.771600   -0.781100    0.000000
     10          6           0       -6.452700   -0.019600    0.000000
     11          8           0      -17.667700   -1.201600    0.000000
     12          8           0      -18.713900    0.740400    0.000000
     13          1           0      -16.302100    1.530100   -0.909200
     14          1           0      -16.302100    1.530700    0.908800
     15          1           0      -15.261500   -0.737400    0.909300
     16          1           0      -15.261600   -0.738000   -0.908800
     17          1           0      -13.825100    1.302500   -0.909200
     18          1           0      -13.825000    1.303100    0.908800
     19          1           0      -12.784500   -0.965000    0.909300
     20          1           0      -12.784500   -0.965700   -0.908800
     21          1           0      -11.348000    1.074900   -0.909200
     22          1           0      -11.348000    1.075500    0.908800
     23          1           0      -10.307400   -1.192600    0.909300
     24          1           0      -10.307500   -1.193300   -0.908800
     25          1           0       -8.871000    0.847300   -0.909200
     26          1           0       -8.870900    0.847900    0.908800
     27          1           0       -7.830300   -1.420200    0.909300
     28          1           0       -7.830400   -1.420900   -0.908800
     29          1           0       -5.606300   -0.742400    0.000000
     30          1           0       -6.393900    0.619600   -0.909200
     31          1           0       -6.393900    0.620300    0.908800
     32          1           0      -18.601600   -1.471200    0.000000
 ---------------------------------------------------------------------
                    Distance matrix (angstroms):
                    1          2          3          4          5
     1  C    0.000000
     2  C    1.508972   0.000000
     3  C    2.476039   1.522995   0.000000
     4  C    3.820409   2.487534   1.523038   0.000000
     5  C    4.963567   3.833411   2.487534   1.522995   0.000000
     6  C    6.268050   4.974969   3.833362   2.487435   1.522951
     7  C    7.450999   6.280525   4.974969   3.833316   2.487435
     8  C    8.738294   7.462503   6.280573   4.974969   3.833362
     9  C    9.938541   8.750523   7.462512   6.280548   4.974978
    10  C   11.216085   9.949947   8.750453   7.462412   6.280469
    11  O    1.338000   2.467039   2.700597   4.218501   5.019003
    12  O    1.208036   2.357808   3.609858   4.830715   6.082378
    13  H    2.152651   1.112959   2.164825   2.725098   4.130575
    14  H    2.152871   1.112978   2.165108   2.725156   4.130756
    15  H    2.716643   2.164917   1.113036   2.164912   2.725165
    16  H    2.716581   2.165108   1.112978   2.165154   2.725182
    17  H    4.117282   2.725131   2.164870   1.112954   2.164875
    18  H    4.117457   2.725182   2.165154   1.112978   2.165108
    19  H    5.087784   4.130597   2.725132   2.164867   1.113041
    20  H    5.087847   4.130801   2.725188   2.165183   1.113035
    21  H    6.453374   5.098006   4.130653   2.725131   2.164870
    22  H    6.453405   5.097957   4.130735   2.725089   2.165090
    23  H    7.534393   6.466271   5.097988   4.130597   2.725132
    24  H    7.534359   6.466333   5.097953   4.130715   2.725099
    25  H    8.872088   7.545008   6.466244   5.097908   4.130559
    26  H    8.872195   7.545056   6.466373   5.097957   4.130735
    27  H   10.001213   8.884770   7.545082   6.466271   5.097988
    28  H   10.001179   8.884805   7.545047   6.466333   5.097953
    29  H   12.093373  10.877918   9.618098   8.396011   7.131579
    30  H   11.320720  10.012060   8.884740   7.545009   6.466229
    31  H   11.320717  10.012004   8.884755   7.544956   6.466275
    32  H    1.859179   3.255803   3.665647   5.178197   5.986497
                    6          7          8          9         10
     6  C    0.000000
     7  C    1.522995   0.000000
     8  C    2.487534   1.523038   0.000000
     9  C    3.833442   2.487543   1.523060   0.000000
    10  C    4.974978   3.833348   2.487444   1.522951   0.000000
    11  O    6.471447   7.447263   8.850983   9.905030  11.277116
    12  O    7.313450   8.563500   9.798669  11.047574  12.284731
    13  H    5.097874   6.466163   7.544973   8.884690  10.011938
    14  H    5.097931   6.466300   7.545029   8.884805  10.011994
    15  H    4.130581   5.097926   6.466258   7.545021   8.884651
    16  H    4.130735   5.097957   6.466373   7.545056   8.884747
    17  H    2.725098   4.130575   5.097970   6.466289   7.544990
    18  H    2.725067   4.130670   5.097931   6.466333   7.544949
    19  H    2.164912   2.725165   4.130675   5.098020   6.466243
    20  H    2.165155   2.725104   4.130763   5.097957   6.466275
    21  H    1.112959   2.164825   2.725098   4.130620   5.097895
    22  H    1.112978   2.165108   2.725156   4.130801   5.097953
    23  H    2.164917   1.113036   2.164912   2.725150   4.130553
    24  H    2.165183   1.113035   2.165219   2.725182   4.130735
    25  H    2.725131   2.164870   1.112954   2.164951   2.725130
    26  H    2.725182   2.165154   1.112978   2.165183   2.725099
    27  H    4.130683   2.725221   2.164917   1.112978   2.164784
    28  H    4.130801   2.725188   2.165183   1.112978   2.165090
    29  H    5.918929   4.646246   3.456651   2.165646   1.113029
    30  H    5.098003   4.130624   2.725116   2.164870   1.112959
    31  H    5.097957   4.130735   2.725089   2.165155   1.113035
    32  H    7.443213   8.403172   9.816603  10.851965  12.235314
                   11         12         13         14         15
    11  O    0.000000
    12  O    2.205878   0.000000
    13  H    3.186486   2.695747   0.000000
    14  H    3.186886   2.695788   1.818000   0.000000
    15  H    2.613830   3.863908   3.087288   2.495421   0.000000
    16  H    2.613457   3.863931   2.495379   3.087606   1.818100
    17  H    4.675760   5.004295   2.487435   3.081027   3.087293
    18  H    4.676086   5.004387   3.081019   2.487534   2.495430
    19  H    4.972771   6.236425   4.680382   4.313007   2.487435
    20  H    4.972646   6.236544   4.313065   4.680726   3.081094
    21  H    6.778474   7.429335   4.974969   5.296790   4.680476
    22  H    6.778622   7.429313   5.296687   4.974969   4.313014
    23  H    7.416261   8.673670   6.830554   6.584284   4.974969
    24  H    7.416099   8.673677   6.584234   6.830745   5.296739
    25  H    9.077806   9.885381   7.462403   7.680717   6.830571
    26  H    9.077999   9.885450   7.680707   7.462503   6.584295
    27  H    9.881753  11.133183   9.153284   8.971020   7.462503
    28  H    9.881623  11.133180   8.970959   9.153432   7.680749
    29  H   12.070138  13.191204  10.972285  10.972376   9.697924
    30  H   11.456089  12.354094   9.949947  10.114725   9.153290
    31  H   11.456169  12.354058  10.114608   9.949937   8.970935
    32  H    0.972036   2.214449   3.888720   3.889090   3.538581
                   16         17         18         19         20
    16  H    0.000000
    17  H    2.495430   0.000000
    18  H    3.087649   1.818000   0.000000
    19  H    3.081078   3.087288   2.495379   0.000000
    20  H    2.487543   2.495512   3.087679   1.818100   0.000000
    21  H    4.313105   2.487534   3.081027   3.087340   2.495512
    22  H    4.680675   3.081019   2.487435   2.495430   3.087669
    23  H    5.296815   4.680457   4.313007   2.487534   3.081071
    24  H    4.974978   4.313065   4.680650   3.081094   2.487435
    25  H    6.584295   4.974969   5.296696   4.680476   4.313056
    26  H    6.830798   5.296780   4.974969   4.313105   4.680714
    27  H    7.680827   6.830642   6.584284   4.975068   5.296806
    28  H    7.462512   6.584325   6.830745   5.296833   4.974969
    29  H    9.697977   8.518036   8.518041   7.238987   7.238946
    30  H    8.971019   7.462512   7.680725   6.830642   6.584295
    31  H    9.153401   7.680707   7.462403   6.584295   6.830727
    32  H    3.538234   5.597768   5.598086   5.909460   5.909323
                   21         22         23         24         25
    21  H    0.000000
    22  H    1.818000   0.000000
    23  H    3.087288   2.495421   0.000000
    24  H    2.495470   3.087679   1.818100   0.000000
    25  H    2.487435   3.081027   3.087293   2.495512   0.000000
    26  H    3.081019   2.487534   2.495430   3.087715   1.818000
    27  H    4.680457   4.313088   2.487534   3.081151   3.087322
    28  H    4.313065   4.680726   3.081094   2.487534   2.495512
    29  H    6.090677   6.090796   4.809350   4.809419   3.743268
    30  H    4.974978   5.296799   4.680437   4.313105   2.487543
    31  H    5.296687   4.974969   4.313014   4.680714   3.081019
    32  H    7.741058   7.741209   8.348545   8.348368  10.044235
                   26         27         28         29         30
    26  H    0.000000
    27  H    2.495421   0.000000
    28  H    3.087679   1.818100   0.000000
    29  H    3.743339   2.496481   2.496578   0.000000
    30  H    3.081035   3.087227   2.495430   1.817141   0.000000
    31  H    2.487435   2.495373   3.087669   1.817466   1.818000
    32  H   10.044435  10.809733  10.809588  13.015720  12.418777
                   31         32
    31  H    0.000000
    32  H   12.418866   0.000000
 Stoichiometry    C10H20O2
 Framework group  C1[X(C10H20O2)]
 Deg. of freedom    90
 Full point group                 C1      NOp   1
 Largest Abelian subgroup         C1      NOp   1
 Largest concise Abelian subgroup C1      NOp   1
                         Standard orientation:                         
 ---------------------------------------------------------------------
 Center     Atomic      Atomic             Coordinates (Angstroms)
 Number     Number       Type             X           Y           Z
 ---------------------------------------------------------------------
      1          6           0        4.700949    0.007211    0.000000
      2          6           0        3.418594   -0.788128    0.000000
      3          6           0        2.229876    0.163956    0.000000
      4          6           0        0.935548   -0.638764    0.000000
      5          6           0       -0.253170    0.313319    0.000000
      6          6           0       -1.547398   -0.489398    0.000000
      7          6           0       -2.736116    0.462686    0.000000
      8          6           0       -4.030443   -0.340034    0.000000
      9          6           0       -5.219165    0.612149    0.000000
     10          6           0       -6.513392   -0.190568    0.000000
     11          8           0        4.658750    1.344546    0.000000
     12          8           0        5.765677   -0.563493    0.000000
     13          1           0        3.379983   -1.428864   -0.909200
     14          1           0        3.380002   -1.429464    0.908800
     15          1           0        2.268387    0.804689    0.909300
     16          1           0        2.268468    0.805292   -0.908800
     17          1           0        0.897037   -1.279498   -0.909200
     18          1           0        0.896956   -1.280100    0.908800
     19          1           0       -0.214558    0.954056    0.909300
     20          1           0       -0.214581    0.954755   -0.908800
     21          1           0       -1.586009   -1.130134   -0.909200
     22          1           0       -1.585990   -1.130734    0.908800
     23          1           0       -2.697604    1.103419    0.909300
     24          1           0       -2.697526    1.104122   -0.908800
     25          1           0       -4.068955   -0.980768   -0.909200
     26          1           0       -4.069036   -0.981371    0.908800
     27          1           0       -5.180650    1.252782    0.909300
     28          1           0       -5.180572    1.253485   -0.908800
     29          1           0       -7.382167    0.505179    0.000000
     30          1           0       -6.552004   -0.831304   -0.909200
     31          1           0       -6.551982   -0.832004    0.908800
     32          1           0        5.583683    1.643465    0.000000
 ---------------------------------------------------------------------
 Rotational constants (GHZ):      5.0707894      0.1785789      0.1742874
 Standard basis: 6-31G (6D, 7F)
 There are   148 symmetry adapted cartesian basis functions of A   symmetry.
 There are   148 symmetry adapted basis functions of A   symmetry.
   148 basis functions,   344 primitive gaussians,   148 cartesian basis functions
    48 alpha electrons       48 beta electrons
       nuclear repulsion energy       675.8062886090 Hartrees.
 NAtoms=   32 NActive=   32 NUniq=   32 SFac= 1.00D+00 NAtFMM=   60 NAOKFM=F Big=F
 Integral buffers will be    262144 words long.
 Raffenetti 2 integral format.
 Two-electron integral symmetry is turned on.
 One-electron integrals computed using PRISM.
 NBasis=   148 RedAO= T EigKep=  2.87D-03  NBF=   148
 NBsUse=   148 1.00D-06 EigRej= -1.00D+00 NBFU=   148
 ExpMin= 1.61D-01 ExpMax= 5.48D+03 ExpMxC= 8.25D+02 IAcc=1 IRadAn=         1 AccDes= 0.00D+00
 Harris functional with IExCor=  402 and IRadAn=       1 diagonalized for initial guess.
 HarFok:  IExCor=  402 AccDes= 0.00D+00 IRadAn=         1 IDoV= 1 UseB2=F ITyADJ=14
 ICtDFT=  3500011 ScaDFX=  1.000000  1.000000  1.000000  1.000000
 FoFCou: FMM=F IPFlag=           0 FMFlag=      100000 FMFlg1=           0
         NFxFlg=           0 DoJE=T BraDBF=F KetDBF=T FulRan=T
         wScrn=  0.000000 ICntrl=     500 IOpCl=  0 I1Cent=   200000004 NGrid=           0
         NMat0=    1 NMatS0=      1 NMatT0=    0 NMatD0=    1 NMtDS0=    0 NMtDT0=    0
 Petite list used in FoFCou.
 Requested convergence on RMS density matrix=1.00D-08 within 128 cycles.
 Requested convergence on MAX density matrix=1.00D-06.
 Requested convergence on             energy=1.00D-06.
 No special actions if energy rises.
 Integral accuracy reduced to 1.0D-05 until final iterations.
 Initial convergence to 1.0D-05 achieved.  Increase integral accuracy.
 SCF Done:  E(RB3LYP) =  -543.415956186     A.U. after   14 cycles
            NFock= 14  Conv=0.51D-08     -V/T= 2.0053

 **********************************************************************

            Population analysis using the SCF density.

 **********************************************************************

 Orbital symmetries:
       Occupied  (A) (A) (A) (A) (A) (A) (A) (A) (A) (A) (A) (A)
                 (A) (A) (A) (A) (A) (A) (A) (A) (A) (A) (A) (A)
                 (A) (A) (A) (A) (A) (A) (A) (A) (A) (A) (A) (A)
                 (A) (A) (A) (A) (A) (A) (A) (A) (A) (A) (A) (A)
       Virtual   (A) (A) (A) (A) (A) (A) (A) (A) (A) (A) (A) (A)
                 (A) (A) (A) (A) (A) (A) (A) (A) (A) (A) (A) (A)
                 (A) (A) (A) (A) (A) (A) (A) (A) (A) (A) (A) (A)
                 (A) (A) (A) (A) (A) (A) (A) (A) (A) (A) (A) (A)
                 (A) (A) (A) (A) (A) (A) (A) (A) (A) (A) (A) (A)
                 (A) (A) (A) (A) (A) (A) (A) (A) (A) (A) (A) (A)
                 (A) (A) (A) (A) (A) (A) (A) (A) (A) (A) (A) (A)
                 (A) (A) (A) (A) (A) (A) (A) (A) (A) (A) (A) (A)
                 (A) (A) (A) (A)
 The electronic state is 1-A.
 Alpha  occ. eigenvalues --  -19.19854 -19.13433 -10.32438 -10.20119 -10.17931
 Alpha  occ. eigenvalues --  -10.17621 -10.17275 -10.17205 -10.17115 -10.17020
 Alpha  occ. eigenvalues --  -10.17003 -10.16764  -1.13981  -1.03495  -0.82471
 Alpha  occ. eigenvalues --   -0.80721  -0.77733  -0.73584  -0.68533  -0.63511
 Alpha  occ. eigenvalues --   -0.61452  -0.58286  -0.57371  -0.56766  -0.50202
 Alpha  occ. eigenvalues --   -0.48950  -0.48630  -0.47141  -0.46420  -0.43674
 Alpha  occ. eigenvalues --   -0.43162  -0.41510  -0.40782  -0.40561  -0.38682
 Alpha  occ. eigenvalues --   -0.37789  -0.37502  -0.35094  -0.34770  -0.34531
 Alpha  occ. eigenvalues --   -0.33414  -0.33289  -0.32697  -0.32594  -0.32351
 Alpha  occ. eigenvalues --   -0.31309  -0.28928  -0.26213
 Alpha virt. eigenvalues --    0.00252   0.06349   0.07865   0.08899   0.09945
 Alpha virt. eigenvalues --    0.10350   0.11415   0.12326   0.12588   0.14287
 Alpha virt. eigenvalues --    0.15807   0.15871   0.16993   0.18928   0.18988
 Alpha virt. eigenvalues --    0.19624   0.19824   0.19873   0.20041   0.20297
 Alpha virt. eigenvalues --    0.21490   0.21781   0.22460   0.23072   0.23819
 Alpha virt. eigenvalues --    0.25255   0.27066   0.27756   0.30200   0.32128
 Alpha virt. eigenvalues --    0.36190   0.40098   0.48756   0.53592   0.53816
 Alpha virt. eigenvalues --    0.55109   0.56614   0.58840   0.59289   0.60432
 Alpha virt. eigenvalues --    0.60439   0.61215   0.62573   0.63103   0.65301
 Alpha virt. eigenvalues --    0.67037   0.68138   0.68250   0.70227   0.71336
 Alpha virt. eigenvalues --    0.71867   0.72786   0.75192   0.75600   0.76924
 Alpha virt. eigenvalues --    0.79522   0.80093   0.81011   0.81626   0.82109
 Alpha virt. eigenvalues --    0.82934   0.85854   0.86127   0.88032   0.89453
 Alpha virt. eigenvalues --    0.91626   0.91966   0.92024   0.93254   0.95418
 Alpha virt. eigenvalues --    0.95665   0.96266   0.96727   0.98126   0.98546
 Alpha virt. eigenvalues --    0.99649   0.99966   1.00337   1.00860   1.01978
 Alpha virt. eigenvalues --    1.03095   1.03127   1.07250   1.08993   1.14551
 Alpha virt. eigenvalues --    1.17336   1.18683   1.27710   1.35598   1.37017
 Alpha virt. eigenvalues --    1.38423   1.44567   1.48830   1.53083   1.53132
 Alpha virt. eigenvalues --    1.64089   1.77252   1.84369   1.92017   2.07657
          Condensed to atoms (all electrons):
               1          2          3          4          5          6
     1  C    4.796216   0.171711  -0.016895   0.003814  -0.000190   0.000002
     2  C    0.171711   5.530949   0.194363  -0.034908   0.004883  -0.000242
     3  C   -0.016895   0.194363   5.212272   0.273912  -0.045039   0.005549
     4  C    0.003814  -0.034908   0.273912   5.180518   0.297068  -0.046161
     5  C   -0.000190   0.004883  -0.045039   0.297068   5.151859   0.297314
     6  C    0.000002  -0.000242   0.005549  -0.046161   0.297314   5.153919
     7  C    0.000000   0.000002  -0.000253   0.005705  -0.046805   0.300191
     8  C    0.000000   0.000000   0.000003  -0.000266   0.005774  -0.047432
     9  C    0.000000   0.000000   0.000000   0.000003  -0.000260   0.005789
    10  C    0.000000   0.000000   0.000000   0.000000   0.000003  -0.000278
    11  O    0.154747  -0.129114   0.010107   0.000072   0.000008   0.000000
    12  O    0.515537  -0.108356   0.004755  -0.000121   0.000001   0.000000
    13  H   -0.033171   0.379811  -0.041191  -0.002985   0.000039   0.000002
    14  H   -0.033148   0.379823  -0.041152  -0.002979   0.000039   0.000002
    15  H   -0.003991  -0.043414   0.386215  -0.044778  -0.003281   0.000090
    16  H   -0.003985  -0.043382   0.386224  -0.044738  -0.003275   0.000090
    17  H   -0.000012  -0.003921  -0.044548   0.377032  -0.043619  -0.003534
    18  H   -0.000012  -0.003914  -0.044507   0.377046  -0.043582  -0.003529
    19  H    0.000000   0.000103  -0.003554  -0.044803   0.379690  -0.044251
    20  H    0.000000   0.000104  -0.003548  -0.044756   0.379696  -0.044215
    21  H    0.000000   0.000003   0.000089  -0.003814  -0.044460   0.378721
    22  H    0.000000   0.000003   0.000089  -0.003808  -0.044424   0.378729
    23  H    0.000000   0.000000   0.000002   0.000089  -0.003661  -0.044466
    24  H    0.000000   0.000000   0.000002   0.000089  -0.003657  -0.044427
    25  H    0.000000   0.000000   0.000000   0.000002   0.000094  -0.003697
    26  H    0.000000   0.000000   0.000000   0.000002   0.000095  -0.003691
    27  H    0.000000   0.000000   0.000000   0.000000   0.000002   0.000092
    28  H    0.000000   0.000000   0.000000   0.000000   0.000002   0.000092
    29  H    0.000000   0.000000   0.000000   0.000000   0.000000   0.000003
    30  H    0.000000   0.000000   0.000000   0.000000   0.000000   0.000001
    31  H    0.000000   0.000000   0.000000   0.000000   0.000000   0.000001
    32  H   -0.011741   0.012229  -0.000822   0.000016  -0.000001   0.000000
               7          8          9         10         11         12
     1  C    0.000000   0.000000   0.000000   0.000000   0.154747   0.515537
     2  C    0.000002   0.000000   0.000000   0.000000  -0.129114  -0.108356
     3  C   -0.000253   0.000003   0.000000   0.000000   0.010107   0.004755
     4  C    0.005705  -0.000266   0.000003   0.000000   0.000072  -0.000121
     5  C   -0.046805   0.005774  -0.000260   0.000003   0.000008   0.000001
     6  C    0.300191  -0.047432   0.005789  -0.000278   0.000000   0.000000
     7  C    5.145145   0.304528  -0.047436   0.006008   0.000000   0.000000
     8  C    0.304528   5.134449   0.320237  -0.057621   0.000000   0.000000
     9  C   -0.047436   0.320237   5.097966   0.313211   0.000000   0.000000
    10  C    0.006008  -0.057621   0.313211   5.110669   0.000000   0.000000
    11  O    0.000000   0.000000   0.000000   0.000000   8.396423  -0.132086
    12  O    0.000000   0.000000   0.000000   0.000000  -0.132086   8.122498
    13  H    0.000000   0.000000   0.000000   0.000000   0.001579  -0.001091
    14  H    0.000000   0.000000   0.000000   0.000000   0.001578  -0.001090
    15  H    0.000001   0.000000   0.000000   0.000000   0.002265   0.000033
    16  H    0.000001   0.000000   0.000000   0.000000   0.002268   0.000033
    17  H    0.000086   0.000002   0.000000   0.000000  -0.000002  -0.000001
    18  H    0.000087   0.000002   0.000000   0.000000  -0.000002  -0.000001
    19  H   -0.003493   0.000085   0.000002   0.000000  -0.000002   0.000000
    20  H   -0.003488   0.000085   0.000002   0.000000  -0.000002   0.000000
    21  H   -0.044247  -0.003630   0.000078   0.000002   0.000000   0.000000
    22  H   -0.044202  -0.003623   0.000078   0.000002   0.000000   0.000000
    23  H    0.378885  -0.044252  -0.003732   0.000088   0.000000   0.000000
    24  H    0.378894  -0.044207  -0.003727   0.000088   0.000000   0.000000
    25  H   -0.044098   0.378332  -0.045279  -0.003155   0.000000   0.000000
    26  H   -0.044052   0.378342  -0.045241  -0.003151   0.000000   0.000000
    27  H   -0.003906  -0.044191   0.379979  -0.042770   0.000000   0.000000
    28  H   -0.003901  -0.044149   0.379980  -0.042725   0.000000   0.000000
    29  H   -0.000248   0.005526  -0.033850   0.363419   0.000000   0.000000
    30  H    0.000096  -0.005740  -0.040944   0.375702   0.000000   0.000000
    31  H    0.000097  -0.005735  -0.040908   0.375716   0.000000   0.000000
    32  H    0.000000   0.000000   0.000000   0.000000   0.225737   0.010814
              13         14         15         16         17         18
     1  C   -0.033171  -0.033148  -0.003991  -0.003985  -0.000012  -0.000012
     2  C    0.379811   0.379823  -0.043414  -0.043382  -0.003921  -0.003914
     3  C   -0.041191  -0.041152   0.386215   0.386224  -0.044548  -0.044507
     4  C   -0.002985  -0.002979  -0.044778  -0.044738   0.377032   0.377046
     5  C    0.000039   0.000039  -0.003281  -0.003275  -0.043619  -0.043582
     6  C    0.000002   0.000002   0.000090   0.000090  -0.003534  -0.003529
     7  C    0.000000   0.000000   0.000001   0.000001   0.000086   0.000087
     8  C    0.000000   0.000000   0.000000   0.000000   0.000002   0.000002
     9  C    0.000000   0.000000   0.000000   0.000000   0.000000   0.000000
    10  C    0.000000   0.000000   0.000000   0.000000   0.000000   0.000000
    11  O    0.001579   0.001578   0.002265   0.002268  -0.000002  -0.000002
    12  O   -0.001091  -0.001090   0.000033   0.000033  -0.000001  -0.000001
    13  H    0.538464  -0.022346   0.004857  -0.004124   0.005397  -0.000453
    14  H   -0.022346   0.538396  -0.004125   0.004851  -0.000453   0.005392
    15  H    0.004857  -0.004125   0.591056  -0.030349   0.005397  -0.004987
    16  H   -0.004124   0.004851  -0.030349   0.590943  -0.004986   0.005390
    17  H    0.005397  -0.000453   0.005397  -0.004986   0.625046  -0.035606
    18  H   -0.000453   0.005392  -0.004987   0.005390  -0.035606   0.624959
    19  H    0.000004   0.000008   0.005012  -0.000403   0.005614  -0.005199
    20  H    0.000008   0.000004  -0.000403   0.005006  -0.005197   0.005607
    21  H   -0.000004   0.000001   0.000001   0.000013   0.005140  -0.000391
    22  H    0.000001  -0.000004   0.000013   0.000001  -0.000391   0.005137
    23  H    0.000000   0.000000  -0.000005   0.000001   0.000001   0.000013
    24  H    0.000000   0.000000   0.000001  -0.000005   0.000013   0.000001
    25  H    0.000000   0.000000   0.000000   0.000000  -0.000005   0.000001
    26  H    0.000000   0.000000   0.000000   0.000000   0.000001  -0.000005
    27  H    0.000000   0.000000   0.000000   0.000000   0.000000   0.000000
    28  H    0.000000   0.000000   0.000000   0.000000   0.000000   0.000000
    29  H    0.000000   0.000000   0.000000   0.000000   0.000000   0.000000
    30  H    0.000000   0.000000   0.000000   0.000000   0.000000   0.000000
    31  H    0.000000   0.000000   0.000000   0.000000   0.000000   0.000000
    32  H   -0.000194  -0.000194  -0.000060  -0.000060   0.000000   0.000000
              19         20         21         22         23         24
     1  C    0.000000   0.000000   0.000000   0.000000   0.000000   0.000000
     2  C    0.000103   0.000104   0.000003   0.000003   0.000000   0.000000
     3  C   -0.003554  -0.003548   0.000089   0.000089   0.000002   0.000002
     4  C   -0.044803  -0.044756  -0.003814  -0.003808   0.000089   0.000089
     5  C    0.379690   0.379696  -0.044460  -0.044424  -0.003661  -0.003657
     6  C   -0.044251  -0.044215   0.378721   0.378729  -0.044466  -0.044427
     7  C   -0.003493  -0.003488  -0.044247  -0.044202   0.378885   0.378894
     8  C    0.000085   0.000085  -0.003630  -0.003623  -0.044252  -0.044207
     9  C    0.000002   0.000002   0.000078   0.000078  -0.003732  -0.003727
    10  C    0.000000   0.000000   0.000002   0.000002   0.000088   0.000088
    11  O   -0.000002  -0.000002   0.000000   0.000000   0.000000   0.000000
    12  O    0.000000   0.000000   0.000000   0.000000   0.000000   0.000000
    13  H    0.000004   0.000008  -0.000004   0.000001   0.000000   0.000000
    14  H    0.000008   0.000004   0.000001  -0.000004   0.000000   0.000000
    15  H    0.005012  -0.000403   0.000001   0.000013  -0.000005   0.000001
    16  H   -0.000403   0.005006   0.000013   0.000001   0.000001  -0.000005
    17  H    0.005614  -0.005197   0.005140  -0.000391   0.000001   0.000013
    18  H   -0.005199   0.005607  -0.000391   0.005137   0.000013   0.000001
    19  H    0.620152  -0.034872   0.005605  -0.005239   0.005160  -0.000407
    20  H   -0.034872   0.620064  -0.005238   0.005598  -0.000407   0.005157
    21  H    0.005605  -0.005238   0.624158  -0.035506   0.005637  -0.005280
    22  H   -0.005239   0.005598  -0.035506   0.624079  -0.005282   0.005630
    23  H    0.005160  -0.000407   0.005637  -0.005282   0.623372  -0.035380
    24  H   -0.000407   0.005157  -0.005280   0.005630  -0.035380   0.623283
    25  H    0.000001   0.000013   0.005187  -0.000411   0.005649  -0.005291
    26  H    0.000013   0.000001  -0.000411   0.005181  -0.005293   0.005641
    27  H   -0.000005   0.000001   0.000001   0.000012   0.005320  -0.000436
    28  H    0.000001  -0.000005   0.000012   0.000001  -0.000436   0.005315
    29  H    0.000000   0.000000   0.000000   0.000000   0.000002   0.000002
    30  H    0.000000   0.000000  -0.000004   0.000001   0.000005   0.000007
    31  H    0.000000   0.000000   0.000001  -0.000004   0.000007   0.000005
    32  H    0.000000   0.000000   0.000000   0.000000   0.000000   0.000000
              25         26         27         28         29         30
     1  C    0.000000   0.000000   0.000000   0.000000   0.000000   0.000000
     2  C    0.000000   0.000000   0.000000   0.000000   0.000000   0.000000
     3  C    0.000000   0.000000   0.000000   0.000000   0.000000   0.000000
     4  C    0.000002   0.000002   0.000000   0.000000   0.000000   0.000000
     5  C    0.000094   0.000095   0.000002   0.000002   0.000000   0.000000
     6  C   -0.003697  -0.003691   0.000092   0.000092   0.000003   0.000001
     7  C   -0.044098  -0.044052  -0.003906  -0.003901  -0.000248   0.000096
     8  C    0.378332   0.378342  -0.044191  -0.044149   0.005526  -0.005740
     9  C   -0.045279  -0.045241   0.379979   0.379980  -0.033850  -0.040944
    10  C   -0.003155  -0.003151  -0.042770  -0.042725   0.363419   0.375702
    11  O    0.000000   0.000000   0.000000   0.000000   0.000000   0.000000
    12  O    0.000000   0.000000   0.000000   0.000000   0.000000   0.000000
    13  H    0.000000   0.000000   0.000000   0.000000   0.000000   0.000000
    14  H    0.000000   0.000000   0.000000   0.000000   0.000000   0.000000
    15  H    0.000000   0.000000   0.000000   0.000000   0.000000   0.000000
    16  H    0.000000   0.000000   0.000000   0.000000   0.000000   0.000000
    17  H   -0.000005   0.000001   0.000000   0.000000   0.000000   0.000000
    18  H    0.000001  -0.000005   0.000000   0.000000   0.000000   0.000000
    19  H    0.000001   0.000013  -0.000005   0.000001   0.000000   0.000000
    20  H    0.000013   0.000001   0.000001  -0.000005   0.000000   0.000000
    21  H    0.005187  -0.000411   0.000001   0.000012   0.000000  -0.000004
    22  H   -0.000411   0.005181   0.000012   0.000001   0.000000   0.000001
    23  H    0.005649  -0.005293   0.005320  -0.000436   0.000002   0.000005
    24  H   -0.005291   0.005641  -0.000436   0.005315   0.000002   0.000007
    25  H    0.624843  -0.035741   0.005726  -0.005427   0.000011   0.005826
    26  H   -0.035741   0.624758  -0.005429   0.005720   0.000011  -0.000493
    27  H    0.005726  -0.005429   0.621673  -0.035082  -0.002828   0.005424
    28  H   -0.005427   0.005720  -0.035082   0.621587  -0.002822  -0.004832
    29  H    0.000011   0.000011  -0.002828  -0.002822   0.606704  -0.030110
    30  H    0.005826  -0.000493   0.005424  -0.004832  -0.030110   0.599098
    31  H   -0.000493   0.005822  -0.004832   0.005417  -0.030077  -0.031297
    32  H    0.000000   0.000000   0.000000   0.000000   0.000000   0.000000
              31         32
     1  C    0.000000  -0.011741
     2  C    0.000000   0.012229
     3  C    0.000000  -0.000822
     4  C    0.000000   0.000016
     5  C    0.000000  -0.000001
     6  C    0.000001   0.000000
     7  C    0.000097   0.000000
     8  C   -0.005735   0.000000
     9  C   -0.040908   0.000000
    10  C    0.375716   0.000000
    11  O    0.000000   0.225737
    12  O    0.000000   0.010814
    13  H    0.000000  -0.000194
    14  H    0.000000  -0.000194
    15  H    0.000000  -0.000060
    16  H    0.000000  -0.000060
    17  H    0.000000   0.000000
    18  H    0.000000   0.000000
    19  H    0.000000   0.000000
    20  H    0.000000   0.000000
    21  H    0.000001   0.000000
    22  H   -0.000004   0.000000
    23  H    0.000007   0.000000
    24  H    0.000005   0.000000
    25  H   -0.000493   0.000000
    26  H    0.005822   0.000000
    27  H   -0.004832   0.000000
    28  H    0.005417   0.000000
    29  H   -0.030077   0.000000
    30  H   -0.031297   0.000000
    31  H    0.599026   0.000000
    32  H    0.000000   0.382121
 Mulliken charges:
               1
     1  C    0.461119
     2  C   -0.306732
     3  C   -0.232075
     4  C   -0.241252
     5  C   -0.234312
     6  C   -0.234664
     7  C   -0.233598
     8  C   -0.226520
     9  C   -0.235948
    10  C   -0.395208
    11  O   -0.533577
    12  O   -0.410923
    13  H    0.175397
    14  H    0.175398
    15  H    0.140451
    16  H    0.140484
    17  H    0.118545
    18  H    0.118554
    19  H    0.120779
    20  H    0.120785
    21  H    0.118336
    22  H    0.118340
    23  H    0.118681
    24  H    0.118687
    25  H    0.117911
    26  H    0.117919
    27  H    0.121248
    28  H    0.121251
    29  H    0.124257
    30  H    0.127259
    31  H    0.127255
    32  H    0.382154
 Sum of Mulliken charges =   0.00000
 Mulliken charges with hydrogens summed into heavy atoms:
               1
     1  C    0.461119
     2  C    0.044063
     3  C    0.048860
     4  C   -0.004153
     5  C    0.007251
     6  C    0.002013
     7  C    0.003770
     8  C    0.009310
     9  C    0.006550
    10  C   -0.016437
    11  O   -0.151423
    12  O   -0.410923
 Electronic spatial extent (au):  <R**2>=           6020.4419
 Charge=              0.0000 electrons
 Dipole moment (field-independent basis, Debye):
    X=             -1.4427    Y=              0.8405    Z=             -0.0002  Tot=              1.6697
 Quadrupole moment (field-independent basis, Debye-Ang):
   XX=            -93.3439   YY=            -77.5582   ZZ=            -74.5039
   XY=              8.9520   XZ=              0.0000   YZ=             -0.0044
 Traceless Quadrupole moment (field-independent basis, Debye-Ang):
   XX=            -11.5419   YY=              4.2438   ZZ=              7.2981
   XY=              8.9520   XZ=              0.0000   YZ=             -0.0044
 Octapole moment (field-independent basis, Debye-Ang**2):
  XXX=            -32.4915  YYY=              5.6245  ZZZ=             -0.0007  XYY=             21.6683
  XXY=             79.4610  XXZ=             -0.0049  XZZ=             17.0243  YZZ=              0.0654
  YYZ=              0.0008  XYZ=              0.0073
 Hexadecapole moment (field-independent basis, Debye-Ang**3):
 XXXX=          -8340.9504 YYYY=           -324.0736 ZZZZ=           -139.3190 XXXY=            499.4846
 XXXZ=              0.0236 YYYX=             37.1731 YYYZ=             -0.0157 ZZZX=              0.0001
 ZZZY=             -0.0006 XXYY=          -1255.9898 XXZZ=          -1231.5898 YYZZ=            -72.3329
 XXYZ=             -0.0550 YYXZ=              0.0030 ZZXY=              3.8806
 N-N= 6.758062886090D+02 E-N=-2.616220741187D+03  KE= 5.405475220536D+02
 Calling FoFJK, ICntrl=      2127 FMM=F ISym2X=0 I1Cent= 0 IOpClX= 0 NMat=1 NMatS=1 NMatT=0.
 ***** Axes restored to original set *****
 -------------------------------------------------------------------
 Center     Atomic                   Forces (Hartrees/Bohr)
 Number     Number              X              Y              Z
 -------------------------------------------------------------------
      1        6           0.024598239    0.035230598    0.000017473
      2        6           0.005141668   -0.022005878   -0.000051932
      3        6           0.004420710    0.005346451    0.000122017
      4        6          -0.002867324   -0.007681018   -0.000087024
      5        6           0.000194235    0.008912262    0.000096705
      6        6          -0.000896073   -0.009121365   -0.000083120
      7        6           0.000927800    0.008955389    0.000104363
      8        6           0.000438298   -0.008915206   -0.000086593
      9        6           0.006983779    0.001403925    0.000099620
     10        6           0.013822253   -0.003632150   -0.000042063
     11        8           0.017144001   -0.026648929   -0.000001574
     12        8          -0.053885199    0.025905275   -0.000000864
     13        1          -0.005496628   -0.003166880    0.010883856
     14        1          -0.005491762   -0.003212321   -0.010888431
     15        1           0.000330554    0.002128783   -0.011468712
     16        1           0.000337349    0.002156179    0.011435804
     17        1           0.000230860   -0.001181241    0.009273537
     18        1           0.000221383   -0.001233270   -0.009279832
     19        1           0.000087044    0.001611656   -0.009608142
     20        1           0.000083843    0.001659612    0.009597831
     21        1          -0.000137121   -0.001507527    0.009462417
     22        1          -0.000135037   -0.001557322   -0.009466069
     23        1           0.000159403    0.001566042   -0.009541745
     24        1           0.000168129    0.001616608    0.009533509
     25        1          -0.000002595   -0.001448036    0.009385510
     26        1          -0.000013145   -0.001499944   -0.009391689
     27        1          -0.000539627    0.001404456   -0.009894347
     28        1          -0.000529514    0.001453455    0.009885800
     29        1          -0.003380140    0.011715734    0.000023110
     30        1           0.003585513   -0.004342493    0.009933585
     31        1           0.003576537   -0.004410086   -0.009962372
     32        1          -0.009077435   -0.009502756   -0.000000627
 -------------------------------------------------------------------
 Cartesian Forces:  Max     0.053885199 RMS     0.010165227

 GradGradGradGradGradGradGradGradGradGradGradGradGradGradGradGradGradGrad
 Berny optimization.
 FormGI is forming the generalized inverse of G from B-inverse, IUseBI=4.
 Internal  Forces:  Max     0.059619650 RMS     0.009316329
 Search for a local minimum.
 Step number   1 out of a maximum of  179
 All quantities printed in internal units (Hartrees-Bohrs-Radians)
 Mixed Optimization -- RFO/linear search
 Second derivative matrix not updated -- first step.
 ITU=  0
     Eigenvalues ---    0.00461   0.00461   0.00461   0.00462   0.00462
     Eigenvalues ---    0.00462   0.00462   0.00462   0.00647   0.01113
     Eigenvalues ---    0.02512   0.04012   0.04012   0.04012   0.04013
     Eigenvalues ---    0.04013   0.04013   0.04013   0.04573   0.05058
     Eigenvalues ---    0.05058   0.05058   0.05058   0.05059   0.05059
     Eigenvalues ---    0.05059   0.05597   0.05865   0.05869   0.07776
     Eigenvalues ---    0.07776   0.07777   0.07777   0.07777   0.07777
     Eigenvalues ---    0.07777   0.08842   0.11764   0.11764   0.11764
     Eigenvalues ---    0.11764   0.11765   0.11765   0.11765   0.12457
     Eigenvalues ---    0.16000   0.16000   0.16000   0.16000   0.21952
     Eigenvalues ---    0.21952   0.21952   0.21952   0.21952   0.21952
     Eigenvalues ---    0.21952   0.21988   0.25000   0.25000   0.30074
     Eigenvalues ---    0.30076   0.30076   0.30080   0.30080   0.30080
     Eigenvalues ---    0.30084   0.30084   0.31454   0.32280   0.32281
     Eigenvalues ---    0.32281   0.32281   0.32281   0.32281   0.32281
     Eigenvalues ---    0.32287   0.32287   0.32287   0.32287   0.32287
     Eigenvalues ---    0.32287   0.32287   0.32289   0.32289   0.32289
     Eigenvalues ---    0.32289   0.32289   0.52963   0.57655   1.00887
 RFO step:  Lambda=-4.30494261D-02 EMin= 4.60905734D-03
 Linear search not attempted -- first point.
 Maximum step size (   0.300) exceeded in Quadratic search.
    -- Step size scaled by   0.843
 Iteration  1 RMS(Cart)=  0.12005592 RMS(Int)=  0.00086148
 Iteration  2 RMS(Cart)=  0.00181083 RMS(Int)=  0.00037907
 Iteration  3 RMS(Cart)=  0.00000146 RMS(Int)=  0.00037907
 Iteration  4 RMS(Cart)=  0.00000000 RMS(Int)=  0.00037907
 Variable       Old X    -DE/DX   Delta X   Delta X   Delta X     New X
                                 (Linear)    (Quad)   (Total)
    R1        2.85154   0.00588   0.00000   0.01387   0.01387   2.86541
    R2        2.52845   0.03615   0.00000   0.04920   0.04920   2.57766
    R3        2.28286   0.05962   0.00000   0.04780   0.04780   2.33066
    R4        2.87804   0.01838   0.00000   0.04509   0.04509   2.92313
    R5        2.10319  -0.01100   0.00000  -0.02535  -0.02535   2.07784
    R6        2.10322  -0.01103   0.00000  -0.02541  -0.02541   2.07781
    R7        2.87812   0.01591   0.00000   0.03903   0.03903   2.91715
    R8        2.10333  -0.01061   0.00000  -0.02446  -0.02446   2.07887
    R9        2.10322  -0.01060   0.00000  -0.02442  -0.02442   2.07880
   R10        2.87804   0.01605   0.00000   0.03937   0.03937   2.91741
   R11        2.10318  -0.00824   0.00000  -0.01899  -0.01899   2.08418
   R12        2.10322  -0.00827   0.00000  -0.01907  -0.01907   2.08415
   R13        2.87796   0.01664   0.00000   0.04081   0.04081   2.91877
   R14        2.10334  -0.00878   0.00000  -0.02024  -0.02024   2.08310
   R15        2.10333  -0.00880   0.00000  -0.02028  -0.02028   2.08306
   R16        2.87804   0.01666   0.00000   0.04086   0.04086   2.91890
   R17        2.10319  -0.00860   0.00000  -0.01983  -0.01983   2.08336
   R18        2.10322  -0.00863   0.00000  -0.01990  -0.01990   2.08333
   R19        2.87812   0.01659   0.00000   0.04070   0.04070   2.91882
   R20        2.10333  -0.00870   0.00000  -0.02006  -0.02006   2.08327
   R21        2.10333  -0.00872   0.00000  -0.02011  -0.02011   2.08322
   R22        2.87817   0.01556   0.00000   0.03817   0.03817   2.91633
   R23        2.10318  -0.00850   0.00000  -0.01959  -0.01959   2.08359
   R24        2.10322  -0.00853   0.00000  -0.01967  -0.01967   2.08356
   R25        2.87796   0.01491   0.00000   0.03656   0.03656   2.91452
   R26        2.10322  -0.00886   0.00000  -0.02042  -0.02042   2.08280
   R27        2.10322  -0.00888   0.00000  -0.02046  -0.02046   2.08276
   R28        2.10332  -0.01018   0.00000  -0.02346  -0.02346   2.07986
   R29        2.10319  -0.01042   0.00000  -0.02402  -0.02402   2.07917
   R30        2.10333  -0.01048   0.00000  -0.02416  -0.02416   2.07917
   R31        1.83688   0.01136   0.00000   0.01673   0.01673   1.85361
    A1        2.09441  -0.02512   0.00000  -0.07229  -0.07229   2.02212
    A2        2.09440   0.01770   0.00000   0.05094   0.05094   2.14534
    A3        2.09438   0.00742   0.00000   0.02135   0.02135   2.11572
    A4        1.91113   0.02979   0.00000   0.10343   0.10298   2.01411
    A5        1.91020  -0.01163   0.00000  -0.04286  -0.04468   1.86551
    A6        1.91048  -0.01165   0.00000  -0.04298  -0.04479   1.86569
    A7        1.91009  -0.00388   0.00000   0.00273   0.00332   1.91341
    A8        1.91045  -0.00392   0.00000   0.00251   0.00312   1.91357
    A9        1.91146   0.00131   0.00000  -0.02278  -0.02435   1.88711
   A10        1.91116   0.01390   0.00000   0.05168   0.05143   1.96258
   A11        1.91013  -0.00326   0.00000  -0.00619  -0.00642   1.90372
   A12        1.91045  -0.00328   0.00000  -0.00636  -0.00658   1.90388
   A13        1.91008  -0.00341   0.00000  -0.00726  -0.00752   1.90255
   A14        1.91046  -0.00344   0.00000  -0.00746  -0.00772   1.90274
   A15        1.91152  -0.00051   0.00000  -0.02438  -0.02460   1.88692
   A16        1.91116   0.01699   0.00000   0.06174   0.06148   1.97264
   A17        1.91010  -0.00410   0.00000  -0.00836  -0.00858   1.90152
   A18        1.91046  -0.00412   0.00000  -0.00856  -0.00877   1.90169
   A19        1.91016  -0.00448   0.00000  -0.01105  -0.01139   1.89878
   A20        1.91045  -0.00450   0.00000  -0.01122  -0.01154   1.89891
   A21        1.91147   0.00022   0.00000  -0.02253  -0.02286   1.88860
   A22        1.91112   0.01828   0.00000   0.06596   0.06570   1.97682
   A23        1.91006  -0.00472   0.00000  -0.01118  -0.01148   1.89858
   A24        1.91050  -0.00475   0.00000  -0.01142  -0.01171   1.89879
   A25        1.91017  -0.00465   0.00000  -0.01069  -0.01097   1.89920
   A26        1.91051  -0.00467   0.00000  -0.01086  -0.01113   1.89938
   A27        1.91144   0.00053   0.00000  -0.02177  -0.02216   1.88927
   A28        1.91112   0.01836   0.00000   0.06626   0.06600   1.97712
   A29        1.91020  -0.00471   0.00000  -0.01101  -0.01130   1.89890
   A30        1.91048  -0.00473   0.00000  -0.01116  -0.01144   1.89904
   A31        1.91009  -0.00471   0.00000  -0.01103  -0.01132   1.89876
   A32        1.91045  -0.00474   0.00000  -0.01124  -0.01152   1.89893
   A33        1.91146   0.00054   0.00000  -0.02178  -0.02217   1.88929
   A34        1.91116   0.01834   0.00000   0.06616   0.06590   1.97706
   A35        1.91013  -0.00470   0.00000  -0.01093  -0.01122   1.89892
   A36        1.91050  -0.00472   0.00000  -0.01112  -0.01140   1.89910
   A37        1.91008  -0.00471   0.00000  -0.01105  -0.01135   1.89873
   A38        1.91049  -0.00474   0.00000  -0.01128  -0.01156   1.89893
   A39        1.91144   0.00054   0.00000  -0.02175  -0.02214   1.88930
   A40        1.91111   0.01816   0.00000   0.06558   0.06532   1.97643
   A41        1.91010  -0.00458   0.00000  -0.01032  -0.01059   1.89952
   A42        1.91046  -0.00460   0.00000  -0.01053  -0.01078   1.89968
   A43        1.91019  -0.00473   0.00000  -0.01136  -0.01167   1.89852
   A44        1.91048  -0.00474   0.00000  -0.01152  -0.01182   1.89866
   A45        1.91147   0.00050   0.00000  -0.02183  -0.02221   1.88926
   A46        1.91107   0.01518   0.00000   0.05580   0.05555   1.96663
   A47        1.91012  -0.00412   0.00000  -0.01067  -0.01103   1.89909
   A48        1.91048  -0.00414   0.00000  -0.01086  -0.01120   1.89927
   A49        1.91006  -0.00336   0.00000  -0.00536  -0.00552   1.90455
   A50        1.91048  -0.00339   0.00000  -0.00559  -0.00574   1.90474
   A51        1.91159  -0.00017   0.00000  -0.02329  -0.02357   1.88802
   A52        1.91118   0.00816   0.00000   0.03489   0.03452   1.94570
   A53        1.91020   0.00437   0.00000   0.01769   0.01744   1.92764
   A54        1.91051   0.00432   0.00000   0.01744   0.01720   1.92771
   A55        1.91006  -0.00595   0.00000  -0.02368  -0.02404   1.88601
   A56        1.91047  -0.00596   0.00000  -0.02383  -0.02419   1.88627
   A57        1.91139  -0.00494   0.00000  -0.02251  -0.02261   1.88878
   A58        1.85184   0.01214   0.00000   0.05043   0.05043   1.90227
    D1        0.00000  -0.00001   0.00000  -0.00011  -0.00011  -0.00011
    D2        2.09376   0.00633   0.00000   0.04025   0.03882   2.13258
    D3       -2.09438  -0.00632   0.00000  -0.04020  -0.03877  -2.13315
    D4        3.14159  -0.00001   0.00000  -0.00009  -0.00009   3.14151
    D5       -1.04783   0.00633   0.00000   0.04028   0.03885  -1.00899
    D6        1.04721  -0.00632   0.00000  -0.04017  -0.03874   1.00847
    D7        3.14159   0.00000   0.00000   0.00002   0.00002  -3.14157
    D8        0.00000   0.00000   0.00000  -0.00001  -0.00001  -0.00001
    D9        3.14159   0.00000   0.00000  -0.00004  -0.00004   3.14155
   D10       -1.04786   0.00233   0.00000   0.01888   0.01890  -1.02896
   D11        1.04720  -0.00230   0.00000  -0.01865  -0.01866   1.02853
   D12        1.04776  -0.00160   0.00000  -0.01248  -0.01307   1.03470
   D13        3.14149   0.00073   0.00000   0.00644   0.00587  -3.13582
   D14       -1.04663  -0.00389   0.00000  -0.03110  -0.03169  -1.07833
   D15       -1.04720   0.00157   0.00000   0.01220   0.01278  -1.03442
   D16        1.04653   0.00390   0.00000   0.03113   0.03172   1.07825
   D17        3.14159  -0.00073   0.00000  -0.00641  -0.00585   3.13575
   D18        3.14159   0.00000   0.00000   0.00000   0.00000   3.14159
   D19       -1.04778   0.00239   0.00000   0.01911   0.01913  -1.02865
   D20        1.04720  -0.00236   0.00000  -0.01883  -0.01884   1.02836
   D21        1.04783  -0.00242   0.00000  -0.01958  -0.01957   1.02826
   D22       -3.14155  -0.00003   0.00000  -0.00047  -0.00044   3.14120
   D23       -1.04656  -0.00479   0.00000  -0.03841  -0.03842  -1.08498
   D24       -1.04720   0.00239   0.00000   0.01929   0.01928  -1.02792
   D25        1.04661   0.00479   0.00000   0.03840   0.03841   1.08502
   D26        3.14159   0.00003   0.00000   0.00046   0.00044  -3.14115
   D27        3.14159   0.00000   0.00000   0.00001   0.00000  -3.14159
   D28       -1.04781   0.00259   0.00000   0.02040   0.02038  -1.02744
   D29        1.04713  -0.00256   0.00000  -0.02009  -0.02006   1.02707
   D30        1.04782  -0.00263   0.00000  -0.02076  -0.02072   1.02710
   D31       -3.14159  -0.00004   0.00000  -0.00036  -0.00035   3.14125
   D32       -1.04664  -0.00519   0.00000  -0.04086  -0.04079  -1.08743
   D33       -1.04720   0.00260   0.00000   0.02046   0.02041  -1.02678
   D34        1.04659   0.00519   0.00000   0.04086   0.04079   1.08737
   D35        3.14153   0.00004   0.00000   0.00036   0.00035  -3.14131
   D36        3.14159   0.00000   0.00000   0.00001   0.00001  -3.14158
   D37       -1.04783   0.00258   0.00000   0.02029   0.02027  -1.02757
   D38        1.04721  -0.00254   0.00000  -0.01996  -0.01994   1.02727
   D39        1.04788  -0.00255   0.00000  -0.02009  -0.02008   1.02780
   D40       -3.14155   0.00003   0.00000   0.00019   0.00018  -3.14136
   D41       -1.04650  -0.00509   0.00000  -0.04007  -0.04003  -1.08653
   D42       -1.04714   0.00251   0.00000   0.01977   0.01975  -1.02739
   D43        1.04662   0.00509   0.00000   0.04005   0.04001   1.08663
   D44       -3.14152  -0.00003   0.00000  -0.00020  -0.00020   3.14147
   D45        3.14159   0.00000   0.00000  -0.00002  -0.00002   3.14157
   D46       -1.04786   0.00256   0.00000   0.02022   0.02020  -1.02767
   D47        1.04713  -0.00254   0.00000  -0.01992  -0.01990   1.02724
   D48        1.04776  -0.00258   0.00000  -0.02031  -0.02029   1.02748
   D49        3.14149  -0.00001   0.00000  -0.00007  -0.00006   3.14143
   D50       -1.04670  -0.00511   0.00000  -0.04020  -0.04016  -1.08685
   D51       -1.04720   0.00255   0.00000   0.01999   0.01997  -1.02723
   D52        1.04653   0.00511   0.00000   0.04023   0.04019   1.08672
   D53        3.14153   0.00001   0.00000   0.00010   0.00010  -3.14156
   D54        3.14159   0.00000   0.00000   0.00001   0.00001  -3.14158
   D55       -1.04778   0.00252   0.00000   0.01989   0.01989  -1.02789
   D56        1.04720  -0.00249   0.00000  -0.01959  -0.01958   1.02762
   D57        1.04783  -0.00258   0.00000  -0.02030  -0.02028   1.02755
   D58       -3.14155  -0.00006   0.00000  -0.00042  -0.00040   3.14124
   D59       -1.04656  -0.00507   0.00000  -0.03990  -0.03987  -1.08643
   D60       -1.04713   0.00255   0.00000   0.02000   0.01998  -1.02716
   D61        1.04668   0.00506   0.00000   0.03988   0.03985   1.08653
   D62       -3.14152   0.00006   0.00000   0.00040   0.00038  -3.14114
   D63        3.14159   0.00000   0.00000  -0.00001  -0.00001   3.14158
   D64       -1.04794   0.00265   0.00000   0.02102   0.02096  -1.02698
   D65        1.04721  -0.00261   0.00000  -0.02069  -0.02063   1.02659
   D66        1.04783  -0.00261   0.00000  -0.02053  -0.02050   1.02733
   D67        3.14148   0.00004   0.00000   0.00050   0.00047  -3.14124
   D68       -1.04655  -0.00522   0.00000  -0.04121  -0.04112  -1.08767
   D69       -1.04721   0.00257   0.00000   0.02020   0.02017  -1.02705
   D70        1.04644   0.00522   0.00000   0.04123   0.04113   1.08757
   D71        3.14159  -0.00004   0.00000  -0.00048  -0.00045   3.14114
   D72        3.14159   0.00000   0.00000   0.00001   0.00001  -3.14158
   D73       -1.04783   0.00038   0.00000   0.00319   0.00327  -1.04457
   D74        1.04714  -0.00035   0.00000  -0.00286  -0.00293   1.04421
   D75        1.04791  -0.00219   0.00000  -0.01776  -0.01782   1.03009
   D76       -3.14151  -0.00180   0.00000  -0.01458  -0.01456   3.12711
   D77       -1.04654  -0.00253   0.00000  -0.02064  -0.02076  -1.06730
   D78       -1.04721   0.00215   0.00000   0.01746   0.01751  -1.02971
   D79        1.04655   0.00253   0.00000   0.02064   0.02076   1.06731
   D80        3.14152   0.00180   0.00000   0.01459   0.01457  -3.12710
         Item               Value     Threshold  Converged?
 Maximum Force            0.059620     0.000450     NO 
 RMS     Force            0.009316     0.000300     NO 
 Maximum Displacement     0.420056     0.001800     NO 
 RMS     Displacement     0.118673     0.001200     NO 
 Predicted change in Energy=-2.377250D-02
 GradGradGradGradGradGradGradGradGradGradGradGradGradGradGradGradGradGrad

                          Input orientation:                          
 ---------------------------------------------------------------------
 Center     Atomic      Atomic             Coordinates (Angstroms)
 Number     Number       Type             X           Y           Z
 ---------------------------------------------------------------------
      1          6           0      -17.881538    0.207662   -0.000019
      2          6           0      -16.515249    0.865277   -0.000055
      3          6           0      -15.311388   -0.106050    0.000063
      4          6           0      -13.956756    0.634187   -0.000035
      5          6           0      -12.745561   -0.323106    0.000080
      6          6           0      -11.387090    0.411862   -0.000010
      7          6           0      -10.174990   -0.545561    0.000092
      8          6           0       -8.816541    0.189505   -0.000030
      9          6           0       -7.606114   -0.767840    0.000055
     10          6           0       -6.256926   -0.020599   -0.000084
     11          8           0      -17.885268   -1.156369   -0.000029
     12          8           0      -18.934488    0.849848   -0.000013
     13          1           0      -16.470564    1.508814   -0.890482
     14          1           0      -16.470551    1.509304    0.889998
     15          1           0      -15.368294   -0.749004    0.890892
     16          1           0      -15.368347   -0.749531   -0.890334
     17          1           0      -13.900569    1.278126   -0.893668
     18          1           0      -13.900520    1.278626    0.893213
     19          1           0      -12.801716   -0.966373    0.893494
     20          1           0      -12.801726   -0.966946   -0.892889
     21          1           0      -11.331332    1.055285   -0.893504
     22          1           0      -11.331317    1.055769    0.893112
     23          1           0      -10.230513   -1.188916    0.893591
     24          1           0      -10.230590   -1.189494   -0.892955
     25          1           0       -8.760068    0.832943   -0.893617
     26          1           0       -8.759988    0.833434    0.893177
     27          1           0       -7.662230   -1.411574    0.892938
     28          1           0       -7.662322   -1.412147   -0.892380
     29          1           0       -5.408156   -0.721271   -0.000030
     30          1           0       -6.171616    0.618479   -0.891629
     31          1           0       -6.171644    0.619009    0.891081
     32          1           0      -18.813628   -1.473047   -0.000023
 ---------------------------------------------------------------------
                    Distance matrix (angstroms):
                    1          2          3          4          5
     1  C    0.000000
     2  C    1.516312   0.000000
     3  C    2.589225   1.546854   0.000000
     4  C    3.947891   2.568909   1.543691   0.000000
     5  C    5.163331   3.952570   2.574992   1.543828   0.000000
     6  C    6.497657   5.148165   3.958326   2.579265   1.544545
     7  C    7.743270   6.495333   5.155168   3.961509   2.580178
     8  C    9.065016   7.728311   6.501569   5.159414   3.962319
     9  C   10.321625   9.057580   7.733642   6.503563   5.158653
    10  C   11.626854  10.296504   9.054866   7.727621   6.495683
    11  O    1.364037   2.442131   2.779933   4.317325   5.206814
    12  O    1.233331   2.419287   3.747077   4.982401   6.299098
    13  H    2.115837   1.099544   2.178197   2.806617   4.245549
    14  H    2.115960   1.099528   2.178304   2.806627   4.245614
    15  H    2.832901   2.171450   1.100093   2.167812   2.802439
    16  H    2.832845   2.171540   1.100054   2.167925   2.802443
    17  H    4.218130   2.793841   2.169127   1.102903   2.167205
    18  H    4.218215   2.793849   2.169238   1.102886   2.167294
    19  H    5.289738   4.236001   2.799434   2.166635   1.102331
    20  H    5.289746   4.236089   2.799448   2.166774   1.102306
    21  H    6.664981   5.263777   4.241227   2.805077   2.167602
    22  H    6.665011   5.263762   4.241265   2.805062   2.167692
    23  H    7.828612   6.672048   5.271270   4.243484   2.805967
    24  H    7.828563   6.672054   5.271228   4.243516   2.805926
    25  H    9.186442   7.806557   6.678336   5.276699   4.244914
    26  H    9.186516   7.806597   6.678408   5.276734   4.244997
    27  H   10.385257   9.184630   7.810969   6.678592   5.274676
    28  H   10.385205   9.184619   7.810926   6.678597   5.274638
    29  H   12.507925  11.219834   9.922324   8.655393   7.348200
    30  H   11.751001  10.384920   9.211704   7.836044   6.700633
    31  H   11.750952  10.384842   9.211653   7.835960   6.700585
    32  H    1.921868   3.278765   3.759570   5.294303   6.176067
                    6          7          8          9         10
     6  C    0.000000
     7  C    1.544618   0.000000
     8  C    2.580149   1.544573   0.000000
     9  C    3.960742   2.578475   1.543257   0.000000
    10  C    5.148360   3.953077   2.568224   1.542297   0.000000
    11  O    6.684733   7.734434   9.168052  10.286493  11.683677
    12  O    7.560095   8.869947  10.139472  11.443293  12.707410
    13  H    5.276168   6.681903   7.817772   9.195362  10.365825
    14  H    5.276179   6.681952   7.817794   9.195413  10.365857
    15  H    4.241615   5.273075   6.678324   7.813154   9.183760
    16  H    4.241688   5.273084   6.678368   7.813155   9.183784
    17  H    2.804748   4.243180   5.275512   6.678688   7.804515
    18  H    2.804721   4.243218   5.275502   6.678720   7.804518
    19  H    2.167728   2.806232   4.244533   5.275597   6.672874
    20  H    2.167841   2.806193   4.244558   5.275544   6.672861
    21  H    1.102467   2.167567   2.805717   4.242580   5.263585
    22  H    1.102449   2.167679   2.805747   4.242668   5.263631
    23  H    2.167645   1.102420   2.167468   2.804136   4.237100
    24  H    2.167761   1.102395   2.167600   2.804128   4.237162
    25  H    2.806615   2.168177   1.102588   2.166280   2.791534
    26  H    2.806631   2.168285   1.102571   2.166373   2.791524
    27  H    4.242270   2.803768   2.166397   1.102171   2.169603
    28  H    4.242315   2.803744   2.166518   1.102148   2.169732
    29  H    6.085364   4.770072   3.527974   2.198452   1.100614
    30  H    5.295172   4.263468   2.823933   2.185124   1.100250
    31  H    5.295076   4.263433   2.823832   2.185173   1.100248
    32  H    7.662006   8.688285  10.134389  11.229678  12.640426
                   11         12         13         14         15
    11  O    0.000000
    12  O    2.264017   0.000000
    13  H    3.146029   2.701498   0.000000
    14  H    3.146329   2.701478   1.780480   0.000000
    15  H    2.700897   4.008463   3.079940   2.512951   0.000000
    16  H    2.700565   4.008496   2.512967   3.080060   1.781226
    17  H    4.754281   5.130534   2.580330   3.136833   3.073781
    18  H    4.754503   5.130549   3.136826   2.580365   2.503128
    19  H    5.164976   6.458166   4.771747   4.425985   2.575768
    20  H    5.164831   6.458230   4.426033   4.771874   3.133153
    21  H    6.974509   7.658231   5.159205   5.458808   4.768290
    22  H    6.974635   7.658217   5.458784   5.159209   4.422035
    23  H    7.706808   8.984112   7.028435   6.798418   5.156581
    24  H    7.706653   8.984102   6.798393   7.028481   5.456386
    25  H    9.382171  10.213600   7.740062   7.942940   7.025359
    26  H    9.382317  10.213643   7.942957   7.740129   6.795133
    27  H   10.265136  11.531486   9.449656   9.279981   7.734496
    28  H   10.265005  11.531464   9.279932   9.449690   7.937369
    29  H   12.484696  13.617271  11.320029  11.320080   9.999943
    30  H   11.880853  12.796070  10.337361  10.489797   9.467116
    31  H   11.880868  12.795996  10.489684  10.337316   9.297840
    32  H    0.980886   2.326037   3.895428   3.895711   3.631569
                   16         17         18         19         20
    16  H    0.000000
    17  H    2.503154   0.000000
    18  H    3.073919   1.786881   0.000000
    19  H    3.133155   3.072329   2.499479   0.000000
    20  H    2.575815   2.499561   3.072475   1.786383   0.000000
    21  H    4.422088   2.578882   3.137350   3.072863   2.500295
    22  H    4.768376   3.137369   2.578851   2.500226   3.072992
    23  H    5.456445   4.769686   4.422411   2.580816   3.138776
    24  H    5.156561   4.422431   4.769738   3.138769   2.580749
    25  H    6.795115   5.159742   5.460370   4.771396   4.424319
    26  H    7.025461   5.460416   5.159774   4.424350   4.771483
    27  H    7.937418   7.024480   6.793632   5.158732   5.459055
    28  H    7.734461   6.793622   7.024509   5.459068   5.158650
    29  H    9.999943   8.770248   8.770275   7.451388   7.451338
    30  H    9.297920   7.757052   7.959737   7.046747   6.817032
    31  H    9.467084   7.959650   7.756972   6.816985   7.046686
    32  H    3.631266   5.701378   5.701597   6.099031   6.098879
                   21         22         23         24         25
    21  H    0.000000
    22  H    1.786616   0.000000
    23  H    3.072776   2.500076   0.000000
    24  H    2.500134   3.072921   1.786546   0.000000
    25  H    2.580859   3.139008   3.073147   2.500538   0.000000
    26  H    3.138990   2.580923   2.500469   3.073301   1.786794
    27  H    4.768551   4.421536   2.577916   3.136113   3.071626
    28  H    4.421523   4.768660   3.136101   2.577901   2.499096
    29  H    6.248077   6.248153   4.926700   4.926705   3.801236
    30  H    5.178173   5.477138   4.788354   4.443427   2.597323
    31  H    5.476994   5.178125   4.443311   4.788372   3.151325
    32  H    7.948303   7.948433   8.634184   8.634018  10.353268
                   26         27         28         29         30
    26  H    0.000000
    27  H    2.499026   0.000000
    28  H    3.071762   1.785318   0.000000
    29  H    3.801277   2.520865   2.520886   0.000000
    30  H    3.151413   3.086701   2.519057   1.781221   0.000000
    31  H    2.597211   2.518951   3.086818   1.781388   1.782709
    32  H   10.353422  11.187262  11.187119  13.426536  12.844840
                   31         32
    31  H    0.000000
    32  H   12.844863   0.000000
 Stoichiometry    C10H20O2
 Framework group  C1[X(C10H20O2)]
 Deg. of freedom    90
 Full point group                 C1      NOp   1
 Largest Abelian subgroup         C1      NOp   1
 Largest concise Abelian subgroup C1      NOp   1
                         Standard orientation:                         
 ---------------------------------------------------------------------
 Center     Atomic      Atomic             Coordinates (Angstroms)
 Number     Number       Type             X           Y           Z
 ---------------------------------------------------------------------
      1          6           0        4.884712   -0.029008   -0.000019
      2          6           0        3.542515   -0.734494   -0.000054
      3          6           0        2.305081    0.193684    0.000063
      4          6           0        0.977453   -0.593961   -0.000035
      5          6           0       -0.266814    0.319933    0.000080
      6          6           0       -1.598464   -0.462582   -0.000010
      7          6           0       -2.843640    0.451409    0.000092
      8          6           0       -4.175266   -0.331202   -0.000030
      9          6           0       -5.418767    0.582771    0.000055
     10          6           0       -6.740707   -0.211682   -0.000084
     11          8           0        4.840236    1.334304   -0.000029
     12          8           0        5.959697   -0.633583   -0.000013
     13          1           0        3.520599   -1.379209   -0.890481
     14          1           0        3.520603   -1.379698    0.889998
     15          1           0        2.339230    0.838247    0.890892
     16          1           0        2.339265    0.838776   -0.890334
     17          1           0        0.944057   -1.239484   -0.893668
     18          1           0        0.944026   -1.239985    0.893213
     19          1           0       -0.233426    0.964783    0.893494
     20          1           0       -0.233437    0.965355   -0.892889
     21          1           0       -1.631450   -1.107574   -0.893504
     22          1           0       -1.631448   -1.108058    0.893112
     23          1           0       -2.810888    1.096325    0.893591
     24          1           0       -2.810831    1.096905   -0.892955
     25          1           0       -4.208965   -0.976235   -0.893617
     26          1           0       -4.209028   -0.976728    0.893177
     27          1           0       -5.385435    1.228085    0.892938
     28          1           0       -5.385363    1.228661   -0.892380
     29          1           0       -7.613707    0.458558   -0.000030
     30          1           0       -6.803379   -0.853376   -0.891628
     31          1           0       -6.803332   -0.853904    0.891081
     32          1           0        5.756826    1.683590   -0.000022
 ---------------------------------------------------------------------
 Rotational constants (GHZ):      5.1937664      0.1663523      0.1626888
 Standard basis: 6-31G (6D, 7F)
 There are   148 symmetry adapted cartesian basis functions of A   symmetry.
 There are   148 symmetry adapted basis functions of A   symmetry.
   148 basis functions,   344 primitive gaussians,   148 cartesian basis functions
    48 alpha electrons       48 beta electrons
       nuclear repulsion energy       661.8298594471 Hartrees.
 NAtoms=   32 NActive=   32 NUniq=   32 SFac= 1.00D+00 NAtFMM=   60 NAOKFM=F Big=F
 Integral buffers will be    262144 words long.
 Raffenetti 2 integral format.
 Two-electron integral symmetry is turned on.
 One-electron integrals computed using PRISM.
 NBasis=   148 RedAO= T EigKep=  3.52D-03  NBF=   148
 NBsUse=   148 1.00D-06 EigRej= -1.00D+00 NBFU=   148
 Initial guess from the checkpoint file:  "C:\Users\GHS Azim Shah\Desktop\comp8.chk"
 B after Tr=     0.000000    0.000000    0.000000
         Rot=    1.000000   -0.000006   -0.000001   -0.000105 Ang=  -0.01 deg.
 ExpMin= 1.61D-01 ExpMax= 5.48D+03 ExpMxC= 8.25D+02 IAcc=1 IRadAn=         1 AccDes= 0.00D+00
 Harris functional with IExCor=  402 and IRadAn=       1 diagonalized for initial guess.
 HarFok:  IExCor=  402 AccDes= 0.00D+00 IRadAn=         1 IDoV= 1 UseB2=F ITyADJ=14
 ICtDFT=  3500011 ScaDFX=  1.000000  1.000000  1.000000  1.000000
 FoFCou: FMM=F IPFlag=           0 FMFlag=      100000 FMFlg1=           0
         NFxFlg=           0 DoJE=T BraDBF=F KetDBF=T FulRan=T
         wScrn=  0.000000 ICntrl=     500 IOpCl=  0 I1Cent=   200000004 NGrid=           0
         NMat0=    1 NMatS0=      1 NMatT0=    0 NMatD0=    1 NMtDS0=    0 NMtDT0=    0
 Petite list used in FoFCou.
 Requested convergence on RMS density matrix=1.00D-08 within 128 cycles.
 Requested convergence on MAX density matrix=1.00D-06.
 Requested convergence on             energy=1.00D-06.
 No special actions if energy rises.
 Integral accuracy reduced to 1.0D-05 until final iterations.
 Initial convergence to 1.0D-05 achieved.  Increase integral accuracy.
 SCF Done:  E(RB3LYP) =  -543.435363216     A.U. after   12 cycles
            NFock= 12  Conv=0.47D-08     -V/T= 2.0060
 Calling FoFJK, ICntrl=      2127 FMM=F ISym2X=0 I1Cent= 0 IOpClX= 0 NMat=1 NMatS=1 NMatT=0.
 ***** Axes restored to original set *****
 -------------------------------------------------------------------
 Center     Atomic                   Forces (Hartrees/Bohr)
 Number     Number              X              Y              Z
 -------------------------------------------------------------------
      1        6           0.003330230    0.016470374    0.000010129
      2        6           0.005792141   -0.013584441   -0.000035269
      3        6           0.000071483    0.003203549    0.000062621
      4        6          -0.000749158   -0.001831867   -0.000054366
      5        6           0.000324000    0.002903916    0.000058142
      6        6          -0.000339129   -0.003145765   -0.000052787
      7        6           0.000050066    0.003428385    0.000060360
      8        6          -0.001261703   -0.003420806   -0.000054326
      9        6           0.001119541    0.002899726    0.000052719
     10        6          -0.001071281   -0.001028113   -0.000034018
     11        8           0.004517691   -0.008756585   -0.000000643
     12        8          -0.006664773    0.002115784    0.000000264
     13        1          -0.001389492    0.001856539    0.003024993
     14        1          -0.001391328    0.001844267   -0.003018435
     15        1          -0.000521648   -0.001244077   -0.003542776
     16        1          -0.000519279   -0.001236748    0.003522139
     17        1           0.000281035    0.001570826    0.003119190
     18        1           0.000278157    0.001557296   -0.003109983
     19        1          -0.000136030   -0.001594836   -0.003033966
     20        1          -0.000137293   -0.001580478    0.003019328
     21        1           0.000142165    0.001598792    0.003014277
     22        1           0.000143037    0.001585699   -0.003004961
     23        1          -0.000130137   -0.001613166   -0.002987748
     24        1          -0.000127284   -0.001598648    0.002973277
     25        1           0.000166164    0.001586949    0.003021047
     26        1           0.000163268    0.001573794   -0.003011799
     27        1          -0.000130710   -0.001284051   -0.003220914
     28        1          -0.000129299   -0.001270366    0.003206933
     29        1          -0.002189766    0.002087035    0.000014995
     30        1           0.000873854   -0.000581553    0.002183326
     31        1           0.000880294   -0.000598746   -0.002181317
     32        1          -0.001244818   -0.001912685   -0.000000430
 -------------------------------------------------------------------
 Cartesian Forces:  Max     0.016470374 RMS     0.003130855

 GradGradGradGradGradGradGradGradGradGradGradGradGradGradGradGradGradGrad
 Berny optimization.
 Using GEDIIS/GDIIS optimizer.
 FormGI is forming the generalized inverse of G from B-inverse, IUseBI=4.
 Internal  Forces:  Max     0.010659112 RMS     0.001775225
 Search for a local minimum.
 Step number   2 out of a maximum of  179
 All quantities printed in internal units (Hartrees-Bohrs-Radians)
 Mixed Optimization -- RFO/linear search
 Update second derivatives using D2CorX and points    1    2
 DE= -1.94D-02 DEPred=-2.38D-02 R= 8.16D-01
 TightC=F SS=  1.41D+00  RLast= 3.60D-01 DXNew= 5.0454D-01 1.0813D+00
 Trust test= 8.16D-01 RLast= 3.60D-01 DXMaxT set to 5.05D-01
 ITU=  1  0
 Use linear search instead of GDIIS.
     Eigenvalues ---    0.00461   0.00461   0.00461   0.00462   0.00462
     Eigenvalues ---    0.00462   0.00462   0.00462   0.00647   0.01101
     Eigenvalues ---    0.02512   0.03619   0.03620   0.03621   0.03622
     Eigenvalues ---    0.03640   0.03669   0.03687   0.03933   0.04941
     Eigenvalues ---    0.04941   0.04941   0.04943   0.04948   0.04952
     Eigenvalues ---    0.05097   0.05383   0.05571   0.05683   0.08292
     Eigenvalues ---    0.08327   0.08379   0.08412   0.08417   0.08418
     Eigenvalues ---    0.08419   0.09803   0.12161   0.12186   0.12226
     Eigenvalues ---    0.12250   0.12253   0.12254   0.12255   0.13102
     Eigenvalues ---    0.15934   0.16000   0.16000   0.16076   0.21803
     Eigenvalues ---    0.21976   0.21980   0.21989   0.21992   0.21992
     Eigenvalues ---    0.21993   0.24122   0.24999   0.25389   0.30056
     Eigenvalues ---    0.30075   0.30076   0.30078   0.30080   0.30083
     Eigenvalues ---    0.30084   0.31327   0.31499   0.32264   0.32280
     Eigenvalues ---    0.32281   0.32281   0.32281   0.32281   0.32283
     Eigenvalues ---    0.32286   0.32287   0.32287   0.32287   0.32287
     Eigenvalues ---    0.32287   0.32288   0.32288   0.32289   0.32289
     Eigenvalues ---    0.32289   0.36773   0.52927   0.56470   1.00285
 RFO step:  Lambda=-2.76640056D-03 EMin= 4.60905734D-03
 Quartic linear search produced a step of  0.11373.
 Iteration  1 RMS(Cart)=  0.01498190 RMS(Int)=  0.00016872
 Iteration  2 RMS(Cart)=  0.00033060 RMS(Int)=  0.00009015
 Iteration  3 RMS(Cart)=  0.00000011 RMS(Int)=  0.00009015
 Variable       Old X    -DE/DX   Delta X   Delta X   Delta X     New X
                                 (Linear)    (Quad)   (Total)
    R1        2.86541  -0.00338   0.00158  -0.01323  -0.01165   2.85376
    R2        2.57766   0.01066   0.00560   0.01567   0.02127   2.59892
    R3        2.33066   0.00679   0.00544   0.00292   0.00836   2.33902
    R4        2.92313  -0.00353   0.00513  -0.01749  -0.01236   2.91077
    R5        2.07784  -0.00142  -0.00288  -0.00229  -0.00517   2.07267
    R6        2.07781  -0.00142  -0.00289  -0.00228  -0.00517   2.07264
    R7        2.91715  -0.00114   0.00444  -0.00814  -0.00370   2.91345
    R8        2.07887  -0.00211  -0.00278  -0.00475  -0.00753   2.07134
    R9        2.07880  -0.00210  -0.00278  -0.00471  -0.00748   2.07132
   R10        2.91741  -0.00137   0.00448  -0.00900  -0.00453   2.91288
   R11        2.08418  -0.00160  -0.00216  -0.00353  -0.00569   2.07849
   R12        2.08415  -0.00159  -0.00217  -0.00352  -0.00569   2.07846
   R13        2.91877  -0.00152   0.00464  -0.00969  -0.00505   2.91372
   R14        2.08310  -0.00152  -0.00230  -0.00315  -0.00545   2.07765
   R15        2.08306  -0.00152  -0.00231  -0.00313  -0.00544   2.07762
   R16        2.91890  -0.00151   0.00465  -0.00968  -0.00503   2.91388
   R17        2.08336  -0.00150  -0.00226  -0.00313  -0.00538   2.07798
   R18        2.08333  -0.00150  -0.00226  -0.00312  -0.00538   2.07795
   R19        2.91882  -0.00141   0.00463  -0.00928  -0.00466   2.91416
   R20        2.08327  -0.00147  -0.00228  -0.00301  -0.00529   2.07798
   R21        2.08322  -0.00147  -0.00229  -0.00298  -0.00527   2.07795
   R22        2.91633  -0.00064   0.00434  -0.00623  -0.00189   2.91444
   R23        2.08359  -0.00151  -0.00223  -0.00319  -0.00542   2.07817
   R24        2.08356  -0.00151  -0.00224  -0.00318  -0.00542   2.07814
   R25        2.91452  -0.00138   0.00416  -0.00875  -0.00459   2.90993
   R26        2.08280  -0.00185  -0.00232  -0.00426  -0.00658   2.07622
   R27        2.08276  -0.00185  -0.00233  -0.00424  -0.00657   2.07619
   R28        2.07986  -0.00302  -0.00267  -0.00793  -0.01060   2.06926
   R29        2.07917  -0.00204  -0.00273  -0.00454  -0.00727   2.07190
   R30        2.07917  -0.00205  -0.00275  -0.00455  -0.00730   2.07187
   R31        1.85361   0.00180   0.00190   0.00212   0.00402   1.85763
    A1        2.02212  -0.00871  -0.00822  -0.03080  -0.03902   1.98310
    A2        2.14534   0.00629   0.00579   0.02239   0.02818   2.17353
    A3        2.11572   0.00241   0.00243   0.00841   0.01083   2.12656
    A4        2.01411   0.00213   0.01171   0.00653   0.01800   2.03210
    A5        1.86551  -0.00144  -0.00508  -0.00400  -0.00958   1.85593
    A6        1.86569  -0.00145  -0.00509  -0.00416  -0.00975   1.85594
    A7        1.91341   0.00116   0.00038   0.01520   0.01564   1.92905
    A8        1.91357   0.00115   0.00035   0.01505   0.01547   1.92904
    A9        1.88711  -0.00192  -0.00277  -0.03255  -0.03565   1.85146
   A10        1.96258  -0.00296   0.00585  -0.01446  -0.00863   1.95396
   A11        1.90372   0.00103  -0.00073   0.00711   0.00636   1.91008
   A12        1.90388   0.00103  -0.00075   0.00694   0.00618   1.91005
   A13        1.90255   0.00152  -0.00086   0.01355   0.01267   1.91523
   A14        1.90274   0.00151  -0.00088   0.01336   0.01246   1.91520
   A15        1.88692  -0.00214  -0.00280  -0.02733  -0.03014   1.85678
   A16        1.97264  -0.00206   0.00699  -0.01063  -0.00369   1.96895
   A17        1.90152   0.00110  -0.00098   0.01050   0.00949   1.91101
   A18        1.90169   0.00109  -0.00100   0.01031   0.00928   1.91097
   A19        1.89878   0.00092  -0.00129   0.00856   0.00721   1.90598
   A20        1.89891   0.00091  -0.00131   0.00839   0.00703   1.90594
   A21        1.88860  -0.00200  -0.00260  -0.02835  -0.03095   1.85765
   A22        1.97682  -0.00174   0.00747  -0.00946  -0.00206   1.97477
   A23        1.89858   0.00091  -0.00131   0.00923   0.00787   1.90645
   A24        1.89879   0.00090  -0.00133   0.00901   0.00763   1.90642
   A25        1.89920   0.00091  -0.00125   0.00914   0.00784   1.90704
   A26        1.89938   0.00090  -0.00127   0.00895   0.00764   1.90702
   A27        1.88927  -0.00193  -0.00252  -0.02820  -0.03073   1.85854
   A28        1.97712  -0.00174   0.00751  -0.00950  -0.00206   1.97506
   A29        1.89890   0.00091  -0.00129   0.00919   0.00786   1.90675
   A30        1.89904   0.00090  -0.00130   0.00903   0.00768   1.90672
   A31        1.89876   0.00090  -0.00129   0.00914   0.00780   1.90656
   A32        1.89893   0.00090  -0.00131   0.00895   0.00759   1.90652
   A33        1.88929  -0.00192  -0.00252  -0.02814  -0.03067   1.85861
   A34        1.97706  -0.00155   0.00750  -0.00845  -0.00103   1.97603
   A35        1.89892   0.00086  -0.00128   0.00900   0.00766   1.90658
   A36        1.89910   0.00085  -0.00130   0.00880   0.00745   1.90655
   A37        1.89873   0.00084  -0.00129   0.00887   0.00752   1.90625
   A38        1.89893   0.00083  -0.00131   0.00865   0.00728   1.90622
   A39        1.88930  -0.00189  -0.00252  -0.02823  -0.03076   1.85854
   A40        1.97643  -0.00122   0.00743  -0.00656   0.00078   1.97721
   A41        1.89952   0.00077  -0.00120   0.00866   0.00739   1.90691
   A42        1.89968   0.00076  -0.00123   0.00847   0.00719   1.90687
   A43        1.89852   0.00073  -0.00133   0.00835   0.00696   1.90547
   A44        1.89866   0.00073  -0.00134   0.00819   0.00678   1.90544
   A45        1.88926  -0.00184  -0.00253  -0.02854  -0.03107   1.85818
   A46        1.96663  -0.00059   0.00632  -0.00239   0.00383   1.97045
   A47        1.89909   0.00054  -0.00125   0.00737   0.00603   1.90512
   A48        1.89927   0.00053  -0.00127   0.00717   0.00582   1.90509
   A49        1.90455   0.00057  -0.00063   0.00711   0.00642   1.91096
   A50        1.90474   0.00056  -0.00065   0.00691   0.00620   1.91095
   A51        1.88802  -0.00168  -0.00268  -0.02749  -0.03016   1.85786
   A52        1.94570  -0.00027   0.00393  -0.00598  -0.00209   1.94360
   A53        1.92764   0.00151   0.00198   0.00867   0.01059   1.93824
   A54        1.92771   0.00151   0.00196   0.00858   0.01048   1.93819
   A55        1.88601  -0.00068  -0.00273  -0.00227  -0.00503   1.88098
   A56        1.88627  -0.00070  -0.00275  -0.00248  -0.00526   1.88101
   A57        1.88878  -0.00150  -0.00257  -0.00705  -0.00969   1.87908
   A58        1.90227   0.00261   0.00574   0.01229   0.01802   1.92029
    D1       -0.00011  -0.00001  -0.00001  -0.00016  -0.00017  -0.00029
    D2        2.13258   0.00180   0.00441   0.02069   0.02479   2.15737
    D3       -2.13315  -0.00180  -0.00441  -0.02071  -0.02480  -2.15794
    D4        3.14151  -0.00001  -0.00001  -0.00013  -0.00014   3.14137
    D5       -1.00899   0.00180   0.00442   0.02073   0.02483  -0.98416
    D6        1.00847  -0.00180  -0.00441  -0.02067  -0.02476   0.98371
    D7       -3.14157   0.00000   0.00000   0.00003   0.00003  -3.14154
    D8       -0.00001   0.00000   0.00000  -0.00001  -0.00001  -0.00001
    D9        3.14155   0.00000   0.00000  -0.00002  -0.00002   3.14153
   D10       -1.02896   0.00070   0.00215   0.01258   0.01474  -1.01423
   D11        1.02853  -0.00069  -0.00212  -0.01225  -0.01437   1.01416
   D12        1.03470  -0.00049  -0.00149  -0.01095  -0.01260   1.02210
   D13       -3.13582   0.00022   0.00067   0.00165   0.00216  -3.13366
   D14       -1.07833  -0.00117  -0.00360  -0.02319  -0.02695  -1.10528
   D15       -1.03442   0.00047   0.00145   0.01060   0.01221  -1.02220
   D16        1.07825   0.00117   0.00361   0.02320   0.02697   1.10522
   D17        3.13575  -0.00022  -0.00066  -0.00164  -0.00214   3.13360
   D18        3.14159   0.00000   0.00000   0.00000   0.00000   3.14159
   D19       -1.02865   0.00059   0.00218   0.01126   0.01345  -1.01521
   D20        1.02836  -0.00057  -0.00214  -0.01093  -0.01308   1.01528
   D21        1.02826  -0.00043  -0.00223  -0.00892  -0.01114   1.01712
   D22        3.14120   0.00016  -0.00005   0.00234   0.00231  -3.13968
   D23       -1.08498  -0.00100  -0.00437  -0.01984  -0.02422  -1.10920
   D24       -1.02792   0.00041   0.00219   0.00856   0.01075  -1.01717
   D25        1.08502   0.00100   0.00437   0.01982   0.02420   1.10922
   D26       -3.14115  -0.00016   0.00005  -0.00237  -0.00233   3.13970
   D27       -3.14159   0.00000   0.00000   0.00000   0.00000  -3.14159
   D28       -1.02744   0.00065   0.00232   0.01194   0.01426  -1.01318
   D29        1.02707  -0.00064  -0.00228  -0.01155  -0.01383   1.01324
   D30        1.02710  -0.00069  -0.00236  -0.01237  -0.01473   1.01237
   D31        3.14125  -0.00004  -0.00004  -0.00043  -0.00047   3.14078
   D32       -1.08743  -0.00133  -0.00464  -0.02392  -0.02856  -1.11599
   D33       -1.02678   0.00067   0.00232   0.01202   0.01434  -1.01244
   D34        1.08737   0.00133   0.00464   0.02396   0.02860   1.11597
   D35       -3.14131   0.00004   0.00004   0.00047   0.00051  -3.14080
   D36       -3.14158   0.00000   0.00000   0.00000   0.00001  -3.14158
   D37       -1.02757   0.00065   0.00231   0.01189   0.01420  -1.01336
   D38        1.02727  -0.00063  -0.00227  -0.01153  -0.01380   1.01347
   D39        1.02780  -0.00065  -0.00228  -0.01199  -0.01428   1.01353
   D40       -3.14136   0.00000   0.00002  -0.00010  -0.00008  -3.14145
   D41       -1.08653  -0.00129  -0.00455  -0.02352  -0.02809  -1.11461
   D42       -1.02739   0.00064   0.00225   0.01158   0.01384  -1.01355
   D43        1.08663   0.00129   0.00455   0.02347   0.02803   1.11466
   D44        3.14147   0.00000  -0.00002   0.00005   0.00003   3.14149
   D45        3.14157   0.00000   0.00000   0.00000   0.00000   3.14157
   D46       -1.02767   0.00066   0.00230   0.01209   0.01440  -1.01327
   D47        1.02724  -0.00065  -0.00226  -0.01168  -0.01395   1.01329
   D48        1.02748  -0.00065  -0.00231  -0.01192  -0.01423   1.01325
   D49        3.14143   0.00001  -0.00001   0.00017   0.00017  -3.14159
   D50       -1.08685  -0.00130  -0.00457  -0.02360  -0.02818  -1.11504
   D51       -1.02723   0.00064   0.00227   0.01158   0.01386  -1.01337
   D52        1.08672   0.00130   0.00457   0.02367   0.02826   1.11498
   D53       -3.14156  -0.00001   0.00001  -0.00010  -0.00009   3.14154
   D54       -3.14158   0.00000   0.00000   0.00000   0.00000  -3.14158
   D55       -1.02789   0.00068   0.00226   0.01243   0.01470  -1.01319
   D56        1.02762  -0.00067  -0.00223  -0.01209  -0.01433   1.01330
   D57        1.02755  -0.00067  -0.00231  -0.01216  -0.01448   1.01307
   D58        3.14124   0.00001  -0.00005   0.00027   0.00022   3.14146
   D59       -1.08643  -0.00133  -0.00453  -0.02425  -0.02881  -1.11524
   D60       -1.02716   0.00065   0.00227   0.01177   0.01404  -1.01311
   D61        1.08653   0.00133   0.00453   0.02419   0.02875   1.11528
   D62       -3.14114  -0.00001   0.00004  -0.00032  -0.00028  -3.14142
   D63        3.14158   0.00000   0.00000   0.00001   0.00001   3.14159
   D64       -1.02698   0.00071   0.00238   0.01256   0.01495  -1.01204
   D65        1.02659  -0.00070  -0.00235  -0.01216  -0.01451   1.01207
   D66        1.02733  -0.00070  -0.00233  -0.01259  -0.01493   1.01240
   D67       -3.14124   0.00001   0.00005  -0.00005   0.00001  -3.14123
   D68       -1.08767  -0.00140  -0.00468  -0.02476  -0.02945  -1.11712
   D69       -1.02705   0.00068   0.00229   0.01226   0.01456  -1.01249
   D70        1.08757   0.00140   0.00468   0.02481   0.02950   1.11707
   D71        3.14114  -0.00001  -0.00005   0.00009   0.00004   3.14118
   D72       -3.14158   0.00000   0.00000   0.00003   0.00003  -3.14155
   D73       -1.04457  -0.00003   0.00037  -0.00096  -0.00059  -1.04516
   D74        1.04421   0.00004  -0.00033   0.00133   0.00101   1.04522
   D75        1.03009  -0.00069  -0.00203  -0.01269  -0.01473   1.01536
   D76        3.12711  -0.00072  -0.00166  -0.01367  -0.01536   3.11175
   D77       -1.06730  -0.00065  -0.00236  -0.01138  -0.01375  -1.08105
   D78       -1.02971   0.00068   0.00199   0.01236   0.01437  -1.01533
   D79        1.06731   0.00065   0.00236   0.01138   0.01375   1.08106
   D80       -3.12710   0.00072   0.00166   0.01367   0.01536  -3.11174
         Item               Value     Threshold  Converged?
 Maximum Force            0.010659     0.000450     NO 
 RMS     Force            0.001775     0.000300     NO 
 Maximum Displacement     0.072128     0.001800     NO 
 RMS     Displacement     0.015132     0.001200     NO 
 Predicted change in Energy=-1.524902D-03
 GradGradGradGradGradGradGradGradGradGradGradGradGradGradGradGradGradGrad

                          Input orientation:                          
 ---------------------------------------------------------------------
 Center     Atomic      Atomic             Coordinates (Angstroms)
 Number     Number       Type             X           Y           Z
 ---------------------------------------------------------------------
      1          6           0      -17.875481    0.232798   -0.000006
      2          6           0      -16.500332    0.856899   -0.000124
      3          6           0      -15.305968   -0.115759    0.000132
      4          6           0      -13.956084    0.629053   -0.000098
      5          6           0      -12.746394   -0.326280    0.000159
      6          6           0      -11.392075    0.410735   -0.000064
      7          6           0      -10.181688   -0.544564    0.000171
      8          6           0       -8.826448    0.191252   -0.000085
      9          6           0       -7.614705   -0.762809    0.000131
     10          6           0       -6.266430   -0.018939   -0.000133
     11          8           0      -17.856585   -1.142363   -0.000044
     12          8           0      -18.935826    0.871318    0.000046
     13          1           0      -16.460245    1.514927   -0.876697
     14          1           0      -16.460270    1.515334    0.876124
     15          1           0      -15.367928   -0.769308    0.877903
     16          1           0      -15.367950   -0.769750   -0.877294
     17          1           0      -13.898944    1.284943   -0.881180
     18          1           0      -13.898927    1.285364    0.880650
     19          1           0      -12.802634   -0.981576    0.881184
     20          1           0      -12.802649   -0.982012   -0.880520
     21          1           0      -11.336179    1.066152   -0.881236
     22          1           0      -11.336153    1.066549    0.880792
     23          1           0      -10.237568   -1.199994    0.881339
     24          1           0      -10.237618   -1.200432   -0.880648
     25          1           0       -8.769846    0.846856   -0.881201
     26          1           0       -8.769788    0.847259    0.880708
     27          1           0       -7.671779   -1.417875    0.880327
     28          1           0       -7.671857   -1.418315   -0.879714
     29          1           0       -5.424586   -0.719178   -0.000011
     30          1           0       -6.169629    0.620609   -0.885406
     31          1           0       -6.169574    0.621032    0.884807
     32          1           0      -18.775459   -1.491627   -0.000011
 ---------------------------------------------------------------------
                    Distance matrix (angstroms):
                    1          2          3          4          5
     1  C    0.000000
     2  C    1.510145   0.000000
     3  C    2.593046   1.540314   0.000000
     4  C    3.939377   2.554429   1.541730   0.000000
     5  C    5.159468   3.935983   2.568217   1.541432   0.000000
     6  C    6.485848   5.127704   3.949146   2.573287   1.541873
     7  C    7.732965   6.472199   5.142190   3.952650   2.573978
     8  C    9.049129   7.702700   6.486790   5.148285   3.953962
     9  C   10.308966   9.032044   7.718433   6.492332   5.150222
    10  C   11.611781  10.271312   9.040057   7.716909   6.487248
    11  O    1.375291   2.415878   2.749466   4.283902   5.174944
    12  O    1.237755   2.435537   3.761673   4.985631   6.304230
    13  H    2.101270   1.096808   2.181815   2.797144   4.236934
    14  H    2.101267   1.096792   2.181797   2.797178   4.236949
    15  H    2.839501   2.167445   1.096106   2.172465   2.799848
    16  H    2.839445   2.167418   1.096094   2.172438   2.799848
    17  H    4.206700   2.779694   2.172186   1.099892   2.168218
    18  H    4.206713   2.779686   2.172146   1.099876   2.168177
    19  H    5.290083   4.222519   2.791519   2.168232   1.099445
    20  H    5.290056   4.222505   2.791514   2.168199   1.099430
    21  H    6.650829   5.242959   4.234731   2.798458   2.168970
    22  H    6.650846   5.242967   4.234719   2.798465   2.168932
    23  H    7.820958   6.650564   5.257450   4.236710   2.798940
    24  H    7.820910   6.650528   5.257420   4.236670   2.798914
    25  H    9.168761   7.780541   6.665154   5.265060   4.238630
    26  H    9.168799   7.780570   6.665169   5.265084   4.238627
    27  H   10.373777   9.159320   7.794299   6.667650   5.264788
    28  H   10.373718   9.159271   7.794257   6.667605   5.264755
    29  H   12.487236  11.187322   9.899790   8.637372   7.332343
    30  H   11.745693  10.371257   9.208643   7.836627   6.703332
    31  H   11.745718  10.371272   9.208649   7.836636   6.703325
    32  H    1.945148   3.269828   3.732343   5.265326   6.140657
                    6          7          8          9         10
     6  C    0.000000
     7  C    1.541957   0.000000
     8  C    2.574998   1.542110   0.000000
     9  C    3.955468   2.576244   1.542256   0.000000
    10  C    5.143623   3.950383   2.568632   1.539866   0.000000
    11  O    6.648458   7.698143   9.128083  10.248910  11.644474
    12  O    7.557798   8.867900  10.132227  11.438451  12.700636
    13  H    5.260615   6.665634   7.797142   9.176082  10.345770
    14  H    5.260651   6.665663   7.797191   9.176128  10.345830
    15  H    4.239191   5.264790   6.669671   7.802756   9.174490
    16  H    4.239181   5.264786   6.669653   7.802739   9.174465
    17  H    2.797320   4.235784   5.263336   6.667958   7.793050
    18  H    2.797310   4.235770   5.263347   6.667967   7.793074
    19  H    2.169056   2.799378   4.238185   5.266756   6.665234
    20  H    2.169024   2.799360   4.238148   5.266722   6.665190
    21  H    1.099618   2.168901   2.800112   4.239254   5.258909
    22  H    1.099603   2.168863   2.800127   4.239256   5.258936
    23  H    2.168918   1.099622   2.168809   2.801261   4.235778
    24  H    2.168883   1.099606   2.168773   2.801242   4.235749
    25  H    2.800480   2.169370   1.099721   2.168437   2.791589
    26  H    2.800483   2.169327   1.099705   2.168399   2.791591
    27  H    4.237866   2.799463   2.167412   1.098687   2.169617
    28  H    4.237833   2.799445   2.167380   1.098673   2.169595
    29  H    6.073519   4.760306   3.521583   2.190554   1.095005
    30  H    5.301115   4.270655   2.833165   2.187754   1.096404
    31  H    5.301107   4.270627   2.833147   2.187709   1.096386
    32  H    7.624523   8.645799  10.090338  11.184526  12.595421
                   11         12         13         14         15
    11  O    0.000000
    12  O    2.284660   0.000000
    13  H    3.127216   2.703963   0.000000
    14  H    3.127414   2.703820   1.752821   0.000000
    15  H    2.665215   4.023951   3.080505   2.532352   0.000000
    16  H    2.664903   4.023999   2.532362   3.080462   1.755197
    17  H    4.725583   5.130090   2.571609   3.114737   3.077700
    18  H    4.725731   5.130034   3.114693   2.571650   2.525796
    19  H    5.132722   6.467277   4.764534   4.428644   2.574064
    20  H    5.132564   6.467309   4.428625   4.764528   3.117363
    21  H    6.940442   7.653055   5.143682   5.435659   4.766392
    22  H    6.940547   7.653029   5.435634   5.143735   4.430078
    23  H    7.670044   8.984804   7.013073   6.789334   5.148408
    24  H    7.669908   8.984798   6.789276   7.013062   5.440446
    25  H    9.343568  10.204134   7.719364   7.916924   7.017202
    26  H    9.343672  10.204140   7.916905   7.719447   6.793287
    27  H   10.226496  11.527968   9.430036   9.265059   7.723429
    28  H   10.226371  11.527940   9.264971   9.430031   7.920855
    29  H   12.439200  13.604532  11.293608  11.293670   9.982149
    30  H   11.852294  12.799323  10.329407  10.478588   9.468360
    31  H   11.852373  12.799321  10.478542  10.329486   9.302839
    32  H    0.983014   2.368380   3.894633   3.894807   3.592179
                   16         17         18         19         20
    16  H    0.000000
    17  H    2.525818   0.000000
    18  H    3.077643   1.761830   0.000000
    19  H    3.117365   3.073260   2.518109   0.000000
    20  H    2.574070   2.518124   3.073197   1.761704   0.000000
    21  H    4.430094   2.572087   3.117688   3.074053   2.519030
    22  H    4.766366   3.117713   2.572099   2.519003   3.073993
    23  H    5.440471   4.763094   4.425218   2.574349   3.119505
    24  H    5.148379   4.425200   4.763039   3.119496   2.574314
    25  H    6.793263   5.147773   5.440946   4.765768   4.428122
    26  H    7.017196   5.440961   5.147816   4.428147   4.765725
    27  H    7.920881   7.013253   6.788584   5.149372   5.442094
    28  H    7.723374   6.788536   7.013214   5.442093   5.149310
    29  H    9.982118   8.752583   8.752612   7.435116   7.435066
    30  H    9.302810   7.757813   7.956312   7.048729   6.823883
    31  H    9.468337   7.956296   7.757851   6.823917   7.048675
    32  H    3.591915   5.680335   5.680476   6.058985   6.058834
                   21         22         23         24         25
    21  H    0.000000
    22  H    1.762028   0.000000
    23  H    3.073928   2.518751   0.000000
    24  H    2.518777   3.073866   1.761987   0.000000
    25  H    2.575686   3.120708   3.074142   2.519076   0.000000
    26  H    3.120693   2.575717   2.519052   3.074075   1.761909
    27  H    4.764591   4.427189   2.575023   3.119590   3.072090
    28  H    4.427171   4.764557   3.119590   2.574996   2.517257
    29  H    6.237860   6.237890   4.916580   4.916544   3.797331
    30  H    5.185727   5.478256   4.794174   4.456988   2.610044
    31  H    5.478216   5.185754   4.456985   4.794115   3.151379
    32  H    7.915913   7.916019   8.588214   8.588076  10.312968
                   26         27         28         29         30
    26  H    0.000000
    27  H    2.517232   0.000000
    28  H    3.072030   1.760041   0.000000
    29  H    3.797337   2.512579   2.512548   0.000000
    30  H    3.151405   3.087019   2.532574   1.770324   0.000000
    31  H    2.610039   2.532545   3.086961   1.770332   1.770213
    32  H   10.313075  11.138768  11.138638  13.373201  12.812198
                   31         32
    31  H    0.000000
    32  H   12.812282   0.000000
 Stoichiometry    C10H20O2
 Framework group  C1[X(C10H20O2)]
 Deg. of freedom    90
 Full point group                 C1      NOp   1
 Largest Abelian subgroup         C1      NOp   1
 Largest concise Abelian subgroup C1      NOp   1
                         Standard orientation:                         
 ---------------------------------------------------------------------
 Center     Atomic      Atomic             Coordinates (Angstroms)
 Number     Number       Type             X           Y           Z
 ---------------------------------------------------------------------
      1          6           0        4.880790   -0.045759   -0.000010
      2          6           0        3.529325   -0.719612   -0.000128
      3          6           0        2.300272    0.208825    0.000127
      4          6           0        0.978459   -0.584737   -0.000102
      5          6           0       -0.265279    0.325829    0.000155
      6          6           0       -1.591809   -0.460103   -0.000069
      7          6           0       -2.836241    0.450402    0.000167
      8          6           0       -4.163735   -0.334366   -0.000090
      9          6           0       -5.409477    0.574855    0.000127
     10          6           0       -6.729717   -0.217708   -0.000138
     11          8           0        4.811738    1.327797   -0.000048
     12          8           0        5.963723   -0.645171    0.000041
     13          1           0        3.513270   -1.378665   -0.876701
     14          1           0        3.513310   -1.379071    0.876119
     15          1           0        2.338348    0.864200    0.877899
     16          1           0        2.338354    0.864642   -0.877298
     17          1           0        0.945284   -1.242275   -0.881184
     18          1           0        0.945283   -1.242696    0.880646
     19          1           0       -0.232983    0.982740    0.881179
     20          1           0       -0.232983    0.983177   -0.880525
     21          1           0       -1.623757   -1.117124   -0.881241
     22          1           0       -1.623768   -1.117521    0.880787
     23          1           0       -2.804310    1.107435    0.881334
     24          1           0       -2.804275    1.107874   -0.880653
     25          1           0       -4.196382   -0.991598   -0.881206
     26          1           0       -4.196425   -0.992003    0.880704
     27          1           0       -5.376339    1.231567    0.880322
     28          1           0       -5.376277    1.232009   -0.879719
     29          1           0       -7.596547    0.451353   -0.000015
     30          1           0       -6.803121   -0.860362   -0.885411
     31          1           0       -6.803161   -0.860787    0.884803
     32          1           0        5.717259    1.710350   -0.000015
 ---------------------------------------------------------------------
 Rotational constants (GHZ):      5.2111645      0.1670175      0.1633015
 Standard basis: 6-31G (6D, 7F)
 There are   148 symmetry adapted cartesian basis functions of A   symmetry.
 There are   148 symmetry adapted basis functions of A   symmetry.
   148 basis functions,   344 primitive gaussians,   148 cartesian basis functions
    48 alpha electrons       48 beta electrons
       nuclear repulsion energy       662.6475806527 Hartrees.
 NAtoms=   32 NActive=   32 NUniq=   32 SFac= 1.00D+00 NAtFMM=   60 NAOKFM=F Big=F
 Integral buffers will be    262144 words long.
 Raffenetti 2 integral format.
 Two-electron integral symmetry is turned on.
 One-electron integrals computed using PRISM.
 NBasis=   148 RedAO= T EigKep=  3.48D-03  NBF=   148
 NBsUse=   148 1.00D-06 EigRej= -1.00D+00 NBFU=   148
 Initial guess from the checkpoint file:  "C:\Users\GHS Azim Shah\Desktop\comp8.chk"
 B after Tr=     0.000000    0.000000    0.000000
         Rot=    1.000000   -0.000007    0.000000   -0.000187 Ang=  -0.02 deg.
 ExpMin= 1.61D-01 ExpMax= 5.48D+03 ExpMxC= 8.25D+02 IAcc=1 IRadAn=         1 AccDes= 0.00D+00
 Harris functional with IExCor=  402 and IRadAn=       1 diagonalized for initial guess.
 HarFok:  IExCor=  402 AccDes= 0.00D+00 IRadAn=         1 IDoV= 1 UseB2=F ITyADJ=14
 ICtDFT=  3500011 ScaDFX=  1.000000  1.000000  1.000000  1.000000
 FoFCou: FMM=F IPFlag=           0 FMFlag=      100000 FMFlg1=           0
         NFxFlg=           0 DoJE=T BraDBF=F KetDBF=T FulRan=T
         wScrn=  0.000000 ICntrl=     500 IOpCl=  0 I1Cent=   200000004 NGrid=           0
         NMat0=    1 NMatS0=      1 NMatT0=    0 NMatD0=    1 NMtDS0=    0 NMtDT0=    0
 Petite list used in FoFCou.
 Requested convergence on RMS density matrix=1.00D-08 within 128 cycles.
 Requested convergence on MAX density matrix=1.00D-06.
 Requested convergence on             energy=1.00D-06.
 No special actions if energy rises.
 Integral accuracy reduced to 1.0D-05 until final iterations.
 Initial convergence to 1.0D-05 achieved.  Increase integral accuracy.
 SCF Done:  E(RB3LYP) =  -543.436996802     A.U. after   11 cycles
            NFock= 11  Conv=0.95D-08     -V/T= 2.0058
 Calling FoFJK, ICntrl=      2127 FMM=F ISym2X=0 I1Cent= 0 IOpClX= 0 NMat=1 NMatS=1 NMatT=0.
 ***** Axes restored to original set *****
 -------------------------------------------------------------------
 Center     Atomic                   Forces (Hartrees/Bohr)
 Number     Number              X              Y              Z
 -------------------------------------------------------------------
      1        6          -0.002332974    0.006799472   -0.000004683
      2        6           0.000851310   -0.005275547    0.000000014
      3        6          -0.000643691    0.003870544   -0.000005067
      4        6          -0.000413577   -0.002889731    0.000004531
      5        6           0.000389752    0.003106424   -0.000003610
      6        6          -0.000201698   -0.003212491    0.000004109
      7        6           0.000452446    0.003154216   -0.000004247
      8        6          -0.000348031   -0.003108168    0.000004697
      9        6           0.000524567    0.003132516   -0.000003750
     10        6          -0.001434178   -0.001107417   -0.000005305
     11        8          -0.000971766   -0.003597810    0.000000863
     12        8           0.002338518   -0.002995260    0.000002160
     13        1           0.000436115    0.001465851   -0.000459090
     14        1           0.000434233    0.001472927    0.000464198
     15        1           0.000035963   -0.000602466    0.000276614
     16        1           0.000035041   -0.000609328   -0.000280774
     17        1          -0.000007099    0.000519382   -0.000334999
     18        1          -0.000006139    0.000529824    0.000341373
     19        1          -0.000053422   -0.000576180    0.000353057
     20        1          -0.000054067   -0.000585387   -0.000359741
     21        1           0.000047523    0.000589635   -0.000356871
     22        1           0.000048292    0.000599842    0.000362998
     23        1          -0.000063761   -0.000605557    0.000361309
     24        1          -0.000064726   -0.000615185   -0.000368169
     25        1           0.000076694    0.000607439   -0.000366573
     26        1           0.000077970    0.000617998    0.000372818
     27        1          -0.000069455   -0.000614929    0.000447564
     28        1          -0.000069322   -0.000623186   -0.000453561
     29        1           0.000665490   -0.000483351    0.000001857
     30        1          -0.000052626    0.000338942   -0.000457331
     31        1          -0.000046449    0.000345991    0.000465326
     32        1           0.000419070    0.000350992    0.000000282
 -------------------------------------------------------------------
 Cartesian Forces:  Max     0.006799472 RMS     0.001441663

 GradGradGradGradGradGradGradGradGradGradGradGradGradGradGradGradGradGrad
 Berny optimization.
 Using GEDIIS/GDIIS optimizer.
 FormGI is forming the generalized inverse of G from B-inverse, IUseBI=4.
 Internal  Forces:  Max     0.003548261 RMS     0.000568507
 Search for a local minimum.
 Step number   3 out of a maximum of  179
 All quantities printed in internal units (Hartrees-Bohrs-Radians)
 Mixed Optimization -- En-DIIS/RFO-DIIS
 Update second derivatives using D2CorX and points    1    2    3
 DE= -1.63D-03 DEPred=-1.52D-03 R= 1.07D+00
 TightC=F SS=  1.41D+00  RLast= 1.89D-01 DXNew= 8.4853D-01 5.6550D-01
 Trust test= 1.07D+00 RLast= 1.89D-01 DXMaxT set to 5.66D-01
 ITU=  1  1  0
 Use linear search instead of GDIIS.
     Eigenvalues ---    0.00461   0.00461   0.00461   0.00462   0.00462
     Eigenvalues ---    0.00462   0.00462   0.00462   0.00647   0.01092
     Eigenvalues ---    0.02512   0.03549   0.03556   0.03561   0.03562
     Eigenvalues ---    0.03582   0.03589   0.03661   0.03754   0.04387
     Eigenvalues ---    0.04890   0.04892   0.04893   0.04896   0.04897
     Eigenvalues ---    0.04910   0.05207   0.05539   0.05583   0.08288
     Eigenvalues ---    0.08416   0.08429   0.08466   0.08469   0.08477
     Eigenvalues ---    0.08489   0.10068   0.12152   0.12252   0.12261
     Eigenvalues ---    0.12289   0.12291   0.12297   0.12306   0.13248
     Eigenvalues ---    0.15990   0.16000   0.16032   0.16068   0.21439
     Eigenvalues ---    0.21907   0.21911   0.21916   0.21918   0.21918
     Eigenvalues ---    0.21937   0.23475   0.25125   0.26328   0.30018
     Eigenvalues ---    0.30075   0.30076   0.30080   0.30081   0.30083
     Eigenvalues ---    0.30090   0.31343   0.32229   0.32261   0.32280
     Eigenvalues ---    0.32281   0.32281   0.32281   0.32281   0.32284
     Eigenvalues ---    0.32286   0.32287   0.32287   0.32287   0.32287
     Eigenvalues ---    0.32288   0.32288   0.32289   0.32289   0.32289
     Eigenvalues ---    0.33351   0.37649   0.53001   0.54790   1.03447
 RFO step:  Lambda=-1.88478442D-04 EMin= 4.60905733D-03
 Quartic linear search produced a step of  0.06458.
 Iteration  1 RMS(Cart)=  0.00342652 RMS(Int)=  0.00001275
 Iteration  2 RMS(Cart)=  0.00002623 RMS(Int)=  0.00000608
 Iteration  3 RMS(Cart)=  0.00000000 RMS(Int)=  0.00000608
 Variable       Old X    -DE/DX   Delta X   Delta X   Delta X     New X
                                 (Linear)    (Quad)   (Total)
    R1        2.85376   0.00027  -0.00075   0.00107   0.00032   2.85408
    R2        2.59892   0.00324   0.00137   0.00584   0.00721   2.60614
    R3        2.33902  -0.00355   0.00054  -0.00368  -0.00314   2.33588
    R4        2.91077  -0.00203  -0.00080  -0.00685  -0.00765   2.90312
    R5        2.07267   0.00126  -0.00033   0.00411   0.00377   2.07644
    R6        2.07264   0.00127  -0.00033   0.00413   0.00380   2.07644
    R7        2.91345  -0.00095  -0.00024  -0.00318  -0.00342   2.91003
    R8        2.07134   0.00058  -0.00049   0.00190   0.00141   2.07275
    R9        2.07132   0.00059  -0.00048   0.00192   0.00144   2.07276
   R10        2.91288  -0.00073  -0.00029  -0.00239  -0.00268   2.91021
   R11        2.07849   0.00058  -0.00037   0.00189   0.00152   2.08002
   R12        2.07846   0.00059  -0.00037   0.00193   0.00156   2.08003
   R13        2.91372  -0.00087  -0.00033  -0.00288  -0.00321   2.91051
   R14        2.07765   0.00063  -0.00035   0.00205   0.00170   2.07935
   R15        2.07762   0.00064  -0.00035   0.00209   0.00174   2.07936
   R16        2.91388  -0.00092  -0.00032  -0.00303  -0.00336   2.91052
   R17        2.07798   0.00064  -0.00035   0.00209   0.00174   2.07972
   R18        2.07795   0.00065  -0.00035   0.00213   0.00178   2.07973
   R19        2.91416  -0.00102  -0.00030  -0.00341  -0.00371   2.91046
   R20        2.07798   0.00065  -0.00034   0.00213   0.00179   2.07978
   R21        2.07795   0.00067  -0.00034   0.00217   0.00183   2.07978
   R22        2.91444  -0.00099  -0.00012  -0.00333  -0.00345   2.91099
   R23        2.07817   0.00066  -0.00035   0.00216   0.00181   2.07998
   R24        2.07814   0.00067  -0.00035   0.00219   0.00184   2.07998
   R25        2.90993  -0.00120  -0.00030  -0.00404  -0.00433   2.90559
   R26        2.07622   0.00073  -0.00043   0.00239   0.00197   2.07818
   R27        2.07619   0.00074  -0.00042   0.00242   0.00200   2.07819
   R28        2.06926   0.00082  -0.00068   0.00273   0.00204   2.07130
   R29        2.07190   0.00056  -0.00047   0.00184   0.00137   2.07328
   R30        2.07187   0.00057  -0.00047   0.00188   0.00141   2.07328
   R31        1.85763  -0.00052   0.00026  -0.00103  -0.00077   1.85686
    A1        1.98310   0.00020  -0.00252   0.00102  -0.00150   1.98160
    A2        2.17353   0.00149   0.00182   0.00616   0.00798   2.18150
    A3        2.12656  -0.00169   0.00070  -0.00718  -0.00648   2.12008
    A4        2.03210   0.00067   0.00116   0.00592   0.00705   2.03915
    A5        1.85593   0.00007  -0.00062   0.00338   0.00273   1.85866
    A6        1.85594   0.00006  -0.00063   0.00337   0.00271   1.85865
    A7        1.92905  -0.00022   0.00101  -0.00166  -0.00068   1.92837
    A8        1.92904  -0.00022   0.00100  -0.00163  -0.00066   1.92839
    A9        1.85146  -0.00044  -0.00230  -0.01069  -0.01301   1.83845
   A10        1.95396   0.00013  -0.00056   0.00180   0.00124   1.95520
   A11        1.91008   0.00005   0.00041   0.00105   0.00146   1.91154
   A12        1.91005   0.00005   0.00040   0.00109   0.00149   1.91154
   A13        1.91523  -0.00005   0.00082  -0.00043   0.00038   1.91561
   A14        1.91520  -0.00005   0.00080  -0.00038   0.00042   1.91562
   A15        1.85678  -0.00015  -0.00195  -0.00338  -0.00532   1.85145
   A16        1.96895   0.00059  -0.00024   0.00395   0.00371   1.97266
   A17        1.91101  -0.00018   0.00061  -0.00083  -0.00022   1.91079
   A18        1.91097  -0.00018   0.00060  -0.00077  -0.00018   1.91079
   A19        1.90598  -0.00012   0.00047  -0.00003   0.00043   1.90641
   A20        1.90594  -0.00012   0.00045   0.00002   0.00047   1.90642
   A21        1.85765  -0.00003  -0.00200  -0.00273  -0.00472   1.85292
   A22        1.97477   0.00063  -0.00013   0.00425   0.00411   1.97888
   A23        1.90645  -0.00016   0.00051  -0.00044   0.00007   1.90652
   A24        1.90642  -0.00016   0.00049  -0.00039   0.00010   1.90652
   A25        1.90704  -0.00016   0.00051  -0.00037   0.00013   1.90717
   A26        1.90702  -0.00015   0.00049  -0.00033   0.00016   1.90718
   A27        1.85854  -0.00004  -0.00198  -0.00318  -0.00517   1.85338
   A28        1.97506   0.00056  -0.00013   0.00388   0.00374   1.97880
   A29        1.90675  -0.00014   0.00051  -0.00032   0.00018   1.90693
   A30        1.90672  -0.00013   0.00050  -0.00027   0.00022   1.90694
   A31        1.90656  -0.00013   0.00050  -0.00028   0.00022   1.90678
   A32        1.90652  -0.00013   0.00049  -0.00023   0.00026   1.90678
   A33        1.85861  -0.00006  -0.00198  -0.00321  -0.00519   1.85342
   A34        1.97603   0.00051  -0.00007   0.00363   0.00356   1.97959
   A35        1.90658  -0.00013   0.00049  -0.00031   0.00018   1.90676
   A36        1.90655  -0.00012   0.00048  -0.00026   0.00021   1.90676
   A37        1.90625  -0.00011   0.00049  -0.00013   0.00035   1.90660
   A38        1.90622  -0.00011   0.00047  -0.00007   0.00039   1.90661
   A39        1.85854  -0.00007  -0.00199  -0.00328  -0.00527   1.85328
   A40        1.97721   0.00034   0.00005   0.00271   0.00275   1.97996
   A41        1.90691  -0.00005   0.00048   0.00016   0.00064   1.90755
   A42        1.90687  -0.00005   0.00046   0.00022   0.00068   1.90755
   A43        1.90547  -0.00008   0.00045  -0.00020   0.00024   1.90571
   A44        1.90544  -0.00008   0.00044  -0.00015   0.00028   1.90572
   A45        1.85818  -0.00010  -0.00201  -0.00312  -0.00512   1.85306
   A46        1.97045   0.00047   0.00025   0.00323   0.00347   1.97392
   A47        1.90512  -0.00012   0.00039  -0.00036   0.00002   1.90514
   A48        1.90509  -0.00012   0.00038  -0.00031   0.00006   1.90515
   A49        1.91096  -0.00010   0.00041  -0.00009   0.00032   1.91128
   A50        1.91095  -0.00010   0.00040  -0.00006   0.00034   1.91128
   A51        1.85786  -0.00005  -0.00195  -0.00276  -0.00471   1.85315
   A52        1.94360   0.00014  -0.00014   0.00144   0.00131   1.94491
   A53        1.93824  -0.00013   0.00068  -0.00111  -0.00043   1.93780
   A54        1.93819  -0.00013   0.00068  -0.00106  -0.00038   1.93781
   A55        1.88098   0.00003  -0.00033   0.00049   0.00016   1.88114
   A56        1.88101   0.00003  -0.00034   0.00046   0.00012   1.88114
   A57        1.87908   0.00007  -0.00063  -0.00018  -0.00081   1.87827
   A58        1.92029  -0.00033   0.00116  -0.00220  -0.00104   1.91925
    D1       -0.00029   0.00000  -0.00001   0.00008   0.00007  -0.00022
    D2        2.15737   0.00022   0.00160   0.00462   0.00622   2.16359
    D3       -2.15794  -0.00022  -0.00160  -0.00451  -0.00611  -2.16405
    D4        3.14137   0.00000  -0.00001  -0.00012  -0.00012   3.14125
    D5       -0.98416   0.00022   0.00160   0.00443   0.00603  -0.97812
    D6        0.98371  -0.00022  -0.00160  -0.00470  -0.00630   0.97742
    D7       -3.14154   0.00000   0.00000  -0.00011  -0.00010   3.14154
    D8       -0.00001   0.00000   0.00000   0.00008   0.00008   0.00007
    D9        3.14153   0.00000   0.00000   0.00007   0.00007  -3.14158
   D10       -1.01423   0.00006   0.00095   0.00145   0.00240  -1.01183
   D11        1.01416  -0.00006  -0.00093  -0.00140  -0.00233   1.01182
   D12        1.02210  -0.00040  -0.00081  -0.00751  -0.00833   1.01377
   D13       -3.13366  -0.00035   0.00014  -0.00613  -0.00599  -3.13966
   D14       -1.10528  -0.00046  -0.00174  -0.00898  -0.01073  -1.11601
   D15       -1.02220   0.00041   0.00079   0.00767   0.00846  -1.01375
   D16        1.10522   0.00046   0.00174   0.00905   0.01079   1.11601
   D17        3.13360   0.00035  -0.00014   0.00619   0.00606   3.13966
   D18        3.14159   0.00000   0.00000   0.00001   0.00001  -3.14159
   D19       -1.01521   0.00012   0.00087   0.00205   0.00292  -1.01229
   D20        1.01528  -0.00012  -0.00084  -0.00215  -0.00299   1.01228
   D21        1.01712  -0.00012  -0.00072  -0.00223  -0.00295   1.01417
   D22       -3.13968   0.00000   0.00015  -0.00019  -0.00004  -3.13972
   D23       -1.10920  -0.00024  -0.00156  -0.00439  -0.00595  -1.11515
   D24       -1.01717   0.00012   0.00069   0.00233   0.00302  -1.01415
   D25        1.10922   0.00024   0.00156   0.00437   0.00594   1.11515
   D26        3.13970   0.00000  -0.00015   0.00018   0.00002   3.13972
   D27       -3.14159   0.00000   0.00000   0.00001   0.00001  -3.14158
   D28       -1.01318   0.00011   0.00092   0.00210   0.00302  -1.01016
   D29        1.01324  -0.00012  -0.00089  -0.00218  -0.00307   1.01016
   D30        1.01237  -0.00008  -0.00095  -0.00157  -0.00253   1.00985
   D31        3.14078   0.00003  -0.00003   0.00052   0.00049   3.14127
   D32       -1.11599  -0.00020  -0.00184  -0.00376  -0.00560  -1.12159
   D33       -1.01244   0.00008   0.00093   0.00170   0.00263  -1.00982
   D34        1.11597   0.00020   0.00185   0.00379   0.00564   1.12161
   D35       -3.14080  -0.00003   0.00003  -0.00049  -0.00045  -3.14125
   D36       -3.14158   0.00000   0.00000  -0.00001  -0.00001  -3.14159
   D37       -1.01336   0.00011   0.00092   0.00203   0.00295  -1.01042
   D38        1.01347  -0.00011  -0.00089  -0.00215  -0.00305   1.01042
   D39        1.01353  -0.00011  -0.00092  -0.00207  -0.00299   1.01054
   D40       -3.14145   0.00000  -0.00001  -0.00003  -0.00003  -3.14148
   D41       -1.11461  -0.00022  -0.00181  -0.00421  -0.00602  -1.12064
   D42       -1.01355   0.00011   0.00089   0.00214   0.00304  -1.01052
   D43        1.11466   0.00022   0.00181   0.00418   0.00599   1.12065
   D44        3.14149   0.00000   0.00000   0.00000   0.00000   3.14149
   D45        3.14157   0.00000   0.00000   0.00002   0.00002   3.14159
   D46       -1.01327   0.00011   0.00093   0.00210   0.00303  -1.01024
   D47        1.01329  -0.00011  -0.00090  -0.00216  -0.00306   1.01023
   D48        1.01325  -0.00011  -0.00092  -0.00199  -0.00291   1.01033
   D49       -3.14159   0.00000   0.00001   0.00008   0.00009  -3.14150
   D50       -1.11504  -0.00022  -0.00182  -0.00417  -0.00599  -1.12103
   D51       -1.01337   0.00011   0.00090   0.00214   0.00304  -1.01033
   D52        1.11498   0.00022   0.00182   0.00422   0.00604   1.12102
   D53        3.14154   0.00000  -0.00001  -0.00004  -0.00005   3.14149
   D54       -3.14158   0.00000   0.00000  -0.00001  -0.00001  -3.14159
   D55       -1.01319   0.00009   0.00095   0.00169   0.00264  -1.01055
   D56        1.01330  -0.00009  -0.00093  -0.00183  -0.00275   1.01054
   D57        1.01307  -0.00010  -0.00093  -0.00198  -0.00292   1.01015
   D58        3.14146  -0.00002   0.00001  -0.00028  -0.00026   3.14120
   D59       -1.11524  -0.00019  -0.00186  -0.00380  -0.00566  -1.12090
   D60       -1.01311   0.00011   0.00091   0.00206   0.00297  -1.01014
   D61        1.11528   0.00019   0.00186   0.00377   0.00563   1.12090
   D62       -3.14142   0.00002  -0.00002   0.00025   0.00023  -3.14119
   D63        3.14159   0.00000   0.00000   0.00000   0.00000   3.14159
   D64       -1.01204   0.00010   0.00097   0.00180   0.00277  -1.00927
   D65        1.01207  -0.00010  -0.00094  -0.00188  -0.00282   1.00926
   D66        1.01240  -0.00010  -0.00096  -0.00190  -0.00287   1.00953
   D67       -3.14123   0.00000   0.00000  -0.00011  -0.00011  -3.14134
   D68       -1.11712  -0.00020  -0.00190  -0.00378  -0.00569  -1.12280
   D69       -1.01249   0.00010   0.00094   0.00202   0.00296  -1.00953
   D70        1.11707   0.00020   0.00190   0.00382   0.00573   1.12280
   D71        3.14118   0.00000   0.00000   0.00014   0.00015   3.14133
   D72       -3.14155   0.00000   0.00000  -0.00004  -0.00004   3.14159
   D73       -1.04516   0.00004  -0.00004   0.00079   0.00075  -1.04441
   D74        1.04522  -0.00004   0.00007  -0.00088  -0.00082   1.04441
   D75        1.01536  -0.00009  -0.00095  -0.00171  -0.00266   1.01270
   D76        3.11175  -0.00005  -0.00099  -0.00087  -0.00187   3.10988
   D77       -1.08105  -0.00013  -0.00089  -0.00254  -0.00343  -1.08448
   D78       -1.01533   0.00009   0.00093   0.00170   0.00263  -1.01270
   D79        1.08106   0.00013   0.00089   0.00254   0.00343   1.08448
   D80       -3.11174   0.00005   0.00099   0.00087   0.00186  -3.10988
         Item               Value     Threshold  Converged?
 Maximum Force            0.003548     0.000450     NO 
 RMS     Force            0.000569     0.000300     NO 
 Maximum Displacement     0.019288     0.001800     NO 
 RMS     Displacement     0.003419     0.001200     NO 
 Predicted change in Energy=-1.007017D-04
 GradGradGradGradGradGradGradGradGradGradGradGradGradGradGradGradGradGrad

                          Input orientation:                          
 ---------------------------------------------------------------------
 Center     Atomic      Atomic             Coordinates (Angstroms)
 Number     Number       Type             X           Y           Z
 ---------------------------------------------------------------------
      1          6           0      -17.877007    0.236671    0.000017
      2          6           0      -16.497634    0.851793   -0.000159
      3          6           0      -15.305946   -0.117737    0.000063
      4          6           0      -13.957081    0.625173   -0.000132
      5          6           0      -12.745695   -0.325715    0.000083
      6          6           0      -11.392010    0.408913   -0.000098
      7          6           0      -10.180566   -0.542170    0.000110
      8          6           0       -8.826326    0.191376   -0.000070
      9          6           0       -7.614333   -0.759414    0.000135
     10          6           0       -6.266807   -0.018938   -0.000051
     11          8           0      -17.865054   -1.142386    0.000079
     12          8           0      -18.936823    0.872842    0.000225
     13          1           0      -16.452556    1.516397   -0.874024
     14          1           0      -16.452537    1.516843    0.873365
     15          1           0      -15.367583   -0.774117    0.876678
     16          1           0      -15.367608   -0.774557   -0.876222
     17          1           0      -13.900857    1.283713   -0.880303
     18          1           0      -13.900835    1.284149    0.879717
     19          1           0      -12.801626   -0.983873    0.880116
     20          1           0      -12.801640   -0.984296   -0.879639
     21          1           0      -11.336355    1.067198   -0.880297
     22          1           0      -11.336339    1.067609    0.879799
     23          1           0      -10.236295   -1.200529    0.880287
     24          1           0      -10.236312   -1.200946   -0.879760
     25          1           0       -8.769475    0.849800   -0.880260
     26          1           0       -8.769459    0.850212    0.879815
     27          1           0       -7.671809   -1.417168    0.879599
     28          1           0       -7.671830   -1.417585   -0.879020
     29          1           0       -5.424405   -0.720199    0.000107
     30          1           0       -6.169576    0.621355   -0.885638
     31          1           0       -6.169554    0.621769    0.885236
     32          1           0      -18.785666   -1.485884    0.000241
 ---------------------------------------------------------------------
                    Distance matrix (angstroms):
                    1          2          3          4          5
     1  C    0.000000
     2  C    1.510313   0.000000
     3  C    2.595373   1.536265   0.000000
     4  C    3.939132   2.550641   1.539920   0.000000
     5  C    5.162039   3.932375   2.568685   1.540014   0.000000
     6  C    6.487284   5.124796   3.949209   2.574171   1.540175
     7  C    7.735748   6.469040   5.142923   3.952815   2.574245
     8  C    9.050794   7.699683   6.486989   5.149060   3.953332
     9  C   10.310900   9.028235   7.718332   6.492112   5.149657
    10  C   11.613013  10.267814   9.039679   7.717201   6.486147
    11  O    1.379109   2.417971   2.756617   4.289117   5.184090
    12  O    1.236092   2.439280   3.763577   4.985898   6.306077
    13  H    2.104925   1.098805   2.179251   2.790227   4.230633
    14  H    2.104921   1.098803   2.179260   2.790228   4.230640
    15  H    2.843842   2.165512   1.096853   2.171710   2.800675
    16  H    2.843846   2.165516   1.096856   2.171720   2.800679
    17  H    4.204881   2.775691   2.171032   1.100699   2.167888
    18  H    4.204881   2.775694   2.171039   1.100703   2.167895
    19  H    5.293750   4.219600   2.792186   2.167704   1.100345
    20  H    5.293761   4.219607   2.792194   2.167710   1.100350
    21  H    6.651681   5.240215   4.235181   2.799693   2.168298
    22  H    6.651678   5.240217   4.235181   2.799699   2.168302
    23  H    7.824378   6.647674   5.258193   4.237047   2.799490
    24  H    7.824383   6.647676   5.258196   4.237048   2.799492
    25  H    9.170494   7.778112   6.666075   5.266530   4.238769
    26  H    9.170492   7.778114   6.666075   5.266533   4.238772
    27  H   10.375689   9.155181   7.793725   6.667062   5.263947
    28  H   10.375688   9.155179   7.793723   6.667059   5.263944
    29  H   12.489311  11.184255   9.899889   8.638089   7.331910
    30  H   11.747183  10.368509   9.208908   7.837689   6.702745
    31  H   11.747186  10.368513   9.208912   7.837694   6.702749
    32  H    1.947526   3.271059   3.739021   5.269896   6.150386
                    6          7          8          9         10
     6  C    0.000000
     7  C    1.540181   0.000000
     8  C    2.574890   1.540148   0.000000
     9  C    3.954217   2.575412   1.540431   0.000000
    10  C    5.143031   3.948580   2.568145   1.537573   0.000000
    11  O    6.656337   7.707893   9.136603  10.257872  11.652530
    12  O    7.559063   8.869853  10.133437  11.439538  12.701361
    13  H    5.253512   6.658803   7.789663   9.168296  10.337822
    14  H    5.253510   6.658807   7.789662   9.168299  10.337822
    15  H    4.239513   5.265673   6.670000   7.802655   9.174043
    16  H    4.239526   5.265678   6.670011   7.802660   9.174052
    17  H    2.798991   4.236690   5.264872   6.668577   7.794259
    18  H    2.798985   4.236691   5.264867   6.668577   7.794255
    19  H    2.168329   2.799905   4.237800   5.266190   6.664057
    20  H    2.168336   2.799904   4.237802   5.266187   6.664055
    21  H    1.100540   2.168186   2.800376   4.238528   5.258787
    22  H    1.100544   2.168191   2.800378   4.238531   5.258790
    23  H    2.168193   1.100570   2.168050   2.800703   4.234146
    24  H    2.168200   1.100575   2.168058   2.800703   4.234147
    25  H    2.801207   2.168827   1.100676   2.167721   2.791562
    26  H    2.801209   2.168833   1.100680   2.167729   2.791568
    27  H    4.236548   2.798747   2.166597   1.099728   2.168608
    28  H    4.236548   2.798746   2.166604   1.099731   2.168615
    29  H    6.073484   4.759492   3.521936   2.190279   1.096087
    30  H    5.301239   4.269237   2.833273   2.185964   1.097130
    31  H    5.301242   4.269241   2.833274   2.185968   1.097131
    32  H    7.632589   8.656694  10.099587  11.194929  12.604514
                   11         12         13         14         15
    11  O    0.000000
    12  O    2.282506   0.000000
    13  H    3.135017   2.711099   0.000000
    14  H    3.135176   2.710865   1.747389   0.000000
    15  H    2.672342   4.027421   3.080354   2.534883   0.000000
    16  H    2.672159   4.027577   2.534874   3.080363   1.752901
    17  H    4.730315   5.128849   2.562293   3.104958   3.077813
    18  H    4.730419   5.128728   3.104968   2.562297   2.527413
    19  H    5.141779   6.470103   4.760005   4.425242   2.574518
    20  H    5.141698   6.470208   4.425232   4.760017   3.116550
    21  H    6.948470   7.653771   5.135887   5.427046   4.767410
    22  H    6.948532   7.653688   5.427060   5.135886   4.432030
    23  H    7.679590   8.987355   7.007224   6.784232   5.148976
    24  H    7.679535   8.987428   6.784223   7.007230   5.440331
    25  H    9.352719  10.205428   7.711947   7.908829   7.018473
    26  H    9.352766  10.205366   7.908839   7.711947   6.795123
    27  H   10.234808  11.529006   9.422447   9.257950   7.722594
    28  H   10.234763  11.529059   9.257938   9.422448   7.919668
    29  H   12.447810  13.605999  11.286566  11.286568   9.981887
    30  H   11.860838  12.800414  10.321866  10.470686   9.468708
    31  H   11.860879  12.800368  10.470696  10.321871   9.303349
    32  H    0.982608   2.363564   3.901465   3.901564   3.599729
                   16         17         18         19         20
    16  H    0.000000
    17  H    2.527420   0.000000
    18  H    3.077827   1.760020   0.000000
    19  H    3.116537   3.073977   2.520354   0.000000
    20  H    2.574528   2.520346   3.073989   1.759756   0.000000
    21  H    4.432052   2.573626   3.117897   3.074568   2.521049
    22  H    4.767423   3.117918   2.573622   2.521041   3.074580
    23  H    5.440326   4.764468   4.427468   2.574464   3.118508
    24  H    5.148983   4.427463   4.764472   3.118513   2.574460
    25  H    6.795139   5.149696   5.442154   4.766501   4.429703
    26  H    7.018485   5.442168   5.149692   4.429701   4.766507
    27  H    7.919671   7.013776   6.789542   5.148084   5.440355
    28  H    7.722597   6.789536   7.013774   5.440356   5.148076
    29  H    9.981894   8.754486   8.754484   7.434200   7.434198
    30  H    9.303358   7.759605   7.957899   7.048315   6.823667
    31  H    9.468720   7.957911   7.759606   6.823672   7.048318
    32  H    3.599624   5.683959   5.684025   6.069179   6.069131
                   21         22         23         24         25
    21  H    0.000000
    22  H    1.760096   0.000000
    23  H    3.074471   2.520822   0.000000
    24  H    2.520828   3.074484   1.760047   0.000000
    25  H    2.576070   3.119942   3.074888   2.521343   0.000000
    26  H    3.119942   2.576070   2.521339   3.074901   1.760075
    27  H    4.764263   4.427516   2.573620   3.117494   3.072640
    28  H    4.427515   4.764269   3.117492   2.573616   2.519099
    29  H    6.238673   6.238676   4.915254   4.915255   3.798609
    30  H    5.185982   5.478262   4.793325   4.456362   2.609922
    31  H    5.478261   5.185988   4.456364   4.793331   3.150962
    32  H    7.923750   7.923789   8.599282   8.599247  10.322538
                   26         27         28         29         30
    26  H    0.000000
    27  H    2.519097   0.000000
    28  H    3.072653   1.758619   0.000000
    29  H    3.798613   2.511991   2.511997   0.000000
    30  H    3.150967   3.086802   2.532605   1.771888   0.000000
    31  H    2.609927   2.532601   3.086810   1.771886   1.770875
    32  H   10.322568  11.148803  11.148772  13.383183  12.821505
                   31         32
    31  H    0.000000
    32  H   12.821533   0.000000
 Stoichiometry    C10H20O2
 Framework group  C1[X(C10H20O2)]
 Deg. of freedom    90
 Full point group                 C1      NOp   1
 Largest Abelian subgroup         C1      NOp   1
 Largest concise Abelian subgroup C1      NOp   1
                         Standard orientation:                         
 ---------------------------------------------------------------------
 Center     Atomic      Atomic             Coordinates (Angstroms)
 Number     Number       Type             X           Y           Z
 ---------------------------------------------------------------------
      1          6           0        4.881874   -0.050388    0.000000
      2          6           0        3.525754   -0.715207   -0.000176
      3          6           0        2.299636    0.210397    0.000047
      4          6           0        0.978646   -0.581017   -0.000149
      5          6           0       -0.266480    0.325243    0.000066
      6          6           0       -1.592587   -0.458071   -0.000114
      7          6           0       -2.837778    0.448382    0.000093
      8          6           0       -4.164480   -0.333871   -0.000087
      9          6           0       -5.410209    0.572269    0.000118
     10          6           0       -6.729949   -0.216664   -0.000068
     11          8           0        4.819837    1.327325    0.000062
     12          8           0        5.964098   -0.647643    0.000209
     13          1           0        3.504846   -1.381009   -0.874041
     14          1           0        3.504843   -1.381456    0.873348
     15          1           0        2.337391    0.868583    0.876661
     16          1           0        2.337400    0.869024   -0.876239
     17          1           0        0.946380   -1.241165   -0.880320
     18          1           0        0.946373   -1.241601    0.879700
     19          1           0       -0.234491    0.984998    0.880100
     20          1           0       -0.234493    0.985421   -0.879656
     21          1           0       -1.624295   -1.117943   -0.880314
     22          1           0       -1.624296   -1.118354    0.879782
     23          1           0       -2.805999    1.108330    0.880270
     24          1           0       -2.805998    1.108748   -0.879777
     25          1           0       -4.197378   -0.993925   -0.880277
     26          1           0       -4.197379   -0.994337    0.879798
     27          1           0       -5.376662    1.231677    0.879582
     28          1           0       -5.376656    1.232095   -0.879037
     29          1           0       -7.597267    0.453535    0.000090
     30          1           0       -6.803859   -0.860066   -0.885655
     31          1           0       -6.803865   -0.860481    0.885219
     32          1           0        5.727365    1.704035    0.000224
 ---------------------------------------------------------------------
 Rotational constants (GHZ):      5.2208819      0.1669351      0.1632288
 Standard basis: 6-31G (6D, 7F)
 There are   148 symmetry adapted cartesian basis functions of A   symmetry.
 There are   148 symmetry adapted basis functions of A   symmetry.
   148 basis functions,   344 primitive gaussians,   148 cartesian basis functions
    48 alpha electrons       48 beta electrons
       nuclear repulsion energy       662.6397756129 Hartrees.
 NAtoms=   32 NActive=   32 NUniq=   32 SFac= 1.00D+00 NAtFMM=   60 NAOKFM=F Big=F
 Integral buffers will be    262144 words long.
 Raffenetti 2 integral format.
 Two-electron integral symmetry is turned on.
 One-electron integrals computed using PRISM.
 NBasis=   148 RedAO= T EigKep=  3.46D-03  NBF=   148
 NBsUse=   148 1.00D-06 EigRej= -1.00D+00 NBFU=   148
 Initial guess from the checkpoint file:  "C:\Users\GHS Azim Shah\Desktop\comp8.chk"
 B after Tr=     0.000000    0.000000    0.000000
         Rot=    1.000000   -0.000001    0.000003    0.000072 Ang=  -0.01 deg.
 Requested convergence on RMS density matrix=1.00D-08 within 128 cycles.
 Requested convergence on MAX density matrix=1.00D-06.
 Requested convergence on             energy=1.00D-06.
 No special actions if energy rises.
 SCF Done:  E(RB3LYP) =  -543.437112105     A.U. after    9 cycles
            NFock=  9  Conv=0.34D-08     -V/T= 2.0058
 Calling FoFJK, ICntrl=      2127 FMM=F ISym2X=0 I1Cent= 0 IOpClX= 0 NMat=1 NMatS=1 NMatT=0.
 ***** Axes restored to original set *****
 -------------------------------------------------------------------
 Center     Atomic                   Forces (Hartrees/Bohr)
 Number     Number              X              Y              Z
 -------------------------------------------------------------------
      1        6          -0.001294335    0.002456413    0.000019378
      2        6          -0.000190411   -0.000918620   -0.000004775
      3        6          -0.000365568    0.000669614   -0.000001297
      4        6           0.000082160   -0.000649945    0.000000586
      5        6           0.000094652    0.000632997   -0.000000636
      6        6          -0.000084866   -0.000621456    0.000000710
      7        6           0.000068660    0.000635230   -0.000000683
      8        6          -0.000100138   -0.000626045    0.000000679
      9        6           0.000008997    0.000522404   -0.000000325
     10        6          -0.000313668   -0.000208394    0.000000264
     11        8           0.000395690   -0.001732941   -0.000005396
     12        8           0.001473744   -0.000763500   -0.000007269
     13        1          -0.000032100    0.000202378   -0.000192689
     14        1          -0.000034239    0.000200942    0.000191275
     15        1           0.000054740   -0.000162419    0.000202638
     16        1           0.000055433   -0.000160568   -0.000200908
     17        1           0.000003026    0.000084666   -0.000221598
     18        1           0.000002845    0.000082485    0.000219677
     19        1          -0.000019947   -0.000085906    0.000204595
     20        1          -0.000019717   -0.000083715   -0.000202671
     21        1           0.000010381    0.000097842   -0.000203074
     22        1           0.000010209    0.000095876    0.000201095
     23        1          -0.000007782   -0.000095296    0.000197676
     24        1          -0.000007570   -0.000092878   -0.000195677
     25        1           0.000008234    0.000099748   -0.000196229
     26        1           0.000008150    0.000097483    0.000194116
     27        1          -0.000032423   -0.000103842    0.000192807
     28        1          -0.000032264   -0.000101844   -0.000191212
     29        1           0.000058525   -0.000040156   -0.000000292
     30        1           0.000034682    0.000079717   -0.000113621
     31        1           0.000033927    0.000079403    0.000113083
     32        1           0.000130975    0.000410327   -0.000000227
 -------------------------------------------------------------------
 Cartesian Forces:  Max     0.002456413 RMS     0.000440996

 GradGradGradGradGradGradGradGradGradGradGradGradGradGradGradGradGradGrad
 Berny optimization.
 Using GEDIIS/GDIIS optimizer.
 FormGI is forming the generalized inverse of G from B-inverse, IUseBI=4.
 Internal  Forces:  Max     0.001656462 RMS     0.000216608
 Search for a local minimum.
 Step number   4 out of a maximum of  179
 All quantities printed in internal units (Hartrees-Bohrs-Radians)
 Mixed Optimization -- En-DIIS/RFO-DIIS
 Swapping is turned off.
 Update second derivatives using D2CorX and points    1    2    3    4
 DE= -1.15D-04 DEPred=-1.01D-04 R= 1.15D+00
 TightC=F SS=  1.41D+00  RLast= 4.65D-02 DXNew= 9.5106D-01 1.3952D-01
 Trust test= 1.15D+00 RLast= 4.65D-02 DXMaxT set to 5.66D-01
 ITU=  1  1  1  0
     Eigenvalues ---    0.00461   0.00461   0.00461   0.00462   0.00462
     Eigenvalues ---    0.00462   0.00462   0.00462   0.00647   0.01086
     Eigenvalues ---    0.02512   0.03524   0.03526   0.03530   0.03531
     Eigenvalues ---    0.03554   0.03560   0.03643   0.03688   0.04454
     Eigenvalues ---    0.04879   0.04880   0.04881   0.04884   0.04886
     Eigenvalues ---    0.04904   0.05208   0.05531   0.05591   0.08310
     Eigenvalues ---    0.08460   0.08470   0.08515   0.08516   0.08522
     Eigenvalues ---    0.08526   0.10120   0.12169   0.12284   0.12292
     Eigenvalues ---    0.12324   0.12325   0.12330   0.12333   0.13304
     Eigenvalues ---    0.15909   0.16000   0.16035   0.16192   0.20959
     Eigenvalues ---    0.21902   0.21904   0.21910   0.21911   0.21916
     Eigenvalues ---    0.21967   0.22325   0.25345   0.26792   0.30037
     Eigenvalues ---    0.30075   0.30077   0.30079   0.30080   0.30083
     Eigenvalues ---    0.30148   0.31769   0.32229   0.32262   0.32280
     Eigenvalues ---    0.32281   0.32281   0.32281   0.32282   0.32285
     Eigenvalues ---    0.32287   0.32287   0.32287   0.32287   0.32287
     Eigenvalues ---    0.32288   0.32288   0.32289   0.32289   0.32302
     Eigenvalues ---    0.33653   0.35694   0.52120   0.52970   0.99653
 En-DIIS/RFO-DIIS IScMMF=        0 using points:     4    3
 RFO step:  Lambda=-1.26458668D-05.
 DidBck=F Rises=F RFO-DIIS coefs:    1.17537   -0.17537
 Iteration  1 RMS(Cart)=  0.00168871 RMS(Int)=  0.00000128
 Iteration  2 RMS(Cart)=  0.00000179 RMS(Int)=  0.00000083
 Iteration  3 RMS(Cart)=  0.00000000 RMS(Int)=  0.00000083
 Variable       Old X    -DE/DX   Delta X   Delta X   Delta X     New X
                                 (Linear)    (Quad)   (Total)
    R1        2.85408  -0.00080   0.00006  -0.00297  -0.00292   2.85116
    R2        2.60614   0.00133   0.00127   0.00232   0.00359   2.60973
    R3        2.33588  -0.00166  -0.00055  -0.00139  -0.00194   2.33394
    R4        2.90312  -0.00044  -0.00134  -0.00084  -0.00219   2.90093
    R5        2.07644   0.00027   0.00066   0.00049   0.00115   2.07759
    R6        2.07644   0.00027   0.00067   0.00048   0.00114   2.07758
    R7        2.91003  -0.00027  -0.00060  -0.00055  -0.00115   2.90887
    R8        2.07275   0.00026   0.00025   0.00063   0.00088   2.07363
    R9        2.07276   0.00025   0.00025   0.00062   0.00087   2.07363
   R10        2.91021  -0.00039  -0.00047  -0.00112  -0.00159   2.90862
   R11        2.08002   0.00023   0.00027   0.00056   0.00082   2.08084
   R12        2.08003   0.00023   0.00027   0.00054   0.00082   2.08084
   R13        2.91051  -0.00038  -0.00056  -0.00102  -0.00158   2.90893
   R14        2.07935   0.00022   0.00030   0.00049   0.00079   2.08014
   R15        2.07936   0.00021   0.00030   0.00048   0.00078   2.08014
   R16        2.91052  -0.00037  -0.00059  -0.00094  -0.00152   2.90899
   R17        2.07972   0.00022   0.00031   0.00051   0.00082   2.08054
   R18        2.07973   0.00022   0.00031   0.00050   0.00081   2.08054
   R19        2.91046  -0.00038  -0.00065  -0.00097  -0.00162   2.90884
   R20        2.07978   0.00022   0.00031   0.00048   0.00080   2.08058
   R21        2.07978   0.00021   0.00032   0.00047   0.00079   2.08058
   R22        2.91099  -0.00033  -0.00060  -0.00079  -0.00139   2.90960
   R23        2.07998   0.00022   0.00032   0.00049   0.00081   2.08078
   R24        2.07998   0.00021   0.00032   0.00047   0.00080   2.08078
   R25        2.90559  -0.00021  -0.00076  -0.00025  -0.00101   2.90458
   R26        2.07818   0.00022   0.00035   0.00047   0.00081   2.07900
   R27        2.07819   0.00022   0.00035   0.00046   0.00081   2.07900
   R28        2.07130   0.00007   0.00036  -0.00011   0.00025   2.07156
   R29        2.07328   0.00014   0.00024   0.00023   0.00047   2.07374
   R30        2.07328   0.00014   0.00025   0.00022   0.00047   2.07374
   R31        1.85686  -0.00027  -0.00013  -0.00042  -0.00055   1.85631
    A1        1.98160  -0.00039  -0.00026  -0.00229  -0.00255   1.97906
    A2        2.18150   0.00008   0.00140   0.00003   0.00143   2.18293
    A3        2.12008   0.00032  -0.00114   0.00226   0.00112   2.12120
    A4        2.03915  -0.00027   0.00124  -0.00145  -0.00022   2.03893
    A5        1.85866   0.00006   0.00048  -0.00046   0.00002   1.85867
    A6        1.85865   0.00006   0.00048  -0.00049  -0.00001   1.85864
    A7        1.92837   0.00011  -0.00012   0.00103   0.00091   1.92928
    A8        1.92839   0.00011  -0.00012   0.00104   0.00092   1.92930
    A9        1.83845  -0.00007  -0.00228   0.00042  -0.00187   1.83658
   A10        1.95520   0.00002   0.00022   0.00030   0.00052   1.95571
   A11        1.91154   0.00004   0.00026   0.00047   0.00072   1.91226
   A12        1.91154   0.00004   0.00026   0.00046   0.00072   1.91226
   A13        1.91561  -0.00005   0.00007  -0.00056  -0.00050   1.91511
   A14        1.91562  -0.00005   0.00007  -0.00058  -0.00051   1.91511
   A15        1.85145   0.00000  -0.00093  -0.00010  -0.00104   1.85042
   A16        1.97266   0.00010   0.00065   0.00041   0.00106   1.97372
   A17        1.91079  -0.00004  -0.00004  -0.00023  -0.00027   1.91052
   A18        1.91079  -0.00004  -0.00003  -0.00025  -0.00028   1.91052
   A19        1.90641  -0.00004   0.00008  -0.00025  -0.00018   1.90623
   A20        1.90642  -0.00004   0.00008  -0.00027  -0.00019   1.90623
   A21        1.85292   0.00005  -0.00083   0.00060  -0.00023   1.85269
   A22        1.97888   0.00001   0.00072  -0.00006   0.00066   1.97954
   A23        1.90652  -0.00002   0.00001  -0.00022  -0.00020   1.90631
   A24        1.90652  -0.00002   0.00002  -0.00023  -0.00021   1.90631
   A25        1.90717   0.00000   0.00002  -0.00001   0.00001   1.90719
   A26        1.90718   0.00000   0.00003  -0.00002   0.00000   1.90718
   A27        1.85338   0.00003  -0.00091   0.00058  -0.00033   1.85305
   A28        1.97880   0.00002   0.00066   0.00006   0.00071   1.97952
   A29        1.90693  -0.00001   0.00003  -0.00009  -0.00006   1.90687
   A30        1.90694  -0.00001   0.00004  -0.00011  -0.00007   1.90687
   A31        1.90678  -0.00001   0.00004  -0.00013  -0.00010   1.90668
   A32        1.90678  -0.00001   0.00005  -0.00015  -0.00010   1.90668
   A33        1.85342   0.00003  -0.00091   0.00045  -0.00046   1.85296
   A34        1.97959   0.00004   0.00062   0.00021   0.00083   1.98042
   A35        1.90676  -0.00002   0.00003  -0.00013  -0.00010   1.90665
   A36        1.90676  -0.00002   0.00004  -0.00015  -0.00011   1.90665
   A37        1.90660  -0.00002   0.00006  -0.00016  -0.00010   1.90651
   A38        1.90661  -0.00002   0.00007  -0.00017  -0.00011   1.90650
   A39        1.85328   0.00003  -0.00092   0.00043  -0.00050   1.85278
   A40        1.97996   0.00002   0.00048   0.00017   0.00065   1.98061
   A41        1.90755  -0.00001   0.00011  -0.00014  -0.00003   1.90752
   A42        1.90755  -0.00001   0.00012  -0.00016  -0.00004   1.90751
   A43        1.90571  -0.00001   0.00004  -0.00011  -0.00007   1.90565
   A44        1.90572  -0.00001   0.00005  -0.00013  -0.00008   1.90564
   A45        1.85306   0.00002  -0.00090   0.00038  -0.00052   1.85254
   A46        1.97392   0.00003   0.00061   0.00016   0.00077   1.97468
   A47        1.90514  -0.00003   0.00000  -0.00029  -0.00029   1.90485
   A48        1.90515  -0.00003   0.00001  -0.00031  -0.00030   1.90485
   A49        1.91128   0.00000   0.00006   0.00011   0.00016   1.91144
   A50        1.91128   0.00000   0.00006   0.00009   0.00015   1.91143
   A51        1.85315   0.00002  -0.00083   0.00025  -0.00058   1.85258
   A52        1.94491   0.00000   0.00023   0.00000   0.00023   1.94514
   A53        1.93780   0.00002  -0.00008   0.00040   0.00033   1.93813
   A54        1.93781   0.00002  -0.00007   0.00039   0.00032   1.93813
   A55        1.88114  -0.00002   0.00003  -0.00035  -0.00032   1.88082
   A56        1.88114  -0.00002   0.00002  -0.00035  -0.00033   1.88081
   A57        1.87827  -0.00001  -0.00014  -0.00013  -0.00027   1.87800
   A58        1.91925  -0.00063  -0.00018  -0.00406  -0.00425   1.91500
    D1       -0.00022   0.00000   0.00001  -0.00037  -0.00036  -0.00058
    D2        2.16359   0.00001   0.00109  -0.00039   0.00070   2.16430
    D3       -2.16405  -0.00001  -0.00107  -0.00033  -0.00141  -2.16546
    D4        3.14125   0.00000  -0.00002   0.00038   0.00036  -3.14158
    D5       -0.97812   0.00001   0.00106   0.00036   0.00142  -0.97670
    D6        0.97742  -0.00001  -0.00110   0.00042  -0.00069   0.97672
    D7        3.14154   0.00000  -0.00002   0.00037   0.00035  -3.14130
    D8        0.00007   0.00000   0.00001  -0.00035  -0.00034  -0.00027
    D9       -3.14158   0.00000   0.00001   0.00001   0.00003  -3.14156
   D10       -1.01183  -0.00002   0.00042  -0.00018   0.00025  -1.01158
   D11        1.01182   0.00002  -0.00041   0.00023  -0.00018   1.01164
   D12        1.01377   0.00003  -0.00146   0.00087  -0.00059   1.01318
   D13       -3.13966   0.00001  -0.00105   0.00068  -0.00037  -3.14002
   D14       -1.11601   0.00005  -0.00188   0.00109  -0.00079  -1.11680
   D15       -1.01375  -0.00003   0.00148  -0.00088   0.00060  -1.01314
   D16        1.11601  -0.00005   0.00189  -0.00107   0.00082   1.11684
   D17        3.13966  -0.00001   0.00106  -0.00066   0.00040   3.14006
   D18       -3.14159   0.00000   0.00000  -0.00001   0.00000   3.14159
   D19       -1.01229  -0.00001   0.00051  -0.00021   0.00030  -1.01199
   D20        1.01228   0.00001  -0.00053   0.00024  -0.00029   1.01199
   D21        1.01417  -0.00003  -0.00052  -0.00041  -0.00093   1.01324
   D22       -3.13972  -0.00003  -0.00001  -0.00062  -0.00062  -3.14034
   D23       -1.11515  -0.00002  -0.00104  -0.00017  -0.00121  -1.11636
   D24       -1.01415   0.00003   0.00053   0.00038   0.00091  -1.01324
   D25        1.11515   0.00002   0.00104   0.00017   0.00121   1.11636
   D26        3.13972   0.00003   0.00000   0.00062   0.00062   3.14035
   D27       -3.14158   0.00000   0.00000   0.00001   0.00001  -3.14158
   D28       -1.01016  -0.00001   0.00053  -0.00020   0.00033  -1.00983
   D29        1.01016   0.00001  -0.00054   0.00024  -0.00030   1.00987
   D30        1.00985   0.00001  -0.00044   0.00020  -0.00024   1.00960
   D31        3.14127   0.00000   0.00009  -0.00001   0.00008   3.14135
   D32       -1.12159   0.00002  -0.00098   0.00044  -0.00055  -1.12214
   D33       -1.00982  -0.00001   0.00046  -0.00022   0.00024  -1.00958
   D34        1.12161  -0.00002   0.00099  -0.00043   0.00056   1.12217
   D35       -3.14125   0.00000  -0.00008   0.00001  -0.00007  -3.14132
   D36       -3.14159   0.00000   0.00000   0.00000   0.00000  -3.14159
   D37       -1.01042  -0.00001   0.00052  -0.00020   0.00032  -1.01010
   D38        1.01042   0.00001  -0.00053   0.00023  -0.00031   1.01011
   D39        1.01054   0.00002  -0.00052   0.00032  -0.00020   1.01033
   D40       -3.14148   0.00001  -0.00001   0.00012   0.00012  -3.14136
   D41       -1.12064   0.00003  -0.00106   0.00055  -0.00051  -1.12115
   D42       -1.01052  -0.00002   0.00053  -0.00035   0.00018  -1.01034
   D43        1.12065  -0.00003   0.00105  -0.00055   0.00050   1.12115
   D44        3.14149  -0.00001   0.00000  -0.00013  -0.00013   3.14137
   D45        3.14159   0.00000   0.00000   0.00000   0.00001  -3.14159
   D46       -1.01024  -0.00001   0.00053  -0.00016   0.00038  -1.00986
   D47        1.01023   0.00001  -0.00054   0.00020  -0.00034   1.00989
   D48        1.01033   0.00001  -0.00051   0.00018  -0.00033   1.01000
   D49       -3.14150   0.00000   0.00002   0.00002   0.00004  -3.14146
   D50       -1.12103   0.00002  -0.00105   0.00037  -0.00068  -1.12171
   D51       -1.01033  -0.00001   0.00053  -0.00020   0.00033  -1.01000
   D52        1.12102  -0.00002   0.00106  -0.00036   0.00070   1.12172
   D53        3.14149   0.00000  -0.00001  -0.00001  -0.00002   3.14147
   D54       -3.14159   0.00000   0.00000   0.00000   0.00000   3.14159
   D55       -1.01055  -0.00001   0.00046  -0.00013   0.00033  -1.01021
   D56        1.01054   0.00001  -0.00048   0.00016  -0.00032   1.01022
   D57        1.01015   0.00001  -0.00051   0.00014  -0.00037   1.00979
   D58        3.14120   0.00000  -0.00005   0.00002  -0.00003   3.14117
   D59       -1.12090   0.00002  -0.00099   0.00030  -0.00069  -1.12159
   D60       -1.01014  -0.00001   0.00052  -0.00018   0.00034  -1.00980
   D61        1.12090  -0.00002   0.00099  -0.00031   0.00068   1.12158
   D62       -3.14119   0.00000   0.00004  -0.00002   0.00002  -3.14117
   D63        3.14159   0.00000   0.00000   0.00000   0.00000   3.14159
   D64       -1.00927   0.00000   0.00048   0.00004   0.00052  -1.00875
   D65        1.00926   0.00000  -0.00049   0.00000  -0.00049   1.00876
   D66        1.00953   0.00001  -0.00050   0.00015  -0.00036   1.00917
   D67       -3.14134   0.00001  -0.00002   0.00018   0.00016  -3.14117
   D68       -1.12280   0.00001  -0.00100   0.00015  -0.00085  -1.12366
   D69       -1.00953  -0.00001   0.00052  -0.00018   0.00034  -1.00918
   D70        1.12280  -0.00001   0.00100  -0.00014   0.00086   1.12366
   D71        3.14133  -0.00001   0.00003  -0.00018  -0.00015   3.14117
   D72        3.14159   0.00000  -0.00001   0.00001   0.00000   3.14159
   D73       -1.04441  -0.00001   0.00013  -0.00017  -0.00004  -1.04445
   D74        1.04441   0.00001  -0.00014   0.00019   0.00004   1.04445
   D75        1.01270   0.00001  -0.00047   0.00020  -0.00027   1.01243
   D76        3.10988   0.00001  -0.00033   0.00002  -0.00031   3.10958
   D77       -1.08448   0.00002  -0.00060   0.00038  -0.00022  -1.08470
   D78       -1.01270  -0.00001   0.00046  -0.00021   0.00025  -1.01245
   D79        1.08448  -0.00002   0.00060  -0.00039   0.00021   1.08469
   D80       -3.10988  -0.00001   0.00033  -0.00004   0.00029  -3.10959
         Item               Value     Threshold  Converged?
 Maximum Force            0.001656     0.000450     NO 
 RMS     Force            0.000217     0.000300     YES
 Maximum Displacement     0.011833     0.001800     NO 
 RMS     Displacement     0.001690     0.001200     NO 
 Predicted change in Energy=-1.144333D-05
 GradGradGradGradGradGradGradGradGradGradGradGradGradGradGradGradGradGrad

                          Input orientation:                          
 ---------------------------------------------------------------------
 Center     Atomic      Atomic             Coordinates (Angstroms)
 Number     Number       Type             X           Y           Z
 ---------------------------------------------------------------------
      1          6           0      -17.874371    0.237251    0.000206
      2          6           0      -16.496449    0.851835   -0.000062
      3          6           0      -15.305806   -0.117146    0.000166
      4          6           0      -13.956980    0.624570   -0.000092
      5          6           0      -12.745879   -0.325322    0.000134
      6          6           0      -11.392733    0.408541   -0.000098
      7          6           0      -10.181502   -0.541508    0.000125
      8          6           0       -8.827733    0.191106   -0.000097
      9          6           0       -7.616070   -0.758912    0.000131
     10          6           0       -6.268640   -0.019372   -0.000093
     11          8           0      -17.858792   -1.143669   -0.000109
     12          8           0      -18.934255    0.871312    0.000063
     13          1           0      -16.451787    1.517613   -0.873821
     14          1           0      -16.451720    1.518137    0.873287
     15          1           0      -15.366997   -0.774275    0.876833
     16          1           0      -15.367062   -0.774768   -0.876125
     17          1           0      -13.900713    1.283443   -0.880557
     18          1           0      -13.900652    1.283931    0.880004
     19          1           0      -12.801923   -0.983844    0.880413
     20          1           0      -12.801969   -0.984311   -0.879792
     21          1           0      -11.337089    1.067261   -0.880513
     22          1           0      -11.337045    1.067724    0.879967
     23          1           0      -10.237248   -1.200320    0.880492
     24          1           0      -10.237285   -1.200775   -0.879898
     25          1           0       -8.770785    0.849982   -0.880475
     26          1           0       -8.770751    0.850441    0.879936
     27          1           0       -7.673941   -1.417123    0.879766
     28          1           0       -7.673975   -1.417581   -0.879157
     29          1           0       -5.426330   -0.720950    0.000082
     30          1           0       -6.170732    0.621059   -0.885812
     31          1           0       -6.170698    0.621531    0.885284
     32          1           0      -18.779689   -1.485562   -0.000188
 ---------------------------------------------------------------------
                    Distance matrix (angstroms):
                    1          2          3          4          5
     1  C    0.000000
     2  C    1.508769   0.000000
     3  C    2.592899   1.535107   0.000000
     4  C    3.936492   2.549618   1.539310   0.000000
     5  C    5.159255   3.930963   2.568377   1.539175   0.000000
     6  C    6.483901   5.122932   3.948226   2.573331   1.539338
     7  C    7.732186   6.466835   5.141845   3.951451   2.573474
     8  C    9.046756   7.697127   6.485402   5.147530   3.952034
     9  C   10.306556   9.025278   7.716470   6.490082   5.148102
    10  C   11.608568  10.264847   9.037695   7.715260   6.484462
    11  O    1.381008   2.416198   2.751634   4.283785   5.177989
    12  O    1.235066   2.437884   3.760678   4.983388   6.303009
    13  H    2.104043   1.099413   2.179349   2.790159   4.230125
    14  H    2.104013   1.099408   2.179360   2.790158   4.230129
    15  H    2.842285   2.165373   1.097319   2.171155   2.800075
    16  H    2.842312   2.165372   1.097318   2.171156   2.800077
    17  H    4.202406   2.774779   2.170623   1.101135   2.167345
    18  H    4.202383   2.774776   2.170619   1.101135   2.167341
    19  H    5.291083   4.218350   2.792029   2.167127   1.100764
    20  H    5.291113   4.218358   2.792043   2.167123   1.100764
    21  H    6.648356   5.238377   4.234280   2.799097   2.167837
    22  H    6.648331   5.238369   4.234269   2.799098   2.167833
    23  H    7.820944   6.645624   5.257235   4.235806   2.798908
    24  H    7.820971   6.645634   5.257249   4.235808   2.798914
    25  H    9.166587   7.775668   6.664635   5.265216   4.237710
    26  H    9.166560   7.775655   6.664620   5.265210   4.237702
    27  H   10.371083   9.151990   7.791598   6.664776   5.262161
    28  H   10.371106   9.152000   7.791610   6.664780   5.262167
    29  H   12.484866  11.181287   9.897910   8.636111   7.330234
    30  H   11.743402  10.366206   9.207576   7.836463   6.701723
    31  H   11.743381  10.366195   9.207566   7.836458   6.701719
    32  H    1.946198   3.267508   3.733688   5.264141   6.144348
                    6          7          8          9         10
     6  C    0.000000
     7  C    1.539374   0.000000
     8  C    2.574199   1.539291   0.000000
     9  C    3.952990   2.574628   1.539695   0.000000
    10  C    5.141929   3.947546   2.567734   1.537038   0.000000
    11  O    6.649758   7.700868   9.129165  10.249946  11.644556
    12  O    7.555708   8.866044  10.129387  11.434988  12.696895
    13  H    5.252376   6.657344   7.787760   9.166038  10.335483
    14  H    5.252367   6.657341   7.787747   9.166028  10.335466
    15  H    4.238259   5.264234   6.668054   7.800367   9.171641
    16  H    4.238271   5.264243   6.668071   7.800382   9.171660
    17  H    2.798326   4.235396   5.263415   6.666601   7.792374
    18  H    2.798312   4.235386   5.263398   6.666586   7.792354
    19  H    2.167914   2.799495   4.236743   5.264842   6.662529
    20  H    2.167912   2.799495   4.236746   5.264847   6.662535
    21  H    1.100972   2.167728   2.799938   4.237503   5.257860
    22  H    1.100972   2.167724   2.799932   4.237495   5.257852
    23  H    2.167721   1.100993   2.167541   2.800080   4.233192
    24  H    2.167718   1.100993   2.167538   2.800083   4.233192
    25  H    2.800811   2.168369   1.101103   2.167343   2.791341
    26  H    2.800808   2.168366   1.101103   2.167339   2.791341
    27  H    4.235165   2.797916   2.166055   1.100158   2.168578
    28  H    4.235166   2.797917   2.166052   1.100158   2.168574
    29  H    6.072373   4.758557   3.521561   2.190069   1.096220
    30  H    5.300843   4.268808   2.833549   2.185913   1.097377
    31  H    5.300841   4.268807   2.833549   2.185913   1.097378
    32  H    7.625926   8.649858  10.092207  11.187243  12.596669
                   11         12         13         14         15
    11  O    0.000000
    12  O    2.284025   0.000000
    13  H    3.134559   2.709986   0.000000
    14  H    3.134945   2.709960   1.747108   0.000000
    15  H    2.667306   4.025172   3.081283   2.536097   0.000000
    16  H    2.666873   4.025190   2.536069   3.081289   1.752958
    17  H    4.725722   5.126586   2.561807   3.104624   3.077761
    18  H    4.725961   5.126569   3.104641   2.561805   2.527131
    19  H    5.135444   6.467002   4.759845   4.425040   2.573624
    20  H    5.135241   6.467026   4.425023   4.759855   3.115962
    21  H    6.942329   7.650538   5.134490   5.425731   4.766516
    22  H    6.942477   7.650518   5.425749   5.134474   4.430970
    23  H    7.672457   8.983582   7.006088   6.783047   5.147413
    24  H    7.672331   8.983605   6.783045   7.006094   5.438930
    25  H    9.345671  10.201565   7.709965   7.906888   7.016863
    26  H    9.345772  10.201541   7.906902   7.709939   6.793393
    27  H   10.226444  11.524126   9.420102   9.255550   7.719869
    28  H   10.226351  11.524148   9.255559   9.420102   7.917067
    29  H   12.439647  13.601447  11.284306  11.284292   9.979399
    30  H   11.853669  12.796676  10.320079  10.468901   9.467057
    31  H   11.853750  12.796656  10.468916  10.320052   9.301627
    32  H    0.982314   2.361937   3.898900   3.899307   3.594657
                   16         17         18         19         20
    16  H    0.000000
    17  H    2.527139   0.000000
    18  H    3.077757   1.760561   0.000000
    19  H    3.115939   3.073913   2.519922   0.000000
    20  H    2.573641   2.519910   3.073908   1.760205   0.000000
    21  H    4.431001   2.572723   3.117406   3.074675   2.520877
    22  H    4.766517   3.117431   2.572709   2.520873   3.074671
    23  H    5.438915   4.763544   4.426289   2.573795   3.118181
    24  H    5.147437   4.426290   4.763537   3.118192   2.573802
    25  H    6.793431   5.148209   5.440877   4.765891   4.428890
    26  H    7.016864   5.440895   5.148185   4.428877   4.765887
    27  H    7.917063   7.011739   6.787314   5.146254   5.438753
    28  H    7.719897   6.787327   7.011729   5.438756   5.146265
    29  H    9.979419   8.752616   8.752597   7.432595   7.432603
    30  H    9.301662   7.758311   7.956706   7.047549   6.822796
    31  H    9.467065   7.956724   7.758286   6.822785   7.047551
    32  H    3.594233   5.678630   5.678893   6.063074   6.062846
                   21         22         23         24         25
    21  H    0.000000
    22  H    1.760480   0.000000
    23  H    3.074526   2.520630   0.000000
    24  H    2.520626   3.074522   1.760390   0.000000
    25  H    2.575486   3.119656   3.074940   2.521156   0.000000
    26  H    3.119661   2.575476   2.521157   3.074935   1.760411
    27  H    4.763339   4.426375   2.572459   3.116722   3.072667
    28  H    4.426382   4.763333   3.116719   2.572463   2.518896
    29  H    6.237806   6.237796   4.914249   4.914253   3.798498
    30  H    5.185592   5.477980   4.793099   4.456003   2.610117
    31  H    5.477984   5.185581   4.456006   4.793099   3.151277
    32  H    7.917333   7.917506   8.592454   8.592302  10.315417
                   26         27         28         29         30
    26  H    0.000000
    27  H    2.518896   0.000000
    28  H    3.072662   1.758924   0.000000
    29  H    3.798495   2.512022   2.512024   0.000000
    30  H    3.151282   3.087246   2.532950   1.771985   0.000000
    31  H    2.610115   2.532958   3.087243   1.771982   1.771096
    32  H   10.315540  11.140765  11.140651  13.375232  12.814366
                   31         32
    31  H    0.000000
    32  H   12.814466   0.000000
 Stoichiometry    C10H20O2
 Framework group  C1[X(C10H20O2)]
 Deg. of freedom    90
 Full point group                 C1      NOp   1
 Largest Abelian subgroup         C1      NOp   1
 Largest concise Abelian subgroup C1      NOp   1
                         Standard orientation:                         
 ---------------------------------------------------------------------
 Center     Atomic      Atomic             Coordinates (Angstroms)
 Number     Number       Type             X           Y           Z
 ---------------------------------------------------------------------
      1          6           0        4.879766   -0.051210    0.000193
      2          6           0        3.525074   -0.715434   -0.000076
      3          6           0        2.300023    0.209664    0.000153
      4          6           0        0.979026   -0.580552   -0.000105
      5          6           0       -0.265775    0.324728    0.000121
      6          6           0       -1.591375   -0.457797   -0.000112
      7          6           0       -2.836312    0.447634    0.000112
      8          6           0       -4.162580   -0.333665   -0.000110
      9          6           0       -5.407948    0.571719    0.000118
     10          6           0       -6.727629   -0.216271   -0.000106
     11          8           0        4.814043    1.328233   -0.000122
     12          8           0        5.961979   -0.646359    0.000049
     13          1           0        3.504622   -1.382395   -0.873834
     14          1           0        3.504575   -1.382921    0.873274
     15          1           0        2.337308    0.868582    0.876820
     16          1           0        2.337355    0.869077   -0.876138
     17          1           0        0.946727   -1.241033   -0.880570
     18          1           0        0.946684   -1.241523    0.879991
     19          1           0       -0.233685    0.984850    0.880399
     20          1           0       -0.233657    0.985319   -0.879806
     21          1           0       -1.623057   -1.118104   -0.880526
     22          1           0       -1.623085   -1.118568    0.879953
     23          1           0       -2.804531    1.108036    0.880478
     24          1           0       -2.804510    1.108492   -0.879912
     25          1           0       -4.195560   -0.994175   -0.880489
     26          1           0       -4.195578   -0.994635    0.879922
     27          1           0       -5.374021    1.231597    0.879753
     28          1           0       -5.374004    1.232057   -0.879171
     29          1           0       -7.594864    0.454252    0.000069
     30          1           0       -6.802211   -0.859835   -0.885826
     31          1           0       -6.802229   -0.860308    0.885270
     32          1           0        5.721915    1.703347   -0.000201
 ---------------------------------------------------------------------
 Rotational constants (GHZ):      5.2214423      0.1670913      0.1633792
 Standard basis: 6-31G (6D, 7F)
 There are   148 symmetry adapted cartesian basis functions of A   symmetry.
 There are   148 symmetry adapted basis functions of A   symmetry.
   148 basis functions,   344 primitive gaussians,   148 cartesian basis functions
    48 alpha electrons       48 beta electrons
       nuclear repulsion energy       662.8511597837 Hartrees.
 NAtoms=   32 NActive=   32 NUniq=   32 SFac= 1.00D+00 NAtFMM=   60 NAOKFM=F Big=F
 Integral buffers will be    262144 words long.
 Raffenetti 2 integral format.
 Two-electron integral symmetry is turned on.
 One-electron integrals computed using PRISM.
 NBasis=   148 RedAO= T EigKep=  3.45D-03  NBF=   148
 NBsUse=   148 1.00D-06 EigRej= -1.00D+00 NBFU=   148
 Initial guess from the checkpoint file:  "C:\Users\GHS Azim Shah\Desktop\comp8.chk"
 B after Tr=     0.000000    0.000000    0.000000
         Rot=    1.000000    0.000009   -0.000001   -0.000030 Ang=   0.00 deg.
 Requested convergence on RMS density matrix=1.00D-08 within 128 cycles.
 Requested convergence on MAX density matrix=1.00D-06.
 Requested convergence on             energy=1.00D-06.
 No special actions if energy rises.
 SCF Done:  E(RB3LYP) =  -543.437123224     A.U. after    8 cycles
            NFock=  8  Conv=0.78D-08     -V/T= 2.0058
 Calling FoFJK, ICntrl=      2127 FMM=F ISym2X=0 I1Cent= 0 IOpClX= 0 NMat=1 NMatS=1 NMatT=0.
 ***** Axes restored to original set *****
 -------------------------------------------------------------------
 Center     Atomic                   Forces (Hartrees/Bohr)
 Number     Number              X              Y              Z
 -------------------------------------------------------------------
      1        6          -0.000257156    0.000747387   -0.000075369
      2        6          -0.000005165    0.000309379    0.000025585
      3        6           0.000029860   -0.000162944   -0.000000341
      4        6           0.000094311    0.000176947    0.000002112
      5        6          -0.000027328   -0.000187154   -0.000001582
      6        6           0.000004454    0.000196780    0.000001313
      7        6          -0.000017645   -0.000195398   -0.000001401
      8        6           0.000010100    0.000208853    0.000001351
      9        6          -0.000040094   -0.000189659   -0.000001256
     10        6           0.000004315    0.000051835    0.000001244
     11        8          -0.000135704   -0.000447780    0.000019290
     12        8           0.000384829   -0.000390919    0.000028475
     13        1           0.000031386   -0.000069925    0.000007254
     14        1           0.000040565   -0.000064450   -0.000007636
     15        1          -0.000004426    0.000048026    0.000004758
     16        1          -0.000005544    0.000049000   -0.000003670
     17        1          -0.000002993   -0.000027377   -0.000012283
     18        1          -0.000002835   -0.000027082    0.000012007
     19        1           0.000006812    0.000030313    0.000009183
     20        1           0.000006897    0.000029954   -0.000008976
     21        1          -0.000002988   -0.000034209   -0.000008780
     22        1          -0.000003012   -0.000033919    0.000008647
     23        1           0.000002137    0.000033649    0.000010543
     24        1           0.000002098    0.000033316   -0.000010393
     25        1          -0.000003936   -0.000034152   -0.000008833
     26        1          -0.000003915   -0.000033813    0.000008749
     27        1           0.000018166    0.000042754    0.000004891
     28        1           0.000018149    0.000042408   -0.000004762
     29        1          -0.000020801   -0.000006630   -0.000000376
     30        1          -0.000003298   -0.000007138   -0.000000199
     31        1          -0.000003566   -0.000007122   -0.000000226
     32        1          -0.000113672   -0.000080934    0.000000682
 -------------------------------------------------------------------
 Cartesian Forces:  Max     0.000747387 RMS     0.000127671

 GradGradGradGradGradGradGradGradGradGradGradGradGradGradGradGradGradGrad
 Berny optimization.
 Using GEDIIS/GDIIS optimizer.
 FormGI is forming the generalized inverse of G from B-inverse, IUseBI=4.
 Internal  Forces:  Max     0.000530896 RMS     0.000071703
 Search for a local minimum.
 Step number   5 out of a maximum of  179
 All quantities printed in internal units (Hartrees-Bohrs-Radians)
 Mixed Optimization -- En-DIIS/RFO-DIIS
 Swapping is turned off.
 Update second derivatives using D2CorX and points    1    2    3    4    5
 DE= -1.11D-05 DEPred=-1.14D-05 R= 9.72D-01
 TightC=F SS=  1.41D+00  RLast= 1.09D-02 DXNew= 9.5106D-01 3.2818D-02
 Trust test= 9.72D-01 RLast= 1.09D-02 DXMaxT set to 5.66D-01
 ITU=  1  1  1  1  0
     Eigenvalues ---    0.00461   0.00461   0.00461   0.00462   0.00462
     Eigenvalues ---    0.00462   0.00462   0.00462   0.00647   0.01088
     Eigenvalues ---    0.02512   0.03519   0.03521   0.03526   0.03526
     Eigenvalues ---    0.03549   0.03554   0.03638   0.03685   0.04542
     Eigenvalues ---    0.04878   0.04879   0.04880   0.04883   0.04885
     Eigenvalues ---    0.04897   0.05192   0.05528   0.05590   0.08315
     Eigenvalues ---    0.08471   0.08487   0.08522   0.08524   0.08531
     Eigenvalues ---    0.08533   0.10232   0.12175   0.12292   0.12298
     Eigenvalues ---    0.12330   0.12330   0.12336   0.12338   0.13305
     Eigenvalues ---    0.15900   0.16000   0.16055   0.16119   0.20907
     Eigenvalues ---    0.21868   0.21902   0.21910   0.21910   0.21918
     Eigenvalues ---    0.21965   0.22462   0.25849   0.27686   0.30006
     Eigenvalues ---    0.30061   0.30076   0.30080   0.30083   0.30095
     Eigenvalues ---    0.30141   0.32079   0.32231   0.32257   0.32272
     Eigenvalues ---    0.32280   0.32281   0.32281   0.32282   0.32284
     Eigenvalues ---    0.32285   0.32287   0.32287   0.32287   0.32287
     Eigenvalues ---    0.32288   0.32288   0.32289   0.32289   0.32712
     Eigenvalues ---    0.33738   0.36127   0.49146   0.53515   0.94715
 En-DIIS/RFO-DIIS IScMMF=        0 using points:     5    4    3
 RFO step:  Lambda=-1.29639540D-06.
 DidBck=F Rises=F RFO-DIIS coefs:    0.93305    0.09771   -0.03075
 Iteration  1 RMS(Cart)=  0.00048594 RMS(Int)=  0.00000029
 Iteration  2 RMS(Cart)=  0.00000026 RMS(Int)=  0.00000019
 Variable       Old X    -DE/DX   Delta X   Delta X   Delta X     New X
                                 (Linear)    (Quad)   (Total)
    R1        2.85116   0.00018   0.00021   0.00011   0.00032   2.85148
    R2        2.60973   0.00053  -0.00002   0.00109   0.00107   2.61080
    R3        2.33394  -0.00053   0.00003  -0.00063  -0.00060   2.33334
    R4        2.90093   0.00004  -0.00009   0.00014   0.00005   2.90098
    R5        2.07759  -0.00005   0.00004  -0.00011  -0.00008   2.07751
    R6        2.07758  -0.00004   0.00004  -0.00011  -0.00007   2.07751
    R7        2.90887   0.00006  -0.00003   0.00017   0.00014   2.90902
    R8        2.07363  -0.00002  -0.00002   0.00000  -0.00002   2.07361
    R9        2.07363  -0.00003  -0.00001  -0.00001  -0.00002   2.07361
   R10        2.90862   0.00000   0.00002  -0.00012  -0.00009   2.90852
   R11        2.08084  -0.00001  -0.00001   0.00004   0.00003   2.08087
   R12        2.08084  -0.00001  -0.00001   0.00003   0.00003   2.08087
   R13        2.90893   0.00000   0.00001  -0.00009  -0.00008   2.90884
   R14        2.08014  -0.00001   0.00000   0.00001   0.00001   2.08016
   R15        2.08014  -0.00001   0.00000   0.00001   0.00001   2.08015
   R16        2.90899   0.00001   0.00000  -0.00004  -0.00004   2.90895
   R17        2.08054  -0.00001   0.00000   0.00001   0.00001   2.08054
   R18        2.08054  -0.00001   0.00000   0.00001   0.00001   2.08054
   R19        2.90884   0.00001  -0.00001  -0.00004  -0.00005   2.90879
   R20        2.08058  -0.00001   0.00000   0.00001   0.00001   2.08059
   R21        2.08058  -0.00001   0.00000   0.00001   0.00001   2.08058
   R22        2.90960   0.00002  -0.00001   0.00002   0.00001   2.90961
   R23        2.08078  -0.00001   0.00000   0.00000   0.00001   2.08079
   R24        2.08078  -0.00001   0.00000   0.00000   0.00001   2.08079
   R25        2.90458  -0.00001  -0.00007   0.00002  -0.00004   2.90454
   R26        2.07900  -0.00002   0.00001  -0.00003  -0.00002   2.07898
   R27        2.07900  -0.00002   0.00001  -0.00003  -0.00002   2.07898
   R28        2.07156  -0.00001   0.00005  -0.00008  -0.00003   2.07152
   R29        2.07374   0.00000   0.00001   0.00000   0.00001   2.07375
   R30        2.07374   0.00000   0.00001  -0.00001   0.00001   2.07375
   R31        1.85631   0.00013   0.00001   0.00019   0.00020   1.85650
    A1        1.97906   0.00029   0.00012   0.00074   0.00086   1.97992
    A2        2.18293   0.00001   0.00015  -0.00002   0.00013   2.18306
    A3        2.12120  -0.00031  -0.00027  -0.00072  -0.00099   2.12021
    A4        2.03893   0.00002   0.00023  -0.00019   0.00004   2.03897
    A5        1.85867   0.00001   0.00008   0.00001   0.00009   1.85877
    A6        1.85864   0.00002   0.00008   0.00011   0.00020   1.85884
    A7        1.92928  -0.00004  -0.00008  -0.00020  -0.00028   1.92900
    A8        1.92930  -0.00005  -0.00008  -0.00022  -0.00030   1.92900
    A9        1.83658   0.00004  -0.00028   0.00059   0.00031   1.83690
   A10        1.95571   0.00001   0.00000   0.00006   0.00007   1.95578
   A11        1.91226  -0.00001   0.00000  -0.00009  -0.00010   1.91217
   A12        1.91226  -0.00002   0.00000  -0.00010  -0.00010   1.91216
   A13        1.91511   0.00000   0.00005  -0.00012  -0.00008   1.91504
   A14        1.91511   0.00000   0.00005  -0.00011  -0.00007   1.91505
   A15        1.85042   0.00002  -0.00009   0.00038   0.00029   1.85070
   A16        1.97372  -0.00007   0.00004  -0.00029  -0.00025   1.97347
   A17        1.91052   0.00002   0.00001  -0.00002  -0.00001   1.91051
   A18        1.91052   0.00002   0.00001  -0.00002  -0.00001   1.91051
   A19        1.90623   0.00002   0.00002  -0.00003   0.00000   1.90623
   A20        1.90623   0.00002   0.00003  -0.00002   0.00000   1.90623
   A21        1.85269   0.00001  -0.00013   0.00043   0.00030   1.85299
   A22        1.97954  -0.00008   0.00008  -0.00041  -0.00032   1.97922
   A23        1.90631   0.00002   0.00002   0.00002   0.00003   1.90634
   A24        1.90631   0.00002   0.00002   0.00002   0.00004   1.90634
   A25        1.90719   0.00002   0.00000  -0.00001  -0.00001   1.90718
   A26        1.90718   0.00002   0.00000  -0.00001   0.00000   1.90718
   A27        1.85305   0.00000  -0.00014   0.00045   0.00031   1.85336
   A28        1.97952  -0.00007   0.00007  -0.00035  -0.00029   1.97923
   A29        1.90687   0.00002   0.00001  -0.00001   0.00000   1.90687
   A30        1.90687   0.00002   0.00001  -0.00001   0.00000   1.90687
   A31        1.90668   0.00002   0.00001  -0.00001   0.00000   1.90668
   A32        1.90668   0.00002   0.00001  -0.00001   0.00000   1.90668
   A33        1.85296   0.00001  -0.00013   0.00045   0.00032   1.85328
   A34        1.98042  -0.00006   0.00005  -0.00030  -0.00025   1.98017
   A35        1.90665   0.00001   0.00001  -0.00003  -0.00001   1.90664
   A36        1.90665   0.00001   0.00001  -0.00002  -0.00001   1.90664
   A37        1.90651   0.00002   0.00002  -0.00002   0.00000   1.90650
   A38        1.90650   0.00002   0.00002  -0.00002   0.00000   1.90650
   A39        1.85278   0.00001  -0.00013   0.00045   0.00032   1.85309
   A40        1.98061  -0.00006   0.00004  -0.00031  -0.00027   1.98034
   A41        1.90752   0.00001   0.00002  -0.00003  -0.00001   1.90751
   A42        1.90751   0.00001   0.00002  -0.00003   0.00000   1.90751
   A43        1.90565   0.00002   0.00001  -0.00001   0.00000   1.90565
   A44        1.90564   0.00002   0.00001  -0.00001   0.00001   1.90565
   A45        1.85254   0.00001  -0.00012   0.00043   0.00031   1.85286
   A46        1.97468  -0.00006   0.00006  -0.00031  -0.00025   1.97443
   A47        1.90485   0.00002   0.00002   0.00004   0.00006   1.90491
   A48        1.90485   0.00002   0.00002   0.00004   0.00006   1.90491
   A49        1.91144   0.00000   0.00000  -0.00009  -0.00009   1.91135
   A50        1.91143   0.00000   0.00000  -0.00009  -0.00009   1.91135
   A51        1.85258   0.00001  -0.00011   0.00046   0.00035   1.85293
   A52        1.94514  -0.00003   0.00003  -0.00016  -0.00013   1.94500
   A53        1.93813   0.00000  -0.00004   0.00007   0.00004   1.93817
   A54        1.93813   0.00000  -0.00003   0.00007   0.00004   1.93817
   A55        1.88082   0.00001   0.00003  -0.00003   0.00000   1.88081
   A56        1.88081   0.00001   0.00003  -0.00002   0.00000   1.88081
   A57        1.87800   0.00001  -0.00001   0.00007   0.00006   1.87806
   A58        1.91500   0.00007   0.00025  -0.00016   0.00009   1.91509
    D1       -0.00058   0.00001   0.00003   0.00094   0.00096   0.00038
    D2        2.16430  -0.00002   0.00014   0.00055   0.00069   2.16499
    D3       -2.16546   0.00004  -0.00009   0.00127   0.00117  -2.16429
    D4       -3.14158  -0.00001  -0.00003  -0.00118  -0.00120   3.14040
    D5       -0.97670  -0.00004   0.00009  -0.00157  -0.00147  -0.97818
    D6        0.97672   0.00001  -0.00015  -0.00085  -0.00100   0.97573
    D7       -3.14130  -0.00001  -0.00003  -0.00104  -0.00106   3.14083
    D8       -0.00027   0.00001   0.00003   0.00099   0.00102   0.00074
    D9       -3.14156   0.00000   0.00000  -0.00004  -0.00004   3.14159
   D10       -1.01158  -0.00001   0.00006  -0.00021  -0.00015  -1.01173
   D11        1.01164   0.00000  -0.00006   0.00014   0.00008   1.01172
   D12        1.01318   0.00000  -0.00022   0.00026   0.00004   1.01323
   D13       -3.14002  -0.00001  -0.00016   0.00009  -0.00007  -3.14010
   D14       -1.11680   0.00000  -0.00028   0.00043   0.00016  -1.11664
   D15       -1.01314   0.00001   0.00022  -0.00021   0.00001  -1.01313
   D16        1.11684   0.00000   0.00028  -0.00038  -0.00011   1.11673
   D17        3.14006   0.00001   0.00016  -0.00003   0.00013   3.14019
   D18        3.14159   0.00000   0.00000   0.00001   0.00001  -3.14158
   D19       -1.01199  -0.00001   0.00007  -0.00024  -0.00017  -1.01216
   D20        1.01199   0.00001  -0.00007   0.00026   0.00018   1.01218
   D21        1.01324   0.00001  -0.00003   0.00017   0.00014   1.01338
   D22       -3.14034   0.00000   0.00004  -0.00008  -0.00004  -3.14038
   D23       -1.11636   0.00002  -0.00010   0.00041   0.00031  -1.11604
   D24       -1.01324  -0.00001   0.00003  -0.00015  -0.00012  -1.01336
   D25        1.11636  -0.00002   0.00010  -0.00040  -0.00030   1.11606
   D26        3.14035   0.00000  -0.00004   0.00009   0.00005   3.14039
   D27       -3.14158   0.00000   0.00000   0.00000   0.00000  -3.14158
   D28       -1.00983  -0.00002   0.00007  -0.00028  -0.00021  -1.01004
   D29        1.00987   0.00001  -0.00007   0.00027   0.00020   1.01006
   D30        1.00960   0.00001  -0.00006   0.00024   0.00018   1.00979
   D31        3.14135   0.00000   0.00001  -0.00004  -0.00003   3.14133
   D32       -1.12214   0.00003  -0.00014   0.00052   0.00038  -1.12175
   D33       -1.00958  -0.00001   0.00006  -0.00024  -0.00018  -1.00976
   D34        1.12217  -0.00003   0.00014  -0.00052  -0.00039   1.12178
   D35       -3.14132   0.00000  -0.00001   0.00003   0.00002  -3.14130
   D36       -3.14159   0.00000   0.00000   0.00000   0.00000  -3.14159
   D37       -1.01010  -0.00001   0.00007  -0.00027  -0.00020  -1.01030
   D38        1.01011   0.00001  -0.00007   0.00026   0.00019   1.01030
   D39        1.01033   0.00001  -0.00008   0.00026   0.00019   1.01052
   D40       -3.14136   0.00000  -0.00001   0.00000  -0.00001  -3.14137
   D41       -1.12115   0.00003  -0.00015   0.00053   0.00038  -1.12077
   D42       -1.01034  -0.00001   0.00008  -0.00026  -0.00018  -1.01052
   D43        1.12115  -0.00003   0.00015  -0.00053  -0.00038   1.12078
   D44        3.14137   0.00000   0.00001   0.00000   0.00001   3.14138
   D45       -3.14159   0.00000   0.00000   0.00000   0.00000  -3.14159
   D46       -1.00986  -0.00001   0.00007  -0.00026  -0.00019  -1.01005
   D47        1.00989   0.00001  -0.00007   0.00025   0.00018   1.01006
   D48        1.01000   0.00001  -0.00007   0.00026   0.00019   1.01020
   D49       -3.14146   0.00000   0.00000   0.00001   0.00001  -3.14145
   D50       -1.12171   0.00003  -0.00014   0.00051   0.00037  -1.12134
   D51       -1.01000  -0.00001   0.00007  -0.00026  -0.00019  -1.01019
   D52        1.12172  -0.00003   0.00014  -0.00051  -0.00038   1.12135
   D53        3.14147   0.00000   0.00000  -0.00001  -0.00001   3.14146
   D54        3.14159   0.00000   0.00000   0.00000   0.00000   3.14159
   D55       -1.01021  -0.00001   0.00006  -0.00025  -0.00019  -1.01040
   D56        1.01022   0.00001  -0.00006   0.00024   0.00018   1.01040
   D57        1.00979   0.00001  -0.00007   0.00026   0.00019   1.00998
   D58        3.14117   0.00000  -0.00001   0.00001   0.00000   3.14117
   D59       -1.12159   0.00003  -0.00013   0.00050   0.00037  -1.12122
   D60       -1.00980  -0.00001   0.00007  -0.00025  -0.00019  -1.00999
   D61        1.12158  -0.00003   0.00013  -0.00050  -0.00037   1.12121
   D62       -3.14117   0.00000   0.00001  -0.00001  -0.00001  -3.14118
   D63        3.14159   0.00000   0.00000   0.00000   0.00000   3.14159
   D64       -1.00875  -0.00002   0.00005  -0.00030  -0.00025  -1.00900
   D65        1.00876   0.00002  -0.00005   0.00029   0.00024   1.00900
   D66        1.00917   0.00001  -0.00006   0.00026   0.00019   1.00936
   D67       -3.14117  -0.00001  -0.00001  -0.00004  -0.00005  -3.14123
   D68       -1.12366   0.00003  -0.00012   0.00055   0.00043  -1.12323
   D69       -1.00918  -0.00001   0.00007  -0.00025  -0.00019  -1.00937
   D70        1.12366  -0.00003   0.00012  -0.00055  -0.00043   1.12322
   D71        3.14117   0.00001   0.00001   0.00004   0.00005   3.14123
   D72        3.14159   0.00000   0.00000   0.00000   0.00000   3.14158
   D73       -1.04445   0.00000   0.00003  -0.00010  -0.00007  -1.04452
   D74        1.04445   0.00000  -0.00003   0.00008   0.00006   1.04451
   D75        1.01243   0.00001  -0.00006   0.00022   0.00016   1.01259
   D76        3.10958   0.00001  -0.00004   0.00013   0.00009   3.10967
   D77       -1.08470   0.00001  -0.00009   0.00031   0.00022  -1.08448
   D78       -1.01245  -0.00001   0.00006  -0.00022  -0.00016  -1.01261
   D79        1.08469  -0.00001   0.00009  -0.00032  -0.00023   1.08447
   D80       -3.10959  -0.00001   0.00004  -0.00014  -0.00010  -3.10969
         Item               Value     Threshold  Converged?
 Maximum Force            0.000531     0.000450     NO 
 RMS     Force            0.000072     0.000300     YES
 Maximum Displacement     0.002572     0.001800     NO 
 RMS     Displacement     0.000486     0.001200     YES
 Predicted change in Energy=-1.088790D-06
 GradGradGradGradGradGradGradGradGradGradGradGradGradGradGradGradGradGrad

                          Input orientation:                          
 ---------------------------------------------------------------------
 Center     Atomic      Atomic             Coordinates (Angstroms)
 Number     Number       Type             X           Y           Z
 ---------------------------------------------------------------------
      1          6           0      -17.874190    0.237107   -0.000287
      2          6           0      -16.496161    0.851861   -0.000362
      3          6           0      -15.305388   -0.117001   -0.000151
      4          6           0      -13.956531    0.624813   -0.000252
      5          6           0      -12.745661   -0.325292   -0.000061
      6          6           0      -11.392644    0.408717   -0.000144
      7          6           0      -10.181587   -0.541514    0.000046
      8          6           0       -8.827902    0.191207   -0.000027
      9          6           0       -7.616406   -0.759033    0.000169
     10          6           0       -6.269051   -0.019406    0.000092
     11          8           0      -17.859692   -1.144394    0.000451
     12          8           0      -18.933933    0.870790    0.000772
     13          1           0      -16.451282    1.517535   -0.874138
     14          1           0      -16.451281    1.517924    0.873118
     15          1           0      -15.366584   -0.774087    0.876536
     16          1           0      -15.366548   -0.774409   -0.876594
     17          1           0      -13.900181    1.283648   -0.880760
     18          1           0      -13.900217    1.283958    0.880025
     19          1           0      -12.801742   -0.983769    0.880256
     20          1           0      -12.801692   -0.984060   -0.880164
     21          1           0      -11.336951    1.067387   -0.880598
     22          1           0      -11.337001    1.067673    0.880099
     23          1           0      -10.237398   -1.200275    0.880453
     24          1           0      -10.237341   -1.200555   -0.880155
     25          1           0       -8.770895    0.850034   -0.880443
     26          1           0       -8.770955    0.850318    0.880180
     27          1           0       -7.674255   -1.417176    0.879843
     28          1           0       -7.674195   -1.417463   -0.879295
     29          1           0       -5.426796   -0.721026    0.000243
     30          1           0       -6.171075    0.621083   -0.885583
     31          1           0       -6.171139    0.621383    0.885557
     32          1           0      -18.780926   -1.485679    0.001173
 ---------------------------------------------------------------------
                    Distance matrix (angstroms):
                    1          2          3          4          5
     1  C    0.000000
     2  C    1.508936   0.000000
     3  C    2.593094   1.535133   0.000000
     4  C    3.936798   2.549759   1.539385   0.000000
     5  C    5.159274   3.930896   2.568188   1.539125   0.000000
     6  C    6.483818   5.122721   3.947905   2.572978   1.539293
     7  C    7.731908   6.466479   5.141358   3.951015   2.573175
     8  C    9.046405   7.696665   6.484814   5.146925   3.951658
     9  C   10.306038   9.024690   7.715740   6.489392   5.147560
    10  C   11.607974  10.264155   9.036864   7.714426   6.483829
    11  O    1.381577   2.417489   2.753181   4.285413   5.179213
    12  O    1.234750   2.437845   3.760593   4.983476   6.302803
    13  H    2.104229   1.099373   2.179135   2.790056   4.229852
    14  H    2.104282   1.099373   2.179139   2.790018   4.229836
    15  H    2.842432   2.165318   1.097309   2.171159   2.799836
    16  H    2.842419   2.165309   1.097305   2.171163   2.799834
    17  H    4.202765   2.775005   2.170691   1.101150   2.167311
    18  H    4.202774   2.775015   2.170691   1.101150   2.167311
    19  H    5.291089   4.218265   2.791890   2.167111   1.100771
    20  H    5.291093   4.218265   2.791901   2.167111   1.100771
    21  H    6.648294   5.238198   4.233965   2.798764   2.167801
    22  H    6.648291   5.238198   4.233957   2.798764   2.167800
    23  H    7.820638   6.645240   5.256755   4.235391   2.798622
    24  H    7.820646   6.645244   5.256767   4.235395   2.798628
    25  H    9.166261   7.775235   6.664058   5.264625   4.237360
    26  H    9.166250   7.775227   6.664046   5.264618   4.237354
    27  H   10.370630   9.151465   7.790959   6.664179   5.261711
    28  H   10.370640   9.151472   7.790970   6.664184   5.261716
    29  H   12.484216  11.180555   9.897041   8.635256   7.329555
    30  H   11.742832  10.365533   9.206761   7.835633   6.701116
    31  H   11.742819  10.365522   9.206747   7.835623   6.701107
    32  H    1.946834   3.268677   3.735324   5.265831   6.145806
                    6          7          8          9         10
     6  C    0.000000
     7  C    1.539350   0.000000
     8  C    2.573948   1.539267   0.000000
     9  C    3.952671   2.574386   1.539701   0.000000
    10  C    5.141448   3.947218   2.567504   1.537015   0.000000
    11  O    6.650930   7.701738   9.130009  10.250532  11.645109
    12  O    7.555432   8.865561  10.128854  11.434278  12.696128
    13  H    5.251967   6.656798   7.787113   9.165271  10.334616
    14  H    5.251927   6.656772   7.787070   9.165238  10.334571
    15  H    4.237900   5.263699   6.667422   7.799583   9.170758
    16  H    4.237909   5.263703   6.667434   7.799593   9.170773
    17  H    2.797987   4.234971   5.262806   6.665914   7.791534
    18  H    2.797976   4.234965   5.262792   6.665901   7.791517
    19  H    2.167875   2.799210   4.236375   5.264292   6.661887
    20  H    2.167875   2.799209   4.236378   5.264296   6.661893
    21  H    1.100976   2.167709   2.799718   4.237217   5.257408
    22  H    1.100975   2.167708   2.799712   4.237211   5.257402
    23  H    2.167695   1.100998   2.167521   2.799855   4.232879
    24  H    2.167694   1.100998   2.167520   2.799859   4.232880
    25  H    2.800581   2.168344   1.101106   2.167353   2.791145
    26  H    2.800577   2.168343   1.101106   2.167352   2.791147
    27  H    4.234935   2.797774   2.166096   1.100148   2.168483
    28  H    4.234938   2.797774   2.166096   1.100148   2.168482
    29  H    6.071874   4.758178   3.521320   2.189940   1.096204
    30  H    5.300366   4.268510   2.833326   2.185923   1.097381
    31  H    5.300358   4.268506   2.833320   2.185923   1.097381
    32  H    7.627284   8.651017  10.093296  11.188142  12.597499
                   11         12         13         14         15
    11  O    0.000000
    12  O    2.283628   0.000000
    13  H    3.135983   2.710591   0.000000
    14  H    3.135778   2.709858   1.747256   0.000000
    15  H    2.668378   4.024743   3.081065   2.535724   0.000000
    16  H    2.668682   4.025255   2.535678   3.081060   1.753130
    17  H    4.727542   5.127008   2.561808   3.104687   3.077776
    18  H    4.727365   5.126605   3.104766   2.561779   2.527013
    19  H    5.136411   6.466579   4.759576   4.424664   2.573402
    20  H    5.136590   6.466907   4.424648   4.759561   3.115887
    21  H    6.943657   7.650464   5.134107   5.425392   4.766182
    22  H    6.943524   7.650186   5.425457   5.134066   4.430535
    23  H    7.673128   8.982921   7.005529   6.782404   5.146864
    24  H    7.673256   8.983162   6.782411   7.005508   5.438472
    25  H    9.346654  10.201191   7.709341   7.906287   7.016257
    26  H    9.346547  10.200975   7.906341   7.709290   6.792719
    27  H   10.226968  11.523363   9.419404   9.254785   7.719165
    28  H   10.227066  11.523555   9.254809   9.419378   7.916421
    29  H   12.440102  13.600611  11.283394  11.283354   9.978481
    30  H   11.854356  12.796035  10.319226  10.468046   9.466201
    31  H   11.854267  12.795856  10.468091  10.319169   9.300732
    32  H    0.982420   2.361431   3.900348   3.899893   3.595880
                   16         17         18         19         20
    16  H    0.000000
    17  H    2.527024   0.000000
    18  H    3.077777   1.760785   0.000000
    19  H    3.115860   3.073911   2.519769   0.000000
    20  H    2.573413   2.519757   3.073911   1.760420   0.000000
    21  H    4.430563   2.572337   3.117216   3.074648   2.520695
    22  H    4.766182   3.117236   2.572325   2.520691   3.074647
    23  H    5.438452   4.763164   4.425795   2.573468   3.118033
    24  H    5.146881   4.425795   4.763161   3.118044   2.573474
    25  H    6.792752   5.147581   5.440357   4.765566   4.428456
    26  H    7.016256   5.440371   5.147560   4.428444   4.765563
    27  H    7.916413   7.011158   6.786659   5.145772   5.438367
    28  H    7.719186   6.786671   7.011151   5.438368   5.145782
    29  H    9.978495   8.751750   8.751734   7.431910   7.431918
    30  H    9.300764   7.757455   7.955905   7.046949   6.822141
    31  H    9.466201   7.955913   7.757428   6.822128   7.046946
    32  H    3.596437   5.680551   5.680193   6.064268   6.064620
                   21         22         23         24         25
    21  H    0.000000
    22  H    1.760697   0.000000
    23  H    3.074510   2.520460   0.000000
    24  H    2.520456   3.074509   1.760608   0.000000
    25  H    2.575244   3.119579   3.074923   2.520987   0.000000
    26  H    3.119582   2.575235   2.520989   3.074922   1.760623
    27  H    4.763145   4.426080   2.572304   3.116718   3.072697
    28  H    4.426088   4.763141   3.116712   2.572308   2.518788
    29  H    6.237325   6.237316   4.913892   4.913898   3.798267
    30  H    5.185122   5.477579   4.792829   4.455661   2.609887
    31  H    5.477575   5.185107   4.455662   4.792827   3.151153
    32  H    7.918866   7.918595   8.593397   8.593654  10.316663
                   26         27         28         29         30
    26  H    0.000000
    27  H    2.518786   0.000000
    28  H    3.072696   1.759138   0.000000
    29  H    3.798264   2.511850   2.511854   0.000000
    30  H    3.151166   3.087196   2.532800   1.771974   0.000000
    31  H    2.609882   2.532807   3.087195   1.771973   1.771140
    32  H   10.316446  11.141584  11.141784  13.376004  12.815348
                   31         32
    31  H    0.000000
    32  H   12.815169   0.000000
 Stoichiometry    C10H20O2
 Framework group  C1[X(C10H20O2)]
 Deg. of freedom    90
 Full point group                 C1      NOp   1
 Largest Abelian subgroup         C1      NOp   1
 Largest concise Abelian subgroup C1      NOp   1
                         Standard orientation:                         
 ---------------------------------------------------------------------
 Center     Atomic      Atomic             Coordinates (Angstroms)
 Number     Number       Type             X           Y           Z
 ---------------------------------------------------------------------
      1          6           0        4.879572   -0.051345   -0.000392
      2          6           0        3.524751   -0.715687   -0.000312
      3          6           0        2.299614    0.209338   -0.000267
      4          6           0        0.978556   -0.580921   -0.000190
      5          6           0       -0.265985    0.324631   -0.000160
      6          6           0       -1.591483   -0.457980   -0.000066
      7          6           0       -2.836215    0.447691   -0.000037
      8          6           0       -4.162427   -0.333657    0.000066
      9          6           0       -5.407598    0.572008    0.000101
     10          6           0       -6.727234   -0.216012    0.000202
     11          8           0        4.814965    1.328720    0.000072
     12          8           0        5.961605   -0.646165    0.000770
     13          1           0        3.504037   -1.382725   -0.873954
     14          1           0        3.504078   -1.382765    0.873301
     15          1           0        2.336946    0.868388    0.876287
     16          1           0        2.336871    0.868358   -0.876842
     17          1           0        0.946131   -1.241543   -0.880565
     18          1           0        0.946206   -1.241499    0.880220
     19          1           0       -0.233815    0.984885    0.880024
     20          1           0       -0.233903    0.984822   -0.880396
     21          1           0       -1.623258   -1.118412   -0.880387
     22          1           0       -1.623170   -1.118345    0.880310
     23          1           0       -2.804326    1.108220    0.880237
     24          1           0       -2.804420    1.108145   -0.880371
     25          1           0       -4.195509   -0.994294   -0.880217
     26          1           0       -4.195412   -0.994223    0.880406
     27          1           0       -5.373650    1.231992    0.879643
     28          1           0       -5.373748    1.231924   -0.879496
     29          1           0       -7.594388    0.454591    0.000233
     30          1           0       -6.801925   -0.859810   -0.885343
     31          1           0       -6.801821   -0.859754    0.885797
     32          1           0        5.723211    1.703202    0.000705
 ---------------------------------------------------------------------
 Rotational constants (GHZ):      5.2198241      0.1671002      0.1633864
 Standard basis: 6-31G (6D, 7F)
 There are   148 symmetry adapted cartesian basis functions of A   symmetry.
 There are   148 symmetry adapted basis functions of A   symmetry.
   148 basis functions,   344 primitive gaussians,   148 cartesian basis functions
    48 alpha electrons       48 beta electrons
       nuclear repulsion energy       662.8467558347 Hartrees.
 NAtoms=   32 NActive=   32 NUniq=   32 SFac= 1.00D+00 NAtFMM=   60 NAOKFM=F Big=F
 Integral buffers will be    262144 words long.
 Raffenetti 2 integral format.
 Two-electron integral symmetry is turned on.
 One-electron integrals computed using PRISM.
 NBasis=   148 RedAO= T EigKep=  3.45D-03  NBF=   148
 NBsUse=   148 1.00D-06 EigRej= -1.00D+00 NBFU=   148
 Initial guess from the checkpoint file:  "C:\Users\GHS Azim Shah\Desktop\comp8.chk"
 B after Tr=     0.000000    0.000000    0.000000
         Rot=    1.000000    0.000080   -0.000002    0.000011 Ang=   0.01 deg.
 Requested convergence on RMS density matrix=1.00D-08 within 128 cycles.
 Requested convergence on MAX density matrix=1.00D-06.
 Requested convergence on             energy=1.00D-06.
 No special actions if energy rises.
 SCF Done:  E(RB3LYP) =  -543.437124244     A.U. after    8 cycles
            NFock=  8  Conv=0.32D-08     -V/T= 2.0058
 Calling FoFJK, ICntrl=      2127 FMM=F ISym2X=0 I1Cent= 0 IOpClX= 0 NMat=1 NMatS=1 NMatT=0.
 ***** Axes restored to original set *****
 -------------------------------------------------------------------
 Center     Atomic                   Forces (Hartrees/Bohr)
 Number     Number              X              Y              Z
 -------------------------------------------------------------------
      1        6          -0.000131062    0.000213550    0.000212591
      2        6          -0.000011377    0.000141167   -0.000067939
      3        6           0.000012747   -0.000136865   -0.000001809
      4        6           0.000008779    0.000119564   -0.000001987
      5        6          -0.000026229   -0.000119956    0.000000454
      6        6           0.000010062    0.000118499    0.000000188
      7        6          -0.000009490   -0.000118333   -0.000000155
      8        6           0.000014350    0.000118051    0.000000143
      9        6          -0.000010517   -0.000101754   -0.000000142
     10        6           0.000034966    0.000035649    0.000000314
     11        8           0.000067953   -0.000199322   -0.000055683
     12        8           0.000075624   -0.000042449   -0.000079170
     13        1           0.000010168   -0.000035919    0.000003634
     14        1          -0.000016363   -0.000050733   -0.000005438
     15        1          -0.000004575    0.000026426   -0.000008537
     16        1          -0.000001803    0.000023052    0.000005704
     17        1          -0.000003429   -0.000019227    0.000013942
     18        1          -0.000003582   -0.000019138   -0.000013383
     19        1           0.000003795    0.000019608   -0.000014148
     20        1           0.000003594    0.000019523    0.000014070
     21        1          -0.000001577   -0.000021363    0.000012996
     22        1          -0.000001480   -0.000021197   -0.000012945
     23        1           0.000001640    0.000021460   -0.000012328
     24        1           0.000001535    0.000021215    0.000012258
     25        1          -0.000000707   -0.000022797    0.000012248
     26        1          -0.000000613   -0.000022621   -0.000012195
     27        1           0.000005501    0.000023978   -0.000011768
     28        1           0.000005289    0.000023753    0.000011672
     29        1           0.000000644   -0.000004461   -0.000000108
     30        1          -0.000005830   -0.000006705    0.000005073
     31        1          -0.000005886   -0.000006693   -0.000005161
     32        1          -0.000022127    0.000024038   -0.000002392
 -------------------------------------------------------------------
 Cartesian Forces:  Max     0.000213550 RMS     0.000057019

 GradGradGradGradGradGradGradGradGradGradGradGradGradGradGradGradGradGrad
 Berny optimization.
 Using GEDIIS/GDIIS optimizer.
 FormGI is forming the generalized inverse of G from B-inverse, IUseBI=4.
 Internal  Forces:  Max     0.000175549 RMS     0.000022669
 Search for a local minimum.
 Step number   6 out of a maximum of  179
 All quantities printed in internal units (Hartrees-Bohrs-Radians)
 Mixed Optimization -- En-DIIS/RFO-DIIS
 Swapping is turned off.
 Update second derivatives using D2CorX and points    1    2    3    4    5
                                                      6
 DE= -1.02D-06 DEPred=-1.09D-06 R= 9.36D-01
 TightC=F SS=  1.41D+00  RLast= 4.17D-03 DXNew= 9.5106D-01 1.2511D-02
 Trust test= 9.36D-01 RLast= 4.17D-03 DXMaxT set to 5.66D-01
 ITU=  1  1  1  1  1  0
     Eigenvalues ---    0.00461   0.00461   0.00461   0.00462   0.00462
     Eigenvalues ---    0.00462   0.00462   0.00462   0.00648   0.01471
     Eigenvalues ---    0.02512   0.03521   0.03523   0.03529   0.03529
     Eigenvalues ---    0.03551   0.03556   0.03638   0.03689   0.04348
     Eigenvalues ---    0.04878   0.04879   0.04881   0.04883   0.04885
     Eigenvalues ---    0.04905   0.05253   0.05529   0.05590   0.08326
     Eigenvalues ---    0.08465   0.08478   0.08519   0.08519   0.08528
     Eigenvalues ---    0.08530   0.10174   0.12175   0.12290   0.12296
     Eigenvalues ---    0.12327   0.12328   0.12334   0.12335   0.13308
     Eigenvalues ---    0.15319   0.16000   0.16038   0.16061   0.21062
     Eigenvalues ---    0.21836   0.21906   0.21910   0.21916   0.21924
     Eigenvalues ---    0.21990   0.22243   0.25818   0.28784   0.29926
     Eigenvalues ---    0.30071   0.30076   0.30080   0.30082   0.30098
     Eigenvalues ---    0.30214   0.32226   0.32235   0.32261   0.32279
     Eigenvalues ---    0.32280   0.32281   0.32281   0.32282   0.32284
     Eigenvalues ---    0.32285   0.32287   0.32287   0.32287   0.32287
     Eigenvalues ---    0.32288   0.32289   0.32289   0.32377   0.33021
     Eigenvalues ---    0.34128   0.37283   0.41174   0.53417   0.92915
 En-DIIS/RFO-DIIS IScMMF=        0 using points:     6    5    4    3
 RFO step:  Lambda=-2.46870715D-07.
 DidBck=F Rises=F RFO-DIIS coefs:    0.99631    0.03740   -0.03483    0.00112
 Iteration  1 RMS(Cart)=  0.00078945 RMS(Int)=  0.00000105
 Iteration  2 RMS(Cart)=  0.00000127 RMS(Int)=  0.00000057
 Iteration  3 RMS(Cart)=  0.00000000 RMS(Int)=  0.00000057
 Variable       Old X    -DE/DX   Delta X   Delta X   Delta X     New X
                                 (Linear)    (Quad)   (Total)
    R1        2.85148   0.00001  -0.00010   0.00024   0.00014   2.85162
    R2        2.61080   0.00018   0.00011   0.00095   0.00105   2.61186
    R3        2.33334  -0.00009  -0.00006  -0.00044  -0.00050   2.33284
    R4        2.90098   0.00005  -0.00007   0.00016   0.00009   2.90107
    R5        2.07751  -0.00002   0.00003  -0.00009  -0.00006   2.07746
    R6        2.07751  -0.00004   0.00003  -0.00012  -0.00009   2.07743
    R7        2.90902   0.00004  -0.00004   0.00018   0.00014   2.90916
    R8        2.07361  -0.00002   0.00003  -0.00007  -0.00004   2.07357
    R9        2.07361  -0.00002   0.00003  -0.00006  -0.00003   2.07357
   R10        2.90852   0.00004  -0.00005   0.00007   0.00002   2.90855
   R11        2.08087  -0.00002   0.00003  -0.00004  -0.00002   2.08086
   R12        2.08087  -0.00002   0.00003  -0.00004  -0.00002   2.08086
   R13        2.90884   0.00005  -0.00005   0.00010   0.00005   2.90889
   R14        2.08016  -0.00002   0.00002  -0.00005  -0.00003   2.08013
   R15        2.08015  -0.00002   0.00002  -0.00005  -0.00003   2.08013
   R16        2.90895   0.00005  -0.00005   0.00012   0.00007   2.90902
   R17        2.08054  -0.00002   0.00003  -0.00006  -0.00003   2.08051
   R18        2.08054  -0.00002   0.00003  -0.00005  -0.00003   2.08051
   R19        2.90879   0.00005  -0.00005   0.00012   0.00007   2.90886
   R20        2.08059  -0.00002   0.00002  -0.00005  -0.00003   2.08056
   R21        2.08058  -0.00002   0.00002  -0.00005  -0.00003   2.08056
   R22        2.90961   0.00004  -0.00004   0.00012   0.00008   2.90969
   R23        2.08079  -0.00002   0.00003  -0.00006  -0.00003   2.08076
   R24        2.08079  -0.00002   0.00002  -0.00006  -0.00003   2.08076
   R25        2.90454   0.00003  -0.00003   0.00004   0.00001   2.90455
   R26        2.07898  -0.00002   0.00003  -0.00007  -0.00005   2.07893
   R27        2.07898  -0.00002   0.00003  -0.00007  -0.00004   2.07893
   R28        2.07152   0.00000   0.00001   0.00001   0.00002   2.07154
   R29        2.07375  -0.00001   0.00001  -0.00001   0.00000   2.07375
   R30        2.07375  -0.00001   0.00001  -0.00001   0.00000   2.07375
   R31        1.85650   0.00001  -0.00002   0.00014   0.00012   1.85662
    A1        1.97992  -0.00004  -0.00009   0.00038   0.00028   1.98020
    A2        2.18306   0.00002   0.00004   0.00018   0.00022   2.18328
    A3        2.12021   0.00002   0.00005  -0.00055  -0.00051   2.11970
    A4        2.03897  -0.00003  -0.00002  -0.00013  -0.00014   2.03883
    A5        1.85877   0.00002   0.00000   0.00021   0.00021   1.85897
    A6        1.85884  -0.00001   0.00000  -0.00003  -0.00004   1.85880
    A7        1.92900  -0.00001   0.00003  -0.00023  -0.00020   1.92880
    A8        1.92900   0.00001   0.00003  -0.00018  -0.00015   1.92885
    A9        1.83690   0.00002  -0.00005   0.00045   0.00040   1.83730
   A10        1.95578  -0.00001   0.00002  -0.00003  -0.00002   1.95576
   A11        1.91217   0.00000   0.00002  -0.00012  -0.00010   1.91207
   A12        1.91216   0.00000   0.00002  -0.00009  -0.00007   1.91209
   A13        1.91504   0.00001  -0.00002  -0.00002  -0.00003   1.91500
   A14        1.91505   0.00000  -0.00002  -0.00002  -0.00004   1.91501
   A15        1.85070   0.00001  -0.00003   0.00030   0.00027   1.85098
   A16        1.97347  -0.00003   0.00003  -0.00025  -0.00022   1.97325
   A17        1.91051   0.00001  -0.00001  -0.00001  -0.00002   1.91049
   A18        1.91051   0.00001  -0.00001  -0.00001  -0.00002   1.91049
   A19        1.90623   0.00001  -0.00001   0.00003   0.00002   1.90626
   A20        1.90623   0.00001  -0.00001   0.00003   0.00002   1.90625
   A21        1.85299   0.00000   0.00000   0.00025   0.00024   1.85324
   A22        1.97922  -0.00002   0.00002  -0.00025  -0.00023   1.97899
   A23        1.90634   0.00000  -0.00001   0.00003   0.00003   1.90637
   A24        1.90634   0.00000  -0.00001   0.00004   0.00003   1.90637
   A25        1.90718   0.00000   0.00000  -0.00002  -0.00002   1.90716
   A26        1.90718   0.00000   0.00000  -0.00001  -0.00001   1.90716
   A27        1.85336   0.00000  -0.00001   0.00024   0.00024   1.85360
   A28        1.97923  -0.00001   0.00002  -0.00020  -0.00018   1.97905
   A29        1.90687   0.00000   0.00000  -0.00001  -0.00001   1.90686
   A30        1.90687   0.00000   0.00000   0.00000   0.00000   1.90687
   A31        1.90668   0.00000   0.00000  -0.00001  -0.00001   1.90667
   A32        1.90668   0.00000   0.00000  -0.00001  -0.00001   1.90667
   A33        1.85328   0.00000  -0.00001   0.00026   0.00025   1.85354
   A34        1.98017  -0.00001   0.00002  -0.00020  -0.00017   1.98000
   A35        1.90664   0.00000   0.00000  -0.00002  -0.00002   1.90662
   A36        1.90664   0.00000   0.00000  -0.00001  -0.00002   1.90662
   A37        1.90650   0.00000   0.00000  -0.00001  -0.00001   1.90649
   A38        1.90650   0.00000   0.00000   0.00000  -0.00001   1.90649
   A39        1.85309   0.00000  -0.00001   0.00027   0.00026   1.85335
   A40        1.98034  -0.00001   0.00002  -0.00021  -0.00019   1.98015
   A41        1.90751   0.00000   0.00000   0.00000  -0.00001   1.90750
   A42        1.90751   0.00000   0.00000   0.00000   0.00000   1.90751
   A43        1.90565   0.00000   0.00000  -0.00002  -0.00002   1.90563
   A44        1.90565   0.00000   0.00000  -0.00001  -0.00002   1.90563
   A45        1.85286   0.00000  -0.00001   0.00028   0.00026   1.85312
   A46        1.97443  -0.00001   0.00002  -0.00021  -0.00018   1.97425
   A47        1.90491   0.00000  -0.00001   0.00005   0.00004   1.90495
   A48        1.90491   0.00000  -0.00001   0.00005   0.00004   1.90495
   A49        1.91135   0.00000   0.00001  -0.00009  -0.00008   1.91127
   A50        1.91135   0.00000   0.00001  -0.00008  -0.00008   1.91127
   A51        1.85293   0.00000  -0.00002   0.00032   0.00030   1.85323
   A52        1.94500   0.00000   0.00001  -0.00007  -0.00007   1.94493
   A53        1.93817  -0.00001   0.00001  -0.00002  -0.00001   1.93816
   A54        1.93817  -0.00001   0.00001  -0.00002  -0.00001   1.93816
   A55        1.88081   0.00000  -0.00001   0.00003   0.00002   1.88083
   A56        1.88081   0.00000  -0.00001   0.00003   0.00002   1.88084
   A57        1.87806   0.00001  -0.00001   0.00006   0.00006   1.87811
   A58        1.91509  -0.00006  -0.00014  -0.00027  -0.00041   1.91468
    D1        0.00038  -0.00003  -0.00002  -0.00250  -0.00251  -0.00213
    D2        2.16499  -0.00005   0.00001  -0.00272  -0.00271   2.16228
    D3       -2.16429  -0.00002  -0.00004  -0.00214  -0.00218  -2.16647
    D4        3.14040   0.00004   0.00002   0.00283   0.00285  -3.13994
    D5       -0.97818   0.00003   0.00005   0.00261   0.00265  -0.97553
    D6        0.97573   0.00005  -0.00001   0.00319   0.00318   0.97891
    D7        3.14083   0.00004   0.00002   0.00262   0.00264  -3.13972
    D8        0.00074  -0.00003  -0.00002  -0.00249  -0.00251  -0.00176
    D9        3.14159   0.00001   0.00000   0.00010   0.00010  -3.14150
   D10       -1.01173   0.00000   0.00001  -0.00003  -0.00003  -1.01176
   D11        1.01172   0.00001   0.00000   0.00021   0.00021   1.01193
   D12        1.01323   0.00001  -0.00001   0.00010   0.00009   1.01332
   D13       -3.14010   0.00000  -0.00001  -0.00003  -0.00003  -3.14013
   D14       -1.11664   0.00001  -0.00002   0.00022   0.00020  -1.11644
   D15       -1.01313  -0.00001   0.00001  -0.00020  -0.00019  -1.01332
   D16        1.11673  -0.00002   0.00002  -0.00033  -0.00031   1.11642
   D17        3.14019  -0.00001   0.00001  -0.00008  -0.00008   3.14011
   D18       -3.14158   0.00000   0.00000  -0.00003  -0.00003   3.14158
   D19       -1.01216   0.00000   0.00001  -0.00017  -0.00016  -1.01232
   D20        1.01218   0.00000  -0.00001   0.00012   0.00011   1.01229
   D21        1.01338   0.00001  -0.00003   0.00016   0.00013   1.01352
   D22       -3.14038   0.00000  -0.00002   0.00002   0.00000  -3.14038
   D23       -1.11604   0.00001  -0.00004   0.00031   0.00027  -1.11577
   D24       -1.01336  -0.00001   0.00003  -0.00019  -0.00016  -1.01352
   D25        1.11606  -0.00001   0.00004  -0.00033  -0.00029   1.11577
   D26        3.14039   0.00000   0.00002  -0.00004  -0.00002   3.14038
   D27       -3.14158   0.00000   0.00000   0.00000   0.00000  -3.14158
   D28       -1.01004   0.00000   0.00001  -0.00017  -0.00016  -1.01020
   D29        1.01006   0.00000  -0.00001   0.00016   0.00015   1.01022
   D30        1.00979   0.00000  -0.00001   0.00016   0.00015   1.00994
   D31        3.14133   0.00000   0.00000  -0.00001   0.00000   3.14132
   D32       -1.12175   0.00001  -0.00001   0.00032   0.00031  -1.12145
   D33       -1.00976   0.00000   0.00001  -0.00017  -0.00016  -1.00992
   D34        1.12178  -0.00001   0.00001  -0.00033  -0.00032   1.12146
   D35       -3.14130   0.00000   0.00000  -0.00001  -0.00001  -3.14131
   D36       -3.14159   0.00000   0.00000   0.00000   0.00000  -3.14159
   D37       -1.01030   0.00000   0.00001  -0.00016  -0.00015  -1.01045
   D38        1.01030   0.00000  -0.00001   0.00015   0.00014   1.01045
   D39        1.01052   0.00000   0.00000   0.00014   0.00014   1.01065
   D40       -3.14137   0.00000   0.00000  -0.00002  -0.00001  -3.14139
   D41       -1.12077   0.00001  -0.00001   0.00029   0.00028  -1.12049
   D42       -1.01052   0.00000   0.00000  -0.00013  -0.00013  -1.01065
   D43        1.12078  -0.00001   0.00001  -0.00029  -0.00028   1.12050
   D44        3.14138   0.00000   0.00000   0.00002   0.00001   3.14139
   D45       -3.14159   0.00000   0.00000   0.00000   0.00000  -3.14159
   D46       -1.01005   0.00000   0.00001  -0.00016  -0.00015  -1.01020
   D47        1.01006   0.00000  -0.00001   0.00014   0.00013   1.01020
   D48        1.01020   0.00000  -0.00001   0.00015   0.00014   1.01034
   D49       -3.14145   0.00000   0.00000   0.00000   0.00000  -3.14145
   D50       -1.12134   0.00001  -0.00002   0.00030   0.00028  -1.12105
   D51       -1.01019   0.00000   0.00001  -0.00015  -0.00014  -1.01033
   D52        1.12135  -0.00001   0.00002  -0.00031  -0.00029   1.12106
   D53        3.14146   0.00000   0.00000   0.00000   0.00000   3.14146
   D54        3.14159   0.00000   0.00000   0.00000   0.00000   3.14159
   D55       -1.01040   0.00000   0.00001  -0.00017  -0.00016  -1.01056
   D56        1.01040   0.00000  -0.00001   0.00016   0.00015   1.01055
   D57        1.00998   0.00000  -0.00001   0.00016   0.00015   1.01013
   D58        3.14117   0.00000   0.00000  -0.00001  -0.00001   3.14117
   D59       -1.12122   0.00001  -0.00002   0.00032   0.00031  -1.12091
   D60       -1.00999   0.00000   0.00001  -0.00015  -0.00014  -1.01013
   D61        1.12121  -0.00001   0.00002  -0.00032  -0.00030   1.12091
   D62       -3.14118   0.00000   0.00000   0.00001   0.00001  -3.14117
   D63        3.14159   0.00000   0.00000   0.00000   0.00000   3.14159
   D64       -1.00900  -0.00001   0.00002  -0.00022  -0.00020  -1.00920
   D65        1.00900   0.00001  -0.00001   0.00021   0.00020   1.00920
   D66        1.00936   0.00000  -0.00001   0.00016   0.00015   1.00952
   D67       -3.14123   0.00000   0.00001  -0.00006  -0.00005  -3.14128
   D68       -1.12323   0.00001  -0.00002   0.00037   0.00035  -1.12288
   D69       -1.00937   0.00000   0.00001  -0.00015  -0.00014  -1.00951
   D70        1.12322  -0.00001   0.00002  -0.00037  -0.00035   1.12288
   D71        3.14123   0.00000  -0.00001   0.00006   0.00005   3.14128
   D72        3.14158   0.00000   0.00000   0.00000   0.00000   3.14158
   D73       -1.04452   0.00000   0.00000  -0.00003  -0.00003  -1.04455
   D74        1.04451   0.00000   0.00000   0.00002   0.00002   1.04453
   D75        1.01259   0.00000  -0.00001   0.00015   0.00014   1.01273
   D76        3.10967   0.00000  -0.00001   0.00012   0.00011   3.10978
   D77       -1.08448   0.00000   0.00000   0.00017   0.00016  -1.08432
   D78       -1.01261   0.00000   0.00001  -0.00014  -0.00013  -1.01274
   D79        1.08447   0.00000   0.00000  -0.00017  -0.00016   1.08431
   D80       -3.10969   0.00000   0.00001  -0.00012  -0.00011  -3.10980
         Item               Value     Threshold  Converged?
 Maximum Force            0.000176     0.000450     YES
 RMS     Force            0.000023     0.000300     YES
 Maximum Displacement     0.006632     0.001800     NO 
 RMS     Displacement     0.000789     0.001200     YES
 Predicted change in Energy=-5.992934D-07
 GradGradGradGradGradGradGradGradGradGradGradGradGradGradGradGradGradGrad

                          Input orientation:                          
 ---------------------------------------------------------------------
 Center     Atomic      Atomic             Coordinates (Angstroms)
 Number     Number       Type             X           Y           Z
 ---------------------------------------------------------------------
      1          6           0      -17.874058    0.237008    0.000940
      2          6           0      -16.496067    0.852034    0.000384
      3          6           0      -15.305226   -0.116820    0.000647
      4          6           0      -13.956338    0.625098    0.000168
      5          6           0      -12.745622   -0.325224    0.000444
      6          6           0      -11.392621    0.408871   -0.000016
      7          6           0      -10.181658   -0.541539    0.000256
      8          6           0       -8.827974    0.191257   -0.000201
      9          6           0       -7.616583   -0.759187    0.000074
     10          6           0       -6.269248   -0.019507   -0.000387
     11          8           0      -17.859707   -1.145051   -0.001079
     12          8           0      -18.933823    0.870136   -0.000854
     13          1           0      -16.451206    1.517322   -0.873648
     14          1           0      -16.451044    1.518077    0.873814
     15          1           0      -15.366291   -0.773554    0.877579
     16          1           0      -15.366497   -0.774317   -0.875700
     17          1           0      -13.900100    1.283590   -0.880592
     18          1           0      -13.899898    1.284357    0.880340
     19          1           0      -12.801585   -0.983354    0.881010
     20          1           0      -12.801777   -0.984112   -0.879543
     21          1           0      -11.337032    1.067185   -0.880724
     22          1           0      -11.336839    1.067939    0.880114
     23          1           0      -10.237370   -1.199941    0.880920
     24          1           0      -10.237560   -1.200692   -0.879834
     25          1           0       -8.771059    0.849720   -0.880874
     26          1           0       -8.770869    0.850474    0.879896
     27          1           0       -7.674258   -1.416952    0.880012
     28          1           0       -7.674448   -1.417708   -0.879287
     29          1           0       -5.427009   -0.721158   -0.000170
     30          1           0       -6.171420    0.620726   -0.886265
     31          1           0       -6.171237    0.621497    0.884913
     32          1           0      -18.781177   -1.485875   -0.002336
 ---------------------------------------------------------------------
                    Distance matrix (angstroms):
                    1          2          3          4          5
     1  C    0.000000
     2  C    1.509011   0.000000
     3  C    2.593086   1.535181   0.000000
     4  C    3.936896   2.549848   1.539461   0.000000
     5  C    5.159164   3.930875   2.568074   1.539138   0.000000
     6  C    6.483716   5.122651   3.947762   2.572819   1.539320
     7  C    7.731699   6.466360   5.141141   3.950855   2.573073
     8  C    9.046200   7.696511   6.484574   5.146682   3.951546
     9  C   10.305737   9.024482   7.715430   6.489124   5.147364
    10  C   11.607645  10.263889   9.036502   7.714069   6.483585
    11  O    1.382135   2.418235   2.753659   4.285991   5.179381
    12  O    1.234486   2.437823   3.760426   4.983514   6.302597
    13  H    2.104428   1.099342   2.179009   2.789979   4.229700
    14  H    2.104285   1.099327   2.179038   2.790023   4.229738
    15  H    2.842292   2.165271   1.097287   2.171185   2.799692
    16  H    2.842382   2.165287   1.097288   2.171188   2.799697
    17  H    4.202948   2.775141   2.170739   1.101142   2.167332
    18  H    4.202884   2.775126   2.170738   1.101141   2.167331
    19  H    5.290916   4.218216   2.791798   2.167130   1.100756
    20  H    5.290976   4.218233   2.791807   2.167131   1.100756
    21  H    6.648251   5.238157   4.233821   2.798602   2.167806
    22  H    6.648205   5.238146   4.233817   2.798605   2.167808
    23  H    7.820371   6.645092   5.256538   4.235235   2.798517
    24  H    7.820412   6.645102   5.256544   4.235235   2.798518
    25  H    9.166112   7.775113   6.663829   5.264391   4.237259
    26  H    9.166077   7.775104   6.663824   5.264390   4.237259
    27  H   10.370356   9.151304   7.790718   6.663979   5.261581
    28  H   10.370387   9.151312   7.790722   6.663980   5.261582
    29  H   12.483875  11.180295   9.896686   8.634921   7.329315
    30  H   11.742492  10.365230   9.206356   7.835223   6.700836
    31  H   11.742456  10.365214   9.206345   7.835214   6.700828
    32  H    1.947101   3.269182   3.735848   5.266430   6.146141
                    6          7          8          9         10
     6  C    0.000000
     7  C    1.539387   0.000000
     8  C    2.573863   1.539302   0.000000
     9  C    3.952572   2.574292   1.539744   0.000000
    10  C    5.141251   3.947083   2.567391   1.537023   0.000000
    11  O    6.651156   7.701732   9.130057  10.250390  11.644982
    12  O    7.555296   8.865282  10.128627  11.433924  12.695784
    13  H    5.251778   6.656564   7.786849   9.164957  10.334248
    14  H    5.251815   6.656600   7.786883   9.164990  10.334281
    15  H    4.237730   5.263455   6.667155   7.799244   9.170366
    16  H    4.237741   5.263464   6.667168   7.799255   9.170379
    17  H    2.797856   4.234832   5.262580   6.665666   7.791196
    18  H    2.797846   4.234827   5.262569   6.665657   7.791185
    19  H    2.167874   2.799098   4.236252   5.264081   6.661628
    20  H    2.167876   2.799096   4.236254   5.264081   6.661630
    21  H    1.100960   2.167719   2.799633   4.237119   5.257217
    22  H    1.100960   2.167721   2.799631   4.237118   5.257214
    23  H    2.167702   1.100984   2.167534   2.799764   4.232743
    24  H    2.167703   1.100984   2.167536   2.799765   4.232745
    25  H    2.800509   2.168359   1.101090   2.167363   2.791034
    26  H    2.800508   2.168361   1.101089   2.167365   2.791034
    27  H    4.234891   2.797744   2.166142   1.100124   2.168412
    28  H    4.234893   2.797743   2.166144   1.100124   2.168414
    29  H    6.071696   4.758040   3.521230   2.189904   1.096212
    30  H    5.300119   4.268347   2.833166   2.185921   1.097382
    31  H    5.300109   4.268342   2.833157   2.185922   1.097382
    32  H    7.627636   8.651215  10.093515  11.188219  12.597564
                   11         12         13         14         15
    11  O    0.000000
    12  O    2.283573   0.000000
    13  H    3.135838   2.709983   0.000000
    14  H    3.137199   2.710916   1.747462   0.000000
    15  H    2.669677   4.025003   3.080900   2.535404   0.000000
    16  H    2.668052   4.024350   2.535391   3.080927   1.753279
    17  H    4.727613   5.126719   2.561799   3.104873   3.077779
    18  H    4.728532   5.127230   3.104822   2.561838   2.526919
    19  H    5.137006   6.466642   4.759405   4.424450   2.573275
    20  H    5.136172   6.466245   4.424425   4.759449   3.115854
    21  H    6.943562   7.650114   5.133950   5.425387   4.766013
    22  H    6.944180   7.650451   5.425345   5.133980   4.430304
    23  H    7.673394   8.982820   7.005268   6.782139   5.146616
    24  H    7.672837   8.982535   6.782111   7.005309   5.438275
    25  H    9.346480  10.200816   7.709112   7.906188   7.016001
    26  H    9.346936  10.201066   7.906148   7.709139   6.792427
    27  H   10.227103  11.523216   9.419135   9.254534   7.718895
    28  H   10.226685  11.522994   9.254507   9.419173   7.916183
    29  H   12.439923  13.600230  11.283026  11.283057   9.978102
    30  H   11.854011  12.795511  10.318819  10.467749   9.465771
    31  H   11.854367  12.795703  10.467702  10.318837   9.300282
    32  H    0.982481   2.360951   3.899634   3.901395   3.597652
                   16         17         18         19         20
    16  H    0.000000
    17  H    2.526920   0.000000
    18  H    3.077781   1.760932   0.000000
    19  H    3.115847   3.073925   2.519684   0.000000
    20  H    2.573290   2.519680   3.073924   1.760553   0.000000
    21  H    4.430321   2.572188   3.117177   3.074627   2.520574
    22  H    4.766019   3.117194   2.572180   2.520573   3.074630
    23  H    5.438274   4.763029   4.425591   2.573346   3.118012
    24  H    5.146631   4.425591   4.763024   3.118017   2.573347
    25  H    6.792447   5.147360   5.440200   4.765453   4.428276
    26  H    7.016009   5.440214   5.147348   4.428273   4.765453
    27  H    7.916189   7.010975   6.786433   5.145628   5.438275
    28  H    7.718911   6.786439   7.010968   5.438275   5.145629
    29  H    9.978117   8.751425   8.751414   7.431662   7.431665
    30  H    9.300307   7.757056   7.955543   7.046660   6.821816
    31  H    9.465773   7.955545   7.757036   6.821809   7.046654
    32  H    3.595708   5.680333   5.681566   6.065340   6.064197
                   21         22         23         24         25
    21  H    0.000000
    22  H    1.760839   0.000000
    23  H    3.074493   2.520340   0.000000
    24  H    2.520338   3.074495   1.760755   0.000000
    25  H    2.575172   3.119604   3.074914   2.520876   0.000000
    26  H    3.119606   2.575169   2.520878   3.074917   1.760771
    27  H    4.763091   4.425967   2.572282   3.116784   3.072701
    28  H    4.425970   4.763091   3.116780   2.572283   2.518687
    29  H    6.237140   6.237136   4.913769   4.913773   3.798153
    30  H    5.184872   5.477376   4.792673   4.455457   2.609710
    31  H    5.477367   5.184860   4.455456   4.792670   3.151057
    32  H    7.918647   7.919524   8.594100   8.593295  10.316458
                   26         27         28         29         30
    26  H    0.000000
    27  H    2.518685   0.000000
    28  H    3.072704   1.759299   0.000000
    29  H    3.798150   2.511768   2.511775   0.000000
    30  H    3.151070   3.087133   2.532658   1.771995   0.000000
    31  H    2.609701   2.532661   3.087135   1.771996   1.771178
    32  H   10.317128  11.142125  11.141504  13.376046  12.815033
                   31         32
    31  H    0.000000
    32  H   12.815569   0.000000
 Stoichiometry    C10H20O2
 Framework group  C1[X(C10H20O2)]
 Deg. of freedom    90
 Full point group                 C1      NOp   1
 Largest Abelian subgroup         C1      NOp   1
 Largest concise Abelian subgroup C1      NOp   1
                         Standard orientation:                         
 ---------------------------------------------------------------------
 Center     Atomic      Atomic             Coordinates (Angstroms)
 Number     Number       Type             X           Y           Z
 ---------------------------------------------------------------------
      1          6           0        4.879451   -0.051449    0.001024
      2          6           0        3.524661   -0.716024    0.000313
      3          6           0        2.299480    0.209023    0.000745
      4          6           0        0.978374   -0.581306    0.000086
      5          6           0       -0.265997    0.324501    0.000526
      6          6           0       -1.591496   -0.458159   -0.000112
      7          6           0       -2.836117    0.447727    0.000325
      8          6           0       -4.162347   -0.333659   -0.000310
      9          6           0       -5.407396    0.572245    0.000129
     10          6           0       -6.727031   -0.215791   -0.000511
     11          8           0        4.815008    1.329181   -0.000717
     12          8           0        5.961471   -0.645743   -0.000874
     13          1           0        3.503959   -1.382325   -0.873854
     14          1           0        3.503798   -1.383439    0.873607
     15          1           0        2.336685    0.867361    0.877811
     16          1           0        2.336889    0.868487   -0.875468
     17          1           0        0.946058   -1.241226   -0.880809
     18          1           0        0.945857   -1.242357    0.880124
     19          1           0       -0.233941    0.984049    0.881227
     20          1           0       -0.233751    0.985170   -0.879326
     21          1           0       -1.623171   -1.117877   -0.880954
     22          1           0       -1.623363   -1.118995    0.879884
     23          1           0       -2.804323    1.107538    0.881123
     24          1           0       -2.804133    1.108652   -0.879631
     25          1           0       -4.195341   -0.993574   -0.881118
     26          1           0       -4.195530   -0.994691    0.879652
     27          1           0       -5.373617    1.231491    0.880201
     28          1           0       -5.373427    1.232609   -0.879097
     29          1           0       -7.594152    0.454867   -0.000172
     30          1           0       -6.801572   -0.858970   -0.886521
     31          1           0       -6.801754   -0.860106    0.884657
     32          1           0        5.723517    1.703186   -0.001884
 ---------------------------------------------------------------------
 Rotational constants (GHZ):      5.2184701      0.1671079      0.1633927
 Standard basis: 6-31G (6D, 7F)
 There are   148 symmetry adapted cartesian basis functions of A   symmetry.
 There are   148 symmetry adapted basis functions of A   symmetry.
   148 basis functions,   344 primitive gaussians,   148 cartesian basis functions
    48 alpha electrons       48 beta electrons
       nuclear repulsion energy       662.8421841349 Hartrees.
 NAtoms=   32 NActive=   32 NUniq=   32 SFac= 1.00D+00 NAtFMM=   60 NAOKFM=F Big=F
 Integral buffers will be    262144 words long.
 Raffenetti 2 integral format.
 Two-electron integral symmetry is turned on.
 One-electron integrals computed using PRISM.
 NBasis=   148 RedAO= T EigKep=  3.45D-03  NBF=   148
 NBsUse=   148 1.00D-06 EigRej= -1.00D+00 NBFU=   148
 Initial guess from the checkpoint file:  "C:\Users\GHS Azim Shah\Desktop\comp8.chk"
 B after Tr=     0.000000    0.000000    0.000000
         Rot=    1.000000   -0.000137    0.000001    0.000003 Ang=  -0.02 deg.
 Requested convergence on RMS density matrix=1.00D-08 within 128 cycles.
 Requested convergence on MAX density matrix=1.00D-06.
 Requested convergence on             energy=1.00D-06.
 No special actions if energy rises.
 SCF Done:  E(RB3LYP) =  -543.437123687     A.U. after    8 cycles
            NFock=  8  Conv=0.49D-08     -V/T= 2.0058
 Calling FoFJK, ICntrl=      2127 FMM=F ISym2X=0 I1Cent= 0 IOpClX= 0 NMat=1 NMatS=1 NMatT=0.
 ***** Axes restored to original set *****
 -------------------------------------------------------------------
 Center     Atomic                   Forces (Hartrees/Bohr)
 Number     Number              X              Y              Z
 -------------------------------------------------------------------
      1        6           0.000058779   -0.000245440   -0.000497009
      2        6          -0.000008957    0.000006924    0.000160309
      3        6           0.000013981   -0.000072913    0.000004279
      4        6          -0.000043033    0.000039437    0.000004427
      5        6          -0.000010311   -0.000035054   -0.000000719
      6        6           0.000011462    0.000031003   -0.000000889
      7        6          -0.000003490   -0.000031563    0.000000769
      8        6           0.000011105    0.000022936   -0.000000877
      9        6           0.000008223   -0.000018273    0.000000566
     10        6           0.000047712    0.000016813   -0.000000564
     11        8           0.000120114    0.000091986    0.000129455
     12        8          -0.000177258    0.000183776    0.000186046
     13        1          -0.000051826   -0.000029875    0.000008040
     14        1           0.000009004    0.000005526   -0.000005428
     15        1           0.000002312   -0.000001099   -0.000011809
     16        1          -0.000004210    0.000006981    0.000018482
     17        1          -0.000000567   -0.000007022    0.000023478
     18        1          -0.000000147   -0.000007388   -0.000024389
     19        1          -0.000000530    0.000006231   -0.000021756
     20        1          -0.000000109    0.000006524    0.000021684
     21        1          -0.000000298   -0.000005346    0.000020767
     22        1          -0.000000530   -0.000005953   -0.000020523
     23        1           0.000000951    0.000005855   -0.000021328
     24        1           0.000001171    0.000006499    0.000021167
     25        1           0.000000486   -0.000006607    0.000020396
     26        1           0.000000252   -0.000007214   -0.000020150
     27        1          -0.000005717    0.000002014   -0.000018347
     28        1          -0.000005395    0.000002698    0.000018296
     29        1           0.000003920    0.000004754    0.000000115
     30        1          -0.000003451   -0.000005391    0.000008988
     31        1          -0.000003479   -0.000005646   -0.000008785
     32        1           0.000029835    0.000044826    0.000005312
 -------------------------------------------------------------------
 Cartesian Forces:  Max     0.000497009 RMS     0.000072556

 GradGradGradGradGradGradGradGradGradGradGradGradGradGradGradGradGradGrad
 Berny optimization.
 Using GEDIIS/GDIIS optimizer.
 FormGI is forming the generalized inverse of G from B-inverse, IUseBI=4.
 Internal  Forces:  Max     0.000246192 RMS     0.000037657
 Search for a local minimum.
 Step number   7 out of a maximum of  179
 All quantities printed in internal units (Hartrees-Bohrs-Radians)
 Mixed Optimization -- En-DIIS/RFO-DIIS
 Swapping is turned off.
 Update second derivatives using D2CorX and points    1    2    3    4    5
                                                      6    7
 DE=  5.57D-07 DEPred=-5.99D-07 R=-9.29D-01
 Trust test=-9.29D-01 RLast= 7.88D-03 DXMaxT set to 2.83D-01
 ITU= -1  1  1  1  1  1  0
     Eigenvalues ---    0.00461   0.00461   0.00461   0.00462   0.00462
     Eigenvalues ---    0.00462   0.00462   0.00462   0.00648   0.02510
     Eigenvalues ---    0.03460   0.03523   0.03524   0.03530   0.03530
     Eigenvalues ---    0.03553   0.03558   0.03639   0.03997   0.04287
     Eigenvalues ---    0.04879   0.04880   0.04881   0.04885   0.04886
     Eigenvalues ---    0.04909   0.05219   0.05529   0.05592   0.08318
     Eigenvalues ---    0.08457   0.08476   0.08516   0.08517   0.08525
     Eigenvalues ---    0.08527   0.10064   0.12173   0.12288   0.12294
     Eigenvalues ---    0.12325   0.12326   0.12332   0.12334   0.12661
     Eigenvalues ---    0.13750   0.16000   0.16036   0.16061   0.19961
     Eigenvalues ---    0.21648   0.21905   0.21910   0.21912   0.21924
     Eigenvalues ---    0.21926   0.22126   0.25638   0.29020   0.29412
     Eigenvalues ---    0.30069   0.30074   0.30077   0.30082   0.30099
     Eigenvalues ---    0.30332   0.30474   0.32226   0.32264   0.32275
     Eigenvalues ---    0.32280   0.32281   0.32281   0.32282   0.32285
     Eigenvalues ---    0.32285   0.32287   0.32287   0.32287   0.32287
     Eigenvalues ---    0.32288   0.32289   0.32289   0.32316   0.32416
     Eigenvalues ---    0.33801   0.36114   0.39010   0.53640   0.89870
 En-DIIS/RFO-DIIS IScMMF=        0 using points:     7    6    5    4    3
 RFO step:  Lambda=-5.54557645D-07.
 DidBck=T Rises=F RFO-DIIS coefs:    0.34000    0.71366   -0.02708   -0.04960    0.02301
 Iteration  1 RMS(Cart)=  0.00056426 RMS(Int)=  0.00000046
 Iteration  2 RMS(Cart)=  0.00000063 RMS(Int)=  0.00000016
 Variable       Old X    -DE/DX   Delta X   Delta X   Delta X     New X
                                 (Linear)    (Quad)   (Total)
    R1        2.85162  -0.00006  -0.00016   0.00009  -0.00007   2.85155
    R2        2.61186  -0.00014  -0.00071   0.00028  -0.00043   2.61143
    R3        2.33284   0.00025   0.00032  -0.00004   0.00028   2.33312
    R4        2.90107   0.00005   0.00006   0.00006   0.00012   2.90120
    R5        2.07746  -0.00003  -0.00002  -0.00002  -0.00005   2.07741
    R6        2.07743   0.00000   0.00000  -0.00002  -0.00003   2.07740
    R7        2.90916   0.00001  -0.00004   0.00006   0.00002   2.90918
    R8        2.07357  -0.00001   0.00002  -0.00005  -0.00003   2.07354
    R9        2.07357  -0.00002   0.00001  -0.00005  -0.00004   2.07353
   R10        2.90855   0.00005   0.00000   0.00014   0.00014   2.90869
   R11        2.08086  -0.00002   0.00000  -0.00006  -0.00006   2.08079
   R12        2.08086  -0.00002   0.00000  -0.00006  -0.00006   2.08079
   R13        2.90889   0.00006  -0.00001   0.00016   0.00015   2.90904
   R14        2.08013  -0.00002   0.00000  -0.00005  -0.00005   2.08007
   R15        2.08013  -0.00002   0.00000  -0.00005  -0.00005   2.08007
   R16        2.90902   0.00005  -0.00001   0.00014   0.00013   2.90915
   R17        2.08051  -0.00002   0.00000  -0.00005  -0.00005   2.08046
   R18        2.08051  -0.00002   0.00000  -0.00005  -0.00005   2.08046
   R19        2.90886   0.00005   0.00000   0.00013   0.00013   2.90899
   R20        2.08056  -0.00002   0.00000  -0.00005  -0.00005   2.08051
   R21        2.08056  -0.00002   0.00000  -0.00005  -0.00005   2.08051
   R22        2.90969   0.00004  -0.00001   0.00010   0.00009   2.90978
   R23        2.08076  -0.00002   0.00000  -0.00005  -0.00005   2.08071
   R24        2.08076  -0.00002   0.00000  -0.00005  -0.00005   2.08071
   R25        2.90455   0.00004   0.00006   0.00004   0.00010   2.90465
   R26        2.07893  -0.00002   0.00001  -0.00005  -0.00004   2.07889
   R27        2.07893  -0.00002   0.00000  -0.00004  -0.00004   2.07889
   R28        2.07154   0.00000  -0.00005   0.00006   0.00001   2.07155
   R29        2.07375  -0.00001  -0.00002  -0.00001  -0.00003   2.07373
   R30        2.07375  -0.00001  -0.00002  -0.00001  -0.00003   2.07373
   R31        1.85662  -0.00004  -0.00006   0.00000  -0.00006   1.85656
    A1        1.98020  -0.00017  -0.00017  -0.00023  -0.00041   1.97979
    A2        2.18328   0.00001  -0.00028   0.00022  -0.00006   2.18322
    A3        2.11970   0.00016   0.00046   0.00001   0.00047   2.12017
    A4        2.03883  -0.00003  -0.00007  -0.00003  -0.00010   2.03873
    A5        1.85897  -0.00004  -0.00019   0.00002  -0.00017   1.85881
    A6        1.85880   0.00003  -0.00003   0.00003   0.00000   1.85880
    A7        1.92880   0.00004   0.00016  -0.00004   0.00012   1.92892
    A8        1.92885   0.00000   0.00012  -0.00004   0.00009   1.92894
    A9        1.83730   0.00000   0.00000   0.00006   0.00007   1.83736
   A10        1.95576  -0.00002   0.00000  -0.00008  -0.00008   1.95569
   A11        1.91207   0.00001   0.00005  -0.00003   0.00002   1.91208
   A12        1.91209   0.00000   0.00003  -0.00003   0.00000   1.91209
   A13        1.91500   0.00000   0.00000   0.00005   0.00004   1.91505
   A14        1.91501   0.00001   0.00000   0.00005   0.00005   1.91506
   A15        1.85098  -0.00001  -0.00007   0.00004  -0.00003   1.85095
   A16        1.97325   0.00001   0.00008  -0.00004   0.00003   1.97328
   A17        1.91049   0.00000   0.00001   0.00000   0.00001   1.91050
   A18        1.91049   0.00000   0.00001   0.00000   0.00001   1.91050
   A19        1.90626   0.00000  -0.00003   0.00004   0.00001   1.90626
   A20        1.90625   0.00000  -0.00003   0.00004   0.00001   1.90626
   A21        1.85324   0.00000  -0.00004  -0.00003  -0.00008   1.85316
   A22        1.97899   0.00002   0.00006   0.00004   0.00010   1.97909
   A23        1.90637  -0.00001  -0.00002   0.00001  -0.00001   1.90636
   A24        1.90637  -0.00001  -0.00002   0.00001  -0.00001   1.90636
   A25        1.90716  -0.00001   0.00001  -0.00001   0.00000   1.90716
   A26        1.90716  -0.00001   0.00001  -0.00001  -0.00001   1.90716
   A27        1.85360   0.00000  -0.00003  -0.00005  -0.00008   1.85352
   A28        1.97905   0.00002   0.00004   0.00004   0.00008   1.97913
   A29        1.90686  -0.00001   0.00000   0.00000   0.00000   1.90686
   A30        1.90687  -0.00001   0.00000   0.00000  -0.00001   1.90686
   A31        1.90667  -0.00001   0.00000  -0.00001   0.00000   1.90666
   A32        1.90667  -0.00001   0.00000   0.00000  -0.00001   1.90666
   A33        1.85354   0.00000  -0.00004  -0.00003  -0.00008   1.85346
   A34        1.98000   0.00002   0.00004   0.00002   0.00006   1.98006
   A35        1.90662   0.00000   0.00001   0.00000   0.00000   1.90662
   A36        1.90662   0.00000   0.00000   0.00000   0.00000   1.90662
   A37        1.90649   0.00000   0.00000   0.00000   0.00000   1.90649
   A38        1.90649   0.00000  -0.00001   0.00000   0.00000   1.90649
   A39        1.85335   0.00000  -0.00004  -0.00003  -0.00007   1.85328
   A40        1.98015   0.00002   0.00006   0.00001   0.00008   1.98023
   A41        1.90750   0.00000  -0.00001   0.00001   0.00000   1.90750
   A42        1.90751  -0.00001  -0.00002   0.00001   0.00000   1.90750
   A43        1.90563  -0.00001   0.00001  -0.00002  -0.00001   1.90562
   A44        1.90563  -0.00001   0.00000  -0.00001  -0.00001   1.90562
   A45        1.85312   0.00000  -0.00005  -0.00001  -0.00007   1.85305
   A46        1.97425   0.00002   0.00005   0.00001   0.00006   1.97431
   A47        1.90495  -0.00001  -0.00003   0.00001  -0.00002   1.90492
   A48        1.90495  -0.00001  -0.00003   0.00001  -0.00002   1.90493
   A49        1.91127   0.00000   0.00005  -0.00002   0.00003   1.91130
   A50        1.91127   0.00000   0.00004  -0.00002   0.00003   1.91130
   A51        1.85323   0.00000  -0.00009   0.00001  -0.00008   1.85315
   A52        1.94493   0.00001   0.00001   0.00004   0.00005   1.94499
   A53        1.93816   0.00000   0.00003  -0.00007  -0.00004   1.93812
   A54        1.93816   0.00000   0.00003  -0.00007  -0.00004   1.93812
   A55        1.88083   0.00000  -0.00003   0.00004   0.00002   1.88085
   A56        1.88084   0.00000  -0.00003   0.00004   0.00002   1.88085
   A57        1.87811   0.00000  -0.00002   0.00002  -0.00001   1.87811
   A58        1.91468  -0.00006   0.00019  -0.00028  -0.00009   1.91459
    D1       -0.00213   0.00008   0.00170   0.00002   0.00172  -0.00041
    D2        2.16228   0.00009   0.00170  -0.00003   0.00167   2.16395
    D3       -2.16647   0.00008   0.00161   0.00007   0.00168  -2.16480
    D4       -3.13994  -0.00010  -0.00193  -0.00012  -0.00206   3.14119
    D5       -0.97553  -0.00009  -0.00193  -0.00018  -0.00211  -0.97763
    D6        0.97891  -0.00009  -0.00202  -0.00008  -0.00211   0.97680
    D7       -3.13972  -0.00009  -0.00179  -0.00007  -0.00186  -3.14158
    D8       -0.00176   0.00008   0.00170   0.00007   0.00177   0.00001
    D9       -3.14150  -0.00002  -0.00007   0.00000  -0.00007  -3.14157
   D10       -1.01176  -0.00002  -0.00004  -0.00001  -0.00005  -1.01181
   D11        1.01193  -0.00002  -0.00008   0.00000  -0.00008   1.01185
   D12        1.01332   0.00002   0.00012   0.00002   0.00014   1.01345
   D13       -3.14013   0.00002   0.00014   0.00001   0.00015  -3.13998
   D14       -1.11644   0.00002   0.00010   0.00003   0.00013  -1.11631
   D15       -1.01332   0.00000  -0.00005  -0.00002  -0.00007  -1.01339
   D16        1.11642   0.00000  -0.00003  -0.00003  -0.00005   1.11637
   D17        3.14011   0.00000  -0.00007  -0.00001  -0.00008   3.14003
   D18        3.14158   0.00000   0.00002   0.00000   0.00002  -3.14159
   D19       -1.01232   0.00000   0.00004   0.00002   0.00006  -1.01226
   D20        1.01229   0.00000   0.00000  -0.00002  -0.00002   1.01226
   D21        1.01352   0.00000  -0.00004   0.00006   0.00002   1.01353
   D22       -3.14038   0.00000  -0.00002   0.00007   0.00006  -3.14032
   D23       -1.11577   0.00000  -0.00006   0.00003  -0.00002  -1.11580
   D24       -1.01352   0.00000   0.00005  -0.00005   0.00000  -1.01352
   D25        1.11577   0.00000   0.00007  -0.00004   0.00004   1.11581
   D26        3.14038   0.00000   0.00003  -0.00007  -0.00004   3.14033
   D27       -3.14158   0.00000   0.00000   0.00000   0.00000  -3.14158
   D28       -1.01020   0.00000   0.00003   0.00002   0.00005  -1.01015
   D29        1.01022   0.00000  -0.00003  -0.00003  -0.00006   1.01016
   D30        1.00994   0.00000  -0.00004   0.00000  -0.00004   1.00990
   D31        3.14132   0.00000  -0.00001   0.00002   0.00001   3.14133
   D32       -1.12145  -0.00001  -0.00007  -0.00003  -0.00009  -1.12154
   D33       -1.00992   0.00000   0.00004   0.00000   0.00004  -1.00988
   D34        1.12146   0.00001   0.00008   0.00002   0.00010   1.12156
   D35       -3.14131   0.00000   0.00001  -0.00003  -0.00001  -3.14132
   D36       -3.14159   0.00000   0.00000   0.00000   0.00000  -3.14159
   D37       -1.01045   0.00000   0.00003   0.00002   0.00005  -1.01040
   D38        1.01045   0.00000  -0.00002  -0.00002  -0.00005   1.01040
   D39        1.01065   0.00000  -0.00002  -0.00004  -0.00005   1.01060
   D40       -3.14139   0.00000   0.00001  -0.00002   0.00000  -3.14139
   D41       -1.12049  -0.00001  -0.00004  -0.00006  -0.00010  -1.12059
   D42       -1.01065   0.00000   0.00001   0.00004   0.00005  -1.01060
   D43        1.12050   0.00001   0.00004   0.00006   0.00010   1.12060
   D44        3.14139   0.00000  -0.00001   0.00001   0.00000   3.14139
   D45       -3.14159   0.00000   0.00000   0.00000   0.00000  -3.14159
   D46       -1.01020   0.00000   0.00003   0.00001   0.00004  -1.01016
   D47        1.01020   0.00000  -0.00002  -0.00002  -0.00004   1.01016
   D48        1.01034   0.00000  -0.00003  -0.00002  -0.00005   1.01029
   D49       -3.14145   0.00000   0.00000  -0.00001  -0.00001  -3.14146
   D50       -1.12105  -0.00001  -0.00005  -0.00004  -0.00009  -1.12114
   D51       -1.01033   0.00000   0.00002   0.00002   0.00005  -1.01029
   D52        1.12106   0.00001   0.00005   0.00004   0.00009   1.12115
   D53        3.14146   0.00000   0.00000   0.00000   0.00001   3.14146
   D54        3.14159   0.00000   0.00000   0.00000   0.00000   3.14159
   D55       -1.01056   0.00000   0.00004   0.00000   0.00004  -1.01052
   D56        1.01055   0.00000  -0.00004   0.00000  -0.00004   1.01051
   D57        1.01013   0.00000  -0.00003  -0.00001  -0.00005   1.01008
   D58        3.14117   0.00000   0.00001  -0.00001  -0.00001   3.14116
   D59       -1.12091  -0.00001  -0.00007  -0.00002  -0.00009  -1.12100
   D60       -1.01013   0.00000   0.00002   0.00002   0.00004  -1.01009
   D61        1.12091   0.00001   0.00007   0.00002   0.00008   1.12099
   D62       -3.14117   0.00000  -0.00001   0.00001   0.00000  -3.14117
   D63        3.14159   0.00000   0.00000   0.00000   0.00000   3.14159
   D64       -1.00920   0.00001   0.00007  -0.00001   0.00006  -1.00914
   D65        1.00920  -0.00001  -0.00006   0.00001  -0.00006   1.00914
   D66        1.00952   0.00000  -0.00003  -0.00002  -0.00005   1.00947
   D67       -3.14128   0.00000   0.00004  -0.00002   0.00001  -3.14127
   D68       -1.12288  -0.00001  -0.00010  -0.00001  -0.00011  -1.12299
   D69       -1.00951   0.00000   0.00003   0.00002   0.00004  -1.00947
   D70        1.12288   0.00001   0.00010   0.00001   0.00010   1.12298
   D71        3.14128   0.00000  -0.00004   0.00002  -0.00002   3.14126
   D72        3.14158   0.00000   0.00000   0.00000   0.00000   3.14158
   D73       -1.04455   0.00000   0.00000   0.00003   0.00003  -1.04452
   D74        1.04453   0.00000   0.00001  -0.00004  -0.00003   1.04450
   D75        1.01273   0.00000  -0.00003  -0.00001  -0.00003   1.01270
   D76        3.10978   0.00000  -0.00003   0.00003   0.00000   3.10978
   D77       -1.08432   0.00000  -0.00002  -0.00004  -0.00006  -1.08438
   D78       -1.01274   0.00000   0.00002   0.00001   0.00003  -1.01271
   D79        1.08431   0.00000   0.00002   0.00004   0.00006   1.08437
   D80       -3.10980   0.00000   0.00003  -0.00003   0.00000  -3.10979
         Item               Value     Threshold  Converged?
 Maximum Force            0.000246     0.000450     YES
 RMS     Force            0.000038     0.000300     YES
 Maximum Displacement     0.004560     0.001800     NO 
 RMS     Displacement     0.000564     0.001200     YES
 Predicted change in Energy=-8.484337D-07
 GradGradGradGradGradGradGradGradGradGradGradGradGradGradGradGradGradGrad

                          Input orientation:                          
 ---------------------------------------------------------------------
 Center     Atomic      Atomic             Coordinates (Angstroms)
 Number     Number       Type             X           Y           Z
 ---------------------------------------------------------------------
      1          6           0      -17.874224    0.237045    0.000077
      2          6           0      -16.496291    0.852112   -0.000137
      3          6           0      -15.305459   -0.116857    0.000092
      4          6           0      -13.956572    0.625083   -0.000122
      5          6           0      -12.745754   -0.325230    0.000097
      6          6           0      -11.392647    0.408834   -0.000104
      7          6           0      -10.181599   -0.541578    0.000115
      8          6           0       -8.827834    0.191213   -0.000081
      9          6           0       -7.616360   -0.759200    0.000142
     10          6           0       -6.268970   -0.019510   -0.000058
     11          8           0      -17.859255   -1.144782   -0.000060
     12          8           0      -18.934106    0.870270    0.000341
     13          1           0      -16.451483    1.517495   -0.874070
     14          1           0      -16.451439    1.517996    0.873406
     15          1           0      -15.366652   -0.773741    0.876880
     16          1           0      -15.366687   -0.774198   -0.876348
     17          1           0      -13.900267    1.283749   -0.880707
     18          1           0      -13.900234    1.284201    0.880122
     19          1           0      -12.801808   -0.983536    0.880490
     20          1           0      -12.801832   -0.983976   -0.879965
     21          1           0      -11.336966    1.067323   -0.880640
     22          1           0      -11.336942    1.067760    0.880104
     23          1           0      -10.237393   -1.200153    0.880609
     24          1           0      -10.237414   -1.200587   -0.880053
     25          1           0       -8.770834    0.849847   -0.880587
     26          1           0       -8.770815    0.850284    0.880096
     27          1           0       -7.674139   -1.417144    0.879913
     28          1           0       -7.674159   -1.417585   -0.879297
     29          1           0       -5.426701   -0.721129    0.000115
     30          1           0       -6.171102    0.620881   -0.885799
     31          1           0       -6.171089    0.621337    0.885351
     32          1           0      -18.780571   -1.485925    0.000077
 ---------------------------------------------------------------------
                    Distance matrix (angstroms):
                    1          2          3          4          5
     1  C    0.000000
     2  C    1.508975   0.000000
     3  C    2.593029   1.535247   0.000000
     4  C    3.936822   2.549846   1.539471   0.000000
     5  C    5.159200   3.930987   2.568172   1.539212   0.000000
     6  C    6.483853   5.122858   3.947968   2.573029   1.539399
     7  C    7.731929   6.466661   5.141432   3.951141   2.573266
     8  C    9.046505   7.696884   6.484946   5.147057   3.951811
     9  C   10.306128   9.024938   7.715883   6.489571   5.147720
    10  C   11.608089  10.264396   9.037013   7.714579   6.483996
    11  O    1.381908   2.417697   2.752908   4.285248   5.178760
    12  O    1.234636   2.437883   3.760519   4.983569   6.302771
    13  H    2.104252   1.099318   2.179137   2.790119   4.229920
    14  H    2.104247   1.099313   2.179150   2.790108   4.229923
    15  H    2.842251   2.165327   1.097268   2.171213   2.799824
    16  H    2.842266   2.165326   1.097266   2.171217   2.799824
    17  H    4.202820   2.775077   2.170730   1.101109   2.167379
    18  H    4.202810   2.775080   2.170731   1.101109   2.167379
    19  H    5.290969   4.218331   2.791863   2.167168   1.100727
    20  H    5.290985   4.218334   2.791870   2.167168   1.100727
    21  H    6.648365   5.238343   4.234017   2.798790   2.167853
    22  H    6.648352   5.238341   4.234013   2.798790   2.167853
    23  H    7.820618   6.645398   5.256818   4.235501   2.798691
    24  H    7.820631   6.645402   5.256824   4.235503   2.798694
    25  H    9.166395   7.775467   6.664190   5.264752   4.237499
    26  H    9.166381   7.775461   6.664183   5.264748   4.237496
    27  H   10.370736   9.151742   7.791140   6.664392   5.261904
    28  H   10.370748   9.151746   7.791145   6.664395   5.261906
    29  H   12.484347  11.180828   9.897222   8.635450   7.329753
    30  H   11.742877  10.365683   9.206820   7.835687   6.701193
    31  H   11.742860  10.365672   9.206809   7.835677   6.701186
    32  H    1.946816   3.268693   3.735070   5.265673   6.145423
                    6          7          8          9         10
     6  C    0.000000
     7  C    1.539454   0.000000
     8  C    2.574028   1.539371   0.000000
     9  C    3.952803   2.574454   1.539791   0.000000
    10  C    5.141551   3.947306   2.567526   1.537075   0.000000
    11  O    6.650619   7.701314   9.129701  10.250150  11.644781
    12  O    7.555563   8.865647  10.129060  11.434446  12.696353
    13  H    5.252120   6.656983   7.787355   9.165533  10.334885
    14  H    5.252108   6.656979   7.787341   9.165524  10.334870
    15  H    4.237959   5.263780   6.667558   7.799737   9.170916
    16  H    4.237967   5.263785   6.667567   7.799746   9.170926
    17  H    2.798053   4.235110   5.262957   6.666111   7.791709
    18  H    2.798045   4.235106   5.262948   6.666103   7.791699
    19  H    2.167920   2.799264   4.236497   5.264429   6.662033
    20  H    2.167921   2.799264   4.236499   5.264432   6.662036
    21  H    1.100932   2.167755   2.799767   4.237320   5.257491
    22  H    1.100932   2.167756   2.799765   4.237316   5.257488
    23  H    2.167743   1.100956   2.167573   2.799907   4.232951
    24  H    2.167743   1.100956   2.167573   2.799910   4.232952
    25  H    2.800651   2.168399   1.101062   2.167378   2.791135
    26  H    2.800648   2.168400   1.101062   2.167378   2.791137
    27  H    4.235083   2.797859   2.166152   1.100103   2.168462
    28  H    4.235084   2.797858   2.166153   1.100103   2.168463
    29  H    6.072012   4.758288   3.521375   2.189990   1.096215
    30  H    5.300373   4.268518   2.833256   2.185929   1.097368
    31  H    5.300364   4.268514   2.833248   2.185929   1.097368
    32  H    7.627026   8.650670  10.093055  11.187839  12.597243
                   11         12         13         14         15
    11  O    0.000000
    12  O    2.283800   0.000000
    13  H    3.135831   2.710519   0.000000
    14  H    3.136124   2.710245   1.747476   0.000000
    15  H    2.668289   4.024652   3.080981   2.535514   0.000000
    16  H    2.667978   4.024841   2.535478   3.080987   1.753228
    17  H    4.727249   5.127060   2.561910   3.104877   3.077769
    18  H    4.727422   5.126912   3.104914   2.561904   2.526958
    19  H    5.136062   6.466556   4.759597   4.424649   2.573412
    20  H    5.135914   6.466680   4.424629   4.759601   3.115927
    21  H    6.943276   7.650588   5.134294   5.425644   4.766210
    22  H    6.943385   7.650483   5.425672   5.134281   4.430541
    23  H    7.672771   8.983004   7.005671   6.782533   5.146954
    24  H    7.672676   8.983095   6.782526   7.005670   5.438574
    25  H    9.346296  10.201400   7.709615   7.906618   7.016376
    26  H    9.346373  10.201316   7.906638   7.709596   6.792829
    27  H   10.226686  11.523575   9.419678   9.255057   7.719373
    28  H   10.226614  11.523648   9.255060   9.419673   7.916636
    29  H   12.439770  13.600830  11.283681  11.283668   9.978683
    30  H   11.853903  12.796160  10.319413  10.468283   9.466263
    31  H   11.853959  12.796087  10.468293  10.319387   9.300790
    32  H    0.982447   2.361193   3.899912   3.900141   3.595947
                   16         17         18         19         20
    16  H    0.000000
    17  H    2.526965   0.000000
    18  H    3.077772   1.760830   0.000000
    19  H    3.115912   3.073925   2.519756   0.000000
    20  H    2.573421   2.519750   3.073925   1.760454   0.000000
    21  H    4.430561   2.572422   3.117316   3.074632   2.520647
    22  H    4.766212   3.117330   2.572414   2.520645   3.074633
    23  H    5.438565   4.763261   4.425881   2.573547   3.118125
    24  H    5.146966   4.425881   4.763259   3.118130   2.573550
    25  H    6.792850   5.147753   5.440542   4.765651   4.428527
    26  H    7.016378   5.440551   5.147739   4.428521   4.765650
    27  H    7.916636   7.011368   6.786863   5.145969   5.438570
    28  H    7.719387   6.786872   7.011363   5.438568   5.145974
    29  H    9.978694   8.751955   8.751944   7.432101   7.432106
    30  H    9.300812   7.757539   7.956001   7.046999   6.822183
    31  H    9.466263   7.956001   7.757519   6.822175   7.046995
    32  H    3.595731   5.680162   5.680296   6.064085   6.063971
                   21         22         23         24         25
    21  H    0.000000
    22  H    1.760744   0.000000
    23  H    3.074493   2.520405   0.000000
    24  H    2.520403   3.074494   1.760662   0.000000
    25  H    2.575331   3.119684   3.074916   2.520940   0.000000
    26  H    3.119684   2.575325   2.520941   3.074916   1.760683
    27  H    4.763237   4.426157   2.572422   3.116850   3.072677
    28  H    4.426164   4.763235   3.116843   2.572424   2.518718
    29  H    6.237430   6.237424   4.914010   4.914015   3.798267
    30  H    5.185122   5.477592   4.792816   4.455634   2.609800
    31  H    5.477583   5.185109   4.455635   4.792814   3.151100
    32  H    7.918459   7.918546   8.593188   8.593112  10.316309
                   26         27         28         29         30
    26  H    0.000000
    27  H    2.518716   0.000000
    28  H    3.072678   1.759211   0.000000
    29  H    3.798264   2.511864   2.511869   0.000000
    30  H    3.151114   3.087136   2.532700   1.771996   0.000000
    31  H    2.609794   2.532705   3.087136   1.771997   1.771151
    32  H   10.316371  11.141439  11.141380  13.375753  12.814917
                   31         32
    31  H    0.000000
    32  H   12.814964   0.000000
 Stoichiometry    C10H20O2
 Framework group  C1[X(C10H20O2)]
 Deg. of freedom    90
 Full point group                 C1      NOp   1
 Largest Abelian subgroup         C1      NOp   1
 Largest concise Abelian subgroup C1      NOp   1
                         Standard orientation:                         
 ---------------------------------------------------------------------
 Center     Atomic      Atomic             Coordinates (Angstroms)
 Number     Number       Type             X           Y           Z
 ---------------------------------------------------------------------
      1          6           0        4.879613   -0.051363    0.000055
      2          6           0        3.524896   -0.716003   -0.000159
      3          6           0        2.299702    0.209137    0.000070
      4          6           0        0.978614   -0.581239   -0.000144
      5          6           0       -0.265876    0.324532    0.000076
      6          6           0       -1.591468   -0.458126   -0.000125
      7          6           0       -2.836190    0.447736    0.000093
      8          6           0       -4.162486   -0.333674   -0.000103
      9          6           0       -5.407635    0.572173    0.000121
     10          6           0       -6.727310   -0.215899   -0.000080
     11          8           0        4.814535    1.329012   -0.000081
     12          8           0        5.961766   -0.645730    0.000320
     13          1           0        3.504250   -1.382573   -0.874092
     14          1           0        3.504225   -1.383075    0.873384
     15          1           0        2.337030    0.867808    0.876858
     16          1           0        2.337048    0.868267   -0.876370
     17          1           0        0.946235   -1.241514   -0.880729
     18          1           0        0.946218   -1.241966    0.880101
     19          1           0       -0.233736    0.984439    0.880468
     20          1           0       -0.233727    0.984879   -0.879986
     21          1           0       -1.623229   -1.118201   -0.880662
     22          1           0       -1.623237   -1.118639    0.880083
     23          1           0       -2.804320    1.107902    0.880588
     24          1           0       -2.804315    1.108336   -0.880075
     25          1           0       -4.195560   -0.993941   -0.880609
     26          1           0       -4.195563   -0.994380    0.880074
     27          1           0       -5.373757    1.231780    0.879892
     28          1           0       -5.373753    1.232222   -0.879319
     29          1           0       -7.594473    0.454709    0.000094
     30          1           0       -6.801886   -0.859419   -0.885821
     31          1           0       -6.801883   -0.859875    0.885330
     32          1           0        5.722872    1.703347    0.000055
 ---------------------------------------------------------------------
 Rotational constants (GHZ):      5.2189612      0.1670995      0.1633850
 Standard basis: 6-31G (6D, 7F)
 There are   148 symmetry adapted cartesian basis functions of A   symmetry.
 There are   148 symmetry adapted basis functions of A   symmetry.
   148 basis functions,   344 primitive gaussians,   148 cartesian basis functions
    48 alpha electrons       48 beta electrons
       nuclear repulsion energy       662.8352387877 Hartrees.
 NAtoms=   32 NActive=   32 NUniq=   32 SFac= 1.00D+00 NAtFMM=   60 NAOKFM=F Big=F
 Integral buffers will be    262144 words long.
 Raffenetti 2 integral format.
 Two-electron integral symmetry is turned on.
 One-electron integrals computed using PRISM.
 NBasis=   148 RedAO= T EigKep=  3.45D-03  NBF=   148
 NBsUse=   148 1.00D-06 EigRej= -1.00D+00 NBFU=   148
 Initial guess from the checkpoint file:  "C:\Users\GHS Azim Shah\Desktop\comp8.chk"
 B after Tr=     0.000000    0.000000    0.000000
         Rot=    1.000000    0.000061    0.000003   -0.000006 Ang=   0.01 deg.
 Requested convergence on RMS density matrix=1.00D-08 within 128 cycles.
 Requested convergence on MAX density matrix=1.00D-06.
 Requested convergence on             energy=1.00D-06.
 No special actions if energy rises.
 SCF Done:  E(RB3LYP) =  -543.437124548     A.U. after    8 cycles
            NFock=  8  Conv=0.28D-08     -V/T= 2.0058
 Calling FoFJK, ICntrl=      2127 FMM=F ISym2X=0 I1Cent= 0 IOpClX= 0 NMat=1 NMatS=1 NMatT=0.
 ***** Axes restored to original set *****
 -------------------------------------------------------------------
 Center     Atomic                   Forces (Hartrees/Bohr)
 Number     Number              X              Y              Z
 -------------------------------------------------------------------
      1        6           0.000010670   -0.000003740    0.000003823
      2        6          -0.000004305    0.000008212   -0.000000731
      3        6           0.000010830   -0.000020440   -0.000000022
      4        6          -0.000007324    0.000009564   -0.000000136
      5        6           0.000000435   -0.000009013    0.000000220
      6        6           0.000004008    0.000010353   -0.000000199
      7        6          -0.000002018   -0.000010412    0.000000221
      8        6           0.000002048    0.000008400   -0.000000219
      9        6          -0.000000498   -0.000008496    0.000000167
     10        6           0.000013316    0.000006767   -0.000000144
     11        8           0.000008861    0.000000835   -0.000001405
     12        8          -0.000023992    0.000012700   -0.000000961
     13        1          -0.000000797   -0.000001251    0.000001334
     14        1          -0.000001686   -0.000001333   -0.000001959
     15        1           0.000000027    0.000001398   -0.000003158
     16        1           0.000000072    0.000001622    0.000003256
     17        1           0.000001153   -0.000001680    0.000002820
     18        1           0.000001123   -0.000001921   -0.000002798
     19        1          -0.000000535    0.000001703   -0.000001803
     20        1          -0.000000536    0.000001905    0.000001752
     21        1          -0.000000303   -0.000001191    0.000001837
     22        1          -0.000000331   -0.000001418   -0.000001795
     23        1           0.000000468    0.000001420   -0.000002274
     24        1           0.000000494    0.000001633    0.000002220
     25        1          -0.000000601   -0.000001161    0.000002117
     26        1          -0.000000640   -0.000001386   -0.000002083
     27        1          -0.000002231   -0.000000527   -0.000002144
     28        1          -0.000002194   -0.000000307    0.000002097
     29        1          -0.000003169    0.000002520    0.000000022
     30        1          -0.000000436   -0.000001042    0.000001188
     31        1          -0.000000468   -0.000001157   -0.000001139
     32        1          -0.000001440   -0.000002554   -0.000000104
 -------------------------------------------------------------------
 Cartesian Forces:  Max     0.000023992 RMS     0.000005184

 GradGradGradGradGradGradGradGradGradGradGradGradGradGradGradGradGradGrad
 Berny optimization.
 Using GEDIIS/GDIIS optimizer.
 FormGI is forming the generalized inverse of G from B-inverse, IUseBI=4.
 Internal  Forces:  Max     0.000027155 RMS     0.000003473
 Search for a local minimum.
 Step number   8 out of a maximum of  179
 All quantities printed in internal units (Hartrees-Bohrs-Radians)
 Mixed Optimization -- En-DIIS/RFO-DIIS
 Swapping is turned off.
 Update second derivatives using D2CorX and points    1    2    3    4    5
                                                      6    7    8
 DE= -8.61D-07 DEPred=-8.48D-07 R= 1.01D+00
 Trust test= 1.01D+00 RLast= 5.43D-03 DXMaxT set to 2.83D-01
 ITU=  0 -1  1  1  1  1  1  0
     Eigenvalues ---    0.00461   0.00461   0.00461   0.00462   0.00462
     Eigenvalues ---    0.00462   0.00462   0.00462   0.00648   0.02510
     Eigenvalues ---    0.03522   0.03524   0.03529   0.03530   0.03552
     Eigenvalues ---    0.03556   0.03582   0.03640   0.04010   0.04692
     Eigenvalues ---    0.04879   0.04880   0.04881   0.04885   0.04887
     Eigenvalues ---    0.04910   0.05228   0.05529   0.05594   0.08321
     Eigenvalues ---    0.08469   0.08484   0.08518   0.08519   0.08526
     Eigenvalues ---    0.08530   0.10196   0.12178   0.12288   0.12295
     Eigenvalues ---    0.12326   0.12327   0.12333   0.12334   0.13620
     Eigenvalues ---    0.15323   0.16000   0.16048   0.16086   0.20911
     Eigenvalues ---    0.21861   0.21901   0.21908   0.21912   0.21921
     Eigenvalues ---    0.22014   0.22259   0.24412   0.28953   0.30018
     Eigenvalues ---    0.30073   0.30074   0.30079   0.30084   0.30114
     Eigenvalues ---    0.30379   0.32018   0.32225   0.32261   0.32273
     Eigenvalues ---    0.32280   0.32281   0.32281   0.32283   0.32284
     Eigenvalues ---    0.32285   0.32287   0.32287   0.32287   0.32288
     Eigenvalues ---    0.32289   0.32289   0.32292   0.32315   0.32868
     Eigenvalues ---    0.34315   0.35700   0.40371   0.53694   0.94096
 En-DIIS/RFO-DIIS IScMMF=        0 using points:     8    7    6    5    4
 RFO step:  Lambda= 0.00000000D+00.
 DidBck=F Rises=F RFO-DIIS coefs:    1.07965   -0.02713   -0.07480    0.01605    0.00623
 Iteration  1 RMS(Cart)=  0.00002715 RMS(Int)=  0.00000001
 Iteration  2 RMS(Cart)=  0.00000000 RMS(Int)=  0.00000001
 Variable       Old X    -DE/DX   Delta X   Delta X   Delta X     New X
                                 (Linear)    (Quad)   (Total)
    R1        2.85155   0.00000   0.00001   0.00000   0.00001   2.85156
    R2        2.61143   0.00000  -0.00003   0.00003   0.00000   2.61143
    R3        2.33312   0.00003   0.00002   0.00001   0.00003   2.33315
    R4        2.90120   0.00002   0.00003   0.00004   0.00007   2.90126
    R5        2.07741   0.00000  -0.00001   0.00001  -0.00001   2.07740
    R6        2.07740   0.00000  -0.00001   0.00000  -0.00001   2.07739
    R7        2.90918   0.00000   0.00001   0.00000   0.00001   2.90919
    R8        2.07354   0.00000  -0.00001   0.00000  -0.00001   2.07352
    R9        2.07353   0.00000  -0.00001   0.00000  -0.00001   2.07352
   R10        2.90869   0.00001   0.00002   0.00000   0.00002   2.90871
   R11        2.08079   0.00000  -0.00001   0.00000  -0.00001   2.08078
   R12        2.08079   0.00000  -0.00001   0.00000  -0.00001   2.08078
   R13        2.90904   0.00001   0.00003   0.00000   0.00003   2.90907
   R14        2.08007   0.00000  -0.00001   0.00000  -0.00001   2.08007
   R15        2.08007   0.00000  -0.00001   0.00000  -0.00001   2.08006
   R16        2.90915   0.00001   0.00002   0.00000   0.00002   2.90917
   R17        2.08046   0.00000  -0.00001   0.00000  -0.00001   2.08045
   R18        2.08046   0.00000  -0.00001   0.00000  -0.00001   2.08045
   R19        2.90899   0.00001   0.00002   0.00000   0.00002   2.90901
   R20        2.08051   0.00000  -0.00001   0.00000  -0.00001   2.08050
   R21        2.08051   0.00000  -0.00001   0.00000  -0.00001   2.08050
   R22        2.90978   0.00001   0.00002   0.00000   0.00002   2.90980
   R23        2.08071   0.00000  -0.00001   0.00000  -0.00001   2.08070
   R24        2.08071   0.00000  -0.00001   0.00000  -0.00001   2.08070
   R25        2.90465   0.00001   0.00002   0.00002   0.00004   2.90469
   R26        2.07889   0.00000  -0.00001   0.00001   0.00000   2.07889
   R27        2.07889   0.00000  -0.00001   0.00001   0.00000   2.07889
   R28        2.07155   0.00000   0.00000  -0.00001  -0.00001   2.07153
   R29        2.07373   0.00000  -0.00001   0.00000  -0.00001   2.07372
   R30        2.07373   0.00000  -0.00001   0.00000  -0.00001   2.07372
   R31        1.85656   0.00000   0.00000   0.00001   0.00001   1.85656
    A1        1.97979  -0.00002  -0.00002  -0.00004  -0.00006   1.97974
    A2        2.18322   0.00001   0.00000   0.00004   0.00004   2.18326
    A3        2.12017   0.00001   0.00003  -0.00001   0.00002   2.12019
    A4        2.03873   0.00000  -0.00002   0.00001   0.00000   2.03872
    A5        1.85881   0.00000   0.00000   0.00000   0.00000   1.85880
    A6        1.85880   0.00000  -0.00001   0.00000  -0.00001   1.85880
    A7        1.92892   0.00000   0.00000   0.00000   0.00000   1.92892
    A8        1.92894   0.00000   0.00000   0.00001   0.00001   1.92895
    A9        1.83736   0.00000   0.00003  -0.00002   0.00001   1.83737
   A10        1.95569   0.00000  -0.00001  -0.00001  -0.00003   1.95566
   A11        1.91208   0.00000  -0.00001   0.00001   0.00000   1.91209
   A12        1.91209   0.00000  -0.00001   0.00001   0.00000   1.91209
   A13        1.91505   0.00000   0.00001   0.00000   0.00001   1.91506
   A14        1.91506   0.00000   0.00001   0.00000   0.00001   1.91507
   A15        1.85095   0.00000   0.00001  -0.00001   0.00000   1.85095
   A16        1.97328   0.00000  -0.00001   0.00001  -0.00001   1.97328
   A17        1.91050   0.00000   0.00000   0.00001   0.00001   1.91051
   A18        1.91050   0.00000   0.00000   0.00001   0.00001   1.91051
   A19        1.90626   0.00000   0.00000  -0.00001  -0.00001   1.90625
   A20        1.90626   0.00000   0.00000  -0.00001  -0.00001   1.90625
   A21        1.85316   0.00000   0.00000   0.00000   0.00000   1.85316
   A22        1.97909   0.00000   0.00000   0.00001   0.00001   1.97910
   A23        1.90636   0.00000   0.00000  -0.00001  -0.00001   1.90635
   A24        1.90636   0.00000   0.00000  -0.00001  -0.00001   1.90635
   A25        1.90716   0.00000   0.00000   0.00000   0.00000   1.90716
   A26        1.90716   0.00000   0.00000   0.00000   0.00000   1.90716
   A27        1.85352   0.00000   0.00000   0.00001   0.00001   1.85352
   A28        1.97913   0.00000   0.00000  -0.00001  -0.00001   1.97912
   A29        1.90686   0.00000   0.00000   0.00000   0.00000   1.90686
   A30        1.90686   0.00000   0.00000   0.00000   0.00000   1.90686
   A31        1.90666   0.00000   0.00000   0.00000   0.00000   1.90667
   A32        1.90666   0.00000   0.00000   0.00000   0.00000   1.90667
   A33        1.85346   0.00000   0.00000   0.00000   0.00001   1.85347
   A34        1.98006   0.00000   0.00000  -0.00001  -0.00001   1.98005
   A35        1.90662   0.00000   0.00000   0.00000   0.00001   1.90663
   A36        1.90662   0.00000   0.00000   0.00000   0.00000   1.90663
   A37        1.90649   0.00000   0.00000   0.00000   0.00000   1.90649
   A38        1.90649   0.00000   0.00000   0.00000   0.00000   1.90649
   A39        1.85328   0.00000   0.00000   0.00000   0.00001   1.85328
   A40        1.98023   0.00000   0.00000   0.00000   0.00000   1.98023
   A41        1.90750   0.00000   0.00000   0.00000   0.00000   1.90750
   A42        1.90750   0.00000   0.00000   0.00000   0.00000   1.90750
   A43        1.90562   0.00000   0.00000   0.00001   0.00000   1.90563
   A44        1.90562   0.00000   0.00000   0.00000   0.00000   1.90562
   A45        1.85305   0.00000   0.00000   0.00000   0.00000   1.85306
   A46        1.97431   0.00000   0.00000  -0.00001  -0.00001   1.97430
   A47        1.90492   0.00000   0.00000  -0.00001  -0.00001   1.90491
   A48        1.90493   0.00000   0.00000  -0.00001  -0.00001   1.90491
   A49        1.91130   0.00000   0.00000   0.00002   0.00002   1.91132
   A50        1.91130   0.00000   0.00000   0.00002   0.00002   1.91132
   A51        1.85315   0.00000   0.00001  -0.00002  -0.00001   1.85314
   A52        1.94499   0.00000   0.00000  -0.00001   0.00000   1.94498
   A53        1.93812   0.00000  -0.00001   0.00000   0.00000   1.93811
   A54        1.93812   0.00000  -0.00001   0.00000   0.00000   1.93811
   A55        1.88085   0.00000   0.00000   0.00000   0.00000   1.88086
   A56        1.88085   0.00000   0.00000   0.00000   0.00000   1.88086
   A57        1.87811   0.00000   0.00000   0.00000   0.00001   1.87811
   A58        1.91459   0.00000   0.00000   0.00003   0.00003   1.91462
    D1       -0.00041   0.00000  -0.00001  -0.00005  -0.00006  -0.00047
    D2        2.16395   0.00000  -0.00003  -0.00003  -0.00006   2.16389
    D3       -2.16480   0.00000   0.00000  -0.00006  -0.00006  -2.16486
    D4        3.14119   0.00000   0.00001  -0.00004  -0.00003   3.14116
    D5       -0.97763   0.00000   0.00000  -0.00003  -0.00003  -0.97767
    D6        0.97680   0.00000   0.00003  -0.00006  -0.00003   0.97677
    D7       -3.14158   0.00000   0.00001   0.00000   0.00001  -3.14156
    D8        0.00001   0.00000  -0.00001   0.00000  -0.00001  -0.00001
    D9       -3.14157   0.00000   0.00000   0.00001   0.00001  -3.14156
   D10       -1.01181   0.00000   0.00000   0.00000   0.00000  -1.01181
   D11        1.01185   0.00000   0.00000   0.00001   0.00001   1.01186
   D12        1.01345   0.00000   0.00002  -0.00001   0.00001   1.01346
   D13       -3.13998   0.00000   0.00001  -0.00001   0.00001  -3.13997
   D14       -1.11631   0.00000   0.00002  -0.00001   0.00002  -1.11630
   D15       -1.01339   0.00000  -0.00002   0.00002   0.00000  -1.01339
   D16        1.11637   0.00000  -0.00002   0.00002  -0.00001   1.11636
   D17        3.14003   0.00000  -0.00002   0.00002   0.00000   3.14003
   D18       -3.14159   0.00000   0.00000   0.00000   0.00000  -3.14159
   D19       -1.01226   0.00000   0.00000  -0.00001  -0.00001  -1.01227
   D20        1.01226   0.00000   0.00000   0.00001   0.00001   1.01227
   D21        1.01353   0.00000   0.00001  -0.00001   0.00001   1.01354
   D22       -3.14032   0.00000   0.00001  -0.00001   0.00000  -3.14032
   D23       -1.11580   0.00000   0.00001   0.00000   0.00002  -1.11578
   D24       -1.01352   0.00000  -0.00001   0.00000  -0.00001  -1.01353
   D25        1.11581   0.00000  -0.00001   0.00000  -0.00001   1.11579
   D26        3.14033   0.00000  -0.00001   0.00001   0.00000   3.14033
   D27       -3.14158   0.00000   0.00000   0.00000   0.00000  -3.14158
   D28       -1.01015   0.00000   0.00000   0.00001   0.00000  -1.01014
   D29        1.01016   0.00000   0.00000   0.00000   0.00000   1.01017
   D30        1.00990   0.00000   0.00000   0.00000   0.00000   1.00990
   D31        3.14133   0.00000   0.00000   0.00000   0.00000   3.14133
   D32       -1.12154   0.00000   0.00000   0.00000   0.00000  -1.12154
   D33       -1.00988   0.00000   0.00000   0.00001   0.00001  -1.00987
   D34        1.12156   0.00000   0.00000   0.00001   0.00001   1.12156
   D35       -3.14132   0.00000   0.00000   0.00001   0.00001  -3.14131
   D36       -3.14159   0.00000   0.00000   0.00000   0.00000   3.14159
   D37       -1.01040   0.00000   0.00000   0.00000   0.00000  -1.01040
   D38        1.01040   0.00000   0.00000   0.00000   0.00000   1.01040
   D39        1.01060   0.00000   0.00000   0.00000   0.00000   1.01061
   D40       -3.14139   0.00000   0.00000   0.00000   0.00000  -3.14139
   D41       -1.12059   0.00000   0.00000   0.00001   0.00001  -1.12058
   D42       -1.01060   0.00000   0.00000  -0.00001  -0.00001  -1.01060
   D43        1.12060   0.00000   0.00000  -0.00001  -0.00001   1.12059
   D44        3.14139   0.00000   0.00000   0.00000   0.00000   3.14139
   D45       -3.14159   0.00000   0.00000   0.00000   0.00000  -3.14159
   D46       -1.01016   0.00000   0.00000   0.00000   0.00000  -1.01016
   D47        1.01016   0.00000   0.00000   0.00001   0.00001   1.01017
   D48        1.01029   0.00000   0.00000   0.00000   0.00001   1.01030
   D49       -3.14146   0.00000   0.00000   0.00000   0.00000  -3.14146
   D50       -1.12114   0.00000   0.00000   0.00001   0.00001  -1.12113
   D51       -1.01029   0.00000   0.00000   0.00000  -0.00001  -1.01029
   D52        1.12115   0.00000   0.00000  -0.00001  -0.00001   1.12114
   D53        3.14146   0.00000   0.00000   0.00000   0.00000   3.14147
   D54        3.14159   0.00000   0.00000   0.00000   0.00000   3.14159
   D55       -1.01052   0.00000   0.00000   0.00000   0.00000  -1.01052
   D56        1.01051   0.00000   0.00000   0.00000   0.00000   1.01051
   D57        1.01008   0.00000   0.00000   0.00000   0.00000   1.01008
   D58        3.14116   0.00000   0.00000   0.00000   0.00000   3.14116
   D59       -1.12100   0.00000   0.00001   0.00000   0.00000  -1.12099
   D60       -1.01009   0.00000   0.00000   0.00000  -0.00001  -1.01009
   D61        1.12099   0.00000  -0.00001   0.00000  -0.00001   1.12098
   D62       -3.14117   0.00000   0.00000   0.00000   0.00000  -3.14117
   D63        3.14159   0.00000   0.00000   0.00000   0.00000   3.14159
   D64       -1.00914   0.00000   0.00000   0.00002   0.00001  -1.00913
   D65        1.00914   0.00000   0.00000  -0.00001  -0.00001   1.00913
   D66        1.00947   0.00000   0.00000   0.00000   0.00000   1.00947
   D67       -3.14127   0.00000   0.00000   0.00002   0.00002  -3.14125
   D68       -1.12299   0.00000   0.00001  -0.00001  -0.00001  -1.12299
   D69       -1.00947   0.00000   0.00000   0.00000  -0.00001  -1.00948
   D70        1.12298   0.00000  -0.00001   0.00001   0.00001   1.12299
   D71        3.14126   0.00000   0.00000  -0.00002  -0.00002   3.14124
   D72        3.14158   0.00000   0.00000   0.00000   0.00000   3.14158
   D73       -1.04452   0.00000   0.00000   0.00000   0.00000  -1.04452
   D74        1.04450   0.00000   0.00000   0.00000   0.00000   1.04451
   D75        1.01270   0.00000   0.00000   0.00000   0.00000   1.01270
   D76        3.10978   0.00000   0.00001   0.00000   0.00000   3.10978
   D77       -1.08438   0.00000   0.00000   0.00001   0.00001  -1.08438
   D78       -1.01271   0.00000   0.00000   0.00000  -0.00001  -1.01272
   D79        1.08437   0.00000   0.00000  -0.00001  -0.00001   1.08436
   D80       -3.10979   0.00000   0.00000   0.00000   0.00000  -3.10980
         Item               Value     Threshold  Converged?
 Maximum Force            0.000027     0.000450     YES
 RMS     Force            0.000003     0.000300     YES
 Maximum Displacement     0.000143     0.001800     YES
 RMS     Displacement     0.000027     0.001200     YES
 Predicted change in Energy=-2.913095D-09
 Optimization completed.
    -- Stationary point found.
                           ----------------------------
                           !   Optimized Parameters   !
                           ! (Angstroms and Degrees)  !
 --------------------------                            --------------------------
 ! Name  Definition              Value          Derivative Info.                !
 --------------------------------------------------------------------------------
 ! R1    R(1,2)                  1.509          -DE/DX =    0.0                 !
 ! R2    R(1,11)                 1.3819         -DE/DX =    0.0                 !
 ! R3    R(1,12)                 1.2346         -DE/DX =    0.0                 !
 ! R4    R(2,3)                  1.5352         -DE/DX =    0.0                 !
 ! R5    R(2,13)                 1.0993         -DE/DX =    0.0                 !
 ! R6    R(2,14)                 1.0993         -DE/DX =    0.0                 !
 ! R7    R(3,4)                  1.5395         -DE/DX =    0.0                 !
 ! R8    R(3,15)                 1.0973         -DE/DX =    0.0                 !
 ! R9    R(3,16)                 1.0973         -DE/DX =    0.0                 !
 ! R10   R(4,5)                  1.5392         -DE/DX =    0.0                 !
 ! R11   R(4,17)                 1.1011         -DE/DX =    0.0                 !
 ! R12   R(4,18)                 1.1011         -DE/DX =    0.0                 !
 ! R13   R(5,6)                  1.5394         -DE/DX =    0.0                 !
 ! R14   R(5,19)                 1.1007         -DE/DX =    0.0                 !
 ! R15   R(5,20)                 1.1007         -DE/DX =    0.0                 !
 ! R16   R(6,7)                  1.5395         -DE/DX =    0.0                 !
 ! R17   R(6,21)                 1.1009         -DE/DX =    0.0                 !
 ! R18   R(6,22)                 1.1009         -DE/DX =    0.0                 !
 ! R19   R(7,8)                  1.5394         -DE/DX =    0.0                 !
 ! R20   R(7,23)                 1.101          -DE/DX =    0.0                 !
 ! R21   R(7,24)                 1.101          -DE/DX =    0.0                 !
 ! R22   R(8,9)                  1.5398         -DE/DX =    0.0                 !
 ! R23   R(8,25)                 1.1011         -DE/DX =    0.0                 !
 ! R24   R(8,26)                 1.1011         -DE/DX =    0.0                 !
 ! R25   R(9,10)                 1.5371         -DE/DX =    0.0                 !
 ! R26   R(9,27)                 1.1001         -DE/DX =    0.0                 !
 ! R27   R(9,28)                 1.1001         -DE/DX =    0.0                 !
 ! R28   R(10,29)                1.0962         -DE/DX =    0.0                 !
 ! R29   R(10,30)                1.0974         -DE/DX =    0.0                 !
 ! R30   R(10,31)                1.0974         -DE/DX =    0.0                 !
 ! R31   R(11,32)                0.9824         -DE/DX =    0.0                 !
 ! A1    A(2,1,11)             113.4339         -DE/DX =    0.0                 !
 ! A2    A(2,1,12)             125.0893         -DE/DX =    0.0                 !
 ! A3    A(11,1,12)            121.4768         -DE/DX =    0.0                 !
 ! A4    A(1,2,3)              116.8105         -DE/DX =    0.0                 !
 ! A5    A(1,2,13)             106.5017         -DE/DX =    0.0                 !
 ! A6    A(1,2,14)             106.5016         -DE/DX =    0.0                 !
 ! A7    A(3,2,13)             110.5189         -DE/DX =    0.0                 !
 ! A8    A(3,2,14)             110.5203         -DE/DX =    0.0                 !
 ! A9    A(13,2,14)            105.2731         -DE/DX =    0.0                 !
 ! A10   A(2,3,4)              112.0525         -DE/DX =    0.0                 !
 ! A11   A(2,3,15)             109.5544         -DE/DX =    0.0                 !
 ! A12   A(2,3,16)             109.5544         -DE/DX =    0.0                 !
 ! A13   A(4,3,15)             109.7242         -DE/DX =    0.0                 !
 ! A14   A(4,3,16)             109.7247         -DE/DX =    0.0                 !
 ! A15   A(15,3,16)            106.0516         -DE/DX =    0.0                 !
 ! A16   A(3,4,5)              113.0608         -DE/DX =    0.0                 !
 ! A17   A(3,4,17)             109.4636         -DE/DX =    0.0                 !
 ! A18   A(3,4,18)             109.4637         -DE/DX =    0.0                 !
 ! A19   A(5,4,17)             109.2208         -DE/DX =    0.0                 !
 ! A20   A(5,4,18)             109.2208         -DE/DX =    0.0                 !
 ! A21   A(17,4,18)            106.1783         -DE/DX =    0.0                 !
 ! A22   A(4,5,6)              113.3934         -DE/DX =    0.0                 !
 ! A23   A(4,5,19)             109.2264         -DE/DX =    0.0                 !
 ! A24   A(4,5,20)             109.2264         -DE/DX =    0.0                 !
 ! A25   A(6,5,19)             109.272          -DE/DX =    0.0                 !
 ! A26   A(6,5,20)             109.2721         -DE/DX =    0.0                 !
 ! A27   A(19,5,20)            106.1987         -DE/DX =    0.0                 !
 ! A28   A(5,6,7)              113.3958         -DE/DX =    0.0                 !
 ! A29   A(5,6,21)             109.255          -DE/DX =    0.0                 !
 ! A30   A(5,6,22)             109.255          -DE/DX =    0.0                 !
 ! A31   A(7,6,21)             109.2437         -DE/DX =    0.0                 !
 ! A32   A(7,6,22)             109.2438         -DE/DX =    0.0                 !
 ! A33   A(21,6,22)            106.1954         -DE/DX =    0.0                 !
 ! A34   A(6,7,8)              113.4491         -DE/DX =    0.0                 !
 ! A35   A(6,7,23)             109.2414         -DE/DX =    0.0                 !
 ! A36   A(6,7,24)             109.2414         -DE/DX =    0.0                 !
 ! A37   A(8,7,23)             109.2339         -DE/DX =    0.0                 !
 ! A38   A(8,7,24)             109.2339         -DE/DX =    0.0                 !
 ! A39   A(23,7,24)            106.185          -DE/DX =    0.0                 !
 ! A40   A(7,8,9)              113.4589         -DE/DX =    0.0                 !
 ! A41   A(7,8,25)             109.2919         -DE/DX =    0.0                 !
 ! A42   A(7,8,26)             109.292          -DE/DX =    0.0                 !
 ! A43   A(9,8,25)             109.184          -DE/DX =    0.0                 !
 ! A44   A(9,8,26)             109.184          -DE/DX =    0.0                 !
 ! A45   A(25,8,26)            106.1721         -DE/DX =    0.0                 !
 ! A46   A(8,9,10)             113.1196         -DE/DX =    0.0                 !
 ! A47   A(8,9,27)             109.1441         -DE/DX =    0.0                 !
 ! A48   A(8,9,28)             109.1442         -DE/DX =    0.0                 !
 ! A49   A(10,9,27)            109.5092         -DE/DX =    0.0                 !
 ! A50   A(10,9,28)            109.5092         -DE/DX =    0.0                 !
 ! A51   A(27,9,28)            106.1775         -DE/DX =    0.0                 !
 ! A52   A(9,10,29)            111.4395         -DE/DX =    0.0                 !
 ! A53   A(9,10,30)            111.0459         -DE/DX =    0.0                 !
 ! A54   A(9,10,31)            111.0459         -DE/DX =    0.0                 !
 ! A55   A(29,10,30)           107.7648         -DE/DX =    0.0                 !
 ! A56   A(29,10,31)           107.7649         -DE/DX =    0.0                 !
 ! A57   A(30,10,31)           107.6076         -DE/DX =    0.0                 !
 ! A58   A(1,11,32)            109.6979         -DE/DX =    0.0                 !
 ! D1    D(11,1,2,3)            -0.0233         -DE/DX =    0.0                 !
 ! D2    D(11,1,2,13)          123.9853         -DE/DX =    0.0                 !
 ! D3    D(11,1,2,14)         -124.0337         -DE/DX =    0.0                 !
 ! D4    D(12,1,2,3)           179.977          -DE/DX =    0.0                 !
 ! D5    D(12,1,2,13)          -56.0143         -DE/DX =    0.0                 !
 ! D6    D(12,1,2,14)           55.9667         -DE/DX =    0.0                 !
 ! D7    D(2,1,11,32)         -179.9992         -DE/DX =    0.0                 !
 ! D8    D(12,1,11,32)           0.0004         -DE/DX =    0.0                 !
 ! D9    D(1,2,3,4)           -179.9986         -DE/DX =    0.0                 !
 ! D10   D(1,2,3,15)           -57.9726         -DE/DX =    0.0                 !
 ! D11   D(1,2,3,16)            57.9747         -DE/DX =    0.0                 !
 ! D12   D(13,2,3,4)            58.0666         -DE/DX =    0.0                 !
 ! D13   D(13,2,3,15)         -179.9074         -DE/DX =    0.0                 !
 ! D14   D(13,2,3,16)          -63.9601         -DE/DX =    0.0                 !
 ! D15   D(14,2,3,4)           -58.0629         -DE/DX =    0.0                 !
 ! D16   D(14,2,3,15)           63.9631         -DE/DX =    0.0                 !
 ! D17   D(14,2,3,16)          179.9104         -DE/DX =    0.0                 !
 ! D18   D(2,3,4,5)           -179.9998         -DE/DX =    0.0                 !
 ! D19   D(2,3,4,17)           -57.9984         -DE/DX =    0.0                 !
 ! D20   D(2,3,4,18)            57.9985         -DE/DX =    0.0                 !
 ! D21   D(15,3,4,5)            58.0712         -DE/DX =    0.0                 !
 ! D22   D(15,3,4,17)         -179.9273         -DE/DX =    0.0                 !
 ! D23   D(15,3,4,18)          -63.9304         -DE/DX =    0.0                 !
 ! D24   D(16,3,4,5)           -58.0705         -DE/DX =    0.0                 !
 ! D25   D(16,3,4,17)           63.931          -DE/DX =    0.0                 !
 ! D26   D(16,3,4,18)          179.9278         -DE/DX =    0.0                 !
 ! D27   D(3,4,5,6)           -179.9995         -DE/DX =    0.0                 !
 ! D28   D(3,4,5,19)           -57.8773         -DE/DX =    0.0                 !
 ! D29   D(3,4,5,20)            57.878          -DE/DX =    0.0                 !
 ! D30   D(17,4,5,6)            57.8629         -DE/DX =    0.0                 !
 ! D31   D(17,4,5,19)          179.9852         -DE/DX =    0.0                 !
 ! D32   D(17,4,5,20)          -64.2595         -DE/DX =    0.0                 !
 ! D33   D(18,4,5,6)           -57.8618         -DE/DX =    0.0                 !
 ! D34   D(18,4,5,19)           64.2604         -DE/DX =    0.0                 !
 ! D35   D(18,4,5,20)         -179.9842         -DE/DX =    0.0                 !
 ! D36   D(4,5,6,7)            180.0            -DE/DX =    0.0                 !
 ! D37   D(4,5,6,21)           -57.8916         -DE/DX =    0.0                 !
 ! D38   D(4,5,6,22)            57.8916         -DE/DX =    0.0                 !
 ! D39   D(19,5,6,7)            57.9032         -DE/DX =    0.0                 !
 ! D40   D(19,5,6,21)         -179.9885         -DE/DX =    0.0                 !
 ! D41   D(19,5,6,22)          -64.2052         -DE/DX =    0.0                 !
 ! D42   D(20,5,6,7)           -57.903          -DE/DX =    0.0                 !
 ! D43   D(20,5,6,21)           64.2054         -DE/DX =    0.0                 !
 ! D44   D(20,5,6,22)          179.9886         -DE/DX =    0.0                 !
 ! D45   D(5,6,7,8)           -179.9998         -DE/DX =    0.0                 !
 ! D46   D(5,6,7,23)           -57.8777         -DE/DX =    0.0                 !
 ! D47   D(5,6,7,24)            57.8779         -DE/DX =    0.0                 !
 ! D48   D(21,6,7,8)            57.8855         -DE/DX =    0.0                 !
 ! D49   D(21,6,7,23)         -179.9923         -DE/DX =    0.0                 !
 ! D50   D(21,6,7,24)          -64.2367         -DE/DX =    0.0                 !
 ! D51   D(22,6,7,8)           -57.8851         -DE/DX =    0.0                 !
 ! D52   D(22,6,7,23)           64.237          -DE/DX =    0.0                 !
 ! D53   D(22,6,7,24)          179.9926         -DE/DX =    0.0                 !
 ! D54   D(6,7,8,9)            179.9998         -DE/DX =    0.0                 !
 ! D55   D(6,7,8,25)           -57.8985         -DE/DX =    0.0                 !
 ! D56   D(6,7,8,26)            57.898          -DE/DX =    0.0                 !
 ! D57   D(23,7,8,9)            57.8735         -DE/DX =    0.0                 !
 ! D58   D(23,7,8,25)          179.9752         -DE/DX =    0.0                 !
 ! D59   D(23,7,8,26)          -64.2283         -DE/DX =    0.0                 !
 ! D60   D(24,7,8,9)           -57.8737         -DE/DX =    0.0                 !
 ! D61   D(24,7,8,25)           64.228          -DE/DX =    0.0                 !
 ! D62   D(24,7,8,26)         -179.9755         -DE/DX =    0.0                 !
 ! D63   D(7,8,9,10)           179.9999         -DE/DX =    0.0                 !
 ! D64   D(7,8,9,27)           -57.8196         -DE/DX =    0.0                 !
 ! D65   D(7,8,9,28)            57.8193         -DE/DX =    0.0                 !
 ! D66   D(25,8,9,10)           57.8382         -DE/DX =    0.0                 !
 ! D67   D(25,8,9,27)         -179.9813         -DE/DX =    0.0                 !
 ! D68   D(25,8,9,28)          -64.3424         -DE/DX =    0.0                 !
 ! D69   D(26,8,9,10)          -57.8384         -DE/DX =    0.0                 !
 ! D70   D(26,8,9,27)           64.3421         -DE/DX =    0.0                 !
 ! D71   D(26,8,9,28)          179.9811         -DE/DX =    0.0                 !
 ! D72   D(8,9,10,29)          179.9995         -DE/DX =    0.0                 !
 ! D73   D(8,9,10,30)          -59.8467         -DE/DX =    0.0                 !
 ! D74   D(8,9,10,31)           59.8457         -DE/DX =    0.0                 !
 ! D75   D(27,9,10,29)          58.0233         -DE/DX =    0.0                 !
 ! D76   D(27,9,10,30)         178.1771         -DE/DX =    0.0                 !
 ! D77   D(27,9,10,31)         -62.1305         -DE/DX =    0.0                 !
 ! D78   D(28,9,10,29)         -58.0241         -DE/DX =    0.0                 !
 ! D79   D(28,9,10,30)          62.1297         -DE/DX =    0.0                 !
 ! D80   D(28,9,10,31)        -178.178          -DE/DX =    0.0                 !
 --------------------------------------------------------------------------------
 GradGradGradGradGradGradGradGradGradGradGradGradGradGradGradGradGradGrad

                          Input orientation:                          
 ---------------------------------------------------------------------
 Center     Atomic      Atomic             Coordinates (Angstroms)
 Number     Number       Type             X           Y           Z
 ---------------------------------------------------------------------
      1          6           0      -17.874224    0.237045    0.000077
      2          6           0      -16.496291    0.852112   -0.000137
      3          6           0      -15.305459   -0.116857    0.000092
      4          6           0      -13.956572    0.625083   -0.000122
      5          6           0      -12.745754   -0.325230    0.000097
      6          6           0      -11.392647    0.408834   -0.000104
      7          6           0      -10.181599   -0.541578    0.000115
      8          6           0       -8.827834    0.191213   -0.000081
      9          6           0       -7.616360   -0.759200    0.000142
     10          6           0       -6.268970   -0.019510   -0.000058
     11          8           0      -17.859255   -1.144782   -0.000060
     12          8           0      -18.934106    0.870270    0.000341
     13          1           0      -16.451483    1.517495   -0.874070
     14          1           0      -16.451439    1.517996    0.873406
     15          1           0      -15.366652   -0.773741    0.876880
     16          1           0      -15.366687   -0.774198   -0.876348
     17          1           0      -13.900267    1.283749   -0.880707
     18          1           0      -13.900234    1.284201    0.880122
     19          1           0      -12.801808   -0.983536    0.880490
     20          1           0      -12.801832   -0.983976   -0.879965
     21          1           0      -11.336966    1.067323   -0.880640
     22          1           0      -11.336942    1.067760    0.880104
     23          1           0      -10.237393   -1.200153    0.880609
     24          1           0      -10.237414   -1.200587   -0.880053
     25          1           0       -8.770834    0.849847   -0.880587
     26          1           0       -8.770815    0.850284    0.880096
     27          1           0       -7.674139   -1.417144    0.879913
     28          1           0       -7.674159   -1.417585   -0.879297
     29          1           0       -5.426701   -0.721129    0.000115
     30          1           0       -6.171102    0.620881   -0.885799
     31          1           0       -6.171089    0.621337    0.885351
     32          1           0      -18.780571   -1.485925    0.000077
 ---------------------------------------------------------------------
                    Distance matrix (angstroms):
                    1          2          3          4          5
     1  C    0.000000
     2  C    1.508975   0.000000
     3  C    2.593029   1.535247   0.000000
     4  C    3.936822   2.549846   1.539471   0.000000
     5  C    5.159200   3.930987   2.568172   1.539212   0.000000
     6  C    6.483853   5.122858   3.947968   2.573029   1.539399
     7  C    7.731929   6.466661   5.141432   3.951141   2.573266
     8  C    9.046505   7.696884   6.484946   5.147057   3.951811
     9  C   10.306128   9.024938   7.715883   6.489571   5.147720
    10  C   11.608089  10.264396   9.037013   7.714579   6.483996
    11  O    1.381908   2.417697   2.752908   4.285248   5.178760
    12  O    1.234636   2.437883   3.760519   4.983569   6.302771
    13  H    2.104252   1.099318   2.179137   2.790119   4.229920
    14  H    2.104247   1.099313   2.179150   2.790108   4.229923
    15  H    2.842251   2.165327   1.097268   2.171213   2.799824
    16  H    2.842266   2.165326   1.097266   2.171217   2.799824
    17  H    4.202820   2.775077   2.170730   1.101109   2.167379
    18  H    4.202810   2.775080   2.170731   1.101109   2.167379
    19  H    5.290969   4.218331   2.791863   2.167168   1.100727
    20  H    5.290985   4.218334   2.791870   2.167168   1.100727
    21  H    6.648365   5.238343   4.234017   2.798790   2.167853
    22  H    6.648352   5.238341   4.234013   2.798790   2.167853
    23  H    7.820618   6.645398   5.256818   4.235501   2.798691
    24  H    7.820631   6.645402   5.256824   4.235503   2.798694
    25  H    9.166395   7.775467   6.664190   5.264752   4.237499
    26  H    9.166381   7.775461   6.664183   5.264748   4.237496
    27  H   10.370736   9.151742   7.791140   6.664392   5.261904
    28  H   10.370748   9.151746   7.791145   6.664395   5.261906
    29  H   12.484347  11.180828   9.897222   8.635450   7.329753
    30  H   11.742877  10.365683   9.206820   7.835687   6.701193
    31  H   11.742860  10.365672   9.206809   7.835677   6.701186
    32  H    1.946816   3.268693   3.735070   5.265673   6.145423
                    6          7          8          9         10
     6  C    0.000000
     7  C    1.539454   0.000000
     8  C    2.574028   1.539371   0.000000
     9  C    3.952803   2.574454   1.539791   0.000000
    10  C    5.141551   3.947306   2.567526   1.537075   0.000000
    11  O    6.650619   7.701314   9.129701  10.250150  11.644781
    12  O    7.555563   8.865647  10.129060  11.434446  12.696353
    13  H    5.252120   6.656983   7.787355   9.165533  10.334885
    14  H    5.252108   6.656979   7.787341   9.165524  10.334870
    15  H    4.237959   5.263780   6.667558   7.799737   9.170916
    16  H    4.237967   5.263785   6.667567   7.799746   9.170926
    17  H    2.798053   4.235110   5.262957   6.666111   7.791709
    18  H    2.798045   4.235106   5.262948   6.666103   7.791699
    19  H    2.167920   2.799264   4.236497   5.264429   6.662033
    20  H    2.167921   2.799264   4.236499   5.264432   6.662036
    21  H    1.100932   2.167755   2.799767   4.237320   5.257491
    22  H    1.100932   2.167756   2.799765   4.237316   5.257488
    23  H    2.167743   1.100956   2.167573   2.799907   4.232951
    24  H    2.167743   1.100956   2.167573   2.799910   4.232952
    25  H    2.800651   2.168399   1.101062   2.167378   2.791135
    26  H    2.800648   2.168400   1.101062   2.167378   2.791137
    27  H    4.235083   2.797859   2.166152   1.100103   2.168462
    28  H    4.235084   2.797858   2.166153   1.100103   2.168463
    29  H    6.072012   4.758288   3.521375   2.189990   1.096215
    30  H    5.300373   4.268518   2.833256   2.185929   1.097368
    31  H    5.300364   4.268514   2.833248   2.185929   1.097368
    32  H    7.627026   8.650670  10.093055  11.187839  12.597243
                   11         12         13         14         15
    11  O    0.000000
    12  O    2.283800   0.000000
    13  H    3.135831   2.710519   0.000000
    14  H    3.136124   2.710245   1.747476   0.000000
    15  H    2.668289   4.024652   3.080981   2.535514   0.000000
    16  H    2.667978   4.024841   2.535478   3.080987   1.753228
    17  H    4.727249   5.127060   2.561910   3.104877   3.077769
    18  H    4.727422   5.126912   3.104914   2.561904   2.526958
    19  H    5.136062   6.466556   4.759597   4.424649   2.573412
    20  H    5.135914   6.466680   4.424629   4.759601   3.115927
    21  H    6.943276   7.650588   5.134294   5.425644   4.766210
    22  H    6.943385   7.650483   5.425672   5.134281   4.430541
    23  H    7.672771   8.983004   7.005671   6.782533   5.146954
    24  H    7.672676   8.983095   6.782526   7.005670   5.438574
    25  H    9.346296  10.201400   7.709615   7.906618   7.016376
    26  H    9.346373  10.201316   7.906638   7.709596   6.792829
    27  H   10.226686  11.523575   9.419678   9.255057   7.719373
    28  H   10.226614  11.523648   9.255060   9.419673   7.916636
    29  H   12.439770  13.600830  11.283681  11.283668   9.978683
    30  H   11.853903  12.796160  10.319413  10.468283   9.466263
    31  H   11.853959  12.796087  10.468293  10.319387   9.300790
    32  H    0.982447   2.361193   3.899912   3.900141   3.595947
                   16         17         18         19         20
    16  H    0.000000
    17  H    2.526965   0.000000
    18  H    3.077772   1.760830   0.000000
    19  H    3.115912   3.073925   2.519756   0.000000
    20  H    2.573421   2.519750   3.073925   1.760454   0.000000
    21  H    4.430561   2.572422   3.117316   3.074632   2.520647
    22  H    4.766212   3.117330   2.572414   2.520645   3.074633
    23  H    5.438565   4.763261   4.425881   2.573547   3.118125
    24  H    5.146966   4.425881   4.763259   3.118130   2.573550
    25  H    6.792850   5.147753   5.440542   4.765651   4.428527
    26  H    7.016378   5.440551   5.147739   4.428521   4.765650
    27  H    7.916636   7.011368   6.786863   5.145969   5.438570
    28  H    7.719387   6.786872   7.011363   5.438568   5.145974
    29  H    9.978694   8.751955   8.751944   7.432101   7.432106
    30  H    9.300812   7.757539   7.956001   7.046999   6.822183
    31  H    9.466263   7.956001   7.757519   6.822175   7.046995
    32  H    3.595731   5.680162   5.680296   6.064085   6.063971
                   21         22         23         24         25
    21  H    0.000000
    22  H    1.760744   0.000000
    23  H    3.074493   2.520405   0.000000
    24  H    2.520403   3.074494   1.760662   0.000000
    25  H    2.575331   3.119684   3.074916   2.520940   0.000000
    26  H    3.119684   2.575325   2.520941   3.074916   1.760683
    27  H    4.763237   4.426157   2.572422   3.116850   3.072677
    28  H    4.426164   4.763235   3.116843   2.572424   2.518718
    29  H    6.237430   6.237424   4.914010   4.914015   3.798267
    30  H    5.185122   5.477592   4.792816   4.455634   2.609800
    31  H    5.477583   5.185109   4.455635   4.792814   3.151100
    32  H    7.918459   7.918546   8.593188   8.593112  10.316309
                   26         27         28         29         30
    26  H    0.000000
    27  H    2.518716   0.000000
    28  H    3.072678   1.759211   0.000000
    29  H    3.798264   2.511864   2.511869   0.000000
    30  H    3.151114   3.087136   2.532700   1.771996   0.000000
    31  H    2.609794   2.532705   3.087136   1.771997   1.771151
    32  H   10.316371  11.141439  11.141380  13.375753  12.814917
                   31         32
    31  H    0.000000
    32  H   12.814964   0.000000
 Stoichiometry    C10H20O2
 Framework group  C1[X(C10H20O2)]
 Deg. of freedom    90
 Full point group                 C1      NOp   1
 Largest Abelian subgroup         C1      NOp   1
 Largest concise Abelian subgroup C1      NOp   1
                         Standard orientation:                         
 ---------------------------------------------------------------------
 Center     Atomic      Atomic             Coordinates (Angstroms)
 Number     Number       Type             X           Y           Z
 ---------------------------------------------------------------------
      1          6           0        4.879613   -0.051363    0.000055
      2          6           0        3.524896   -0.716003   -0.000159
      3          6           0        2.299702    0.209137    0.000070
      4          6           0        0.978614   -0.581239   -0.000144
      5          6           0       -0.265876    0.324532    0.000076
      6          6           0       -1.591468   -0.458126   -0.000125
      7          6           0       -2.836190    0.447736    0.000093
      8          6           0       -4.162486   -0.333674   -0.000103
      9          6           0       -5.407635    0.572173    0.000121
     10          6           0       -6.727310   -0.215899   -0.000080
     11          8           0        4.814535    1.329012   -0.000081
     12          8           0        5.961766   -0.645730    0.000320
     13          1           0        3.504250   -1.382573   -0.874092
     14          1           0        3.504225   -1.383075    0.873384
     15          1           0        2.337030    0.867808    0.876858
     16          1           0        2.337048    0.868267   -0.876370
     17          1           0        0.946235   -1.241514   -0.880729
     18          1           0        0.946218   -1.241966    0.880101
     19          1           0       -0.233736    0.984439    0.880468
     20          1           0       -0.233727    0.984879   -0.879986
     21          1           0       -1.623229   -1.118201   -0.880662
     22          1           0       -1.623237   -1.118639    0.880083
     23          1           0       -2.804320    1.107902    0.880588
     24          1           0       -2.804315    1.108336   -0.880075
     25          1           0       -4.195560   -0.993941   -0.880609
     26          1           0       -4.195563   -0.994380    0.880074
     27          1           0       -5.373757    1.231780    0.879892
     28          1           0       -5.373753    1.232222   -0.879319
     29          1           0       -7.594473    0.454709    0.000094
     30          1           0       -6.801886   -0.859419   -0.885821
     31          1           0       -6.801883   -0.859875    0.885330
     32          1           0        5.722872    1.703347    0.000055
 ---------------------------------------------------------------------
 Rotational constants (GHZ):      5.2189612      0.1670995      0.1633850

 **********************************************************************

            Population analysis using the SCF density.

 **********************************************************************

 Orbital symmetries:
       Occupied  (A) (A) (A) (A) (A) (A) (A) (A) (A) (A) (A) (A)
                 (A) (A) (A) (A) (A) (A) (A) (A) (A) (A) (A) (A)
                 (A) (A) (A) (A) (A) (A) (A) (A) (A) (A) (A) (A)
                 (A) (A) (A) (A) (A) (A) (A) (A) (A) (A) (A) (A)
       Virtual   (A) (A) (A) (A) (A) (A) (A) (A) (A) (A) (A) (A)
                 (A) (A) (A) (A) (A) (A) (A) (A) (A) (A) (A) (A)
                 (A) (A) (A) (A) (A) (A) (A) (A) (A) (A) (A) (A)
                 (A) (A) (A) (A) (A) (A) (A) (A) (A) (A) (A) (A)
                 (A) (A) (A) (A) (A) (A) (A) (A) (A) (A) (A) (A)
                 (A) (A) (A) (A) (A) (A) (A) (A) (A) (A) (A) (A)
                 (A) (A) (A) (A) (A) (A) (A) (A) (A) (A) (A) (A)
                 (A) (A) (A) (A) (A) (A) (A) (A) (A) (A) (A) (A)
                 (A) (A) (A) (A)
 The electronic state is 1-A.
 Alpha  occ. eigenvalues --  -19.19582 -19.14477 -10.33241 -10.20302 -10.18304
 Alpha  occ. eigenvalues --  -10.17985 -10.17609 -10.17441 -10.17407 -10.17307
 Alpha  occ. eigenvalues --  -10.17215 -10.16629  -1.11390  -1.02550  -0.81843
 Alpha  occ. eigenvalues --   -0.80149  -0.77447  -0.73687  -0.69079  -0.64148
 Alpha  occ. eigenvalues --   -0.61388  -0.59368  -0.57913  -0.57462  -0.49430
 Alpha  occ. eigenvalues --   -0.48389  -0.47871  -0.47013  -0.45787  -0.43141
 Alpha  occ. eigenvalues --   -0.43056  -0.41596  -0.40648  -0.40410  -0.38809
 Alpha  occ. eigenvalues --   -0.37786  -0.37712  -0.35704  -0.35176  -0.35062
 Alpha  occ. eigenvalues --   -0.33392  -0.33228  -0.32340  -0.32221  -0.31906
 Alpha  occ. eigenvalues --   -0.31286  -0.30488  -0.27298
 Alpha virt. eigenvalues --   -0.00743   0.06098   0.08488   0.09324   0.10630
 Alpha virt. eigenvalues --    0.10920   0.11954   0.12772   0.13137   0.14745
 Alpha virt. eigenvalues --    0.15772   0.16280   0.17032   0.18969   0.19128
 Alpha virt. eigenvalues --    0.19367   0.19424   0.19810   0.19866   0.20210
 Alpha virt. eigenvalues --    0.20257   0.21115   0.21248   0.22833   0.22993
 Alpha virt. eigenvalues --    0.24618   0.26279   0.26549   0.28941   0.30018
 Alpha virt. eigenvalues --    0.34929   0.37860   0.49955   0.53693   0.53719
 Alpha virt. eigenvalues --    0.53921   0.55275   0.57370   0.58335   0.58956
 Alpha virt. eigenvalues --    0.59025   0.60573   0.60952   0.61109   0.64863
 Alpha virt. eigenvalues --    0.65767   0.66132   0.66576   0.67492   0.69562
 Alpha virt. eigenvalues --    0.71184   0.72972   0.73727   0.74521   0.78027
 Alpha virt. eigenvalues --    0.79702   0.79834   0.81538   0.81978   0.82403
 Alpha virt. eigenvalues --    0.85392   0.86931   0.87671   0.89172   0.89803
 Alpha virt. eigenvalues --    0.92666   0.92954   0.93669   0.94150   0.94914
 Alpha virt. eigenvalues --    0.96895   0.97065   0.97492   0.98365   0.99465
 Alpha virt. eigenvalues --    0.99974   1.00429   1.00784   1.01290   1.02037
 Alpha virt. eigenvalues --    1.02086   1.05072   1.05290   1.09385   1.12273
 Alpha virt. eigenvalues --    1.13324   1.16469   1.24145   1.28180   1.34723
 Alpha virt. eigenvalues --    1.38997   1.42158   1.46948   1.48912   1.51412
 Alpha virt. eigenvalues --    1.62590   1.75500   1.81199   1.87437   2.01745
          Condensed to atoms (all electrons):
               1          2          3          4          5          6
     1  C    4.764083   0.176144  -0.008113   0.003082  -0.000114   0.000001
     2  C    0.176144   5.496857   0.232856  -0.029753   0.003497  -0.000140
     3  C   -0.008113   0.232856   5.121840   0.296654  -0.035343   0.003768
     4  C    0.003082  -0.029753   0.296654   5.128537   0.314562  -0.035276
     5  C   -0.000114   0.003497  -0.035343   0.314562   5.104383   0.313604
     6  C    0.000001  -0.000140   0.003768  -0.035276   0.313604   5.107481
     7  C    0.000000   0.000001  -0.000137   0.003859  -0.035332   0.315112
     8  C    0.000000   0.000000   0.000001  -0.000144   0.003869  -0.035585
     9  C    0.000000   0.000000   0.000000   0.000001  -0.000142   0.003913
    10  C    0.000000   0.000000   0.000000   0.000000   0.000001  -0.000154
    11  O    0.173353  -0.132164   0.010320   0.000157   0.000003   0.000000
    12  O    0.500362  -0.095733   0.003243  -0.000055   0.000000   0.000000
    13  H   -0.036649   0.373766  -0.037396  -0.002466   0.000031   0.000001
    14  H   -0.036650   0.373770  -0.037403  -0.002465   0.000031   0.000001
    15  H   -0.003585  -0.041257   0.384550  -0.042957  -0.002532   0.000042
    16  H   -0.003589  -0.041245   0.384542  -0.042954  -0.002532   0.000042
    17  H   -0.000024  -0.003278  -0.043013   0.374288  -0.042622  -0.002872
    18  H   -0.000024  -0.003278  -0.043011   0.374287  -0.042622  -0.002872
    19  H    0.000000   0.000070  -0.002834  -0.043886   0.376732  -0.043215
    20  H    0.000000   0.000070  -0.002833  -0.043886   0.376732  -0.043215
    21  H    0.000000   0.000002   0.000046  -0.003110  -0.043599   0.375845
    22  H    0.000000   0.000002   0.000046  -0.003110  -0.043599   0.375845
    23  H    0.000000   0.000000   0.000002   0.000045  -0.002988  -0.043640
    24  H    0.000000   0.000000   0.000002   0.000045  -0.002988  -0.043640
    25  H    0.000000   0.000000   0.000000   0.000002   0.000048  -0.003037
    26  H    0.000000   0.000000   0.000000   0.000002   0.000048  -0.003037
    27  H    0.000000   0.000000   0.000000   0.000000   0.000002   0.000039
    28  H    0.000000   0.000000   0.000000   0.000000   0.000002   0.000039
    29  H    0.000000   0.000000   0.000000   0.000000   0.000000   0.000001
    30  H    0.000000   0.000000   0.000000   0.000000   0.000000   0.000001
    31  H    0.000000   0.000000   0.000000   0.000000   0.000000   0.000001
    32  H   -0.012105   0.011965  -0.000696   0.000004   0.000000   0.000000
               7          8          9         10         11         12
     1  C    0.000000   0.000000   0.000000   0.000000   0.173353   0.500362
     2  C    0.000001   0.000000   0.000000   0.000000  -0.132164  -0.095733
     3  C   -0.000137   0.000001   0.000000   0.000000   0.010320   0.003243
     4  C    0.003859  -0.000144   0.000001   0.000000   0.000157  -0.000055
     5  C   -0.035332   0.003869  -0.000142   0.000001   0.000003   0.000000
     6  C    0.315112  -0.035585   0.003913  -0.000154   0.000000   0.000000
     7  C    5.102144   0.318256  -0.036086   0.004143   0.000000   0.000000
     8  C    0.318256   5.091484   0.331070  -0.044853   0.000000   0.000000
     9  C   -0.036086   0.331070   5.053790   0.326047   0.000000   0.000000
    10  C    0.004143  -0.044853   0.326047   5.086150   0.000000   0.000000
    11  O    0.000000   0.000000   0.000000   0.000000   8.380145  -0.110574
    12  O    0.000000   0.000000   0.000000   0.000000  -0.110574   8.113378
    13  H    0.000000   0.000000   0.000000   0.000000   0.002003   0.000048
    14  H    0.000000   0.000000   0.000000   0.000000   0.002005   0.000049
    15  H    0.000001   0.000000   0.000000   0.000000   0.002612   0.000018
    16  H    0.000001   0.000000   0.000000   0.000000   0.002615   0.000018
    17  H    0.000040   0.000001   0.000000   0.000000  -0.000001   0.000000
    18  H    0.000040   0.000001   0.000000   0.000000  -0.000001   0.000000
    19  H   -0.002836   0.000040   0.000001   0.000000  -0.000001   0.000000
    20  H   -0.002836   0.000040   0.000001   0.000000  -0.000001   0.000000
    21  H   -0.043285  -0.002916   0.000037   0.000001   0.000000   0.000000
    22  H   -0.043285  -0.002916   0.000037   0.000001   0.000000   0.000000
    23  H    0.375880  -0.043419  -0.003003   0.000042   0.000000   0.000000
    24  H    0.375880  -0.043419  -0.003003   0.000042   0.000000   0.000000
    25  H   -0.043367   0.375877  -0.044134  -0.002471   0.000000   0.000000
    26  H   -0.043367   0.375877  -0.044134  -0.002471   0.000000   0.000000
    27  H   -0.003114  -0.043844   0.378797  -0.041191   0.000000   0.000000
    28  H   -0.003114  -0.043844   0.378797  -0.041191   0.000000   0.000000
    29  H   -0.000159   0.004328  -0.029409   0.368331   0.000000   0.000000
    30  H    0.000049  -0.004437  -0.037865   0.376435   0.000000   0.000000
    31  H    0.000049  -0.004438  -0.037865   0.376435   0.000000   0.000000
    32  H    0.000000   0.000000   0.000000   0.000000   0.221263   0.006634
              13         14         15         16         17         18
     1  C   -0.036649  -0.036650  -0.003585  -0.003589  -0.000024  -0.000024
     2  C    0.373766   0.373770  -0.041257  -0.041245  -0.003278  -0.003278
     3  C   -0.037396  -0.037403   0.384550   0.384542  -0.043013  -0.043011
     4  C   -0.002466  -0.002465  -0.042957  -0.042954   0.374288   0.374287
     5  C    0.000031   0.000031  -0.002532  -0.002532  -0.042622  -0.042622
     6  C    0.000001   0.000001   0.000042   0.000042  -0.002872  -0.002872
     7  C    0.000000   0.000000   0.000001   0.000001   0.000040   0.000040
     8  C    0.000000   0.000000   0.000000   0.000000   0.000001   0.000001
     9  C    0.000000   0.000000   0.000000   0.000000   0.000000   0.000000
    10  C    0.000000   0.000000   0.000000   0.000000   0.000000   0.000000
    11  O    0.002003   0.002005   0.002612   0.002615  -0.000001  -0.000001
    12  O    0.000048   0.000049   0.000018   0.000018   0.000000   0.000000
    13  H    0.545456  -0.027546   0.004777  -0.004285   0.004858  -0.000476
    14  H   -0.027546   0.545458  -0.004285   0.004776  -0.000476   0.004858
    15  H    0.004777  -0.004285   0.591710  -0.036592   0.005494  -0.005331
    16  H   -0.004285   0.004776  -0.036592   0.591685  -0.005330   0.005494
    17  H    0.004858  -0.000476   0.005494  -0.005330   0.629251  -0.042374
    18  H   -0.000476   0.004858  -0.005331   0.005494  -0.042374   0.629250
    19  H    0.000006   0.000003   0.004816  -0.000541   0.005826  -0.005670
    20  H    0.000003   0.000006  -0.000541   0.004816  -0.005670   0.005826
    21  H   -0.000002   0.000001   0.000005   0.000004   0.005043  -0.000534
    22  H    0.000001  -0.000002   0.000004   0.000005  -0.000534   0.005043
    23  H    0.000000   0.000000  -0.000002   0.000001   0.000005   0.000004
    24  H    0.000000   0.000000   0.000001  -0.000002   0.000004   0.000005
    25  H    0.000000   0.000000   0.000000   0.000000  -0.000002   0.000001
    26  H    0.000000   0.000000   0.000000   0.000000   0.000001  -0.000002
    27  H    0.000000   0.000000   0.000000   0.000000   0.000000   0.000000
    28  H    0.000000   0.000000   0.000000   0.000000   0.000000   0.000000
    29  H    0.000000   0.000000   0.000000   0.000000   0.000000   0.000000
    30  H    0.000000   0.000000   0.000000   0.000000   0.000000   0.000000
    31  H    0.000000   0.000000   0.000000   0.000000   0.000000   0.000000
    32  H   -0.000236  -0.000236  -0.000085  -0.000085   0.000000   0.000000
              19         20         21         22         23         24
     1  C    0.000000   0.000000   0.000000   0.000000   0.000000   0.000000
     2  C    0.000070   0.000070   0.000002   0.000002   0.000000   0.000000
     3  C   -0.002834  -0.002833   0.000046   0.000046   0.000002   0.000002
     4  C   -0.043886  -0.043886  -0.003110  -0.003110   0.000045   0.000045
     5  C    0.376732   0.376732  -0.043599  -0.043599  -0.002988  -0.002988
     6  C   -0.043215  -0.043215   0.375845   0.375845  -0.043640  -0.043640
     7  C   -0.002836  -0.002836  -0.043285  -0.043285   0.375880   0.375880
     8  C    0.000040   0.000040  -0.002916  -0.002916  -0.043419  -0.043419
     9  C    0.000001   0.000001   0.000037   0.000037  -0.003003  -0.003003
    10  C    0.000000   0.000000   0.000001   0.000001   0.000042   0.000042
    11  O   -0.000001  -0.000001   0.000000   0.000000   0.000000   0.000000
    12  O    0.000000   0.000000   0.000000   0.000000   0.000000   0.000000
    13  H    0.000006   0.000003  -0.000002   0.000001   0.000000   0.000000
    14  H    0.000003   0.000006   0.000001  -0.000002   0.000000   0.000000
    15  H    0.004816  -0.000541   0.000005   0.000004  -0.000002   0.000001
    16  H   -0.000541   0.004816   0.000004   0.000005   0.000001  -0.000002
    17  H    0.005826  -0.005670   0.005043  -0.000534   0.000005   0.000004
    18  H   -0.005670   0.005826  -0.000534   0.005043   0.000004   0.000005
    19  H    0.625740  -0.041587   0.005814  -0.005662   0.005046  -0.000541
    20  H   -0.041587   0.625739  -0.005662   0.005814  -0.000541   0.005046
    21  H    0.005814  -0.005662   0.629474  -0.042129   0.005855  -0.005706
    22  H   -0.005662   0.005814  -0.042129   0.629474  -0.005706   0.005855
    23  H    0.005046  -0.000541   0.005855  -0.005706   0.629655  -0.042129
    24  H   -0.000541   0.005046  -0.005706   0.005855  -0.042129   0.629655
    25  H    0.000005   0.000004   0.005064  -0.000544   0.005869  -0.005714
    26  H    0.000004   0.000005  -0.000544   0.005064  -0.005714   0.005869
    27  H   -0.000002   0.000001   0.000005   0.000003   0.005190  -0.000564
    28  H    0.000001  -0.000002   0.000003   0.000005  -0.000564   0.005190
    29  H    0.000000   0.000000   0.000000   0.000000   0.000002   0.000002
    30  H    0.000000   0.000000  -0.000001   0.000000   0.000006   0.000001
    31  H    0.000000   0.000000   0.000000  -0.000001   0.000001   0.000006
    32  H    0.000000   0.000000   0.000000   0.000000   0.000000   0.000000
              25         26         27         28         29         30
     1  C    0.000000   0.000000   0.000000   0.000000   0.000000   0.000000
     2  C    0.000000   0.000000   0.000000   0.000000   0.000000   0.000000
     3  C    0.000000   0.000000   0.000000   0.000000   0.000000   0.000000
     4  C    0.000002   0.000002   0.000000   0.000000   0.000000   0.000000
     5  C    0.000048   0.000048   0.000002   0.000002   0.000000   0.000000
     6  C   -0.003037  -0.003037   0.000039   0.000039   0.000001   0.000001
     7  C   -0.043367  -0.043367  -0.003114  -0.003114  -0.000159   0.000049
     8  C    0.375877   0.375877  -0.043844  -0.043844   0.004328  -0.004437
     9  C   -0.044134  -0.044134   0.378797   0.378797  -0.029409  -0.037865
    10  C   -0.002471  -0.002471  -0.041191  -0.041191   0.368331   0.376435
    11  O    0.000000   0.000000   0.000000   0.000000   0.000000   0.000000
    12  O    0.000000   0.000000   0.000000   0.000000   0.000000   0.000000
    13  H    0.000000   0.000000   0.000000   0.000000   0.000000   0.000000
    14  H    0.000000   0.000000   0.000000   0.000000   0.000000   0.000000
    15  H    0.000000   0.000000   0.000000   0.000000   0.000000   0.000000
    16  H    0.000000   0.000000   0.000000   0.000000   0.000000   0.000000
    17  H   -0.000002   0.000001   0.000000   0.000000   0.000000   0.000000
    18  H    0.000001  -0.000002   0.000000   0.000000   0.000000   0.000000
    19  H    0.000005   0.000004  -0.000002   0.000001   0.000000   0.000000
    20  H    0.000004   0.000005   0.000001  -0.000002   0.000000   0.000000
    21  H    0.005064  -0.000544   0.000005   0.000003   0.000000  -0.000001
    22  H   -0.000544   0.005064   0.000003   0.000005   0.000000   0.000000
    23  H    0.005869  -0.005714   0.005190  -0.000564   0.000002   0.000006
    24  H   -0.005714   0.005869  -0.000564   0.005190   0.000002   0.000001
    25  H    0.631106  -0.042408   0.005922  -0.005805  -0.000016   0.004942
    26  H   -0.042408   0.631106  -0.005805   0.005922  -0.000016  -0.000498
    27  H    0.005922  -0.005805   0.625586  -0.041648  -0.002677   0.005233
    28  H   -0.005805   0.005922  -0.041648   0.625585  -0.002677  -0.004735
    29  H   -0.000016  -0.000016  -0.002677  -0.002677   0.598377  -0.032999
    30  H    0.004942  -0.000498   0.005233  -0.004735  -0.032999   0.597381
    31  H   -0.000498   0.004942  -0.004735   0.005233  -0.032999  -0.034404
    32  H    0.000000   0.000000   0.000000   0.000000   0.000000   0.000000
              31         32
     1  C    0.000000  -0.012105
     2  C    0.000000   0.011965
     3  C    0.000000  -0.000696
     4  C    0.000000   0.000004
     5  C    0.000000   0.000000
     6  C    0.000001   0.000000
     7  C    0.000049   0.000000
     8  C   -0.004438   0.000000
     9  C   -0.037865   0.000000
    10  C    0.376435   0.000000
    11  O    0.000000   0.221263
    12  O    0.000000   0.006634
    13  H    0.000000  -0.000236
    14  H    0.000000  -0.000236
    15  H    0.000000  -0.000085
    16  H    0.000000  -0.000085
    17  H    0.000000   0.000000
    18  H    0.000000   0.000000
    19  H    0.000000   0.000000
    20  H    0.000000   0.000000
    21  H    0.000000   0.000000
    22  H   -0.000001   0.000000
    23  H    0.000001   0.000000
    24  H    0.000006   0.000000
    25  H   -0.000498   0.000000
    26  H    0.004942   0.000000
    27  H   -0.004735   0.000000
    28  H    0.005233   0.000000
    29  H   -0.032999   0.000000
    30  H   -0.034404   0.000000
    31  H    0.597380   0.000000
    32  H    0.000000   0.390705
 Mulliken charges:
               1
     1  C    0.483829
     2  C   -0.322150
     3  C   -0.227088
     4  C   -0.245463
     5  C   -0.239130
     6  C   -0.239051
     7  C   -0.238539
     8  C   -0.231031
     9  C   -0.236848
    10  C   -0.405298
    11  O   -0.551734
    12  O   -0.417388
    13  H    0.178107
    14  H    0.178104
    15  H    0.143138
    16  H    0.143157
    17  H    0.121386
    18  H    0.121387
    19  H    0.122671
    20  H    0.122672
    21  H    0.120288
    22  H    0.120289
    23  H    0.120103
    24  H    0.120103
    25  H    0.119156
    26  H    0.119156
    27  H    0.122805
    28  H    0.122804
    29  H    0.129911
    30  H    0.130891
    31  H    0.130891
    32  H    0.382872
 Sum of Mulliken charges =   0.00000
 Mulliken charges with hydrogens summed into heavy atoms:
               1
     1  C    0.483829
     2  C    0.034061
     3  C    0.059207
     4  C   -0.002690
     5  C    0.006213
     6  C    0.001527
     7  C    0.001667
     8  C    0.007280
     9  C    0.008761
    10  C   -0.013605
    11  O   -0.168862
    12  O   -0.417388
 Electronic spatial extent (au):  <R**2>=           6400.3284
 Charge=              0.0000 electrons
 Dipole moment (field-independent basis, Debye):
    X=             -1.6331    Y=              0.9310    Z=             -0.0004  Tot=              1.8798
 Quadrupole moment (field-independent basis, Debye-Ang):
   XX=            -91.7353   YY=            -76.8464   ZZ=            -75.2961
   XY=              9.7802   XZ=             -0.0029   YZ=              0.0009
 Traceless Quadrupole moment (field-independent basis, Debye-Ang):
   XX=            -10.4427   YY=              4.4462   ZZ=              5.9965
   XY=              9.7802   XZ=             -0.0029   YZ=              0.0009
 Octapole moment (field-independent basis, Debye-Ang**2):
  XXX=            -59.4706  YYY=              6.6926  ZZZ=              0.0002  XYY=             21.9348
  XXY=             84.3875  XXZ=             -0.0173  XZZ=             17.4728  YZZ=              0.0590
  YYZ=              0.0010  XYZ=              0.0072
 Hexadecapole moment (field-independent basis, Debye-Ang**3):
 XXXX=          -8758.4780 YYYY=           -313.4320 ZZZZ=           -136.1094 XXXY=            568.7684
 XXXZ=             -0.1473 YYYX=             43.3865 YYYZ=             -0.0100 ZZZX=             -0.0226
 ZZZY=             -0.0034 XXYY=          -1328.0162 XXZZ=          -1322.2720 YYZZ=            -71.2140
 XXYZ=              0.0313 YYXZ=             -0.0065 ZZXY=              3.5913
 N-N= 6.628352387877D+02 E-N=-2.590039497131D+03  KE= 5.402816950755D+02
 1|1|UNPC-DESKTOP-VU8DQ3H|FOpt|RB3LYP|6-31G|C10H20O2|GHS AZIM SHAH|01-A
 pr-2024|0||# opt b3lyp/6-31g geom=connectivity||comp8||0,1|C,-17.87422
 36461,0.237045138,0.0000767845|C,-16.4962910831,0.8521123935,-0.000136
 9139|C,-15.3054587303,-0.1168574156,0.0000916267|C,-13.9565724818,0.62
 50830943,-0.0001223819|C,-12.7457543957,-0.3252295199,0.0000971915|C,-
 11.3926469428,0.4088344314,-0.0001035217|C,-10.1815994779,-0.541577683
 2,0.0001150381|C,-8.8278343484,0.1912130969,-0.0000810257|C,-7.6163596
 473,-0.7591998457,0.0001421694|C,-6.2689701173,-0.0195102651,-0.000058
 2795|O,-17.8592546359,-1.1447818814,-0.0000597412|O,-18.9341064742,0.8
 702704431,0.000341439|H,-16.4514830053,1.5174949984,-0.8740700498|H,-1
 6.4514390727,1.5179958516,0.873405915|H,-15.3666515421,-0.773740895,0.
 8768797431|H,-15.3666867822,-0.7741982992,-0.8763482312|H,-13.90026733
 36,1.2837493817,-0.8807072441|H,-13.9002338729,1.284200698,0.880122230
 1|H,-12.8018078431,-0.9835364628,0.8804897133|H,-12.8018323603,-0.9839
 760703,-0.8799646969|H,-11.3369663278,1.0673230905,-0.8806399619|H,-11
 .336941938,1.0677601224,0.8801042834|H,-10.2373929437,-1.2001533839,0.
 8806091612|H,-10.2374142303,-1.2005872832,-0.8800529174|H,-8.770834199
 2,0.8498465015,-0.8805869481|H,-8.7708153917,0.8502844292,0.8800958734
 |H,-7.6741392384,-1.4171435049,0.8799134225|H,-7.674159471,-1.41758486
 85,-0.8792973632|H,-5.4267007155,-0.7211292799,0.0001154337|H,-6.17110
 22539,0.6208813247,-0.8857992699|H,-6.1710888269,0.62133716,0.88535146
 17|H,-18.7805706704,-1.4859254964,0.0000770599||Version=IA32W-G09RevD.
 01|State=1-A|HF=-543.4371245|RMSD=2.830e-009|RMSF=5.184e-006|Dipole=0.
 6288018,-0.3893595,-0.0001681|Quadrupole=-7.2222027,2.7639517,4.458251
 ,7.6534474,0.0021066,-0.0007502|PG=C01 [X(C10H20O2)]||@


 IN SO FAR AS QUANTUM MECHANICS IS CORRECT, CHEMICAL 
 QUESTIONS ARE PROBLEMS IN APPLIED MATHEMATICS.

                    -- EYRING, WALTER, & KIMBALL, 1944
 Job cpu time:       0 days  0 hours  6 minutes 40.0 seconds.
 File lengths (MBytes):  RWF=     16 Int=      0 D2E=      0 Chk=      3 Scr=      1
 Normal termination of Gaussian 09 at Mon Apr 01 20:06:33 2024.
