# Supplementary material for: Phytochemical profiling of Vitex negundo seeds via UHPLC-QTOF-MS/MS analyses with antimicrobial evaluation and in silico targeting of DNA Gyrase B and Secreted Aspartic Proteinase 2 (SAP2)
Source: PLoS One. 2026 Mar 13;21(3):e0343965. doi: 10.1371/journal.pone.0343965 (PMC12987476; doi:10.1371/journal.pone.0343965)
Supplement: S8 Data — (ZIP) [file pone.0343965.s009.zip › PONE-D-25-51583/Vitex Raw material/DFT Vitex all data/comp8/comp8.sdf]

Fragment
  Chem3D Core 12.0.203202405503D

 32 31  0  0  0  0  0  0  0  0999 V2000
  -17.6677    0.1364    0.0000 C   0  0  0  0  0  0  0  0  0  0  0  0
  -16.3609    0.8909    0.0000 C   0  0  0  0  0  0  0  0  0  0  0  0
  -15.2028   -0.0982    0.0000 C   0  0  0  0  0  0  0  0  0  0  0  0
  -13.8838    0.6633    0.0000 C   0  0  0  0  0  0  0  0  0  0  0  0
  -12.7257   -0.3258    0.0000 C   0  0  0  0  0  0  0  0  0  0  0  0
  -11.4068    0.4357    0.0000 C   0  0  0  0  0  0  0  0  0  0  0  0
  -10.2487   -0.5534    0.0000 C   0  0  0  0  0  0  0  0  0  0  0  0
   -8.9297    0.2081    0.0000 C   0  0  0  0  0  0  0  0  0  0  0  0
   -7.7716   -0.7811    0.0000 C   0  0  0  0  0  0  0  0  0  0  0  0
   -6.4527   -0.0196    0.0000 C   0  0  0  0  0  0  0  0  0  0  0  0
  -17.6677   -1.2016    0.0000 O   0  0  0  0  0  0  0  0  0  0  0  0
  -18.7139    0.7404    0.0000 O   0  0  0  0  0  0  0  0  0  0  0  0
  -16.3021    1.5301   -0.9092 H   0  0  0  0  0  0  0  0  0  0  0  0
  -16.3021    1.5307    0.9088 H   0  0  0  0  0  0  0  0  0  0  0  0
  -15.2615   -0.7374    0.9093 H   0  0  0  0  0  0  0  0  0  0  0  0
  -15.2616   -0.7380   -0.9088 H   0  0  0  0  0  0  0  0  0  0  0  0
  -13.8251    1.3025   -0.9092 H   0  0  0  0  0  0  0  0  0  0  0  0
  -13.8250    1.3031    0.9088 H   0  0  0  0  0  0  0  0  0  0  0  0
  -12.7845   -0.9650    0.9093 H   0  0  0  0  0  0  0  0  0  0  0  0
  -12.7845   -0.9657   -0.9088 H   0  0  0  0  0  0  0  0  0  0  0  0
  -11.3480    1.0749   -0.9092 H   0  0  0  0  0  0  0  0  0  0  0  0
  -11.3480    1.0755    0.9088 H   0  0  0  0  0  0  0  0  0  0  0  0
  -10.3074   -1.1926    0.9093 H   0  0  0  0  0  0  0  0  0  0  0  0
  -10.3075   -1.1933   -0.9088 H   0  0  0  0  0  0  0  0  0  0  0  0
   -8.8710    0.8473   -0.9092 H   0  0  0  0  0  0  0  0  0  0  0  0
   -8.8709    0.8479    0.9088 H   0  0  0  0  0  0  0  0  0  0  0  0
   -7.8303   -1.4202    0.9093 H   0  0  0  0  0  0  0  0  0  0  0  0
   -7.8304   -1.4209   -0.9088 H   0  0  0  0  0  0  0  0  0  0  0  0
   -5.6063   -0.7424    0.0000 H   0  0  0  0  0  0  0  0  0  0  0  0
   -6.3939    0.6196   -0.9092 H   0  0  0  0  0  0  0  0  0  0  0  0
   -6.3939    0.6203    0.9088 H   0  0  0  0  0  0  0  0  0  0  0  0
  -18.6016   -1.4712    0.0000 H   0  0  0  0  0  0  0  0  0  0  0  0
  1  2  1  0      
  1 11  1  0      
  1 12  2  0      
  2  3  1  0      
  2 13  1  0      
  2 14  1  0      
  3  4  1  0      
  3 15  1  0      
  3 16  1  0      
  4  5  1  0      
  4 17  1  0      
  4 18  1  0      
  5  6  1  0      
  5 19  1  0      
  5 20  1  0      
  6  7  1  0      
  6 21  1  0      
  6 22  1  0      
  7  8  1  0      
  7 23  1  0      
  7 24  1  0      
  8  9  1  0      
  8 25  1  0      
  8 26  1  0      
  9 10  1  0      
  9 27  1  0      
  9 28  1  0      
 10 29  1  0      
 10 30  1  0      
 10 31  1  0      
 11 32  1  0      
M  END
$$$$
