# Supplementary material for: Phytochemical profiling of Vitex negundo seeds via UHPLC-QTOF-MS/MS analyses with antimicrobial evaluation and in silico targeting of DNA Gyrase B and Secreted Aspartic Proteinase 2 (SAP2)
Source: PLoS One. 2026 Mar 13;21(3):e0343965. doi: 10.1371/journal.pone.0343965 (PMC12987476; doi:10.1371/journal.pone.0343965)
Supplement: S8 Data — (ZIP) [file pone.0343965.s009.zip › PONE-D-25-51583/Vitex Raw material/DFT Vitex all data/comp9/comp9.gjf]

%chk=C:\Users\GHS Azim Shah\Desktop\comp9.chk
# opt b3lyp/6-31g geom=connectivity

comp9

0 1
 C                -13.14800000    0.56810000    0.00000000
 C                -11.84120000    1.32260000    0.00000000
 C                -10.68310000    0.33350000    0.00000000
 C                 -9.36420000    1.09500000    0.00000000
 C                 -8.20610000    0.10580000    0.00000000
 C                 -6.88710000    0.86740000    0.00000000
 C                 -5.72900000   -0.12180000    0.00000000
 C                 -4.41010000    0.63970000    0.00000000
 C                 -3.25200000   -0.34940000    0.00000000
 C                 -1.93300000    0.41210000    0.00000000
 C                 -0.77490000   -0.57700000    0.00000000
 C                  0.54410000    0.18450000    0.00000000
 C                  1.70220000   -0.80460000    0.00000000
 C                  3.02110000   -0.04310000    0.00000000
 C                  4.17920000   -1.03220000    0.00000000
 C                  5.49820000   -0.27070000    0.00000000
 C                  6.65630000   -1.25980000    0.00000000
 C                  7.97520000   -0.49830000    0.00000000
 O                -13.14800000   -0.76990000    0.00000000
 O                -14.19420000    1.17210000    0.00000000
 H                -11.78250000    1.96180000   -0.90930000
 H                -11.78240000    1.96240000    0.90880000
 H                -10.74190000   -0.30570000    0.90930000
 H                -10.74190000   -0.30640000   -0.90880000
 H                 -9.30540000    1.73420000   -0.90930000
 H                 -9.30540000    1.73480000    0.90880000
 H                 -8.26480000   -0.53330000    0.90930000
 H                 -8.26490000   -0.53400000   -0.90880000
 H                 -6.82840000    1.50650000   -0.90930000
 H                 -6.82830000    1.50720000    0.90880000
 H                 -5.78770000   -0.76100000    0.90930000
 H                 -5.78780000   -0.76160000   -0.90880000
 H                 -4.35130000    1.27890000   -0.90930000
 H                 -4.35130000    1.27960000    0.90880000
 H                 -3.31070000   -0.98860000    0.90930000
 H                 -3.31070000   -0.98920000   -0.90880000
 H                 -1.87430000    1.05130000   -0.90930000
 H                 -1.87420000    1.05200000    0.90880000
 H                 -0.83360000   -1.21620000    0.90930000
 H                 -0.83370000   -1.21680000   -0.90880000
 H                  0.60280000    0.82370000   -0.90930000
 H                  0.60290000    0.82430000    0.90880000
 H                  1.64340000   -1.44380000    0.90930000
 H                  1.64340000   -1.44440000   -0.90880000
 H                  3.07980000    0.59610000   -0.90930000
 H                  3.07990000    0.59670000    0.90880000
 H                  4.12050000   -1.67140000    0.90930000
 H                  4.12040000   -1.67200000   -0.90880000
 H                  5.55690000    0.36850000   -0.90930000
 H                  5.55700000    0.36910000    0.90880000
 H                  6.59750000   -1.89900000    0.90930000
 H                  6.59750000   -1.89960000   -0.90880000
 H                  8.82160000   -1.22110000    0.00000000
 H                  8.03400000    0.14090000   -0.90930000
 H                  8.03400000    0.14150000    0.90880000
 H                -14.08190000   -1.03950000    0.00000000

 1 2 1.0 19 1.0 20 2.0
 2 3 1.0 21 1.0 22 1.0
 3 4 1.0 23 1.0 24 1.0
 4 5 1.0 25 1.0 26 1.0
 5 6 1.0 27 1.0 28 1.0
 6 7 1.0 29 1.0 30 1.0
 7 8 1.0 31 1.0 32 1.0
 8 9 1.0 33 1.0 34 1.0
 9 10 1.0 35 1.0 36 1.0
 10 11 1.0 37 1.0 38 1.0
 11 12 1.0 39 1.0 40 1.0
 12 13 1.0 41 1.0 42 1.0
 13 14 1.0 43 1.0 44 1.0
 14 15 1.0 45 1.0 46 1.0
 15 16 1.0 47 1.0 48 1.0
 16 17 1.0 49 1.0 50 1.0
 17 18 1.0 51 1.0 52 1.0
 18 53 1.0 54 1.0 55 1.0
 19 56 1.0
 20
 21
 22
 23
 24
 25
 26
 27
 28
 29
 30
 31
 32
 33
 34
 35
 36
 37
 38
 39
 40
 41
 42
 43
 44
 45
 46
 47
 48
 49
 50
 51
 52
 53
 54
 55
 56
