# Supplementary material for: Phytochemical profiling of Vitex negundo seeds via UHPLC-QTOF-MS/MS analyses with antimicrobial evaluation and in silico targeting of DNA Gyrase B and Secreted Aspartic Proteinase 2 (SAP2)
Source: PLoS One. 2026 Mar 13;21(3):e0343965. doi: 10.1371/journal.pone.0343965 (PMC12987476; doi:10.1371/journal.pone.0343965)
Supplement: S8 Data — (ZIP) [file pone.0343965.s009.zip › PONE-D-25-51583/Vitex Raw material/DFT Vitex all data/comp9/COMP9.LOG]

 Entering Link 1 = C:\G09W\l1.exe PID=      5000.
  
 Copyright (c) 1988,1990,1992,1993,1995,1998,2003,2009,2013,
            Gaussian, Inc.  All Rights Reserved.
  
 This is part of the Gaussian(R) 09 program.  It is based on
 the Gaussian(R) 03 system (copyright 2003, Gaussian, Inc.),
 the Gaussian(R) 98 system (copyright 1998, Gaussian, Inc.),
 the Gaussian(R) 94 system (copyright 1995, Gaussian, Inc.),
 the Gaussian 92(TM) system (copyright 1992, Gaussian, Inc.),
 the Gaussian 90(TM) system (copyright 1990, Gaussian, Inc.),
 the Gaussian 88(TM) system (copyright 1988, Gaussian, Inc.),
 the Gaussian 86(TM) system (copyright 1986, Carnegie Mellon
 University), and the Gaussian 82(TM) system (copyright 1983,
 Carnegie Mellon University). Gaussian is a federally registered
 trademark of Gaussian, Inc.
  
 This software contains proprietary and confidential information,
 including trade secrets, belonging to Gaussian, Inc.
  
 This software is provided under written license and may be
 used, copied, transmitted, or stored only in accord with that
 written license.
  
 The following legend is applicable only to US Government
 contracts under FAR:
  
                    RESTRICTED RIGHTS LEGEND
  
 Use, reproduction and disclosure by the US Government is
 subject to restrictions as set forth in subparagraphs (a)
 and (c) of the Commercial Computer Software - Restricted
 Rights clause in FAR 52.227-19.
  
 Gaussian, Inc.
 340 Quinnipiac St., Bldg. 40, Wallingford CT 06492
  
  
 ---------------------------------------------------------------
 Warning -- This program may not be used in any manner that
 competes with the business of Gaussian, Inc. or will provide
 assistance to any competitor of Gaussian, Inc.  The licensee
 of this program is prohibited from giving any competitor of
 Gaussian, Inc. access to this program.  By using this program,
 the user acknowledges that Gaussian, Inc. is engaged in the
 business of creating and licensing software in the field of
 computational chemistry and represents and warrants to the
 licensee that it is not a competitor of Gaussian, Inc. and that
 it will not use this program in any manner prohibited above.
 ---------------------------------------------------------------
  

 Cite this work as:
 Gaussian 09, Revision D.01,
 M. J. Frisch, G. W. Trucks, H. B. Schlegel, G. E. Scuseria, 
 M. A. Robb, J. R. Cheeseman, G. Scalmani, V. Barone, B. Mennucci, 
 G. A. Petersson, H. Nakatsuji, M. Caricato, X. Li, H. P. Hratchian, 
 A. F. Izmaylov, J. Bloino, G. Zheng, J. L. Sonnenberg, M. Hada, 
 M. Ehara, K. Toyota, R. Fukuda, J. Hasegawa, M. Ishida, T. Nakajima, 
 Y. Honda, O. Kitao, H. Nakai, T. Vreven, J. A. Montgomery, Jr., 
 J. E. Peralta, F. Ogliaro, M. Bearpark, J. J. Heyd, E. Brothers, 
 K. N. Kudin, V. N. Staroverov, T. Keith, R. Kobayashi, J. Normand, 
 K. Raghavachari, A. Rendell, J. C. Burant, S. S. Iyengar, J. Tomasi, 
 M. Cossi, N. Rega, J. M. Millam, M. Klene, J. E. Knox, J. B. Cross, 
 V. Bakken, C. Adamo, J. Jaramillo, R. Gomperts, R. E. Stratmann, 
 O. Yazyev, A. J. Austin, R. Cammi, C. Pomelli, J. W. Ochterski, 
 R. L. Martin, K. Morokuma, V. G. Zakrzewski, G. A. Voth, 
 P. Salvador, J. J. Dannenberg, S. Dapprich, A. D. Daniels, 
 O. Farkas, J. B. Foresman, J. V. Ortiz, J. Cioslowski, 
 and D. J. Fox, Gaussian, Inc., Wallingford CT, 2013.
 
 ******************************************
 Gaussian 09:  IA32W-G09RevD.01 24-Apr-2013
                01-Apr-2024 
 ******************************************
 %chk=C:\Users\GHS Azim Shah\Desktop\comp9.chk
 -----------------------------------
 # opt b3lyp/6-31g geom=connectivity
 -----------------------------------
 1/14=-1,18=20,19=15,26=3,38=1,57=2/1,3;
 2/9=110,12=2,17=6,18=5,40=1/2;
 3/5=1,6=6,11=2,16=1,25=1,30=1,71=1,74=-5/1,2,3;
 4//1;
 5/5=2,38=5/2;
 6/7=2,8=2,9=2,10=2,28=1/1;
 7//1,2,3,16;
 1/14=-1,18=20,19=15,26=3/3(2);
 2/9=110/2;
 99//99;
 2/9=110/2;
 3/5=1,6=6,11=2,16=1,25=1,30=1,71=1,74=-5/1,2,3;
 4/5=5,16=3,69=1/1;
 5/5=2,38=5/2;
 7//1,2,3,16;
 1/14=-1,18=20,19=15,26=3/3(-5);
 2/9=110/2;
 6/7=2,8=2,9=2,10=2,19=2,28=1/1;
 99/9=1/99;
 -----
 comp9
 -----
 Symbolic Z-matrix:
 Charge =  0 Multiplicity = 1
 C                    -13.148    0.5681    0. 
 C                    -11.8412   1.3226    0. 
 C                    -10.6831   0.3335    0. 
 C                    -9.3642    1.095     0. 
 C                    -8.2061    0.1058    0. 
 C                    -6.8871    0.8674    0. 
 C                    -5.729    -0.1218    0. 
 C                    -4.4101    0.6397    0. 
 C                    -3.252    -0.3494    0. 
 C                    -1.933     0.4121    0. 
 C                    -0.7749   -0.577     0. 
 C                     0.5441    0.1845    0. 
 C                     1.7022   -0.8046    0. 
 C                     3.0211   -0.0431    0. 
 C                     4.1792   -1.0322    0. 
 C                     5.4982   -0.2707    0. 
 C                     6.6563   -1.2598    0. 
 C                     7.9752   -0.4983    0. 
 O                    -13.148   -0.7699    0. 
 O                    -14.1942   1.1721    0. 
 H                    -11.7825   1.9618   -0.9093 
 H                    -11.7824   1.9624    0.9088 
 H                    -10.7419  -0.3057    0.9093 
 H                    -10.7419  -0.3064   -0.9088 
 H                    -9.3054    1.7342   -0.9093 
 H                    -9.3054    1.7348    0.9088 
 H                    -8.2648   -0.5333    0.9093 
 H                    -8.2649   -0.534    -0.9088 
 H                    -6.8284    1.5065   -0.9093 
 H                    -6.8283    1.5072    0.9088 
 H                    -5.7877   -0.761     0.9093 
 H                    -5.7878   -0.7616   -0.9088 
 H                    -4.3513    1.2789   -0.9093 
 H                    -4.3513    1.2796    0.9088 
 H                    -3.3107   -0.9886    0.9093 
 H                    -3.3107   -0.9892   -0.9088 
 H                    -1.8743    1.0513   -0.9093 
 H                    -1.8742    1.052     0.9088 
 H                    -0.8336   -1.2162    0.9093 
 H                    -0.8337   -1.2168   -0.9088 
 H                     0.6028    0.8237   -0.9093 
 H                     0.6029    0.8243    0.9088 
 H                     1.6434   -1.4438    0.9093 
 H                     1.6434   -1.4444   -0.9088 
 H                     3.0798    0.5961   -0.9093 
 H                     3.0799    0.5967    0.9088 
 H                     4.1205   -1.6714    0.9093 
 H                     4.1204   -1.672    -0.9088 
 H                     5.5569    0.3685   -0.9093 
 H                     5.557     0.3691    0.9088 
 H                     6.5975   -1.899     0.9093 
 H                     6.5975   -1.8996   -0.9088 
 H                     8.8216   -1.2211    0. 
 H                     8.034     0.1409   -0.9093 
 H                     8.034     0.1415    0.9088 
 H                    -14.0819  -1.0395    0. 
 

 GradGradGradGradGradGradGradGradGradGradGradGradGradGradGradGradGradGrad
 Berny optimization.
 Initialization pass.
                           ----------------------------
                           !    Initial Parameters    !
                           ! (Angstroms and Degrees)  !
 --------------------------                            --------------------------
 ! Name  Definition              Value          Derivative Info.                !
 --------------------------------------------------------------------------------
 ! R1    R(1,2)                  1.509          estimate D2E/DX2                !
 ! R2    R(1,19)                 1.338          estimate D2E/DX2                !
 ! R3    R(1,20)                 1.208          estimate D2E/DX2                !
 ! R4    R(2,3)                  1.523          estimate D2E/DX2                !
 ! R5    R(2,21)                 1.113          estimate D2E/DX2                !
 ! R6    R(2,22)                 1.113          estimate D2E/DX2                !
 ! R7    R(3,4)                  1.523          estimate D2E/DX2                !
 ! R8    R(3,23)                 1.113          estimate D2E/DX2                !
 ! R9    R(3,24)                 1.113          estimate D2E/DX2                !
 ! R10   R(4,5)                  1.5231         estimate D2E/DX2                !
 ! R11   R(4,25)                 1.113          estimate D2E/DX2                !
 ! R12   R(4,26)                 1.113          estimate D2E/DX2                !
 ! R13   R(5,6)                  1.5231         estimate D2E/DX2                !
 ! R14   R(5,27)                 1.113          estimate D2E/DX2                !
 ! R15   R(5,28)                 1.113          estimate D2E/DX2                !
 ! R16   R(6,7)                  1.5231         estimate D2E/DX2                !
 ! R17   R(6,29)                 1.113          estimate D2E/DX2                !
 ! R18   R(6,30)                 1.113          estimate D2E/DX2                !
 ! R19   R(7,8)                  1.523          estimate D2E/DX2                !
 ! R20   R(7,31)                 1.113          estimate D2E/DX2                !
 ! R21   R(7,32)                 1.113          estimate D2E/DX2                !
 ! R22   R(8,9)                  1.523          estimate D2E/DX2                !
 ! R23   R(8,33)                 1.113          estimate D2E/DX2                !
 ! R24   R(8,34)                 1.113          estimate D2E/DX2                !
 ! R25   R(9,10)                 1.523          estimate D2E/DX2                !
 ! R26   R(9,35)                 1.113          estimate D2E/DX2                !
 ! R27   R(9,36)                 1.113          estimate D2E/DX2                !
 ! R28   R(10,11)                1.523          estimate D2E/DX2                !
 ! R29   R(10,37)                1.113          estimate D2E/DX2                !
 ! R30   R(10,38)                1.113          estimate D2E/DX2                !
 ! R31   R(11,12)                1.523          estimate D2E/DX2                !
 ! R32   R(11,39)                1.113          estimate D2E/DX2                !
 ! R33   R(11,40)                1.113          estimate D2E/DX2                !
 ! R34   R(12,13)                1.523          estimate D2E/DX2                !
 ! R35   R(12,41)                1.113          estimate D2E/DX2                !
 ! R36   R(12,42)                1.113          estimate D2E/DX2                !
 ! R37   R(13,14)                1.523          estimate D2E/DX2                !
 ! R38   R(13,43)                1.113          estimate D2E/DX2                !
 ! R39   R(13,44)                1.113          estimate D2E/DX2                !
 ! R40   R(14,15)                1.523          estimate D2E/DX2                !
 ! R41   R(14,45)                1.113          estimate D2E/DX2                !
 ! R42   R(14,46)                1.113          estimate D2E/DX2                !
 ! R43   R(15,16)                1.523          estimate D2E/DX2                !
 ! R44   R(15,47)                1.113          estimate D2E/DX2                !
 ! R45   R(15,48)                1.113          estimate D2E/DX2                !
 ! R46   R(16,17)                1.523          estimate D2E/DX2                !
 ! R47   R(16,49)                1.113          estimate D2E/DX2                !
 ! R48   R(16,50)                1.113          estimate D2E/DX2                !
 ! R49   R(17,18)                1.523          estimate D2E/DX2                !
 ! R50   R(17,51)                1.113          estimate D2E/DX2                !
 ! R51   R(17,52)                1.113          estimate D2E/DX2                !
 ! R52   R(18,53)                1.113          estimate D2E/DX2                !
 ! R53   R(18,54)                1.113          estimate D2E/DX2                !
 ! R54   R(18,55)                1.113          estimate D2E/DX2                !
 ! R55   R(19,56)                0.972          estimate D2E/DX2                !
 ! A1    A(2,1,19)             120.0006         estimate D2E/DX2                !
 ! A2    A(2,1,20)             120.0004         estimate D2E/DX2                !
 ! A3    A(19,1,20)            119.999          estimate D2E/DX2                !
 ! A4    A(1,2,3)              109.4997         estimate D2E/DX2                !
 ! A5    A(1,2,21)             109.4401         estimate D2E/DX2                !
 ! A6    A(1,2,22)             109.4622         estimate D2E/DX2                !
 ! A7    A(3,2,21)             109.4426         estimate D2E/DX2                !
 ! A8    A(3,2,22)             109.4608         estimate D2E/DX2                !
 ! A9    A(21,2,22)            109.5219         estimate D2E/DX2                !
 ! A10   A(2,3,4)              109.4992         estimate D2E/DX2                !
 ! A11   A(2,3,23)             109.4384         estimate D2E/DX2                !
 ! A12   A(2,3,24)             109.4633         estimate D2E/DX2                !
 ! A13   A(4,3,23)             109.4449         estimate D2E/DX2                !
 ! A14   A(4,3,24)             109.4641         estimate D2E/DX2                !
 ! A15   A(23,3,24)            109.5173         estimate D2E/DX2                !
 ! A16   A(3,4,5)              109.4964         estimate D2E/DX2                !
 ! A17   A(3,4,25)             109.4449         estimate D2E/DX2                !
 ! A18   A(3,4,26)             109.4625         estimate D2E/DX2                !
 ! A19   A(5,4,25)             109.4398         estimate D2E/DX2                !
 ! A20   A(5,4,26)             109.4623         estimate D2E/DX2                !
 ! A21   A(25,4,26)            109.5215         estimate D2E/DX2                !
 ! A22   A(4,5,6)              109.495          estimate D2E/DX2                !
 ! A23   A(4,5,27)             109.4416         estimate D2E/DX2                !
 ! A24   A(4,5,28)             109.4623         estimate D2E/DX2                !
 ! A25   A(6,5,27)             109.4393         estimate D2E/DX2                !
 ! A26   A(6,5,28)             109.4631         estimate D2E/DX2                !
 ! A27   A(27,5,28)            109.5261         estimate D2E/DX2                !
 ! A28   A(5,6,7)              109.495          estimate D2E/DX2                !
 ! A29   A(5,6,29)             109.4393         estimate D2E/DX2                !
 ! A30   A(5,6,30)             109.4631         estimate D2E/DX2                !
 ! A31   A(7,6,29)             109.4416         estimate D2E/DX2                !
 ! A32   A(7,6,30)             109.4623         estimate D2E/DX2                !
 ! A33   A(29,6,30)            109.5261         estimate D2E/DX2                !
 ! A34   A(6,7,8)              109.4964         estimate D2E/DX2                !
 ! A35   A(6,7,31)             109.4441         estimate D2E/DX2                !
 ! A36   A(6,7,32)             109.4623         estimate D2E/DX2                !
 ! A37   A(8,7,31)             109.4403         estimate D2E/DX2                !
 ! A38   A(8,7,32)             109.4625         estimate D2E/DX2                !
 ! A39   A(31,7,32)            109.5219         estimate D2E/DX2                !
 ! A40   A(7,8,9)              109.4992         estimate D2E/DX2                !
 ! A41   A(7,8,33)             109.4449         estimate D2E/DX2                !
 ! A42   A(7,8,34)             109.4641         estimate D2E/DX2                !
 ! A43   A(9,8,33)             109.4384         estimate D2E/DX2                !
 ! A44   A(9,8,34)             109.4633         estimate D2E/DX2                !
 ! A45   A(33,8,34)            109.5173         estimate D2E/DX2                !
 ! A46   A(8,9,10)             109.5011         estimate D2E/DX2                !
 ! A47   A(8,9,35)             109.4426         estimate D2E/DX2                !
 ! A48   A(8,9,36)             109.4651         estimate D2E/DX2                !
 ! A49   A(10,9,35)            109.4394         estimate D2E/DX2                !
 ! A50   A(10,9,36)            109.4569         estimate D2E/DX2                !
 ! A51   A(35,9,36)            109.5222         estimate D2E/DX2                !
 ! A52   A(9,10,11)            109.5011         estimate D2E/DX2                !
 ! A53   A(9,10,37)            109.4394         estimate D2E/DX2                !
 ! A54   A(9,10,38)            109.4632         estimate D2E/DX2                !
 ! A55   A(11,10,37)           109.4426         estimate D2E/DX2                !
 ! A56   A(11,10,38)           109.4633         estimate D2E/DX2                !
 ! A57   A(37,10,38)           109.5177         estimate D2E/DX2                !
 ! A58   A(10,11,12)           109.5011         estimate D2E/DX2                !
 ! A59   A(10,11,39)           109.4426         estimate D2E/DX2                !
 ! A60   A(10,11,40)           109.4608         estimate D2E/DX2                !
 ! A61   A(12,11,39)           109.4394         estimate D2E/DX2                !
 ! A62   A(12,11,40)           109.4615         estimate D2E/DX2                !
 ! A63   A(39,11,40)           109.5219         estimate D2E/DX2                !
 ! A64   A(11,12,13)           109.5011         estimate D2E/DX2                !
 ! A65   A(11,12,41)           109.4394         estimate D2E/DX2                !
 ! A66   A(11,12,42)           109.4615         estimate D2E/DX2                !
 ! A67   A(13,12,41)           109.4426         estimate D2E/DX2                !
 ! A68   A(13,12,42)           109.4608         estimate D2E/DX2                !
 ! A69   A(41,12,42)           109.5219         estimate D2E/DX2                !
 ! A70   A(12,13,14)           109.4992         estimate D2E/DX2                !
 ! A71   A(12,13,43)           109.4384         estimate D2E/DX2                !
 ! A72   A(12,13,44)           109.4608         estimate D2E/DX2                !
 ! A73   A(14,13,43)           109.4449         estimate D2E/DX2                !
 ! A74   A(14,13,44)           109.4625         estimate D2E/DX2                !
 ! A75   A(43,13,44)           109.5215         estimate D2E/DX2                !
 ! A76   A(13,14,15)           109.4992         estimate D2E/DX2                !
 ! A77   A(13,14,45)           109.4403         estimate D2E/DX2                !
 ! A78   A(13,14,46)           109.4625         estimate D2E/DX2                !
 ! A79   A(15,14,45)           109.4426         estimate D2E/DX2                !
 ! A80   A(15,14,46)           109.4608         estimate D2E/DX2                !
 ! A81   A(45,14,46)           109.5219         estimate D2E/DX2                !
 ! A82   A(14,15,16)           109.5011         estimate D2E/DX2                !
 ! A83   A(14,15,47)           109.4426         estimate D2E/DX2                !
 ! A84   A(14,15,48)           109.4608         estimate D2E/DX2                !
 ! A85   A(16,15,47)           109.4394         estimate D2E/DX2                !
 ! A86   A(16,15,48)           109.4615         estimate D2E/DX2                !
 ! A87   A(47,15,48)           109.5219         estimate D2E/DX2                !
 ! A88   A(15,16,17)           109.5011         estimate D2E/DX2                !
 ! A89   A(15,16,49)           109.4394         estimate D2E/DX2                !
 ! A90   A(15,16,50)           109.4615         estimate D2E/DX2                !
 ! A91   A(17,16,49)           109.4426         estimate D2E/DX2                !
 ! A92   A(17,16,50)           109.4608         estimate D2E/DX2                !
 ! A93   A(49,16,50)           109.5219         estimate D2E/DX2                !
 ! A94   A(16,17,18)           109.4992         estimate D2E/DX2                !
 ! A95   A(16,17,51)           109.4384         estimate D2E/DX2                !
 ! A96   A(16,17,52)           109.4608         estimate D2E/DX2                !
 ! A97   A(18,17,51)           109.4449         estimate D2E/DX2                !
 ! A98   A(18,17,52)           109.4625         estimate D2E/DX2                !
 ! A99   A(51,17,52)           109.5215         estimate D2E/DX2                !
 ! A100  A(17,18,53)           109.5026         estimate D2E/DX2                !
 ! A101  A(17,18,54)           109.4449         estimate D2E/DX2                !
 ! A102  A(17,18,55)           109.4625         estimate D2E/DX2                !
 ! A103  A(53,18,54)           109.4367         estimate D2E/DX2                !
 ! A104  A(53,18,55)           109.4591         estimate D2E/DX2                !
 ! A105  A(54,18,55)           109.5215         estimate D2E/DX2                !
 ! A106  A(1,19,56)            106.1025         estimate D2E/DX2                !
 ! D1    D(19,1,2,3)             0.0            estimate D2E/DX2                !
 ! D2    D(19,1,2,21)          119.9634         estimate D2E/DX2                !
 ! D3    D(19,1,2,22)         -119.9992         estimate D2E/DX2                !
 ! D4    D(20,1,2,3)           180.0            estimate D2E/DX2                !
 ! D5    D(20,1,2,21)          -60.0366         estimate D2E/DX2                !
 ! D6    D(20,1,2,22)           60.0008         estimate D2E/DX2                !
 ! D7    D(2,1,19,56)          180.0            estimate D2E/DX2                !
 ! D8    D(20,1,19,56)           0.0            estimate D2E/DX2                !
 ! D9    D(1,2,3,4)            180.0            estimate D2E/DX2                !
 ! D10   D(1,2,3,23)           -60.0352         estimate D2E/DX2                !
 ! D11   D(1,2,3,24)            59.9963         estimate D2E/DX2                !
 ! D12   D(21,2,3,4)            60.0382         estimate D2E/DX2                !
 ! D13   D(21,2,3,23)         -179.9969         estimate D2E/DX2                !
 ! D14   D(21,2,3,24)          -59.9654         estimate D2E/DX2                !
 ! D15   D(22,2,3,4)           -59.9999         estimate D2E/DX2                !
 ! D16   D(22,2,3,23)           59.9649         estimate D2E/DX2                !
 ! D17   D(22,2,3,24)          179.9964         estimate D2E/DX2                !
 ! D18   D(2,3,4,5)            180.0            estimate D2E/DX2                !
 ! D19   D(2,3,4,25)           -60.0391         estimate D2E/DX2                !
 ! D20   D(2,3,4,26)            60.0009         estimate D2E/DX2                !
 ! D21   D(23,3,4,5)            60.0391         estimate D2E/DX2                !
 ! D22   D(23,3,4,25)          180.0            estimate D2E/DX2                !
 ! D23   D(23,3,4,26)          -59.9599         estimate D2E/DX2                !
 ! D24   D(24,3,4,5)           -59.9968         estimate D2E/DX2                !
 ! D25   D(24,3,4,25)           59.964          estimate D2E/DX2                !
 ! D26   D(24,3,4,26)         -179.9959         estimate D2E/DX2                !
 ! D27   D(3,4,5,6)            180.0            estimate D2E/DX2                !
 ! D28   D(3,4,5,27)           -60.0427         estimate D2E/DX2                !
 ! D29   D(3,4,5,28)            60.0008         estimate D2E/DX2                !
 ! D30   D(25,4,5,6)            60.036          estimate D2E/DX2                !
 ! D31   D(25,4,5,27)          179.9933         estimate D2E/DX2                !
 ! D32   D(25,4,5,28)          -59.9632         estimate D2E/DX2                !
 ! D33   D(26,4,5,6)           -60.0008         estimate D2E/DX2                !
 ! D34   D(26,4,5,27)           59.9565         estimate D2E/DX2                !
 ! D35   D(26,4,5,28)          180.0            estimate D2E/DX2                !
 ! D36   D(4,5,6,7)            180.0            estimate D2E/DX2                !
 ! D37   D(4,5,6,29)           -60.0413         estimate D2E/DX2                !
 ! D38   D(4,5,6,30)            60.0014         estimate D2E/DX2                !
 ! D39   D(27,5,6,7)            60.0413         estimate D2E/DX2                !
 ! D40   D(27,5,6,29)          180.0            estimate D2E/DX2                !
 ! D41   D(27,5,6,30)          -59.9573         estimate D2E/DX2                !
 ! D42   D(28,5,6,7)           -60.0014         estimate D2E/DX2                !
 ! D43   D(28,5,6,29)           59.9573         estimate D2E/DX2                !
 ! D44   D(28,5,6,30)          180.0            estimate D2E/DX2                !
 ! D45   D(5,6,7,8)            180.0            estimate D2E/DX2                !
 ! D46   D(5,6,7,31)           -60.0391         estimate D2E/DX2                !
 ! D47   D(5,6,7,32)            60.0008         estimate D2E/DX2                !
 ! D48   D(29,6,7,8)            60.0427         estimate D2E/DX2                !
 ! D49   D(29,6,7,31)         -179.9964         estimate D2E/DX2                !
 ! D50   D(29,6,7,32)          -59.9565         estimate D2E/DX2                !
 ! D51   D(30,6,7,8)           -60.0008         estimate D2E/DX2                !
 ! D52   D(30,6,7,31)           59.9601         estimate D2E/DX2                !
 ! D53   D(30,6,7,32)          180.0            estimate D2E/DX2                !
 ! D54   D(6,7,8,9)            180.0            estimate D2E/DX2                !
 ! D55   D(6,7,8,33)           -60.0391         estimate D2E/DX2                !
 ! D56   D(6,7,8,34)            59.9968         estimate D2E/DX2                !
 ! D57   D(31,7,8,9)            60.0368         estimate D2E/DX2                !
 ! D58   D(31,7,8,33)          179.9976         estimate D2E/DX2                !
 ! D59   D(31,7,8,34)          -59.9664         estimate D2E/DX2                !
 ! D60   D(32,7,8,9)           -60.0009         estimate D2E/DX2                !
 ! D61   D(32,7,8,33)           59.9599         estimate D2E/DX2                !
 ! D62   D(32,7,8,34)          179.9959         estimate D2E/DX2                !
 ! D63   D(7,8,9,10)           180.0            estimate D2E/DX2                !
 ! D64   D(7,8,9,35)           -60.0382         estimate D2E/DX2                !
 ! D65   D(7,8,9,36)            60.003          estimate D2E/DX2                !
 ! D66   D(33,8,9,10)           60.0352         estimate D2E/DX2                !
 ! D67   D(33,8,9,35)          179.9969         estimate D2E/DX2                !
 ! D68   D(33,8,9,36)          -59.9618         estimate D2E/DX2                !
 ! D69   D(34,8,9,10)          -59.9963         estimate D2E/DX2                !
 ! D70   D(34,8,9,35)           59.9654         estimate D2E/DX2                !
 ! D71   D(34,8,9,36)         -179.9933         estimate D2E/DX2                !
 ! D72   D(8,9,10,11)          180.0            estimate D2E/DX2                !
 ! D73   D(8,9,10,37)          -60.0362         estimate D2E/DX2                !
 ! D74   D(8,9,10,38)           59.9963         estimate D2E/DX2                !
 ! D75   D(35,9,10,11)          60.0362         estimate D2E/DX2                !
 ! D76   D(35,9,10,37)         180.0            estimate D2E/DX2                !
 ! D77   D(35,9,10,38)         -59.9675         estimate D2E/DX2                !
 ! D78   D(36,9,10,11)         -59.998          estimate D2E/DX2                !
 ! D79   D(36,9,10,37)          59.9658         estimate D2E/DX2                !
 ! D80   D(36,9,10,38)         179.9983         estimate D2E/DX2                !
 ! D81   D(9,10,11,12)         180.0            estimate D2E/DX2                !
 ! D82   D(9,10,11,39)         -60.0382         estimate D2E/DX2                !
 ! D83   D(9,10,11,40)          59.9999         estimate D2E/DX2                !
 ! D84   D(37,10,11,12)         60.0382         estimate D2E/DX2                !
 ! D85   D(37,10,11,39)        180.0            estimate D2E/DX2                !
 ! D86   D(37,10,11,40)        -59.9618         estimate D2E/DX2                !
 ! D87   D(38,10,11,12)        -59.9963         estimate D2E/DX2                !
 ! D88   D(38,10,11,39)         59.9654         estimate D2E/DX2                !
 ! D89   D(38,10,11,40)       -179.9964         estimate D2E/DX2                !
 ! D90   D(10,11,12,13)        180.0            estimate D2E/DX2                !
 ! D91   D(10,11,12,41)        -60.0362         estimate D2E/DX2                !
 ! D92   D(10,11,12,42)         60.0004         estimate D2E/DX2                !
 ! D93   D(39,11,12,13)         60.0362         estimate D2E/DX2                !
 ! D94   D(39,11,12,41)        180.0            estimate D2E/DX2                !
 ! D95   D(39,11,12,42)        -59.9634         estimate D2E/DX2                !
 ! D96   D(40,11,12,13)        -60.0004         estimate D2E/DX2                !
 ! D97   D(40,11,12,41)         59.9634         estimate D2E/DX2                !
 ! D98   D(40,11,12,42)        180.0            estimate D2E/DX2                !
 ! D99   D(11,12,13,14)        180.0            estimate D2E/DX2                !
 ! D100  D(11,12,13,43)        -60.0352         estimate D2E/DX2                !
 ! D101  D(11,12,13,44)         59.9999         estimate D2E/DX2                !
 ! D102  D(41,12,13,14)         60.0382         estimate D2E/DX2                !
 ! D103  D(41,12,13,43)       -179.9969         estimate D2E/DX2                !
 ! D104  D(41,12,13,44)        -59.9618         estimate D2E/DX2                !
 ! D105  D(42,12,13,14)        -59.9999         estimate D2E/DX2                !
 ! D106  D(42,12,13,43)         59.9649         estimate D2E/DX2                !
 ! D107  D(42,12,13,44)        180.0            estimate D2E/DX2                !
 ! D108  D(12,13,14,15)        180.0            estimate D2E/DX2                !
 ! D109  D(12,13,14,45)        -60.0368         estimate D2E/DX2                !
 ! D110  D(12,13,14,46)         60.0009         estimate D2E/DX2                !
 ! D111  D(43,13,14,15)         60.0391         estimate D2E/DX2                !
 ! D112  D(43,13,14,45)       -179.9976         estimate D2E/DX2                !
 ! D113  D(43,13,14,46)        -59.9599         estimate D2E/DX2                !
 ! D114  D(44,13,14,15)        -60.0009         estimate D2E/DX2                !
 ! D115  D(44,13,14,45)         59.9623         estimate D2E/DX2                !
 ! D116  D(44,13,14,46)        180.0            estimate D2E/DX2                !
 ! D117  D(13,14,15,16)        180.0            estimate D2E/DX2                !
 ! D118  D(13,14,15,47)        -60.0382         estimate D2E/DX2                !
 ! D119  D(13,14,15,48)         59.9999         estimate D2E/DX2                !
 ! D120  D(45,14,15,16)         60.0382         estimate D2E/DX2                !
 ! D121  D(45,14,15,47)        180.0            estimate D2E/DX2                !
 ! D122  D(45,14,15,48)        -59.9618         estimate D2E/DX2                !
 ! D123  D(46,14,15,16)        -59.9999         estimate D2E/DX2                !
 ! D124  D(46,14,15,47)         59.9618         estimate D2E/DX2                !
 ! D125  D(46,14,15,48)        180.0            estimate D2E/DX2                !
 ! D126  D(14,15,16,17)        180.0            estimate D2E/DX2                !
 ! D127  D(14,15,16,49)        -60.0362         estimate D2E/DX2                !
 ! D128  D(14,15,16,50)         60.0004         estimate D2E/DX2                !
 ! D129  D(47,15,16,17)         60.0362         estimate D2E/DX2                !
 ! D130  D(47,15,16,49)        180.0            estimate D2E/DX2                !
 ! D131  D(47,15,16,50)        -59.9634         estimate D2E/DX2                !
 ! D132  D(48,15,16,17)        -60.0004         estimate D2E/DX2                !
 ! D133  D(48,15,16,49)         59.9634         estimate D2E/DX2                !
 ! D134  D(48,15,16,50)        180.0            estimate D2E/DX2                !
 ! D135  D(15,16,17,18)        180.0            estimate D2E/DX2                !
 ! D136  D(15,16,17,51)        -60.0352         estimate D2E/DX2                !
 ! D137  D(15,16,17,52)         59.9999         estimate D2E/DX2                !
 ! D138  D(49,16,17,18)         60.0382         estimate D2E/DX2                !
 ! D139  D(49,16,17,51)       -179.9969         estimate D2E/DX2                !
 ! D140  D(49,16,17,52)        -59.9618         estimate D2E/DX2                !
 ! D141  D(50,16,17,18)        -59.9999         estimate D2E/DX2                !
 ! D142  D(50,16,17,51)         59.9649         estimate D2E/DX2                !
 ! D143  D(50,16,17,52)        180.0            estimate D2E/DX2                !
 ! D144  D(16,17,18,53)        180.0            estimate D2E/DX2                !
 ! D145  D(16,17,18,54)        -60.0391         estimate D2E/DX2                !
 ! D146  D(16,17,18,55)         60.0009         estimate D2E/DX2                !
 ! D147  D(51,17,18,53)         60.0391         estimate D2E/DX2                !
 ! D148  D(51,17,18,54)        180.0            estimate D2E/DX2                !
 ! D149  D(51,17,18,55)        -59.9599         estimate D2E/DX2                !
 ! D150  D(52,17,18,53)        -60.0009         estimate D2E/DX2                !
 ! D151  D(52,17,18,54)         59.9599         estimate D2E/DX2                !
 ! D152  D(52,17,18,55)        180.0            estimate D2E/DX2                !
 --------------------------------------------------------------------------------
 Trust Radius=3.00D-01 FncErr=1.00D-07 GrdErr=1.00D-06
 Number of steps in this run=    323 maximum allowed number of steps=    336.
 GradGradGradGradGradGradGradGradGradGradGradGradGradGradGradGradGradGrad

 Stoichiometry    C18H36O2
 Framework group  C1[X(C18H36O2)]
 Deg. of freedom   162
 Full point group                 C1      NOp   1
 Largest Abelian subgroup         C1      NOp   1
 Largest concise Abelian subgroup C1      NOp   1
                         Standard orientation:                         
 ---------------------------------------------------------------------
 Center     Atomic      Atomic             Coordinates (Angstroms)
 Number     Number       Type             X           Y           Z
 ---------------------------------------------------------------------
      1          6           0       -9.594463    0.124697   -0.000003
      2          6           0       -8.342399   -0.717523   -0.000003
      3          6           0       -7.119283    0.189947   -0.000003
      4          6           0       -5.855628   -0.660085   -0.000003
      5          6           0       -4.632505    0.247485   -0.000003
      6          6           0       -3.368757   -0.602654   -0.000003
      7          6           0       -2.145634    0.304916   -0.000003
      8          6           0       -0.881979   -0.545116   -0.000003
      9          6           0        0.341137    0.362354   -0.000003
     10          6           0        1.604892   -0.487685   -0.000003
     11          6           0        2.828008    0.419785   -0.000003
     12          6           0        4.091763   -0.430254   -0.000003
     13          6           0        5.314879    0.477215   -0.000003
     14          6           0        6.578535   -0.372817   -0.000003
     15          6           0        7.801651    0.534653   -0.000003
     16          6           0        9.065406   -0.315386   -0.000003
     17          6           0       10.288522    0.592084   -0.000003
     18          6           0       11.552177   -0.257948   -0.000003
     19          8           0       -9.502835    1.459556   -0.000003
     20          8           0      -10.679569   -0.406240   -0.000003
     21          1           0       -8.327610   -1.359242    0.909297
     22          1           0       -8.327552   -1.359847   -0.908803
     23          1           0       -7.134172    0.831673   -0.909303
     24          1           0       -7.134124    0.832372    0.908797
     25          1           0       -5.840739   -1.301811    0.909297
     26          1           0       -5.840780   -1.302410   -0.908803
     27          1           0       -4.647301    0.889104   -0.909303
     28          1           0       -4.647353    0.889809    0.908797
     29          1           0       -3.353961   -1.244273    0.909297
     30          1           0       -3.353909   -1.244979   -0.908803
     31          1           0       -2.160423    0.946635   -0.909303
     32          1           0       -2.160482    0.947240    0.908797
     33          1           0       -0.867090   -1.186842    0.909297
     34          1           0       -0.867138   -1.187541   -0.908803
     35          1           0        0.326348    1.004073   -0.909303
     36          1           0        0.326389    1.004671    0.908797
     37          1           0        1.619681   -1.129405    0.909297
     38          1           0        1.619733   -1.130110   -0.908803
     39          1           0        2.813219    1.061504   -0.909303
     40          1           0        2.813161    1.062109    0.908797
     41          1           0        4.106552   -1.071974    0.909297
     42          1           0        4.106611   -1.072579   -0.908803
     43          1           0        5.299991    1.118942   -0.909303
     44          1           0        5.300032    1.119540    0.908797
     45          1           0        6.593324   -1.014536    0.909297
     46          1           0        6.593382   -1.015141   -0.908803
     47          1           0        7.786862    1.176373   -0.909303
     48          1           0        7.786803    1.176978    0.908797
     49          1           0        9.080195   -0.957105    0.909297
     50          1           0        9.080253   -0.957710   -0.908803
     51          1           0       10.273633    1.233810   -0.909303
     52          1           0       10.273674    1.234409    0.908797
     53          1           0       12.446088    0.405193   -0.000003
     54          1           0       11.567066   -0.899674    0.909297
     55          1           0       11.567025   -0.900273   -0.908803
     56          1           0      -10.416080    1.792478   -0.000003
 ---------------------------------------------------------------------
 Rotational constants (GHZ):      3.2804378      0.0358328      0.0355870
 Standard basis: 6-31G (6D, 7F)
 There are   252 symmetry adapted cartesian basis functions of A   symmetry.
 There are   252 symmetry adapted basis functions of A   symmetry.
   252 basis functions,   584 primitive gaussians,   252 cartesian basis functions
    80 alpha electrons       80 beta electrons
       nuclear repulsion energy      1377.0484565463 Hartrees.
 NAtoms=   56 NActive=   56 NUniq=   56 SFac= 1.00D+00 NAtFMM=   60 NAOKFM=F Big=F
 Integral buffers will be    262144 words long.
 Raffenetti 2 integral format.
 Two-electron integral symmetry is turned on.
 One-electron integrals computed using PRISM.
 NBasis=   252 RedAO= T EigKep=  2.74D-03  NBF=   252
 NBsUse=   252 1.00D-06 EigRej= -1.00D+00 NBFU=   252
 ExpMin= 1.61D-01 ExpMax= 5.48D+03 ExpMxC= 8.25D+02 IAcc=1 IRadAn=         1 AccDes= 0.00D+00
 Harris functional with IExCor=  402 and IRadAn=       1 diagonalized for initial guess.
 HarFok:  IExCor=  402 AccDes= 0.00D+00 IRadAn=         1 IDoV= 1 UseB2=F ITyADJ=14
 ICtDFT=  3500011 ScaDFX=  1.000000  1.000000  1.000000  1.000000
 FoFCou: FMM=F IPFlag=           0 FMFlag=      100000 FMFlg1=           0
         NFxFlg=           0 DoJE=T BraDBF=F KetDBF=T FulRan=T
         wScrn=  0.000000 ICntrl=     500 IOpCl=  0 I1Cent=   200000004 NGrid=           0
         NMat0=    1 NMatS0=      1 NMatT0=    0 NMatD0=    1 NMtDS0=    0 NMtDT0=    0
 Petite list used in FoFCou.
 Requested convergence on RMS density matrix=1.00D-08 within 128 cycles.
 Requested convergence on MAX density matrix=1.00D-06.
 Requested convergence on             energy=1.00D-06.
 No special actions if energy rises.
 Integral accuracy reduced to 1.0D-05 until final iterations.
 Initial convergence to 1.0D-05 achieved.  Increase integral accuracy.
 SCF Done:  E(RB3LYP) =  -857.835198878     A.U. after   14 cycles
            NFock= 14  Conv=0.51D-08     -V/T= 2.0054

 **********************************************************************

            Population analysis using the SCF density.

 **********************************************************************

 Orbital symmetries:
       Occupied  (A) (A) (A) (A) (A) (A) (A) (A) (A) (A) (A) (A)
                 (A) (A) (A) (A) (A) (A) (A) (A) (A) (A) (A) (A)
                 (A) (A) (A) (A) (A) (A) (A) (A) (A) (A) (A) (A)
                 (A) (A) (A) (A) (A) (A) (A) (A) (A) (A) (A) (A)
                 (A) (A) (A) (A) (A) (A) (A) (A) (A) (A) (A) (A)
                 (A) (A) (A) (A) (A) (A) (A) (A) (A) (A) (A) (A)
                 (A) (A) (A) (A) (A) (A) (A) (A)
       Virtual   (A) (A) (A) (A) (A) (A) (A) (A) (A) (A) (A) (A)
                 (A) (A) (A) (A) (A) (A) (A) (A) (A) (A) (A) (A)
                 (A) (A) (A) (A) (A) (A) (A) (A) (A) (A) (A) (A)
                 (A) (A) (A) (A) (A) (A) (A) (A) (A) (A) (A) (A)
                 (A) (A) (A) (A) (A) (A) (A) (A) (A) (A) (A) (A)
                 (A) (A) (A) (A) (A) (A) (A) (A) (A) (A) (A) (A)
                 (A) (A) (A) (A) (A) (A) (A) (A) (A) (A) (A) (A)
                 (A) (A) (A) (A) (A) (A) (A) (A) (A) (A) (A) (A)
                 (A) (A) (A) (A) (A) (A) (A) (A) (A) (A) (A) (A)
                 (A) (A) (A) (A) (A) (A) (A) (A) (A) (A) (A) (A)
                 (A) (A) (A) (A) (A) (A) (A) (A) (A) (A) (A) (A)
                 (A) (A) (A) (A) (A) (A) (A) (A) (A) (A) (A) (A)
                 (A) (A) (A) (A) (A) (A) (A) (A) (A) (A) (A) (A)
                 (A) (A) (A) (A) (A) (A) (A) (A) (A) (A) (A) (A)
                 (A) (A) (A) (A)
 The electronic state is 1-A.
 Alpha  occ. eigenvalues --  -19.19832 -19.13410 -10.32414 -10.20089 -10.17892
 Alpha  occ. eigenvalues --  -10.17569 -10.17203 -10.17021 -10.17013 -10.16876
 Alpha  occ. eigenvalues --  -10.16793 -10.16769 -10.16732 -10.16700 -10.16694
 Alpha  occ. eigenvalues --  -10.16674 -10.16670 -10.16658 -10.16645 -10.16617
 Alpha  occ. eigenvalues --   -1.13958  -1.03472  -0.82463  -0.81775  -0.80861
 Alpha  occ. eigenvalues --   -0.79500  -0.77732  -0.75581  -0.73077  -0.70262
 Alpha  occ. eigenvalues --   -0.67217  -0.64162  -0.62145  -0.60386  -0.58177
 Alpha  occ. eigenvalues --   -0.57672  -0.57237  -0.56888  -0.56174  -0.56041
 Alpha  occ. eigenvalues --   -0.50169  -0.49259  -0.48910  -0.48525  -0.47409
 Alpha  occ. eigenvalues --   -0.47116  -0.46009  -0.44402  -0.43150  -0.42671
 Alpha  occ. eigenvalues --   -0.42630  -0.42054  -0.40876  -0.40724  -0.40256
 Alpha  occ. eigenvalues --   -0.39035  -0.38755  -0.38519  -0.37203  -0.36664
 Alpha  occ. eigenvalues --   -0.36334  -0.35531  -0.35062  -0.34192  -0.33959
 Alpha  occ. eigenvalues --   -0.33237  -0.33182  -0.32810  -0.32655  -0.32636
 Alpha  occ. eigenvalues --   -0.32427  -0.32322  -0.32302  -0.32226  -0.31994
 Alpha  occ. eigenvalues --   -0.31953  -0.31284  -0.29357  -0.26849  -0.25878
 Alpha virt. eigenvalues --    0.00276   0.06373   0.07843   0.08256   0.08869
 Alpha virt. eigenvalues --    0.09635   0.09675   0.10412   0.10495   0.11092
 Alpha virt. eigenvalues --    0.11525   0.11712   0.12004   0.12813   0.13497
 Alpha virt. eigenvalues --    0.13603   0.14581   0.15635   0.15661   0.16809
 Alpha virt. eigenvalues --    0.17301   0.17847   0.18537   0.19343   0.19474
 Alpha virt. eigenvalues --    0.19733   0.19837   0.19998   0.20127   0.20244
 Alpha virt. eigenvalues --    0.20269   0.20521   0.21375   0.21433   0.21461
 Alpha virt. eigenvalues --    0.21574   0.21825   0.21960   0.22605   0.22689
 Alpha virt. eigenvalues --    0.22867   0.23379   0.23788   0.24373   0.25510
 Alpha virt. eigenvalues --    0.26068   0.26929   0.27469   0.28176   0.29704
 Alpha virt. eigenvalues --    0.30662   0.31616   0.34534   0.36569   0.38726
 Alpha virt. eigenvalues --    0.40879   0.47434   0.49850   0.52933   0.53618
 Alpha virt. eigenvalues --    0.54919   0.55461   0.56276   0.58203   0.58484
 Alpha virt. eigenvalues --    0.59008   0.59772   0.60417   0.60788   0.61058
 Alpha virt. eigenvalues --    0.61429   0.61921   0.61951   0.62442   0.63112
 Alpha virt. eigenvalues --    0.63359   0.65106   0.65577   0.66821   0.67150
 Alpha virt. eigenvalues --    0.68545   0.68796   0.69657   0.70222   0.70718
 Alpha virt. eigenvalues --    0.71734   0.72156   0.73082   0.73096   0.73292
 Alpha virt. eigenvalues --    0.73835   0.75451   0.76440   0.77278   0.77762
 Alpha virt. eigenvalues --    0.79495   0.80091   0.80210   0.80493   0.81205
 Alpha virt. eigenvalues --    0.81552   0.81951   0.82574   0.83042   0.83130
 Alpha virt. eigenvalues --    0.84180   0.85693   0.86088   0.86357   0.87028
 Alpha virt. eigenvalues --    0.87564   0.89215   0.89616   0.91261   0.91744
 Alpha virt. eigenvalues --    0.91998   0.92455   0.93146   0.93721   0.94565
 Alpha virt. eigenvalues --    0.95334   0.95662   0.96258   0.97507   0.97572
 Alpha virt. eigenvalues --    0.98371   0.98722   0.99164   0.99576   0.99601
 Alpha virt. eigenvalues --    1.00029   1.00081   1.00275   1.00332   1.00940
 Alpha virt. eigenvalues --    1.01185   1.01248   1.02412   1.02888   1.04075
 Alpha virt. eigenvalues --    1.05962   1.07220   1.08582   1.08675   1.13637
 Alpha virt. eigenvalues --    1.14532   1.16968   1.21508   1.22077   1.23114
 Alpha virt. eigenvalues --    1.28080   1.33235   1.33630   1.37499   1.38509
 Alpha virt. eigenvalues --    1.42027   1.44731   1.45337   1.48106   1.50189
 Alpha virt. eigenvalues --    1.51374   1.52998   1.53552   1.57549   1.58229
 Alpha virt. eigenvalues --    1.65940   1.77153   1.78519   1.91996   1.93930
 Alpha virt. eigenvalues --    2.07383   2.13751
          Condensed to atoms (all electrons):
 Mulliken charges:
               1
     1  C    0.461094
     2  C   -0.306675
     3  C   -0.232031
     4  C   -0.241148
     5  C   -0.234188
     6  C   -0.234059
     7  C   -0.233847
     8  C   -0.233672
     9  C   -0.233565
    10  C   -0.233490
    11  C   -0.233459
    12  C   -0.233457
    13  C   -0.233458
    14  C   -0.233916
    15  C   -0.233049
    16  C   -0.226125
    17  C   -0.235649
    18  C   -0.395088
    19  O   -0.533563
    20  O   -0.411026
    21  H    0.175325
    22  H    0.175331
    23  H    0.140357
    24  H    0.140380
    25  H    0.118381
    26  H    0.118400
    27  H    0.120514
    28  H    0.120521
    29  H    0.117888
    30  H    0.117895
    31  H    0.117832
    32  H    0.117847
    33  H    0.117197
    34  H    0.117207
    35  H    0.117140
    36  H    0.117157
    37  H    0.116947
    38  H    0.116953
    39  H    0.116942
    40  H    0.116956
    41  H    0.116917
    42  H    0.116935
    43  H    0.117011
    44  H    0.117026
    45  H    0.117155
    46  H    0.117169
    47  H    0.117546
    48  H    0.117561
    49  H    0.117388
    50  H    0.117406
    51  H    0.120747
    52  H    0.120763
    53  H    0.123546
    54  H    0.126966
    55  H    0.126986
    56  H    0.382079
 Sum of Mulliken charges =   0.00000
 Mulliken charges with hydrogens summed into heavy atoms:
               1
     1  C    0.461094
     2  C    0.043980
     3  C    0.048706
     4  C   -0.004366
     5  C    0.006847
     6  C    0.001725
     7  C    0.001831
     8  C    0.000732
     9  C    0.000733
    10  C    0.000410
    11  C    0.000439
    12  C    0.000394
    13  C    0.000579
    14  C    0.000408
    15  C    0.002058
    16  C    0.008668
    17  C    0.005861
    18  C   -0.017590
    19  O   -0.151484
    20  O   -0.411026
 Electronic spatial extent (au):  <R**2>=          28727.2598
 Charge=              0.0000 electrons
 Dipole moment (field-independent basis, Debye):
    X=              1.4903    Y=              0.7877    Z=              0.0002  Tot=              1.6857
 Quadrupole moment (field-independent basis, Debye-Ang):
   XX=           -166.4315   YY=           -131.4594   ZZ=           -126.4609
   XY=            -11.9893   XZ=             -0.0002   YZ=              0.0090
 Traceless Quadrupole moment (field-independent basis, Debye-Ang):
   XX=            -24.9809   YY=              9.9912   ZZ=             14.9897
   XY=            -11.9893   XZ=             -0.0002   YZ=              0.0090
 Octapole moment (field-independent basis, Debye-Ang**2):
  XXX=            271.1377  YYY=              7.6324  ZZZ=              0.0006  XYY=            -47.6845
  XXY=            186.1727  XXZ=              0.0091  XZZ=            -34.4522  YZZ=              0.4887
  YYZ=             -0.0018  XYZ=              0.0147
 Hexadecapole moment (field-independent basis, Debye-Ang**3):
 XXXX=         -44672.9349 YYYY=           -530.1890 ZZZZ=           -253.7502 XXXY=          -2172.7157
 XXXZ=              0.0182 YYYX=            -85.5585 YYYZ=              0.0348 ZZZX=             -0.0023
 ZZZY=              0.0066 XXYY=          -6233.3312 XXZZ=          -6123.8313 YYZZ=           -121.9135
 XXYZ=              0.3452 YYXZ=              0.0103 ZZXY=            -10.1826
 N-N= 1.377048456546D+03 E-N=-4.746236247743D+03  KE= 8.532098092136D+02
 Calling FoFJK, ICntrl=      2127 FMM=F ISym2X=0 I1Cent= 0 IOpClX= 0 NMat=1 NMatS=1 NMatT=0.
 ***** Axes restored to original set *****
 -------------------------------------------------------------------
 Center     Atomic                   Forces (Hartrees/Bohr)
 Number     Number              X              Y              Z
 -------------------------------------------------------------------
      1        6           0.024630714    0.035246008    0.000022731
      2        6           0.005080796   -0.021953466   -0.000096672
      3        6           0.004363863    0.005285607    0.000095552
      4        6          -0.002847443   -0.007627270   -0.000121367
      5        6           0.000228110    0.009013040    0.000106883
      6        6          -0.001096286   -0.009279914   -0.000102527
      7        6           0.000683521    0.009446406    0.000119978
      8        6          -0.000884771   -0.009485751   -0.000105463
      9        6           0.000855597    0.009582727    0.000130950
     10        6          -0.000892548   -0.009574903   -0.000094476
     11        6           0.000871119    0.009615170    0.000122099
     12        6          -0.000871302   -0.009604946   -0.000122630
     13        6           0.000861941    0.009554819    0.000120061
     14        6          -0.000715553   -0.009461486   -0.000113588
     15        6           0.001094358    0.009123215    0.000118366
     16        6           0.000465575   -0.008920249   -0.000123044
     17        6           0.007069435    0.001363652    0.000116590
     18        6           0.013858253   -0.003674808   -0.000092904
     19        8           0.017127920   -0.026641910   -0.000001665
     20        8          -0.053922820    0.025904289   -0.000001324
     21        1          -0.005469580   -0.003202097    0.010928442
     22        1          -0.005472288   -0.003224146   -0.010896773
     23        1           0.000342628    0.002130426   -0.011473365
     24        1           0.000338225    0.002179985    0.011464326
     25        1           0.000231980   -0.001217449    0.009327695
     26        1           0.000236499   -0.001242254   -0.009293884
     27        1           0.000068126    0.001595316   -0.009594399
     28        1           0.000077320    0.001646176    0.009587076
     29        1          -0.000102194   -0.001520350    0.009483599
     30        1          -0.000112481   -0.001570505   -0.009476510
     31        1           0.000149553    0.001551054   -0.009519402
     32        1           0.000156650    0.001577049    0.009487429
     33        1          -0.000147750   -0.001542900    0.009500340
     34        1          -0.000144794   -0.001592623   -0.009491051
     35        1           0.000151972    0.001539717   -0.009504864
     36        1           0.000147768    0.001565804    0.009470265
     37        1          -0.000144065   -0.001540020    0.009496260
     38        1          -0.000152649   -0.001589406   -0.009489469
     39        1           0.000149170    0.001537835   -0.009500807
     40        1           0.000157012    0.001563974    0.009468555
     41        1          -0.000148138   -0.001537028    0.009499933
     42        1          -0.000155763   -0.001563747   -0.009467892
     43        1           0.000157674    0.001539654   -0.009504983
     44        1           0.000154487    0.001564247    0.009470556
     45        1          -0.000161706   -0.001534244    0.009507033
     46        1          -0.000168953   -0.001559354   -0.009474980
     47        1           0.000145336    0.001562812   -0.009534659
     48        1           0.000153872    0.001588584    0.009502544
     49        1          -0.000010165   -0.001473417    0.009436601
     50        1          -0.000017665   -0.001500059   -0.009404551
     51        1          -0.000543059    0.001430958   -0.009917023
     52        1          -0.000546587    0.001454614    0.009882300
     53        1          -0.003329595    0.011703067    0.000020001
     54        1           0.003563777   -0.004354695    0.009981844
     55        1           0.003560534   -0.004371836   -0.009946918
     56        1          -0.009075627   -0.009505373   -0.000000819
 -------------------------------------------------------------------
 Cartesian Forces:  Max     0.053922820 RMS     0.008504092

 GradGradGradGradGradGradGradGradGradGradGradGradGradGradGradGradGradGrad
 Berny optimization.
 FormGI is forming the generalized inverse of G from B-inverse, IUseBI=4.
 Internal  Forces:  Max     0.059650692 RMS     0.008455229
 Search for a local minimum.
 Step number   1 out of a maximum of  323
 All quantities printed in internal units (Hartrees-Bohrs-Radians)
 Mixed Optimization -- RFO/linear search
 Second derivative matrix not updated -- first step.
 ITU=  0
     Eigenvalues ---    0.00461   0.00461   0.00461   0.00461   0.00461
     Eigenvalues ---    0.00461   0.00462   0.00462   0.00462   0.00462
     Eigenvalues ---    0.00462   0.00462   0.00462   0.00462   0.00462
     Eigenvalues ---    0.00462   0.00647   0.01113   0.02512   0.04012
     Eigenvalues ---    0.04013   0.04013   0.04013   0.04013   0.04013
     Eigenvalues ---    0.04013   0.04013   0.04013   0.04013   0.04013
     Eigenvalues ---    0.04013   0.04013   0.04013   0.04013   0.04573
     Eigenvalues ---    0.05058   0.05058   0.05058   0.05058   0.05058
     Eigenvalues ---    0.05058   0.05058   0.05058   0.05058   0.05058
     Eigenvalues ---    0.05059   0.05059   0.05059   0.05059   0.05059
     Eigenvalues ---    0.05596   0.05865   0.05869   0.07775   0.07775
     Eigenvalues ---    0.07776   0.07776   0.07777   0.07777   0.07777
     Eigenvalues ---    0.07777   0.07777   0.07777   0.07777   0.07777
     Eigenvalues ---    0.07777   0.07777   0.07777   0.08842   0.11763
     Eigenvalues ---    0.11763   0.11764   0.11764   0.11764   0.11764
     Eigenvalues ---    0.11764   0.11764   0.11764   0.11764   0.11764
     Eigenvalues ---    0.11764   0.11765   0.11765   0.11765   0.12457
     Eigenvalues ---    0.16000   0.16000   0.16000   0.16000   0.21952
     Eigenvalues ---    0.21952   0.21952   0.21952   0.21952   0.21952
     Eigenvalues ---    0.21952   0.21952   0.21952   0.21952   0.21952
     Eigenvalues ---    0.21952   0.21952   0.21952   0.21952   0.21988
     Eigenvalues ---    0.25000   0.25000   0.30071   0.30074   0.30074
     Eigenvalues ---    0.30076   0.30076   0.30076   0.30080   0.30080
     Eigenvalues ---    0.30080   0.30080   0.30080   0.30080   0.30084
     Eigenvalues ---    0.30084   0.30084   0.30084   0.31454   0.32280
     Eigenvalues ---    0.32280   0.32280   0.32280   0.32280   0.32280
     Eigenvalues ---    0.32281   0.32281   0.32281   0.32281   0.32281
     Eigenvalues ---    0.32281   0.32281   0.32281   0.32281   0.32281
     Eigenvalues ---    0.32281   0.32281   0.32281   0.32287   0.32287
     Eigenvalues ---    0.32287   0.32287   0.32287   0.32287   0.32287
     Eigenvalues ---    0.32287   0.32287   0.32287   0.32287   0.32287
     Eigenvalues ---    0.32287   0.32287   0.32287   0.32287   0.52963
     Eigenvalues ---    0.57655   1.00887
 RFO step:  Lambda=-6.63049642D-02 EMin= 4.60543955D-03
 Linear search not attempted -- first point.
 Maximum step size (   0.300) exceeded in Quadratic search.
    -- Step size scaled by   0.706
 Iteration  1 RMS(Cart)=  0.15611602 RMS(Int)=  0.00043127
 Iteration  2 RMS(Cart)=  0.00116633 RMS(Int)=  0.00016130
 Iteration  3 RMS(Cart)=  0.00000068 RMS(Int)=  0.00016130
 Variable       Old X    -DE/DX   Delta X   Delta X   Delta X     New X
                                 (Linear)    (Quad)   (Total)
    R1        2.85154   0.00589   0.00000   0.01093   0.01093   2.86247
    R2        2.52845   0.03615   0.00000   0.03971   0.03971   2.56816
    R3        2.28286   0.05965   0.00000   0.03918   0.03918   2.32203
    R4        2.87804   0.01841   0.00000   0.03542   0.03542   2.91347
    R5        2.10333  -0.01106   0.00000  -0.02006  -0.02006   2.08327
    R6        2.10322  -0.01104   0.00000  -0.02003  -0.02003   2.08319
    R7        2.87796   0.01599   0.00000   0.03076   0.03076   2.90872
    R8        2.10334  -0.01061   0.00000  -0.01926  -0.01926   2.08408
    R9        2.10333  -0.01063   0.00000  -0.01929  -0.01929   2.08404
   R10        2.87817   0.01607   0.00000   0.03091   0.03091   2.90908
   R11        2.10334  -0.00831   0.00000  -0.01508  -0.01508   2.08827
   R12        2.10322  -0.00829   0.00000  -0.01504  -0.01504   2.08818
   R13        2.87822   0.01664   0.00000   0.03202   0.03202   2.91024
   R14        2.10322  -0.00876   0.00000  -0.01589  -0.01589   2.08733
   R15        2.10322  -0.00878   0.00000  -0.01593  -0.01593   2.08729
   R16        2.87817   0.01670   0.00000   0.03214   0.03214   2.91030
   R17        2.10322  -0.00863   0.00000  -0.01565  -0.01565   2.08757
   R18        2.10322  -0.00865   0.00000  -0.01569  -0.01569   2.08753
   R19        2.87796   0.01682   0.00000   0.03235   0.03235   2.91031
   R20        2.10333  -0.00868   0.00000  -0.01574  -0.01574   2.08759
   R21        2.10322  -0.00866   0.00000  -0.01572  -0.01572   2.08751
   R22        2.87804   0.01682   0.00000   0.03235   0.03235   2.91039
   R23        2.10334  -0.00866   0.00000  -0.01571  -0.01571   2.08764
   R24        2.10333  -0.00867   0.00000  -0.01574  -0.01574   2.08759
   R25        2.87812   0.01681   0.00000   0.03233   0.03233   2.91046
   R26        2.10333  -0.00866   0.00000  -0.01571  -0.01571   2.08762
   R27        2.10321  -0.00864   0.00000  -0.01568  -0.01568   2.08753
   R28        2.87804   0.01683   0.00000   0.03238   0.03238   2.91042
   R29        2.10333  -0.00865   0.00000  -0.01570  -0.01570   2.08764
   R30        2.10333  -0.00867   0.00000  -0.01573  -0.01573   2.08760
   R31        2.87812   0.01681   0.00000   0.03234   0.03234   2.91047
   R32        2.10333  -0.00865   0.00000  -0.01570  -0.01570   2.08763
   R33        2.10322  -0.00864   0.00000  -0.01568  -0.01568   2.08755
   R34        2.87804   0.01684   0.00000   0.03239   0.03239   2.91043
   R35        2.10333  -0.00865   0.00000  -0.01570  -0.01570   2.08763
   R36        2.10322  -0.00864   0.00000  -0.01567  -0.01567   2.08755
   R37        2.87796   0.01684   0.00000   0.03238   0.03238   2.91034
   R38        2.10334  -0.00866   0.00000  -0.01571  -0.01571   2.08763
   R39        2.10322  -0.00864   0.00000  -0.01568  -0.01568   2.08754
   R40        2.87804   0.01681   0.00000   0.03233   0.03233   2.91038
   R41        2.10333  -0.00866   0.00000  -0.01571  -0.01571   2.08762
   R42        2.10322  -0.00864   0.00000  -0.01568  -0.01568   2.08754
   R43        2.87812   0.01668   0.00000   0.03208   0.03208   2.91020
   R44        2.10333  -0.00869   0.00000  -0.01578  -0.01578   2.08755
   R45        2.10322  -0.00868   0.00000  -0.01575  -0.01575   2.08747
   R46        2.87804   0.01566   0.00000   0.03013   0.03013   2.90817
   R47        2.10333  -0.00856   0.00000  -0.01553  -0.01553   2.08781
   R48        2.10322  -0.00854   0.00000  -0.01550  -0.01550   2.08772
   R49        2.87796   0.01494   0.00000   0.02873   0.02873   2.90669
   R50        2.10334  -0.00889   0.00000  -0.01614  -0.01614   2.08720
   R51        2.10322  -0.00888   0.00000  -0.01611  -0.01611   2.08712
   R52        2.10332  -0.01013   0.00000  -0.01839  -0.01839   2.08493
   R53        2.10334  -0.01047   0.00000  -0.01900  -0.01900   2.08435
   R54        2.10322  -0.01045   0.00000  -0.01896  -0.01896   2.08427
   R55        1.83688   0.01136   0.00000   0.01346   0.01346   1.85034
    A1        2.09441  -0.02512   0.00000  -0.05608  -0.05608   2.03833
    A2        2.09440   0.01773   0.00000   0.03957   0.03957   2.13398
    A3        2.09438   0.00739   0.00000   0.01650   0.01650   2.11088
    A4        1.91113   0.02982   0.00000   0.07856   0.07837   1.98950
    A5        1.91009  -0.01163   0.00000  -0.03248  -0.03345   1.87664
    A6        1.91048  -0.01165   0.00000  -0.03259  -0.03356   1.87692
    A7        1.91013  -0.00391   0.00000   0.00022   0.00058   1.91071
    A8        1.91045  -0.00394   0.00000   0.00009   0.00045   1.91091
    A9        1.91152   0.00132   0.00000  -0.01375  -0.01463   1.89689
   A10        1.91112   0.01388   0.00000   0.03862   0.03850   1.94963
   A11        1.91006  -0.00324   0.00000  -0.00536  -0.00546   1.90460
   A12        1.91050  -0.00327   0.00000  -0.00551  -0.00562   1.90488
   A13        1.91017  -0.00341   0.00000  -0.00617  -0.00630   1.90387
   A14        1.91051  -0.00343   0.00000  -0.00628  -0.00640   1.90411
   A15        1.91144  -0.00051   0.00000  -0.01527  -0.01540   1.89604
   A16        1.91107   0.01704   0.00000   0.04652   0.04642   1.95749
   A17        1.91017  -0.00411   0.00000  -0.00716  -0.00726   1.90291
   A18        1.91048  -0.00412   0.00000  -0.00726  -0.00736   1.90312
   A19        1.91009  -0.00450   0.00000  -0.00908  -0.00924   1.90085
   A20        1.91048  -0.00453   0.00000  -0.00922  -0.00938   1.90110
   A21        1.91151   0.00023   0.00000  -0.01377  -0.01397   1.89754
   A22        1.91105   0.01830   0.00000   0.04969   0.04958   1.96063
   A23        1.91012  -0.00474   0.00000  -0.00927  -0.00941   1.90070
   A24        1.91048  -0.00476   0.00000  -0.00940  -0.00954   1.90094
   A25        1.91008  -0.00465   0.00000  -0.00883  -0.00896   1.90111
   A26        1.91049  -0.00468   0.00000  -0.00899  -0.00911   1.90138
   A27        1.91159   0.00053   0.00000  -0.01318  -0.01340   1.89819
   A28        1.91105   0.01849   0.00000   0.05018   0.05008   1.96112
   A29        1.91008  -0.00473   0.00000  -0.00907  -0.00921   1.90087
   A30        1.91049  -0.00476   0.00000  -0.00923  -0.00936   1.90113
   A31        1.91012  -0.00477   0.00000  -0.00928  -0.00943   1.90069
   A32        1.91048  -0.00479   0.00000  -0.00941  -0.00954   1.90093
   A33        1.91159   0.00056   0.00000  -0.01316  -0.01339   1.89820
   A34        1.91107   0.01862   0.00000   0.05051   0.05041   1.96148
   A35        1.91016  -0.00478   0.00000  -0.00926  -0.00939   1.90076
   A36        1.91048  -0.00480   0.00000  -0.00937  -0.00950   1.90098
   A37        1.91009  -0.00479   0.00000  -0.00929  -0.00943   1.90066
   A38        1.91048  -0.00482   0.00000  -0.00943  -0.00957   1.90091
   A39        1.91152   0.00058   0.00000  -0.01314  -0.01337   1.89814
   A40        1.91112   0.01874   0.00000   0.05082   0.05072   1.96184
   A41        1.91017  -0.00483   0.00000  -0.00937  -0.00951   1.90067
   A42        1.91051  -0.00485   0.00000  -0.00948  -0.00962   1.90089
   A43        1.91006  -0.00482   0.00000  -0.00934  -0.00948   1.90058
   A44        1.91050  -0.00485   0.00000  -0.00950  -0.00963   1.90086
   A45        1.91144   0.00061   0.00000  -0.01311  -0.01335   1.89808
   A46        1.91116   0.01871   0.00000   0.05075   0.05065   1.96180
   A47        1.91013  -0.00481   0.00000  -0.00930  -0.00944   1.90069
   A48        1.91053  -0.00483   0.00000  -0.00945  -0.00958   1.90094
   A49        1.91008  -0.00482   0.00000  -0.00937  -0.00951   1.90057
   A50        1.91038  -0.00484   0.00000  -0.00947  -0.00961   1.90077
   A51        1.91152   0.00060   0.00000  -0.01314  -0.01338   1.89815
   A52        1.91116   0.01879   0.00000   0.05094   0.05084   1.96199
   A53        1.91008  -0.00484   0.00000  -0.00939  -0.00953   1.90055
   A54        1.91049  -0.00487   0.00000  -0.00954  -0.00968   1.90082
   A55        1.91013  -0.00483   0.00000  -0.00938  -0.00952   1.90062
   A56        1.91050  -0.00486   0.00000  -0.00950  -0.00963   1.90086
   A57        1.91144   0.00061   0.00000  -0.01311  -0.01336   1.89809
   A58        1.91116   0.01874   0.00000   0.05082   0.05072   1.96187
   A59        1.91013  -0.00482   0.00000  -0.00933  -0.00947   1.90066
   A60        1.91045  -0.00484   0.00000  -0.00944  -0.00957   1.90088
   A61        1.91008  -0.00483   0.00000  -0.00938  -0.00952   1.90056
   A62        1.91046  -0.00485   0.00000  -0.00952  -0.00965   1.90081
   A63        1.91152   0.00060   0.00000  -0.01313  -0.01337   1.89814
   A64        1.91116   0.01879   0.00000   0.05094   0.05084   1.96199
   A65        1.91008  -0.00484   0.00000  -0.00940  -0.00954   1.90053
   A66        1.91046  -0.00487   0.00000  -0.00954  -0.00968   1.90078
   A67        1.91013  -0.00483   0.00000  -0.00936  -0.00950   1.90063
   A68        1.91045  -0.00485   0.00000  -0.00947  -0.00961   1.90084
   A69        1.91152   0.00061   0.00000  -0.01313  -0.01338   1.89814
   A70        1.91112   0.01873   0.00000   0.05079   0.05068   1.96180
   A71        1.91006  -0.00481   0.00000  -0.00930  -0.00944   1.90062
   A72        1.91045  -0.00484   0.00000  -0.00944  -0.00957   1.90088
   A73        1.91017  -0.00483   0.00000  -0.00939  -0.00953   1.90064
   A74        1.91048  -0.00485   0.00000  -0.00949  -0.00963   1.90085
   A75        1.91151   0.00060   0.00000  -0.01314  -0.01338   1.89813
   A76        1.91112   0.01871   0.00000   0.05073   0.05063   1.96175
   A77        1.91009  -0.00482   0.00000  -0.00938  -0.00953   1.90057
   A78        1.91048  -0.00485   0.00000  -0.00952  -0.00966   1.90082
   A79        1.91013  -0.00480   0.00000  -0.00927  -0.00941   1.90073
   A80        1.91045  -0.00482   0.00000  -0.00938  -0.00951   1.90094
   A81        1.91152   0.00059   0.00000  -0.01315  -0.01339   1.89812
   A82        1.91116   0.01849   0.00000   0.05017   0.05006   1.96122
   A83        1.91013  -0.00475   0.00000  -0.00919  -0.00932   1.90081
   A84        1.91045  -0.00477   0.00000  -0.00929  -0.00942   1.90103
   A85        1.91008  -0.00475   0.00000  -0.00919  -0.00933   1.90074
   A86        1.91046  -0.00478   0.00000  -0.00934  -0.00947   1.90099
   A87        1.91152   0.00056   0.00000  -0.01314  -0.01337   1.89815
   A88        1.91116   0.01824   0.00000   0.04954   0.04943   1.96058
   A89        1.91008  -0.00460   0.00000  -0.00866  -0.00879   1.90129
   A90        1.91046  -0.00463   0.00000  -0.00880  -0.00892   1.90154
   A91        1.91013  -0.00474   0.00000  -0.00936  -0.00951   1.90063
   A92        1.91045  -0.00476   0.00000  -0.00947  -0.00961   1.90084
   A93        1.91152   0.00051   0.00000  -0.01323  -0.01345   1.89806
   A94        1.91112   0.01521   0.00000   0.04190   0.04179   1.95291
   A95        1.91006  -0.00413   0.00000  -0.00869  -0.00886   1.90120
   A96        1.91045  -0.00416   0.00000  -0.00883  -0.00900   1.90146
   A97        1.91017  -0.00336   0.00000  -0.00492  -0.00499   1.90518
   A98        1.91048  -0.00338   0.00000  -0.00503  -0.00509   1.90539
   A99        1.91151  -0.00016   0.00000  -0.01442  -0.01458   1.89693
   A100       1.91118   0.00822   0.00000   0.02627   0.02605   1.93723
   A101       1.91017   0.00435   0.00000   0.01326   0.01313   1.92330
   A102       1.91048   0.00431   0.00000   0.01311   0.01297   1.92346
   A103       1.91003  -0.00595   0.00000  -0.01792  -0.01812   1.89191
   A104       1.91042  -0.00596   0.00000  -0.01801  -0.01821   1.89221
   A105       1.91151  -0.00495   0.00000  -0.01671  -0.01677   1.89474
   A106       1.85184   0.01215   0.00000   0.03792   0.03792   1.88976
    D1        0.00000  -0.00001   0.00000  -0.00007  -0.00007  -0.00007
    D2        2.09376   0.00632   0.00000   0.02835   0.02758   2.12133
    D3       -2.09438  -0.00631   0.00000  -0.02832  -0.02755  -2.12193
    D4        3.14159  -0.00001   0.00000  -0.00005  -0.00005   3.14154
    D5       -1.04784   0.00632   0.00000   0.02837   0.02760  -1.02024
    D6        1.04721  -0.00631   0.00000  -0.02830  -0.02753   1.01969
    D7        3.14159   0.00000   0.00000   0.00001   0.00001  -3.14158
    D8        0.00000   0.00000   0.00000   0.00000   0.00000   0.00000
    D9        3.14159   0.00000   0.00000  -0.00001  -0.00001   3.14158
   D10       -1.04781   0.00232   0.00000   0.01276   0.01277  -1.03504
   D11        1.04713  -0.00230   0.00000  -0.01259  -0.01260   1.03454
   D12        1.04786  -0.00161   0.00000  -0.00842  -0.00872   1.03915
   D13       -3.14154   0.00072   0.00000   0.00436   0.00406  -3.13748
   D14       -1.04659  -0.00390   0.00000  -0.02100  -0.02130  -1.06789
   D15       -1.04720   0.00158   0.00000   0.00823   0.00853  -1.03867
   D16        1.04659   0.00390   0.00000   0.02101   0.02131   1.06789
   D17        3.14153  -0.00072   0.00000  -0.00435  -0.00406   3.13747
   D18        3.14159   0.00000   0.00000   0.00001   0.00001  -3.14159
   D19       -1.04788   0.00240   0.00000   0.01296   0.01296  -1.03492
   D20        1.04721  -0.00236   0.00000  -0.01274  -0.01274   1.03447
   D21        1.04788  -0.00243   0.00000  -0.01327  -0.01326   1.03462
   D22        3.14159  -0.00003   0.00000  -0.00032  -0.00031   3.14128
   D23       -1.04650  -0.00479   0.00000  -0.02602  -0.02601  -1.07251
   D24       -1.04714   0.00239   0.00000   0.01306   0.01305  -1.03409
   D25        1.04657   0.00479   0.00000   0.02601   0.02600   1.07257
   D26       -3.14152   0.00003   0.00000   0.00031   0.00030  -3.14122
   D27        3.14159   0.00000   0.00000  -0.00001  -0.00001   3.14158
   D28       -1.04794   0.00260   0.00000   0.01388   0.01386  -1.03408
   D29        1.04721  -0.00257   0.00000  -0.01368  -0.01366   1.03355
   D30        1.04783  -0.00264   0.00000  -0.01414  -0.01411   1.03372
   D31        3.14148  -0.00004   0.00000  -0.00024  -0.00024   3.14124
   D32       -1.04655  -0.00520   0.00000  -0.02781  -0.02776  -1.07431
   D33       -1.04721   0.00260   0.00000   0.01393   0.01390  -1.03331
   D34        1.04644   0.00521   0.00000   0.02783   0.02777   1.07421
   D35        3.14159   0.00004   0.00000   0.00026   0.00025  -3.14134
   D36        3.14159   0.00000   0.00000   0.00000   0.00000  -3.14159
   D37       -1.04792   0.00257   0.00000   0.01376   0.01375  -1.03417
   D38        1.04722  -0.00254   0.00000  -0.01355  -0.01354   1.03369
   D39        1.04792  -0.00255   0.00000  -0.01363  -0.01361   1.03431
   D40        3.14159   0.00003   0.00000   0.00014   0.00013  -3.14146
   D41       -1.04645  -0.00509   0.00000  -0.02718  -0.02715  -1.07360
   D42       -1.04722   0.00251   0.00000   0.01342   0.01340  -1.03382
   D43        1.04645   0.00509   0.00000   0.02718   0.02715   1.07360
   D44        3.14159  -0.00003   0.00000  -0.00014  -0.00013   3.14146
   D45        3.14159   0.00000   0.00000   0.00001   0.00001  -3.14158
   D46       -1.04788   0.00259   0.00000   0.01385   0.01384  -1.03404
   D47        1.04721  -0.00256   0.00000  -0.01363  -0.01361   1.03360
   D48        1.04794  -0.00260   0.00000  -0.01388  -0.01386   1.03408
   D49       -3.14153  -0.00001   0.00000  -0.00004  -0.00004  -3.14157
   D50       -1.04644  -0.00516   0.00000  -0.02752  -0.02749  -1.07392
   D51       -1.04721   0.00257   0.00000   0.01367   0.01365  -1.03356
   D52        1.04650   0.00516   0.00000   0.02752   0.02748   1.07398
   D53        3.14159   0.00001   0.00000   0.00003   0.00003  -3.14157
   D54        3.14159   0.00000   0.00000  -0.00002  -0.00002   3.14158
   D55       -1.04788   0.00260   0.00000   0.01390   0.01388  -1.03400
   D56        1.04714  -0.00257   0.00000  -0.01370  -0.01368   1.03346
   D57        1.04784  -0.00260   0.00000  -0.01388  -0.01386   1.03398
   D58        3.14155   0.00001   0.00000   0.00003   0.00003   3.14159
   D59       -1.04661  -0.00517   0.00000  -0.02757  -0.02753  -1.07414
   D60       -1.04721   0.00257   0.00000   0.01367   0.01365  -1.03357
   D61        1.04650   0.00517   0.00000   0.02758   0.02754   1.07404
   D62        3.14152   0.00000   0.00000  -0.00002  -0.00002   3.14150
   D63        3.14159   0.00000   0.00000   0.00001   0.00001  -3.14159
   D64       -1.04786   0.00260   0.00000   0.01388   0.01386  -1.03400
   D65        1.04725  -0.00257   0.00000  -0.01369  -0.01367   1.03358
   D66        1.04781  -0.00260   0.00000  -0.01389  -0.01387   1.03394
   D67        3.14154   0.00000   0.00000  -0.00001  -0.00001   3.14153
   D68       -1.04653  -0.00517   0.00000  -0.02758  -0.02754  -1.07407
   D69       -1.04713   0.00257   0.00000   0.01370   0.01368  -1.03346
   D70        1.04659   0.00517   0.00000   0.02757   0.02753   1.07413
   D71       -3.14148   0.00000   0.00000   0.00001   0.00000  -3.14147
   D72        3.14159   0.00000   0.00000   0.00000   0.00000  -3.14159
   D73       -1.04783   0.00261   0.00000   0.01393   0.01391  -1.03392
   D74        1.04713  -0.00258   0.00000  -0.01372  -0.01370   1.03343
   D75        1.04783  -0.00261   0.00000  -0.01391  -0.01389   1.03394
   D76        3.14159   0.00000   0.00000   0.00001   0.00001  -3.14158
   D77       -1.04663  -0.00518   0.00000  -0.02763  -0.02759  -1.07422
   D78       -1.04716   0.00257   0.00000   0.01370   0.01368  -1.03348
   D79        1.04660   0.00518   0.00000   0.02763   0.02759   1.07419
   D80        3.14156   0.00000   0.00000  -0.00002  -0.00002   3.14155
   D81        3.14159   0.00000   0.00000   0.00001   0.00001  -3.14159
   D82       -1.04786   0.00260   0.00000   0.01389   0.01388  -1.03399
   D83        1.04720  -0.00257   0.00000  -0.01368  -0.01366   1.03354
   D84        1.04786  -0.00261   0.00000  -0.01391  -0.01389   1.03397
   D85        3.14159   0.00000   0.00000  -0.00002  -0.00002   3.14157
   D86       -1.04653  -0.00518   0.00000  -0.02760  -0.02756  -1.07409
   D87       -1.04713   0.00257   0.00000   0.01370   0.01368  -1.03345
   D88        1.04659   0.00518   0.00000   0.02759   0.02755   1.07415
   D89       -3.14153   0.00000   0.00000   0.00002   0.00002  -3.14151
   D90        3.14159   0.00000   0.00000   0.00000   0.00000   3.14159
   D91       -1.04783   0.00261   0.00000   0.01393   0.01391  -1.03392
   D92        1.04720  -0.00258   0.00000  -0.01375  -0.01373   1.03348
   D93        1.04783  -0.00261   0.00000  -0.01392  -0.01390   1.03393
   D94        3.14159   0.00000   0.00000   0.00002   0.00002  -3.14158
   D95       -1.04656  -0.00519   0.00000  -0.02766  -0.02762  -1.07418
   D96       -1.04720   0.00258   0.00000   0.01373   0.01371  -1.03349
   D97        1.04656   0.00519   0.00000   0.02766   0.02762   1.07418
   D98        3.14159   0.00000   0.00000  -0.00002  -0.00002   3.14158
   D99        3.14159   0.00000   0.00000   0.00001   0.00001  -3.14158
   D100      -1.04781   0.00260   0.00000   0.01388   0.01386  -1.03395
   D101       1.04720  -0.00257   0.00000  -0.01368  -0.01366   1.03354
   D102       1.04786  -0.00260   0.00000  -0.01390  -0.01388   1.03398
   D103      -3.14154  -0.00001   0.00000  -0.00004  -0.00003  -3.14157
   D104      -1.04653  -0.00517   0.00000  -0.02759  -0.02755  -1.07408
   D105      -1.04720   0.00258   0.00000   0.01371   0.01369  -1.03350
   D106       1.04659   0.00517   0.00000   0.02758   0.02754   1.07413
   D107       3.14159   0.00001   0.00000   0.00003   0.00002  -3.14157
   D108       3.14159   0.00000   0.00000   0.00001   0.00001  -3.14159
   D109      -1.04784   0.00261   0.00000   0.01394   0.01392  -1.03392
   D110       1.04721  -0.00258   0.00000  -0.01374  -0.01372   1.03349
   D111       1.04788  -0.00261   0.00000  -0.01392  -0.01390   1.03398
   D112      -3.14155   0.00000   0.00000   0.00001   0.00001  -3.14154
   D113      -1.04650  -0.00519   0.00000  -0.02767  -0.02763  -1.07413
   D114      -1.04721   0.00258   0.00000   0.01373   0.01371  -1.03350
   D115       1.04654   0.00519   0.00000   0.02766   0.02762   1.07416
   D116       3.14159   0.00000   0.00000  -0.00002  -0.00002   3.14157
   D117       3.14159   0.00000   0.00000   0.00000   0.00000   3.14159
   D118      -1.04786   0.00258   0.00000   0.01380   0.01378  -1.03408
   D119       1.04720  -0.00255   0.00000  -0.01360  -0.01358   1.03362
   D120       1.04786  -0.00260   0.00000  -0.01386  -0.01384   1.03402
   D121       3.14159  -0.00001   0.00000  -0.00006  -0.00006   3.14153
   D122      -1.04653  -0.00515   0.00000  -0.02746  -0.02742  -1.07395
   D123      -1.04720   0.00256   0.00000   0.01366   0.01364  -1.03356
   D124       1.04653   0.00515   0.00000   0.02746   0.02742   1.07396
   D125      -3.14159   0.00001   0.00000   0.00006   0.00006  -3.14153
   D126       3.14159   0.00000   0.00000   0.00000   0.00000   3.14159
   D127      -1.04783   0.00253   0.00000   0.01353   0.01352  -1.03431
   D128       1.04720  -0.00250   0.00000  -0.01335  -0.01334   1.03387
   D129       1.04783  -0.00258   0.00000  -0.01381  -0.01379   1.03404
   D130       3.14159  -0.00006   0.00000  -0.00027  -0.00027   3.14133
   D131      -1.04656  -0.00508   0.00000  -0.02716  -0.02712  -1.07368
   D132      -1.04720   0.00256   0.00000   0.01362   0.01360  -1.03360
   D133       1.04656   0.00508   0.00000   0.02716   0.02713   1.07369
   D134       3.14159   0.00006   0.00000   0.00027   0.00027  -3.14133
   D135       3.14159   0.00000   0.00000   0.00001   0.00001  -3.14158
   D136      -1.04781   0.00265   0.00000   0.01428   0.01425  -1.03356
   D137       1.04720  -0.00262   0.00000  -0.01409  -0.01405   1.03315
   D138       1.04786  -0.00261   0.00000  -0.01395  -0.01393   1.03393
   D139      -3.14154   0.00004   0.00000   0.00032   0.00031  -3.14123
   D140      -1.04653  -0.00524   0.00000  -0.02805  -0.02799  -1.07452
   D141      -1.04720   0.00258   0.00000   0.01377   0.01374  -1.03346
   D142       1.04659   0.00523   0.00000   0.02804   0.02798   1.07456
   D143       3.14159  -0.00004   0.00000  -0.00033  -0.00032   3.14128
   D144       3.14159   0.00000   0.00000   0.00001   0.00001  -3.14158
   D145      -1.04788   0.00040   0.00000   0.00226   0.00230  -1.04558
   D146       1.04721  -0.00037   0.00000  -0.00206  -0.00210   1.04512
   D147       1.04788  -0.00218   0.00000  -0.01196  -0.01199   1.03589
   D148       3.14159  -0.00178   0.00000  -0.00971  -0.00970   3.13190
   D149      -1.04650  -0.00255   0.00000  -0.01403  -0.01409  -1.06059
   D150      -1.04721   0.00215   0.00000   0.01178   0.01180  -1.03541
   D151       1.04650   0.00255   0.00000   0.01403   0.01409   1.06059
   D152       3.14159   0.00178   0.00000   0.00971   0.00970  -3.13190
         Item               Value     Threshold  Converged?
 Maximum Force            0.059651     0.000450     NO 
 RMS     Force            0.008455     0.000300     NO 
 Maximum Displacement     0.598159     0.001800     NO 
 RMS     Displacement     0.155112     0.001200     NO 
 Predicted change in Energy=-3.448111D-02
 GradGradGradGradGradGradGradGradGradGradGradGradGradGradGradGradGradGrad

 Stoichiometry    C18H36O2
 Framework group  C1[X(C18H36O2)]
 Deg. of freedom   162
 Full point group                 C1      NOp   1
 Largest Abelian subgroup         C1      NOp   1
 Largest concise Abelian subgroup C1      NOp   1
                         Standard orientation:                         
 ---------------------------------------------------------------------
 Center     Atomic      Atomic             Coordinates (Angstroms)
 Number     Number       Type             X           Y           Z
 ---------------------------------------------------------------------
      1          6           0       -9.879779    0.083168   -0.000040
      2          6           0       -8.575143   -0.686510    0.000013
      3          6           0       -7.319537    0.208149   -0.000056
      4          6           0       -6.026057   -0.626195    0.000018
      5          6           0       -4.765359    0.257233   -0.000041
      6          6           0       -3.468581   -0.573473    0.000054
      7          6           0       -2.206917    0.309707   -0.000004
      8          6           0       -0.909813   -0.520560    0.000076
      9          6           0        0.352208    0.362194   -0.000003
     10          6           0        1.649344   -0.468164    0.000069
     11          6           0        2.911546    0.414358   -0.000007
     12          6           0        4.208586   -0.416157    0.000057
     13          6           0        5.470899    0.466216   -0.000020
     14          6           0        6.767725   -0.364509    0.000031
     15          6           0        8.029966    0.517915   -0.000038
     16          6           0        9.326291   -0.313459    0.000015
     17          6           0       10.587018    0.569096   -0.000057
     18          6           0       11.875371   -0.271183   -0.000016
     19          8           0       -9.790868    1.439268   -0.000051
     20          8           0      -10.972729   -0.478375   -0.000051
     21          1           0       -8.568731   -1.328837    0.895949
     22          1           0       -8.568660   -1.329397   -0.895469
     23          1           0       -7.333933    0.850959   -0.896080
     24          1           0       -7.333922    0.851573    0.895501
     25          1           0       -6.012422   -1.269669    0.898306
     26          1           0       -6.012429   -1.270212   -0.897824
     27          1           0       -4.778944    0.900095   -0.898159
     28          1           0       -4.778999    0.900719    0.897605
     29          1           0       -3.455300   -1.216409    0.898279
     30          1           0       -3.455249   -1.217032   -0.897700
     31          1           0       -2.220139    0.952702   -0.898199
     32          1           0       -2.220193    0.953257    0.897739
     33          1           0       -0.896580   -1.163567    0.898293
     34          1           0       -0.896601   -1.164194   -0.897664
     35          1           0        0.339113    1.005197   -0.898215
     36          1           0        0.339135    1.005756    0.897752
     37          1           0        1.662408   -1.111173    0.898286
     38          1           0        1.662437   -1.111799   -0.897675
     39          1           0        2.898536    1.057370   -0.898220
     40          1           0        2.898511    1.057928    0.897752
     41          1           0        4.221560   -1.059171    0.898271
     42          1           0        4.221586   -1.059727   -0.897703
     43          1           0        5.457904    1.109239   -0.898226
     44          1           0        5.457945    1.109783    0.897741
     45          1           0        6.780619   -1.007538    0.898229
     46          1           0        6.780643   -1.008078   -0.897727
     47          1           0        8.017186    1.160915   -0.898213
     48          1           0        8.017167    1.161455    0.897697
     49          1           0        9.339737   -0.956560    0.898272
     50          1           0        9.339759   -0.957100   -0.897801
     51          1           0       10.573938    1.212532   -0.897686
     52          1           0       10.573982    1.213059    0.897139
     53          1           0       12.769181    0.375634   -0.000059
     54          1           0       11.910800   -0.913892    0.895671
     55          1           0       11.910703   -0.914397   -0.895291
     56          1           0      -10.698559    1.806481   -0.000072
 ---------------------------------------------------------------------
 Rotational constants (GHZ):      3.3719575      0.0338647      0.0336512
 Standard basis: 6-31G (6D, 7F)
 There are   252 symmetry adapted cartesian basis functions of A   symmetry.
 There are   252 symmetry adapted basis functions of A   symmetry.
   252 basis functions,   584 primitive gaussians,   252 cartesian basis functions
    80 alpha electrons       80 beta electrons
       nuclear repulsion energy      1352.0845362091 Hartrees.
 NAtoms=   56 NActive=   56 NUniq=   56 SFac= 1.00D+00 NAtFMM=   60 NAOKFM=F Big=F
 Integral buffers will be    262144 words long.
 Raffenetti 2 integral format.
 Two-electron integral symmetry is turned on.
 One-electron integrals computed using PRISM.
 NBasis=   252 RedAO= T EigKep=  3.20D-03  NBF=   252
 NBsUse=   252 1.00D-06 EigRej= -1.00D+00 NBFU=   252
 Initial guess from the checkpoint file:  "C:\Users\GHS Azim Shah\Desktop\comp9.chk"
 B after Tr=     0.000000    0.000000    0.000000
         Rot=    1.000000    0.000007    0.000000   -0.000004 Ang=   0.00 deg.
 ExpMin= 1.61D-01 ExpMax= 5.48D+03 ExpMxC= 8.25D+02 IAcc=1 IRadAn=         1 AccDes= 0.00D+00
 Harris functional with IExCor=  402 and IRadAn=       1 diagonalized for initial guess.
 HarFok:  IExCor=  402 AccDes= 0.00D+00 IRadAn=         1 IDoV= 1 UseB2=F ITyADJ=14
 ICtDFT=  3500011 ScaDFX=  1.000000  1.000000  1.000000  1.000000
 FoFCou: FMM=F IPFlag=           0 FMFlag=      100000 FMFlg1=           0
         NFxFlg=           0 DoJE=T BraDBF=F KetDBF=T FulRan=T
         wScrn=  0.000000 ICntrl=     500 IOpCl=  0 I1Cent=   200000004 NGrid=           0
         NMat0=    1 NMatS0=      1 NMatT0=    0 NMatD0=    1 NMtDS0=    0 NMtDT0=    0
 Petite list used in FoFCou.
 Requested convergence on RMS density matrix=1.00D-08 within 128 cycles.
 Requested convergence on MAX density matrix=1.00D-06.
 Requested convergence on             energy=1.00D-06.
 No special actions if energy rises.
 Integral accuracy reduced to 1.0D-05 until final iterations.
 Initial convergence to 1.0D-05 achieved.  Increase integral accuracy.
 SCF Done:  E(RB3LYP) =  -857.864260051     A.U. after   11 cycles
            NFock= 11  Conv=0.85D-08     -V/T= 2.0059
 Calling FoFJK, ICntrl=      2127 FMM=F ISym2X=0 I1Cent= 0 IOpClX= 0 NMat=1 NMatS=1 NMatT=0.
 ***** Axes restored to original set *****
 -------------------------------------------------------------------
 Center     Atomic                   Forces (Hartrees/Bohr)
 Number     Number              X              Y              Z
 -------------------------------------------------------------------
      1        6           0.006594165    0.020940083    0.000016008
      2        6           0.005687262   -0.016305049   -0.000064065
      3        6           0.000961835    0.004216338    0.000071312
      4        6          -0.001276978   -0.003866960   -0.000084126
      5        6           0.000474965    0.005049845    0.000078441
      6        6          -0.000486739   -0.005223133   -0.000076355
      7        6           0.000457062    0.005236660    0.000083380
      8        6          -0.000444760   -0.005248494   -0.000077858
      9        6           0.000477924    0.005280828    0.000088344
     10        6          -0.000477038   -0.005278599   -0.000072580
     11        6           0.000462882    0.005305189    0.000084116
     12        6          -0.000490839   -0.005319811   -0.000084587
     13        6           0.000405006    0.005342601    0.000083038
     14        6          -0.000554265   -0.005392863   -0.000079939
     15        6           0.000314675    0.005557091    0.000082307
     16        6          -0.001047486   -0.005469244   -0.000084823
     17        6           0.002466502    0.003310233    0.000076900
     18        6           0.002079141   -0.001866188   -0.000062358
     19        8           0.006869622   -0.011557256   -0.000001019
     20        8          -0.014939802    0.006286077   -0.000000219
     21        1          -0.002468845    0.000961721    0.005004477
     22        1          -0.002474284    0.000950778   -0.004983686
     23        1          -0.000334411   -0.000718586   -0.005494100
     24        1          -0.000336151   -0.000694467    0.005480313
     25        1           0.000317288    0.001173291    0.004697085
     26        1           0.000319388    0.001160450   -0.004672851
     27        1          -0.000125592   -0.001121553   -0.004679887
     28        1          -0.000120960   -0.001096745    0.004666770
     29        1           0.000111028    0.001148262    0.004648069
     30        1           0.000106393    0.001123720   -0.004635160
     31        1          -0.000103194   -0.001146585   -0.004660423
     32        1          -0.000099203   -0.001133143    0.004637132
     33        1           0.000099316    0.001153790    0.004654422
     34        1           0.000100851    0.001129412   -0.004640312
     35        1          -0.000103111   -0.001158986   -0.004655540
     36        1          -0.000105132   -0.001145718    0.004630943
     37        1           0.000105100    0.001159742    0.004652528
     38        1           0.000100786    0.001135216   -0.004639813
     39        1          -0.000102783   -0.001162189   -0.004653554
     40        1          -0.000099017   -0.001148544    0.004630115
     41        1           0.000105418    0.001163288    0.004653285
     42        1           0.000101567    0.001149547   -0.004629595
     43        1          -0.000095643   -0.001161129   -0.004651708
     44        1          -0.000097750   -0.001148001    0.004627275
     45        1           0.000108519    0.001154215    0.004652277
     46        1           0.000104721    0.001140854   -0.004629013
     47        1          -0.000093478   -0.001150279   -0.004627594
     48        1          -0.000089603   -0.001136718    0.004604138
     49        1           0.000156842    0.001135111    0.004642193
     50        1           0.000153016    0.001121511   -0.004618398
     51        1          -0.000286932   -0.000894181   -0.004902657
     52        1          -0.000289961   -0.000881976    0.004878209
     53        1          -0.002383475    0.004313931    0.000016527
     54        1           0.001480828   -0.001395632    0.003956202
     55        1           0.001485320   -0.001404135   -0.003933024
     56        1          -0.002679992   -0.003573620   -0.000000563
 -------------------------------------------------------------------
 Cartesian Forces:  Max     0.020940083 RMS     0.003842167

 GradGradGradGradGradGradGradGradGradGradGradGradGradGradGradGradGradGrad
 Berny optimization.
 Using GEDIIS/GDIIS optimizer.
 FormGI is forming the generalized inverse of G from B-inverse, IUseBI=4.
 Internal  Forces:  Max     0.016035706 RMS     0.002366512
 Search for a local minimum.
 Step number   2 out of a maximum of  323
 All quantities printed in internal units (Hartrees-Bohrs-Radians)
 Mixed Optimization -- RFO/linear search
 Update second derivatives using D2CorX and points    1    2
 DE= -2.91D-02 DEPred=-3.45D-02 R= 8.43D-01
 TightC=F SS=  1.41D+00  RLast= 3.56D-01 DXNew= 5.0454D-01 1.0681D+00
 Trust test= 8.43D-01 RLast= 3.56D-01 DXMaxT set to 5.05D-01
 ITU=  1  0
 Use linear search instead of GDIIS.
     Eigenvalues ---    0.00461   0.00461   0.00461   0.00461   0.00461
     Eigenvalues ---    0.00461   0.00462   0.00462   0.00462   0.00462
     Eigenvalues ---    0.00462   0.00462   0.00462   0.00462   0.00462
     Eigenvalues ---    0.00462   0.00647   0.01104   0.02512   0.03716
     Eigenvalues ---    0.03716   0.03716   0.03717   0.03717   0.03717
     Eigenvalues ---    0.03717   0.03718   0.03720   0.03720   0.03722
     Eigenvalues ---    0.03723   0.03738   0.03760   0.03775   0.04091
     Eigenvalues ---    0.04972   0.04972   0.04973   0.04973   0.04973
     Eigenvalues ---    0.04973   0.04973   0.04973   0.04973   0.04973
     Eigenvalues ---    0.04974   0.04976   0.04981   0.04983   0.05165
     Eigenvalues ---    0.05443   0.05644   0.05727   0.08155   0.08183
     Eigenvalues ---    0.08222   0.08249   0.08249   0.08254   0.08255
     Eigenvalues ---    0.08257   0.08260   0.08260   0.08260   0.08261
     Eigenvalues ---    0.08261   0.08262   0.08262   0.09577   0.12058
     Eigenvalues ---    0.12079   0.12109   0.12129   0.12129   0.12133
     Eigenvalues ---    0.12133   0.12135   0.12137   0.12137   0.12138
     Eigenvalues ---    0.12138   0.12138   0.12139   0.12139   0.12950
     Eigenvalues ---    0.15962   0.16000   0.16000   0.16035   0.21899
     Eigenvalues ---    0.21977   0.21983   0.21988   0.21991   0.21991
     Eigenvalues ---    0.21992   0.21992   0.21992   0.21992   0.21992
     Eigenvalues ---    0.21992   0.21992   0.21993   0.21996   0.24379
     Eigenvalues ---    0.24999   0.25820   0.30064   0.30072   0.30074
     Eigenvalues ---    0.30074   0.30076   0.30076   0.30077   0.30080
     Eigenvalues ---    0.30080   0.30080   0.30080   0.30083   0.30084
     Eigenvalues ---    0.30084   0.30084   0.31318   0.31456   0.32272
     Eigenvalues ---    0.32280   0.32280   0.32280   0.32280   0.32280
     Eigenvalues ---    0.32280   0.32281   0.32281   0.32281   0.32281
     Eigenvalues ---    0.32281   0.32281   0.32281   0.32281   0.32281
     Eigenvalues ---    0.32281   0.32281   0.32284   0.32286   0.32287
     Eigenvalues ---    0.32287   0.32287   0.32287   0.32287   0.32287
     Eigenvalues ---    0.32287   0.32287   0.32287   0.32287   0.32287
     Eigenvalues ---    0.32287   0.32287   0.32287   0.37767   0.52929
     Eigenvalues ---    0.56839   1.00153
 RFO step:  Lambda=-5.78371557D-03 EMin= 4.60543955D-03
 Quartic linear search produced a step of  0.38194.
 Iteration  1 RMS(Cart)=  0.03691464 RMS(Int)=  0.00029236
 Iteration  2 RMS(Cart)=  0.00061399 RMS(Int)=  0.00018144
 Iteration  3 RMS(Cart)=  0.00000021 RMS(Int)=  0.00018144
 Variable       Old X    -DE/DX   Delta X   Delta X   Delta X     New X
                                 (Linear)    (Quad)   (Total)
    R1        2.86247  -0.00169   0.00417  -0.01348  -0.00931   2.85316
    R2        2.56816   0.01511   0.01517   0.01424   0.02941   2.59757
    R3        2.32203   0.01604   0.01496   0.00124   0.01620   2.33824
    R4        2.91347   0.00117   0.01353  -0.01510  -0.00157   2.91190
    R5        2.08327  -0.00362  -0.00766  -0.00372  -0.01138   2.07189
    R6        2.08319  -0.00361  -0.00765  -0.00368  -0.01134   2.07185
    R7        2.90872   0.00249   0.01175  -0.00653   0.00522   2.91394
    R8        2.08408  -0.00403  -0.00736  -0.00587  -0.01323   2.07085
    R9        2.08404  -0.00403  -0.00737  -0.00586  -0.01323   2.07081
   R10        2.90908   0.00228   0.01181  -0.00756   0.00424   2.91332
   R11        2.08827  -0.00312  -0.00576  -0.00446  -0.01022   2.07805
   R12        2.08818  -0.00311  -0.00575  -0.00442  -0.01016   2.07802
   R13        2.91024   0.00223   0.01223  -0.00839   0.00384   2.91408
   R14        2.08733  -0.00315  -0.00607  -0.00411  -0.01018   2.07715
   R15        2.08729  -0.00315  -0.00608  -0.00410  -0.01018   2.07711
   R16        2.91030   0.00224   0.01227  -0.00845   0.00382   2.91412
   R17        2.08757  -0.00311  -0.00598  -0.00408  -0.01006   2.07752
   R18        2.08753  -0.00311  -0.00599  -0.00406  -0.01005   2.07748
   R19        2.91031   0.00224   0.01236  -0.00854   0.00382   2.91413
   R20        2.08759  -0.00312  -0.00601  -0.00407  -0.01009   2.07750
   R21        2.08751  -0.00311  -0.00600  -0.00403  -0.01004   2.07747
   R22        2.91039   0.00222   0.01236  -0.00863   0.00373   2.91412
   R23        2.08764  -0.00311  -0.00600  -0.00406  -0.01006   2.07758
   R24        2.08759  -0.00311  -0.00601  -0.00404  -0.01005   2.07754
   R25        2.91046   0.00222   0.01235  -0.00865   0.00370   2.91416
   R26        2.08762  -0.00311  -0.00600  -0.00405  -0.01005   2.07757
   R27        2.08753  -0.00309  -0.00599  -0.00400  -0.00999   2.07754
   R28        2.91042   0.00222   0.01237  -0.00866   0.00371   2.91413
   R29        2.08764  -0.00310  -0.00600  -0.00404  -0.01004   2.07760
   R30        2.08760  -0.00311  -0.00601  -0.00403  -0.01004   2.07756
   R31        2.91047   0.00222   0.01235  -0.00864   0.00372   2.91418
   R32        2.08763  -0.00310  -0.00600  -0.00404  -0.01003   2.07760
   R33        2.08755  -0.00309  -0.00599  -0.00399  -0.00998   2.07757
   R34        2.91043   0.00223   0.01237  -0.00862   0.00375   2.91418
   R35        2.08763  -0.00310  -0.00600  -0.00403  -0.01003   2.07760
   R36        2.08755  -0.00309  -0.00599  -0.00399  -0.00998   2.07757
   R37        2.91034   0.00227   0.01237  -0.00844   0.00393   2.91427
   R38        2.08763  -0.00310  -0.00600  -0.00403  -0.01003   2.07760
   R39        2.08754  -0.00309  -0.00599  -0.00398  -0.00997   2.07757
   R40        2.91038   0.00229   0.01235  -0.00832   0.00403   2.91441
   R41        2.08762  -0.00311  -0.00600  -0.00405  -0.01005   2.07758
   R42        2.08754  -0.00309  -0.00599  -0.00401  -0.00999   2.07755
   R43        2.91020   0.00237   0.01225  -0.00781   0.00444   2.91464
   R44        2.08755  -0.00309  -0.00603  -0.00394  -0.00996   2.07759
   R45        2.08747  -0.00308  -0.00602  -0.00389  -0.00991   2.07756
   R46        2.90817   0.00279   0.01151  -0.00479   0.00672   2.91489
   R47        2.08781  -0.00311  -0.00593  -0.00415  -0.01008   2.07772
   R48        2.08772  -0.00309  -0.00592  -0.00411  -0.01003   2.07769
   R49        2.90669   0.00215   0.01097  -0.00686   0.00411   2.91080
   R50        2.08720  -0.00345  -0.00617  -0.00523  -0.01140   2.07580
   R51        2.08712  -0.00344  -0.00615  -0.00519  -0.01134   2.07578
   R52        2.08493  -0.00460  -0.00702  -0.00874  -0.01577   2.06917
   R53        2.08435  -0.00391  -0.00726  -0.00554  -0.01280   2.07155
   R54        2.08427  -0.00390  -0.00724  -0.00550  -0.01274   2.07152
   R55        1.85034   0.00365   0.00514   0.00207   0.00721   1.85755
    A1        2.03833  -0.01228  -0.02142  -0.03293  -0.05434   1.98398
    A2        2.13398   0.00888   0.01511   0.02439   0.03950   2.17348
    A3        2.11088   0.00340   0.00630   0.00854   0.01484   2.12572
    A4        1.98950   0.00802   0.02993   0.01147   0.04089   2.03040
    A5        1.87664  -0.00384  -0.01278  -0.00774  -0.02171   1.85493
    A6        1.87692  -0.00385  -0.01282  -0.00796  -0.02196   1.85496
    A7        1.91071   0.00036   0.00022   0.01857   0.01900   1.92972
    A8        1.91091   0.00035   0.00017   0.01841   0.01880   1.92971
    A9        1.89689  -0.00151  -0.00559  -0.03632  -0.04276   1.85413
   A10        1.94963   0.00068   0.01471  -0.01007   0.00448   1.95411
   A11        1.90460   0.00015  -0.00209   0.00772   0.00550   1.91010
   A12        1.90488   0.00014  -0.00215   0.00747   0.00520   1.91007
   A13        1.90387   0.00046  -0.00241   0.01326   0.01075   1.91463
   A14        1.90411   0.00045  -0.00245   0.01305   0.01051   1.91461
   A15        1.89604  -0.00197  -0.00588  -0.03234  -0.03822   1.85782
   A16        1.95749   0.00201   0.01773  -0.00635   0.01117   1.96866
   A17        1.90291   0.00003  -0.00277   0.01092   0.00801   1.91092
   A18        1.90312   0.00002  -0.00281   0.01071   0.00778   1.91090
   A19        1.90085  -0.00023  -0.00353   0.00841   0.00469   1.90553
   A20        1.90110  -0.00024  -0.00358   0.00817   0.00440   1.90550
   A21        1.89754  -0.00172  -0.00534  -0.03308  -0.03844   1.85910
   A22        1.96063   0.00259   0.01894  -0.00467   0.01404   1.97468
   A23        1.90070  -0.00029  -0.00360   0.00915   0.00536   1.90607
   A24        1.90094  -0.00030  -0.00364   0.00892   0.00510   1.90604
   A25        1.90111  -0.00026  -0.00342   0.00926   0.00566   1.90677
   A26        1.90138  -0.00027  -0.00348   0.00901   0.00536   1.90674
   A27        1.89819  -0.00160  -0.00512  -0.03297  -0.03813   1.86005
   A28        1.96112   0.00249   0.01913  -0.00562   0.01328   1.97441
   A29        1.90087  -0.00024  -0.00352   0.00941   0.00572   1.90658
   A30        1.90113  -0.00026  -0.00358   0.00916   0.00542   1.90655
   A31        1.90069  -0.00025  -0.00360   0.00944   0.00566   1.90635
   A32        1.90093  -0.00026  -0.00364   0.00921   0.00539   1.90632
   A33        1.89820  -0.00161  -0.00511  -0.03290  -0.03805   1.86015
   A34        1.96148   0.00256   0.01925  -0.00532   0.01371   1.97519
   A35        1.90076  -0.00027  -0.00359   0.00936   0.00559   1.90636
   A36        1.90098  -0.00028  -0.00363   0.00915   0.00535   1.90633
   A37        1.90066  -0.00027  -0.00360   0.00937   0.00559   1.90625
   A38        1.90091  -0.00028  -0.00365   0.00914   0.00531   1.90623
   A39        1.89814  -0.00160  -0.00511  -0.03303  -0.03818   1.85996
   A40        1.96184   0.00251   0.01937  -0.00588   0.01327   1.97511
   A41        1.90067  -0.00025  -0.00363   0.00947   0.00566   1.90633
   A42        1.90089  -0.00026  -0.00367   0.00925   0.00541   1.90630
   A43        1.90058  -0.00025  -0.00362   0.00954   0.00574   1.90633
   A44        1.90086  -0.00026  -0.00368   0.00928   0.00544   1.90630
   A45        1.89808  -0.00161  -0.00510  -0.03299  -0.03813   1.85996
   A46        1.96180   0.00255   0.01934  -0.00556   0.01356   1.97536
   A47        1.90069  -0.00026  -0.00361   0.00943   0.00565   1.90634
   A48        1.90094  -0.00027  -0.00366   0.00920   0.00537   1.90631
   A49        1.90057  -0.00026  -0.00363   0.00945   0.00563   1.90620
   A50        1.90077  -0.00027  -0.00367   0.00924   0.00540   1.90617
   A51        1.89815  -0.00161  -0.00511  -0.03309  -0.03824   1.85991
   A52        1.96199   0.00252   0.01942  -0.00585   0.01334   1.97533
   A53        1.90055  -0.00025  -0.00364   0.00952   0.00570   1.90625
   A54        1.90082  -0.00027  -0.00370   0.00927   0.00540   1.90622
   A55        1.90062  -0.00025  -0.00363   0.00950   0.00569   1.90631
   A56        1.90086  -0.00026  -0.00368   0.00928   0.00543   1.90629
   A57        1.89809  -0.00161  -0.00510  -0.03304  -0.03819   1.85990
   A58        1.96187   0.00255   0.01937  -0.00561   0.01354   1.97541
   A59        1.90066  -0.00026  -0.00362   0.00946   0.00566   1.90633
   A60        1.90088  -0.00027  -0.00366   0.00925   0.00542   1.90630
   A61        1.90056  -0.00026  -0.00363   0.00945   0.00564   1.90620
   A62        1.90081  -0.00028  -0.00369   0.00922   0.00536   1.90617
   A63        1.89814  -0.00161  -0.00511  -0.03310  -0.03825   1.85989
   A64        1.96199   0.00255   0.01942  -0.00566   0.01353   1.97552
   A65        1.90053  -0.00026  -0.00365   0.00949   0.00566   1.90619
   A66        1.90078  -0.00027  -0.00370   0.00925   0.00538   1.90617
   A67        1.90063  -0.00026  -0.00363   0.00945   0.00564   1.90627
   A68        1.90084  -0.00027  -0.00367   0.00924   0.00540   1.90625
   A69        1.89814  -0.00161  -0.00511  -0.03311  -0.03826   1.85989
   A70        1.96180   0.00257   0.01936  -0.00543   0.01370   1.97551
   A71        1.90062  -0.00026  -0.00361   0.00946   0.00567   1.90629
   A72        1.90088  -0.00028  -0.00366   0.00922   0.00539   1.90627
   A73        1.90064  -0.00027  -0.00364   0.00936   0.00553   1.90618
   A74        1.90085  -0.00028  -0.00368   0.00916   0.00530   1.90615
   A75        1.89813  -0.00161  -0.00511  -0.03310  -0.03825   1.85989
   A76        1.96175   0.00264   0.01934  -0.00493   0.01417   1.97592
   A77        1.90057  -0.00029  -0.00364   0.00936   0.00554   1.90611
   A78        1.90082  -0.00030  -0.00369   0.00913   0.00527   1.90609
   A79        1.90073  -0.00029  -0.00359   0.00920   0.00542   1.90615
   A80        1.90094  -0.00030  -0.00363   0.00899   0.00518   1.90612
   A81        1.89812  -0.00159  -0.00512  -0.03309  -0.03825   1.85987
   A82        1.96122   0.00275   0.01912  -0.00391   0.01498   1.97619
   A83        1.90081  -0.00032  -0.00356   0.00909   0.00535   1.90616
   A84        1.90103  -0.00033  -0.00360   0.00889   0.00511   1.90614
   A85        1.90074  -0.00033  -0.00356   0.00892   0.00516   1.90591
   A86        1.90099  -0.00034  -0.00362   0.00868   0.00489   1.90588
   A87        1.89815  -0.00157  -0.00511  -0.03302  -0.03817   1.85998
   A88        1.96058   0.00302   0.01888  -0.00174   0.01689   1.97748
   A89        1.90129  -0.00037  -0.00336   0.00875   0.00521   1.90650
   A90        1.90154  -0.00038  -0.00341   0.00852   0.00493   1.90647
   A91        1.90063  -0.00044  -0.00363   0.00827   0.00443   1.90505
   A92        1.90084  -0.00044  -0.00367   0.00806   0.00419   1.90503
   A93        1.89806  -0.00153  -0.00514  -0.03326  -0.03844   1.85963
   A94        1.95291   0.00283   0.01596   0.00162   0.01733   1.97024
   A95        1.90120  -0.00048  -0.00338   0.00690   0.00329   1.90449
   A96        1.90146  -0.00049  -0.00344   0.00667   0.00301   1.90446
   A97        1.90518  -0.00022  -0.00191   0.00800   0.00594   1.91112
   A98        1.90539  -0.00022  -0.00194   0.00781   0.00572   1.91111
   A99        1.89693  -0.00154  -0.00557  -0.03224  -0.03783   1.85910
   A100       1.93723   0.00170   0.00995  -0.00203   0.00778   1.94502
   A101       1.92330   0.00216   0.00501   0.00945   0.01434   1.93763
   A102       1.92346   0.00214   0.00496   0.00932   0.01415   1.93760
   A103       1.89191  -0.00194  -0.00692  -0.00392  -0.01098   1.88093
   A104       1.89221  -0.00195  -0.00696  -0.00414  -0.01123   1.88098
   A105       1.89474  -0.00233  -0.00640  -0.00930  -0.01582   1.87892
   A106       1.88976   0.00475   0.01448   0.01521   0.02969   1.91944
    D1       -0.00007  -0.00001  -0.00003  -0.00018  -0.00021  -0.00029
    D2        2.12133   0.00286   0.01053   0.02524   0.03495   2.15629
    D3       -2.12193  -0.00286  -0.01052  -0.02525  -0.03495  -2.15688
    D4        3.14154  -0.00001  -0.00002  -0.00012  -0.00014   3.14140
    D5       -1.02024   0.00286   0.01054   0.02531   0.03503  -0.98521
    D6        1.01969  -0.00286  -0.01051  -0.02518  -0.03488   0.98481
    D7       -3.14158   0.00000   0.00001   0.00005   0.00005  -3.14152
    D8        0.00000   0.00000   0.00000  -0.00002  -0.00002  -0.00002
    D9        3.14158   0.00000   0.00000  -0.00002  -0.00003   3.14156
   D10       -1.03504   0.00112   0.00488   0.01530   0.02019  -1.01485
   D11        1.03454  -0.00110  -0.00481  -0.01492  -0.01973   1.01481
   D12        1.03915  -0.00072  -0.00333  -0.01124  -0.01496   1.02419
   D13       -3.13748   0.00040   0.00155   0.00409   0.00526  -3.13222
   D14       -1.06789  -0.00182  -0.00814  -0.02613  -0.03467  -1.10256
   D15       -1.03867   0.00070   0.00326   0.01081   0.01445  -1.02422
   D16        1.06789   0.00182   0.00814   0.02613   0.03467   1.10256
   D17        3.13747  -0.00040  -0.00155  -0.00409  -0.00526   3.13221
   D18       -3.14159   0.00000   0.00000   0.00000   0.00000  -3.14158
   D19       -1.03492   0.00103   0.00495   0.01389   0.01889  -1.01603
   D20        1.03447  -0.00101  -0.00487  -0.01346  -0.01836   1.01611
   D21        1.03462  -0.00094  -0.00507  -0.01210  -0.01719   1.01742
   D22        3.14128   0.00010  -0.00012   0.00180   0.00169  -3.14021
   D23       -1.07251  -0.00195  -0.00994  -0.02556  -0.03556  -1.10807
   D24       -1.03409   0.00091   0.00498   0.01164   0.01666  -1.01744
   D25        1.07257   0.00195   0.00993   0.02554   0.03554   1.10811
   D26       -3.14122  -0.00010   0.00011  -0.00182  -0.00171   3.14025
   D27        3.14158   0.00000  -0.00001   0.00000  -0.00001   3.14157
   D28       -1.03408   0.00114   0.00529   0.01488   0.02019  -1.01389
   D29        1.03355  -0.00112  -0.00522  -0.01441  -0.01965   1.01390
   D30        1.03372  -0.00118  -0.00539  -0.01534  -0.02074   1.01298
   D31        3.14124  -0.00004  -0.00009  -0.00046  -0.00054   3.14070
   D32       -1.07431  -0.00230  -0.01060  -0.02976  -0.04038  -1.11469
   D33       -1.03331   0.00116   0.00531   0.01493   0.02024  -1.01307
   D34        1.07421   0.00230   0.01061   0.02981   0.04044   1.11465
   D35       -3.14134   0.00004   0.00010   0.00051   0.00059  -3.14074
   D36       -3.14159   0.00000   0.00000   0.00000   0.00000  -3.14159
   D37       -1.03417   0.00112   0.00525   0.01468   0.01996  -1.01421
   D38        1.03369  -0.00110  -0.00517  -0.01422  -0.01941   1.01427
   D39        1.03431  -0.00112  -0.00520  -0.01482  -0.02004   1.01426
   D40       -3.14146   0.00000   0.00005  -0.00013  -0.00009  -3.14155
   D41       -1.07360  -0.00223  -0.01037  -0.02904  -0.03946  -1.11306
   D42       -1.03382   0.00110   0.00512   0.01436   0.01950  -1.01432
   D43        1.07360   0.00223   0.01037   0.02904   0.03946   1.11306
   D44        3.14146   0.00000  -0.00005   0.00014   0.00009   3.14155
   D45       -3.14158   0.00000   0.00000   0.00001   0.00002  -3.14157
   D46       -1.03404   0.00113   0.00528   0.01478   0.02009  -1.01395
   D47        1.03360  -0.00111  -0.00520  -0.01432  -0.01954   1.01405
   D48        1.03408  -0.00113  -0.00529  -0.01465  -0.01997   1.01411
   D49       -3.14157   0.00000  -0.00001   0.00011   0.00010  -3.14146
   D50       -1.07392  -0.00224  -0.01050  -0.02899  -0.03953  -1.11346
   D51       -1.03356   0.00111   0.00521   0.01421   0.01944  -1.01412
   D52        1.07398   0.00224   0.01049   0.02898   0.03951   1.11349
   D53       -3.14157   0.00000   0.00001  -0.00013  -0.00012   3.14150
   D54        3.14158   0.00000  -0.00001  -0.00001  -0.00001   3.14156
   D55       -1.03400   0.00113   0.00530   0.01469   0.02002  -1.01398
   D56        1.03346  -0.00111  -0.00522  -0.01423  -0.01948   1.01399
   D57        1.03398  -0.00113  -0.00529  -0.01477  -0.02008   1.01389
   D58        3.14159   0.00000   0.00001  -0.00007  -0.00006   3.14153
   D59       -1.07414  -0.00224  -0.01051  -0.02899  -0.03955  -1.11369
   D60       -1.03357   0.00111   0.00521   0.01434   0.01957  -1.01400
   D61        1.07404   0.00224   0.01052   0.02903   0.03960   1.11364
   D62        3.14150   0.00000  -0.00001   0.00011   0.00010  -3.14158
   D63       -3.14159   0.00000   0.00000   0.00001   0.00001  -3.14157
   D64       -1.03400   0.00113   0.00529   0.01477   0.02009  -1.01391
   D65        1.03358  -0.00111  -0.00522  -0.01434  -0.01958   1.01401
   D66        1.03394  -0.00113  -0.00530  -0.01465  -0.01997   1.01397
   D67        3.14153   0.00001   0.00000   0.00011   0.00011  -3.14155
   D68       -1.07407  -0.00224  -0.01052  -0.02899  -0.03956  -1.11363
   D69       -1.03346   0.00111   0.00522   0.01422   0.01946  -1.01400
   D70        1.07413   0.00224   0.01052   0.02898   0.03954   1.11366
   D71       -3.14147  -0.00001   0.00000  -0.00013  -0.00013   3.14159
   D72       -3.14159   0.00000   0.00000   0.00000   0.00000   3.14159
   D73       -1.03392   0.00113   0.00531   0.01470   0.02004  -1.01388
   D74        1.03343  -0.00111  -0.00523  -0.01426  -0.01951   1.01393
   D75        1.03394  -0.00113  -0.00531  -0.01476  -0.02009   1.01385
   D76       -3.14158   0.00000   0.00001  -0.00005  -0.00004   3.14156
   D77       -1.07422  -0.00224  -0.01054  -0.02901  -0.03959  -1.11381
   D78       -1.03348   0.00111   0.00523   0.01432   0.01956  -1.01392
   D79        1.07419   0.00224   0.01054   0.02902   0.03960   1.11379
   D80        3.14155   0.00000  -0.00001   0.00007   0.00006  -3.14158
   D81       -3.14159   0.00000   0.00000   0.00001   0.00001  -3.14158
   D82       -1.03399   0.00113   0.00530   0.01476   0.02009  -1.01390
   D83        1.03354  -0.00111  -0.00522  -0.01431  -0.01955   1.01399
   D84        1.03397  -0.00113  -0.00531  -0.01471  -0.02004   1.01393
   D85        3.14157   0.00000  -0.00001   0.00005   0.00004  -3.14158
   D86       -1.07409  -0.00224  -0.01053  -0.02903  -0.03960  -1.11369
   D87       -1.03345   0.00111   0.00523   0.01426   0.01950  -1.01395
   D88        1.07415   0.00224   0.01052   0.02901   0.03958   1.11372
   D89       -3.14151   0.00000   0.00001  -0.00007  -0.00006  -3.14157
   D90        3.14159   0.00000   0.00000   0.00000   0.00000   3.14159
   D91       -1.03392   0.00113   0.00531   0.01474   0.02008  -1.01384
   D92        1.03348  -0.00111  -0.00524  -0.01432  -0.01958   1.01389
   D93        1.03393  -0.00113  -0.00531  -0.01476  -0.02009   1.01384
   D94       -3.14158   0.00000   0.00001  -0.00002  -0.00001  -3.14159
   D95       -1.07418  -0.00225  -0.01055  -0.02908  -0.03967  -1.11386
   D96       -1.03349   0.00111   0.00524   0.01434   0.01960  -1.01390
   D97        1.07418   0.00225   0.01055   0.02908   0.03967   1.11386
   D98        3.14158   0.00000  -0.00001   0.00002   0.00001   3.14159
   D99       -3.14158   0.00000   0.00000   0.00000   0.00001  -3.14158
   D100      -1.03395   0.00113   0.00529   0.01475   0.02007  -1.01388
   D101       1.03354  -0.00111  -0.00522  -0.01433  -0.01957   1.01397
   D102       1.03398  -0.00113  -0.00530  -0.01476  -0.02008   1.01390
   D103      -3.14157   0.00000  -0.00001  -0.00001  -0.00002   3.14159
   D104      -1.07408  -0.00225  -0.01052  -0.02909  -0.03966  -1.11374
   D105      -1.03350   0.00111   0.00523   0.01433   0.01958  -1.01392
   D106       1.07413   0.00224   0.01052   0.02908   0.03964   1.11377
   D107      -3.14157   0.00000   0.00001  -0.00001   0.00000  -3.14157
   D108      -3.14159   0.00000   0.00000   0.00000   0.00000  -3.14158
   D109      -1.03392   0.00114   0.00532   0.01480   0.02014  -1.01378
   D110       1.03349  -0.00112  -0.00524  -0.01438  -0.01965   1.01384
   D111       1.03398  -0.00114  -0.00531  -0.01481  -0.02014   1.01385
   D112      -3.14154   0.00000   0.00000   0.00000   0.00000  -3.14154
   D113      -1.07413  -0.00225  -0.01055  -0.02919  -0.03979  -1.11391
   D114      -1.03350   0.00112   0.00524   0.01438   0.01963  -1.01387
   D115       1.07416   0.00225   0.01055   0.02918   0.03977   1.11393
   D116       3.14157   0.00000  -0.00001  -0.00001  -0.00002   3.14155
   D117       3.14159   0.00000   0.00000   0.00000   0.00000   3.14159
   D118      -1.03408   0.00114   0.00526   0.01491   0.02020  -1.01388
   D119       1.03362  -0.00112  -0.00519  -0.01448  -0.01969   1.01393
   D120       1.03402  -0.00114  -0.00529  -0.01490  -0.02021   1.01381
   D121       3.14153   0.00000  -0.00002   0.00001  -0.00001   3.14152
   D122      -1.07395  -0.00226  -0.01047  -0.02938  -0.03990  -1.11385
   D123      -1.03356   0.00112   0.00521   0.01447   0.01970  -1.01386
   D124       1.07396   0.00226   0.01047   0.02938   0.03990   1.11385
   D125      -3.14153   0.00000   0.00002  -0.00002   0.00001  -3.14152
   D126       3.14159   0.00000   0.00000   0.00000   0.00000   3.14159
   D127      -1.03431   0.00114   0.00516   0.01525   0.02045  -1.01386
   D128       1.03387  -0.00113  -0.00509  -0.01484  -0.01996   1.01390
   D129       1.03404  -0.00115  -0.00527  -0.01502  -0.02031   1.01373
   D130       3.14133   0.00000  -0.00010   0.00024   0.00014   3.14147
   D131      -1.07368  -0.00227  -0.01036  -0.02985  -0.04027  -1.11395
   D132      -1.03360   0.00113   0.00520   0.01459   0.01981  -1.01379
   D133       1.07369   0.00227   0.01036   0.02985   0.04026   1.11395
   D134      -3.14133   0.00000   0.00010  -0.00024  -0.00015  -3.14147
   D135      -3.14158   0.00000   0.00000   0.00001   0.00001  -3.14157
   D136      -1.03356   0.00121   0.00544   0.01570   0.02115  -1.01241
   D137       1.03315  -0.00119  -0.00537  -0.01530  -0.02066   1.01248
   D138       1.03393  -0.00118  -0.00532  -0.01552  -0.02086   1.01307
   D139      -3.14123   0.00003   0.00012   0.00017   0.00028  -3.14096
   D140      -1.07452  -0.00238  -0.01069  -0.03083  -0.04154  -1.11606
   D141      -1.03346   0.00116   0.00525   0.01511   0.02037  -1.01308
   D142       1.07456   0.00238   0.01069   0.03080   0.04151   1.11608
   D143       3.14128  -0.00003  -0.00012  -0.00020  -0.00030   3.14097
   D144      -3.14158   0.00000   0.00000   0.00003   0.00003  -3.14155
   D145      -1.04558   0.00009   0.00088   0.00002   0.00090  -1.04468
   D146       1.04512  -0.00007  -0.00080   0.00040  -0.00040   1.04471
   D147       1.03589  -0.00107  -0.00458  -0.01505  -0.01968   1.01621
   D148       3.13190  -0.00097  -0.00370  -0.01506  -0.01881   3.11308
   D149      -1.06059  -0.00114  -0.00538  -0.01468  -0.02012  -1.08071
   D150      -1.03541   0.00105   0.00451   0.01469   0.01925  -1.01616
   D151       1.06059   0.00114   0.00538   0.01468   0.02012   1.08071
   D152      -3.13190   0.00098   0.00370   0.01507   0.01881  -3.11308
         Item               Value     Threshold  Converged?
 Maximum Force            0.016036     0.000450     NO 
 RMS     Force            0.002367     0.000300     NO 
 Maximum Displacement     0.162497     0.001800     NO 
 RMS     Displacement     0.036549     0.001200     NO 
 Predicted change in Energy=-4.778534D-03
 GradGradGradGradGradGradGradGradGradGradGradGradGradGradGradGradGradGrad

 Stoichiometry    C18H36O2
 Framework group  C1[X(C18H36O2)]
 Deg. of freedom   162
 Full point group                 C1      NOp   1
 Largest Abelian subgroup         C1      NOp   1
 Largest concise Abelian subgroup C1      NOp   1
                         Standard orientation:                         
 ---------------------------------------------------------------------
 Center     Atomic      Atomic             Coordinates (Angstroms)
 Number     Number       Type             X           Y           Z
 ---------------------------------------------------------------------
      1          6           0       -9.947350    0.052181   -0.000127
      2          6           0       -8.618561   -0.664685    0.000061
      3          6           0       -7.361288    0.226193   -0.000174
      4          6           0       -6.063935   -0.607240    0.000098
      5          6           0       -4.793212    0.265680   -0.000116
      6          6           0       -3.490805   -0.559971    0.000183
      7          6           0       -2.219965    0.313529   -0.000029
      8          6           0       -0.916894   -0.511127    0.000234
      9          6           0        0.353876    0.362470   -0.000018
     10          6           0        1.657167   -0.461864    0.000219
     11          6           0        2.927920    0.411768   -0.000035
     12          6           0        4.231281   -0.412478    0.000180
     13          6           0        5.502156    0.461027   -0.000075
     14          6           0        6.805546   -0.363262    0.000117
     15          6           0        8.076880    0.509781   -0.000125
     16          6           0        9.380659   -0.314260    0.000071
     17          6           0       10.653323    0.557297   -0.000182
     18          6           0       11.949397   -0.275058   -0.000014
     19          8           0       -9.835377    1.422187   -0.000128
     20          8           0      -11.048625   -0.511917   -0.000174
     21          1           0       -8.624322   -1.322453    0.877209
     22          1           0       -8.624297   -1.322931   -0.876709
     23          1           0       -7.378997    0.881803   -0.878091
     24          1           0       -7.379038    0.882274    0.877367
     25          1           0       -6.050439   -1.264683    0.881476
     26          1           0       -6.050392   -1.265124   -0.880930
     27          1           0       -4.805742    0.922425   -0.881438
     28          1           0       -4.805808    0.922892    0.880832
     29          1           0       -3.478477   -1.216793    0.881691
     30          1           0       -3.478418   -1.217256   -0.880954
     31          1           0       -2.232347    0.970444   -0.881457
     32          1           0       -2.232392    0.970880    0.881053
     33          1           0       -0.904406   -1.168050    0.881705
     34          1           0       -0.904390   -1.168517   -0.880865
     35          1           0        0.341381    1.019428   -0.881461
     36          1           0        0.341381    1.019870    0.881075
     37          1           0        1.669717   -1.118825    0.881675
     38          1           0        1.669713   -1.119277   -0.880874
     39          1           0        2.915379    1.068746   -0.881476
     40          1           0        2.915399    1.069175    0.881066
     41          1           0        4.243817   -1.069461    0.881622
     42          1           0        4.243797   -1.069888   -0.880923
     43          1           0        5.489637    1.118017   -0.881511
     44          1           0        5.489676    1.118429    0.881035
     45          1           0        6.817970   -1.020258    0.881535
     46          1           0        6.817944   -1.020659   -0.880981
     47          1           0        8.064501    1.166736   -0.881584
     48          1           0        8.064531    1.167138    0.881014
     49          1           0        9.393676   -0.971396    0.881471
     50          1           0        9.393645   -0.971802   -0.881008
     51          1           0       10.639453    1.214043   -0.880592
     52          1           0       10.639495    1.214441    0.879915
     53          1           0       12.836919    0.366216   -0.000156
     54          1           0       12.002567   -0.919685    0.885039
     55          1           0       12.002502   -0.920076   -0.884770
     56          1           0      -10.728785    1.832138   -0.000190
 ---------------------------------------------------------------------
 Rotational constants (GHZ):      3.4129645      0.0334668      0.0332578
 Standard basis: 6-31G (6D, 7F)
 There are   252 symmetry adapted cartesian basis functions of A   symmetry.
 There are   252 symmetry adapted basis functions of A   symmetry.
   252 basis functions,   584 primitive gaussians,   252 cartesian basis functions
    80 alpha electrons       80 beta electrons
       nuclear repulsion energy      1347.3013530223 Hartrees.
 NAtoms=   56 NActive=   56 NUniq=   56 SFac= 1.00D+00 NAtFMM=   60 NAOKFM=F Big=F
 Integral buffers will be    262144 words long.
 Raffenetti 2 integral format.
 Two-electron integral symmetry is turned on.
 One-electron integrals computed using PRISM.
 NBasis=   252 RedAO= T EigKep=  3.31D-03  NBF=   252
 NBsUse=   252 1.00D-06 EigRej= -1.00D+00 NBFU=   252
 Initial guess from the checkpoint file:  "C:\Users\GHS Azim Shah\Desktop\comp9.chk"
 B after Tr=     0.000000    0.000000    0.000000
         Rot=    1.000000    0.000016    0.000001    0.000033 Ang=   0.00 deg.
 ExpMin= 1.61D-01 ExpMax= 5.48D+03 ExpMxC= 8.25D+02 IAcc=1 IRadAn=         1 AccDes= 0.00D+00
 Harris functional with IExCor=  402 and IRadAn=       1 diagonalized for initial guess.
 HarFok:  IExCor=  402 AccDes= 0.00D+00 IRadAn=         1 IDoV= 1 UseB2=F ITyADJ=14
 ICtDFT=  3500011 ScaDFX=  1.000000  1.000000  1.000000  1.000000
 FoFCou: FMM=F IPFlag=           0 FMFlag=      100000 FMFlg1=           0
         NFxFlg=           0 DoJE=T BraDBF=F KetDBF=T FulRan=T
         wScrn=  0.000000 ICntrl=     500 IOpCl=  0 I1Cent=   200000004 NGrid=           0
         NMat0=    1 NMatS0=      1 NMatT0=    0 NMatD0=    1 NMtDS0=    0 NMtDT0=    0
 Petite list used in FoFCou.
 Requested convergence on RMS density matrix=1.00D-08 within 128 cycles.
 Requested convergence on MAX density matrix=1.00D-06.
 Requested convergence on             energy=1.00D-06.
 No special actions if energy rises.
 Integral accuracy reduced to 1.0D-05 until final iterations.
 Initial convergence to 1.0D-05 achieved.  Increase integral accuracy.
 SCF Done:  E(RB3LYP) =  -857.869438129     A.U. after   11 cycles
            NFock= 11  Conv=0.77D-08     -V/T= 2.0059
 Calling FoFJK, ICntrl=      2127 FMM=F ISym2X=0 I1Cent= 0 IOpClX= 0 NMat=1 NMatS=1 NMatT=0.
 ***** Axes restored to original set *****
 -------------------------------------------------------------------
 Center     Atomic                   Forces (Hartrees/Bohr)
 Number     Number              X              Y              Z
 -------------------------------------------------------------------
      1        6          -0.002135978    0.006796183   -0.000007106
      2        6           0.000925470   -0.006023910   -0.000000239
      3        6          -0.000480656    0.004440138    0.000000598
      4        6          -0.000465375   -0.003175836    0.000002036
      5        6           0.000394053    0.003477589   -0.000001144
      6        6          -0.000360773   -0.003620486    0.000000750
      7        6           0.000312939    0.003623452   -0.000001701
      8        6          -0.000329132   -0.003628602    0.000000694
      9        6           0.000325657    0.003639916   -0.000002972
     10        6          -0.000323720   -0.003640787   -0.000000412
     11        6           0.000339004    0.003635931   -0.000001866
     12        6          -0.000297006   -0.003627554    0.000001672
     13        6           0.000370383    0.003594706   -0.000001283
     14        6          -0.000220888   -0.003571407    0.000000564
     15        6           0.000519059    0.003506436   -0.000000988
     16        6          -0.000394207   -0.003415245    0.000001803
     17        6           0.000659138    0.003434013   -0.000001416
     18        6          -0.001692622   -0.001183946   -0.000005794
     19        8          -0.000868835   -0.004077781    0.000001763
     20        8           0.001705922   -0.002481281    0.000003479
     21        1           0.000614811    0.001725830   -0.000521484
     22        1           0.000611939    0.001731949    0.000526406
     23        1          -0.000043806   -0.000740671    0.000346504
     24        1          -0.000044593   -0.000749534   -0.000354300
     25        1          -0.000005352    0.000682272   -0.000360142
     26        1          -0.000004606    0.000691665    0.000366596
     27        1          -0.000067655   -0.000754333    0.000392504
     28        1          -0.000068829   -0.000765218   -0.000401287
     29        1           0.000068695    0.000754882   -0.000388034
     30        1           0.000070641    0.000765690    0.000396768
     31        1          -0.000070148   -0.000753579    0.000387282
     32        1          -0.000070854   -0.000762918   -0.000393974
     33        1           0.000067152    0.000752633   -0.000382221
     34        1           0.000067970    0.000763296    0.000390963
     35        1          -0.000069084   -0.000754345    0.000384224
     36        1          -0.000069653   -0.000763978   -0.000390702
     37        1           0.000067614    0.000753724   -0.000381597
     38        1           0.000068682    0.000764053    0.000390498
     39        1          -0.000069072   -0.000755417    0.000383054
     40        1          -0.000070234   -0.000764593   -0.000389758
     41        1           0.000067362    0.000757009   -0.000381705
     42        1           0.000068343    0.000766151    0.000388578
     43        1          -0.000069543   -0.000759132    0.000382693
     44        1          -0.000070686   -0.000767791   -0.000389321
     45        1           0.000065558    0.000766733   -0.000384735
     46        1           0.000066390    0.000775299    0.000391491
     47        1          -0.000082832   -0.000785720    0.000394104
     48        1          -0.000084364   -0.000794514   -0.000400985
     49        1           0.000091257    0.000788449   -0.000397823
     50        1           0.000092044    0.000797580    0.000404616
     51        1          -0.000040729   -0.000773732    0.000486798
     52        1          -0.000040393   -0.000781116   -0.000492575
     53        1           0.000632320   -0.000596504    0.000003155
     54        1          -0.000032546    0.000421570   -0.000566024
     55        1          -0.000026654    0.000425230    0.000571634
     56        1           0.000398424    0.000237554    0.000000360
 -------------------------------------------------------------------
 Cartesian Forces:  Max     0.006796183 RMS     0.001439271

 GradGradGradGradGradGradGradGradGradGradGradGradGradGradGradGradGradGrad
 Berny optimization.
 Using GEDIIS/GDIIS optimizer.
 FormGI is forming the generalized inverse of G from B-inverse, IUseBI=4.
 Internal  Forces:  Max     0.003834267 RMS     0.000510521
 Search for a local minimum.
 Step number   3 out of a maximum of  323
 All quantities printed in internal units (Hartrees-Bohrs-Radians)
 Mixed Optimization -- En-DIIS/RFO-DIIS
 Update second derivatives using D2CorX and points    2    3
 DE= -5.18D-03 DEPred=-4.78D-03 R= 1.08D+00
 TightC=F SS=  1.41D+00  RLast= 3.47D-01 DXNew= 8.4853D-01 1.0422D+00
 Trust test= 1.08D+00 RLast= 3.47D-01 DXMaxT set to 8.49D-01
 ITU=  1  1  0
 Use linear search instead of GDIIS.
     Eigenvalues ---    0.00461   0.00461   0.00461   0.00461   0.00461
     Eigenvalues ---    0.00461   0.00462   0.00462   0.00462   0.00462
     Eigenvalues ---    0.00462   0.00462   0.00462   0.00462   0.00462
     Eigenvalues ---    0.00462   0.00647   0.01092   0.02512   0.03551
     Eigenvalues ---    0.03558   0.03560   0.03561   0.03562   0.03562
     Eigenvalues ---    0.03562   0.03562   0.03563   0.03564   0.03565
     Eigenvalues ---    0.03567   0.03586   0.03594   0.03663   0.03769
     Eigenvalues ---    0.04491   0.04892   0.04894   0.04894   0.04894
     Eigenvalues ---    0.04895   0.04895   0.04895   0.04895   0.04895
     Eigenvalues ---    0.04895   0.04895   0.04899   0.04900   0.04913
     Eigenvalues ---    0.05230   0.05532   0.05587   0.08280   0.08410
     Eigenvalues ---    0.08424   0.08459   0.08461   0.08466   0.08467
     Eigenvalues ---    0.08468   0.08468   0.08469   0.08470   0.08470
     Eigenvalues ---    0.08474   0.08476   0.08488   0.10078   0.12151
     Eigenvalues ---    0.12247   0.12258   0.12284   0.12286   0.12289
     Eigenvalues ---    0.12290   0.12291   0.12291   0.12291   0.12292
     Eigenvalues ---    0.12292   0.12295   0.12296   0.12305   0.13235
     Eigenvalues ---    0.15982   0.16000   0.16000   0.16034   0.21722
     Eigenvalues ---    0.21907   0.21912   0.21919   0.21920   0.21920
     Eigenvalues ---    0.21920   0.21920   0.21921   0.21921   0.21921
     Eigenvalues ---    0.21921   0.21922   0.21923   0.21934   0.24007
     Eigenvalues ---    0.25093   0.25796   0.30034   0.30072   0.30074
     Eigenvalues ---    0.30075   0.30076   0.30076   0.30078   0.30080
     Eigenvalues ---    0.30080   0.30080   0.30081   0.30083   0.30084
     Eigenvalues ---    0.30084   0.30091   0.31410   0.32249   0.32272
     Eigenvalues ---    0.32280   0.32280   0.32280   0.32280   0.32280
     Eigenvalues ---    0.32280   0.32281   0.32281   0.32281   0.32281
     Eigenvalues ---    0.32281   0.32281   0.32281   0.32281   0.32281
     Eigenvalues ---    0.32281   0.32284   0.32285   0.32286   0.32287
     Eigenvalues ---    0.32287   0.32287   0.32287   0.32287   0.32287
     Eigenvalues ---    0.32287   0.32287   0.32287   0.32287   0.32287
     Eigenvalues ---    0.32287   0.32287   0.32890   0.38576   0.52955
     Eigenvalues ---    0.55976   1.01298
 RFO step:  Lambda=-3.44326153D-04 EMin= 4.60543955D-03
 Quartic linear search produced a step of  0.04884.
 Iteration  1 RMS(Cart)=  0.00346873 RMS(Int)=  0.00001392
 Iteration  2 RMS(Cart)=  0.00003858 RMS(Int)=  0.00000857
 Iteration  3 RMS(Cart)=  0.00000000 RMS(Int)=  0.00000857
 Variable       Old X    -DE/DX   Delta X   Delta X   Delta X     New X
                                 (Linear)    (Quad)   (Total)
    R1        2.85316   0.00062  -0.00045   0.00216   0.00170   2.85486
    R2        2.59757   0.00383   0.00144   0.00625   0.00769   2.60526
    R3        2.33824  -0.00274   0.00079  -0.00338  -0.00259   2.33565
    R4        2.91190  -0.00229  -0.00008  -0.00818  -0.00826   2.90364
    R5        2.07189   0.00147  -0.00056   0.00508   0.00453   2.07641
    R6        2.07185   0.00148  -0.00055   0.00511   0.00455   2.07641
    R7        2.91394  -0.00101   0.00026  -0.00379  -0.00354   2.91040
    R8        2.07085   0.00072  -0.00065   0.00267   0.00202   2.07287
    R9        2.07081   0.00073  -0.00065   0.00270   0.00206   2.07287
   R10        2.91332  -0.00075   0.00021  -0.00286  -0.00265   2.91067
   R11        2.07805   0.00069  -0.00050   0.00251   0.00201   2.08005
   R12        2.07802   0.00071  -0.00050   0.00254   0.00204   2.08006
   R13        2.91408  -0.00089   0.00019  -0.00337  -0.00318   2.91090
   R14        2.07715   0.00077  -0.00050   0.00275   0.00225   2.07940
   R15        2.07711   0.00078  -0.00050   0.00279   0.00229   2.07941
   R16        2.91412  -0.00086   0.00019  -0.00327  -0.00308   2.91104
   R17        2.07752   0.00076  -0.00049   0.00273   0.00224   2.07976
   R18        2.07748   0.00078  -0.00049   0.00278   0.00229   2.07976
   R19        2.91413  -0.00085   0.00019  -0.00322  -0.00304   2.91110
   R20        2.07750   0.00076  -0.00049   0.00273   0.00224   2.07974
   R21        2.07747   0.00077  -0.00049   0.00276   0.00227   2.07974
   R22        2.91412  -0.00085   0.00018  -0.00322  -0.00304   2.91108
   R23        2.07758   0.00076  -0.00049   0.00271   0.00222   2.07980
   R24        2.07754   0.00077  -0.00049   0.00276   0.00227   2.07981
   R25        2.91416  -0.00085   0.00018  -0.00322  -0.00304   2.91113
   R26        2.07757   0.00076  -0.00049   0.00272   0.00223   2.07981
   R27        2.07754   0.00077  -0.00049   0.00276   0.00227   2.07981
   R28        2.91413  -0.00085   0.00018  -0.00322  -0.00304   2.91109
   R29        2.07760   0.00076  -0.00049   0.00271   0.00222   2.07982
   R30        2.07756   0.00077  -0.00049   0.00276   0.00227   2.07983
   R31        2.91418  -0.00086   0.00018  -0.00324  -0.00306   2.91112
   R32        2.07760   0.00076  -0.00049   0.00272   0.00223   2.07983
   R33        2.07757   0.00077  -0.00049   0.00276   0.00227   2.07983
   R34        2.91418  -0.00087   0.00018  -0.00330  -0.00312   2.91107
   R35        2.07760   0.00076  -0.00049   0.00272   0.00223   2.07983
   R36        2.07757   0.00077  -0.00049   0.00276   0.00227   2.07984
   R37        2.91427  -0.00090   0.00019  -0.00339  -0.00320   2.91107
   R38        2.07760   0.00076  -0.00049   0.00273   0.00224   2.07984
   R39        2.07757   0.00077  -0.00049   0.00276   0.00227   2.07985
   R40        2.91441  -0.00096   0.00020  -0.00361  -0.00341   2.91099
   R41        2.07758   0.00077  -0.00049   0.00275   0.00226   2.07983
   R42        2.07755   0.00078  -0.00049   0.00278   0.00229   2.07984
   R43        2.91464  -0.00108   0.00022  -0.00404  -0.00382   2.91082
   R44        2.07759   0.00079  -0.00049   0.00281   0.00232   2.07992
   R45        2.07756   0.00080  -0.00048   0.00284   0.00236   2.07992
   R46        2.91489  -0.00101   0.00033  -0.00381  -0.00348   2.91141
   R47        2.07772   0.00079  -0.00049   0.00283   0.00233   2.08006
   R48        2.07769   0.00080  -0.00049   0.00286   0.00237   2.08007
   R49        2.91080  -0.00143   0.00020  -0.00522  -0.00502   2.90578
   R50        2.07580   0.00085  -0.00056   0.00305   0.00249   2.07829
   R51        2.07578   0.00086  -0.00055   0.00307   0.00252   2.07830
   R52        2.06917   0.00087  -0.00077   0.00317   0.00240   2.07157
   R53        2.07155   0.00070  -0.00063   0.00259   0.00196   2.07351
   R54        2.07152   0.00071  -0.00062   0.00261   0.00199   2.07351
   R55        1.85755  -0.00046   0.00035  -0.00110  -0.00075   1.85680
    A1        1.98398   0.00002  -0.00265   0.00128  -0.00138   1.98260
    A2        2.17348   0.00144   0.00193   0.00518   0.00711   2.18058
    A3        2.12572  -0.00146   0.00072  -0.00645  -0.00573   2.12000
    A4        2.03040   0.00081   0.00200   0.00587   0.00782   2.03821
    A5        1.85493   0.00014  -0.00106   0.00526   0.00416   1.85909
    A6        1.85496   0.00013  -0.00107   0.00525   0.00412   1.85909
    A7        1.92972  -0.00033   0.00093  -0.00271  -0.00182   1.92790
    A8        1.92971  -0.00032   0.00092  -0.00267  -0.00180   1.92792
    A9        1.85413  -0.00051  -0.00209  -0.01224  -0.01437   1.83976
   A10        1.95411   0.00011   0.00022   0.00127   0.00148   1.95559
   A11        1.91010   0.00003   0.00027   0.00076   0.00102   1.91111
   A12        1.91007   0.00003   0.00025   0.00080   0.00104   1.91112
   A13        1.91463   0.00000   0.00053   0.00025   0.00077   1.91540
   A14        1.91461   0.00000   0.00051   0.00029   0.00080   1.91541
   A15        1.85782  -0.00019  -0.00187  -0.00361  -0.00547   1.85235
   A16        1.96866   0.00050   0.00055   0.00301   0.00354   1.97220
   A17        1.91092  -0.00015   0.00039  -0.00056  -0.00017   1.91075
   A18        1.91090  -0.00015   0.00038  -0.00051  -0.00014   1.91075
   A19        1.90553  -0.00007   0.00023   0.00050   0.00072   1.90625
   A20        1.90550  -0.00007   0.00022   0.00055   0.00076   1.90626
   A21        1.85910  -0.00010  -0.00188  -0.00336  -0.00524   1.85386
   A22        1.97468   0.00062   0.00069   0.00365   0.00432   1.97900
   A23        1.90607  -0.00014   0.00026  -0.00006   0.00019   1.90625
   A24        1.90604  -0.00014   0.00025  -0.00002   0.00022   1.90626
   A25        1.90677  -0.00014   0.00028  -0.00007   0.00019   1.90696
   A26        1.90674  -0.00014   0.00026  -0.00002   0.00023   1.90698
   A27        1.86005  -0.00011  -0.00186  -0.00394  -0.00580   1.85425
   A28        1.97441   0.00057   0.00065   0.00344   0.00408   1.97849
   A29        1.90658  -0.00012   0.00028   0.00000   0.00027   1.90685
   A30        1.90655  -0.00012   0.00026   0.00005   0.00031   1.90686
   A31        1.90635  -0.00013   0.00028  -0.00002   0.00025   1.90659
   A32        1.90632  -0.00013   0.00026   0.00002   0.00028   1.90660
   A33        1.86015  -0.00012  -0.00186  -0.00395  -0.00580   1.85435
   A34        1.97519   0.00065   0.00067   0.00383   0.00448   1.97967
   A35        1.90636  -0.00015   0.00027  -0.00012   0.00014   1.90650
   A36        1.90633  -0.00015   0.00026  -0.00007   0.00018   1.90651
   A37        1.90625  -0.00015   0.00027  -0.00008   0.00018   1.90643
   A38        1.90623  -0.00015   0.00026  -0.00003   0.00021   1.90644
   A39        1.85996  -0.00010  -0.00186  -0.00400  -0.00587   1.85410
   A40        1.97511   0.00060   0.00065   0.00359   0.00423   1.97934
   A41        1.90633  -0.00013   0.00028  -0.00004   0.00022   1.90655
   A42        1.90630  -0.00013   0.00026   0.00000   0.00026   1.90655
   A43        1.90633  -0.00013   0.00028  -0.00004   0.00023   1.90656
   A44        1.90630  -0.00013   0.00027   0.00001   0.00027   1.90656
   A45        1.85996  -0.00011  -0.00186  -0.00399  -0.00585   1.85411
   A46        1.97536   0.00066   0.00066   0.00388   0.00453   1.97989
   A47        1.90634  -0.00015   0.00028  -0.00012   0.00015   1.90649
   A48        1.90631  -0.00015   0.00026  -0.00006   0.00019   1.90650
   A49        1.90620  -0.00015   0.00028  -0.00010   0.00017   1.90637
   A50        1.90617  -0.00015   0.00026  -0.00005   0.00020   1.90638
   A51        1.85991  -0.00010  -0.00187  -0.00404  -0.00591   1.85400
   A52        1.97533   0.00062   0.00065   0.00366   0.00430   1.97963
   A53        1.90625  -0.00014   0.00028  -0.00005   0.00021   1.90646
   A54        1.90622  -0.00014   0.00026  -0.00001   0.00025   1.90647
   A55        1.90631  -0.00014   0.00028  -0.00005   0.00022   1.90652
   A56        1.90629  -0.00014   0.00027  -0.00001   0.00025   1.90653
   A57        1.85990  -0.00011  -0.00187  -0.00401  -0.00587   1.85403
   A58        1.97541   0.00065   0.00066   0.00383   0.00447   1.97988
   A59        1.90633  -0.00015   0.00028  -0.00010   0.00017   1.90649
   A60        1.90630  -0.00015   0.00026  -0.00006   0.00020   1.90650
   A61        1.90620  -0.00015   0.00028  -0.00008   0.00018   1.90638
   A62        1.90617  -0.00014   0.00026  -0.00003   0.00022   1.90639
   A63        1.85989  -0.00011  -0.00187  -0.00405  -0.00591   1.85398
   A64        1.97552   0.00060   0.00066   0.00359   0.00423   1.97975
   A65        1.90619  -0.00013   0.00028  -0.00004   0.00023   1.90642
   A66        1.90617  -0.00013   0.00026   0.00001   0.00026   1.90643
   A67        1.90627  -0.00013   0.00028  -0.00003   0.00024   1.90651
   A68        1.90625  -0.00013   0.00026   0.00002   0.00027   1.90652
   A69        1.85989  -0.00012  -0.00187  -0.00402  -0.00589   1.85400
   A70        1.97551   0.00060   0.00067   0.00356   0.00422   1.97972
   A71        1.90629  -0.00013   0.00028  -0.00003   0.00023   1.90653
   A72        1.90627  -0.00013   0.00026   0.00001   0.00026   1.90653
   A73        1.90618  -0.00013   0.00027  -0.00001   0.00025   1.90643
   A74        1.90615  -0.00013   0.00026   0.00003   0.00028   1.90643
   A75        1.85989  -0.00012  -0.00187  -0.00403  -0.00590   1.85399
   A76        1.97592   0.00052   0.00069   0.00316   0.00383   1.97975
   A77        1.90611  -0.00011   0.00027   0.00006   0.00032   1.90643
   A78        1.90609  -0.00011   0.00026   0.00010   0.00035   1.90643
   A79        1.90615  -0.00011   0.00026   0.00011   0.00036   1.90651
   A80        1.90612  -0.00010   0.00025   0.00015   0.00039   1.90651
   A81        1.85987  -0.00013  -0.00187  -0.00401  -0.00587   1.85400
   A82        1.97619   0.00043   0.00073   0.00273   0.00344   1.97964
   A83        1.90616  -0.00009   0.00026   0.00011   0.00036   1.90652
   A84        1.90614  -0.00009   0.00025   0.00015   0.00039   1.90653
   A85        1.90591  -0.00007   0.00025   0.00030   0.00054   1.90645
   A86        1.90588  -0.00007   0.00024   0.00035   0.00057   1.90645
   A87        1.85998  -0.00015  -0.00186  -0.00405  -0.00591   1.85406
   A88        1.97748   0.00027   0.00083   0.00185   0.00266   1.98014
   A89        1.90650  -0.00002   0.00025   0.00054   0.00078   1.90728
   A90        1.90647  -0.00002   0.00024   0.00059   0.00082   1.90729
   A91        1.90505  -0.00004   0.00022   0.00026   0.00046   1.90552
   A92        1.90503  -0.00004   0.00020   0.00030   0.00050   1.90552
   A93        1.85963  -0.00017  -0.00188  -0.00390  -0.00578   1.85385
   A94        1.97024   0.00039   0.00085   0.00232   0.00315   1.97339
   A95        1.90449  -0.00006   0.00016   0.00038   0.00053   1.90501
   A96        1.90446  -0.00006   0.00015   0.00042   0.00056   1.90502
   A97        1.91112  -0.00009   0.00029  -0.00011   0.00017   1.91128
   A98        1.91111  -0.00009   0.00028  -0.00009   0.00018   1.91129
   A99        1.85910  -0.00012  -0.00185  -0.00325  -0.00509   1.85401
   A100       1.94502  -0.00002   0.00038  -0.00019   0.00019   1.94520
   A101       1.93763  -0.00010   0.00070  -0.00102  -0.00032   1.93731
   A102       1.93760  -0.00009   0.00069  -0.00098  -0.00029   1.93731
   A103       1.88093   0.00008  -0.00054   0.00101   0.00047   1.88140
   A104       1.88098   0.00008  -0.00055   0.00097   0.00042   1.88140
   A105       1.87892   0.00006  -0.00077   0.00033  -0.00044   1.87848
   A106       1.91944  -0.00015   0.00145  -0.00166  -0.00021   1.91923
    D1       -0.00029   0.00000  -0.00001   0.00013   0.00012  -0.00017
    D2        2.15629   0.00023   0.00171   0.00472   0.00642   2.16271
    D3       -2.15688  -0.00023  -0.00171  -0.00450  -0.00620  -2.16307
    D4        3.14140   0.00000  -0.00001  -0.00018  -0.00018   3.14122
    D5       -0.98521   0.00023   0.00171   0.00442   0.00612  -0.97909
    D6        0.98481  -0.00023  -0.00170  -0.00480  -0.00650   0.97831
    D7       -3.14152   0.00000   0.00000  -0.00016  -0.00016   3.14150
    D8       -0.00002   0.00000   0.00000   0.00013   0.00013   0.00011
    D9        3.14156   0.00000   0.00000   0.00006   0.00006  -3.14157
   D10       -1.01485   0.00010   0.00099   0.00175   0.00274  -1.01211
   D11        1.01481  -0.00010  -0.00096  -0.00170  -0.00267   1.01214
   D12        1.02419  -0.00051  -0.00073  -0.00914  -0.00988   1.01431
   D13       -3.13222  -0.00042   0.00026  -0.00746  -0.00720  -3.13942
   D14       -1.10256  -0.00061  -0.00169  -0.01091  -0.01261  -1.11517
   D15       -1.02422   0.00052   0.00071   0.00927   0.00998  -1.01424
   D16        1.10256   0.00061   0.00169   0.01096   0.01266   1.11522
   D17        3.13221   0.00042  -0.00026   0.00750   0.00725   3.13946
   D18       -3.14158   0.00000   0.00000   0.00000   0.00000  -3.14158
   D19       -1.01603   0.00014   0.00092   0.00228   0.00321  -1.01282
   D20        1.01611  -0.00015  -0.00090  -0.00238  -0.00328   1.01283
   D21        1.01742  -0.00011  -0.00084  -0.00199  -0.00283   1.01459
   D22       -3.14021   0.00003   0.00008   0.00030   0.00038  -3.13983
   D23       -1.10807  -0.00026  -0.00174  -0.00436  -0.00610  -1.11417
   D24       -1.01744   0.00012   0.00081   0.00206   0.00288  -1.01456
   D25        1.10811   0.00026   0.00174   0.00435   0.00609   1.11420
   D26        3.14025  -0.00003  -0.00008  -0.00031  -0.00040   3.13986
   D27        3.14157   0.00000   0.00000   0.00003   0.00003  -3.14158
   D28       -1.01389   0.00014   0.00099   0.00237   0.00335  -1.01053
   D29        1.01390  -0.00014  -0.00096  -0.00240  -0.00337   1.01054
   D30        1.01298  -0.00010  -0.00101  -0.00164  -0.00266   1.01032
   D31        3.14070   0.00004  -0.00003   0.00069   0.00067   3.14137
   D32       -1.11469  -0.00024  -0.00197  -0.00408  -0.00605  -1.12074
   D33       -1.01307   0.00010   0.00099   0.00180   0.00279  -1.01029
   D34        1.11465   0.00024   0.00198   0.00413   0.00611   1.12076
   D35       -3.14074  -0.00004   0.00003  -0.00064  -0.00061  -3.14136
   D36       -3.14159   0.00000   0.00000   0.00000   0.00000  -3.14159
   D37       -1.01421   0.00014   0.00097   0.00231   0.00328  -1.01093
   D38        1.01427  -0.00014  -0.00095  -0.00240  -0.00335   1.01092
   D39        1.01426  -0.00014  -0.00098  -0.00234  -0.00332   1.01095
   D40       -3.14155   0.00000   0.00000  -0.00003  -0.00004  -3.14158
   D41       -1.11306  -0.00028  -0.00193  -0.00474  -0.00667  -1.11973
   D42       -1.01432   0.00014   0.00095   0.00244   0.00340  -1.01092
   D43        1.11306   0.00028   0.00193   0.00475   0.00668   1.11974
   D44        3.14155   0.00000   0.00000   0.00004   0.00005  -3.14159
   D45       -3.14157   0.00000   0.00000  -0.00001  -0.00001  -3.14158
   D46       -1.01395   0.00014   0.00098   0.00240   0.00338  -1.01057
   D47        1.01405  -0.00015  -0.00095  -0.00250  -0.00346   1.01059
   D48        1.01411  -0.00014  -0.00098  -0.00232  -0.00330   1.01081
   D49       -3.14146   0.00001   0.00000   0.00009   0.00009  -3.14137
   D50       -1.11346  -0.00029  -0.00193  -0.00482  -0.00675  -1.12021
   D51       -1.01412   0.00014   0.00095   0.00241   0.00336  -1.01076
   D52        1.11349   0.00029   0.00193   0.00482   0.00675   1.12024
   D53        3.14150  -0.00001  -0.00001  -0.00009  -0.00009   3.14141
   D54        3.14156   0.00000   0.00000   0.00003   0.00002   3.14159
   D55       -1.01398   0.00014   0.00098   0.00237   0.00335  -1.01063
   D56        1.01399  -0.00014  -0.00095  -0.00243  -0.00338   1.01061
   D57        1.01389  -0.00014  -0.00098  -0.00236  -0.00334   1.01055
   D58        3.14153   0.00000   0.00000  -0.00001  -0.00002   3.14152
   D59       -1.11369  -0.00029  -0.00193  -0.00481  -0.00675  -1.12044
   D60       -1.01400   0.00015   0.00096   0.00250   0.00346  -1.01054
   D61        1.11364   0.00029   0.00193   0.00485   0.00679   1.12043
   D62       -3.14158   0.00000   0.00001   0.00005   0.00005  -3.14153
   D63       -3.14157   0.00000   0.00000  -0.00001  -0.00001  -3.14158
   D64       -1.01391   0.00015   0.00098   0.00241   0.00340  -1.01052
   D65        1.01401  -0.00015  -0.00096  -0.00253  -0.00349   1.01052
   D66        1.01397  -0.00014  -0.00098  -0.00236  -0.00333   1.01064
   D67       -3.14155   0.00000   0.00001   0.00007   0.00007  -3.14148
   D68       -1.11363  -0.00029  -0.00193  -0.00488  -0.00681  -1.12044
   D69       -1.01400   0.00014   0.00095   0.00244   0.00339  -1.01061
   D70        1.11366   0.00029   0.00193   0.00486   0.00680   1.12046
   D71        3.14159   0.00000  -0.00001  -0.00008  -0.00009   3.14150
   D72        3.14159   0.00000   0.00000   0.00000   0.00000  -3.14159
   D73       -1.01388   0.00014   0.00098   0.00238   0.00336  -1.01052
   D74        1.01393  -0.00014  -0.00095  -0.00246  -0.00341   1.01051
   D75        1.01385  -0.00014  -0.00098  -0.00241  -0.00339   1.01046
   D76        3.14156   0.00000   0.00000  -0.00003  -0.00003   3.14153
   D77       -1.11381  -0.00029  -0.00193  -0.00487  -0.00681  -1.12062
   D78       -1.01392   0.00015   0.00096   0.00251   0.00347  -1.01044
   D79        1.11379   0.00029   0.00193   0.00489   0.00683   1.12062
   D80       -3.14158   0.00000   0.00000   0.00005   0.00005  -3.14153
   D81       -3.14158   0.00000   0.00000  -0.00001  -0.00001  -3.14159
   D82       -1.01390   0.00015   0.00098   0.00241   0.00339  -1.01051
   D83        1.01399  -0.00015  -0.00095  -0.00252  -0.00348   1.01051
   D84        1.01393  -0.00014  -0.00098  -0.00238  -0.00337   1.01057
   D85       -3.14158   0.00000   0.00000   0.00004   0.00004  -3.14154
   D86       -1.11369  -0.00029  -0.00193  -0.00490  -0.00683  -1.12052
   D87       -1.01395   0.00014   0.00095   0.00245   0.00341  -1.01054
   D88        1.11372   0.00029   0.00193   0.00488   0.00681   1.12054
   D89       -3.14157   0.00000   0.00000  -0.00006  -0.00006   3.14155
   D90        3.14159   0.00000   0.00000   0.00001   0.00001  -3.14159
   D91       -1.01384   0.00014   0.00098   0.00238   0.00336  -1.01048
   D92        1.01389  -0.00014  -0.00096  -0.00246  -0.00342   1.01048
   D93        1.01384  -0.00014  -0.00098  -0.00241  -0.00339   1.01045
   D94       -3.14159   0.00000   0.00000  -0.00004  -0.00004   3.14156
   D95       -1.11386  -0.00029  -0.00194  -0.00487  -0.00681  -1.12067
   D96       -1.01390   0.00015   0.00096   0.00250   0.00346  -1.01043
   D97        1.11386   0.00029   0.00194   0.00487   0.00682   1.12067
   D98        3.14159   0.00000   0.00000   0.00004   0.00004  -3.14156
   D99       -3.14158   0.00000   0.00000  -0.00002  -0.00002  -3.14159
   D100      -1.01388   0.00014   0.00098   0.00237   0.00335  -1.01054
   D101       1.01397  -0.00014  -0.00096  -0.00248  -0.00344   1.01053
   D102       1.01390  -0.00014  -0.00098  -0.00238  -0.00336   1.01054
   D103       3.14159   0.00000   0.00000   0.00000   0.00000   3.14159
   D104      -1.11374  -0.00029  -0.00194  -0.00484  -0.00679  -1.12053
   D105      -1.01392   0.00014   0.00096   0.00244   0.00340  -1.01052
   D106       1.11377   0.00029   0.00194   0.00483   0.00677   1.12054
   D107      -3.14157   0.00000   0.00000  -0.00002  -0.00002  -3.14159
   D108      -3.14158   0.00000   0.00000  -0.00001  -0.00001  -3.14159
   D109      -1.01378   0.00014   0.00098   0.00231   0.00330  -1.01048
   D110       1.01384  -0.00014  -0.00096  -0.00240  -0.00336   1.01048
   D111       1.01385  -0.00014  -0.00098  -0.00237  -0.00336   1.01049
   D112      -3.14154   0.00000   0.00000  -0.00006  -0.00006   3.14159
   D113      -1.11391  -0.00028  -0.00194  -0.00477  -0.00672  -1.12063
   D114      -1.01387   0.00014   0.00096   0.00244   0.00340  -1.01047
   D115       1.11393   0.00028   0.00194   0.00476   0.00671   1.12063
   D116       3.14155   0.00000   0.00000   0.00005   0.00005  -3.14158
   D117       3.14159   0.00000   0.00000   0.00000   0.00000   3.14159
   D118      -1.01388   0.00014   0.00099   0.00231   0.00330  -1.01058
   D119       1.01393  -0.00014  -0.00096  -0.00240  -0.00337   1.01056
   D120       1.01381  -0.00014  -0.00099  -0.00229  -0.00328   1.01053
   D121       3.14152   0.00000   0.00000   0.00002   0.00002   3.14154
   D122      -1.11385  -0.00028  -0.00195  -0.00469  -0.00664  -1.12050
   D123      -1.01386   0.00014   0.00096   0.00237   0.00333  -1.01053
   D124       1.11385   0.00028   0.00195   0.00468   0.00663   1.12049
   D125      -3.14152   0.00000   0.00000  -0.00003  -0.00003  -3.14155
   D126       3.14159   0.00000   0.00000   0.00000   0.00000   3.14159
   D127      -1.01386   0.00011   0.00100   0.00198   0.00298  -1.01088
   D128       1.01390  -0.00012  -0.00097  -0.00207  -0.00304   1.01086
   D129       1.01373  -0.00013  -0.00099  -0.00220  -0.00320   1.01053
   D130       3.14147  -0.00001   0.00001  -0.00023  -0.00022   3.14125
   D131      -1.11395  -0.00025  -0.00197  -0.00427  -0.00624  -1.12020
   D132      -1.01379   0.00013   0.00097   0.00229   0.00326  -1.01053
   D133       1.11395   0.00024   0.00197   0.00427   0.00624   1.12019
   D134      -3.14147   0.00001  -0.00001   0.00022   0.00021  -3.14126
   D135      -3.14157   0.00000   0.00000  -0.00002  -0.00002  -3.14159
   D136      -1.01241   0.00010   0.00103   0.00167   0.00270  -1.00971
   D137       1.01248  -0.00010  -0.00101  -0.00177  -0.00278   1.00970
   D138       1.01307  -0.00013  -0.00102  -0.00215  -0.00317   1.00990
   D139      -3.14096  -0.00003   0.00001  -0.00047  -0.00045  -3.14141
   D140      -1.11606  -0.00023  -0.00203  -0.00390  -0.00593  -1.12200
   D141      -1.01308   0.00013   0.00100   0.00221   0.00320  -1.00988
   D142       1.11608   0.00023   0.00203   0.00389   0.00592   1.12200
   D143       3.14097   0.00003  -0.00001   0.00046   0.00044   3.14141
   D144      -3.14155   0.00000   0.00000  -0.00005  -0.00005   3.14159
   D145      -1.04468   0.00002   0.00004   0.00041   0.00046  -1.04422
   D146       1.04471  -0.00003  -0.00002  -0.00049  -0.00051   1.04421
   D147       1.01621  -0.00012  -0.00096  -0.00203  -0.00299   1.01322
   D148       3.11308  -0.00010  -0.00092  -0.00156  -0.00248   3.11060
   D149      -1.08071  -0.00015  -0.00098  -0.00247  -0.00345  -1.08416
   D150      -1.01616   0.00012   0.00094   0.00200   0.00294  -1.01322
   D151       1.08071   0.00015   0.00098   0.00247   0.00345   1.08416
   D152      -3.11308   0.00010   0.00092   0.00156   0.00248  -3.11060
         Item               Value     Threshold  Converged?
 Maximum Force            0.003834     0.000450     NO 
 RMS     Force            0.000511     0.000300     NO 
 Maximum Displacement     0.025802     0.001800     NO 
 RMS     Displacement     0.003451     0.001200     NO 
 Predicted change in Energy=-1.840499D-04
 GradGradGradGradGradGradGradGradGradGradGradGradGradGradGradGradGradGrad

 Stoichiometry    C18H36O2
 Framework group  C1[X(C18H36O2)]
 Deg. of freedom   162
 Full point group                 C1      NOp   1
 Largest Abelian subgroup         C1      NOp   1
 Largest concise Abelian subgroup C1      NOp   1
                         Standard orientation:                         
 ---------------------------------------------------------------------
 Center     Atomic      Atomic             Coordinates (Angstroms)
 Number     Number       Type             X           Y           Z
 ---------------------------------------------------------------------
      1          6           0       -9.951445    0.048703   -0.000028
      2          6           0       -8.616899   -0.659314    0.000071
      3          6           0       -7.362433    0.227967    0.000012
      4          6           0       -6.066133   -0.603640    0.000085
      5          6           0       -4.794030    0.264779    0.000041
      6          6           0       -3.491886   -0.558144    0.000095
      7          6           0       -2.220062    0.311035    0.000055
      8          6           0       -0.916861   -0.510404    0.000084
      9          6           0        0.354691    0.359210    0.000039
     10          6           0        1.658361   -0.461515    0.000055
     11          6           0        2.929693    0.408428    0.000012
     12          6           0        4.233566   -0.411970    0.000019
     13          6           0        5.504776    0.458129   -0.000017
     14          6           0        6.808601   -0.362294   -0.000011
     15          6           0        8.079806    0.507745   -0.000042
     16          6           0        9.383424   -0.312762   -0.000028
     17          6           0       10.655246    0.556763   -0.000064
     18          6           0       11.951051   -0.271084   -0.000052
     19          8           0       -9.846817    1.423371    0.000054
     20          8           0      -11.051581   -0.514616   -0.000378
     21          1           0       -8.616485   -1.324994    0.874262
     22          1           0       -8.616454   -1.325182   -0.873975
     23          1           0       -7.379994    0.886787   -0.876839
     24          1           0       -7.380014    0.886940    0.876748
     25          1           0       -6.053895   -1.264212    0.880468
     26          1           0       -6.053874   -1.264344   -0.880203
     27          1           0       -4.806154    0.924979   -0.880190
     28          1           0       -4.806166    0.925104    0.880182
     29          1           0       -3.479876   -1.218421    0.880506
     30          1           0       -3.479865   -1.218535   -0.880235
     31          1           0       -2.232270    0.971428   -0.880254
     32          1           0       -2.232265    0.971515    0.880302
     33          1           0       -0.904504   -1.170803    0.880427
     34          1           0       -0.904514   -1.170898   -0.880192
     35          1           0        0.342213    1.019665   -0.880264
     36          1           0        0.342231    1.019744    0.880288
     37          1           0        1.670956   -1.121961    0.880372
     38          1           0        1.670939   -1.122037   -0.880211
     39          1           0        2.917042    1.068905   -0.880286
     40          1           0        2.917064    1.068969    0.880267
     41          1           0        4.246273   -1.072440    0.880324
     42          1           0        4.246255   -1.072501   -0.880245
     43          1           0        5.492083    1.118607   -0.880321
     44          1           0        5.492103    1.118663    0.880250
     45          1           0        6.821291   -1.022768    0.880292
     46          1           0        6.821276   -1.022819   -0.880280
     47          1           0        8.067152    1.168215   -0.880404
     48          1           0        8.067163    1.168274    0.880280
     49          1           0        9.397059   -0.973347    0.880326
     50          1           0        9.397045   -0.973415   -0.880338
     51          1           0       10.641047    1.216704   -0.879724
     52          1           0       10.641063    1.216769    0.879551
     53          1           0       12.838200    0.372875   -0.000084
     54          1           0       12.005251   -0.916604    0.885574
     55          1           0       12.005231   -0.916666   -0.885634
     56          1           0      -10.742225    1.827969   -0.000101
 ---------------------------------------------------------------------
 Rotational constants (GHZ):      3.4182962      0.0334443      0.0332359
 Standard basis: 6-31G (6D, 7F)
 There are   252 symmetry adapted cartesian basis functions of A   symmetry.
 There are   252 symmetry adapted basis functions of A   symmetry.
   252 basis functions,   584 primitive gaussians,   252 cartesian basis functions
    80 alpha electrons       80 beta electrons
       nuclear repulsion energy      1347.1249632369 Hartrees.
 NAtoms=   56 NActive=   56 NUniq=   56 SFac= 1.00D+00 NAtFMM=   60 NAOKFM=F Big=F
 Integral buffers will be    262144 words long.
 Raffenetti 2 integral format.
 Two-electron integral symmetry is turned on.
 One-electron integrals computed using PRISM.
 NBasis=   252 RedAO= T EigKep=  3.30D-03  NBF=   252
 NBsUse=   252 1.00D-06 EigRej= -1.00D+00 NBFU=   252
 Initial guess from the checkpoint file:  "C:\Users\GHS Azim Shah\Desktop\comp9.chk"
 B after Tr=     0.000000    0.000000    0.000000
         Rot=    1.000000   -0.000095   -0.000001   -0.000018 Ang=  -0.01 deg.
 ExpMin= 1.61D-01 ExpMax= 5.48D+03 ExpMxC= 8.25D+02 IAcc=1 IRadAn=         1 AccDes= 0.00D+00
 Harris functional with IExCor=  402 and IRadAn=       1 diagonalized for initial guess.
 HarFok:  IExCor=  402 AccDes= 0.00D+00 IRadAn=         1 IDoV= 1 UseB2=F ITyADJ=14
 ICtDFT=  3500011 ScaDFX=  1.000000  1.000000  1.000000  1.000000
 FoFCou: FMM=F IPFlag=           0 FMFlag=      100000 FMFlg1=           0
         NFxFlg=           0 DoJE=T BraDBF=F KetDBF=T FulRan=T
         wScrn=  0.000000 ICntrl=     500 IOpCl=  0 I1Cent=   200000004 NGrid=           0
         NMat0=    1 NMatS0=      1 NMatT0=    0 NMatD0=    1 NMtDS0=    0 NMtDT0=    0
 Petite list used in FoFCou.
 Requested convergence on RMS density matrix=1.00D-08 within 128 cycles.
 Requested convergence on MAX density matrix=1.00D-06.
 Requested convergence on             energy=1.00D-06.
 No special actions if energy rises.
 Integral accuracy reduced to 1.0D-05 until final iterations.
 Initial convergence to 1.0D-05 achieved.  Increase integral accuracy.
 SCF Done:  E(RB3LYP) =  -857.869651003     A.U. after   10 cycles
            NFock= 10  Conv=0.84D-08     -V/T= 2.0059
 Calling FoFJK, ICntrl=      2127 FMM=F ISym2X=0 I1Cent= 0 IOpClX= 0 NMat=1 NMatS=1 NMatT=0.
 ***** Axes restored to original set *****
 -------------------------------------------------------------------
 Center     Atomic                   Forces (Hartrees/Bohr)
 Number     Number              X              Y              Z
 -------------------------------------------------------------------
      1        6          -0.001061771    0.002863135    0.000030080
      2        6          -0.000127034   -0.001282725   -0.000009178
      3        6          -0.000348107    0.000775218   -0.000000033
      4        6           0.000052956   -0.000775325   -0.000000278
      5        6           0.000132826    0.000752873    0.000000543
      6        6          -0.000063901   -0.000742435   -0.000000401
      7        6           0.000078580    0.000739406    0.000000081
      8        6          -0.000064116   -0.000740059   -0.000000359
      9        6           0.000069718    0.000738605    0.000000152
     10        6          -0.000071392   -0.000741188   -0.000000320
     11        6           0.000061581    0.000746404    0.000000084
     12        6          -0.000084225   -0.000753279   -0.000000035
     13        6           0.000045350    0.000769263   -0.000000022
     14        6          -0.000111154   -0.000776309    0.000000042
     15        6           0.000065501    0.000801638   -0.000000050
     16        6          -0.000150797   -0.000814272   -0.000000028
     17        6           0.000013625    0.000666870    0.000000205
     18        6          -0.000311762   -0.000227542   -0.000000270
     19        8           0.000549641   -0.001944526   -0.000008132
     20        8           0.001209878   -0.000654215   -0.000011303
     21        1          -0.000087089    0.000243568   -0.000120872
     22        1          -0.000090525    0.000241441    0.000119951
     23        1           0.000062833   -0.000203462    0.000113784
     24        1           0.000063633   -0.000202106   -0.000112906
     25        1           0.000007110    0.000119386   -0.000149897
     26        1           0.000006953    0.000117398    0.000148134
     27        1          -0.000027277   -0.000120282    0.000131298
     28        1          -0.000026858   -0.000117819   -0.000129625
     29        1           0.000014839    0.000137703   -0.000135303
     30        1           0.000014516    0.000135450    0.000133640
     31        1          -0.000013509   -0.000137021    0.000138179
     32        1          -0.000013268   -0.000135057   -0.000136393
     33        1           0.000012408    0.000137911   -0.000137140
     34        1           0.000012295    0.000135550    0.000135497
     35        1          -0.000013247   -0.000138096    0.000139032
     36        1          -0.000013073   -0.000135845   -0.000137164
     37        1           0.000013055    0.000138483   -0.000137813
     38        1           0.000012846    0.000136411    0.000136282
     39        1          -0.000012805   -0.000138016    0.000139044
     40        1          -0.000012651   -0.000136003   -0.000137335
     41        1           0.000013320    0.000137696   -0.000137627
     42        1           0.000013056    0.000135529    0.000135909
     43        1          -0.000011970   -0.000136269    0.000137360
     44        1          -0.000011843   -0.000134373   -0.000135744
     45        1           0.000012699    0.000134689   -0.000133590
     46        1           0.000012467    0.000132899    0.000132028
     47        1          -0.000010244   -0.000131571    0.000126153
     48        1          -0.000010033   -0.000129652   -0.000124545
     49        1           0.000017831    0.000132342   -0.000125292
     50        1           0.000017670    0.000130101    0.000123553
     51        1          -0.000043717   -0.000130739    0.000114007
     52        1          -0.000043676   -0.000129007   -0.000112737
     53        1           0.000019994    0.000020307    0.000000071
     54        1           0.000059476    0.000052484   -0.000035667
     55        1           0.000059309    0.000052057    0.000035326
     56        1           0.000110077    0.000382379   -0.000000374
 -------------------------------------------------------------------
 Cartesian Forces:  Max     0.002863135 RMS     0.000403594

 GradGradGradGradGradGradGradGradGradGradGradGradGradGradGradGradGradGrad
 Berny optimization.
 Using GEDIIS/GDIIS optimizer.
 FormGI is forming the generalized inverse of G from B-inverse, IUseBI=4.
 Internal  Forces:  Max     0.001565398 RMS     0.000188220
 Search for a local minimum.
 Step number   4 out of a maximum of  323
 All quantities printed in internal units (Hartrees-Bohrs-Radians)
 Mixed Optimization -- En-DIIS/RFO-DIIS
 Swapping is turned off.
 Update second derivatives using D2CorX and points    2    3    4
 DE= -2.13D-04 DEPred=-1.84D-04 R= 1.16D+00
 TightC=F SS=  1.41D+00  RLast= 6.56D-02 DXNew= 1.4270D+00 1.9690D-01
 Trust test= 1.16D+00 RLast= 6.56D-02 DXMaxT set to 8.49D-01
 ITU=  1  1  1  0
     Eigenvalues ---    0.00461   0.00461   0.00461   0.00461   0.00461
     Eigenvalues ---    0.00461   0.00462   0.00462   0.00462   0.00462
     Eigenvalues ---    0.00462   0.00462   0.00462   0.00462   0.00462
     Eigenvalues ---    0.00462   0.00647   0.01086   0.02512   0.03525
     Eigenvalues ---    0.03526   0.03526   0.03527   0.03528   0.03528
     Eigenvalues ---    0.03528   0.03528   0.03528   0.03530   0.03531
     Eigenvalues ---    0.03534   0.03559   0.03564   0.03643   0.03696
     Eigenvalues ---    0.04251   0.04880   0.04880   0.04881   0.04881
     Eigenvalues ---    0.04881   0.04881   0.04881   0.04881   0.04881
     Eigenvalues ---    0.04882   0.04882   0.04888   0.04889   0.04907
     Eigenvalues ---    0.05249   0.05530   0.05592   0.08312   0.08454
     Eigenvalues ---    0.08467   0.08509   0.08514   0.08518   0.08521
     Eigenvalues ---    0.08521   0.08521   0.08522   0.08522   0.08522
     Eigenvalues ---    0.08523   0.08523   0.08526   0.10194   0.12171
     Eigenvalues ---    0.12280   0.12287   0.12321   0.12324   0.12327
     Eigenvalues ---    0.12329   0.12329   0.12329   0.12330   0.12330
     Eigenvalues ---    0.12330   0.12331   0.12331   0.12332   0.13297
     Eigenvalues ---    0.15978   0.16000   0.16022   0.16083   0.21487
     Eigenvalues ---    0.21901   0.21905   0.21911   0.21912   0.21913
     Eigenvalues ---    0.21913   0.21913   0.21913   0.21913   0.21913
     Eigenvalues ---    0.21913   0.21913   0.21920   0.21968   0.22437
     Eigenvalues ---    0.25093   0.26050   0.30064   0.30072   0.30074
     Eigenvalues ---    0.30075   0.30076   0.30076   0.30078   0.30079
     Eigenvalues ---    0.30080   0.30080   0.30080   0.30083   0.30084
     Eigenvalues ---    0.30084   0.30202   0.31503   0.32241   0.32251
     Eigenvalues ---    0.32278   0.32280   0.32280   0.32280   0.32280
     Eigenvalues ---    0.32280   0.32281   0.32281   0.32281   0.32281
     Eigenvalues ---    0.32281   0.32281   0.32281   0.32281   0.32281
     Eigenvalues ---    0.32281   0.32284   0.32285   0.32285   0.32287
     Eigenvalues ---    0.32287   0.32287   0.32287   0.32287   0.32287
     Eigenvalues ---    0.32287   0.32287   0.32287   0.32287   0.32287
     Eigenvalues ---    0.32287   0.32287   0.33714   0.37215   0.52952
     Eigenvalues ---    0.53936   1.00245
 En-DIIS/RFO-DIIS IScMMF=        0 using points:     4    3
 RFO step:  Lambda=-1.94271437D-05.
 DidBck=F Rises=F RFO-DIIS coefs:    1.19254   -0.19254
 Iteration  1 RMS(Cart)=  0.00270250 RMS(Int)=  0.00000170
 Iteration  2 RMS(Cart)=  0.00000283 RMS(Int)=  0.00000107
 Iteration  3 RMS(Cart)=  0.00000000 RMS(Int)=  0.00000107
 Variable       Old X    -DE/DX   Delta X   Delta X   Delta X     New X
                                 (Linear)    (Quad)   (Total)
    R1        2.85486  -0.00100   0.00033  -0.00391  -0.00358   2.85128
    R2        2.60526   0.00157   0.00148   0.00257   0.00405   2.60931
    R3        2.33565  -0.00137  -0.00050  -0.00111  -0.00161   2.33404
    R4        2.90364  -0.00048  -0.00159  -0.00072  -0.00231   2.90133
    R5        2.07641   0.00024   0.00087   0.00022   0.00109   2.07750
    R6        2.07641   0.00024   0.00088   0.00021   0.00108   2.07749
    R7        2.91040  -0.00035  -0.00068  -0.00077  -0.00145   2.90895
    R8        2.07287   0.00021   0.00039   0.00040   0.00079   2.07365
    R9        2.07287   0.00021   0.00040   0.00039   0.00078   2.07365
   R10        2.91067  -0.00047  -0.00051  -0.00134  -0.00185   2.90882
   R11        2.08005   0.00019   0.00039   0.00037   0.00075   2.08081
   R12        2.08006   0.00019   0.00039   0.00035   0.00075   2.08081
   R13        2.91090  -0.00047  -0.00061  -0.00127  -0.00188   2.90902
   R14        2.07940   0.00018   0.00043   0.00028   0.00072   2.08012
   R15        2.07941   0.00018   0.00044   0.00027   0.00071   2.08012
   R16        2.91104  -0.00048  -0.00059  -0.00131  -0.00190   2.90914
   R17        2.07976   0.00019   0.00043   0.00033   0.00077   2.08052
   R18        2.07976   0.00019   0.00044   0.00032   0.00076   2.08052
   R19        2.91110  -0.00048  -0.00058  -0.00134  -0.00192   2.90917
   R20        2.07974   0.00019   0.00043   0.00034   0.00077   2.08051
   R21        2.07974   0.00019   0.00044   0.00033   0.00076   2.08051
   R22        2.91108  -0.00049  -0.00058  -0.00135  -0.00193   2.90915
   R23        2.07980   0.00019   0.00043   0.00034   0.00077   2.08057
   R24        2.07981   0.00019   0.00044   0.00033   0.00076   2.08057
   R25        2.91113  -0.00049  -0.00058  -0.00135  -0.00193   2.90919
   R26        2.07981   0.00019   0.00043   0.00035   0.00078   2.08058
   R27        2.07981   0.00019   0.00044   0.00033   0.00077   2.08058
   R28        2.91109  -0.00049  -0.00059  -0.00134  -0.00193   2.90916
   R29        2.07982   0.00019   0.00043   0.00034   0.00077   2.08059
   R30        2.07983   0.00019   0.00044   0.00033   0.00077   2.08059
   R31        2.91112  -0.00048  -0.00059  -0.00133  -0.00191   2.90921
   R32        2.07983   0.00019   0.00043   0.00035   0.00078   2.08060
   R33        2.07983   0.00019   0.00044   0.00033   0.00077   2.08060
   R34        2.91107  -0.00047  -0.00060  -0.00129  -0.00189   2.90918
   R35        2.07983   0.00019   0.00043   0.00034   0.00077   2.08060
   R36        2.07984   0.00019   0.00044   0.00033   0.00076   2.08060
   R37        2.91107  -0.00046  -0.00062  -0.00122  -0.00183   2.90924
   R38        2.07984   0.00019   0.00043   0.00034   0.00077   2.08061
   R39        2.07985   0.00019   0.00044   0.00032   0.00076   2.08061
   R40        2.91099  -0.00043  -0.00066  -0.00108  -0.00173   2.90926
   R41        2.07983   0.00019   0.00043   0.00032   0.00075   2.08059
   R42        2.07984   0.00019   0.00044   0.00031   0.00075   2.08059
   R43        2.91082  -0.00044  -0.00074  -0.00106  -0.00180   2.90903
   R44        2.07992   0.00018   0.00045   0.00028   0.00073   2.08065
   R45        2.07992   0.00018   0.00045   0.00027   0.00072   2.08065
   R46        2.91141  -0.00038  -0.00067  -0.00090  -0.00157   2.90984
   R47        2.08006   0.00018   0.00045   0.00028   0.00073   2.08079
   R48        2.08007   0.00018   0.00046   0.00027   0.00072   2.08079
   R49        2.90578  -0.00020  -0.00097  -0.00002  -0.00098   2.90480
   R50        2.07829   0.00017   0.00048   0.00023   0.00071   2.07900
   R51        2.07830   0.00017   0.00049   0.00022   0.00070   2.07900
   R52        2.07157   0.00000   0.00046  -0.00040   0.00006   2.07163
   R53        2.07351   0.00006   0.00038  -0.00012   0.00025   2.07376
   R54        2.07351   0.00006   0.00038  -0.00013   0.00025   2.07377
   R55        1.85680  -0.00024  -0.00014  -0.00036  -0.00051   1.85629
    A1        1.98260  -0.00068  -0.00027  -0.00353  -0.00379   1.97881
    A2        2.18058   0.00026   0.00137   0.00075   0.00211   2.18270
    A3        2.12000   0.00042  -0.00110   0.00278   0.00168   2.12168
    A4        2.03821  -0.00024   0.00151  -0.00140   0.00010   2.03831
    A5        1.85909   0.00001   0.00080  -0.00108  -0.00028   1.85881
    A6        1.85909   0.00001   0.00079  -0.00113  -0.00033   1.85875
    A7        1.92790   0.00016  -0.00035   0.00174   0.00138   1.92928
    A8        1.92792   0.00016  -0.00035   0.00174   0.00139   1.92930
    A9        1.83976  -0.00011  -0.00277   0.00010  -0.00267   1.83709
   A10        1.95559  -0.00004   0.00029   0.00022   0.00050   1.95609
   A11        1.91111   0.00007   0.00020   0.00084   0.00103   1.91215
   A12        1.91112   0.00007   0.00020   0.00083   0.00103   1.91215
   A13        1.91540  -0.00003   0.00015  -0.00054  -0.00039   1.91501
   A14        1.91541  -0.00003   0.00015  -0.00056  -0.00041   1.91500
   A15        1.85235  -0.00005  -0.00105  -0.00083  -0.00188   1.85047
   A16        1.97220   0.00006   0.00068   0.00041   0.00109   1.97330
   A17        1.91075  -0.00002  -0.00003  -0.00008  -0.00012   1.91063
   A18        1.91075  -0.00002  -0.00003  -0.00010  -0.00013   1.91063
   A19        1.90625  -0.00002   0.00014  -0.00015  -0.00001   1.90624
   A20        1.90626  -0.00002   0.00015  -0.00017  -0.00002   1.90624
   A21        1.85386   0.00001  -0.00101   0.00006  -0.00095   1.85292
   A22        1.97900  -0.00001   0.00083  -0.00006   0.00078   1.97977
   A23        1.90625   0.00000   0.00004  -0.00013  -0.00009   1.90616
   A24        1.90626   0.00000   0.00004  -0.00015  -0.00011   1.90615
   A25        1.90696   0.00002   0.00004   0.00016   0.00019   1.90716
   A26        1.90698   0.00002   0.00005   0.00013   0.00018   1.90715
   A27        1.85425  -0.00001  -0.00112   0.00005  -0.00107   1.85318
   A28        1.97849  -0.00004   0.00079  -0.00015   0.00063   1.97912
   A29        1.90685   0.00002   0.00005   0.00009   0.00014   1.90699
   A30        1.90686   0.00002   0.00006   0.00007   0.00013   1.90698
   A31        1.90659   0.00001   0.00005   0.00004   0.00009   1.90668
   A32        1.90660   0.00001   0.00005   0.00003   0.00008   1.90668
   A33        1.85435  -0.00002  -0.00112  -0.00006  -0.00118   1.85317
   A34        1.97967  -0.00004   0.00086  -0.00020   0.00067   1.98033
   A35        1.90650   0.00001   0.00003   0.00006   0.00009   1.90659
   A36        1.90651   0.00001   0.00003   0.00004   0.00008   1.90658
   A37        1.90643   0.00002   0.00004   0.00008   0.00011   1.90654
   A38        1.90644   0.00002   0.00004   0.00006   0.00010   1.90654
   A39        1.85410  -0.00002  -0.00113  -0.00003  -0.00116   1.85294
   A40        1.97934  -0.00005   0.00081  -0.00022   0.00059   1.97992
   A41        1.90655   0.00002   0.00004   0.00008   0.00012   1.90667
   A42        1.90655   0.00002   0.00005   0.00006   0.00011   1.90666
   A43        1.90656   0.00002   0.00004   0.00008   0.00012   1.90668
   A44        1.90656   0.00002   0.00005   0.00006   0.00011   1.90667
   A45        1.85411  -0.00002  -0.00113  -0.00003  -0.00116   1.85295
   A46        1.97989  -0.00004   0.00087  -0.00023   0.00064   1.98053
   A47        1.90649   0.00002   0.00003   0.00007   0.00010   1.90659
   A48        1.90650   0.00002   0.00004   0.00005   0.00009   1.90658
   A49        1.90637   0.00002   0.00003   0.00008   0.00011   1.90648
   A50        1.90638   0.00002   0.00004   0.00006   0.00010   1.90648
   A51        1.85400  -0.00002  -0.00114  -0.00002  -0.00116   1.85284
   A52        1.97963  -0.00005   0.00083  -0.00024   0.00059   1.98022
   A53        1.90646   0.00002   0.00004   0.00008   0.00012   1.90658
   A54        1.90647   0.00002   0.00005   0.00007   0.00011   1.90658
   A55        1.90652   0.00002   0.00004   0.00007   0.00011   1.90664
   A56        1.90653   0.00002   0.00005   0.00006   0.00010   1.90663
   A57        1.85403  -0.00002  -0.00113  -0.00003  -0.00116   1.85287
   A58        1.97988  -0.00004   0.00086  -0.00019   0.00067   1.98055
   A59        1.90649   0.00001   0.00003   0.00006   0.00009   1.90659
   A60        1.90650   0.00001   0.00004   0.00005   0.00008   1.90658
   A61        1.90638   0.00002   0.00004   0.00007   0.00010   1.90648
   A62        1.90639   0.00001   0.00004   0.00005   0.00009   1.90648
   A63        1.85398  -0.00002  -0.00114  -0.00003  -0.00117   1.85281
   A64        1.97975  -0.00004   0.00082  -0.00015   0.00067   1.98042
   A65        1.90642   0.00001   0.00004   0.00007   0.00011   1.90653
   A66        1.90643   0.00001   0.00005   0.00005   0.00010   1.90653
   A67        1.90651   0.00001   0.00005   0.00005   0.00009   1.90661
   A68        1.90652   0.00001   0.00005   0.00003   0.00008   1.90660
   A69        1.85400  -0.00002  -0.00113  -0.00004  -0.00117   1.85282
   A70        1.97972  -0.00001   0.00081  -0.00001   0.00080   1.98053
   A71        1.90653   0.00001   0.00005   0.00003   0.00007   1.90660
   A72        1.90653   0.00001   0.00005   0.00001   0.00006   1.90659
   A73        1.90643   0.00001   0.00005   0.00002   0.00007   1.90649
   A74        1.90643   0.00001   0.00005   0.00000   0.00006   1.90649
   A75        1.85399  -0.00002  -0.00114  -0.00005  -0.00119   1.85280
   A76        1.97975   0.00000   0.00074   0.00013   0.00087   1.98062
   A77        1.90643   0.00000   0.00006   0.00000   0.00006   1.90648
   A78        1.90643   0.00000   0.00007  -0.00002   0.00005   1.90648
   A79        1.90651   0.00000   0.00007  -0.00002   0.00005   1.90656
   A80        1.90651   0.00000   0.00007  -0.00003   0.00004   1.90656
   A81        1.85400  -0.00001  -0.00113  -0.00008  -0.00121   1.85279
   A82        1.97964   0.00005   0.00066   0.00043   0.00109   1.98073
   A83        1.90652  -0.00001   0.00007  -0.00005   0.00002   1.90654
   A84        1.90653  -0.00001   0.00007  -0.00006   0.00001   1.90653
   A85        1.90645  -0.00001   0.00010  -0.00010   0.00001   1.90645
   A86        1.90645  -0.00001   0.00011  -0.00011   0.00000   1.90645
   A87        1.85406  -0.00001  -0.00114  -0.00014  -0.00128   1.85278
   A88        1.98014   0.00004   0.00051   0.00049   0.00100   1.98114
   A89        1.90728   0.00000   0.00015  -0.00005   0.00010   1.90739
   A90        1.90729  -0.00001   0.00016  -0.00007   0.00009   1.90738
   A91        1.90552  -0.00001   0.00009  -0.00012  -0.00003   1.90549
   A92        1.90552  -0.00001   0.00010  -0.00014  -0.00004   1.90548
   A93        1.85385  -0.00001  -0.00111  -0.00017  -0.00128   1.85257
   A94        1.97339   0.00008   0.00061   0.00062   0.00123   1.97462
   A95        1.90501  -0.00004   0.00010  -0.00038  -0.00028   1.90473
   A96        1.90502  -0.00004   0.00011  -0.00040  -0.00030   1.90473
   A97        1.91128   0.00000   0.00003   0.00024   0.00027   1.91156
   A98        1.91129   0.00000   0.00003   0.00023   0.00026   1.91155
   A99        1.85401  -0.00001  -0.00098  -0.00038  -0.00136   1.85265
   A100       1.94520   0.00001   0.00004   0.00026   0.00030   1.94550
   A101       1.93731   0.00007  -0.00006   0.00066   0.00060   1.93791
   A102       1.93731   0.00006  -0.00006   0.00065   0.00060   1.93791
   A103       1.88140  -0.00004   0.00009  -0.00060  -0.00051   1.88090
   A104       1.88140  -0.00004   0.00008  -0.00059  -0.00051   1.88089
   A105       1.87848  -0.00006  -0.00009  -0.00048  -0.00057   1.87791
   A106       1.91923  -0.00060  -0.00004  -0.00403  -0.00407   1.91516
    D1       -0.00017  -0.00001   0.00002  -0.00059  -0.00057  -0.00074
    D2        2.16271   0.00005   0.00124  -0.00014   0.00110   2.16381
    D3       -2.16307  -0.00006  -0.00119  -0.00100  -0.00220  -2.16527
    D4        3.14122   0.00001  -0.00004   0.00061   0.00058  -3.14139
    D5       -0.97909   0.00006   0.00118   0.00106   0.00224  -0.97684
    D6        0.97831  -0.00005  -0.00125   0.00020  -0.00105   0.97726
    D7        3.14150   0.00001  -0.00003   0.00059   0.00056  -3.14112
    D8        0.00011   0.00000   0.00002  -0.00057  -0.00054  -0.00044
    D9       -3.14157   0.00000   0.00001   0.00000   0.00001  -3.14156
   D10       -1.01211  -0.00001   0.00053   0.00004   0.00057  -1.01154
   D11        1.01214   0.00001  -0.00051  -0.00001  -0.00053   1.01161
   D12        1.01431   0.00003  -0.00190   0.00107  -0.00083   1.01348
   D13       -3.13942   0.00002  -0.00139   0.00112  -0.00027  -3.13969
   D14       -1.11517   0.00004  -0.00243   0.00106  -0.00136  -1.11654
   D15       -1.01424  -0.00003   0.00192  -0.00114   0.00078  -1.01346
   D16        1.11522  -0.00004   0.00244  -0.00109   0.00134   1.11656
   D17        3.13946  -0.00002   0.00140  -0.00115   0.00024   3.13971
   D18       -3.14158   0.00000   0.00000  -0.00001  -0.00001   3.14159
   D19       -1.01282   0.00001   0.00062   0.00002   0.00064  -1.01219
   D20        1.01283  -0.00001  -0.00063  -0.00001  -0.00064   1.01219
   D21        1.01459  -0.00005  -0.00054  -0.00085  -0.00139   1.01320
   D22       -3.13983  -0.00004   0.00007  -0.00082  -0.00074  -3.14057
   D23       -1.11417  -0.00005  -0.00117  -0.00084  -0.00202  -1.11619
   D24       -1.01456   0.00005   0.00055   0.00079   0.00135  -1.01321
   D25        1.11420   0.00005   0.00117   0.00082   0.00199   1.11619
   D26        3.13986   0.00004  -0.00008   0.00080   0.00072   3.14058
   D27       -3.14158   0.00000   0.00001  -0.00001  -0.00001  -3.14159
   D28       -1.01053   0.00001   0.00065   0.00006   0.00071  -1.00983
   D29        1.01054  -0.00001  -0.00065  -0.00004  -0.00069   1.00985
   D30        1.01032  -0.00001  -0.00051  -0.00008  -0.00059   1.00973
   D31        3.14137   0.00000   0.00013  -0.00001   0.00012   3.14149
   D32       -1.12074  -0.00001  -0.00117  -0.00011  -0.00127  -1.12202
   D33       -1.01029   0.00000   0.00054   0.00002   0.00056  -1.00973
   D34        1.12076   0.00001   0.00118   0.00010   0.00127   1.12203
   D35       -3.14136   0.00000  -0.00012   0.00000  -0.00012  -3.14148
   D36       -3.14159   0.00000   0.00000   0.00000   0.00000  -3.14159
   D37       -1.01093   0.00000   0.00063   0.00001   0.00064  -1.01029
   D38        1.01092   0.00000  -0.00064   0.00002  -0.00062   1.01030
   D39        1.01095   0.00000  -0.00064   0.00008  -0.00055   1.01039
   D40       -3.14158   0.00001  -0.00001   0.00010   0.00009  -3.14149
   D41       -1.11973   0.00000  -0.00128   0.00011  -0.00118  -1.12090
   D42       -1.01092   0.00000   0.00065  -0.00013   0.00052  -1.01040
   D43        1.11974   0.00000   0.00129  -0.00012   0.00117   1.12090
   D44       -3.14159  -0.00001   0.00001  -0.00011  -0.00010   3.14149
   D45       -3.14158   0.00000   0.00000  -0.00001  -0.00001  -3.14159
   D46       -1.01057   0.00000   0.00065  -0.00001   0.00065  -1.00992
   D47        1.01059   0.00000  -0.00067   0.00002  -0.00065   1.00994
   D48        1.01081  -0.00001  -0.00064  -0.00005  -0.00069   1.01012
   D49       -3.14137   0.00000   0.00002  -0.00004  -0.00003  -3.14140
   D50       -1.12021  -0.00001  -0.00130  -0.00002  -0.00132  -1.12153
   D51       -1.01076   0.00000   0.00065  -0.00001   0.00063  -1.01013
   D52        1.12024   0.00001   0.00130  -0.00001   0.00129   1.12154
   D53        3.14141   0.00000  -0.00002   0.00002   0.00000   3.14140
   D54        3.14159   0.00000   0.00000   0.00000   0.00000   3.14159
   D55       -1.01063   0.00000   0.00065   0.00000   0.00065  -1.00998
   D56        1.01061   0.00000  -0.00065   0.00004  -0.00062   1.00999
   D57        1.01055   0.00000  -0.00064   0.00000  -0.00064   1.00990
   D58        3.14152   0.00000   0.00000   0.00000   0.00000   3.14151
   D59       -1.12044  -0.00001  -0.00130   0.00004  -0.00126  -1.12170
   D60       -1.01054   0.00000   0.00067  -0.00004   0.00063  -1.00992
   D61        1.12043   0.00001   0.00131  -0.00004   0.00127   1.12170
   D62       -3.14153   0.00000   0.00001   0.00000   0.00001  -3.14152
   D63       -3.14158   0.00000   0.00000  -0.00001  -0.00001   3.14159
   D64       -1.01052   0.00000   0.00065  -0.00001   0.00064  -1.00987
   D65        1.01052   0.00000  -0.00067   0.00003  -0.00064   1.00988
   D66        1.01064   0.00000  -0.00064  -0.00001  -0.00066   1.00998
   D67       -3.14148   0.00000   0.00001  -0.00001   0.00000  -3.14148
   D68       -1.12044  -0.00001  -0.00131   0.00003  -0.00129  -1.12173
   D69       -1.01061   0.00000   0.00065  -0.00005   0.00061  -1.01000
   D70        1.12046   0.00001   0.00131  -0.00005   0.00126   1.12172
   D71        3.14150   0.00000  -0.00002  -0.00001  -0.00002   3.14148
   D72       -3.14159   0.00000   0.00000   0.00000   0.00000   3.14159
   D73       -1.01052   0.00000   0.00065  -0.00001   0.00064  -1.00988
   D74        1.01051   0.00000  -0.00066   0.00004  -0.00062   1.00989
   D75        1.01046   0.00000  -0.00065   0.00000  -0.00065   1.00981
   D76        3.14153   0.00000  -0.00001   0.00000  -0.00001   3.14152
   D77       -1.12062  -0.00001  -0.00131   0.00005  -0.00127  -1.12188
   D78       -1.01044   0.00000   0.00067  -0.00005   0.00062  -1.00983
   D79        1.12062   0.00001   0.00131  -0.00005   0.00126   1.12188
   D80       -3.14153   0.00000   0.00001  -0.00001   0.00000  -3.14152
   D81       -3.14159   0.00000   0.00000  -0.00001  -0.00001   3.14159
   D82       -1.01051   0.00000   0.00065   0.00000   0.00065  -1.00986
   D83        1.01051   0.00000  -0.00067   0.00002  -0.00065   1.00986
   D84        1.01057   0.00000  -0.00065  -0.00001  -0.00066   1.00991
   D85       -3.14154   0.00000   0.00001  -0.00001   0.00000  -3.14153
   D86       -1.12052  -0.00001  -0.00132   0.00002  -0.00129  -1.12182
   D87       -1.01054   0.00000   0.00066  -0.00004   0.00062  -1.00993
   D88        1.12054   0.00001   0.00131  -0.00004   0.00127   1.12181
   D89        3.14155   0.00000  -0.00001  -0.00001  -0.00002   3.14153
   D90       -3.14159   0.00000   0.00000  -0.00001  -0.00001   3.14159
   D91       -1.01048   0.00000   0.00065   0.00000   0.00065  -1.00983
   D92        1.01048   0.00000  -0.00066   0.00002  -0.00064   1.00984
   D93        1.01045   0.00000  -0.00065  -0.00001  -0.00066   1.00980
   D94        3.14156   0.00000  -0.00001   0.00000   0.00000   3.14156
   D95       -1.12067  -0.00001  -0.00131   0.00002  -0.00129  -1.12196
   D96       -1.01043   0.00000   0.00067  -0.00004   0.00063  -1.00981
   D97        1.12067   0.00001   0.00131  -0.00003   0.00128   1.12196
   D98       -3.14156   0.00000   0.00001  -0.00001  -0.00001  -3.14156
   D99       -3.14159   0.00000   0.00000   0.00000   0.00000   3.14159
   D100      -1.01054   0.00001   0.00064   0.00003   0.00068  -1.00986
   D101       1.01053  -0.00001  -0.00066  -0.00001  -0.00067   1.00986
   D102       1.01054   0.00000  -0.00065  -0.00002  -0.00067   1.00987
   D103       3.14159   0.00000   0.00000   0.00001   0.00001  -3.14158
   D104      -1.12053  -0.00001  -0.00131  -0.00003  -0.00133  -1.12186
   D105      -1.01052   0.00000   0.00066  -0.00002   0.00064  -1.00988
   D106       1.12054   0.00001   0.00130   0.00002   0.00132   1.12186
   D107      -3.14159   0.00000   0.00000  -0.00002  -0.00003   3.14157
   D108      -3.14159   0.00000   0.00000   0.00000  -0.00001   3.14159
   D109      -1.01048   0.00001   0.00063   0.00007   0.00070  -1.00978
   D110       1.01048  -0.00001  -0.00065  -0.00004  -0.00069   1.00979
   D111       1.01049  -0.00001  -0.00065  -0.00004  -0.00069   1.00980
   D112       3.14159   0.00000  -0.00001   0.00003   0.00001  -3.14158
   D113      -1.12063  -0.00001  -0.00129  -0.00008  -0.00138  -1.12200
   D114      -1.01047   0.00001   0.00066   0.00000   0.00066  -1.00981
   D115       1.12063   0.00001   0.00129   0.00007   0.00137   1.12200
   D116      -3.14158   0.00000   0.00001  -0.00003  -0.00003   3.14157
   D117       3.14159   0.00000   0.00000   0.00000   0.00000   3.14159
   D118      -1.01058   0.00001   0.00064   0.00013   0.00077  -1.00981
   D119       1.01056  -0.00001  -0.00065  -0.00010  -0.00075   1.00981
   D120       1.01053  -0.00001  -0.00063  -0.00008  -0.00071   1.00982
   D121       3.14154   0.00000   0.00000   0.00006   0.00006  -3.14158
   D122      -1.12050  -0.00002  -0.00128  -0.00018  -0.00146  -1.12196
   D123      -1.01053   0.00001   0.00064   0.00005   0.00069  -1.00984
   D124       1.12049   0.00002   0.00128   0.00018   0.00146   1.12194
   D125      -3.14155   0.00000  -0.00001  -0.00005  -0.00006   3.14157
   D126       3.14159   0.00000   0.00000   0.00000   0.00000   3.14159
   D127      -1.01088   0.00001   0.00057   0.00015   0.00072  -1.01016
   D128       1.01086  -0.00001  -0.00059  -0.00012  -0.00070   1.01016
   D129       1.01053  -0.00001  -0.00062  -0.00016  -0.00078   1.00976
   D130       3.14125   0.00000  -0.00004  -0.00001  -0.00005   3.14120
   D131      -1.12020  -0.00002  -0.00120  -0.00028  -0.00148  -1.12167
   D132      -1.01053   0.00001   0.00063   0.00013   0.00075  -1.00978
   D133       1.12019   0.00002   0.00120   0.00028   0.00148   1.12166
   D134      -3.14126   0.00000   0.00004   0.00001   0.00005  -3.14121
   D135      -3.14159   0.00000   0.00000   0.00000   0.00000   3.14159
   D136      -1.00971   0.00003   0.00052   0.00046   0.00098  -1.00873
   D137       1.00970  -0.00003  -0.00054  -0.00043  -0.00096   1.00874
   D138       1.00990  -0.00001  -0.00061  -0.00019  -0.00080   1.00910
   D139      -3.14141   0.00001  -0.00009   0.00027   0.00018  -3.14123
   D140      -1.12200  -0.00004  -0.00114  -0.00062  -0.00176  -1.12376
   D141      -1.00988   0.00001   0.00062   0.00015   0.00077  -1.00911
   D142       1.12200   0.00004   0.00114   0.00061   0.00175   1.12375
   D143       3.14141  -0.00001   0.00009  -0.00027  -0.00019   3.14122
   D144       3.14159   0.00000  -0.00001   0.00001   0.00000   3.14159
   D145      -1.04422  -0.00001   0.00009  -0.00012  -0.00003  -1.04425
   D146       1.04421   0.00001  -0.00010   0.00015   0.00005   1.04425
   D147       1.01322  -0.00001  -0.00058  -0.00010  -0.00067   1.01255
   D148       3.11060  -0.00001  -0.00048  -0.00023  -0.00071   3.10989
   D149      -1.08416   0.00000  -0.00066   0.00004  -0.00063  -1.08479
   D150      -1.01322   0.00001   0.00057   0.00009   0.00066  -1.01256
   D151       1.08416   0.00000   0.00066  -0.00004   0.00062   1.08478
   D152      -3.11060   0.00001   0.00048   0.00022   0.00070  -3.10990
         Item               Value     Threshold  Converged?
 Maximum Force            0.001565     0.000450     NO 
 RMS     Force            0.000188     0.000300     YES
 Maximum Displacement     0.020012     0.001800     NO 
 RMS     Displacement     0.002705     0.001200     NO 
 Predicted change in Energy=-1.965274D-05
 GradGradGradGradGradGradGradGradGradGradGradGradGradGradGradGradGradGrad

 Stoichiometry    C18H36O2
 Framework group  C1[X(C18H36O2)]
 Deg. of freedom   162
 Full point group                 C1      NOp   1
 Largest Abelian subgroup         C1      NOp   1
 Largest concise Abelian subgroup C1      NOp   1
                         Standard orientation:                         
 ---------------------------------------------------------------------
 Center     Atomic      Atomic             Coordinates (Angstroms)
 Number     Number       Type             X           Y           Z
 ---------------------------------------------------------------------
      1          6           0       -9.946649    0.047922   -0.000228
      2          6           0       -8.613691   -0.659042    0.000043
      3          6           0       -7.360244    0.227566   -0.000193
      4          6           0       -6.064152   -0.602943    0.000065
      5          6           0       -4.792366    0.264204   -0.000171
      6          6           0       -3.490891   -0.557917    0.000076
      7          6           0       -2.219532    0.310161   -0.000158
      8          6           0       -0.916991   -0.510417    0.000084
      9          6           0        0.354017    0.358184   -0.000152
     10          6           0        1.657062   -0.461611    0.000092
     11          6           0        2.927809    0.407382   -0.000145
     12          6           0        4.231131   -0.411990    0.000103
     13          6           0        5.501772    0.457173   -0.000136
     14          6           0        6.805194   -0.362071    0.000116
     15          6           0        8.075955    0.506990   -0.000125
     16          6           0        9.379366   -0.312060    0.000134
     17          6           0       10.650741    0.556650   -0.000113
     18          6           0       11.946899   -0.269676    0.000152
     19          8           0       -9.836808    1.424335    0.000274
     20          8           0      -11.047145   -0.512818    0.000116
     21          1           0       -8.614171   -1.326069    0.873932
     22          1           0       -8.614156   -1.326594   -0.873438
     23          1           0       -7.377119    0.887304   -0.876888
     24          1           0       -7.377143    0.887808    0.876121
     25          1           0       -6.051983   -1.263985    0.880593
     26          1           0       -6.051960   -1.264486   -0.880086
     27          1           0       -4.804558    0.924917   -0.880489
     28          1           0       -4.804575    0.925409    0.879777
     29          1           0       -3.478912   -1.218767    0.880564
     30          1           0       -3.478894   -1.219258   -0.880042
     31          1           0       -2.231701    0.971108   -0.880560
     32          1           0       -2.231715    0.971594    0.879879
     33          1           0       -0.904663   -1.171373    0.880518
     34          1           0       -0.904649   -1.171862   -0.879982
     35          1           0        0.341547    1.019189   -0.880555
     36          1           0        0.341532    1.019680    0.879883
     37          1           0        1.669662   -1.122605    0.880509
     38          1           0        1.669676   -1.123097   -0.879955
     39          1           0        2.915132    1.068400   -0.880549
     40          1           0        2.915116    1.068895    0.879887
     41          1           0        4.243871   -1.073001    0.880511
     42          1           0        4.243887   -1.073499   -0.879932
     43          1           0        5.489015    1.118190   -0.880541
     44          1           0        5.488996    1.118693    0.879892
     45          1           0        6.817934   -1.023089    0.880509
     46          1           0        6.817951   -1.023595   -0.879897
     47          1           0        8.063189    1.168024   -0.880545
     48          1           0        8.063166    1.168538    0.879908
     49          1           0        9.393233   -0.973210    0.880546
     50          1           0        9.393252   -0.973730   -0.879887
     51          1           0       10.635975    1.217172   -0.879797
     52          1           0       10.635954    1.217695    0.879177
     53          1           0       12.833649    0.374887   -0.000034
     54          1           0       12.002304   -0.915189    0.885875
     55          1           0       12.002326   -0.915721   -0.885183
     56          1           0      -10.732134    1.828465    0.000501
 ---------------------------------------------------------------------
 Rotational constants (GHZ):      3.4195367      0.0334761      0.0332674
 Standard basis: 6-31G (6D, 7F)
 There are   252 symmetry adapted cartesian basis functions of A   symmetry.
 There are   252 symmetry adapted basis functions of A   symmetry.
   252 basis functions,   584 primitive gaussians,   252 cartesian basis functions
    80 alpha electrons       80 beta electrons
       nuclear repulsion energy      1347.6298630848 Hartrees.
 NAtoms=   56 NActive=   56 NUniq=   56 SFac= 1.00D+00 NAtFMM=   60 NAOKFM=F Big=F
 Integral buffers will be    262144 words long.
 Raffenetti 2 integral format.
 Two-electron integral symmetry is turned on.
 One-electron integrals computed using PRISM.
 NBasis=   252 RedAO= T EigKep=  3.29D-03  NBF=   252
 NBsUse=   252 1.00D-06 EigRej= -1.00D+00 NBFU=   252
 Initial guess from the checkpoint file:  "C:\Users\GHS Azim Shah\Desktop\comp9.chk"
 B after Tr=     0.000000    0.000000    0.000000
         Rot=    1.000000    0.000080    0.000000    0.000009 Ang=   0.01 deg.
 ExpMin= 1.61D-01 ExpMax= 5.48D+03 ExpMxC= 8.25D+02 IAcc=1 IRadAn=         1 AccDes= 0.00D+00
 Harris functional with IExCor=  402 and IRadAn=       1 diagonalized for initial guess.
 HarFok:  IExCor=  402 AccDes= 0.00D+00 IRadAn=         1 IDoV= 1 UseB2=F ITyADJ=14
 ICtDFT=  3500011 ScaDFX=  1.000000  1.000000  1.000000  1.000000
 FoFCou: FMM=F IPFlag=           0 FMFlag=      100000 FMFlg1=           0
         NFxFlg=           0 DoJE=T BraDBF=F KetDBF=T FulRan=T
         wScrn=  0.000000 ICntrl=     500 IOpCl=  0 I1Cent=   200000004 NGrid=           0
         NMat0=    1 NMatS0=      1 NMatT0=    0 NMatD0=    1 NMtDS0=    0 NMtDT0=    0
 Petite list used in FoFCou.
 Requested convergence on RMS density matrix=1.00D-08 within 128 cycles.
 Requested convergence on MAX density matrix=1.00D-06.
 Requested convergence on             energy=1.00D-06.
 No special actions if energy rises.
 Integral accuracy reduced to 1.0D-05 until final iterations.
 Initial convergence to 1.0D-05 achieved.  Increase integral accuracy.
 SCF Done:  E(RB3LYP) =  -857.869669648     A.U. after    9 cycles
            NFock=  9  Conv=0.83D-08     -V/T= 2.0059
 Calling FoFJK, ICntrl=      2127 FMM=F ISym2X=0 I1Cent= 0 IOpClX= 0 NMat=1 NMatS=1 NMatT=0.
 ***** Axes restored to original set *****
 -------------------------------------------------------------------
 Center     Atomic                   Forces (Hartrees/Bohr)
 Number     Number              X              Y              Z
 -------------------------------------------------------------------
      1        6          -0.000226984    0.000971700   -0.000121543
      2        6           0.000053251    0.000182248    0.000040874
      3        6           0.000019610   -0.000096376   -0.000000540
      4        6           0.000082313    0.000142036    0.000002847
      5        6          -0.000026233   -0.000130276   -0.000001991
      6        6           0.000000205    0.000141487    0.000001617
      7        6          -0.000011533   -0.000145053   -0.000001533
      8        6           0.000009248    0.000141568    0.000001581
      9        6          -0.000010832   -0.000142783   -0.000001538
     10        6           0.000013993    0.000143181    0.000001560
     11        6          -0.000007036   -0.000146396   -0.000001472
     12        6           0.000019709    0.000147794    0.000001430
     13        6          -0.000002759   -0.000152838   -0.000001396
     14        6           0.000017571    0.000151352    0.000001373
     15        6          -0.000007355   -0.000147499   -0.000001402
     16        6           0.000005016    0.000167577    0.000001424
     17        6          -0.000041186   -0.000142127   -0.000001306
     18        6          -0.000035867    0.000030637    0.000001121
     19        8          -0.000208877   -0.000530523    0.000031250
     20        8           0.000399863   -0.000500622    0.000045794
     21        1           0.000038830   -0.000046590    0.000014115
     22        1           0.000053683   -0.000037912   -0.000014364
     23        1          -0.000011904    0.000045851   -0.000008278
     24        1          -0.000013597    0.000047594    0.000010223
     25        1           0.000000739   -0.000018805   -0.000005431
     26        1           0.000000897   -0.000018450    0.000005013
     27        1           0.000007597    0.000022515    0.000004373
     28        1           0.000007536    0.000022013   -0.000004253
     29        1          -0.000003924   -0.000027290   -0.000001457
     30        1          -0.000003879   -0.000026968    0.000001334
     31        1           0.000002646    0.000027214    0.000000815
     32        1           0.000002546    0.000026874   -0.000000686
     33        1          -0.000002206   -0.000027044   -0.000001397
     34        1          -0.000002254   -0.000026730    0.000001287
     35        1           0.000002492    0.000027576    0.000000922
     36        1           0.000002478    0.000027203   -0.000000865
     37        1          -0.000002547   -0.000027165   -0.000001164
     38        1          -0.000002523   -0.000026902    0.000000997
     39        1           0.000002344    0.000027207    0.000001280
     40        1           0.000002287    0.000026943   -0.000001164
     41        1          -0.000002611   -0.000026471   -0.000001845
     42        1          -0.000002594   -0.000026200    0.000001752
     43        1           0.000001939    0.000025879    0.000002973
     44        1           0.000001990    0.000025683   -0.000002828
     45        1          -0.000001366   -0.000025537   -0.000004354
     46        1          -0.000001363   -0.000025348    0.000004184
     47        1           0.000001292    0.000023986    0.000008267
     48        1           0.000001288    0.000023800   -0.000008120
     49        1          -0.000005356   -0.000022904   -0.000005923
     50        1          -0.000005379   -0.000022635    0.000005843
     51        1           0.000021834    0.000033897    0.000003989
     52        1           0.000022032    0.000033676   -0.000003831
     53        1          -0.000024700   -0.000009971   -0.000000320
     54        1          -0.000004588   -0.000004715   -0.000000950
     55        1          -0.000004843   -0.000004686    0.000000580
     56        1          -0.000120931   -0.000100672    0.000001134
 -------------------------------------------------------------------
 Cartesian Forces:  Max     0.000971700 RMS     0.000113586

 GradGradGradGradGradGradGradGradGradGradGradGradGradGradGradGradGradGrad
 Berny optimization.
 Using GEDIIS/GDIIS optimizer.
 FormGI is forming the generalized inverse of G from B-inverse, IUseBI=4.
 Internal  Forces:  Max     0.000627804 RMS     0.000064171
 Search for a local minimum.
 Step number   5 out of a maximum of  323
 All quantities printed in internal units (Hartrees-Bohrs-Radians)
 Mixed Optimization -- En-DIIS/RFO-DIIS
 Swapping is turned off.
 Update second derivatives using D2CorX and points    2    3    4    5
 DE= -1.86D-05 DEPred=-1.97D-05 R= 9.49D-01
 TightC=F SS=  1.41D+00  RLast= 1.73D-02 DXNew= 1.4270D+00 5.1903D-02
 Trust test= 9.49D-01 RLast= 1.73D-02 DXMaxT set to 8.49D-01
 ITU=  1  1  1  1  0
     Eigenvalues ---    0.00461   0.00461   0.00461   0.00461   0.00461
     Eigenvalues ---    0.00461   0.00462   0.00462   0.00462   0.00462
     Eigenvalues ---    0.00462   0.00462   0.00462   0.00462   0.00462
     Eigenvalues ---    0.00462   0.00647   0.01089   0.02512   0.03517
     Eigenvalues ---    0.03520   0.03521   0.03521   0.03521   0.03521
     Eigenvalues ---    0.03521   0.03522   0.03522   0.03524   0.03525
     Eigenvalues ---    0.03528   0.03550   0.03557   0.03636   0.03689
     Eigenvalues ---    0.04321   0.04877   0.04878   0.04878   0.04878
     Eigenvalues ---    0.04878   0.04878   0.04878   0.04878   0.04879
     Eigenvalues ---    0.04879   0.04879   0.04885   0.04886   0.04901
     Eigenvalues ---    0.05239   0.05526   0.05586   0.08324   0.08467
     Eigenvalues ---    0.08487   0.08518   0.08525   0.08526   0.08529
     Eigenvalues ---    0.08530   0.08531   0.08532   0.08532   0.08532
     Eigenvalues ---    0.08533   0.08534   0.08538   0.10295   0.12177
     Eigenvalues ---    0.12289   0.12298   0.12327   0.12331   0.12333
     Eigenvalues ---    0.12335   0.12335   0.12336   0.12337   0.12337
     Eigenvalues ---    0.12337   0.12338   0.12338   0.12341   0.13301
     Eigenvalues ---    0.15961   0.16000   0.16031   0.16126   0.21191
     Eigenvalues ---    0.21876   0.21901   0.21909   0.21910   0.21911
     Eigenvalues ---    0.21911   0.21911   0.21911   0.21911   0.21911
     Eigenvalues ---    0.21911   0.21911   0.21924   0.21974   0.22512
     Eigenvalues ---    0.25472   0.27418   0.30054   0.30065   0.30072
     Eigenvalues ---    0.30074   0.30075   0.30076   0.30077   0.30078
     Eigenvalues ---    0.30080   0.30080   0.30080   0.30083   0.30084
     Eigenvalues ---    0.30093   0.30213   0.32131   0.32245   0.32249
     Eigenvalues ---    0.32275   0.32280   0.32280   0.32280   0.32280
     Eigenvalues ---    0.32280   0.32281   0.32281   0.32281   0.32281
     Eigenvalues ---    0.32281   0.32281   0.32281   0.32281   0.32281
     Eigenvalues ---    0.32284   0.32284   0.32284   0.32286   0.32287
     Eigenvalues ---    0.32287   0.32287   0.32287   0.32287   0.32287
     Eigenvalues ---    0.32287   0.32287   0.32287   0.32287   0.32287
     Eigenvalues ---    0.32287   0.32634   0.33453   0.36040   0.51470
     Eigenvalues ---    0.53245   0.97538
 En-DIIS/RFO-DIIS IScMMF=        0 using points:     5    4    3
 RFO step:  Lambda=-1.94617472D-06.
 DidBck=F Rises=F RFO-DIIS coefs:    0.89846    0.13828   -0.03673
 Iteration  1 RMS(Cart)=  0.00073259 RMS(Int)=  0.00000048
 Iteration  2 RMS(Cart)=  0.00000050 RMS(Int)=  0.00000030
 Variable       Old X    -DE/DX   Delta X   Delta X   Delta X     New X
                                 (Linear)    (Quad)   (Total)
    R1        2.85128   0.00021   0.00043  -0.00005   0.00038   2.85166
    R2        2.60931   0.00063  -0.00013   0.00132   0.00119   2.61050
    R3        2.33404  -0.00060   0.00007  -0.00066  -0.00060   2.33344
    R4        2.90133  -0.00003  -0.00007  -0.00007  -0.00014   2.90119
    R5        2.07750  -0.00004   0.00006  -0.00012  -0.00007   2.07743
    R6        2.07749  -0.00003   0.00006  -0.00011  -0.00005   2.07744
    R7        2.90895   0.00005   0.00002   0.00008   0.00010   2.90905
    R8        2.07365  -0.00003  -0.00001  -0.00005  -0.00006   2.07360
    R9        2.07365  -0.00004   0.00000  -0.00006  -0.00006   2.07359
   R10        2.90882  -0.00003   0.00009  -0.00023  -0.00014   2.90867
   R11        2.08081  -0.00001   0.00000   0.00002   0.00001   2.08082
   R12        2.08081  -0.00001   0.00000   0.00001   0.00001   2.08082
   R13        2.90902  -0.00003   0.00007  -0.00022  -0.00014   2.90888
   R14        2.08012  -0.00001   0.00001  -0.00001   0.00000   2.08012
   R15        2.08012  -0.00001   0.00001  -0.00001   0.00000   2.08012
   R16        2.90914  -0.00001   0.00008  -0.00018  -0.00010   2.90905
   R17        2.08052  -0.00002   0.00000  -0.00002  -0.00001   2.08051
   R18        2.08052  -0.00002   0.00001  -0.00002  -0.00001   2.08051
   R19        2.90917  -0.00001   0.00008  -0.00019  -0.00011   2.90907
   R20        2.08051  -0.00002   0.00000  -0.00002  -0.00001   2.08050
   R21        2.08051  -0.00002   0.00001  -0.00002  -0.00001   2.08050
   R22        2.90915  -0.00001   0.00008  -0.00018  -0.00010   2.90905
   R23        2.08057  -0.00002   0.00000  -0.00001  -0.00001   2.08056
   R24        2.08057  -0.00002   0.00001  -0.00002  -0.00001   2.08056
   R25        2.90919  -0.00001   0.00008  -0.00019  -0.00011   2.90909
   R26        2.08058  -0.00002   0.00000  -0.00001  -0.00001   2.08057
   R27        2.08058  -0.00002   0.00001  -0.00002  -0.00001   2.08057
   R28        2.90916  -0.00001   0.00008  -0.00019  -0.00010   2.90906
   R29        2.08059  -0.00002   0.00000  -0.00001  -0.00001   2.08058
   R30        2.08059  -0.00002   0.00001  -0.00002  -0.00001   2.08058
   R31        2.90921  -0.00002   0.00008  -0.00020  -0.00012   2.90909
   R32        2.08060  -0.00002   0.00000  -0.00001  -0.00001   2.08059
   R33        2.08060  -0.00002   0.00001  -0.00002  -0.00001   2.08059
   R34        2.90918  -0.00002   0.00008  -0.00020  -0.00012   2.90906
   R35        2.08060  -0.00001   0.00000  -0.00001  -0.00001   2.08059
   R36        2.08060  -0.00001   0.00001  -0.00001  -0.00001   2.08059
   R37        2.90924  -0.00003   0.00007  -0.00021  -0.00014   2.90910
   R38        2.08061  -0.00001   0.00000  -0.00001   0.00000   2.08060
   R39        2.08061  -0.00001   0.00001  -0.00001  -0.00001   2.08060
   R40        2.90926  -0.00003   0.00005  -0.00020  -0.00015   2.90911
   R41        2.08059  -0.00001   0.00001  -0.00001   0.00000   2.08058
   R42        2.08059  -0.00001   0.00001  -0.00001   0.00000   2.08058
   R43        2.90903  -0.00004   0.00004  -0.00021  -0.00016   2.90886
   R44        2.08065  -0.00001   0.00001   0.00000   0.00001   2.08065
   R45        2.08065  -0.00001   0.00001  -0.00001   0.00001   2.08065
   R46        2.90984  -0.00001   0.00003  -0.00012  -0.00009   2.90976
   R47        2.08079  -0.00001   0.00001  -0.00001   0.00000   2.08079
   R48        2.08079  -0.00001   0.00001  -0.00001   0.00000   2.08079
   R49        2.90480  -0.00006  -0.00008  -0.00008  -0.00017   2.90463
   R50        2.07900  -0.00002   0.00002  -0.00004  -0.00002   2.07898
   R51        2.07900  -0.00002   0.00002  -0.00004  -0.00002   2.07898
   R52        2.07163  -0.00001   0.00008  -0.00013  -0.00004   2.07159
   R53        2.07376   0.00000   0.00005  -0.00005  -0.00001   2.07376
   R54        2.07377   0.00000   0.00005  -0.00006  -0.00001   2.07376
   R55        1.85629   0.00015   0.00002   0.00020   0.00022   1.85652
    A1        1.97881   0.00035   0.00033   0.00065   0.00098   1.97979
    A2        2.18270   0.00009   0.00005   0.00036   0.00041   2.18310
    A3        2.12168  -0.00043  -0.00038  -0.00101  -0.00139   2.12029
    A4        2.03831   0.00006   0.00028   0.00002   0.00030   2.03861
    A5        1.85881   0.00000   0.00018  -0.00009   0.00009   1.85889
    A6        1.85875   0.00002   0.00019   0.00006   0.00025   1.85900
    A7        1.92928  -0.00005  -0.00021  -0.00010  -0.00031   1.92897
    A8        1.92930  -0.00006  -0.00021  -0.00013  -0.00034   1.92897
    A9        1.83709   0.00003  -0.00026   0.00027   0.00002   1.83711
   A10        1.95609   0.00000   0.00000   0.00003   0.00003   1.95613
   A11        1.91215  -0.00001  -0.00007  -0.00003  -0.00010   1.91205
   A12        1.91215  -0.00001  -0.00007  -0.00005  -0.00011   1.91203
   A13        1.91501   0.00001   0.00007  -0.00006   0.00000   1.91501
   A14        1.91500   0.00001   0.00007  -0.00005   0.00002   1.91502
   A15        1.85047   0.00002  -0.00001   0.00017   0.00016   1.85063
   A16        1.97330  -0.00007   0.00002  -0.00022  -0.00020   1.97310
   A17        1.91063   0.00002   0.00001   0.00002   0.00003   1.91066
   A18        1.91063   0.00002   0.00001   0.00003   0.00003   1.91066
   A19        1.90624   0.00002   0.00003  -0.00003   0.00000   1.90624
   A20        1.90624   0.00002   0.00003  -0.00002   0.00001   1.90624
   A21        1.85292   0.00000  -0.00010   0.00025   0.00015   1.85307
   A22        1.97977  -0.00007   0.00008  -0.00032  -0.00024   1.97953
   A23        1.90616   0.00002   0.00002   0.00003   0.00004   1.90621
   A24        1.90615   0.00002   0.00002   0.00003   0.00005   1.90621
   A25        1.90716   0.00001  -0.00001   0.00001  -0.00001   1.90715
   A26        1.90715   0.00002  -0.00001   0.00001   0.00000   1.90715
   A27        1.85318   0.00000  -0.00010   0.00028   0.00018   1.85335
   A28        1.97912  -0.00006   0.00009  -0.00028  -0.00020   1.97892
   A29        1.90699   0.00001   0.00000   0.00001   0.00000   1.90699
   A30        1.90698   0.00001   0.00000   0.00001   0.00000   1.90699
   A31        1.90668   0.00002   0.00000   0.00002   0.00002   1.90670
   A32        1.90668   0.00002   0.00000   0.00002   0.00002   1.90670
   A33        1.85317   0.00000  -0.00009   0.00027   0.00018   1.85335
   A34        1.98033  -0.00006   0.00010  -0.00030  -0.00020   1.98013
   A35        1.90659   0.00001   0.00000   0.00001   0.00001   1.90660
   A36        1.90658   0.00001   0.00000   0.00002   0.00002   1.90660
   A37        1.90654   0.00001   0.00000   0.00001   0.00001   1.90655
   A38        1.90654   0.00001   0.00000   0.00002   0.00002   1.90655
   A39        1.85294   0.00000  -0.00010   0.00027   0.00017   1.85311
   A40        1.97992  -0.00006   0.00010  -0.00028  -0.00019   1.97973
   A41        1.90667   0.00001   0.00000   0.00002   0.00001   1.90668
   A42        1.90666   0.00001   0.00000   0.00001   0.00001   1.90667
   A43        1.90668   0.00001   0.00000   0.00001   0.00001   1.90668
   A44        1.90667   0.00001   0.00000   0.00001   0.00001   1.90668
   A45        1.85295   0.00000  -0.00010   0.00027   0.00017   1.85312
   A46        1.98053  -0.00006   0.00010  -0.00029  -0.00019   1.98034
   A47        1.90659   0.00001   0.00000   0.00001   0.00001   1.90659
   A48        1.90658   0.00001   0.00000   0.00001   0.00001   1.90659
   A49        1.90648   0.00001  -0.00001   0.00001   0.00001   1.90649
   A50        1.90648   0.00001   0.00000   0.00002   0.00001   1.90649
   A51        1.85284   0.00000  -0.00010   0.00027   0.00018   1.85302
   A52        1.98022  -0.00006   0.00010  -0.00030  -0.00020   1.98003
   A53        1.90658   0.00001   0.00000   0.00002   0.00001   1.90659
   A54        1.90658   0.00001   0.00000   0.00002   0.00001   1.90659
   A55        1.90664   0.00001   0.00000   0.00002   0.00001   1.90665
   A56        1.90663   0.00001   0.00000   0.00002   0.00001   1.90665
   A57        1.85287   0.00000  -0.00010   0.00027   0.00017   1.85304
   A58        1.98055  -0.00006   0.00010  -0.00030  -0.00020   1.98035
   A59        1.90659   0.00001   0.00000   0.00001   0.00001   1.90660
   A60        1.90658   0.00002   0.00000   0.00002   0.00001   1.90660
   A61        1.90648   0.00001   0.00000   0.00001   0.00001   1.90650
   A62        1.90648   0.00002   0.00000   0.00002   0.00002   1.90650
   A63        1.85281   0.00000  -0.00010   0.00028   0.00018   1.85299
   A64        1.98042  -0.00007   0.00009  -0.00032  -0.00023   1.98019
   A65        1.90653   0.00002   0.00000   0.00002   0.00002   1.90655
   A66        1.90653   0.00002   0.00000   0.00002   0.00002   1.90655
   A67        1.90661   0.00002   0.00000   0.00002   0.00002   1.90662
   A68        1.90660   0.00002   0.00000   0.00002   0.00002   1.90662
   A69        1.85282   0.00000  -0.00010   0.00028   0.00018   1.85300
   A70        1.98053  -0.00007   0.00007  -0.00031  -0.00024   1.98028
   A71        1.90660   0.00002   0.00000   0.00002   0.00002   1.90661
   A72        1.90659   0.00002   0.00000   0.00002   0.00002   1.90661
   A73        1.90649   0.00002   0.00000   0.00002   0.00002   1.90652
   A74        1.90649   0.00002   0.00000   0.00002   0.00003   1.90652
   A75        1.85280   0.00000  -0.00010   0.00028   0.00018   1.85299
   A76        1.98062  -0.00008   0.00005  -0.00033  -0.00028   1.98035
   A77        1.90648   0.00002   0.00001   0.00003   0.00003   1.90652
   A78        1.90648   0.00002   0.00001   0.00003   0.00004   1.90652
   A79        1.90656   0.00002   0.00001   0.00001   0.00002   1.90658
   A80        1.90656   0.00002   0.00001   0.00001   0.00002   1.90658
   A81        1.85279   0.00000  -0.00009   0.00029   0.00019   1.85298
   A82        1.98073  -0.00008   0.00002  -0.00026  -0.00025   1.98048
   A83        1.90654   0.00002   0.00001   0.00000   0.00001   1.90655
   A84        1.90653   0.00002   0.00001   0.00000   0.00002   1.90655
   A85        1.90645   0.00002   0.00002   0.00000   0.00002   1.90648
   A86        1.90645   0.00002   0.00002   0.00001   0.00003   1.90648
   A87        1.85278   0.00000  -0.00009   0.00028   0.00020   1.85298
   A88        1.98114  -0.00009   0.00000  -0.00030  -0.00030   1.98084
   A89        1.90739   0.00002   0.00002   0.00000   0.00002   1.90740
   A90        1.90738   0.00002   0.00002   0.00000   0.00002   1.90740
   A91        1.90549   0.00003   0.00002   0.00003   0.00005   1.90554
   A92        1.90548   0.00003   0.00002   0.00003   0.00005   1.90554
   A93        1.85257   0.00000  -0.00008   0.00027   0.00019   1.85275
   A94        1.97462  -0.00007  -0.00001  -0.00023  -0.00024   1.97439
   A95        1.90473   0.00003   0.00005   0.00005   0.00010   1.90483
   A96        1.90473   0.00003   0.00005   0.00006   0.00011   1.90483
   A97        1.91156   0.00000  -0.00002  -0.00007  -0.00009   1.91147
   A98        1.91155   0.00000  -0.00002  -0.00007  -0.00009   1.91146
   A99        1.85265   0.00001  -0.00005   0.00029   0.00024   1.85289
   A100       1.94550  -0.00003  -0.00002  -0.00012  -0.00015   1.94535
   A101       1.93791   0.00000  -0.00007   0.00012   0.00005   1.93796
   A102       1.93791   0.00000  -0.00007   0.00012   0.00005   1.93796
   A103       1.88090   0.00001   0.00007  -0.00006   0.00001   1.88091
   A104       1.88089   0.00002   0.00007  -0.00006   0.00001   1.88090
   A105       1.87791   0.00001   0.00004  -0.00001   0.00004   1.87795
   A106       1.91516   0.00010   0.00041  -0.00010   0.00030   1.91546
    D1       -0.00074   0.00002   0.00006   0.00147   0.00154   0.00080
    D2        2.16381   0.00000   0.00012   0.00128   0.00140   2.16521
    D3       -2.16527   0.00004   0.00000   0.00158   0.00157  -2.16370
    D4       -3.14139  -0.00002  -0.00007  -0.00180  -0.00187   3.13993
    D5       -0.97684  -0.00004   0.00000  -0.00200  -0.00200  -0.97884
    D6        0.97726   0.00000  -0.00013  -0.00170  -0.00183   0.97543
    D7       -3.14112  -0.00002  -0.00006  -0.00161  -0.00167   3.14039
    D8       -0.00044   0.00002   0.00006   0.00154   0.00159   0.00116
    D9       -3.14156   0.00000   0.00000  -0.00005  -0.00005   3.14158
   D10       -1.01154  -0.00001   0.00004  -0.00013  -0.00009  -1.01163
   D11        1.01161   0.00000  -0.00004   0.00003  -0.00002   1.01159
   D12        1.01348  -0.00001  -0.00028   0.00014  -0.00014   1.01334
   D13       -3.13969  -0.00002  -0.00024   0.00006  -0.00018  -3.13986
   D14       -1.11654  -0.00001  -0.00032   0.00022  -0.00010  -1.11664
   D15       -1.01346   0.00002   0.00029  -0.00006   0.00023  -1.01323
   D16        1.11656   0.00002   0.00033  -0.00014   0.00019   1.11675
   D17        3.13971   0.00002   0.00024   0.00002   0.00026   3.13997
   D18        3.14159   0.00000   0.00000   0.00002   0.00002  -3.14158
   D19       -1.01219  -0.00001   0.00005  -0.00015  -0.00010  -1.01229
   D20        1.01219   0.00001  -0.00006   0.00018   0.00012   1.01231
   D21        1.01320   0.00001   0.00004   0.00008   0.00012   1.01332
   D22       -3.14057   0.00000   0.00009  -0.00009   0.00000  -3.14057
   D23       -1.11619   0.00002  -0.00002   0.00024   0.00022  -1.11597
   D24       -1.01321  -0.00001  -0.00003  -0.00006  -0.00009  -1.01330
   D25        1.11619  -0.00002   0.00002  -0.00022  -0.00020   1.11599
   D26        3.14058   0.00000  -0.00009   0.00010   0.00001   3.14059
   D27       -3.14159   0.00000   0.00000   0.00001   0.00001  -3.14158
   D28       -1.00983  -0.00001   0.00005  -0.00018  -0.00013  -1.00996
   D29        1.00985   0.00001  -0.00005   0.00019   0.00013   1.00999
   D30        1.00973   0.00001  -0.00004   0.00015   0.00011   1.00984
   D31        3.14149   0.00000   0.00001  -0.00004  -0.00003   3.14146
   D32       -1.12202   0.00002  -0.00009   0.00033   0.00023  -1.12178
   D33       -1.00973  -0.00001   0.00005  -0.00012  -0.00008  -1.00981
   D34        1.12203  -0.00002   0.00010  -0.00031  -0.00022   1.12181
   D35       -3.14148   0.00000  -0.00001   0.00006   0.00005  -3.14143
   D36       -3.14159   0.00000   0.00000   0.00000   0.00000   3.14159
   D37       -1.01029  -0.00001   0.00006  -0.00017  -0.00011  -1.01040
   D38        1.01030   0.00001  -0.00006   0.00016   0.00010   1.01040
   D39        1.01039   0.00001  -0.00007   0.00017   0.00011   1.01050
   D40       -3.14149   0.00000  -0.00001   0.00001   0.00000  -3.14150
   D41       -1.12090   0.00002  -0.00013   0.00034   0.00021  -1.12069
   D42       -1.01040  -0.00001   0.00007  -0.00017  -0.00010  -1.01050
   D43        1.12090  -0.00002   0.00013  -0.00034  -0.00021   1.12069
   D44        3.14149   0.00000   0.00001  -0.00001   0.00000   3.14150
   D45       -3.14159   0.00000   0.00000   0.00001   0.00001  -3.14157
   D46       -1.00992  -0.00001   0.00006  -0.00016  -0.00010  -1.01003
   D47        1.00994   0.00001  -0.00006   0.00018   0.00012   1.01006
   D48        1.01012   0.00001  -0.00005   0.00018   0.00013   1.01026
   D49       -3.14140   0.00000   0.00001   0.00001   0.00001  -3.14138
   D50       -1.12153   0.00002  -0.00011   0.00035   0.00024  -1.12129
   D51       -1.01013  -0.00001   0.00006  -0.00016  -0.00010  -1.01023
   D52        1.12154  -0.00002   0.00012  -0.00033  -0.00022   1.12132
   D53        3.14140   0.00000   0.00000   0.00001   0.00000   3.14141
   D54        3.14159   0.00000   0.00000   0.00000   0.00000   3.14159
   D55       -1.00998  -0.00001   0.00006  -0.00017  -0.00012  -1.01010
   D56        1.00999   0.00001  -0.00006   0.00017   0.00010   1.01009
   D57        1.00990   0.00001  -0.00006   0.00017   0.00011   1.01002
   D58        3.14151   0.00000   0.00000   0.00000   0.00000   3.14152
   D59       -1.12170   0.00002  -0.00012   0.00034   0.00022  -1.12148
   D60       -1.00992  -0.00001   0.00006  -0.00017  -0.00011  -1.01002
   D61        1.12170  -0.00002   0.00012  -0.00034  -0.00022   1.12148
   D62       -3.14152   0.00000   0.00000   0.00000   0.00000  -3.14152
   D63        3.14159   0.00000   0.00000   0.00001   0.00001  -3.14158
   D64       -1.00987  -0.00001   0.00006  -0.00016  -0.00010  -1.00997
   D65        1.00988   0.00001  -0.00006   0.00018   0.00012   1.01000
   D66        1.00998   0.00001  -0.00006   0.00018   0.00012   1.01011
   D67       -3.14148   0.00000   0.00000   0.00001   0.00001  -3.14147
   D68       -1.12173   0.00002  -0.00012   0.00035   0.00023  -1.12150
   D69       -1.01000  -0.00001   0.00006  -0.00016  -0.00009  -1.01009
   D70        1.12172  -0.00002   0.00012  -0.00033  -0.00021   1.12151
   D71        3.14148   0.00000   0.00000   0.00001   0.00001   3.14149
   D72        3.14159   0.00000   0.00000  -0.00001  -0.00001   3.14159
   D73       -1.00988  -0.00001   0.00006  -0.00018  -0.00012  -1.01000
   D74        1.00989   0.00001  -0.00006   0.00017   0.00010   1.01000
   D75        1.00981   0.00001  -0.00006   0.00017   0.00011   1.00992
   D76        3.14152   0.00000   0.00000   0.00000   0.00000   3.14152
   D77       -1.12188   0.00002  -0.00012   0.00034   0.00022  -1.12166
   D78       -1.00983  -0.00001   0.00006  -0.00017  -0.00011  -1.00994
   D79        1.12188  -0.00002   0.00012  -0.00035  -0.00022   1.12166
   D80       -3.14152   0.00000   0.00000   0.00000   0.00000  -3.14153
   D81        3.14159   0.00000   0.00000   0.00001   0.00001  -3.14158
   D82       -1.00986  -0.00001   0.00006  -0.00017  -0.00011  -1.00996
   D83        1.00986   0.00001  -0.00006   0.00018   0.00012   1.00998
   D84        1.00991   0.00001  -0.00006   0.00018   0.00012   1.01004
   D85       -3.14153   0.00000   0.00000   0.00000   0.00001  -3.14153
   D86       -1.12182   0.00002  -0.00012   0.00035   0.00023  -1.12159
   D87       -1.00993  -0.00001   0.00006  -0.00016  -0.00010  -1.01003
   D88        1.12181  -0.00002   0.00012  -0.00034  -0.00022   1.12159
   D89        3.14153   0.00000   0.00000   0.00001   0.00001   3.14154
   D90        3.14159   0.00000   0.00000  -0.00001  -0.00001   3.14159
   D91       -1.00983  -0.00001   0.00006  -0.00018  -0.00013  -1.00996
   D92        1.00984   0.00001  -0.00006   0.00017   0.00011   1.00995
   D93        1.00980   0.00001  -0.00006   0.00017   0.00011   1.00991
   D94        3.14156   0.00000   0.00000  -0.00001  -0.00001   3.14155
   D95       -1.12196   0.00002  -0.00012   0.00035   0.00023  -1.12173
   D96       -1.00981  -0.00001   0.00006  -0.00018  -0.00011  -1.00992
   D97        1.12196  -0.00002   0.00012  -0.00035  -0.00023   1.12172
   D98       -3.14156   0.00000   0.00000   0.00000   0.00000  -3.14156
   D99        3.14159   0.00000   0.00000   0.00001   0.00001  -3.14159
   D100      -1.00986  -0.00001   0.00005  -0.00017  -0.00012  -1.00998
   D101       1.00986   0.00001  -0.00006   0.00018   0.00012   1.00998
   D102       1.00987   0.00001  -0.00006   0.00018   0.00013   1.00999
   D103      -3.14158   0.00000   0.00000   0.00000   0.00000  -3.14158
   D104      -1.12186   0.00002  -0.00011   0.00036   0.00024  -1.12162
   D105      -1.00988  -0.00001   0.00006  -0.00017  -0.00011  -1.00999
   D106       1.12186  -0.00002   0.00011  -0.00035  -0.00024   1.12162
   D107       3.14157   0.00000   0.00000   0.00000   0.00001   3.14158
   D108       3.14159   0.00000   0.00000  -0.00001   0.00000   3.14159
   D109      -1.00978  -0.00001   0.00005  -0.00019  -0.00014  -1.00993
   D110       1.00979   0.00001  -0.00005   0.00018   0.00013   1.00992
   D111       1.00980   0.00001  -0.00005   0.00018   0.00012   1.00992
   D112      -3.14158   0.00000   0.00000  -0.00001  -0.00002   3.14159
   D113      -1.12200   0.00002  -0.00011   0.00036   0.00026  -1.12175
   D114      -1.00981  -0.00001   0.00006  -0.00018  -0.00012  -1.00993
   D115       1.12200  -0.00002   0.00011  -0.00037  -0.00026   1.12174
   D116       3.14157   0.00000   0.00000   0.00001   0.00001   3.14158
   D117       3.14159   0.00000   0.00000   0.00000   0.00000   3.14159
   D118      -1.00981  -0.00001   0.00004  -0.00017  -0.00013  -1.00994
   D119       1.00981   0.00001  -0.00005   0.00017   0.00012   1.00994
   D120       1.00982   0.00001  -0.00005   0.00018   0.00013   1.00995
   D121      -3.14158   0.00000  -0.00001   0.00001   0.00000  -3.14158
   D122      -1.12196   0.00002  -0.00010   0.00035   0.00026  -1.12170
   D123      -1.00984  -0.00001   0.00005  -0.00018  -0.00012  -1.00996
   D124       1.12194  -0.00002   0.00010  -0.00035  -0.00025   1.12169
   D125       3.14157   0.00000   0.00000  -0.00001   0.00000   3.14157
   D126       3.14159   0.00000   0.00000   0.00000   0.00000   3.14158
   D127      -1.01016  -0.00001   0.00004  -0.00017  -0.00013  -1.01029
   D128       1.01016   0.00001  -0.00004   0.00016   0.00012   1.01027
   D129       1.00976   0.00001  -0.00004   0.00017   0.00013   1.00989
   D130       3.14120   0.00000   0.00000   0.00001   0.00001   3.14120
   D131      -1.12167   0.00002  -0.00008   0.00033   0.00025  -1.12142
   D132      -1.00978  -0.00001   0.00004  -0.00017  -0.00013  -1.00991
   D133       1.12166  -0.00002   0.00008  -0.00034  -0.00026   1.12141
   D134      -3.14121   0.00000   0.00000  -0.00001  -0.00001  -3.14122
   D135       3.14159   0.00000   0.00000   0.00000   0.00000   3.14159
   D136      -1.00873  -0.00002   0.00000  -0.00021  -0.00021  -1.00894
   D137       1.00874   0.00002   0.00000   0.00020   0.00020   1.00893
   D138       1.00910   0.00001  -0.00004   0.00018   0.00014   1.00924
   D139      -3.14123  -0.00001  -0.00004  -0.00003  -0.00006  -3.14129
   D140      -1.12376   0.00003  -0.00004   0.00038   0.00034  -1.12342
   D141      -1.00911  -0.00001   0.00004  -0.00018  -0.00014  -1.00925
   D142       1.12375  -0.00003   0.00004  -0.00038  -0.00034   1.12341
   D143       3.14122   0.00001   0.00004   0.00002   0.00006   3.14128
   D144       3.14159   0.00000   0.00000   0.00000  -0.00001   3.14158
   D145      -1.04425   0.00000   0.00002  -0.00008  -0.00006  -1.04431
   D146       1.04425   0.00000  -0.00002   0.00007   0.00004   1.04430
   D147       1.01255   0.00001  -0.00004   0.00013   0.00009   1.01264
   D148       3.10989   0.00000  -0.00002   0.00005   0.00003   3.10993
   D149      -1.08479   0.00001  -0.00006   0.00021   0.00014  -1.08464
   D150      -1.01256  -0.00001   0.00004  -0.00014  -0.00010  -1.01266
   D151       1.08478  -0.00001   0.00006  -0.00022  -0.00015   1.08463
   D152      -3.10990   0.00000   0.00002  -0.00006  -0.00004  -3.10994
         Item               Value     Threshold  Converged?
 Maximum Force            0.000628     0.000450     NO 
 RMS     Force            0.000064     0.000300     YES
 Maximum Displacement     0.005129     0.001800     NO 
 RMS     Displacement     0.000733     0.001200     YES
 Predicted change in Energy=-1.674234D-06
 GradGradGradGradGradGradGradGradGradGradGradGradGradGradGradGradGradGrad

 Stoichiometry    C18H36O2
 Framework group  C1[X(C18H36O2)]
 Deg. of freedom   162
 Full point group                 C1      NOp   1
 Largest Abelian subgroup         C1      NOp   1
 Largest concise Abelian subgroup C1      NOp   1
                         Standard orientation:                         
 ---------------------------------------------------------------------
 Center     Atomic      Atomic             Coordinates (Angstroms)
 Number     Number       Type             X           Y           Z
 ---------------------------------------------------------------------
      1          6           0       -9.946076    0.047745    0.000391
      2          6           0       -8.612791   -0.659031    0.000258
      3          6           0       -7.359328    0.227427    0.000366
      4          6           0       -6.063237   -0.603176    0.000236
      5          6           0       -4.791642    0.264115    0.000364
      6          6           0       -3.490308   -0.558084    0.000214
      7          6           0       -2.219083    0.310100    0.000338
      8          6           0       -0.916665   -0.510567    0.000163
      9          6           0        0.354214    0.358129    0.000280
     10          6           0        1.657137   -0.461756    0.000087
     11          6           0        2.927746    0.407341    0.000195
     12          6           0        4.230937   -0.412123   -0.000008
     13          6           0        5.501407    0.457173    0.000092
     14          6           0        6.804677   -0.362171   -0.000116
     15          6           0        8.075224    0.507061   -0.000026
     16          6           0        9.378498   -0.312044   -0.000231
     17          6           0       10.649642    0.556924   -0.000154
     18          6           0       11.945715   -0.269371   -0.000354
     19          8           0       -9.837827    1.424913   -0.000417
     20          8           0      -11.046400   -0.512636   -0.001352
     21          1           0       -8.612937   -1.326373    0.873862
     22          1           0       -8.612897   -1.326216   -0.873469
     23          1           0       -7.376243    0.887450   -0.876076
     24          1           0       -7.376238    0.887204    0.876986
     25          1           0       -6.051005   -1.264538    0.880533
     26          1           0       -6.051010   -1.264274   -0.880258
     27          1           0       -4.803838    0.925140   -0.879720
     28          1           0       -4.803818    0.924854    0.880663
     29          1           0       -3.478314   -1.219245    0.880461
     30          1           0       -3.478337   -1.218953   -0.880253
     31          1           0       -2.231282    0.971365   -0.879819
     32          1           0       -2.231242    0.971056    0.880727
     33          1           0       -0.904306   -1.171843    0.880349
     34          1           0       -0.904352   -1.171533   -0.880257
     35          1           0        0.341706    1.019457   -0.879872
     36          1           0        0.341764    1.019138    0.880672
     37          1           0        1.669779   -1.123075    0.880253
     38          1           0        1.669716   -1.122757   -0.880318
     39          1           0        2.915021    1.068687   -0.879955
     40          1           0        2.915093    1.068364    0.880589
     41          1           0        4.243734   -1.073461    0.880149
     42          1           0        4.243656   -1.073142   -0.880406
     43          1           0        5.488591    1.118519   -0.880063
     44          1           0        5.488671    1.118200    0.880487
     45          1           0        6.817496   -1.023512    0.880032
     46          1           0        6.817410   -1.023199   -0.880500
     47          1           0        8.062369    1.168421   -0.880205
     48          1           0        8.062453    1.168114    0.880384
     49          1           0        9.392446   -0.973519    0.879937
     50          1           0        9.392353   -0.973224   -0.880622
     51          1           0       10.634873    1.217739   -0.879603
     52          1           0       10.634963    1.217451    0.879513
     53          1           0       12.832359    0.375299   -0.000302
     54          1           0       12.001244   -0.915265    0.885079
     55          1           0       12.001147   -0.914987   -0.885995
     56          1           0      -10.733620    1.828295   -0.001400
 ---------------------------------------------------------------------
 Rotational constants (GHZ):      3.4187422      0.0334808      0.0332720
 Standard basis: 6-31G (6D, 7F)
 There are   252 symmetry adapted cartesian basis functions of A   symmetry.
 There are   252 symmetry adapted basis functions of A   symmetry.
   252 basis functions,   584 primitive gaussians,   252 cartesian basis functions
    80 alpha electrons       80 beta electrons
       nuclear repulsion energy      1347.6769708233 Hartrees.
 NAtoms=   56 NActive=   56 NUniq=   56 SFac= 1.00D+00 NAtFMM=   60 NAOKFM=F Big=F
 Integral buffers will be    262144 words long.
 Raffenetti 2 integral format.
 Two-electron integral symmetry is turned on.
 One-electron integrals computed using PRISM.
 NBasis=   252 RedAO= T EigKep=  3.29D-03  NBF=   252
 NBsUse=   252 1.00D-06 EigRej= -1.00D+00 NBFU=   252
 Initial guess from the checkpoint file:  "C:\Users\GHS Azim Shah\Desktop\comp9.chk"
 B after Tr=     0.000000    0.000000    0.000000
         Rot=    1.000000   -0.000133    0.000000   -0.000004 Ang=  -0.02 deg.
 Requested convergence on RMS density matrix=1.00D-08 within 128 cycles.
 Requested convergence on MAX density matrix=1.00D-06.
 Requested convergence on             energy=1.00D-06.
 No special actions if energy rises.
 SCF Done:  E(RB3LYP) =  -857.869670987     A.U. after    8 cycles
            NFock=  8  Conv=0.29D-08     -V/T= 2.0059
 Calling FoFJK, ICntrl=      2127 FMM=F ISym2X=0 I1Cent= 0 IOpClX= 0 NMat=1 NMatS=1 NMatT=0.
 ***** Axes restored to original set *****
 -------------------------------------------------------------------
 Center     Atomic                   Forces (Hartrees/Bohr)
 Number     Number              X              Y              Z
 -------------------------------------------------------------------
      1        6          -0.000176371    0.000330374    0.000329780
      2        6          -0.000007648    0.000091221   -0.000105772
      3        6          -0.000004846   -0.000112842   -0.000002707
      4        6           0.000009842    0.000103579   -0.000003184
      5        6          -0.000024961   -0.000100978    0.000000756
      6        6           0.000005753    0.000098036    0.000000291
      7        6          -0.000008114   -0.000096075   -0.000000186
      8        6           0.000007153    0.000095451    0.000000245
      9        6          -0.000008535   -0.000095295   -0.000000231
     10        6           0.000007725    0.000095097    0.000000265
     11        6          -0.000008418   -0.000095205   -0.000000242
     12        6           0.000008541    0.000095591    0.000000232
     13        6          -0.000006352   -0.000096255   -0.000000238
     14        6           0.000010135    0.000096418    0.000000240
     15        6          -0.000007250   -0.000098414   -0.000000250
     16        6           0.000013680    0.000099487    0.000000211
     17        6          -0.000010661   -0.000082781   -0.000000100
     18        6           0.000017392    0.000024684    0.000000303
     19        8           0.000080906   -0.000285133   -0.000086259
     20        8           0.000129034   -0.000077053   -0.000123045
     21        1           0.000017145   -0.000020325   -0.000004053
     22        1          -0.000023939   -0.000043330    0.000001483
     23        1          -0.000005270    0.000021960   -0.000003098
     24        1          -0.000000978    0.000016759   -0.000001244
     25        1          -0.000003602   -0.000015401    0.000007296
     26        1          -0.000003957   -0.000015236   -0.000006520
     27        1           0.000003547    0.000015085   -0.000007411
     28        1           0.000003322    0.000015001    0.000007330
     29        1          -0.000000981   -0.000017272    0.000006581
     30        1          -0.000000885   -0.000016917   -0.000006563
     31        1           0.000001399    0.000017447   -0.000006942
     32        1           0.000001350    0.000017173    0.000006921
     33        1          -0.000001446   -0.000017339    0.000006634
     34        1          -0.000001384   -0.000016951   -0.000006620
     35        1           0.000001622    0.000017379   -0.000006837
     36        1           0.000001581    0.000017108    0.000006817
     37        1          -0.000001565   -0.000017405    0.000006728
     38        1          -0.000001486   -0.000017031   -0.000006733
     39        1           0.000001601    0.000017494   -0.000006903
     40        1           0.000001534    0.000017223    0.000006896
     41        1          -0.000001643   -0.000017438    0.000006973
     42        1          -0.000001554   -0.000017067   -0.000006954
     43        1           0.000001599    0.000017522   -0.000007028
     44        1           0.000001530    0.000017238    0.000007018
     45        1          -0.000001700   -0.000017141    0.000006828
     46        1          -0.000001603   -0.000016801   -0.000006835
     47        1           0.000001227    0.000016957   -0.000006020
     48        1           0.000001127    0.000016667    0.000006007
     49        1          -0.000000667   -0.000017963    0.000006366
     50        1          -0.000000556   -0.000017635   -0.000006353
     51        1           0.000005520    0.000019815   -0.000005210
     52        1           0.000005256    0.000019514    0.000005096
     53        1           0.000002869   -0.000007791   -0.000000115
     54        1          -0.000005206   -0.000002115   -0.000001134
     55        1          -0.000005219   -0.000002069    0.000001040
     56        1          -0.000015590    0.000042982   -0.000003548
 -------------------------------------------------------------------
 Cartesian Forces:  Max     0.000330374 RMS     0.000057888

 GradGradGradGradGradGradGradGradGradGradGradGradGradGradGradGradGradGrad
 Berny optimization.
 Using GEDIIS/GDIIS optimizer.
 FormGI is forming the generalized inverse of G from B-inverse, IUseBI=4.
 Internal  Forces:  Max     0.000242272 RMS     0.000022400
 Search for a local minimum.
 Step number   6 out of a maximum of  323
 All quantities printed in internal units (Hartrees-Bohrs-Radians)
 Mixed Optimization -- En-DIIS/RFO-DIIS
 Swapping is turned off.
 Update second derivatives using D2CorX and points    2    3    4    5    6
 DE= -1.34D-06 DEPred=-1.67D-06 R= 7.99D-01
 TightC=F SS=  1.41D+00  RLast= 5.73D-03 DXNew= 1.4270D+00 1.7187D-02
 Trust test= 7.99D-01 RLast= 5.73D-03 DXMaxT set to 8.49D-01
 ITU=  1  1  1  1  1  0
     Eigenvalues ---    0.00461   0.00461   0.00461   0.00461   0.00461
     Eigenvalues ---    0.00461   0.00462   0.00462   0.00462   0.00462
     Eigenvalues ---    0.00462   0.00462   0.00462   0.00462   0.00462
     Eigenvalues ---    0.00462   0.00648   0.01703   0.02513   0.03519
     Eigenvalues ---    0.03521   0.03522   0.03522   0.03522   0.03523
     Eigenvalues ---    0.03523   0.03523   0.03524   0.03526   0.03526
     Eigenvalues ---    0.03529   0.03552   0.03558   0.03637   0.03696
     Eigenvalues ---    0.04318   0.04878   0.04878   0.04878   0.04879
     Eigenvalues ---    0.04879   0.04879   0.04879   0.04879   0.04879
     Eigenvalues ---    0.04880   0.04880   0.04885   0.04886   0.04906
     Eigenvalues ---    0.05287   0.05527   0.05586   0.08326   0.08464
     Eigenvalues ---    0.08475   0.08515   0.08521   0.08524   0.08527
     Eigenvalues ---    0.08527   0.08528   0.08529   0.08529   0.08530
     Eigenvalues ---    0.08530   0.08531   0.08535   0.10259   0.12177
     Eigenvalues ---    0.12287   0.12296   0.12325   0.12329   0.12331
     Eigenvalues ---    0.12333   0.12334   0.12334   0.12335   0.12335
     Eigenvalues ---    0.12335   0.12335   0.12336   0.12339   0.13309
     Eigenvalues ---    0.15625   0.16000   0.16036   0.16048   0.21114
     Eigenvalues ---    0.21836   0.21905   0.21908   0.21910   0.21911
     Eigenvalues ---    0.21911   0.21911   0.21911   0.21911   0.21911
     Eigenvalues ---    0.21911   0.21913   0.21944   0.22027   0.22201
     Eigenvalues ---    0.25202   0.28122   0.29882   0.30071   0.30072
     Eigenvalues ---    0.30074   0.30076   0.30077   0.30078   0.30080
     Eigenvalues ---    0.30080   0.30080   0.30081   0.30083   0.30084
     Eigenvalues ---    0.30100   0.30219   0.32167   0.32241   0.32262
     Eigenvalues ---    0.32276   0.32280   0.32280   0.32280   0.32280
     Eigenvalues ---    0.32281   0.32281   0.32281   0.32281   0.32281
     Eigenvalues ---    0.32281   0.32281   0.32281   0.32281   0.32281
     Eigenvalues ---    0.32283   0.32284   0.32286   0.32287   0.32287
     Eigenvalues ---    0.32287   0.32287   0.32287   0.32287   0.32287
     Eigenvalues ---    0.32287   0.32287   0.32287   0.32287   0.32287
     Eigenvalues ---    0.32303   0.32908   0.33033   0.36463   0.44813
     Eigenvalues ---    0.53302   0.93575
 En-DIIS/RFO-DIIS IScMMF=        0 using points:     6    5    4    3
 RFO step:  Lambda=-4.41355717D-07.
 DidBck=F Rises=F RFO-DIIS coefs:    0.85593    0.14465    0.01008   -0.01065
 Iteration  1 RMS(Cart)=  0.00084863 RMS(Int)=  0.00000122
 Iteration  2 RMS(Cart)=  0.00000152 RMS(Int)=  0.00000063
 Iteration  3 RMS(Cart)=  0.00000000 RMS(Int)=  0.00000063
 Variable       Old X    -DE/DX   Delta X   Delta X   Delta X     New X
                                 (Linear)    (Quad)   (Total)
    R1        2.85166  -0.00002  -0.00004   0.00014   0.00010   2.85176
    R2        2.61050   0.00024  -0.00009   0.00136   0.00127   2.61177
    R3        2.33344  -0.00015   0.00006  -0.00062  -0.00056   2.33288
    R4        2.90119   0.00002  -0.00007  -0.00006  -0.00013   2.90106
    R5        2.07743  -0.00001   0.00006  -0.00007  -0.00001   2.07742
    R6        2.07744  -0.00003   0.00006  -0.00010  -0.00005   2.07739
    R7        2.90905   0.00002  -0.00005   0.00012   0.00007   2.90912
    R8        2.07360  -0.00002   0.00003  -0.00007  -0.00004   2.07355
    R9        2.07359  -0.00001   0.00003  -0.00006  -0.00003   2.07355
   R10        2.90867   0.00003  -0.00001  -0.00007  -0.00008   2.90860
   R11        2.08082  -0.00002   0.00002  -0.00002   0.00000   2.08082
   R12        2.08082  -0.00001   0.00002  -0.00002   0.00000   2.08082
   R13        2.90888   0.00004  -0.00001  -0.00005  -0.00006   2.90882
   R14        2.08012  -0.00002   0.00002  -0.00003  -0.00001   2.08011
   R15        2.08012  -0.00002   0.00002  -0.00003  -0.00001   2.08011
   R16        2.90905   0.00004  -0.00002  -0.00001  -0.00003   2.90902
   R17        2.08051  -0.00002   0.00003  -0.00004  -0.00001   2.08050
   R18        2.08051  -0.00002   0.00003  -0.00004  -0.00001   2.08050
   R19        2.90907   0.00004  -0.00002  -0.00002  -0.00004   2.90903
   R20        2.08050  -0.00002   0.00003  -0.00004  -0.00002   2.08048
   R21        2.08050  -0.00002   0.00003  -0.00004  -0.00002   2.08048
   R22        2.90905   0.00004  -0.00002  -0.00001  -0.00003   2.90902
   R23        2.08056  -0.00002   0.00003  -0.00004  -0.00001   2.08055
   R24        2.08056  -0.00002   0.00003  -0.00004  -0.00001   2.08055
   R25        2.90909   0.00004  -0.00002  -0.00002  -0.00004   2.90905
   R26        2.08057  -0.00002   0.00003  -0.00004  -0.00001   2.08056
   R27        2.08057  -0.00002   0.00003  -0.00004  -0.00001   2.08056
   R28        2.90906   0.00004  -0.00002  -0.00001  -0.00003   2.90902
   R29        2.08058  -0.00002   0.00003  -0.00004  -0.00001   2.08057
   R30        2.08058  -0.00002   0.00003  -0.00004  -0.00001   2.08057
   R31        2.90909   0.00004  -0.00002  -0.00002  -0.00004   2.90905
   R32        2.08059  -0.00002   0.00003  -0.00004  -0.00001   2.08058
   R33        2.08059  -0.00002   0.00003  -0.00004  -0.00001   2.08058
   R34        2.90906   0.00004  -0.00002  -0.00003  -0.00004   2.90901
   R35        2.08059  -0.00002   0.00003  -0.00004  -0.00001   2.08058
   R36        2.08059  -0.00002   0.00003  -0.00004  -0.00001   2.08058
   R37        2.90910   0.00003  -0.00001  -0.00005  -0.00006   2.90904
   R38        2.08060  -0.00002   0.00002  -0.00004  -0.00001   2.08059
   R39        2.08060  -0.00002   0.00003  -0.00004  -0.00001   2.08059
   R40        2.90911   0.00003  -0.00002  -0.00005  -0.00007   2.90904
   R41        2.08058  -0.00002   0.00002  -0.00003  -0.00001   2.08058
   R42        2.08058  -0.00002   0.00003  -0.00003  -0.00001   2.08058
   R43        2.90886   0.00003  -0.00002  -0.00006  -0.00008   2.90878
   R44        2.08065  -0.00001   0.00002  -0.00003   0.00000   2.08065
   R45        2.08065  -0.00001   0.00002  -0.00003   0.00000   2.08065
   R46        2.90976   0.00003  -0.00003  -0.00001  -0.00004   2.90972
   R47        2.08079  -0.00002   0.00002  -0.00003  -0.00001   2.08079
   R48        2.08079  -0.00002   0.00003  -0.00003  -0.00001   2.08079
   R49        2.90463   0.00001  -0.00003  -0.00009  -0.00012   2.90451
   R50        2.07898  -0.00002   0.00003  -0.00005  -0.00002   2.07895
   R51        2.07898  -0.00002   0.00003  -0.00005  -0.00002   2.07895
   R52        2.07159   0.00001   0.00003  -0.00003   0.00001   2.07159
   R53        2.07376   0.00000   0.00002  -0.00001   0.00001   2.07377
   R54        2.07376   0.00000   0.00002  -0.00001   0.00001   2.07377
   R55        1.85652   0.00000  -0.00004   0.00017   0.00013   1.85665
    A1        1.97979  -0.00005  -0.00016   0.00051   0.00035   1.98014
    A2        2.18310   0.00003   0.00002   0.00043   0.00045   2.18355
    A3        2.12029   0.00003   0.00014  -0.00093  -0.00080   2.11949
    A4        2.03861  -0.00004   0.00004  -0.00002   0.00002   2.03863
    A5        1.85889   0.00003   0.00003   0.00024   0.00027   1.85917
    A6        1.85900  -0.00001   0.00001  -0.00004  -0.00003   1.85897
    A7        1.92897  -0.00001   0.00003  -0.00024  -0.00021   1.92876
    A8        1.92897   0.00002   0.00003  -0.00018  -0.00015   1.92882
    A9        1.83711   0.00001  -0.00016   0.00028   0.00013   1.83723
   A10        1.95613  -0.00002   0.00001  -0.00006  -0.00005   1.95608
   A11        1.91205   0.00000   0.00003  -0.00011  -0.00009   1.91196
   A12        1.91203   0.00000   0.00003  -0.00008  -0.00005   1.91198
   A13        1.91501   0.00001   0.00001   0.00002   0.00002   1.91503
   A14        1.91502   0.00000   0.00001   0.00001   0.00002   1.91504
   A15        1.85063   0.00001  -0.00008   0.00025   0.00016   1.85079
   A16        1.97310  -0.00003   0.00007  -0.00027  -0.00020   1.97290
   A17        1.91066   0.00001  -0.00001   0.00002   0.00001   1.91068
   A18        1.91066   0.00001  -0.00001   0.00002   0.00001   1.91067
   A19        1.90624   0.00001   0.00001   0.00002   0.00003   1.90627
   A20        1.90624   0.00001   0.00001   0.00002   0.00003   1.90627
   A21        1.85307   0.00000  -0.00008   0.00022   0.00014   1.85321
   A22        1.97953  -0.00002   0.00008  -0.00028  -0.00020   1.97933
   A23        1.90621   0.00001   0.00000   0.00005   0.00004   1.90625
   A24        1.90621   0.00001  -0.00001   0.00005   0.00005   1.90625
   A25        1.90715   0.00000   0.00000  -0.00001  -0.00001   1.90715
   A26        1.90715   0.00000   0.00000   0.00000   0.00000   1.90715
   A27        1.85335   0.00000  -0.00009   0.00023   0.00014   1.85349
   A28        1.97892  -0.00001   0.00007  -0.00022  -0.00014   1.97877
   A29        1.90699   0.00000   0.00000   0.00000   0.00000   1.90699
   A30        1.90699   0.00000   0.00000   0.00000   0.00001   1.90699
   A31        1.90670   0.00000   0.00000   0.00000   0.00000   1.90670
   A32        1.90670   0.00000   0.00000   0.00001   0.00001   1.90671
   A33        1.85335   0.00000  -0.00009   0.00023   0.00015   1.85349
   A34        1.98013  -0.00001   0.00008  -0.00023  -0.00015   1.97999
   A35        1.90660   0.00000   0.00000   0.00000   0.00000   1.90660
   A36        1.90660   0.00000   0.00000   0.00001   0.00001   1.90660
   A37        1.90655   0.00000   0.00000   0.00000   0.00001   1.90656
   A38        1.90655   0.00000   0.00000   0.00001   0.00001   1.90656
   A39        1.85311   0.00000  -0.00009   0.00023   0.00015   1.85326
   A40        1.97973  -0.00001   0.00007  -0.00021  -0.00014   1.97960
   A41        1.90668   0.00000   0.00000   0.00000   0.00000   1.90668
   A42        1.90667   0.00000   0.00000   0.00001   0.00001   1.90668
   A43        1.90668   0.00000   0.00000   0.00000   0.00000   1.90668
   A44        1.90668   0.00000   0.00000   0.00000   0.00000   1.90668
   A45        1.85312   0.00000  -0.00009   0.00023   0.00014   1.85327
   A46        1.98034  -0.00001   0.00008  -0.00021  -0.00014   1.98020
   A47        1.90659   0.00000   0.00000   0.00000   0.00000   1.90659
   A48        1.90659   0.00000   0.00000   0.00000   0.00000   1.90660
   A49        1.90649   0.00000   0.00000   0.00000   0.00000   1.90649
   A50        1.90649   0.00000   0.00000   0.00000   0.00000   1.90650
   A51        1.85302   0.00000  -0.00009   0.00024   0.00015   1.85316
   A52        1.98003  -0.00001   0.00007  -0.00021  -0.00014   1.97989
   A53        1.90659   0.00000   0.00000   0.00000   0.00000   1.90659
   A54        1.90659   0.00000   0.00000   0.00001   0.00001   1.90660
   A55        1.90665   0.00000   0.00000   0.00000   0.00000   1.90665
   A56        1.90665   0.00000   0.00000   0.00001   0.00001   1.90665
   A57        1.85304   0.00000  -0.00009   0.00023   0.00014   1.85319
   A58        1.98035  -0.00001   0.00008  -0.00022  -0.00014   1.98021
   A59        1.90660   0.00000   0.00000   0.00000   0.00000   1.90660
   A60        1.90660   0.00000   0.00000   0.00000   0.00000   1.90660
   A61        1.90650   0.00000   0.00000   0.00000   0.00000   1.90650
   A62        1.90650   0.00000   0.00000   0.00001   0.00001   1.90650
   A63        1.85299   0.00000  -0.00009   0.00024   0.00015   1.85313
   A64        1.98019  -0.00001   0.00008  -0.00024  -0.00016   1.98003
   A65        1.90655   0.00000   0.00000   0.00000   0.00000   1.90655
   A66        1.90655   0.00000   0.00000   0.00001   0.00001   1.90656
   A67        1.90662   0.00000   0.00000   0.00001   0.00001   1.90663
   A68        1.90662   0.00000   0.00000   0.00001   0.00001   1.90663
   A69        1.85300   0.00000  -0.00009   0.00024   0.00015   1.85315
   A70        1.98028  -0.00001   0.00008  -0.00025  -0.00017   1.98012
   A71        1.90661   0.00000   0.00000   0.00001   0.00001   1.90662
   A72        1.90661   0.00000   0.00000   0.00001   0.00001   1.90662
   A73        1.90652   0.00000   0.00000   0.00001   0.00001   1.90653
   A74        1.90652   0.00000   0.00000   0.00001   0.00001   1.90653
   A75        1.85299   0.00000  -0.00009   0.00024   0.00015   1.85314
   A76        1.98035  -0.00001   0.00008  -0.00028  -0.00020   1.98015
   A77        1.90652   0.00000   0.00000   0.00002   0.00002   1.90654
   A78        1.90652   0.00000   0.00000   0.00002   0.00002   1.90654
   A79        1.90658   0.00000   0.00000   0.00001   0.00001   1.90659
   A80        1.90658   0.00000   0.00000   0.00002   0.00002   1.90660
   A81        1.85298   0.00000  -0.00009   0.00025   0.00016   1.85314
   A82        1.98048  -0.00001   0.00007  -0.00025  -0.00018   1.98030
   A83        1.90655   0.00000   0.00000   0.00000   0.00000   1.90656
   A84        1.90655   0.00000   0.00000   0.00000   0.00001   1.90656
   A85        1.90648   0.00000   0.00000   0.00001   0.00001   1.90649
   A86        1.90648   0.00000   0.00000   0.00002   0.00002   1.90649
   A87        1.85298   0.00000  -0.00009   0.00025   0.00016   1.85314
   A88        1.98084  -0.00002   0.00007  -0.00030  -0.00023   1.98061
   A89        1.90740   0.00000   0.00001   0.00001   0.00002   1.90742
   A90        1.90740   0.00000   0.00001   0.00002   0.00002   1.90743
   A91        1.90554   0.00000   0.00000   0.00003   0.00002   1.90556
   A92        1.90554   0.00000   0.00000   0.00003   0.00003   1.90557
   A93        1.85275   0.00000  -0.00009   0.00025   0.00016   1.85291
   A94        1.97439  -0.00001   0.00007  -0.00025  -0.00018   1.97421
   A95        1.90483   0.00000  -0.00001   0.00008   0.00007   1.90490
   A96        1.90483   0.00000  -0.00001   0.00009   0.00008   1.90491
   A97        1.91147   0.00000   0.00002  -0.00010  -0.00008   1.91138
   A98        1.91146   0.00000   0.00001  -0.00009  -0.00008   1.91139
   A99        1.85289   0.00000  -0.00009   0.00031   0.00022   1.85311
   A100       1.94535   0.00000   0.00002  -0.00012  -0.00010   1.94525
   A101       1.93796  -0.00001  -0.00001   0.00002   0.00001   1.93797
   A102       1.93796  -0.00001  -0.00001   0.00003   0.00002   1.93797
   A103       1.88091   0.00001   0.00000   0.00002   0.00002   1.88092
   A104       1.88090   0.00001   0.00000   0.00002   0.00002   1.88093
   A105       1.87795   0.00001  -0.00001   0.00004   0.00003   1.87798
   A106       1.91546  -0.00009  -0.00005  -0.00031  -0.00035   1.91511
    D1        0.00080  -0.00005  -0.00022  -0.00286  -0.00308  -0.00228
    D2        2.16521  -0.00007  -0.00013  -0.00299  -0.00312   2.16209
    D3       -2.16370  -0.00004  -0.00029  -0.00258  -0.00287  -2.16657
    D4        3.13993   0.00006   0.00027   0.00325   0.00352  -3.13974
    D5       -0.97884   0.00005   0.00035   0.00312   0.00347  -0.97537
    D6        0.97543   0.00007   0.00019   0.00353   0.00372   0.97915
    D7        3.14039   0.00006   0.00024   0.00300   0.00324  -3.13956
    D8        0.00116  -0.00005  -0.00023  -0.00286  -0.00308  -0.00193
    D9        3.14158   0.00001   0.00001   0.00012   0.00012  -3.14148
   D10       -1.01163   0.00001   0.00004   0.00002   0.00006  -1.01157
   D11        1.01159   0.00001  -0.00003   0.00020   0.00017   1.01177
   D12        1.01334   0.00001  -0.00009   0.00000  -0.00009   1.01326
   D13       -3.13986   0.00000  -0.00005  -0.00010  -0.00015  -3.14001
   D14       -1.11664   0.00001  -0.00012   0.00008  -0.00004  -1.11667
   D15       -1.01323  -0.00002   0.00007  -0.00010  -0.00003  -1.01325
   D16        1.11675  -0.00002   0.00011  -0.00020  -0.00009   1.11666
   D17        3.13997  -0.00001   0.00004  -0.00001   0.00003   3.14000
   D18       -3.14158   0.00000   0.00000  -0.00004  -0.00004   3.14157
   D19       -1.01229   0.00000   0.00005  -0.00017  -0.00013  -1.01241
   D20        1.01231   0.00000  -0.00005   0.00011   0.00005   1.01237
   D21        1.01332   0.00001  -0.00005   0.00014   0.00009   1.01341
   D22       -3.14057   0.00000   0.00000   0.00000   0.00000  -3.14057
   D23       -1.11597   0.00001  -0.00010   0.00028   0.00019  -1.11579
   D24       -1.01330  -0.00001   0.00004  -0.00017  -0.00013  -1.01343
   D25        1.11599  -0.00001   0.00010  -0.00031  -0.00022   1.11578
   D26        3.14059   0.00000  -0.00001  -0.00003  -0.00003   3.14056
   D27       -3.14158   0.00000   0.00000   0.00001   0.00001  -3.14157
   D28       -1.00996   0.00000   0.00005  -0.00016  -0.00011  -1.01006
   D29        1.00999   0.00000  -0.00006   0.00017   0.00011   1.01010
   D30        1.00984   0.00000  -0.00004   0.00015   0.00010   1.00994
   D31        3.14146   0.00000   0.00001  -0.00002  -0.00001   3.14145
   D32       -1.12178   0.00001  -0.00010   0.00031   0.00021  -1.12157
   D33       -1.00981  -0.00001   0.00004  -0.00014  -0.00010  -1.00990
   D34        1.12181  -0.00001   0.00010  -0.00031  -0.00021   1.12160
   D35       -3.14143   0.00000  -0.00001   0.00002   0.00001  -3.14142
   D36        3.14159   0.00000   0.00000   0.00000   0.00000  -3.14159
   D37       -1.01040   0.00000   0.00005  -0.00014  -0.00009  -1.01049
   D38        1.01040   0.00000  -0.00005   0.00014   0.00009   1.01049
   D39        1.01050   0.00000  -0.00005   0.00014   0.00009   1.01058
   D40       -3.14150   0.00000   0.00000  -0.00001  -0.00001  -3.14150
   D41       -1.12069   0.00001  -0.00010   0.00027   0.00017  -1.12052
   D42       -1.01050   0.00000   0.00005  -0.00013  -0.00008  -1.01058
   D43        1.12069  -0.00001   0.00010  -0.00027  -0.00017   1.12052
   D44        3.14150   0.00000   0.00000   0.00001   0.00001   3.14151
   D45       -3.14157   0.00000   0.00000  -0.00001  -0.00001  -3.14158
   D46       -1.01003   0.00000   0.00005  -0.00015  -0.00010  -1.01013
   D47        1.01006   0.00000  -0.00005   0.00013   0.00008   1.01014
   D48        1.01026   0.00000  -0.00005   0.00014   0.00009   1.01035
   D49       -3.14138   0.00000   0.00000   0.00000   0.00000  -3.14139
   D50       -1.12129   0.00001  -0.00011   0.00028   0.00018  -1.12112
   D51       -1.01023   0.00000   0.00005  -0.00014  -0.00009  -1.01032
   D52        1.12132  -0.00001   0.00010  -0.00029  -0.00018   1.12113
   D53        3.14141   0.00000   0.00000   0.00000   0.00000   3.14140
   D54        3.14159   0.00000   0.00000   0.00001   0.00001  -3.14159
   D55       -1.01010   0.00000   0.00005  -0.00014  -0.00009  -1.01019
   D56        1.01009   0.00000  -0.00005   0.00014   0.00009   1.01018
   D57        1.01002   0.00000  -0.00005   0.00015   0.00010   1.01012
   D58        3.14152   0.00000   0.00000   0.00001   0.00001   3.14152
   D59       -1.12148   0.00001  -0.00010   0.00029   0.00018  -1.12129
   D60       -1.01002   0.00000   0.00005  -0.00013  -0.00008  -1.01011
   D61        1.12148  -0.00001   0.00010  -0.00028  -0.00018   1.12130
   D62       -3.14152   0.00000   0.00000   0.00000   0.00000  -3.14152
   D63       -3.14158   0.00000   0.00000   0.00000  -0.00001  -3.14159
   D64       -1.00997   0.00000   0.00005  -0.00015  -0.00010  -1.01007
   D65        1.01000   0.00000  -0.00005   0.00013   0.00008   1.01008
   D66        1.01011   0.00000  -0.00005   0.00014   0.00009   1.01019
   D67       -3.14147   0.00000   0.00000   0.00000  -0.00001  -3.14148
   D68       -1.12150   0.00001  -0.00011   0.00028   0.00017  -1.12133
   D69       -1.01009   0.00000   0.00005  -0.00014  -0.00009  -1.01018
   D70        1.12151  -0.00001   0.00010  -0.00028  -0.00018   1.12134
   D71        3.14149   0.00000   0.00000   0.00000   0.00000   3.14149
   D72        3.14159   0.00000   0.00000   0.00001   0.00001  -3.14159
   D73       -1.01000   0.00000   0.00005  -0.00014  -0.00009  -1.01009
   D74        1.01000   0.00000  -0.00005   0.00014   0.00009   1.01009
   D75        1.00992   0.00000  -0.00005   0.00015   0.00010   1.01002
   D76        3.14152   0.00000   0.00000   0.00000   0.00000   3.14153
   D77       -1.12166   0.00001  -0.00010   0.00029   0.00018  -1.12148
   D78       -1.00994   0.00000   0.00005  -0.00013  -0.00008  -1.01001
   D79        1.12166  -0.00001   0.00011  -0.00028  -0.00017   1.12149
   D80       -3.14153   0.00000   0.00000   0.00000   0.00000  -3.14152
   D81       -3.14158   0.00000   0.00000   0.00000  -0.00001  -3.14159
   D82       -1.00996   0.00000   0.00005  -0.00015  -0.00010  -1.01006
   D83        1.00998   0.00000  -0.00005   0.00014   0.00008   1.01006
   D84        1.01004   0.00000  -0.00005   0.00014   0.00009   1.01012
   D85       -3.14153   0.00000   0.00000   0.00000   0.00000  -3.14153
   D86       -1.12159   0.00001  -0.00011   0.00028   0.00018  -1.12141
   D87       -1.01003   0.00000   0.00005  -0.00014  -0.00009  -1.01011
   D88        1.12159  -0.00001   0.00010  -0.00028  -0.00018   1.12141
   D89        3.14154   0.00000   0.00000   0.00000   0.00000   3.14154
   D90        3.14159   0.00000   0.00000   0.00001   0.00001  -3.14159
   D91       -1.00996   0.00000   0.00005  -0.00014  -0.00009  -1.01005
   D92        1.00995   0.00000  -0.00005   0.00015   0.00010   1.01004
   D93        1.00991   0.00000  -0.00005   0.00015   0.00010   1.01001
   D94        3.14155   0.00000   0.00000   0.00000   0.00000   3.14155
   D95       -1.12173   0.00001  -0.00011   0.00029   0.00019  -1.12154
   D96       -1.00992   0.00000   0.00005  -0.00013  -0.00008  -1.01000
   D97        1.12172  -0.00001   0.00011  -0.00028  -0.00018   1.12154
   D98       -3.14156   0.00000   0.00000   0.00001   0.00001  -3.14155
   D99       -3.14159   0.00000   0.00000   0.00000   0.00000   3.14159
   D100      -1.00998   0.00000   0.00005  -0.00015  -0.00010  -1.01008
   D101       1.00998   0.00000  -0.00005   0.00014   0.00009   1.01007
   D102       1.00999   0.00000  -0.00005   0.00015   0.00009   1.01009
   D103      -3.14158   0.00000   0.00000   0.00000   0.00000  -3.14158
   D104      -1.12162   0.00001  -0.00011   0.00029   0.00019  -1.12143
   D105      -1.00999   0.00000   0.00005  -0.00014  -0.00009  -1.01008
   D106       1.12162  -0.00001   0.00011  -0.00029  -0.00019   1.12143
   D107       3.14158   0.00000   0.00000   0.00000   0.00000   3.14158
   D108       3.14159   0.00000   0.00000   0.00001   0.00001  -3.14159
   D109      -1.00993   0.00000   0.00006  -0.00016  -0.00010  -1.01003
   D110       1.00992   0.00000  -0.00005   0.00016   0.00011   1.01003
   D111       1.00992   0.00000  -0.00005   0.00016   0.00011   1.01002
   D112       3.14159   0.00000   0.00000  -0.00001   0.00000   3.14159
   D113      -1.12175   0.00001  -0.00011   0.00031   0.00021  -1.12154
   D114      -1.00993   0.00000   0.00005  -0.00014  -0.00009  -1.01002
   D115       1.12174  -0.00001   0.00011  -0.00031  -0.00020   1.12154
   D116       3.14158   0.00000   0.00000   0.00002   0.00001  -3.14159
   D117       3.14159   0.00000   0.00000   0.00000   0.00000   3.14159
   D118      -1.00994   0.00000   0.00005  -0.00015  -0.00010  -1.01004
   D119       1.00994   0.00000  -0.00005   0.00015   0.00009   1.01003
   D120       1.00995   0.00000  -0.00005   0.00016   0.00011   1.01006
   D121      -3.14158   0.00000   0.00000   0.00001   0.00001  -3.14157
   D122      -1.12170   0.00001  -0.00011   0.00031   0.00020  -1.12150
   D123      -1.00996   0.00000   0.00005  -0.00015  -0.00010  -1.01006
   D124       1.12169  -0.00001   0.00011  -0.00030  -0.00020   1.12149
   D125       3.14157   0.00000   0.00000   0.00000   0.00000   3.14157
   D126       3.14158   0.00000   0.00000   0.00001   0.00001   3.14159
   D127      -1.01029   0.00000   0.00005  -0.00016  -0.00011  -1.01039
   D128       1.01027   0.00000  -0.00005   0.00016   0.00011   1.01038
   D129       1.00989   0.00000  -0.00005   0.00017   0.00011   1.01000
   D130       3.14120   0.00000   0.00000   0.00000   0.00000   3.14120
   D131      -1.12142   0.00001  -0.00010   0.00032   0.00022  -1.12121
   D132      -1.00991   0.00000   0.00005  -0.00015  -0.00009  -1.01000
   D133       1.12141  -0.00001   0.00010  -0.00031  -0.00021   1.12120
   D134      -3.14122   0.00000   0.00000   0.00001   0.00001  -3.14121
   D135       3.14159   0.00000   0.00000   0.00000   0.00000   3.14159
   D136      -1.00894  -0.00001   0.00006  -0.00023  -0.00017  -1.00911
   D137       1.00893   0.00001  -0.00006   0.00023   0.00017   1.00910
   D138       1.00924   0.00000  -0.00005   0.00017   0.00012   1.00935
   D139      -3.14129   0.00000   0.00000  -0.00006  -0.00006  -3.14135
   D140      -1.12342   0.00001  -0.00011   0.00040   0.00028  -1.12313
   D141      -1.00925   0.00000   0.00005  -0.00016  -0.00011  -1.00936
   D142       1.12341  -0.00001   0.00011  -0.00039  -0.00028   1.12313
   D143       3.14128   0.00000   0.00000   0.00006   0.00006   3.14134
   D144       3.14158   0.00000   0.00000   0.00000   0.00000   3.14159
   D145      -1.04431   0.00000   0.00001  -0.00005  -0.00003  -1.04435
   D146       1.04430   0.00000  -0.00001   0.00004   0.00003   1.04433
   D147       1.01264   0.00000  -0.00005   0.00013   0.00009   1.01273
   D148       3.10993   0.00000  -0.00003   0.00009   0.00005   3.10998
   D149      -1.08464   0.00000  -0.00006   0.00017   0.00012  -1.08453
   D150      -1.01266   0.00000   0.00005  -0.00013  -0.00008  -1.01274
   D151       1.08463   0.00000   0.00006  -0.00017  -0.00011   1.08452
   D152      -3.10994   0.00000   0.00003  -0.00009  -0.00005  -3.10999
         Item               Value     Threshold  Converged?
 Maximum Force            0.000242     0.000450     YES
 RMS     Force            0.000022     0.000300     YES
 Maximum Displacement     0.009612     0.001800     NO 
 RMS     Displacement     0.000849     0.001200     YES
 Predicted change in Energy=-1.046841D-06
 GradGradGradGradGradGradGradGradGradGradGradGradGradGradGradGradGradGrad

 Stoichiometry    C18H36O2
 Framework group  C1[X(C18H36O2)]
 Deg. of freedom   162
 Full point group                 C1      NOp   1
 Largest Abelian subgroup         C1      NOp   1
 Largest concise Abelian subgroup C1      NOp   1
                         Standard orientation:                         
 ---------------------------------------------------------------------
 Center     Atomic      Atomic             Coordinates (Angstroms)
 Number     Number       Type             X           Y           Z
 ---------------------------------------------------------------------
      1          6           0       -9.945553    0.047607   -0.000836
      2          6           0       -8.612208   -0.659173   -0.000328
      3          6           0       -7.358797    0.227238   -0.000596
      4          6           0       -6.062721   -0.603457   -0.000189
      5          6           0       -4.791286    0.263996   -0.000481
      6          6           0       -3.490025   -0.558257   -0.000107
      7          6           0       -2.218890    0.310031   -0.000398
      8          6           0       -0.916540   -0.510704   -0.000039
      9          6           0        0.354261    0.358076   -0.000328
     10          6           0        1.657117   -0.461881    0.000022
     11          6           0        2.927645    0.407302   -0.000265
     12          6           0        4.230763   -0.412237    0.000082
     13          6           0        5.501133    0.457164   -0.000201
     14          6           0        6.804316   -0.362258    0.000147
     15          6           0        8.074722    0.507116   -0.000135
     16          6           0        9.377921   -0.312032    0.000217
     17          6           0       10.648889    0.557155   -0.000068
     18          6           0       11.944912   -0.269101    0.000291
     19          8           0       -9.837757    1.425485    0.001406
     20          8           0      -11.045852   -0.512167    0.001164
     21          1           0       -8.612179   -1.326020    0.873646
     22          1           0       -8.612121   -1.326722   -0.873747
     23          1           0       -7.375694    0.886697   -0.877432
     24          1           0       -7.375793    0.887409    0.875705
     25          1           0       -6.050518   -1.264267    0.880524
     26          1           0       -6.050430   -1.264985   -0.880361
     27          1           0       -4.803435    0.924465   -0.880978
     28          1           0       -4.803505    0.925164    0.879491
     29          1           0       -3.478068   -1.218856    0.880553
     30          1           0       -3.477999   -1.219550   -0.880245
     31          1           0       -2.231049    0.970730   -0.880969
     32          1           0       -2.231109    0.971413    0.879660
     33          1           0       -0.904228   -1.171419    0.880561
     34          1           0       -0.904168   -1.172097   -0.880129
     35          1           0        0.341808    1.018841   -0.880895
     36          1           0        0.341752    1.019512    0.879734
     37          1           0        1.669701   -1.122639    0.880600
     38          1           0        1.669758   -1.123308   -0.880054
     39          1           0        2.914980    1.068085   -0.880829
     40          1           0        2.914925    1.068750    0.879800
     41          1           0        4.243500   -1.073015    0.880652
     42          1           0        4.243556   -1.073677   -0.879989
     43          1           0        5.488378    1.117950   -0.880770
     44          1           0        5.488321    1.118612    0.879870
     45          1           0        6.817083   -1.023039    0.880711
     46          1           0        6.817141   -1.023701   -0.879917
     47          1           0        8.061908    1.167920   -0.880731
     48          1           0        8.061848    1.168584    0.879960
     49          1           0        9.391832   -0.972952    0.880799
     50          1           0        9.391891   -0.973620   -0.879862
     51          1           0       10.634231    1.217389   -0.879941
     52          1           0       10.634170    1.218061    0.879298
     53          1           0       12.831492    0.375662    0.000070
     54          1           0       12.000397   -0.914498    0.886095
     55          1           0       12.000452   -0.915184   -0.885009
     56          1           0      -10.733902    1.828248    0.002837
 ---------------------------------------------------------------------
 Rotational constants (GHZ):      3.4180087      0.0334846      0.0332756
 Standard basis: 6-31G (6D, 7F)
 There are   252 symmetry adapted cartesian basis functions of A   symmetry.
 There are   252 symmetry adapted basis functions of A   symmetry.
   252 basis functions,   584 primitive gaussians,   252 cartesian basis functions
    80 alpha electrons       80 beta electrons
       nuclear repulsion energy      1347.7136022462 Hartrees.
 NAtoms=   56 NActive=   56 NUniq=   56 SFac= 1.00D+00 NAtFMM=   60 NAOKFM=F Big=F
 Integral buffers will be    262144 words long.
 Raffenetti 2 integral format.
 Two-electron integral symmetry is turned on.
 One-electron integrals computed using PRISM.
 NBasis=   252 RedAO= T EigKep=  3.29D-03  NBF=   252
 NBsUse=   252 1.00D-06 EigRej= -1.00D+00 NBFU=   252
 Initial guess from the checkpoint file:  "C:\Users\GHS Azim Shah\Desktop\comp9.chk"
 B after Tr=     0.000000    0.000000    0.000000
         Rot=    1.000000    0.000095   -0.000004   -0.000001 Ang=   0.01 deg.
 Requested convergence on RMS density matrix=1.00D-08 within 128 cycles.
 Requested convergence on MAX density matrix=1.00D-06.
 Requested convergence on             energy=1.00D-06.
 No special actions if energy rises.
 SCF Done:  E(RB3LYP) =  -857.869670371     A.U. after    8 cycles
            NFock=  8  Conv=0.39D-08     -V/T= 2.0059
 Calling FoFJK, ICntrl=      2127 FMM=F ISym2X=0 I1Cent= 0 IOpClX= 0 NMat=1 NMatS=1 NMatT=0.
 ***** Axes restored to original set *****
 -------------------------------------------------------------------
 Center     Atomic                   Forces (Hartrees/Bohr)
 Number     Number              X              Y              Z
 -------------------------------------------------------------------
      1        6          -0.000020842   -0.000265462   -0.000542791
      2        6          -0.000043331    0.000043150    0.000174977
      3        6           0.000001340   -0.000100722    0.000004844
      4        6          -0.000038143    0.000052687    0.000004872
      5        6          -0.000012374   -0.000059158   -0.000000783
      6        6           0.000011852    0.000051696   -0.000000953
      7        6          -0.000004056   -0.000048326    0.000000764
      8        6           0.000005521    0.000050174   -0.000000866
      9        6          -0.000005460   -0.000049717    0.000000856
     10        6           0.000003151    0.000049415   -0.000000849
     11        6          -0.000007906   -0.000047594    0.000000822
     12        6           0.000000108    0.000047128   -0.000000816
     13        6          -0.000008901   -0.000044478    0.000000789
     14        6           0.000002695    0.000045716   -0.000000769
     15        6          -0.000008442   -0.000049504    0.000000789
     16        6           0.000016280    0.000037141   -0.000000813
     17        6           0.000010430   -0.000033419    0.000000563
     18        6           0.000061485    0.000020362   -0.000000388
     19        8           0.000189984    0.000048265    0.000141638
     20        8          -0.000133594    0.000221335    0.000203098
     21        1          -0.000063301   -0.000038804   -0.000003533
     22        1           0.000003469   -0.000000240    0.000006438
     23        1           0.000008074   -0.000003403    0.000001915
     24        1           0.000001006    0.000005359    0.000005263
     25        1          -0.000003935   -0.000011347    0.000014796
     26        1          -0.000003303   -0.000011697   -0.000015879
     27        1          -0.000000876    0.000009168   -0.000014556
     28        1          -0.000000455    0.000009558    0.000014636
     29        1           0.000000582   -0.000008126    0.000011937
     30        1           0.000000411   -0.000008757   -0.000011803
     31        1           0.000000508    0.000008096   -0.000011893
     32        1           0.000000644    0.000008808    0.000011833
     33        1          -0.000000752   -0.000008167    0.000011940
     34        1          -0.000000834   -0.000008815   -0.000011812
     35        1           0.000000742    0.000007902   -0.000011922
     36        1           0.000000863    0.000008582    0.000011832
     37        1          -0.000000636   -0.000008107    0.000011882
     38        1          -0.000000763   -0.000008765   -0.000011755
     39        1           0.000000811    0.000008261   -0.000012161
     40        1           0.000000962    0.000008866    0.000012033
     41        1          -0.000000651   -0.000008566    0.000012504
     42        1          -0.000000766   -0.000009213   -0.000012390
     43        1           0.000001020    0.000009146   -0.000013279
     44        1           0.000001124    0.000009706    0.000013128
     45        1          -0.000001474   -0.000008892    0.000013994
     46        1          -0.000001574   -0.000009495   -0.000013853
     47        1           0.000001310    0.000010122   -0.000015741
     48        1           0.000001451    0.000010683    0.000015588
     49        1           0.000001505   -0.000011569    0.000014630
     50        1           0.000001403   -0.000012178   -0.000014506
     51        1          -0.000008259    0.000005759   -0.000012579
     52        1          -0.000008125    0.000006339    0.000012546
     53        1           0.000013268    0.000002471    0.000000085
     54        1          -0.000003346   -0.000002805    0.000003478
     55        1          -0.000003455   -0.000003023   -0.000003350
     56        1           0.000043555    0.000084453    0.000005570
 -------------------------------------------------------------------
 Cartesian Forces:  Max     0.000542791 RMS     0.000061622

 GradGradGradGradGradGradGradGradGradGradGradGradGradGradGradGradGradGrad
 Berny optimization.
 Using GEDIIS/GDIIS optimizer.
 FormGI is forming the generalized inverse of G from B-inverse, IUseBI=4.
 Internal  Forces:  Max     0.000258520 RMS     0.000035498
 Search for a local minimum.
 Step number   7 out of a maximum of  323
 All quantities printed in internal units (Hartrees-Bohrs-Radians)
 Mixed Optimization -- En-DIIS/RFO-DIIS
 Swapping is turned off.
 Update second derivatives using D2CorX and points    2    3    4    5    6
                                                      7
 DE=  6.16D-07 DEPred=-1.05D-06 R=-5.88D-01
 Trust test=-5.88D-01 RLast= 9.57D-03 DXMaxT set to 4.24D-01
 ITU= -1  1  1  1  1  1  0
     Eigenvalues ---    0.00461   0.00461   0.00461   0.00461   0.00461
     Eigenvalues ---    0.00461   0.00462   0.00462   0.00462   0.00462
     Eigenvalues ---    0.00462   0.00462   0.00462   0.00462   0.00462
     Eigenvalues ---    0.00462   0.00648   0.02510   0.03503   0.03521
     Eigenvalues ---    0.03522   0.03523   0.03523   0.03524   0.03524
     Eigenvalues ---    0.03524   0.03524   0.03525   0.03527   0.03527
     Eigenvalues ---    0.03530   0.03553   0.03560   0.03638   0.04113
     Eigenvalues ---    0.04291   0.04878   0.04879   0.04879   0.04879
     Eigenvalues ---    0.04879   0.04879   0.04879   0.04880   0.04880
     Eigenvalues ---    0.04880   0.04880   0.04886   0.04887   0.04910
     Eigenvalues ---    0.05253   0.05528   0.05586   0.08325   0.08457
     Eigenvalues ---    0.08472   0.08514   0.08518   0.08522   0.08525
     Eigenvalues ---    0.08526   0.08526   0.08527   0.08528   0.08528
     Eigenvalues ---    0.08528   0.08529   0.08533   0.10210   0.12179
     Eigenvalues ---    0.12285   0.12294   0.12324   0.12328   0.12330
     Eigenvalues ---    0.12332   0.12332   0.12333   0.12334   0.12334
     Eigenvalues ---    0.12334   0.12334   0.12335   0.12337   0.13226
     Eigenvalues ---    0.13921   0.16000   0.16024   0.16049   0.19795
     Eigenvalues ---    0.21782   0.21903   0.21907   0.21910   0.21911
     Eigenvalues ---    0.21911   0.21911   0.21911   0.21911   0.21911
     Eigenvalues ---    0.21912   0.21912   0.21927   0.21997   0.22115
     Eigenvalues ---    0.24623   0.28921   0.29481   0.30071   0.30072
     Eigenvalues ---    0.30074   0.30076   0.30076   0.30078   0.30079
     Eigenvalues ---    0.30080   0.30080   0.30080   0.30083   0.30084
     Eigenvalues ---    0.30104   0.30258   0.30901   0.32212   0.32250
     Eigenvalues ---    0.32274   0.32279   0.32280   0.32280   0.32280
     Eigenvalues ---    0.32281   0.32281   0.32281   0.32281   0.32281
     Eigenvalues ---    0.32281   0.32281   0.32281   0.32281   0.32281
     Eigenvalues ---    0.32283   0.32284   0.32286   0.32287   0.32287
     Eigenvalues ---    0.32287   0.32287   0.32287   0.32287   0.32287
     Eigenvalues ---    0.32287   0.32287   0.32287   0.32287   0.32287
     Eigenvalues ---    0.32296   0.32314   0.34143   0.37867   0.42131
     Eigenvalues ---    0.53641   0.92718
 En-DIIS/RFO-DIIS IScMMF=        0 using points:     7    6    5    4    3
 RFO step:  Lambda=-8.43295000D-07.
 DidBck=T Rises=F RFO-DIIS coefs:    0.38837    0.60967    0.03147   -0.05125    0.02173
 Iteration  1 RMS(Cart)=  0.00058113 RMS(Int)=  0.00000045
 Iteration  2 RMS(Cart)=  0.00000063 RMS(Int)=  0.00000019
 Variable       Old X    -DE/DX   Delta X   Delta X   Delta X     New X
                                 (Linear)    (Quad)   (Total)
    R1        2.85176  -0.00011  -0.00021   0.00006  -0.00014   2.85162
    R2        2.61177  -0.00013  -0.00083   0.00040  -0.00043   2.61134
    R3        2.33288   0.00023   0.00035  -0.00010   0.00025   2.33313
    R4        2.90106   0.00008   0.00019   0.00000   0.00019   2.90125
    R5        2.07742  -0.00002  -0.00006   0.00002  -0.00004   2.07739
    R6        2.07739   0.00001  -0.00004   0.00002  -0.00002   2.07738
    R7        2.90912   0.00001  -0.00001   0.00004   0.00003   2.90915
    R8        2.07355   0.00000   0.00001  -0.00001  -0.00001   2.07354
    R9        2.07355  -0.00001   0.00000  -0.00001  -0.00001   2.07354
   R10        2.90860   0.00006   0.00005   0.00012   0.00017   2.90876
   R11        2.08082  -0.00002  -0.00002  -0.00003  -0.00005   2.08077
   R12        2.08082  -0.00002  -0.00002  -0.00003  -0.00005   2.08077
   R13        2.90882   0.00007   0.00005   0.00013   0.00018   2.90900
   R14        2.08011  -0.00002  -0.00002  -0.00002  -0.00004   2.08007
   R15        2.08011  -0.00002  -0.00002  -0.00002  -0.00004   2.08007
   R16        2.90902   0.00006   0.00003   0.00013   0.00016   2.90917
   R17        2.08050  -0.00001  -0.00002  -0.00002  -0.00004   2.08046
   R18        2.08050  -0.00001  -0.00002  -0.00002  -0.00004   2.08046
   R19        2.90903   0.00006   0.00003   0.00013   0.00016   2.90919
   R20        2.08048  -0.00001  -0.00002  -0.00002  -0.00004   2.08044
   R21        2.08048  -0.00001  -0.00002  -0.00002  -0.00004   2.08044
   R22        2.90902   0.00006   0.00003   0.00013   0.00016   2.90918
   R23        2.08055  -0.00001  -0.00002  -0.00002  -0.00004   2.08051
   R24        2.08055  -0.00001  -0.00002  -0.00002  -0.00004   2.08051
   R25        2.90905   0.00006   0.00003   0.00013   0.00016   2.90921
   R26        2.08056  -0.00001  -0.00002  -0.00002  -0.00004   2.08052
   R27        2.08056  -0.00001  -0.00002  -0.00002  -0.00004   2.08052
   R28        2.90902   0.00006   0.00003   0.00013   0.00016   2.90919
   R29        2.08057  -0.00001  -0.00002  -0.00002  -0.00004   2.08053
   R30        2.08057  -0.00001  -0.00002  -0.00002  -0.00004   2.08053
   R31        2.90905   0.00006   0.00004   0.00013   0.00017   2.90922
   R32        2.08058  -0.00001  -0.00002  -0.00002  -0.00004   2.08054
   R33        2.08058  -0.00001  -0.00002  -0.00002  -0.00004   2.08054
   R34        2.90901   0.00007   0.00004   0.00013   0.00017   2.90918
   R35        2.08058  -0.00002  -0.00002  -0.00002  -0.00004   2.08054
   R36        2.08058  -0.00002  -0.00002  -0.00002  -0.00004   2.08054
   R37        2.90904   0.00007   0.00005   0.00012   0.00018   2.90921
   R38        2.08059  -0.00002  -0.00002  -0.00002  -0.00004   2.08055
   R39        2.08059  -0.00002  -0.00002  -0.00002  -0.00004   2.08055
   R40        2.90904   0.00007   0.00006   0.00012   0.00018   2.90922
   R41        2.08058  -0.00002  -0.00002  -0.00002  -0.00004   2.08053
   R42        2.08058  -0.00002  -0.00002  -0.00002  -0.00004   2.08053
   R43        2.90878   0.00008   0.00008   0.00011   0.00019   2.90897
   R44        2.08065  -0.00002  -0.00003  -0.00002  -0.00005   2.08060
   R45        2.08065  -0.00002  -0.00003  -0.00002  -0.00005   2.08060
   R46        2.90972   0.00005   0.00005   0.00008   0.00013   2.90985
   R47        2.08079  -0.00002  -0.00003  -0.00002  -0.00005   2.08074
   R48        2.08079  -0.00002  -0.00003  -0.00002  -0.00005   2.08074
   R49        2.90451   0.00007   0.00015   0.00000   0.00015   2.90466
   R50        2.07895  -0.00001  -0.00002  -0.00001  -0.00003   2.07892
   R51        2.07895  -0.00001  -0.00002  -0.00001  -0.00003   2.07892
   R52        2.07159   0.00001  -0.00005   0.00008   0.00002   2.07162
   R53        2.07377   0.00000  -0.00004   0.00003  -0.00001   2.07376
   R54        2.07377   0.00000  -0.00004   0.00003  -0.00001   2.07376
   R55        1.85665  -0.00007  -0.00008  -0.00002  -0.00009   1.85655
    A1        1.98014  -0.00023  -0.00030  -0.00022  -0.00052   1.97962
    A2        2.18355  -0.00002  -0.00037   0.00019  -0.00018   2.18337
    A3        2.11949   0.00026   0.00067   0.00004   0.00071   2.12019
    A4        2.03863  -0.00007  -0.00018  -0.00010  -0.00028   2.03835
    A5        1.85917  -0.00003  -0.00026   0.00008  -0.00019   1.85898
    A6        1.85897   0.00004  -0.00008   0.00009   0.00001   1.85898
    A7        1.92876   0.00006   0.00021  -0.00006   0.00016   1.92891
    A8        1.92882   0.00001   0.00017  -0.00005   0.00012   1.92894
    A9        1.83723   0.00000   0.00016   0.00007   0.00023   1.83746
   A10        1.95608  -0.00001   0.00001  -0.00010  -0.00008   1.95600
   A11        1.91196   0.00001   0.00006  -0.00004   0.00002   1.91198
   A12        1.91198   0.00000   0.00004  -0.00004   0.00000   1.91198
   A13        1.91503   0.00000  -0.00004   0.00005   0.00001   1.91504
   A14        1.91504   0.00000  -0.00004   0.00005   0.00001   1.91505
   A15        1.85079   0.00000  -0.00004   0.00009   0.00005   1.85084
   A16        1.97290   0.00001   0.00008  -0.00008   0.00000   1.97290
   A17        1.91068  -0.00001  -0.00001  -0.00001  -0.00002   1.91066
   A18        1.91067   0.00000  -0.00001  -0.00001  -0.00001   1.91066
   A19        1.90627   0.00000  -0.00004   0.00004   0.00001   1.90628
   A20        1.90627   0.00000  -0.00003   0.00004   0.00001   1.90628
   A21        1.85321   0.00000   0.00000   0.00001   0.00001   1.85322
   A22        1.97933   0.00002   0.00005  -0.00001   0.00005   1.97938
   A23        1.90625  -0.00001  -0.00003   0.00002  -0.00002   1.90623
   A24        1.90625  -0.00001  -0.00004   0.00002  -0.00002   1.90624
   A25        1.90715  -0.00001   0.00001  -0.00001  -0.00001   1.90714
   A26        1.90715  -0.00001   0.00000  -0.00001  -0.00001   1.90714
   A27        1.85349   0.00000   0.00001  -0.00001   0.00000   1.85349
   A28        1.97877   0.00002   0.00002   0.00003   0.00005   1.97882
   A29        1.90699  -0.00001   0.00000  -0.00001  -0.00001   1.90698
   A30        1.90699  -0.00001  -0.00001   0.00000  -0.00001   1.90698
   A31        1.90670  -0.00001   0.00000  -0.00001  -0.00002   1.90669
   A32        1.90671  -0.00001  -0.00001  -0.00001  -0.00002   1.90669
   A33        1.85349   0.00000   0.00000   0.00000   0.00001   1.85350
   A34        1.97999   0.00002   0.00001   0.00002   0.00004   1.98002
   A35        1.90660  -0.00001   0.00000  -0.00001  -0.00001   1.90659
   A36        1.90660  -0.00001  -0.00001  -0.00001  -0.00001   1.90659
   A37        1.90656  -0.00001   0.00000  -0.00001  -0.00001   1.90655
   A38        1.90656  -0.00001  -0.00001  -0.00001  -0.00001   1.90655
   A39        1.85326   0.00000   0.00000   0.00000   0.00001   1.85327
   A40        1.97960   0.00002   0.00001   0.00003   0.00004   1.97964
   A41        1.90668  -0.00001   0.00000  -0.00001  -0.00001   1.90667
   A42        1.90668  -0.00001  -0.00001  -0.00001  -0.00001   1.90667
   A43        1.90668  -0.00001   0.00000  -0.00001  -0.00001   1.90667
   A44        1.90668  -0.00001  -0.00001  -0.00001  -0.00001   1.90667
   A45        1.85327   0.00000   0.00000   0.00000   0.00001   1.85328
   A46        1.98020   0.00002   0.00001   0.00003   0.00003   1.98024
   A47        1.90659  -0.00001   0.00000  -0.00001  -0.00001   1.90659
   A48        1.90660  -0.00001   0.00000  -0.00001  -0.00001   1.90659
   A49        1.90649  -0.00001   0.00000  -0.00001  -0.00001   1.90648
   A50        1.90650  -0.00001   0.00000  -0.00001  -0.00001   1.90648
   A51        1.85316   0.00000   0.00000   0.00000   0.00001   1.85317
   A52        1.97989   0.00002   0.00001   0.00003   0.00004   1.97993
   A53        1.90659  -0.00001   0.00000  -0.00001  -0.00001   1.90658
   A54        1.90660  -0.00001  -0.00001  -0.00001  -0.00001   1.90658
   A55        1.90665  -0.00001   0.00000  -0.00001  -0.00001   1.90664
   A56        1.90665  -0.00001  -0.00001  -0.00001  -0.00001   1.90664
   A57        1.85319   0.00000   0.00000   0.00000   0.00001   1.85319
   A58        1.98021   0.00002   0.00001   0.00003   0.00004   1.98025
   A59        1.90660  -0.00001   0.00000  -0.00001  -0.00001   1.90659
   A60        1.90660  -0.00001   0.00000  -0.00001  -0.00001   1.90659
   A61        1.90650  -0.00001   0.00000  -0.00001  -0.00001   1.90649
   A62        1.90650  -0.00001  -0.00001  -0.00001  -0.00001   1.90649
   A63        1.85313   0.00000   0.00000   0.00000   0.00001   1.85314
   A64        1.98003   0.00003   0.00003   0.00003   0.00006   1.98009
   A65        1.90655  -0.00001   0.00000  -0.00001  -0.00002   1.90654
   A66        1.90656  -0.00001  -0.00001  -0.00001  -0.00002   1.90654
   A67        1.90663  -0.00001  -0.00001  -0.00001  -0.00002   1.90661
   A68        1.90663  -0.00001  -0.00001  -0.00001  -0.00002   1.90662
   A69        1.85315   0.00000   0.00000   0.00000   0.00000   1.85315
   A70        1.98012   0.00003   0.00003   0.00003   0.00006   1.98018
   A71        1.90662  -0.00001  -0.00001  -0.00001  -0.00002   1.90660
   A72        1.90662  -0.00001  -0.00001  -0.00001  -0.00002   1.90660
   A73        1.90653  -0.00001  -0.00001  -0.00001  -0.00002   1.90651
   A74        1.90653  -0.00001  -0.00001  -0.00001  -0.00002   1.90651
   A75        1.85314   0.00000   0.00000   0.00000   0.00000   1.85314
   A76        1.98015   0.00003   0.00007   0.00001   0.00007   1.98022
   A77        1.90654  -0.00001  -0.00002  -0.00001  -0.00002   1.90651
   A78        1.90654  -0.00001  -0.00002   0.00000  -0.00002   1.90652
   A79        1.90659  -0.00001  -0.00001   0.00000  -0.00002   1.90658
   A80        1.90660  -0.00001  -0.00002   0.00000  -0.00002   1.90658
   A81        1.85314   0.00000   0.00000   0.00000   0.00000   1.85314
   A82        1.98030   0.00003   0.00007  -0.00001   0.00006   1.98036
   A83        1.90656  -0.00001  -0.00001   0.00000  -0.00001   1.90654
   A84        1.90656  -0.00001  -0.00001   0.00000  -0.00001   1.90654
   A85        1.90649  -0.00001  -0.00002   0.00000  -0.00002   1.90648
   A86        1.90649  -0.00001  -0.00002   0.00001  -0.00002   1.90648
   A87        1.85314   0.00000  -0.00001   0.00001   0.00000   1.85313
   A88        1.98061   0.00004   0.00011  -0.00003   0.00008   1.98069
   A89        1.90742  -0.00001  -0.00003   0.00001  -0.00001   1.90741
   A90        1.90743  -0.00001  -0.00003   0.00002  -0.00001   1.90741
   A91        1.90556  -0.00001  -0.00003  -0.00001  -0.00003   1.90553
   A92        1.90557  -0.00001  -0.00003   0.00000  -0.00003   1.90553
   A93        1.85291   0.00001  -0.00001   0.00002   0.00001   1.85292
   A94        1.97421   0.00002   0.00008  -0.00003   0.00004   1.97425
   A95        1.90490  -0.00001  -0.00006   0.00002  -0.00004   1.90486
   A96        1.90491  -0.00001  -0.00007   0.00002  -0.00005   1.90486
   A97        1.91138   0.00000   0.00005  -0.00003   0.00003   1.91141
   A98        1.91139   0.00000   0.00005  -0.00003   0.00003   1.91141
   A99        1.85311   0.00000  -0.00006   0.00005  -0.00001   1.85310
   A100       1.94525   0.00002   0.00007   0.00000   0.00006   1.94532
   A101       1.93797  -0.00001   0.00002  -0.00007  -0.00005   1.93792
   A102       1.93797  -0.00001   0.00001  -0.00007  -0.00005   1.93792
   A103       1.88092   0.00000  -0.00004   0.00005   0.00002   1.88094
   A104       1.88093   0.00000  -0.00004   0.00005   0.00002   1.88094
   A105       1.87798   0.00000  -0.00003   0.00004   0.00001   1.87799
   A106       1.91511  -0.00012   0.00010  -0.00043  -0.00033   1.91478
    D1       -0.00228   0.00009   0.00186   0.00003   0.00189  -0.00039
    D2        2.16209   0.00009   0.00180  -0.00005   0.00175   2.16384
    D3       -2.16657   0.00009   0.00182   0.00010   0.00192  -2.16465
    D4       -3.13974  -0.00011  -0.00213  -0.00014  -0.00226   3.14118
    D5       -0.97537  -0.00010  -0.00219  -0.00022  -0.00240  -0.97777
    D6        0.97915  -0.00010  -0.00216  -0.00007  -0.00223   0.97692
    D7       -3.13956  -0.00010  -0.00196  -0.00008  -0.00203  -3.14159
    D8       -0.00193   0.00009   0.00186   0.00008   0.00195   0.00002
    D9       -3.14148  -0.00002  -0.00008  -0.00001  -0.00009  -3.14157
   D10       -1.01157  -0.00002  -0.00008  -0.00004  -0.00012  -1.01169
   D11        1.01177  -0.00002  -0.00006   0.00002  -0.00005   1.01172
   D12        1.01326   0.00003   0.00024   0.00000   0.00025   1.01351
   D13       -3.14001   0.00003   0.00024  -0.00003   0.00022  -3.13980
   D14       -1.11667   0.00003   0.00026   0.00003   0.00029  -1.11639
   D15       -1.01325  -0.00001  -0.00018  -0.00002  -0.00019  -1.01345
   D16        1.11666  -0.00001  -0.00018  -0.00005  -0.00023   1.11643
   D17        3.14000  -0.00001  -0.00017   0.00001  -0.00015   3.13985
   D18        3.14157   0.00000   0.00002   0.00000   0.00002  -3.14159
   D19       -1.01241   0.00000   0.00003   0.00000   0.00002  -1.01239
   D20        1.01237   0.00000   0.00002   0.00000   0.00002   1.01239
   D21        1.01341   0.00000  -0.00004   0.00008   0.00005   1.01346
   D22       -3.14057   0.00000  -0.00003   0.00008   0.00004  -3.14052
   D23       -1.11579   0.00000  -0.00004   0.00008   0.00004  -1.11574
   D24       -1.01343   0.00000   0.00006  -0.00008  -0.00002  -1.01345
   D25        1.11578   0.00000   0.00006  -0.00009  -0.00003   1.11575
   D26        3.14056   0.00000   0.00005  -0.00008  -0.00003   3.14053
   D27       -3.14157   0.00000   0.00000  -0.00001  -0.00002  -3.14159
   D28       -1.01006   0.00000   0.00001  -0.00002   0.00000  -1.01007
   D29        1.01010   0.00000  -0.00002  -0.00001  -0.00002   1.01007
   D30        1.00994   0.00000  -0.00002   0.00002   0.00000   1.00994
   D31        3.14145   0.00000   0.00000   0.00002   0.00001   3.14146
   D32       -1.12157   0.00000  -0.00003   0.00002  -0.00001  -1.12158
   D33       -1.00990   0.00000   0.00002  -0.00004  -0.00002  -1.00993
   D34        1.12160   0.00000   0.00003  -0.00004  -0.00001   1.12159
   D35       -3.14142   0.00000   0.00000  -0.00004  -0.00003  -3.14145
   D36       -3.14159   0.00000   0.00000   0.00000   0.00000  -3.14159
   D37       -1.01049   0.00000   0.00000   0.00000   0.00000  -1.01049
   D38        1.01049   0.00000   0.00000   0.00000   0.00000   1.01049
   D39        1.01058   0.00000   0.00000  -0.00001  -0.00001   1.01058
   D40       -3.14150   0.00000   0.00001  -0.00001   0.00000  -3.14151
   D41       -1.12052   0.00000   0.00001  -0.00001  -0.00001  -1.12053
   D42       -1.01058   0.00000  -0.00001   0.00002   0.00000  -1.01057
   D43        1.12052   0.00000  -0.00001   0.00001   0.00001   1.12053
   D44        3.14151   0.00000  -0.00001   0.00001   0.00000   3.14151
   D45       -3.14158   0.00000   0.00000  -0.00001  -0.00001  -3.14159
   D46       -1.01013   0.00000   0.00001  -0.00001   0.00000  -1.01013
   D47        1.01014   0.00000   0.00001  -0.00002  -0.00001   1.01013
   D48        1.01035   0.00000   0.00000  -0.00001  -0.00002   1.01033
   D49       -3.14139   0.00000   0.00000  -0.00001  -0.00001  -3.14140
   D50       -1.12112   0.00000   0.00000  -0.00002  -0.00002  -1.12113
   D51       -1.01032   0.00000   0.00000  -0.00001   0.00000  -1.01032
   D52        1.12113   0.00000   0.00000   0.00000   0.00000   1.12113
   D53        3.14140   0.00000   0.00000  -0.00001   0.00000   3.14140
   D54       -3.14159   0.00000   0.00000   0.00001   0.00000  -3.14159
   D55       -1.01019   0.00000   0.00000   0.00000   0.00000  -1.01018
   D56        1.01018   0.00000   0.00000   0.00000   0.00000   1.01018
   D57        1.01012   0.00000  -0.00001   0.00000   0.00000   1.01011
   D58        3.14152   0.00000   0.00000   0.00000   0.00000   3.14152
   D59       -1.12129   0.00000   0.00000   0.00000  -0.00001  -1.12130
   D60       -1.01011   0.00000  -0.00001   0.00000   0.00000  -1.01011
   D61        1.12130   0.00000   0.00000   0.00000   0.00000   1.12130
   D62       -3.14152   0.00000   0.00000   0.00000   0.00000  -3.14152
   D63       -3.14159   0.00000   0.00000  -0.00001  -0.00001   3.14159
   D64       -1.01007   0.00000   0.00001  -0.00001   0.00000  -1.01008
   D65        1.01008   0.00000   0.00001  -0.00001  -0.00001   1.01007
   D66        1.01019   0.00000   0.00000  -0.00001  -0.00001   1.01018
   D67       -3.14148   0.00000   0.00000  -0.00001  -0.00001  -3.14148
   D68       -1.12133   0.00000   0.00000  -0.00001  -0.00001  -1.12134
   D69       -1.01018   0.00000   0.00000   0.00000  -0.00001  -1.01018
   D70        1.12134   0.00000   0.00000   0.00000   0.00000   1.12133
   D71        3.14149   0.00000   0.00000  -0.00001  -0.00001   3.14148
   D72       -3.14159   0.00000   0.00000   0.00000   0.00000  -3.14159
   D73       -1.01009   0.00000   0.00000   0.00001   0.00000  -1.01009
   D74        1.01009   0.00000   0.00000   0.00000   0.00000   1.01009
   D75        1.01002   0.00000  -0.00001   0.00000   0.00000   1.01002
   D76        3.14153   0.00000   0.00000   0.00000   0.00000   3.14152
   D77       -1.12148   0.00000   0.00000  -0.00001  -0.00001  -1.12149
   D78       -1.01001   0.00000  -0.00001   0.00001   0.00000  -1.01002
   D79        1.12149   0.00000   0.00000   0.00001   0.00000   1.12149
   D80       -3.14152   0.00000   0.00000   0.00000   0.00000  -3.14152
   D81       -3.14159   0.00000   0.00000  -0.00001  -0.00001   3.14159
   D82       -1.01006   0.00000   0.00001  -0.00001   0.00000  -1.01006
   D83        1.01006   0.00000   0.00001  -0.00001  -0.00001   1.01005
   D84        1.01012   0.00000   0.00000  -0.00001  -0.00001   1.01011
   D85       -3.14153   0.00000   0.00000  -0.00001  -0.00001  -3.14154
   D86       -1.12141   0.00000   0.00000  -0.00001  -0.00001  -1.12142
   D87       -1.01011   0.00000   0.00000   0.00000   0.00000  -1.01012
   D88        1.12141   0.00000   0.00000   0.00000   0.00000   1.12142
   D89        3.14154   0.00000   0.00000  -0.00001   0.00000   3.14153
   D90       -3.14159   0.00000  -0.00001   0.00000   0.00000  -3.14159
   D91       -1.01005   0.00000   0.00000   0.00001   0.00001  -1.01004
   D92        1.01004   0.00000   0.00000   0.00000  -0.00001   1.01004
   D93        1.01001   0.00000  -0.00001   0.00000  -0.00001   1.01000
   D94        3.14155   0.00000   0.00000   0.00000   0.00000   3.14156
   D95       -1.12154   0.00000  -0.00001  -0.00001  -0.00001  -1.12155
   D96       -1.01000   0.00000  -0.00001   0.00001   0.00000  -1.01000
   D97        1.12154   0.00000   0.00000   0.00001   0.00001   1.12155
   D98       -3.14155   0.00000  -0.00001   0.00000   0.00000  -3.14156
   D99        3.14159   0.00000   0.00000  -0.00001   0.00000   3.14159
   D100      -1.01008   0.00000   0.00001   0.00000   0.00000  -1.01007
   D101       1.01007   0.00000   0.00000  -0.00001  -0.00001   1.01006
   D102       1.01009   0.00000   0.00000  -0.00001  -0.00001   1.01008
   D103      -3.14158   0.00000   0.00000   0.00000   0.00000  -3.14158
   D104      -1.12143   0.00000  -0.00001  -0.00001  -0.00002  -1.12145
   D105      -1.01008   0.00000   0.00000   0.00000   0.00000  -1.01008
   D106       1.12143   0.00000   0.00001   0.00000   0.00001   1.12144
   D107       3.14158   0.00000   0.00000   0.00000   0.00000   3.14157
   D108      -3.14159   0.00000   0.00000   0.00000   0.00000   3.14159
   D109      -1.01003   0.00000   0.00001   0.00000   0.00001  -1.01002
   D110       1.01003   0.00000  -0.00001   0.00000  -0.00001   1.01001
   D111       1.01002   0.00000  -0.00001   0.00000  -0.00001   1.01001
   D112       3.14159   0.00000   0.00000   0.00000   0.00000   3.14159
   D113      -1.12154  -0.00001  -0.00002   0.00000  -0.00002  -1.12157
   D114      -1.01002   0.00000   0.00000   0.00001   0.00001  -1.01001
   D115       1.12154   0.00001   0.00001   0.00001   0.00002   1.12156
   D116      -3.14159   0.00000  -0.00001   0.00000  -0.00001   3.14159
   D117       3.14159   0.00000   0.00000   0.00000   0.00000   3.14159
   D118      -1.01004   0.00000   0.00001  -0.00001   0.00001  -1.01004
   D119       1.01003   0.00000  -0.00001   0.00000  -0.00001   1.01002
   D120       1.01006   0.00000  -0.00001   0.00000  -0.00001   1.01004
   D121      -3.14157   0.00000   0.00000   0.00000  -0.00001  -3.14158
   D122      -1.12150   0.00000  -0.00002   0.00000  -0.00002  -1.12152
   D123      -1.01006   0.00000   0.00001   0.00000   0.00001  -1.01005
   D124       1.12149   0.00000   0.00002   0.00000   0.00002   1.12151
   D125       3.14157   0.00000   0.00000   0.00000   0.00000   3.14157
   D126       3.14159   0.00000   0.00000   0.00000   0.00000   3.14159
   D127      -1.01039   0.00000   0.00002  -0.00002   0.00000  -1.01039
   D128       1.01038   0.00000  -0.00002   0.00002   0.00000   1.01038
   D129       1.01000   0.00000  -0.00002   0.00001  -0.00001   1.00999
   D130       3.14120   0.00000   0.00000  -0.00001  -0.00001   3.14120
   D131      -1.12121   0.00000  -0.00004   0.00003  -0.00001  -1.12122
   D132      -1.01000   0.00000   0.00001   0.00000   0.00001  -1.00999
   D133       1.12120   0.00000   0.00003  -0.00002   0.00001   1.12121
   D134      -3.14121   0.00000  -0.00001   0.00002   0.00001  -3.14120
   D135       3.14159   0.00000   0.00000   0.00000   0.00000   3.14159
   D136      -1.00911   0.00001   0.00008  -0.00004   0.00003  -1.00908
   D137       1.00910  -0.00001  -0.00007   0.00004  -0.00003   1.00907
   D138       1.00935   0.00000  -0.00003   0.00001  -0.00002   1.00934
   D139      -3.14135   0.00000   0.00005  -0.00003   0.00002  -3.14133
   D140      -1.12313  -0.00001  -0.00010   0.00005  -0.00005  -1.12318
   D141      -1.00936   0.00000   0.00002  -0.00001   0.00001  -1.00934
   D142       1.12313   0.00001   0.00009  -0.00005   0.00004   1.12317
   D143       3.14134   0.00000  -0.00005   0.00003  -0.00002   3.14132
   D144       3.14159   0.00000   0.00000   0.00000   0.00000   3.14159
   D145      -1.04435   0.00000   0.00001   0.00002   0.00003  -1.04432
   D146       1.04433   0.00000  -0.00001  -0.00002  -0.00003   1.04430
   D147       1.01273   0.00000  -0.00001   0.00002   0.00001   1.01274
   D148       3.10998   0.00000   0.00000   0.00004   0.00004   3.11002
   D149      -1.08453   0.00000  -0.00002  -0.00001  -0.00002  -1.08455
   D150      -1.01274   0.00000   0.00001  -0.00001  -0.00001  -1.01275
   D151       1.08452   0.00000   0.00001   0.00001   0.00002   1.08454
   D152      -3.10999   0.00000   0.00000  -0.00004  -0.00004  -3.11003
         Item               Value     Threshold  Converged?
 Maximum Force            0.000259     0.000450     YES
 RMS     Force            0.000035     0.000300     YES
 Maximum Displacement     0.005596     0.001800     NO 
 RMS     Displacement     0.000581     0.001200     YES
 Predicted change in Energy=-1.157849D-06
 GradGradGradGradGradGradGradGradGradGradGradGradGradGradGradGradGradGrad

 Stoichiometry    C18H36O2
 Framework group  C1[X(C18H36O2)]
 Deg. of freedom   162
 Full point group                 C1      NOp   1
 Largest Abelian subgroup         C1      NOp   1
 Largest concise Abelian subgroup C1      NOp   1
                         Standard orientation:                         
 ---------------------------------------------------------------------
 Center     Atomic      Atomic             Coordinates (Angstroms)
 Number     Number       Type             X           Y           Z
 ---------------------------------------------------------------------
      1          6           0       -9.945930    0.047709   -0.000046
      2          6           0       -8.612796   -0.659308    0.000164
      3          6           0       -7.359370    0.227255   -0.000070
      4          6           0       -6.063285   -0.603460    0.000145
      5          6           0       -4.791767    0.264028   -0.000083
      6          6           0       -3.490396   -0.558230    0.000125
      7          6           0       -2.219184    0.310091   -0.000100
      8          6           0       -0.916741   -0.510657    0.000107
      9          6           0        0.354141    0.358152   -0.000115
     10          6           0        1.657084   -0.461826    0.000096
     11          6           0        2.927704    0.407373   -0.000124
     12          6           0        4.230912   -0.412190    0.000094
     13          6           0        5.501391    0.457211   -0.000124
     14          6           0        6.804671   -0.362234    0.000102
     15          6           0        8.075203    0.507125   -0.000117
     16          6           0        9.378489   -0.312072    0.000117
     17          6           0       10.649582    0.557057   -0.000107
     18          6           0       11.945644   -0.269286    0.000136
     19          8           0       -9.837152    1.425282    0.000068
     20          8           0      -11.046364   -0.512099   -0.000314
     21          1           0       -8.612934   -1.326145    0.874120
     22          1           0       -8.612929   -1.326651   -0.873399
     23          1           0       -7.376336    0.886811   -0.876828
     24          1           0       -7.376337    0.887276    0.876334
     25          1           0       -6.051058   -1.264377    0.880744
     26          1           0       -6.051059   -1.264840   -0.880106
     27          1           0       -4.803967    0.924606   -0.880469
     28          1           0       -4.803962    0.925061    0.879962
     29          1           0       -3.478389   -1.218934    0.880680
     30          1           0       -3.478392   -1.219388   -0.880089
     31          1           0       -2.231380    0.970889   -0.880570
     32          1           0       -2.231376    0.971341    0.880031
     33          1           0       -0.904396   -1.171469    0.880607
     34          1           0       -0.904397   -1.171920   -0.880054
     35          1           0        0.341660    1.019010   -0.880585
     36          1           0        0.341660    1.019463    0.880015
     37          1           0        1.669694   -1.122676    0.880579
     38          1           0        1.669697   -1.123129   -0.880047
     39          1           0        2.915019    1.068245   -0.880595
     40          1           0        2.915012    1.068702    0.880004
     41          1           0        4.243665   -1.073055    0.880571
     42          1           0        4.243673   -1.073512   -0.880039
     43          1           0        5.488623    1.118082   -0.880601
     44          1           0        5.488609    1.118545    0.880004
     45          1           0        6.817444   -1.023101    0.880572
     46          1           0        6.817458   -1.023567   -0.880018
     47          1           0        8.062388    1.168010   -0.880620
     48          1           0        8.062368    1.168483    0.880031
     49          1           0        9.392409   -0.973069    0.880610
     50          1           0        9.392426   -0.973547   -0.880016
     51          1           0       10.634897    1.217378   -0.879890
     52          1           0       10.634877    1.217863    0.879312
     53          1           0       12.832296    0.375398   -0.000038
     54          1           0       12.001062   -0.914778    0.885869
     55          1           0       12.001076   -0.915276   -0.885234
     56          1           0      -10.733092    1.828382   -0.000076
 ---------------------------------------------------------------------
 Rotational constants (GHZ):      3.4181909      0.0334815      0.0332725
 Standard basis: 6-31G (6D, 7F)
 There are   252 symmetry adapted cartesian basis functions of A   symmetry.
 There are   252 symmetry adapted basis functions of A   symmetry.
   252 basis functions,   584 primitive gaussians,   252 cartesian basis functions
    80 alpha electrons       80 beta electrons
       nuclear repulsion energy      1347.6737607019 Hartrees.
 NAtoms=   56 NActive=   56 NUniq=   56 SFac= 1.00D+00 NAtFMM=   60 NAOKFM=F Big=F
 Integral buffers will be    262144 words long.
 Raffenetti 2 integral format.
 Two-electron integral symmetry is turned on.
 One-electron integrals computed using PRISM.
 NBasis=   252 RedAO= T EigKep=  3.29D-03  NBF=   252
 NBsUse=   252 1.00D-06 EigRej= -1.00D+00 NBFU=   252
 Initial guess from the checkpoint file:  "C:\Users\GHS Azim Shah\Desktop\comp9.chk"
 B after Tr=     0.000000    0.000000    0.000000
         Rot=    1.000000    0.000041    0.000005    0.000002 Ang=   0.00 deg.
 Requested convergence on RMS density matrix=1.00D-08 within 128 cycles.
 Requested convergence on MAX density matrix=1.00D-06.
 Requested convergence on             energy=1.00D-06.
 No special actions if energy rises.
 SCF Done:  E(RB3LYP) =  -857.869671564     A.U. after    7 cycles
            NFock=  7  Conv=0.60D-08     -V/T= 2.0059
 Calling FoFJK, ICntrl=      2127 FMM=F ISym2X=0 I1Cent= 0 IOpClX= 0 NMat=1 NMatS=1 NMatT=0.
 ***** Axes restored to original set *****
 -------------------------------------------------------------------
 Center     Atomic                   Forces (Hartrees/Bohr)
 Number     Number              X              Y              Z
 -------------------------------------------------------------------
      1        6          -0.000007635    0.000013308    0.000007140
      2        6          -0.000011724    0.000015248   -0.000001715
      3        6           0.000010285   -0.000025889   -0.000000157
      4        6          -0.000006552    0.000010842   -0.000000180
      5        6           0.000000430   -0.000013362    0.000000255
      6        6           0.000005390    0.000014195   -0.000000236
      7        6          -0.000000586   -0.000014593    0.000000246
      8        6           0.000001964    0.000015247   -0.000000238
      9        6          -0.000001363   -0.000015573    0.000000263
     10        6           0.000001383    0.000015613   -0.000000238
     11        6          -0.000002114   -0.000015215    0.000000253
     12        6           0.000000270    0.000015012   -0.000000235
     13        6          -0.000003118   -0.000014038    0.000000242
     14        6           0.000000050    0.000014395   -0.000000227
     15        6          -0.000003508   -0.000014068    0.000000244
     16        6           0.000003233    0.000010706   -0.000000237
     17        6           0.000001444   -0.000011427    0.000000137
     18        6           0.000020193    0.000007659   -0.000000119
     19        8           0.000020069   -0.000017462   -0.000002306
     20        8          -0.000017189    0.000013826   -0.000002197
     21        1          -0.000002170   -0.000003395    0.000000879
     22        1          -0.000003518   -0.000003750   -0.000001587
     23        1           0.000001883    0.000001996   -0.000002790
     24        1           0.000001952    0.000002256    0.000002911
     25        1           0.000000485   -0.000003568    0.000002930
     26        1           0.000000454   -0.000003925   -0.000002893
     27        1          -0.000000635    0.000003294   -0.000002375
     28        1          -0.000000635    0.000003579    0.000002347
     29        1          -0.000000256   -0.000002588    0.000001758
     30        1          -0.000000320   -0.000002976   -0.000001729
     31        1           0.000000276    0.000002367   -0.000001748
     32        1           0.000000286    0.000002624    0.000001690
     33        1          -0.000000276   -0.000002442    0.000001745
     34        1          -0.000000315   -0.000002836   -0.000001720
     35        1           0.000000241    0.000002393   -0.000001788
     36        1           0.000000248    0.000002670    0.000001733
     37        1          -0.000000217   -0.000002373    0.000001722
     38        1          -0.000000268   -0.000002754   -0.000001686
     39        1           0.000000270    0.000002464   -0.000001774
     40        1           0.000000299    0.000002737    0.000001711
     41        1          -0.000000187   -0.000002444    0.000001775
     42        1          -0.000000238   -0.000002813   -0.000001740
     43        1           0.000000292    0.000002694   -0.000001945
     44        1           0.000000321    0.000002970    0.000001879
     45        1          -0.000000347   -0.000002591    0.000002219
     46        1          -0.000000396   -0.000002930   -0.000002170
     47        1           0.000000633    0.000003318   -0.000002896
     48        1           0.000000688    0.000003611    0.000002830
     49        1          -0.000000258   -0.000003146    0.000002615
     50        1          -0.000000317   -0.000003477   -0.000002571
     51        1          -0.000003225    0.000001020   -0.000002638
     52        1          -0.000003125    0.000001325    0.000002630
     53        1           0.000000122    0.000003454    0.000000025
     54        1          -0.000000348   -0.000001443    0.000001861
     55        1          -0.000000416   -0.000001566   -0.000001799
     56        1          -0.000001908    0.000001820   -0.000000108
 -------------------------------------------------------------------
 Cartesian Forces:  Max     0.000025889 RMS     0.000006197

 GradGradGradGradGradGradGradGradGradGradGradGradGradGradGradGradGradGrad
 Berny optimization.
 Using GEDIIS/GDIIS optimizer.
 FormGI is forming the generalized inverse of G from B-inverse, IUseBI=4.
 Internal  Forces:  Max     0.000031631 RMS     0.000004560
 Search for a local minimum.
 Step number   8 out of a maximum of  323
 All quantities printed in internal units (Hartrees-Bohrs-Radians)
 Mixed Optimization -- En-DIIS/RFO-DIIS
 Swapping is turned off.
 Update second derivatives using D2CorX and points    2    3    4    5    6
                                                      7    8
 DE= -1.19D-06 DEPred=-1.16D-06 R= 1.03D+00
 TightC=F SS=  1.41D+00  RLast= 6.03D-03 DXNew= 7.1352D-01 1.8099D-02
 Trust test= 1.03D+00 RLast= 6.03D-03 DXMaxT set to 4.24D-01
 ITU=  1 -1  1  1  1  1  1  0
     Eigenvalues ---    0.00461   0.00461   0.00461   0.00461   0.00461
     Eigenvalues ---    0.00461   0.00462   0.00462   0.00462   0.00462
     Eigenvalues ---    0.00462   0.00462   0.00462   0.00462   0.00462
     Eigenvalues ---    0.00462   0.00648   0.02510   0.03520   0.03522
     Eigenvalues ---    0.03523   0.03523   0.03523   0.03524   0.03524
     Eigenvalues ---    0.03524   0.03524   0.03527   0.03527   0.03530
     Eigenvalues ---    0.03553   0.03557   0.03582   0.03638   0.04025
     Eigenvalues ---    0.04695   0.04878   0.04879   0.04879   0.04879
     Eigenvalues ---    0.04879   0.04879   0.04879   0.04879   0.04880
     Eigenvalues ---    0.04880   0.04880   0.04886   0.04888   0.04912
     Eigenvalues ---    0.05281   0.05527   0.05587   0.08326   0.08466
     Eigenvalues ---    0.08484   0.08514   0.08521   0.08523   0.08525
     Eigenvalues ---    0.08526   0.08527   0.08528   0.08528   0.08528
     Eigenvalues ---    0.08528   0.08530   0.08534   0.10299   0.12180
     Eigenvalues ---    0.12285   0.12295   0.12324   0.12328   0.12330
     Eigenvalues ---    0.12332   0.12333   0.12333   0.12334   0.12334
     Eigenvalues ---    0.12334   0.12334   0.12335   0.12338   0.13620
     Eigenvalues ---    0.15246   0.16000   0.16020   0.16060   0.21303
     Eigenvalues ---    0.21868   0.21900   0.21906   0.21910   0.21911
     Eigenvalues ---    0.21911   0.21911   0.21911   0.21912   0.21912
     Eigenvalues ---    0.21912   0.21914   0.21969   0.22123   0.22179
     Eigenvalues ---    0.23601   0.28918   0.30036   0.30071   0.30072
     Eigenvalues ---    0.30074   0.30076   0.30076   0.30078   0.30079
     Eigenvalues ---    0.30080   0.30080   0.30080   0.30083   0.30084
     Eigenvalues ---    0.30135   0.30382   0.32122   0.32232   0.32264
     Eigenvalues ---    0.32275   0.32280   0.32280   0.32280   0.32280
     Eigenvalues ---    0.32281   0.32281   0.32281   0.32281   0.32281
     Eigenvalues ---    0.32281   0.32281   0.32281   0.32281   0.32281
     Eigenvalues ---    0.32284   0.32284   0.32286   0.32287   0.32287
     Eigenvalues ---    0.32287   0.32287   0.32287   0.32287   0.32287
     Eigenvalues ---    0.32287   0.32287   0.32287   0.32287   0.32288
     Eigenvalues ---    0.32310   0.33085   0.35073   0.36575   0.40828
     Eigenvalues ---    0.53629   0.94825
 En-DIIS/RFO-DIIS IScMMF=        0 using points:     8    7    6    5    4
 RFO step:  Lambda=-1.12097767D-08.
 DidBck=F Rises=F RFO-DIIS coefs:    1.14409   -0.05829   -0.10985    0.01669    0.00736
 Iteration  1 RMS(Cart)=  0.00014897 RMS(Int)=  0.00000002
 Iteration  2 RMS(Cart)=  0.00000001 RMS(Int)=  0.00000002
 Variable       Old X    -DE/DX   Delta X   Delta X   Delta X     New X
                                 (Linear)    (Quad)   (Total)
    R1        2.85162   0.00000   0.00001   0.00001   0.00002   2.85164
    R2        2.61134   0.00002  -0.00001   0.00006   0.00004   2.61138
    R3        2.33313   0.00002   0.00001   0.00000   0.00002   2.33315
    R4        2.90125   0.00003   0.00004   0.00008   0.00011   2.90136
    R5        2.07739   0.00000  -0.00001   0.00000  -0.00001   2.07737
    R6        2.07738   0.00000  -0.00001   0.00000  -0.00001   2.07736
    R7        2.90915   0.00001   0.00002   0.00001   0.00003   2.90918
    R8        2.07354   0.00000  -0.00001   0.00000  -0.00001   2.07353
    R9        2.07354   0.00000  -0.00001  -0.00001  -0.00002   2.07352
   R10        2.90876   0.00001   0.00003   0.00001   0.00005   2.90881
   R11        2.08077   0.00000  -0.00001   0.00000  -0.00002   2.08076
   R12        2.08077   0.00000  -0.00001   0.00000  -0.00002   2.08076
   R13        2.90900   0.00002   0.00004   0.00002   0.00005   2.90905
   R14        2.08007   0.00000  -0.00001   0.00000  -0.00001   2.08005
   R15        2.08007   0.00000  -0.00001   0.00000  -0.00001   2.08005
   R16        2.90917   0.00001   0.00004   0.00001   0.00004   2.90921
   R17        2.08046   0.00000  -0.00001   0.00000  -0.00001   2.08045
   R18        2.08046   0.00000  -0.00001   0.00000  -0.00001   2.08045
   R19        2.90919   0.00001   0.00004   0.00000   0.00004   2.90923
   R20        2.08044   0.00000  -0.00001   0.00000  -0.00001   2.08043
   R21        2.08044   0.00000  -0.00001   0.00000  -0.00001   2.08043
   R22        2.90918   0.00001   0.00004   0.00000   0.00004   2.90922
   R23        2.08051   0.00000  -0.00001   0.00000  -0.00001   2.08050
   R24        2.08051   0.00000  -0.00001   0.00000  -0.00001   2.08050
   R25        2.90921   0.00001   0.00004   0.00000   0.00004   2.90925
   R26        2.08052   0.00000  -0.00001   0.00000  -0.00001   2.08051
   R27        2.08052   0.00000  -0.00001   0.00000  -0.00001   2.08051
   R28        2.90919   0.00001   0.00004   0.00000   0.00004   2.90922
   R29        2.08053   0.00000  -0.00001   0.00000  -0.00001   2.08052
   R30        2.08053   0.00000  -0.00001   0.00000  -0.00001   2.08052
   R31        2.90922   0.00001   0.00004   0.00000   0.00004   2.90926
   R32        2.08054   0.00000  -0.00001   0.00000  -0.00001   2.08053
   R33        2.08054   0.00000  -0.00001   0.00000  -0.00001   2.08053
   R34        2.90918   0.00001   0.00004   0.00001   0.00004   2.90922
   R35        2.08054   0.00000  -0.00001   0.00000  -0.00001   2.08053
   R36        2.08054   0.00000  -0.00001   0.00000  -0.00001   2.08053
   R37        2.90921   0.00001   0.00004   0.00001   0.00005   2.90926
   R38        2.08055   0.00000  -0.00001   0.00000  -0.00001   2.08054
   R39        2.08055   0.00000  -0.00001   0.00000  -0.00001   2.08054
   R40        2.90922   0.00002   0.00004   0.00001   0.00005   2.90927
   R41        2.08053   0.00000  -0.00001   0.00000  -0.00001   2.08052
   R42        2.08053   0.00000  -0.00001   0.00000  -0.00001   2.08052
   R43        2.90897   0.00002   0.00004   0.00002   0.00005   2.90903
   R44        2.08060   0.00000  -0.00001   0.00000  -0.00001   2.08059
   R45        2.08060   0.00000  -0.00001   0.00000  -0.00002   2.08059
   R46        2.90985   0.00001   0.00003   0.00001   0.00004   2.90989
   R47        2.08074   0.00000  -0.00001   0.00000  -0.00001   2.08073
   R48        2.08074   0.00000  -0.00001   0.00000  -0.00001   2.08073
   R49        2.90466   0.00002   0.00002   0.00005   0.00007   2.90473
   R50        2.07892   0.00000  -0.00001   0.00000  -0.00001   2.07891
   R51        2.07892   0.00000  -0.00001   0.00000  -0.00001   2.07891
   R52        2.07162   0.00000   0.00000  -0.00001  -0.00001   2.07161
   R53        2.07376   0.00000   0.00000  -0.00001  -0.00001   2.07375
   R54        2.07376   0.00000   0.00000  -0.00001  -0.00001   2.07375
   R55        1.85655   0.00000   0.00000   0.00001   0.00001   1.85656
    A1        1.97962  -0.00003  -0.00004  -0.00005  -0.00009   1.97953
    A2        2.18337   0.00001  -0.00001   0.00006   0.00005   2.18342
    A3        2.12019   0.00002   0.00005  -0.00001   0.00004   2.12023
    A4        2.03835   0.00000  -0.00005   0.00004   0.00000   2.03835
    A5        1.85898   0.00000   0.00000  -0.00001  -0.00002   1.85896
    A6        1.85898   0.00000  -0.00001  -0.00002  -0.00002   1.85896
    A7        1.92891   0.00000   0.00000   0.00000   0.00000   1.92892
    A8        1.92894   0.00000   0.00000   0.00000   0.00001   1.92894
    A9        1.83746   0.00000   0.00006  -0.00003   0.00003   1.83749
   A10        1.95600   0.00000  -0.00002   0.00001  -0.00001   1.95599
   A11        1.91198   0.00000  -0.00001   0.00002   0.00001   1.91199
   A12        1.91198   0.00000  -0.00001   0.00002   0.00001   1.91199
   A13        1.91504   0.00000   0.00001  -0.00002  -0.00001   1.91503
   A14        1.91505   0.00000   0.00001  -0.00002  -0.00001   1.91504
   A15        1.85084   0.00000   0.00003  -0.00002   0.00001   1.85086
   A16        1.97290   0.00001  -0.00002   0.00003   0.00001   1.97291
   A17        1.91066   0.00000   0.00000   0.00000   0.00000   1.91066
   A18        1.91066   0.00000   0.00000   0.00000   0.00000   1.91066
   A19        1.90628   0.00000   0.00000  -0.00002  -0.00001   1.90627
   A20        1.90628   0.00000   0.00000  -0.00002  -0.00002   1.90626
   A21        1.85322   0.00000   0.00002   0.00000   0.00002   1.85324
   A22        1.97938   0.00001  -0.00001   0.00003   0.00002   1.97940
   A23        1.90623   0.00000   0.00000  -0.00002  -0.00002   1.90622
   A24        1.90624   0.00000   0.00000  -0.00002  -0.00002   1.90622
   A25        1.90714   0.00000   0.00000   0.00000   0.00000   1.90714
   A26        1.90714   0.00000   0.00000   0.00000   0.00000   1.90714
   A27        1.85349   0.00000   0.00002   0.00001   0.00002   1.85351
   A28        1.97882   0.00000  -0.00001   0.00001   0.00000   1.97882
   A29        1.90698   0.00000   0.00000   0.00000   0.00000   1.90698
   A30        1.90698   0.00000   0.00000  -0.00001  -0.00001   1.90697
   A31        1.90669   0.00000   0.00000   0.00000   0.00000   1.90668
   A32        1.90669   0.00000   0.00000   0.00000  -0.00001   1.90668
   A33        1.85350   0.00000   0.00002   0.00000   0.00002   1.85352
   A34        1.98002   0.00000  -0.00001   0.00000  -0.00001   1.98001
   A35        1.90659   0.00000   0.00000   0.00000   0.00000   1.90659
   A36        1.90659   0.00000   0.00000   0.00000   0.00000   1.90659
   A37        1.90655   0.00000   0.00000   0.00000  -0.00001   1.90654
   A38        1.90655   0.00000   0.00000   0.00000   0.00000   1.90655
   A39        1.85327   0.00000   0.00002   0.00000   0.00002   1.85329
   A40        1.97964   0.00000  -0.00001   0.00000  -0.00001   1.97963
   A41        1.90667   0.00000   0.00000   0.00000   0.00000   1.90667
   A42        1.90667   0.00000   0.00000   0.00000  -0.00001   1.90666
   A43        1.90667   0.00000   0.00000   0.00000   0.00000   1.90667
   A44        1.90667   0.00000   0.00000   0.00000  -0.00001   1.90667
   A45        1.85328   0.00000   0.00002   0.00000   0.00002   1.85330
   A46        1.98024   0.00000  -0.00001  -0.00001  -0.00001   1.98022
   A47        1.90659   0.00000   0.00000   0.00000   0.00000   1.90658
   A48        1.90659   0.00000   0.00000   0.00000   0.00000   1.90659
   A49        1.90648   0.00000   0.00000   0.00000   0.00000   1.90648
   A50        1.90648   0.00000   0.00000   0.00000   0.00000   1.90648
   A51        1.85317   0.00000   0.00002   0.00000   0.00002   1.85319
   A52        1.97993   0.00000  -0.00001  -0.00001  -0.00001   1.97992
   A53        1.90658   0.00000   0.00000   0.00000   0.00000   1.90658
   A54        1.90658   0.00000   0.00000   0.00000  -0.00001   1.90658
   A55        1.90664   0.00000   0.00000   0.00000   0.00000   1.90664
   A56        1.90664   0.00000   0.00000   0.00000   0.00000   1.90663
   A57        1.85319   0.00000   0.00002   0.00000   0.00002   1.85321
   A58        1.98025   0.00000  -0.00001  -0.00001  -0.00001   1.98024
   A59        1.90659   0.00000   0.00000   0.00000   0.00000   1.90659
   A60        1.90659   0.00000   0.00000   0.00000   0.00000   1.90659
   A61        1.90649   0.00000   0.00000   0.00000   0.00000   1.90648
   A62        1.90649   0.00000   0.00000   0.00000   0.00000   1.90649
   A63        1.85314   0.00000   0.00002   0.00000   0.00002   1.85316
   A64        1.98009   0.00000   0.00000   0.00000  -0.00001   1.98008
   A65        1.90654   0.00000   0.00000   0.00000   0.00000   1.90654
   A66        1.90654   0.00000   0.00000   0.00000  -0.00001   1.90653
   A67        1.90661   0.00000   0.00000   0.00000   0.00000   1.90661
   A68        1.90662   0.00000   0.00000   0.00000  -0.00001   1.90661
   A69        1.85315   0.00000   0.00002   0.00000   0.00002   1.85318
   A70        1.98018   0.00000  -0.00001   0.00000   0.00000   1.98018
   A71        1.90660   0.00000   0.00000   0.00000   0.00000   1.90660
   A72        1.90660   0.00000   0.00000   0.00000   0.00000   1.90660
   A73        1.90651   0.00000   0.00000   0.00000  -0.00001   1.90650
   A74        1.90651   0.00000   0.00000   0.00000   0.00000   1.90651
   A75        1.85314   0.00000   0.00002   0.00000   0.00002   1.85316
   A76        1.98022   0.00001  -0.00001   0.00001   0.00001   1.98023
   A77        1.90651   0.00000   0.00000   0.00000   0.00000   1.90651
   A78        1.90652   0.00000   0.00000  -0.00001  -0.00001   1.90651
   A79        1.90658   0.00000   0.00000   0.00000   0.00000   1.90657
   A80        1.90658   0.00000   0.00000  -0.00001  -0.00001   1.90657
   A81        1.85314   0.00000   0.00002   0.00000   0.00002   1.85315
   A82        1.98036   0.00001  -0.00001   0.00002   0.00001   1.98037
   A83        1.90654   0.00000   0.00000   0.00000   0.00000   1.90654
   A84        1.90654   0.00000   0.00000   0.00000   0.00000   1.90654
   A85        1.90648   0.00000   0.00000  -0.00001  -0.00001   1.90647
   A86        1.90648   0.00000   0.00000  -0.00001  -0.00001   1.90647
   A87        1.85313   0.00000   0.00002   0.00000   0.00002   1.85315
   A88        1.98069   0.00001  -0.00001   0.00003   0.00002   1.98071
   A89        1.90741   0.00000   0.00000  -0.00001  -0.00001   1.90740
   A90        1.90741   0.00000   0.00000  -0.00001  -0.00001   1.90740
   A91        1.90553   0.00000   0.00000   0.00000  -0.00001   1.90552
   A92        1.90553   0.00000   0.00000  -0.00001  -0.00001   1.90552
   A93        1.85292   0.00000   0.00002   0.00000   0.00002   1.85294
   A94        1.97425   0.00000  -0.00001   0.00002   0.00001   1.97426
   A95        1.90486   0.00000   0.00000  -0.00003  -0.00003   1.90484
   A96        1.90486   0.00000   0.00000  -0.00003  -0.00003   1.90484
   A97        1.91141   0.00000   0.00000   0.00003   0.00002   1.91144
   A98        1.91141   0.00000   0.00000   0.00002   0.00002   1.91143
   A99        1.85310   0.00000   0.00002  -0.00002   0.00000   1.85309
   A100       1.94532   0.00000   0.00000   0.00002   0.00002   1.94534
   A101       1.93792   0.00000  -0.00001   0.00000  -0.00001   1.93791
   A102       1.93792   0.00000  -0.00001   0.00000  -0.00001   1.93791
   A103       1.88094   0.00000   0.00001  -0.00001   0.00000   1.88094
   A104       1.88094   0.00000   0.00001  -0.00001   0.00000   1.88094
   A105       1.87799   0.00000   0.00001  -0.00001   0.00000   1.87799
   A106       1.91478   0.00000  -0.00005   0.00004  -0.00002   1.91477
    D1       -0.00039   0.00000  -0.00002  -0.00004  -0.00007  -0.00046
    D2        2.16384   0.00000  -0.00006  -0.00002  -0.00008   2.16376
    D3       -2.16465   0.00000   0.00001  -0.00007  -0.00006  -2.16471
    D4        3.14118   0.00000   0.00002  -0.00004  -0.00002   3.14116
    D5       -0.97777   0.00000  -0.00002  -0.00001  -0.00003  -0.97780
    D6        0.97692   0.00000   0.00005  -0.00006  -0.00001   0.97691
    D7       -3.14159   0.00000   0.00002   0.00000   0.00002  -3.14157
    D8        0.00002   0.00000  -0.00002  -0.00001  -0.00002   0.00000
    D9       -3.14157   0.00000   0.00000   0.00002   0.00002  -3.14155
   D10       -1.01169   0.00000  -0.00001   0.00002   0.00001  -1.01168
   D11        1.01172   0.00000   0.00001   0.00002   0.00003   1.01176
   D12        1.01351   0.00000   0.00004   0.00001   0.00004   1.01355
   D13       -3.13980   0.00000   0.00002   0.00000   0.00003  -3.13977
   D14       -1.11639   0.00000   0.00005   0.00000   0.00005  -1.11633
   D15       -1.01345   0.00000  -0.00004   0.00004   0.00000  -1.01345
   D16        1.11643   0.00000  -0.00005   0.00004  -0.00002   1.11641
   D17        3.13985   0.00000  -0.00003   0.00003   0.00001   3.13985
   D18       -3.14159   0.00000   0.00000   0.00000   0.00000   3.14159
   D19       -1.01239   0.00000  -0.00001   0.00000  -0.00001  -1.01240
   D20        1.01239   0.00000   0.00001   0.00000   0.00001   1.01240
   D21        1.01346   0.00000   0.00002  -0.00002   0.00000   1.01346
   D22       -3.14052   0.00000   0.00001  -0.00002   0.00000  -3.14053
   D23       -1.11574   0.00000   0.00003  -0.00002   0.00002  -1.11573
   D24       -1.01345   0.00000  -0.00002   0.00002   0.00000  -1.01346
   D25        1.11575   0.00000  -0.00003   0.00002  -0.00001   1.11574
   D26        3.14053   0.00000  -0.00001   0.00003   0.00001   3.14054
   D27       -3.14159   0.00000   0.00000   0.00003   0.00003  -3.14156
   D28       -1.01007   0.00000  -0.00001   0.00003   0.00002  -1.01005
   D29        1.01007   0.00000   0.00001   0.00002   0.00003   1.01010
   D30        1.00994   0.00000   0.00001   0.00001   0.00002   1.00996
   D31        3.14146   0.00000   0.00000   0.00002   0.00002   3.14148
   D32       -1.12158   0.00000   0.00002   0.00000   0.00002  -1.12156
   D33       -1.00993   0.00000  -0.00001   0.00003   0.00002  -1.00991
   D34        1.12159   0.00000  -0.00002   0.00004   0.00001   1.12161
   D35       -3.14145   0.00000   0.00000   0.00002   0.00002  -3.14143
   D36       -3.14159   0.00000   0.00000  -0.00001  -0.00001   3.14159
   D37       -1.01049   0.00000  -0.00001   0.00000  -0.00001  -1.01050
   D38        1.01049   0.00000   0.00001   0.00000   0.00001   1.01050
   D39        1.01058   0.00000   0.00001   0.00000   0.00000   1.01058
   D40       -3.14151   0.00000   0.00000   0.00000   0.00000  -3.14151
   D41       -1.12053   0.00000   0.00002   0.00000   0.00002  -1.12050
   D42       -1.01057   0.00000  -0.00001  -0.00001  -0.00002  -1.01059
   D43        1.12053   0.00000  -0.00002   0.00000  -0.00002   1.12051
   D44        3.14151   0.00000   0.00000   0.00000   0.00000   3.14151
   D45       -3.14159   0.00000   0.00000   0.00003   0.00003  -3.14156
   D46       -1.01013   0.00000  -0.00001   0.00003   0.00002  -1.01012
   D47        1.01013   0.00000   0.00001   0.00003   0.00004   1.01017
   D48        1.01033   0.00000   0.00001   0.00003   0.00003   1.01036
   D49       -3.14140   0.00000   0.00000   0.00002   0.00002  -3.14138
   D50       -1.12113   0.00000   0.00002   0.00003   0.00004  -1.12109
   D51       -1.01032   0.00000  -0.00001   0.00002   0.00001  -1.01031
   D52        1.12113   0.00000  -0.00002   0.00002   0.00000   1.12113
   D53        3.14140   0.00000   0.00000   0.00002   0.00002   3.14142
   D54       -3.14159   0.00000   0.00000  -0.00001  -0.00001   3.14158
   D55       -1.01018   0.00000  -0.00001  -0.00001  -0.00002  -1.01020
   D56        1.01018   0.00000   0.00001   0.00000   0.00001   1.01019
   D57        1.01011   0.00000   0.00001  -0.00001   0.00000   1.01011
   D58        3.14152   0.00000   0.00000   0.00000   0.00000   3.14152
   D59       -1.12130   0.00000   0.00002   0.00000   0.00002  -1.12128
   D60       -1.01011   0.00000  -0.00001  -0.00001  -0.00002  -1.01013
   D61        1.12130   0.00000  -0.00002  -0.00001  -0.00003   1.12128
   D62       -3.14152   0.00000   0.00000   0.00000   0.00000  -3.14152
   D63        3.14159   0.00000   0.00000   0.00003   0.00003  -3.14157
   D64       -1.01008   0.00000  -0.00001   0.00002   0.00001  -1.01006
   D65        1.01007   0.00000   0.00001   0.00003   0.00004   1.01011
   D66        1.01018   0.00000   0.00001   0.00003   0.00003   1.01022
   D67       -3.14148   0.00000   0.00000   0.00002   0.00002  -3.14147
   D68       -1.12134   0.00000   0.00002   0.00003   0.00004  -1.12129
   D69       -1.01018   0.00000  -0.00001   0.00002   0.00001  -1.01018
   D70        1.12133   0.00000  -0.00002   0.00001  -0.00001   1.12133
   D71        3.14148   0.00000   0.00000   0.00002   0.00002   3.14150
   D72       -3.14159   0.00000   0.00000  -0.00001  -0.00001   3.14158
   D73       -1.01009   0.00000  -0.00001  -0.00001  -0.00002  -1.01010
   D74        1.01009   0.00000   0.00001   0.00000   0.00001   1.01009
   D75        1.01002   0.00000   0.00001  -0.00001   0.00000   1.01002
   D76        3.14152   0.00000   0.00000   0.00000   0.00000   3.14152
   D77       -1.12149   0.00000   0.00002   0.00000   0.00002  -1.12147
   D78       -1.01002   0.00000  -0.00001  -0.00001  -0.00002  -1.01004
   D79        1.12149   0.00000  -0.00002  -0.00001  -0.00003   1.12146
   D80       -3.14152   0.00000   0.00000   0.00000   0.00000  -3.14153
   D81        3.14159   0.00000   0.00000   0.00002   0.00002  -3.14157
   D82       -1.01006   0.00000  -0.00001   0.00002   0.00001  -1.01005
   D83        1.01005   0.00000   0.00001   0.00003   0.00003   1.01009
   D84        1.01011   0.00000   0.00001   0.00002   0.00003   1.01014
   D85       -3.14154   0.00000   0.00000   0.00001   0.00001  -3.14152
   D86       -1.12142   0.00000   0.00002   0.00002   0.00004  -1.12138
   D87       -1.01012   0.00000  -0.00001   0.00001   0.00000  -1.01012
   D88        1.12142   0.00000  -0.00002   0.00001  -0.00001   1.12140
   D89        3.14153   0.00000   0.00000   0.00002   0.00001   3.14155
   D90       -3.14159   0.00000   0.00000  -0.00001  -0.00001   3.14158
   D91       -1.01004   0.00000  -0.00001  -0.00001  -0.00002  -1.01006
   D92        1.01004   0.00000   0.00001   0.00000   0.00001   1.01004
   D93        1.01000   0.00000   0.00001  -0.00001   0.00000   1.01001
   D94        3.14156   0.00000   0.00000   0.00000   0.00000   3.14155
   D95       -1.12155   0.00000   0.00002   0.00000   0.00002  -1.12153
   D96       -1.01000   0.00000  -0.00001  -0.00001  -0.00002  -1.01002
   D97        1.12155   0.00000  -0.00002  -0.00001  -0.00003   1.12152
   D98       -3.14156   0.00000   0.00000   0.00000   0.00000  -3.14156
   D99        3.14159   0.00000   0.00000   0.00002   0.00002  -3.14158
   D100      -1.01007   0.00000  -0.00001   0.00001   0.00000  -1.01007
   D101       1.01006   0.00000   0.00001   0.00002   0.00003   1.01008
   D102       1.01008   0.00000   0.00001   0.00001   0.00002   1.01010
   D103      -3.14158   0.00000   0.00000   0.00001   0.00001  -3.14157
   D104      -1.12145   0.00000   0.00002   0.00001   0.00003  -1.12142
   D105      -1.01008   0.00000  -0.00001   0.00001   0.00000  -1.01009
   D106       1.12144   0.00000  -0.00002   0.00001  -0.00001   1.12143
   D107       3.14157   0.00000   0.00000   0.00001   0.00001   3.14158
   D108       3.14159   0.00000   0.00000  -0.00001  -0.00001   3.14158
   D109      -1.01002   0.00000  -0.00001   0.00000  -0.00001  -1.01003
   D110       1.01001   0.00000   0.00001  -0.00001   0.00000   1.01001
   D111       1.01001   0.00000   0.00001  -0.00001   0.00000   1.01001
   D112       3.14159   0.00000   0.00000   0.00000   0.00000   3.14159
   D113      -1.12157   0.00000   0.00002   0.00000   0.00001  -1.12155
   D114      -1.01001   0.00000  -0.00001  -0.00001  -0.00002  -1.01003
   D115       1.12156   0.00000  -0.00002   0.00000  -0.00002   1.12154
   D116       3.14159   0.00000   0.00000  -0.00001  -0.00001   3.14159
   D117       3.14159   0.00000   0.00000   0.00001   0.00001  -3.14159
   D118      -1.01004   0.00000  -0.00001   0.00001   0.00000  -1.01004
   D119       1.01002   0.00000   0.00001   0.00001   0.00002   1.01004
   D120       1.01004   0.00000   0.00001   0.00000   0.00001   1.01006
   D121      -3.14158   0.00000   0.00000   0.00000   0.00000  -3.14157
   D122      -1.12152   0.00000   0.00002   0.00000   0.00002  -1.12150
   D123      -1.01005   0.00000  -0.00001   0.00001   0.00000  -1.01006
   D124       1.12151   0.00000  -0.00002   0.00001  -0.00001   1.12150
   D125       3.14157   0.00000   0.00000   0.00000   0.00000   3.14157
   D126       3.14159   0.00000   0.00000  -0.00001  -0.00001   3.14158
   D127      -1.01039   0.00000  -0.00001   0.00000  -0.00001  -1.01040
   D128       1.01038   0.00000   0.00001  -0.00001   0.00000   1.01038
   D129       1.00999   0.00000   0.00001  -0.00001   0.00000   1.00999
   D130       3.14120   0.00000   0.00000   0.00000   0.00000   3.14119
   D131      -1.12122   0.00000   0.00002  -0.00001   0.00001  -1.12121
   D132      -1.00999   0.00000  -0.00001   0.00000  -0.00001  -1.01001
   D133       1.12121   0.00000  -0.00002   0.00000  -0.00002   1.12120
   D134      -3.14120   0.00000   0.00000  -0.00001  -0.00001  -3.14121
   D135       3.14159   0.00000   0.00000   0.00000   0.00000   3.14159
   D136      -1.00908   0.00000  -0.00001   0.00003   0.00002  -1.00906
   D137       1.00907   0.00000   0.00001  -0.00003  -0.00001   1.00906
   D138       1.00934   0.00000   0.00001  -0.00001   0.00000   1.00934
   D139      -3.14133   0.00000   0.00000   0.00002   0.00002  -3.14131
   D140      -1.12318   0.00000   0.00002  -0.00003  -0.00001  -1.12319
   D141      -1.00934   0.00000  -0.00001   0.00000  -0.00001  -1.00935
   D142       1.12317   0.00000  -0.00002   0.00003   0.00001   1.12318
   D143       3.14132   0.00000   0.00000  -0.00002  -0.00002   3.14130
   D144       3.14159   0.00000   0.00000   0.00000   0.00000   3.14158
   D145      -1.04432   0.00000   0.00000   0.00000   0.00000  -1.04431
   D146       1.04430   0.00000   0.00000  -0.00001  -0.00001   1.04429
   D147       1.01274   0.00000   0.00001   0.00000   0.00001   1.01274
   D148       3.11002   0.00000   0.00001   0.00000   0.00001   3.11003
   D149      -1.08455   0.00000   0.00001  -0.00001   0.00000  -1.08455
   D150      -1.01275   0.00000  -0.00001   0.00000  -0.00002  -1.01276
   D151       1.08454   0.00000  -0.00001   0.00000  -0.00001   1.08453
   D152      -3.11003   0.00000  -0.00001  -0.00001  -0.00002  -3.11005
         Item               Value     Threshold  Converged?
 Maximum Force            0.000032     0.000450     YES
 RMS     Force            0.000005     0.000300     YES
 Maximum Displacement     0.000655     0.001800     YES
 RMS     Displacement     0.000149     0.001200     YES
 Predicted change in Energy=-1.034926D-08
 Optimization completed.
    -- Stationary point found.
                           ----------------------------
                           !   Optimized Parameters   !
                           ! (Angstroms and Degrees)  !
 --------------------------                            --------------------------
 ! Name  Definition              Value          Derivative Info.                !
 --------------------------------------------------------------------------------
 ! R1    R(1,2)                  1.509          -DE/DX =    0.0                 !
 ! R2    R(1,19)                 1.3819         -DE/DX =    0.0                 !
 ! R3    R(1,20)                 1.2346         -DE/DX =    0.0                 !
 ! R4    R(2,3)                  1.5353         -DE/DX =    0.0                 !
 ! R5    R(2,21)                 1.0993         -DE/DX =    0.0                 !
 ! R6    R(2,22)                 1.0993         -DE/DX =    0.0                 !
 ! R7    R(3,4)                  1.5395         -DE/DX =    0.0                 !
 ! R8    R(3,23)                 1.0973         -DE/DX =    0.0                 !
 ! R9    R(3,24)                 1.0973         -DE/DX =    0.0                 !
 ! R10   R(4,5)                  1.5393         -DE/DX =    0.0                 !
 ! R11   R(4,25)                 1.1011         -DE/DX =    0.0                 !
 ! R12   R(4,26)                 1.1011         -DE/DX =    0.0                 !
 ! R13   R(5,6)                  1.5394         -DE/DX =    0.0                 !
 ! R14   R(5,27)                 1.1007         -DE/DX =    0.0                 !
 ! R15   R(5,28)                 1.1007         -DE/DX =    0.0                 !
 ! R16   R(6,7)                  1.5395         -DE/DX =    0.0                 !
 ! R17   R(6,29)                 1.1009         -DE/DX =    0.0                 !
 ! R18   R(6,30)                 1.1009         -DE/DX =    0.0                 !
 ! R19   R(7,8)                  1.5395         -DE/DX =    0.0                 !
 ! R20   R(7,31)                 1.1009         -DE/DX =    0.0                 !
 ! R21   R(7,32)                 1.1009         -DE/DX =    0.0                 !
 ! R22   R(8,9)                  1.5395         -DE/DX =    0.0                 !
 ! R23   R(8,33)                 1.101          -DE/DX =    0.0                 !
 ! R24   R(8,34)                 1.101          -DE/DX =    0.0                 !
 ! R25   R(9,10)                 1.5395         -DE/DX =    0.0                 !
 ! R26   R(9,35)                 1.101          -DE/DX =    0.0                 !
 ! R27   R(9,36)                 1.101          -DE/DX =    0.0                 !
 ! R28   R(10,11)                1.5395         -DE/DX =    0.0                 !
 ! R29   R(10,37)                1.101          -DE/DX =    0.0                 !
 ! R30   R(10,38)                1.101          -DE/DX =    0.0                 !
 ! R31   R(11,12)                1.5395         -DE/DX =    0.0                 !
 ! R32   R(11,39)                1.101          -DE/DX =    0.0                 !
 ! R33   R(11,40)                1.101          -DE/DX =    0.0                 !
 ! R34   R(12,13)                1.5395         -DE/DX =    0.0                 !
 ! R35   R(12,41)                1.101          -DE/DX =    0.0                 !
 ! R36   R(12,42)                1.101          -DE/DX =    0.0                 !
 ! R37   R(13,14)                1.5395         -DE/DX =    0.0                 !
 ! R38   R(13,43)                1.101          -DE/DX =    0.0                 !
 ! R39   R(13,44)                1.101          -DE/DX =    0.0                 !
 ! R40   R(14,15)                1.5395         -DE/DX =    0.0                 !
 ! R41   R(14,45)                1.101          -DE/DX =    0.0                 !
 ! R42   R(14,46)                1.101          -DE/DX =    0.0                 !
 ! R43   R(15,16)                1.5394         -DE/DX =    0.0                 !
 ! R44   R(15,47)                1.101          -DE/DX =    0.0                 !
 ! R45   R(15,48)                1.101          -DE/DX =    0.0                 !
 ! R46   R(16,17)                1.5398         -DE/DX =    0.0                 !
 ! R47   R(16,49)                1.1011         -DE/DX =    0.0                 !
 ! R48   R(16,50)                1.1011         -DE/DX =    0.0                 !
 ! R49   R(17,18)                1.5371         -DE/DX =    0.0                 !
 ! R50   R(17,51)                1.1001         -DE/DX =    0.0                 !
 ! R51   R(17,52)                1.1001         -DE/DX =    0.0                 !
 ! R52   R(18,53)                1.0963         -DE/DX =    0.0                 !
 ! R53   R(18,54)                1.0974         -DE/DX =    0.0                 !
 ! R54   R(18,55)                1.0974         -DE/DX =    0.0                 !
 ! R55   R(19,56)                0.9824         -DE/DX =    0.0                 !
 ! A1    A(2,1,19)             113.424          -DE/DX =    0.0                 !
 ! A2    A(2,1,20)             125.098          -DE/DX =    0.0                 !
 ! A3    A(19,1,20)            121.478          -DE/DX =    0.0                 !
 ! A4    A(1,2,3)              116.7889         -DE/DX =    0.0                 !
 ! A5    A(1,2,21)             106.5116         -DE/DX =    0.0                 !
 ! A6    A(1,2,22)             106.5116         -DE/DX =    0.0                 !
 ! A7    A(3,2,21)             110.5186         -DE/DX =    0.0                 !
 ! A8    A(3,2,22)             110.5199         -DE/DX =    0.0                 !
 ! A9    A(21,2,22)            105.2786         -DE/DX =    0.0                 !
 ! A10   A(2,3,4)              112.0703         -DE/DX =    0.0                 !
 ! A11   A(2,3,23)             109.5484         -DE/DX =    0.0                 !
 ! A12   A(2,3,24)             109.5485         -DE/DX =    0.0                 !
 ! A13   A(4,3,23)             109.7238         -DE/DX =    0.0                 !
 ! A14   A(4,3,24)             109.7242         -DE/DX =    0.0                 !
 ! A15   A(23,3,24)            106.0454         -DE/DX =    0.0                 !
 ! A16   A(3,4,5)              113.0389         -DE/DX =    0.0                 !
 ! A17   A(3,4,25)             109.4726         -DE/DX =    0.0                 !
 ! A18   A(3,4,26)             109.4728         -DE/DX =    0.0                 !
 ! A19   A(5,4,25)             109.2217         -DE/DX =    0.0                 !
 ! A20   A(5,4,26)             109.2218         -DE/DX =    0.0                 !
 ! A21   A(25,4,26)            106.1817         -DE/DX =    0.0                 !
 ! A22   A(4,5,6)              113.41           -DE/DX =    0.0                 !
 ! A23   A(4,5,27)             109.2192         -DE/DX =    0.0                 !
 ! A24   A(4,5,28)             109.2192         -DE/DX =    0.0                 !
 ! A25   A(6,5,27)             109.2711         -DE/DX =    0.0                 !
 ! A26   A(6,5,28)             109.2711         -DE/DX =    0.0                 !
 ! A27   A(27,5,28)            106.1972         -DE/DX =    0.0                 !
 ! A28   A(5,6,7)              113.378          -DE/DX =    0.0                 !
 ! A29   A(5,6,29)             109.262          -DE/DX =    0.0                 !
 ! A30   A(5,6,30)             109.2621         -DE/DX =    0.0                 !
 ! A31   A(7,6,29)             109.245          -DE/DX =    0.0                 !
 ! A32   A(7,6,30)             109.2451         -DE/DX =    0.0                 !
 ! A33   A(29,6,30)            106.1976         -DE/DX =    0.0                 !
 ! A34   A(6,7,8)              113.4469         -DE/DX =    0.0                 !
 ! A35   A(6,7,31)             109.2396         -DE/DX =    0.0                 !
 ! A36   A(6,7,32)             109.2396         -DE/DX =    0.0                 !
 ! A37   A(8,7,31)             109.2372         -DE/DX =    0.0                 !
 ! A38   A(8,7,32)             109.2372         -DE/DX =    0.0                 !
 ! A39   A(31,7,32)            106.1843         -DE/DX =    0.0                 !
 ! A40   A(7,8,9)              113.425          -DE/DX =    0.0                 !
 ! A41   A(7,8,33)             109.2439         -DE/DX =    0.0                 !
 ! A42   A(7,8,34)             109.244          -DE/DX =    0.0                 !
 ! A43   A(9,8,33)             109.2441         -DE/DX =    0.0                 !
 ! A44   A(9,8,34)             109.2442         -DE/DX =    0.0                 !
 ! A45   A(33,8,34)            106.1848         -DE/DX =    0.0                 !
 ! A46   A(8,9,10)             113.4591         -DE/DX =    0.0                 !
 ! A47   A(8,9,35)             109.2393         -DE/DX =    0.0                 !
 ! A48   A(8,9,36)             109.2393         -DE/DX =    0.0                 !
 ! A49   A(10,9,35)            109.2335         -DE/DX =    0.0                 !
 ! A50   A(10,9,36)            109.2335         -DE/DX =    0.0                 !
 ! A51   A(35,9,36)            106.1788         -DE/DX =    0.0                 !
 ! A52   A(9,10,11)            113.4416         -DE/DX =    0.0                 !
 ! A53   A(9,10,37)            109.2391         -DE/DX =    0.0                 !
 ! A54   A(9,10,38)            109.2392         -DE/DX =    0.0                 !
 ! A55   A(11,10,37)           109.2423         -DE/DX =    0.0                 !
 ! A56   A(11,10,38)           109.2424         -DE/DX =    0.0                 !
 ! A57   A(37,10,38)           106.1801         -DE/DX =    0.0                 !
 ! A58   A(10,11,12)           113.4599         -DE/DX =    0.0                 !
 ! A59   A(10,11,39)           109.2395         -DE/DX =    0.0                 !
 ! A60   A(10,11,40)           109.2395         -DE/DX =    0.0                 !
 ! A61   A(12,11,39)           109.2337         -DE/DX =    0.0                 !
 ! A62   A(12,11,40)           109.2337         -DE/DX =    0.0                 !
 ! A63   A(39,11,40)           106.1772         -DE/DX =    0.0                 !
 ! A64   A(11,12,13)           113.4508         -DE/DX =    0.0                 !
 ! A65   A(11,12,41)           109.2366         -DE/DX =    0.0                 !
 ! A66   A(11,12,42)           109.2367         -DE/DX =    0.0                 !
 ! A67   A(13,12,41)           109.2409         -DE/DX =    0.0                 !
 ! A68   A(13,12,42)           109.241          -DE/DX =    0.0                 !
 ! A69   A(41,12,42)           106.1779         -DE/DX =    0.0                 !
 ! A70   A(12,13,14)           113.4559         -DE/DX =    0.0                 !
 ! A71   A(12,13,43)           109.2404         -DE/DX =    0.0                 !
 ! A72   A(12,13,44)           109.2404         -DE/DX =    0.0                 !
 ! A73   A(14,13,43)           109.235          -DE/DX =    0.0                 !
 ! A74   A(14,13,44)           109.235          -DE/DX =    0.0                 !
 ! A75   A(43,13,44)           106.177          -DE/DX =    0.0                 !
 ! A76   A(13,14,15)           113.4583         -DE/DX =    0.0                 !
 ! A77   A(13,14,45)           109.2352         -DE/DX =    0.0                 !
 ! A78   A(13,14,46)           109.2353         -DE/DX =    0.0                 !
 ! A79   A(15,14,45)           109.2389         -DE/DX =    0.0                 !
 ! A80   A(15,14,46)           109.2389         -DE/DX =    0.0                 !
 ! A81   A(45,14,46)           106.1768         -DE/DX =    0.0                 !
 ! A82   A(14,15,16)           113.4662         -DE/DX =    0.0                 !
 ! A83   A(14,15,47)           109.2369         -DE/DX =    0.0                 !
 ! A84   A(14,15,48)           109.2369         -DE/DX =    0.0                 !
 ! A85   A(16,15,47)           109.233          -DE/DX =    0.0                 !
 ! A86   A(16,15,48)           109.2331         -DE/DX =    0.0                 !
 ! A87   A(47,15,48)           106.1768         -DE/DX =    0.0                 !
 ! A88   A(15,16,17)           113.4851         -DE/DX =    0.0                 !
 ! A89   A(15,16,49)           109.2866         -DE/DX =    0.0                 !
 ! A90   A(15,16,50)           109.2867         -DE/DX =    0.0                 !
 ! A91   A(17,16,49)           109.1789         -DE/DX =    0.0                 !
 ! A92   A(17,16,50)           109.1789         -DE/DX =    0.0                 !
 ! A93   A(49,16,50)           106.1646         -DE/DX =    0.0                 !
 ! A94   A(16,17,18)           113.1163         -DE/DX =    0.0                 !
 ! A95   A(16,17,51)           109.1405         -DE/DX =    0.0                 !
 ! A96   A(16,17,52)           109.1406         -DE/DX =    0.0                 !
 ! A97   A(18,17,51)           109.5159         -DE/DX =    0.0                 !
 ! A98   A(18,17,52)           109.5159         -DE/DX =    0.0                 !
 ! A99   A(51,17,52)           106.1746         -DE/DX =    0.0                 !
 ! A100  A(17,18,53)           111.4584         -DE/DX =    0.0                 !
 ! A101  A(17,18,54)           111.0346         -DE/DX =    0.0                 !
 ! A102  A(17,18,55)           111.0347         -DE/DX =    0.0                 !
 ! A103  A(53,18,54)           107.7701         -DE/DX =    0.0                 !
 ! A104  A(53,18,55)           107.7701         -DE/DX =    0.0                 !
 ! A105  A(54,18,55)           107.6009         -DE/DX =    0.0                 !
 ! A106  A(1,19,56)            109.709          -DE/DX =    0.0                 !
 ! D1    D(19,1,2,3)            -0.0224         -DE/DX =    0.0                 !
 ! D2    D(19,1,2,21)          123.9788         -DE/DX =    0.0                 !
 ! D3    D(19,1,2,22)         -124.0253         -DE/DX =    0.0                 !
 ! D4    D(20,1,2,3)           179.9765         -DE/DX =    0.0                 !
 ! D5    D(20,1,2,21)          -56.0223         -DE/DX =    0.0                 !
 ! D6    D(20,1,2,22)           55.9737         -DE/DX =    0.0                 !
 ! D7    D(2,1,19,56)         -179.9999         -DE/DX =    0.0                 !
 ! D8    D(20,1,19,56)           0.0012         -DE/DX =    0.0                 !
 ! D9    D(1,2,3,4)           -179.9989         -DE/DX =    0.0                 !
 ! D10   D(1,2,3,23)           -57.9657         -DE/DX =    0.0                 !
 ! D11   D(1,2,3,24)            57.9674         -DE/DX =    0.0                 !
 ! D12   D(21,2,3,4)            58.0696         -DE/DX =    0.0                 !
 ! D13   D(21,2,3,23)         -179.8972         -DE/DX =    0.0                 !
 ! D14   D(21,2,3,24)          -63.9642         -DE/DX =    0.0                 !
 ! D15   D(22,2,3,4)           -58.0663         -DE/DX =    0.0                 !
 ! D16   D(22,2,3,23)           63.9669         -DE/DX =    0.0                 !
 ! D17   D(22,2,3,24)          179.9            -DE/DX =    0.0                 !
 ! D18   D(2,3,4,5)            180.0001         -DE/DX =    0.0                 !
 ! D19   D(2,3,4,25)           -58.0056         -DE/DX =    0.0                 !
 ! D20   D(2,3,4,26)            58.0056         -DE/DX =    0.0                 !
 ! D21   D(23,3,4,5)            58.0671         -DE/DX =    0.0                 !
 ! D22   D(23,3,4,25)         -179.9386         -DE/DX =    0.0                 !
 ! D23   D(23,3,4,26)          -63.9275         -DE/DX =    0.0                 !
 ! D24   D(24,3,4,5)           -58.0666         -DE/DX =    0.0                 !
 ! D25   D(24,3,4,25)           63.9277         -DE/DX =    0.0                 !
 ! D26   D(24,3,4,26)          179.9389         -DE/DX =    0.0                 !
 ! D27   D(3,4,5,6)           -179.9998         -DE/DX =    0.0                 !
 ! D28   D(3,4,5,27)           -57.8726         -DE/DX =    0.0                 !
 ! D29   D(3,4,5,28)            57.873          -DE/DX =    0.0                 !
 ! D30   D(25,4,5,6)            57.8653         -DE/DX =    0.0                 !
 ! D31   D(25,4,5,27)          179.9924         -DE/DX =    0.0                 !
 ! D32   D(25,4,5,28)          -64.262          -DE/DX =    0.0                 !
 ! D33   D(26,4,5,6)           -57.8646         -DE/DX =    0.0                 !
 ! D34   D(26,4,5,27)           64.2625         -DE/DX =    0.0                 !
 ! D35   D(26,4,5,28)         -179.9918         -DE/DX =    0.0                 !
 ! D36   D(4,5,6,7)            180.0001         -DE/DX =    0.0                 !
 ! D37   D(4,5,6,29)           -57.8969         -DE/DX =    0.0                 !
 ! D38   D(4,5,6,30)            57.8969         -DE/DX =    0.0                 !
 ! D39   D(27,5,6,7)            57.9018         -DE/DX =    0.0                 !
 ! D40   D(27,5,6,29)         -179.9951         -DE/DX =    0.0                 !
 ! D41   D(27,5,6,30)          -64.2014         -DE/DX =    0.0                 !
 ! D42   D(28,5,6,7)           -57.9015         -DE/DX =    0.0                 !
 ! D43   D(28,5,6,29)           64.2015         -DE/DX =    0.0                 !
 ! D44   D(28,5,6,30)          179.9953         -DE/DX =    0.0                 !
 ! D45   D(5,6,7,8)           -180.0            -DE/DX =    0.0                 !
 ! D46   D(5,6,7,31)           -57.8764         -DE/DX =    0.0                 !
 ! D47   D(5,6,7,32)            57.8764         -DE/DX =    0.0                 !
 ! D48   D(29,6,7,8)            57.8875         -DE/DX =    0.0                 !
 ! D49   D(29,6,7,31)         -179.9889         -DE/DX =    0.0                 !
 ! D50   D(29,6,7,32)          -64.2361         -DE/DX =    0.0                 !
 ! D51   D(30,6,7,8)           -57.8873         -DE/DX =    0.0                 !
 ! D52   D(30,6,7,31)           64.2363         -DE/DX =    0.0                 !
 ! D53   D(30,6,7,32)          179.9891         -DE/DX =    0.0                 !
 ! D54   D(6,7,8,9)            180.0001         -DE/DX =    0.0                 !
 ! D55   D(6,7,8,33)           -57.8791         -DE/DX =    0.0                 !
 ! D56   D(6,7,8,34)            57.8792         -DE/DX =    0.0                 !
 ! D57   D(31,7,8,9)            57.8752         -DE/DX =    0.0                 !
 ! D58   D(31,7,8,33)          179.9959         -DE/DX =    0.0                 !
 ! D59   D(31,7,8,34)          -64.2458         -DE/DX =    0.0                 !
 ! D60   D(32,7,8,9)           -57.8749         -DE/DX =    0.0                 !
 ! D61   D(32,7,8,33)           64.2458         -DE/DX =    0.0                 !
 ! D62   D(32,7,8,34)         -179.9959         -DE/DX =    0.0                 !
 ! D63   D(7,8,9,10)          -180.0002         -DE/DX =    0.0                 !
 ! D64   D(7,8,9,35)           -57.8731         -DE/DX =    0.0                 !
 ! D65   D(7,8,9,36)            57.8728         -DE/DX =    0.0                 !
 ! D66   D(33,8,9,10)           57.8792         -DE/DX =    0.0                 !
 ! D67   D(33,8,9,35)         -179.9938         -DE/DX =    0.0                 !
 ! D68   D(33,8,9,36)          -64.2478         -DE/DX =    0.0                 !
 ! D69   D(34,8,9,10)          -57.8793         -DE/DX =    0.0                 !
 ! D70   D(34,8,9,35)           64.2477         -DE/DX =    0.0                 !
 ! D71   D(34,8,9,36)          179.9936         -DE/DX =    0.0                 !
 ! D72   D(8,9,10,11)          180.0001         -DE/DX =    0.0                 !
 ! D73   D(8,9,10,37)          -57.8736         -DE/DX =    0.0                 !
 ! D74   D(8,9,10,38)           57.8736         -DE/DX =    0.0                 !
 ! D75   D(35,9,10,11)          57.8698         -DE/DX =    0.0                 !
 ! D76   D(35,9,10,37)         179.9961         -DE/DX =    0.0                 !
 ! D77   D(35,9,10,38)         -64.2566         -DE/DX =    0.0                 !
 ! D78   D(36,9,10,11)         -57.8696         -DE/DX =    0.0                 !
 ! D79   D(36,9,10,37)          64.2566         -DE/DX =    0.0                 !
 ! D80   D(36,9,10,38)        -179.9961         -DE/DX =    0.0                 !
 ! D81   D(9,10,11,12)        -180.0003         -DE/DX =    0.0                 !
 ! D82   D(9,10,11,39)         -57.8723         -DE/DX =    0.0                 !
 ! D83   D(9,10,11,40)          57.8718         -DE/DX =    0.0                 !
 ! D84   D(37,10,11,12)         57.8752         -DE/DX =    0.0                 !
 ! D85   D(37,10,11,39)       -179.9968         -DE/DX =    0.0                 !
 ! D86   D(37,10,11,40)        -64.2527         -DE/DX =    0.0                 !
 ! D87   D(38,10,11,12)        -57.8756         -DE/DX =    0.0                 !
 ! D88   D(38,10,11,39)         64.2524         -DE/DX =    0.0                 !
 ! D89   D(38,10,11,40)        179.9965         -DE/DX =    0.0                 !
 ! D90   D(10,11,12,13)        180.0001         -DE/DX =    0.0                 !
 ! D91   D(10,11,12,41)        -57.8709         -DE/DX =    0.0                 !
 ! D92   D(10,11,12,42)         57.8709         -DE/DX =    0.0                 !
 ! D93   D(39,11,12,13)         57.8689         -DE/DX =    0.0                 !
 ! D94   D(39,11,12,41)        179.9979         -DE/DX =    0.0                 !
 ! D95   D(39,11,12,42)        -64.2603         -DE/DX =    0.0                 !
 ! D96   D(40,11,12,13)        -57.8687         -DE/DX =    0.0                 !
 ! D97   D(40,11,12,41)         64.2602         -DE/DX =    0.0                 !
 ! D98   D(40,11,12,42)       -179.9979         -DE/DX =    0.0                 !
 ! D99   D(11,12,13,14)       -180.0003         -DE/DX =    0.0                 !
 ! D100  D(11,12,13,43)        -57.8728         -DE/DX =    0.0                 !
 ! D101  D(11,12,13,44)         57.8721         -DE/DX =    0.0                 !
 ! D102  D(41,12,13,14)         57.8731         -DE/DX =    0.0                 !
 ! D103  D(41,12,13,43)       -179.9994         -DE/DX =    0.0                 !
 ! D104  D(41,12,13,44)        -64.2544         -DE/DX =    0.0                 !
 ! D105  D(42,12,13,14)        -57.8736         -DE/DX =    0.0                 !
 ! D106  D(42,12,13,43)         64.254          -DE/DX =    0.0                 !
 ! D107  D(42,12,13,44)        179.9989         -DE/DX =    0.0                 !
 ! D108  D(12,13,14,15)        180.0            -DE/DX =    0.0                 !
 ! D109  D(12,13,14,45)        -57.8696         -DE/DX =    0.0                 !
 ! D110  D(12,13,14,46)         57.8694         -DE/DX =    0.0                 !
 ! D111  D(43,13,14,15)         57.8695         -DE/DX =    0.0                 !
 ! D112  D(43,13,14,45)        179.9999         -DE/DX =    0.0                 !
 ! D113  D(43,13,14,46)        -64.2611         -DE/DX =    0.0                 !
 ! D114  D(44,13,14,15)        -57.8695         -DE/DX =    0.0                 !
 ! D115  D(44,13,14,45)         64.2609         -DE/DX =    0.0                 !
 ! D116  D(44,13,14,46)        179.9999         -DE/DX =    0.0                 !
 ! D117  D(13,14,15,16)       -180.0003         -DE/DX =    0.0                 !
 ! D118  D(13,14,15,47)        -57.8708         -DE/DX =    0.0                 !
 ! D119  D(13,14,15,48)         57.87           -DE/DX =    0.0                 !
 ! D120  D(45,14,15,16)         57.8713         -DE/DX =    0.0                 !
 ! D121  D(45,14,15,47)       -179.9991         -DE/DX =    0.0                 !
 ! D122  D(45,14,15,48)        -64.2583         -DE/DX =    0.0                 !
 ! D123  D(46,14,15,16)        -57.8718         -DE/DX =    0.0                 !
 ! D124  D(46,14,15,47)         64.2578         -DE/DX =    0.0                 !
 ! D125  D(46,14,15,48)        179.9986         -DE/DX =    0.0                 !
 ! D126  D(14,15,16,17)        179.9998         -DE/DX =    0.0                 !
 ! D127  D(14,15,16,49)        -57.891          -DE/DX =    0.0                 !
 ! D128  D(14,15,16,50)         57.8905         -DE/DX =    0.0                 !
 ! D129  D(47,15,16,17)         57.8681         -DE/DX =    0.0                 !
 ! D130  D(47,15,16,49)        179.9772         -DE/DX =    0.0                 !
 ! D131  D(47,15,16,50)        -64.2412         -DE/DX =    0.0                 !
 ! D132  D(48,15,16,17)        -57.8684         -DE/DX =    0.0                 !
 ! D133  D(48,15,16,49)         64.2407         -DE/DX =    0.0                 !
 ! D134  D(48,15,16,50)       -179.9777         -DE/DX =    0.0                 !
 ! D135  D(15,16,17,18)        179.9997         -DE/DX =    0.0                 !
 ! D136  D(15,16,17,51)        -57.8161         -DE/DX =    0.0                 !
 ! D137  D(15,16,17,52)         57.8155         -DE/DX =    0.0                 !
 ! D138  D(49,16,17,18)         57.8308         -DE/DX =    0.0                 !
 ! D139  D(49,16,17,51)       -179.985          -DE/DX =    0.0                 !
 ! D140  D(49,16,17,52)        -64.3535         -DE/DX =    0.0                 !
 ! D141  D(50,16,17,18)        -57.8312         -DE/DX =    0.0                 !
 ! D142  D(50,16,17,51)         64.353          -DE/DX =    0.0                 !
 ! D143  D(50,16,17,52)        179.9845         -DE/DX =    0.0                 !
 ! D144  D(16,17,18,53)        179.9996         -DE/DX =    0.0                 !
 ! D145  D(16,17,18,54)        -59.8349         -DE/DX =    0.0                 !
 ! D146  D(16,17,18,55)         59.8341         -DE/DX =    0.0                 !
 ! D147  D(51,17,18,53)         58.0255         -DE/DX =    0.0                 !
 ! D148  D(51,17,18,54)        178.1909         -DE/DX =    0.0                 !
 ! D149  D(51,17,18,55)        -62.1401         -DE/DX =    0.0                 !
 ! D150  D(52,17,18,53)        -58.0261         -DE/DX =    0.0                 !
 ! D151  D(52,17,18,54)         62.1393         -DE/DX =    0.0                 !
 ! D152  D(52,17,18,55)       -178.1917         -DE/DX =    0.0                 !
 --------------------------------------------------------------------------------
 GradGradGradGradGradGradGradGradGradGradGradGradGradGradGradGradGradGrad

 Stoichiometry    C18H36O2
 Framework group  C1[X(C18H36O2)]
 Deg. of freedom   162
 Full point group                 C1      NOp   1
 Largest Abelian subgroup         C1      NOp   1
 Largest concise Abelian subgroup C1      NOp   1
                         Standard orientation:                         
 ---------------------------------------------------------------------
 Center     Atomic      Atomic             Coordinates (Angstroms)
 Number     Number       Type             X           Y           Z
 ---------------------------------------------------------------------
      1          6           0       -9.945930    0.047709   -0.000046
      2          6           0       -8.612796   -0.659308    0.000164
      3          6           0       -7.359370    0.227255   -0.000070
      4          6           0       -6.063285   -0.603460    0.000145
      5          6           0       -4.791767    0.264028   -0.000083
      6          6           0       -3.490396   -0.558230    0.000125
      7          6           0       -2.219184    0.310091   -0.000100
      8          6           0       -0.916741   -0.510657    0.000107
      9          6           0        0.354141    0.358152   -0.000115
     10          6           0        1.657084   -0.461826    0.000096
     11          6           0        2.927704    0.407373   -0.000124
     12          6           0        4.230912   -0.412190    0.000094
     13          6           0        5.501391    0.457211   -0.000124
     14          6           0        6.804671   -0.362234    0.000102
     15          6           0        8.075203    0.507125   -0.000117
     16          6           0        9.378489   -0.312072    0.000117
     17          6           0       10.649582    0.557057   -0.000107
     18          6           0       11.945644   -0.269286    0.000136
     19          8           0       -9.837152    1.425282    0.000068
     20          8           0      -11.046364   -0.512099   -0.000314
     21          1           0       -8.612934   -1.326145    0.874120
     22          1           0       -8.612929   -1.326651   -0.873399
     23          1           0       -7.376336    0.886811   -0.876828
     24          1           0       -7.376337    0.887276    0.876334
     25          1           0       -6.051058   -1.264377    0.880744
     26          1           0       -6.051059   -1.264840   -0.880106
     27          1           0       -4.803967    0.924606   -0.880469
     28          1           0       -4.803962    0.925061    0.879962
     29          1           0       -3.478389   -1.218934    0.880680
     30          1           0       -3.478392   -1.219388   -0.880089
     31          1           0       -2.231380    0.970889   -0.880570
     32          1           0       -2.231376    0.971341    0.880031
     33          1           0       -0.904396   -1.171469    0.880607
     34          1           0       -0.904397   -1.171920   -0.880054
     35          1           0        0.341660    1.019010   -0.880585
     36          1           0        0.341660    1.019463    0.880015
     37          1           0        1.669694   -1.122676    0.880579
     38          1           0        1.669697   -1.123129   -0.880047
     39          1           0        2.915019    1.068245   -0.880595
     40          1           0        2.915012    1.068702    0.880004
     41          1           0        4.243665   -1.073055    0.880571
     42          1           0        4.243673   -1.073512   -0.880039
     43          1           0        5.488623    1.118082   -0.880601
     44          1           0        5.488609    1.118545    0.880004
     45          1           0        6.817444   -1.023101    0.880572
     46          1           0        6.817458   -1.023567   -0.880018
     47          1           0        8.062388    1.168010   -0.880620
     48          1           0        8.062368    1.168483    0.880031
     49          1           0        9.392409   -0.973069    0.880610
     50          1           0        9.392426   -0.973547   -0.880016
     51          1           0       10.634897    1.217378   -0.879890
     52          1           0       10.634877    1.217863    0.879312
     53          1           0       12.832296    0.375398   -0.000038
     54          1           0       12.001062   -0.914778    0.885869
     55          1           0       12.001076   -0.915276   -0.885234
     56          1           0      -10.733092    1.828382   -0.000076
 ---------------------------------------------------------------------
 Rotational constants (GHZ):      3.4181909      0.0334815      0.0332725

 **********************************************************************

            Population analysis using the SCF density.

 **********************************************************************

 Orbital symmetries:
       Occupied  (A) (A) (A) (A) (A) (A) (A) (A) (A) (A) (A) (A)
                 (A) (A) (A) (A) (A) (A) (A) (A) (A) (A) (A) (A)
                 (A) (A) (A) (A) (A) (A) (A) (A) (A) (A) (A) (A)
                 (A) (A) (A) (A) (A) (A) (A) (A) (A) (A) (A) (A)
                 (A) (A) (A) (A) (A) (A) (A) (A) (A) (A) (A) (A)
                 (A) (A) (A) (A) (A) (A) (A) (A) (A) (A) (A) (A)
                 (A) (A) (A) (A) (A) (A) (A) (A)
       Virtual   (A) (A) (A) (A) (A) (A) (A) (A) (A) (A) (A) (A)
                 (A) (A) (A) (A) (A) (A) (A) (A) (A) (A) (A) (A)
                 (A) (A) (A) (A) (A) (A) (A) (A) (A) (A) (A) (A)
                 (A) (A) (A) (A) (A) (A) (A) (A) (A) (A) (A) (A)
                 (A) (A) (A) (A) (A) (A) (A) (A) (A) (A) (A) (A)
                 (A) (A) (A) (A) (A) (A) (A) (A) (A) (A) (A) (A)
                 (A) (A) (A) (A) (A) (A) (A) (A) (A) (A) (A) (A)
                 (A) (A) (A) (A) (A) (A) (A) (A) (A) (A) (A) (A)
                 (A) (A) (A) (A) (A) (A) (A) (A) (A) (A) (A) (A)
                 (A) (A) (A) (A) (A) (A) (A) (A) (A) (A) (A) (A)
                 (A) (A) (A) (A) (A) (A) (A) (A) (A) (A) (A) (A)
                 (A) (A) (A) (A) (A) (A) (A) (A) (A) (A) (A) (A)
                 (A) (A) (A) (A) (A) (A) (A) (A) (A) (A) (A) (A)
                 (A) (A) (A) (A) (A) (A) (A) (A) (A) (A) (A) (A)
                 (A) (A) (A) (A)
 The electronic state is 1-A.
 Alpha  occ. eigenvalues --  -19.19578 -19.14472 -10.33236 -10.20295 -10.18295
 Alpha  occ. eigenvalues --  -10.17974 -10.17596 -10.17422 -10.17290 -10.17236
 Alpha  occ. eigenvalues --  -10.17209 -10.17148 -10.17107 -10.17076 -10.17053
 Alpha  occ. eigenvalues --  -10.17038 -10.17026 -10.17013 -10.16991 -10.16493
 Alpha  occ. eigenvalues --   -1.11386  -1.02545  -0.81867  -0.81101  -0.80267
 Alpha  occ. eigenvalues --   -0.79026  -0.77414  -0.75452  -0.73167  -0.70597
 Alpha  occ. eigenvalues --   -0.67806  -0.64919  -0.62300  -0.61093  -0.59377
 Alpha  occ. eigenvalues --   -0.58146  -0.57737  -0.57563  -0.57053  -0.56920
 Alpha  occ. eigenvalues --   -0.49431  -0.48497  -0.48378  -0.47808  -0.47009
 Alpha  occ. eigenvalues --   -0.46772  -0.45461  -0.43941  -0.43046  -0.42643
 Alpha  occ. eigenvalues --   -0.42299  -0.42078  -0.40945  -0.40623  -0.40424
 Alpha  occ. eigenvalues --   -0.39016  -0.38944  -0.38691  -0.37388  -0.37265
 Alpha  occ. eigenvalues --   -0.37026  -0.35682  -0.35432  -0.34344  -0.34341
 Alpha  occ. eigenvalues --   -0.34003  -0.33308  -0.33164  -0.32558  -0.32477
 Alpha  occ. eigenvalues --   -0.32078  -0.32030  -0.31813  -0.31749  -0.31656
 Alpha  occ. eigenvalues --   -0.31607  -0.31280  -0.31066  -0.28684  -0.27261
 Alpha virt. eigenvalues --   -0.00738   0.06101   0.08462   0.08858   0.09311
 Alpha virt. eigenvalues --    0.09901   0.10635   0.10643   0.11356   0.11508
 Alpha virt. eigenvalues --    0.11811   0.12467   0.12575   0.13014   0.13973
 Alpha virt. eigenvalues --    0.14217   0.14724   0.15926   0.16129   0.16887
 Alpha virt. eigenvalues --    0.17296   0.18040   0.18709   0.18738   0.19361
 Alpha virt. eigenvalues --    0.19444   0.19580   0.19725   0.19948   0.19994
 Alpha virt. eigenvalues --    0.20010   0.20168   0.20262   0.20828   0.21008
 Alpha virt. eigenvalues --    0.21098   0.21435   0.21756   0.22057   0.22104
 Alpha virt. eigenvalues --    0.22119   0.22516   0.23427   0.23666   0.24486
 Alpha virt. eigenvalues --    0.25613   0.25900   0.26483   0.27255   0.28521
 Alpha virt. eigenvalues --    0.28966   0.29850   0.32707   0.34504   0.36760
 Alpha virt. eigenvalues --    0.38602   0.48696   0.50816   0.52951   0.53099
 Alpha virt. eigenvalues --    0.53724   0.53988   0.56052   0.56347   0.57445
 Alpha virt. eigenvalues --    0.57524   0.58300   0.58847   0.59126   0.59400
 Alpha virt. eigenvalues --    0.59515   0.59529   0.60360   0.60994   0.61246
 Alpha virt. eigenvalues --    0.62973   0.63601   0.64098   0.64577   0.66198
 Alpha virt. eigenvalues --    0.66574   0.67062   0.67077   0.68362   0.69103
 Alpha virt. eigenvalues --    0.70795   0.71097   0.71245   0.71975   0.72782
 Alpha virt. eigenvalues --    0.73739   0.74551   0.75302   0.76801   0.77404
 Alpha virt. eigenvalues --    0.79000   0.80172   0.80324   0.81292   0.81533
 Alpha virt. eigenvalues --    0.82024   0.82347   0.83043   0.83110   0.84320
 Alpha virt. eigenvalues --    0.85046   0.86674   0.87395   0.88331   0.88637
 Alpha virt. eigenvalues --    0.89741   0.90080   0.90473   0.92550   0.92721
 Alpha virt. eigenvalues --    0.93088   0.93807   0.94456   0.94737   0.95109
 Alpha virt. eigenvalues --    0.95308   0.96993   0.97490   0.97881   0.98230
 Alpha virt. eigenvalues --    0.98913   0.99727   0.99837   1.00125   1.00146
 Alpha virt. eigenvalues --    1.00275   1.00430   1.01067   1.01281   1.01668
 Alpha virt. eigenvalues --    1.01979   1.02160   1.02298   1.02418   1.03113
 Alpha virt. eigenvalues --    1.04430   1.05840   1.08140   1.09018   1.10237
 Alpha virt. eigenvalues --    1.13323   1.15143   1.15436   1.17331   1.19042
 Alpha virt. eigenvalues --    1.24296   1.24555   1.30369   1.35296   1.36193
 Alpha virt. eigenvalues --    1.38939   1.39528   1.43036   1.46028   1.47778
 Alpha virt. eigenvalues --    1.48264   1.49551   1.51243   1.55882   1.56511
 Alpha virt. eigenvalues --    1.64642   1.75359   1.77160   1.85421   1.92200
 Alpha virt. eigenvalues --    2.01081   2.04181
          Condensed to atoms (all electrons):
 Mulliken charges:
               1
     1  C    0.483895
     2  C   -0.322183
     3  C   -0.227060
     4  C   -0.245474
     5  C   -0.239113
     6  C   -0.238911
     7  C   -0.238552
     8  C   -0.238556
     9  C   -0.238386
    10  C   -0.238344
    11  C   -0.238292
    12  C   -0.238279
    13  C   -0.238234
    14  C   -0.238384
    15  C   -0.238191
    16  C   -0.230688
    17  C   -0.236620
    18  C   -0.405189
    19  O   -0.551742
    20  O   -0.417414
    21  H    0.178084
    22  H    0.178082
    23  H    0.143128
    24  H    0.143146
    25  H    0.121361
    26  H    0.121362
    27  H    0.122646
    28  H    0.122647
    29  H    0.120199
    30  H    0.120200
    31  H    0.120133
    32  H    0.120133
    33  H    0.119583
    34  H    0.119583
    35  H    0.119503
    36  H    0.119503
    37  H    0.119338
    38  H    0.119338
    39  H    0.119288
    40  H    0.119288
    41  H    0.119242
    42  H    0.119242
    43  H    0.119206
    44  H    0.119206
    45  H    0.119251
    46  H    0.119251
    47  H    0.119107
    48  H    0.119107
    49  H    0.118697
    50  H    0.118697
    51  H    0.122387
    52  H    0.122387
    53  H    0.129285
    54  H    0.130618
    55  H    0.130618
    56  H    0.382870
 Sum of Mulliken charges =   0.00000
 Mulliken charges with hydrogens summed into heavy atoms:
               1
     1  C    0.483895
     2  C    0.033983
     3  C    0.059214
     4  C   -0.002752
     5  C    0.006180
     6  C    0.001488
     7  C    0.001715
     8  C    0.000609
     9  C    0.000621
    10  C    0.000331
    11  C    0.000284
    12  C    0.000206
    13  C    0.000179
    14  C    0.000119
    15  C    0.000022
    16  C    0.006706
    17  C    0.008153
    18  C   -0.014667
    19  O   -0.168872
    20  O   -0.417414
 Electronic spatial extent (au):  <R**2>=          30684.9732
 Charge=              0.0000 electrons
 Dipole moment (field-independent basis, Debye):
    X=              1.6804    Y=              0.8809    Z=              0.0004  Tot=              1.8973
 Quadrupole moment (field-independent basis, Debye-Ang):
   XX=           -163.3551   YY=           -130.2732   ZZ=           -127.8517
   XY=            -13.6355   XZ=             -0.0050   YZ=             -0.0005
 Traceless Quadrupole moment (field-independent basis, Debye-Ang):
   XX=            -22.8618   YY=             10.2201   ZZ=             12.6417
   XY=            -13.6355   XZ=             -0.0050   YZ=             -0.0005
 Octapole moment (field-independent basis, Debye-Ang**2):
  XXX=            365.4704  YYY=              8.3337  ZZZ=             -0.0003  XYY=            -47.7267
  XXY=            203.7599  XXZ=              0.0549  XZZ=            -35.5382  YZZ=              0.4139
  YYZ=             -0.0014  XYZ=              0.0136
 Hexadecapole moment (field-independent basis, Debye-Ang**3):
 XXXX=         -46921.0809 YYYY=           -510.6052 ZZZZ=           -247.5432 XXXY=          -2547.4637
 XXXZ=             -0.7188 YYYX=            -94.7620 YYYZ=              0.0255 ZZZX=             -0.0374
 ZZZY=              0.0127 XXYY=          -6615.0961 XXZZ=          -6608.0708 YYZZ=           -119.3617
 XXYZ=             -0.0962 YYXZ=             -0.0050 ZZXY=             -9.6757
 N-N= 1.347673760702D+03 E-N=-4.687016743943D+03  KE= 8.528465505493D+02
 1|1|UNPC-DESKTOP-VU8DQ3H|FOpt|RB3LYP|6-31G|C18H36O2|GHS AZIM SHAH|01-A
 pr-2024|0||# opt b3lyp/6-31g geom=connectivity||comp9||0,1|C,-13.52569
 78382,0.6984356259,0.0000496377|C,-12.1461194979,1.3098946426,-0.00016
 01389|C,-10.9581822276,0.3373328148,0.0000745103|C,-9.6068571767,1.074
 7907171,-0.0001407853|C,-8.3995316342,0.1199831738,0.0000867795|C,-7.0
 435283735,0.8486336418,-0.0001212648|C,-5.8365662555,-0.1069830372,0.0
 001038934|C,-4.4795998618,0.6200844811,-0.0001034406|C,-3.2730006652,-
 0.3359956265,0.000119026|C,-1.9155900547,0.390269042,-0.000092193|C,-0
 .7092801555,-0.5661817544,0.0001279874|C,0.6483651255,0.1596503018,-0.
 0000898672|C,1.8545209343,-0.7969913951,0.000128427|C,3.2122295831,-0.
 0712816758,-0.0000975181|C,4.4184406884,-1.0278864721,0.000121188|C,5.
 7761384228,-0.3024250858,-0.0001129621|C,6.9829258118,-1.2588387534,0.
 0001106342|C,8.3339202292,-0.5257404217,-0.0001318238|O,-13.5141217303
 ,-0.6833768287,-0.0000634965|O,-14.5840138362,1.334287345,0.0003183135
 |H,-12.0993354494,1.9750891962,-0.8741161304|H,-12.0992950865,1.975593
 6782,0.8734033443|H,-11.0215153751,-0.3193946204,0.8768317306|H,-11.02
 15490667,-0.3198586177,-0.8763296779|H,-9.5481561514,1.7332091085,-0.8
 807397495|H,-9.5481244446,1.7336713789,0.8801100255|H,-8.4581823176,-0
 .5380985607,0.8804732834|H,-8.4582093241,-0.5385531029,-0.8799578663|H
 ,-6.9850608811,1.5068550488,-0.8806762227|H,-6.9850323638,1.5073082169
 ,0.8800929426|H,-5.8952287207,-0.7652856652,0.8805738824|H,-5.89525652
 52,-0.7657361484,-0.8800271814|H,-4.4207875518,1.278389992,-0.88060341
 07|H,-4.4207576491,1.2788402149,0.8800578198|H,-3.3319517299,-0.994337
 5652,0.8805890169|H,-3.3319841939,-0.9947887277,-0.8800112413|H,-1.856
 5115537,1.0485939382,-0.880575272|H,-1.8564769047,1.0490457259,0.88005
 06284|H,-0.7684354227,-1.2245232685,0.8805991973|H,-0.7684746203,-1.22
 49782053,-0.8800002064|H,0.7075876357,0.8179800393,-0.8805665914|H,0.7
 076286738,0.8184360886,0.880042965|H,1.7952826734,-1.4553258073,0.8806
 051912|H,1.7952360968,-1.4557866946,-0.8800003683|H,3.271472673,0.5870
 476044,-0.8805676178|H,3.2715197767,0.5875114208,0.8800224223|H,4.3591
 547758,-1.6862321055,0.8806244554|H,4.3591018699,-1.6867021946,-0.8800
 267975|H,5.8365348921,0.3559538686,-0.8806062424|H,5.8365856,0.3564303
 341,0.8800203946|H,6.9218137563,-1.916490505,0.8798939738|H,6.92175924
 76,-1.916972833,-0.8793081288|H,9.1730119214,-1.2312154092,0.000041749
 4|H,8.4346198173,0.1142520716,-0.885865395|H,8.4346692182,0.1147475126
 ,0.885237897|H,-14.4362047839,-1.0224361423,0.000080273||Version=IA32W
 -G09RevD.01|State=1-A|HF=-857.8696716|RMSD=5.983e-009|RMSF=6.197e-006|
 Dipole=0.6350892,-0.3922385,-0.000166|Quadrupole=-15.4522601,6.0534876
 ,9.3987724,11.7636158,0.0037172,-0.0006029|PG=C01 [X(C18H36O2)]||@


 SCIENCE IS A VERY HUMAN FORM OF KNOWLEDGE.
 WE ARE ALWAYS AT THE BRINK OF THE KNOWN,
 WE ALWAYS FEEL FORWARD FOR WHAT IS HOPED.
 EVERY JUDGEMENT IN SCIENCE STANDS ON THE EDGE OF ERROR, AND IS PERSONAL.
 SCIENCE IS A TRIBUTE TO WHAT WE CAN KNOW ALTHOUGH WE ARE FALLIBLE.

                     -- J. BRONOWSKI
 Job cpu time:       0 days  0 hours 15 minutes 30.0 seconds.
 File lengths (MBytes):  RWF=     43 Int=      0 D2E=      0 Chk=      7 Scr=      1
 Normal termination of Gaussian 09 at Mon Apr 01 20:23:53 2024.
