# Supplementary material for: Phytochemical profiling of Vitex negundo seeds via UHPLC-QTOF-MS/MS analyses with antimicrobial evaluation and in silico targeting of DNA Gyrase B and Secreted Aspartic Proteinase 2 (SAP2)
Source: PLoS One. 2026 Mar 13;21(3):e0343965. doi: 10.1371/journal.pone.0343965 (PMC12987476; doi:10.1371/journal.pone.0343965)
Supplement: S8 Data — (ZIP) [file pone.0343965.s009.zip › PONE-D-25-51583/Vitex Raw material/DFT Vitex all data/comp9/comp9.sdf]

Fragment
  Chem3D Core 12.0.203202405513D

 56 55  0  0  0  0  0  0  0  0999 V2000
  -13.1480    0.5681    0.0000 C   0  0  0  0  0  0  0  0  0  0  0  0
  -11.8412    1.3226    0.0000 C   0  0  0  0  0  0  0  0  0  0  0  0
  -10.6831    0.3335    0.0000 C   0  0  0  0  0  0  0  0  0  0  0  0
   -9.3642    1.0950    0.0000 C   0  0  0  0  0  0  0  0  0  0  0  0
   -8.2061    0.1058    0.0000 C   0  0  0  0  0  0  0  0  0  0  0  0
   -6.8871    0.8674    0.0000 C   0  0  0  0  0  0  0  0  0  0  0  0
   -5.7290   -0.1218    0.0000 C   0  0  0  0  0  0  0  0  0  0  0  0
   -4.4101    0.6397    0.0000 C   0  0  0  0  0  0  0  0  0  0  0  0
   -3.2520   -0.3494    0.0000 C   0  0  0  0  0  0  0  0  0  0  0  0
   -1.9330    0.4121    0.0000 C   0  0  0  0  0  0  0  0  0  0  0  0
   -0.7749   -0.5770    0.0000 C   0  0  0  0  0  0  0  0  0  0  0  0
    0.5441    0.1845    0.0000 C   0  0  0  0  0  0  0  0  0  0  0  0
    1.7022   -0.8046    0.0000 C   0  0  0  0  0  0  0  0  0  0  0  0
    3.0211   -0.0431    0.0000 C   0  0  0  0  0  0  0  0  0  0  0  0
    4.1792   -1.0322    0.0000 C   0  0  0  0  0  0  0  0  0  0  0  0
    5.4982   -0.2707    0.0000 C   0  0  0  0  0  0  0  0  0  0  0  0
    6.6563   -1.2598    0.0000 C   0  0  0  0  0  0  0  0  0  0  0  0
    7.9752   -0.4983    0.0000 C   0  0  0  0  0  0  0  0  0  0  0  0
  -13.1480   -0.7699    0.0000 O   0  0  0  0  0  0  0  0  0  0  0  0
  -14.1942    1.1721    0.0000 O   0  0  0  0  0  0  0  0  0  0  0  0
  -11.7825    1.9618   -0.9093 H   0  0  0  0  0  0  0  0  0  0  0  0
  -11.7824    1.9624    0.9088 H   0  0  0  0  0  0  0  0  0  0  0  0
  -10.7419   -0.3057    0.9093 H   0  0  0  0  0  0  0  0  0  0  0  0
  -10.7419   -0.3064   -0.9088 H   0  0  0  0  0  0  0  0  0  0  0  0
   -9.3054    1.7342   -0.9093 H   0  0  0  0  0  0  0  0  0  0  0  0
   -9.3054    1.7348    0.9088 H   0  0  0  0  0  0  0  0  0  0  0  0
   -8.2648   -0.5333    0.9093 H   0  0  0  0  0  0  0  0  0  0  0  0
   -8.2649   -0.5340   -0.9088 H   0  0  0  0  0  0  0  0  0  0  0  0
   -6.8284    1.5065   -0.9093 H   0  0  0  0  0  0  0  0  0  0  0  0
   -6.8283    1.5072    0.9088 H   0  0  0  0  0  0  0  0  0  0  0  0
   -5.7877   -0.7610    0.9093 H   0  0  0  0  0  0  0  0  0  0  0  0
   -5.7878   -0.7616   -0.9088 H   0  0  0  0  0  0  0  0  0  0  0  0
   -4.3513    1.2789   -0.9093 H   0  0  0  0  0  0  0  0  0  0  0  0
   -4.3513    1.2796    0.9088 H   0  0  0  0  0  0  0  0  0  0  0  0
   -3.3107   -0.9886    0.9093 H   0  0  0  0  0  0  0  0  0  0  0  0
   -3.3107   -0.9892   -0.9088 H   0  0  0  0  0  0  0  0  0  0  0  0
   -1.8743    1.0513   -0.9093 H   0  0  0  0  0  0  0  0  0  0  0  0
   -1.8742    1.0520    0.9088 H   0  0  0  0  0  0  0  0  0  0  0  0
   -0.8336   -1.2162    0.9093 H   0  0  0  0  0  0  0  0  0  0  0  0
   -0.8337   -1.2168   -0.9088 H   0  0  0  0  0  0  0  0  0  0  0  0
    0.6028    0.8237   -0.9093 H   0  0  0  0  0  0  0  0  0  0  0  0
    0.6029    0.8243    0.9088 H   0  0  0  0  0  0  0  0  0  0  0  0
    1.6434   -1.4438    0.9093 H   0  0  0  0  0  0  0  0  0  0  0  0
    1.6434   -1.4444   -0.9088 H   0  0  0  0  0  0  0  0  0  0  0  0
    3.0798    0.5961   -0.9093 H   0  0  0  0  0  0  0  0  0  0  0  0
    3.0799    0.5967    0.9088 H   0  0  0  0  0  0  0  0  0  0  0  0
    4.1205   -1.6714    0.9093 H   0  0  0  0  0  0  0  0  0  0  0  0
    4.1204   -1.6720   -0.9088 H   0  0  0  0  0  0  0  0  0  0  0  0
    5.5569    0.3685   -0.9093 H   0  0  0  0  0  0  0  0  0  0  0  0
    5.5570    0.3691    0.9088 H   0  0  0  0  0  0  0  0  0  0  0  0
    6.5975   -1.8990    0.9093 H   0  0  0  0  0  0  0  0  0  0  0  0
    6.5975   -1.8996   -0.9088 H   0  0  0  0  0  0  0  0  0  0  0  0
    8.8216   -1.2211    0.0000 H   0  0  0  0  0  0  0  0  0  0  0  0
    8.0340    0.1409   -0.9093 H   0  0  0  0  0  0  0  0  0  0  0  0
    8.0340    0.1415    0.9088 H   0  0  0  0  0  0  0  0  0  0  0  0
  -14.0819   -1.0395    0.0000 H   0  0  0  0  0  0  0  0  0  0  0  0
  1  2  1  0      
  1 19  1  0      
  1 20  2  0      
  2  3  1  0      
  2 21  1  0      
  2 22  1  0      
  3  4  1  0      
  3 23  1  0      
  3 24  1  0      
  4  5  1  0      
  4 25  1  0      
  4 26  1  0      
  5  6  1  0      
  5 27  1  0      
  5 28  1  0      
  6  7  1  0      
  6 29  1  0      
  6 30  1  0      
  7  8  1  0      
  7 31  1  0      
  7 32  1  0      
  8  9  1  0      
  8 33  1  0      
  8 34  1  0      
  9 10  1  0      
  9 35  1  0      
  9 36  1  0      
 10 11  1  0      
 10 37  1  0      
 10 38  1  0      
 11 12  1  0      
 11 39  1  0      
 11 40  1  0      
 12 13  1  0      
 12 41  1  0      
 12 42  1  0      
 13 14  1  0      
 13 43  1  0      
 13 44  1  0      
 14 15  1  0      
 14 45  1  0      
 14 46  1  0      
 15 16  1  0      
 15 47  1  0      
 15 48  1  0      
 16 17  1  0      
 16 49  1  0      
 16 50  1  0      
 17 18  1  0      
 17 51  1  0      
 17 52  1  0      
 18 53  1  0      
 18 54  1  0      
 18 55  1  0      
 19 56  1  0      
M  END
$$$$
