# Supplementary material for: Phytochemical profiling of Vitex negundo seeds via UHPLC-QTOF-MS/MS analyses with antimicrobial evaluation and in silico targeting of DNA Gyrase B and Secreted Aspartic Proteinase 2 (SAP2)
Source: PLoS One. 2026 Mar 13;21(3):e0343965. doi: 10.1371/journal.pone.0343965 (PMC12987476; doi:10.1371/journal.pone.0343965)
Supplement: S10 Data — (ZIP) [file pone.0343965.s011.zip]

Archive with 44 entries (38 files):
- PONE-D-25-51583/
- PONE-D-25-51583/Vitex Raw material/
- PONE-D-25-51583/Vitex Raw material/DFT Vitex all data/
- PONE-D-25-51583/Vitex Raw material/DFT Vitex all data/comp16/
- PONE-D-25-51583/Vitex Raw material/DFT Vitex all data/comp16/C16.ams
- PONE-D-25-51583/Vitex Raw material/DFT Vitex all data/comp16/C16.err
- PONE-D-25-51583/Vitex Raw material/DFT Vitex all data/comp16/C16.logfile
- PONE-D-25-51583/Vitex Raw material/DFT Vitex all data/comp16/C16.out
- PONE-D-25-51583/Vitex Raw material/DFT Vitex all data/comp16/C16.out~
- PONE-D-25-51583/Vitex Raw material/DFT Vitex all data/comp16/C16.pid
- PONE-D-25-51583/Vitex Raw material/DFT Vitex all data/comp16/C16.results/
- PONE-D-25-51583/Vitex Raw material/DFT Vitex all data/comp16/C16.results/adf.rkf
- PONE-D-25-51583/Vitex Raw material/DFT Vitex all data/comp16/C16.results/ams.rkf
- PONE-D-25-51583/Vitex Raw material/DFT Vitex all data/comp16/C16.results/CreateAtoms.out
- PONE-D-25-51583/Vitex Raw material/DFT Vitex all data/comp16/C16.results/t12.rel
- PONE-D-25-51583/Vitex Raw material/DFT Vitex all data/comp16/C16.results/t21.1F2E5C55.H
- PONE-D-25-51583/Vitex Raw material/DFT Vitex all data/comp16/C16.results/t21.3574D364.O
- PONE-D-25-51583/Vitex Raw material/DFT Vitex all data/comp16/C16.results/t21.55866EBF.C
- PONE-D-25-51583/Vitex Raw material/DFT Vitex all data/comp16/C16.run
- PONE-D-25-51583/Vitex Raw material/DFT Vitex all data/comp16/c16.tif
- PONE-D-25-51583/Vitex Raw material/DFT Vitex all data/comp16/cc16.ams
- PONE-D-25-51583/Vitex Raw material/DFT Vitex all data/comp16/cc16.err
- PONE-D-25-51583/Vitex Raw material/DFT Vitex all data/comp16/cc16.logfile
- PONE-D-25-51583/Vitex Raw material/DFT Vitex all data/comp16/cc16.out
- PONE-D-25-51583/Vitex Raw material/DFT Vitex all data/comp16/cc16.pid
- PONE-D-25-51583/Vitex Raw material/DFT Vitex all data/comp16/cc16.results/
- PONE-D-25-51583/Vitex Raw material/DFT Vitex all data/comp16/cc16.results/adf.rkf
- PONE-D-25-51583/Vitex Raw material/DFT Vitex all data/comp16/cc16.results/ams.rkf
- PONE-D-25-51583/Vitex Raw material/DFT Vitex all data/comp16/cc16.results/CreateAtoms.out
- PONE-D-25-51583/Vitex Raw material/DFT Vitex all data/comp16/cc16.results/t12.rel
- PONE-D-25-51583/Vitex Raw material/DFT Vitex all data/comp16/cc16.results/t21.3F8F8881.C
- PONE-D-25-51583/Vitex Raw material/DFT Vitex all data/comp16/cc16.results/t21.5A6F9A78.O
- PONE-D-25-51583/Vitex Raw material/DFT Vitex all data/comp16/cc16.results/t21.EBA8F53.H
- PONE-D-25-51583/Vitex Raw material/DFT Vitex all data/comp16/cc16.run
- PONE-D-25-51583/Vitex Raw material/DFT Vitex all data/comp16/cc16.tif
- PONE-D-25-51583/Vitex Raw material/DFT Vitex all data/comp16/comp16.tif
- PONE-D-25-51583/Vitex Raw material/DFT Vitex all data/comp16/homo-1.tif
- PONE-D-25-51583/Vitex Raw material/DFT Vitex all data/comp16/homo.tif
- PONE-D-25-51583/Vitex Raw material/DFT Vitex all data/comp16/lomo+1.tif
- PONE-D-25-51583/Vitex Raw material/DFT Vitex all data/comp16/lomo.tif
- PONE-D-25-51583/Vitex Raw material/DFT Vitex all data/comp16/Quercitin 16.chk
- PONE-D-25-51583/Vitex Raw material/DFT Vitex all data/comp16/Quercitin 16.gjf
- PONE-D-25-51583/Vitex Raw material/DFT Vitex all data/comp16/QUERCITIN 16.LOG
- PONE-D-25-51583/Vitex Raw material/DFT Vitex all data/comp16/Quercitin 16.sdf
