# Supplementary material for: Phytochemical profiling of Vitex negundo seeds via UHPLC-QTOF-MS/MS analyses with antimicrobial evaluation and in silico targeting of DNA Gyrase B and Secreted Aspartic Proteinase 2 (SAP2)
Source: PLoS One. 2026 Mar 13;21(3):e0343965. doi: 10.1371/journal.pone.0343965 (PMC12987476; doi:10.1371/journal.pone.0343965)
Supplement: S10 Data — (ZIP) [file pone.0343965.s011.zip › PONE-D-25-51583/Vitex Raw material/DFT Vitex all data/comp16/C16.logfile]

<Sep02-2025> <18:35:48>  AMS 2025.104  RunTime: Sep02-2025 18:35:48  ShM Nodes: 1  Procs: 2
<Sep02-2025> <18:35:49>  ADF 2025.104  RunTime: Sep02-2025 18:35:49  ShM Nodes: 1  Procs: 2
<Sep02-2025> <18:35:49>  *** (NO TITLE) ***
<Sep02-2025> <18:35:49>  DIRAC 2025.104  RunTime: Sep02-2025 18:35:49  ShM Nodes: 1  Procs: 1
<Sep02-2025> <18:35:49>  Oxygen (DZ, 1s frozen)
<Sep02-2025> <18:35:49>  Net Charge: 0 (Nuclei minus Electrons)
<Sep02-2025> <18:35:49>  Symmetry  : ATOM
<Sep02-2025> <18:35:49>  Coordinates
<Sep02-2025> <18:35:49>     Atom         X           Y           Z   (Angstrom)
<Sep02-2025> <18:35:49>     1.O         0.000000    0.000000    0.000000
<Sep02-2025> <18:35:49>  >>>> CORORT
<Sep02-2025> <18:35:49>  >>>> CLSMAT
<Sep02-2025> <18:35:49>  >>>> ORTHON
<Sep02-2025> <18:35:49>  >>>> GENPT
<Sep02-2025> <18:35:49>  Block Length=  68
<Sep02-2025> <18:35:49>  >>>> PTBAS
<Sep02-2025> <18:35:49>  >>>> CYCLE
<Sep02-2025> <18:35:49>              |Error|         MaxErr       Wt(A-DIIS)
<Sep02-2025> <18:35:49>      1      0.00000000      0.00000000
<Sep02-2025> <18:35:49>      2      2.51396012      1.84561276
<Sep02-2025> <18:35:49>      3      2.39439105      1.62820035    100.0
<Sep02-2025> <18:35:49>      4      0.45589988      0.27619637    100.0
<Sep02-2025> <18:35:49>      5      0.50298044      0.30702678    100.0
<Sep02-2025> <18:35:49>      6      0.01864829      0.01143228     10.5
<Sep02-2025> <18:35:49>      7      0.00209905      0.00128080      0.3
<Sep02-2025> <18:35:49>      8      0.00000953      0.00000579      0.0
<Sep02-2025> <18:35:49>      9      0.00000001      0.00000001      0.0
<Sep02-2025> <18:35:49>  SCF converged
<Sep02-2025> <18:35:49>     10      0.00000000      0.00000000      0.0
<Sep02-2025> <18:35:49>  >>>> POPAN
<Sep02-2025> <18:35:49>  >>>> DEBYE
<Sep02-2025> <18:35:49>  DIRAC 2025.104  RunTime: Sep02-2025 18:35:49  ShM Nodes: 1  Procs: 1
<Sep02-2025> <18:35:49>  Carbon (DZ, 1s frozen)
<Sep02-2025> <18:35:49>  Net Charge: 0 (Nuclei minus Electrons)
<Sep02-2025> <18:35:49>  Symmetry  : ATOM
<Sep02-2025> <18:35:49>  Coordinates
<Sep02-2025> <18:35:49>     Atom         X           Y           Z   (Angstrom)
<Sep02-2025> <18:35:49>     1.C         0.000000    0.000000    0.000000
<Sep02-2025> <18:35:49>  >>>> CORORT
<Sep02-2025> <18:35:49>  >>>> CLSMAT
<Sep02-2025> <18:35:49>  >>>> ORTHON
<Sep02-2025> <18:35:49>  >>>> GENPT
<Sep02-2025> <18:35:49>  Block Length=  68
<Sep02-2025> <18:35:49>  >>>> PTBAS
<Sep02-2025> <18:35:49>  >>>> CYCLE
<Sep02-2025> <18:35:50>              |Error|         MaxErr       Wt(A-DIIS)
<Sep02-2025> <18:35:50>      1      0.00000000      0.00000000
<Sep02-2025> <18:35:50>      2      0.96064530      0.85132506
<Sep02-2025> <18:35:50>      3      0.70148959      0.61101908    100.0
<Sep02-2025> <18:35:50>      4      0.24621428      0.20460562    100.0
<Sep02-2025> <18:35:50>      5      0.19759987      0.16578230    100.0
<Sep02-2025> <18:35:50>      6      0.15165857      0.12618561    100.0
<Sep02-2025> <18:35:50>      7      0.02169036      0.01810923     17.3
<Sep02-2025> <18:35:50>      8      0.00301249      0.00251336      1.5
<Sep02-2025> <18:35:50>      9      0.00003840      0.00003205      0.0
<Sep02-2025> <18:35:50>     10      0.00000001      0.00000001      0.0
<Sep02-2025> <18:35:50>  SCF converged
<Sep02-2025> <18:35:50>     11      0.00000000      0.00000000      0.0
<Sep02-2025> <18:35:50>  >>>> POPAN
<Sep02-2025> <18:35:50>  >>>> DEBYE
<Sep02-2025> <18:35:50>  DIRAC 2025.104  RunTime: Sep02-2025 18:35:50  ShM Nodes: 1  Procs: 1
<Sep02-2025> <18:35:50>  Hydrogen (DZ)
<Sep02-2025> <18:35:50>  Net Charge: 0 (Nuclei minus Electrons)
<Sep02-2025> <18:35:50>  Symmetry  : ATOM
<Sep02-2025> <18:35:50>  Coordinates
<Sep02-2025> <18:35:50>     Atom         X           Y           Z   (Angstrom)
<Sep02-2025> <18:35:50>     1.H         0.000000    0.000000    0.000000
<Sep02-2025> <18:35:50>  >>>> CORORT
<Sep02-2025> <18:35:50>  >>>> CLSMAT
<Sep02-2025> <18:35:50>  >>>> ORTHON
<Sep02-2025> <18:35:50>  >>>> GENPT
<Sep02-2025> <18:35:50>  Block Length=  64
<Sep02-2025> <18:35:50>  >>>> PTBAS
<Sep02-2025> <18:35:50>  >>>> CYCLE
<Sep02-2025> <18:35:50>              |Error|         MaxErr       Wt(A-DIIS)
<Sep02-2025> <18:35:50>      1      0.00000000      0.00000000
<Sep02-2025> <18:35:50>      2      0.04821251      0.04821251
<Sep02-2025> <18:35:50>      3      0.00844499      0.00844499    100.0
<Sep02-2025> <18:35:50>      4      0.00142361      0.00142361      0.4
<Sep02-2025> <18:35:50>      5      0.00000254      0.00000254      0.0
<Sep02-2025> <18:35:50>      6      0.00000000      0.00000000      0.0
<Sep02-2025> <18:35:50>  SCF converged
<Sep02-2025> <18:35:50>      7      0.00000000      0.00000000      0.0
<Sep02-2025> <18:35:50>  >>>> POPAN
<Sep02-2025> <18:35:50>  >>>> DEBYE
<Sep02-2025> <18:35:50>  *** adf ***
<Sep02-2025> <18:35:50>  Net Charge: 0 (Nuclei minus Electrons)
<Sep02-2025> <18:35:50>  Symmetry  : NOSYM
<Sep02-2025> <18:35:50>  >>>> FRAGM
<Sep02-2025> <18:35:50>  Coordinates
<Sep02-2025> <18:35:50>     Atom         X           Y           Z   (Angstrom)
<Sep02-2025> <18:35:50>     1.O        -0.325600   -0.865800   -0.124600
<Sep02-2025> <18:35:50>     2.O         0.732000    2.665000   -0.069200
<Sep02-2025> <18:35:50>     3.O        -4.411100    1.724700    0.169000
<Sep02-2025> <18:35:50>     4.O        -2.040500    2.824700    0.084900
<Sep02-2025> <18:35:50>     5.O        -4.554100   -3.018500    0.005900
<Sep02-2025> <18:35:50>     6.O         4.726000   -0.554300    2.039100
<Sep02-2025> <18:35:50>     7.O         5.962100   -0.745500   -0.442300
<Sep02-2025> <18:35:50>     8.C        -2.336300    0.485800    0.023400
<Sep02-2025> <18:35:50>     9.C        -1.689400   -0.745600   -0.052400
<Sep02-2025> <18:35:50>    10.C         0.441700    0.288300   -0.109700
<Sep02-2025> <18:35:50>    11.C         1.888000    0.018000   -0.193400
<Sep02-2025> <18:35:50>    12.C        -0.058200    1.536000   -0.048900
<Sep02-2025> <18:35:50>    13.C        -1.528300    1.714900    0.025900
<Sep02-2025> <18:35:50>    14.C        -3.730400    0.547400    0.093900
<Sep02-2025> <18:35:50>    15.C        -2.433500   -1.925700   -0.058800
<Sep02-2025> <18:35:50>    16.C        -3.825600   -1.868500    0.011700
<Sep02-2025> <18:35:50>    17.C         2.636500   -0.143500    0.972800
<Sep02-2025> <18:35:50>    18.C        -4.472400   -0.634300    0.088000
<Sep02-2025> <18:35:50>    19.C         2.509300   -0.076600   -1.438900
<Sep02-2025> <18:35:50>    20.C         4.005400   -0.399800    0.893600
<Sep02-2025> <18:35:50>    21.C         3.878300   -0.332500   -1.518100
<Sep02-2025> <18:35:50>    22.C         4.626300   -0.494300   -0.351800
<Sep02-2025> <18:35:50>    23.H        -1.931900   -2.888300   -0.118400
<Sep02-2025> <18:35:50>    24.H         2.160200   -0.071500    1.948200
<Sep02-2025> <18:35:50>    25.H        -5.557600   -0.588000    0.142800
<Sep02-2025> <18:35:50>    26.H         1.939500    0.046500   -2.356700
<Sep02-2025> <18:35:50>    27.H         4.356000   -0.405300   -2.491400
<Sep02-2025> <18:35:50>    28.H         1.667500    2.411800   -0.122800
<Sep02-2025> <18:35:50>    29.H        -3.796300    2.474100    0.170100
<Sep02-2025> <18:35:50>    30.H        -5.498800   -2.793700    0.060500
<Sep02-2025> <18:35:50>    31.H         5.663700   -0.375100    1.862600
<Sep02-2025> <18:35:50>    32.H         6.271200   -1.170000    0.374100
<Sep02-2025> <18:35:50>  >>>> CORORT
<Sep02-2025> <18:35:50>  >>>> CLSMAT
<Sep02-2025> <18:35:50>  >>>> ORTHON
<Sep02-2025> <18:35:50>  >>>> GENPT
<Sep02-2025> <18:35:51>  Block Length= 128
<Sep02-2025> <18:35:51>  >>>> PTBAS
<Sep02-2025> <18:35:52>  >>>> CYCLE
<Sep02-2025> <18:35:53>              |Error|         MaxErr       Wt(A-DIIS)
<Sep02-2025> <18:35:53>      1      2.96100363      0.36417747
<Sep02-2025> <18:35:53>      2      1.74854739      0.25145660    100.0
<Sep02-2025> <18:35:54>      3      3.01801013      0.70587955    100.0
<Sep02-2025> <18:35:54>      4      0.88201220      0.14895896    100.0
<Sep02-2025> <18:35:55>      5      3.30001712      1.07807855    100.0
<Sep02-2025> <18:35:56>      6      1.24494558      0.34926309    100.0
<Sep02-2025> <18:35:56>      7      0.43496468      0.09624005     96.2
<Sep02-2025> <18:35:57>      8      0.73873769      0.14900049    100.0
<Sep02-2025> <18:35:57>      9      0.15464593      0.02474945     24.0
<Sep02-2025> <18:35:58>     10      0.06634117      0.01727692     16.4
<Sep02-2025> <18:35:59>     11      0.02831564      0.00876711      7.8
<Sep02-2025> <18:36:00>     12      0.00585143      0.00115339      0.2
<Sep02-2025> <18:36:00>     13      0.00127386      0.00031632      0.0
<Sep02-2025> <18:36:01>     14      0.00043297      0.00007560      0.0
<Sep02-2025> <18:36:02>     15      0.00014210      0.00002649      0.0
<Sep02-2025> <18:36:03>     16      0.00005561      0.00000998      0.0
<Sep02-2025> <18:36:03>     17      0.00001891      0.00000308      0.0
<Sep02-2025> <18:36:04>     18      0.00000628      0.00000153      0.0
<Sep02-2025> <18:36:05>     19      0.00000282      0.00000054      0.0
<Sep02-2025> <18:36:05>  SCF converged
<Sep02-2025> <18:36:05>     20      0.00000107      0.00000016      0.0
<Sep02-2025> <18:36:07>  >>>> TOTEN
<Sep02-2025> <18:36:15>  >>>> POPAN
<Sep02-2025> <18:36:15>  >>>> DEBYE
<Sep02-2025> <18:36:15>  >>>> AMETS
<Sep02-2025> <18:36:16>   Bond Energy          -8.10162697 a.u.
<Sep02-2025> <18:36:16>   Bond Energy        -220.45648670 eV
<Sep02-2025> <18:36:16>   Bond Energy       -5083.85       kcal/mol
<Sep02-2025> <18:36:16>  >>>> POPUL
<Sep02-2025> <18:36:16>  >>>> EXCITATIONS
<Sep02-2025> <18:36:17>    SS   A
<Sep02-2025> <18:36:52>      Cycle:   2, MaxErr:  0.0132511
<Sep02-2025> <18:37:09>      Cycle:   3, MaxErr:  0.0048027
<Sep02-2025> <18:37:26>      Cycle:   4, MaxErr:  0.0019240
<Sep02-2025> <18:37:42>      Cycle:   5, MaxErr:  0.0006556
<Sep02-2025> <18:37:56>      Cycle:   6, MaxErr:  0.0005558
<Sep02-2025> <18:38:11>      Cycle:   7, MaxErr:  0.0002202
<Sep02-2025> <18:38:26>      Cycle:   8, MaxErr:  0.0000555
<Sep02-2025> <18:38:41>      Cycle:   9, MaxErr:  0.0000593
<Sep02-2025> <18:38:56>      Cycle:  10, MaxErr:  0.0000171
<Sep02-2025> <18:39:11>      Cycle:  11, MaxErr:  0.0000020
<Sep02-2025> <18:39:25>      Cycle:  12, MaxErr:  0.0000005
<Sep02-2025> <18:39:25>  Converged.
<Sep02-2025> <18:39:27>    ST   A
<Sep02-2025> <18:39:56>      Cycle:   2, MaxErr:  0.0011627
<Sep02-2025> <18:40:10>      Cycle:   3, MaxErr:  0.0009393
<Sep02-2025> <18:40:24>      Cycle:   4, MaxErr:  0.0000662
<Sep02-2025> <18:40:39>      Cycle:   5, MaxErr:  0.0000009
<Sep02-2025> <18:40:39>  Converged.
<Sep02-2025> <18:40:41>  NORMAL TERMINATION
Job C16 has finished
