# Supplementary material for: Phytochemical profiling of Vitex negundo seeds via UHPLC-QTOF-MS/MS analyses with antimicrobial evaluation and in silico targeting of DNA Gyrase B and Secreted Aspartic Proteinase 2 (SAP2)
Source: PLoS One. 2026 Mar 13;21(3):e0343965. doi: 10.1371/journal.pone.0343965 (PMC12987476; doi:10.1371/journal.pone.0343965)
Supplement: S10 Data — (ZIP) [file pone.0343965.s011.zip › PONE-D-25-51583/Vitex Raw material/DFT Vitex all data/comp16/C16.out]

 Parallel Execution: Process Information
 ==============================================================================
 Rank   Node Name                              NodeID   MyNodeRank  NodeMaster
    0   DESKTOP-MPR8V3N                           0          0          0
    1   DESKTOP-MPR8V3N                           0          1         -1
 ==============================================================================


May use up to 3774MB of RAM as shared memory on node 0

 *******************************************************************************
 *                                                                             *
 *  --------------------------------                                           *
 *   Amsterdam Modeling Suite (AMS)              2025.104                      *
 *  --------------------------------                                           *
 *                                               r250815 2025-08-15 94ea0506   *
 *                                                                             *
 *                                                                             *
 *                              =================                              *
 *                              |               |                              *
 *                              |     A M S     |                              *
 *                              |               |                              *
 *                              =================                              *
 *                                                                             *
 *                                                                             *
 *   Online information and documentation:  https://www.scm.com/support/       *
 *   E-mail:  support@scm.com   info@scm.com                                   *
 *                                                                             *
 *   Scientific publications using AMS results must be properly referenced     *
 *   See the User Manuals (or the web site) for recommended citations          *
 *   The terms and conditions of the End User License Agreement apply to       *
 *   the use of AMS, https://www.scm.com/license-terms/                        *
 *                                                                             *
 ***********************  x86_64_windows_intel / msmpi  ************************
 
 Licensed to: Kfueit 2025-08-31 17:26:18
 SCM User ID: u30078
  
 AMS 2025.104  RunTime: Sep02-2025 18:35:48  ShM Nodes: 1  Procs: 2

 AMS jobname: ams
 AMS jobid  : 2132814302

 Start   directory: C:/Users/LENOVO/Desktop/DFT3 all data/comp16/tmp..7932.0.noindex/
 Results directory: C:/Users/LENOVO/Desktop/DFT3 all data/comp16/C16.results/
 Scratch directory: C:/SCMTMP/amstmp_ams_kid0.2132814302/


 Communication costs MPI_COMM_WORLD:      0.358 usec per message,   0.0041 usec per 8-byte item
 Communication costs for intra-node:      0.356 usec per message,   0.0041 usec per 8-byte item

 RNG seed: 312039656 -1146476436 -1984057500 -722643507 -508867688 -990541764 -370833127 2093600393


                      ************************************************************************
                      *  ADF 2025.104  RunTime: Sep02-2025 18:35:49  ShM Nodes: 1  Procs: 2  *
                      ************************************************************************
  

       ****************************
       * SINGLE POINT CALCULATION *
       ****************************
 
--------
Geometry
--------
Formula: C15H10O7
Atoms
  Index Symbol   x (angstrom)   y (angstrom)   z (angstrom)
      1      O    -0.32560000    -0.86580000    -0.12460000
      2      O     0.73200000     2.66500000    -0.06920000
      3      O    -4.41110000     1.72470000     0.16900000
      4      O    -2.04050000     2.82470000     0.08490000
      5      O    -4.55410000    -3.01850000     0.00590000
      6      O     4.72600000    -0.55430000     2.03910000
      7      O     5.96210000    -0.74550000    -0.44230000
      8      C    -2.33630000     0.48580000     0.02340000
      9      C    -1.68940000    -0.74560000    -0.05240000
     10      C     0.44170000     0.28830000    -0.10970000
     11      C     1.88800000     0.01800000    -0.19340000
     12      C    -0.05820000     1.53600000    -0.04890000
     13      C    -1.52830000     1.71490000     0.02590000
     14      C    -3.73040000     0.54740000     0.09390000
     15      C    -2.43350000    -1.92570000    -0.05880000
     16      C    -3.82560000    -1.86850000     0.01170000
     17      C     2.63650000    -0.14350000     0.97280000
     18      C    -4.47240000    -0.63430000     0.08800000
     19      C     2.50930000    -0.07660000    -1.43890000
     20      C     4.00540000    -0.39980000     0.89360000
     21      C     3.87830000    -0.33250000    -1.51810000
     22      C     4.62630000    -0.49430000    -0.35180000
     23      H    -1.93190000    -2.88830000    -0.11840000
     24      H     2.16020000    -0.07150000     1.94820000
     25      H    -5.55760000    -0.58800000     0.14280000
     26      H     1.93950000     0.04650000    -2.35670000
     27      H     4.35600000    -0.40530000    -2.49140000
     28      H     1.66750000     2.41180000    -0.12280000
     29      H    -3.79630000     2.47410000     0.17010000
     30      H    -5.49880000    -2.79370000     0.06050000
     31      H     5.66370000    -0.37510000     1.86260000
     32      H     6.27120000    -1.17000000     0.37410000
 
Total System Charge             0.00000
Bonding info available!
 
 
----------------
ADF Engine Input
----------------
 
 Excitations
 Davidson
 End
 End
 

 Title: *** (NO TITLE) ***

 *** adf ***


 ===========================
 A T T A C H E D   F I L E S
 ===========================
  


 ===============================
 M O D E L   P A R A M E T E R S
 ===============================
  
 DENSITY FUNCTIONAL POTENTIAL (scf)
    LDA:                               VWN                                      
    Gradient Corrections:              ---                                      

 SPIN  (restricted / unrestr.)
    Molecule:                          Restricted                               
    Fragments:                         Restricted                               

 OTHER ASPECTS
    Relativistic Corrections:          scalar (ZORA,MAPA)                       

    Nuclear Charge Density Model:      Point Charge Nuclei                      
    Core Treatment:                    Frozen Orbital(s)                        

    Hyperfine or Zeeman Interaction:   ---                                      


 Fragment File(s)
 ----------------
 O:
         file : C:/Users/LENOVO/Desktop/DFT3 all data/comp16/C16.results/t21.3574D364.O
         jobid: 0
         title: Oxygen (DZ, 1s frozen)
 C:
         file : C:/Users/LENOVO/Desktop/DFT3 all data/comp16/C16.results/t21.55866EBF.C
         jobid: 0
         title: Carbon (DZ, 1s frozen)
 H:
         file : C:/Users/LENOVO/Desktop/DFT3 all data/comp16/C16.results/t21.1F2E5C55.H
         jobid: 0
         title: Hydrogen (DZ)


 ===============
 G E O M E T R Y  ***  3D  Molecule  ***
 ===============
  

 ATOMS
 =====                            X Y Z                    CHARGE
                                (Angstrom)             Nucl     +Core       At.Mass
                       --------------------------    ----------------       -------
    1  O              -0.3256   -0.8658   -0.1246      8.00      6.00       15.9949
    2  O               0.7320    2.6650   -0.0692      8.00      6.00       15.9949
    3  O              -4.4111    1.7247    0.1690      8.00      6.00       15.9949
    4  O              -2.0405    2.8247    0.0849      8.00      6.00       15.9949
    5  O              -4.5541   -3.0185    0.0059      8.00      6.00       15.9949
    6  O               4.7260   -0.5543    2.0391      8.00      6.00       15.9949
    7  O               5.9621   -0.7455   -0.4423      8.00      6.00       15.9949
    8  C              -2.3363    0.4858    0.0234      6.00      4.00       12.0000
    9  C              -1.6894   -0.7456   -0.0524      6.00      4.00       12.0000
   10  C               0.4417    0.2883   -0.1097      6.00      4.00       12.0000
   11  C               1.8880    0.0180   -0.1934      6.00      4.00       12.0000
   12  C              -0.0582    1.5360   -0.0489      6.00      4.00       12.0000
   13  C              -1.5283    1.7149    0.0259      6.00      4.00       12.0000
   14  C              -3.7304    0.5474    0.0939      6.00      4.00       12.0000
   15  C              -2.4335   -1.9257   -0.0588      6.00      4.00       12.0000
   16  C              -3.8256   -1.8685    0.0117      6.00      4.00       12.0000
   17  C               2.6365   -0.1435    0.9728      6.00      4.00       12.0000
   18  C              -4.4724   -0.6343    0.0880      6.00      4.00       12.0000
   19  C               2.5093   -0.0766   -1.4389      6.00      4.00       12.0000
   20  C               4.0054   -0.3998    0.8936      6.00      4.00       12.0000
   21  C               3.8783   -0.3325   -1.5181      6.00      4.00       12.0000
   22  C               4.6263   -0.4943   -0.3518      6.00      4.00       12.0000
   23  H              -1.9319   -2.8883   -0.1184      1.00      1.00        1.0078
   24  H               2.1602   -0.0715    1.9482      1.00      1.00        1.0078
   25  H              -5.5576   -0.5880    0.1428      1.00      1.00        1.0078
   26  H               1.9395    0.0465   -2.3567      1.00      1.00        1.0078
   27  H               4.3560   -0.4053   -2.4914      1.00      1.00        1.0078
   28  H               1.6675    2.4118   -0.1228      1.00      1.00        1.0078
   29  H              -3.7963    2.4741    0.1701      1.00      1.00        1.0078
   30  H              -5.4988   -2.7937    0.0605      1.00      1.00        1.0078
   31  H               5.6637   -0.3751    1.8626      1.00      1.00        1.0078
   32  H               6.2712   -1.1700    0.3741      1.00      1.00        1.0078


 FRAGMENTS
 =========                                     Atoms in this Fragment     Cart. coord.s (Angstrom)
                                               -------------------------------------------------------
    1  O                                                 1  O           -0.3256   -0.8658   -0.1246
    2  O                                                 2  O            0.7320    2.6650   -0.0692
    3  O                                                 3  O           -4.4111    1.7247    0.1690
    4  O                                                 4  O           -2.0405    2.8247    0.0849
    5  O                                                 5  O           -4.5541   -3.0185    0.0059
    6  O                                                 6  O            4.7260   -0.5543    2.0391
    7  O                                                 7  O            5.9621   -0.7455   -0.4423
    8  C                                                 8  C           -2.3363    0.4858    0.0234
    9  C                                                 9  C           -1.6894   -0.7456   -0.0524
   10  C                                                10  C            0.4417    0.2883   -0.1097
   11  C                                                11  C            1.8880    0.0180   -0.1934
   12  C                                                12  C           -0.0582    1.5360   -0.0489
   13  C                                                13  C           -1.5283    1.7149    0.0259
   14  C                                                14  C           -3.7304    0.5474    0.0939
   15  C                                                15  C           -2.4335   -1.9257   -0.0588
   16  C                                                16  C           -3.8256   -1.8685    0.0117
   17  C                                                17  C            2.6365   -0.1435    0.9728
   18  C                                                18  C           -4.4724   -0.6343    0.0880
   19  C                                                19  C            2.5093   -0.0766   -1.4389
   20  C                                                20  C            4.0054   -0.3998    0.8936
   21  C                                                21  C            3.8783   -0.3325   -1.5181
   22  C                                                22  C            4.6263   -0.4943   -0.3518
   23  H                                                23  H           -1.9319   -2.8883   -0.1184
   24  H                                                24  H            2.1602   -0.0715    1.9482
   25  H                                                25  H           -5.5576   -0.5880    0.1428
   26  H                                                26  H            1.9395    0.0465   -2.3567
   27  H                                                27  H            4.3560   -0.4053   -2.4914
   28  H                                                28  H            1.6675    2.4118   -0.1228
   29  H                                                29  H           -3.7963    2.4741    0.1701
   30  H                                                30  H           -5.4988   -2.7937    0.0605
   31  H                                                31  H            5.6637   -0.3751    1.8626
   32  H                                                32  H            6.2712   -1.1700    0.3741


 =====================================
 S Y M M E T R Y ,   E L E C T R O N S
 =====================================
  
 Symmetry: NOSYM

 Irreducible Representations, including subspecies
 -------------------------------------------------
 A


 Configuration of Valence Electrons
 ==================================
 ( determined in the SCF procedure )

 Total:   112

 Net Charge: 0 (Nuclei minus Electrons)

 Aufbau principle for MO occupations will be applied through SCF cycle no.     150
 Thereafter, the program will assign electrons to MOs that are spatially
 similar to the occupied MOs in a "reference" cycle ("KeepOrbitals").
 The reference cycle is always the PREVIOUS cycle: it will evolve with
 the SCF procedure.
 ***************************************************************************************************


                                      ****************************************
                                      *  B U I L D : (Fragments, Functions)  *
                                      ****************************************
  


 =======
 S F O s  ***  (Symmetrized Fragment Orbitals)  ***
 =======
  
 SFOs are linear combinations of (valence) Fragment Orbitals (FOs), such that the SFOs transform as the
 irreducible representations of the (molecular) symmetry group. Each SFO is therefore characterized by
 an irrep of the molecule and by a few (or only one) generating FOs.
 The SFOs constitute a symmetry-adapted basis for the Fock matrix. The MO eigenvector coefficients in
 this basis provide a direct interpretation of the MOs in terms of Frontier Orbital Theory.

 The SFOs are combined with auxiliary Core Functions (CFs) to ensure orthogonalization on the (frozen)
 Core Orbitals (COs). The Core-orthogonalized SFOs (CSFOs) constitute the true Fock basis.

 The FOs, and hence also the (C)SFOs are combinations of the elementary basis functions (BAS). The basis
 functions that participate in the description of the SFOs depend on the irrep. The indices of the
 involved functions are printed below for each irrep.
 (The complete list of primitive basis functions is printed in another section)

 Total nr. of (C)SFOs (summation over all irreps) :   196

 NOTE: a (C)SFO that is defined as a combination of more than one FO is usually NOT normalized.


                                       === A ===
 Nr. of SFOs :  196
 Cartesian basis functions that participate in this irrep (total number =   218) :
      1    10    19    28    37    46    55    64    73    82
     91   100   109   118   127   136   145   154   163   172
    181   190     2     3     4     7     5     8     6     9
     11    12    13    16    14    17    15    18    20    21
     22    25    23    26    24    27    29    30    31    34
     32    35    33    36    38    39    40    43    41    44
     42    45    47    48    49    52    50    53    51    54
     56    57    58    61    59    62    60    63    65    66
     67    70    68    71    69    72    74    75    76    79
     77    80    78    81    83    84    85    88    86    89
     87    90    92    93    94    97    95    98    96    99
    101   102   103   106   104   107   105   108   110   111
    112   115   113   116   114   117   119   120   121   124
    122   125   123   126   128   129   130   133   131   134
    132   135   137   138   139   142   140   143   141   144
    146   147   148   151   149   152   150   153   155   156
    157   160   158   161   159   162   164   165   166   169
    167   170   168   171   173   174   175   178   176   179
    177   180   182   183   184   187   185   188   186   189
    191   192   193   196   194   197   195   198   199   200
    201   202   203   204   205   206   207   208   209   210
    211   212   213   214   215   216   217   218

    SFO  (index         Fragment          Generating    Expansion in Fragment Orbitals
  indx  incl.CFs)   Occup   Orb.Energy   FragmentType  Coeff.   Orbital     on Fragment
 --------------------------------------------------------------------------------------
     1      23      2.000      -0.881 au  O             1.00      1 S               1
                        (     -23.977 eV)
     2      24       --         1.010 au  O             1.00      2 S               1
                        (      27.493 eV)
     3      25      1.333      -0.347 au  O             1.00      1 P:x             1
                        (      -9.443 eV)
     4      26       --         0.803 au  O             1.00      2 P:x             1
                        (      21.860 eV)
     5      27      1.333      -0.347 au  O             1.00      1 P:y             1
                        (      -9.443 eV)
     6      28       --         0.803 au  O             1.00      2 P:y             1
                        (      21.860 eV)
     7      29      1.333      -0.347 au  O             1.00      1 P:z             1
                        (      -9.443 eV)
     8      30       --         0.803 au  O             1.00      2 P:z             1
                        (      21.860 eV)
     9      31      2.000      -0.881 au  O             1.00      1 S               2
                        (     -23.977 eV)
    10      32       --         1.010 au  O             1.00      2 S               2
                        (      27.493 eV)
    11      33      1.333      -0.347 au  O             1.00      1 P:x             2
                        (      -9.443 eV)
    12      34       --         0.803 au  O             1.00      2 P:x             2
                        (      21.860 eV)
    13      35      1.333      -0.347 au  O             1.00      1 P:y             2
                        (      -9.443 eV)
    14      36       --         0.803 au  O             1.00      2 P:y             2
                        (      21.860 eV)
    15      37      1.333      -0.347 au  O             1.00      1 P:z             2
                        (      -9.443 eV)
    16      38       --         0.803 au  O             1.00      2 P:z             2
                        (      21.860 eV)
    17      39      2.000      -0.881 au  O             1.00      1 S               3
                        (     -23.977 eV)
    18      40       --         1.010 au  O             1.00      2 S               3
                        (      27.493 eV)
    19      41      1.333      -0.347 au  O             1.00      1 P:x             3
                        (      -9.443 eV)
    20      42       --         0.803 au  O             1.00      2 P:x             3
                        (      21.860 eV)
    21      43      1.333      -0.347 au  O             1.00      1 P:y             3
                        (      -9.443 eV)
    22      44       --         0.803 au  O             1.00      2 P:y             3
                        (      21.860 eV)
    23      45      1.333      -0.347 au  O             1.00      1 P:z             3
                        (      -9.443 eV)
    24      46       --         0.803 au  O             1.00      2 P:z             3
                        (      21.860 eV)
    25      47      2.000      -0.881 au  O             1.00      1 S               4
                        (     -23.977 eV)
    26      48       --         1.010 au  O             1.00      2 S               4
                        (      27.493 eV)
    27      49      1.333      -0.347 au  O             1.00      1 P:x             4
                        (      -9.443 eV)
    28      50       --         0.803 au  O             1.00      2 P:x             4
                        (      21.860 eV)
    29      51      1.333      -0.347 au  O             1.00      1 P:y             4
                        (      -9.443 eV)
    30      52       --         0.803 au  O             1.00      2 P:y             4
                        (      21.860 eV)
    31      53      1.333      -0.347 au  O             1.00      1 P:z             4
                        (      -9.443 eV)
    32      54       --         0.803 au  O             1.00      2 P:z             4
                        (      21.860 eV)
    33      55      2.000      -0.881 au  O             1.00      1 S               5
                        (     -23.977 eV)
    34      56       --         1.010 au  O             1.00      2 S               5
                        (      27.493 eV)
    35      57      1.333      -0.347 au  O             1.00      1 P:x             5
                        (      -9.443 eV)
    36      58       --         0.803 au  O             1.00      2 P:x             5
                        (      21.860 eV)
    37      59      1.333      -0.347 au  O             1.00      1 P:y             5
                        (      -9.443 eV)
    38      60       --         0.803 au  O             1.00      2 P:y             5
                        (      21.860 eV)
    39      61      1.333      -0.347 au  O             1.00      1 P:z             5
                        (      -9.443 eV)
    40      62       --         0.803 au  O             1.00      2 P:z             5
                        (      21.860 eV)
    41      63      2.000      -0.881 au  O             1.00      1 S               6
                        (     -23.977 eV)
    42      64       --         1.010 au  O             1.00      2 S               6
                        (      27.493 eV)
    43      65      1.333      -0.347 au  O             1.00      1 P:x             6
                        (      -9.443 eV)
    44      66       --         0.803 au  O             1.00      2 P:x             6
                        (      21.860 eV)
    45      67      1.333      -0.347 au  O             1.00      1 P:y             6
                        (      -9.443 eV)
    46      68       --         0.803 au  O             1.00      2 P:y             6
                        (      21.860 eV)
    47      69      1.333      -0.347 au  O             1.00      1 P:z             6
                        (      -9.443 eV)
    48      70       --         0.803 au  O             1.00      2 P:z             6
                        (      21.860 eV)
    49      71      2.000      -0.881 au  O             1.00      1 S               7
                        (     -23.977 eV)
    50      72       --         1.010 au  O             1.00      2 S               7
                        (      27.493 eV)
    51      73      1.333      -0.347 au  O             1.00      1 P:x             7
                        (      -9.443 eV)
    52      74       --         0.803 au  O             1.00      2 P:x             7
                        (      21.860 eV)
    53      75      1.333      -0.347 au  O             1.00      1 P:y             7
                        (      -9.443 eV)
    54      76       --         0.803 au  O             1.00      2 P:y             7
                        (      21.860 eV)
    55      77      1.333      -0.347 au  O             1.00      1 P:z             7
                        (      -9.443 eV)
    56      78       --         0.803 au  O             1.00      2 P:z             7
                        (      21.860 eV)
    57      79      2.000      -0.508 au  C             1.00      1 S               8
                        (     -13.825 eV)
    58      80       --         0.468 au  C             1.00      2 S               8
                        (      12.744 eV)
    59      81      0.667      -0.206 au  C             1.00      1 P:x             8
                        (      -5.593 eV)
    60      82       --         0.432 au  C             1.00      2 P:x             8
                        (      11.759 eV)
    61      83      0.667      -0.206 au  C             1.00      1 P:y             8
                        (      -5.593 eV)
    62      84       --         0.432 au  C             1.00      2 P:y             8
                        (      11.759 eV)
    63      85      0.667      -0.206 au  C             1.00      1 P:z             8
                        (      -5.593 eV)
    64      86       --         0.432 au  C             1.00      2 P:z             8
                        (      11.759 eV)
    65      87      2.000      -0.508 au  C             1.00      1 S               9
                        (     -13.825 eV)
    66      88       --         0.468 au  C             1.00      2 S               9
                        (      12.744 eV)
    67      89      0.667      -0.206 au  C             1.00      1 P:x             9
                        (      -5.593 eV)
    68      90       --         0.432 au  C             1.00      2 P:x             9
                        (      11.759 eV)
    69      91      0.667      -0.206 au  C             1.00      1 P:y             9
                        (      -5.593 eV)
    70      92       --         0.432 au  C             1.00      2 P:y             9
                        (      11.759 eV)
    71      93      0.667      -0.206 au  C             1.00      1 P:z             9
                        (      -5.593 eV)
    72      94       --         0.432 au  C             1.00      2 P:z             9
                        (      11.759 eV)
    73      95      2.000      -0.508 au  C             1.00      1 S              10
                        (     -13.825 eV)
    74      96       --         0.468 au  C             1.00      2 S              10
                        (      12.744 eV)
    75      97      0.667      -0.206 au  C             1.00      1 P:x            10
                        (      -5.593 eV)
    76      98       --         0.432 au  C             1.00      2 P:x            10
                        (      11.759 eV)
    77      99      0.667      -0.206 au  C             1.00      1 P:y            10
                        (      -5.593 eV)
    78     100       --         0.432 au  C             1.00      2 P:y            10
                        (      11.759 eV)
    79     101      0.667      -0.206 au  C             1.00      1 P:z            10
                        (      -5.593 eV)
    80     102       --         0.432 au  C             1.00      2 P:z            10
                        (      11.759 eV)
    81     103      2.000      -0.508 au  C             1.00      1 S              11
                        (     -13.825 eV)
    82     104       --         0.468 au  C             1.00      2 S              11
                        (      12.744 eV)
    83     105      0.667      -0.206 au  C             1.00      1 P:x            11
                        (      -5.593 eV)
    84     106       --         0.432 au  C             1.00      2 P:x            11
                        (      11.759 eV)
    85     107      0.667      -0.206 au  C             1.00      1 P:y            11
                        (      -5.593 eV)
    86     108       --         0.432 au  C             1.00      2 P:y            11
                        (      11.759 eV)
    87     109      0.667      -0.206 au  C             1.00      1 P:z            11
                        (      -5.593 eV)
    88     110       --         0.432 au  C             1.00      2 P:z            11
                        (      11.759 eV)
    89     111      2.000      -0.508 au  C             1.00      1 S              12
                        (     -13.825 eV)
    90     112       --         0.468 au  C             1.00      2 S              12
                        (      12.744 eV)
    91     113      0.667      -0.206 au  C             1.00      1 P:x            12
                        (      -5.593 eV)
    92     114       --         0.432 au  C             1.00      2 P:x            12
                        (      11.759 eV)
    93     115      0.667      -0.206 au  C             1.00      1 P:y            12
                        (      -5.593 eV)
    94     116       --         0.432 au  C             1.00      2 P:y            12
                        (      11.759 eV)
    95     117      0.667      -0.206 au  C             1.00      1 P:z            12
                        (      -5.593 eV)
    96     118       --         0.432 au  C             1.00      2 P:z            12
                        (      11.759 eV)
    97     119      2.000      -0.508 au  C             1.00      1 S              13
                        (     -13.825 eV)
    98     120       --         0.468 au  C             1.00      2 S              13
                        (      12.744 eV)
    99     121      0.667      -0.206 au  C             1.00      1 P:x            13
                        (      -5.593 eV)
   100     122       --         0.432 au  C             1.00      2 P:x            13
                        (      11.759 eV)
   101     123      0.667      -0.206 au  C             1.00      1 P:y            13
                        (      -5.593 eV)
   102     124       --         0.432 au  C             1.00      2 P:y            13
                        (      11.759 eV)
   103     125      0.667      -0.206 au  C             1.00      1 P:z            13
                        (      -5.593 eV)
   104     126       --         0.432 au  C             1.00      2 P:z            13
                        (      11.759 eV)
   105     127      2.000      -0.508 au  C             1.00      1 S              14
                        (     -13.825 eV)
   106     128       --         0.468 au  C             1.00      2 S              14
                        (      12.744 eV)
   107     129      0.667      -0.206 au  C             1.00      1 P:x            14
                        (      -5.593 eV)
   108     130       --         0.432 au  C             1.00      2 P:x            14
                        (      11.759 eV)
   109     131      0.667      -0.206 au  C             1.00      1 P:y            14
                        (      -5.593 eV)
   110     132       --         0.432 au  C             1.00      2 P:y            14
                        (      11.759 eV)
   111     133      0.667      -0.206 au  C             1.00      1 P:z            14
                        (      -5.593 eV)
   112     134       --         0.432 au  C             1.00      2 P:z            14
                        (      11.759 eV)
   113     135      2.000      -0.508 au  C             1.00      1 S              15
                        (     -13.825 eV)
   114     136       --         0.468 au  C             1.00      2 S              15
                        (      12.744 eV)
   115     137      0.667      -0.206 au  C             1.00      1 P:x            15
                        (      -5.593 eV)
   116     138       --         0.432 au  C             1.00      2 P:x            15
                        (      11.759 eV)
   117     139      0.667      -0.206 au  C             1.00      1 P:y            15
                        (      -5.593 eV)
   118     140       --         0.432 au  C             1.00      2 P:y            15
                        (      11.759 eV)
   119     141      0.667      -0.206 au  C             1.00      1 P:z            15
                        (      -5.593 eV)
   120     142       --         0.432 au  C             1.00      2 P:z            15
                        (      11.759 eV)
   121     143      2.000      -0.508 au  C             1.00      1 S              16
                        (     -13.825 eV)
   122     144       --         0.468 au  C             1.00      2 S              16
                        (      12.744 eV)
   123     145      0.667      -0.206 au  C             1.00      1 P:x            16
                        (      -5.593 eV)
   124     146       --         0.432 au  C             1.00      2 P:x            16
                        (      11.759 eV)
   125     147      0.667      -0.206 au  C             1.00      1 P:y            16
                        (      -5.593 eV)
   126     148       --         0.432 au  C             1.00      2 P:y            16
                        (      11.759 eV)
   127     149      0.667      -0.206 au  C             1.00      1 P:z            16
                        (      -5.593 eV)
   128     150       --         0.432 au  C             1.00      2 P:z            16
                        (      11.759 eV)
   129     151      2.000      -0.508 au  C             1.00      1 S              17
                        (     -13.825 eV)
   130     152       --         0.468 au  C             1.00      2 S              17
                        (      12.744 eV)
   131     153      0.667      -0.206 au  C             1.00      1 P:x            17
                        (      -5.593 eV)
   132     154       --         0.432 au  C             1.00      2 P:x            17
                        (      11.759 eV)
   133     155      0.667      -0.206 au  C             1.00      1 P:y            17
                        (      -5.593 eV)
   134     156       --         0.432 au  C             1.00      2 P:y            17
                        (      11.759 eV)
   135     157      0.667      -0.206 au  C             1.00      1 P:z            17
                        (      -5.593 eV)
   136     158       --         0.432 au  C             1.00      2 P:z            17
                        (      11.759 eV)
   137     159      2.000      -0.508 au  C             1.00      1 S              18
                        (     -13.825 eV)
   138     160       --         0.468 au  C             1.00      2 S              18
                        (      12.744 eV)
   139     161      0.667      -0.206 au  C             1.00      1 P:x            18
                        (      -5.593 eV)
   140     162       --         0.432 au  C             1.00      2 P:x            18
                        (      11.759 eV)
   141     163      0.667      -0.206 au  C             1.00      1 P:y            18
                        (      -5.593 eV)
   142     164       --         0.432 au  C             1.00      2 P:y            18
                        (      11.759 eV)
   143     165      0.667      -0.206 au  C             1.00      1 P:z            18
                        (      -5.593 eV)
   144     166       --         0.432 au  C             1.00      2 P:z            18
                        (      11.759 eV)
   145     167      2.000      -0.508 au  C             1.00      1 S              19
                        (     -13.825 eV)
   146     168       --         0.468 au  C             1.00      2 S              19
                        (      12.744 eV)
   147     169      0.667      -0.206 au  C             1.00      1 P:x            19
                        (      -5.593 eV)
   148     170       --         0.432 au  C             1.00      2 P:x            19
                        (      11.759 eV)
   149     171      0.667      -0.206 au  C             1.00      1 P:y            19
                        (      -5.593 eV)
   150     172       --         0.432 au  C             1.00      2 P:y            19
                        (      11.759 eV)
   151     173      0.667      -0.206 au  C             1.00      1 P:z            19
                        (      -5.593 eV)
   152     174       --         0.432 au  C             1.00      2 P:z            19
                        (      11.759 eV)
   153     175      2.000      -0.508 au  C             1.00      1 S              20
                        (     -13.825 eV)
   154     176       --         0.468 au  C             1.00      2 S              20
                        (      12.744 eV)
   155     177      0.667      -0.206 au  C             1.00      1 P:x            20
                        (      -5.593 eV)
   156     178       --         0.432 au  C             1.00      2 P:x            20
                        (      11.759 eV)
   157     179      0.667      -0.206 au  C             1.00      1 P:y            20
                        (      -5.593 eV)
   158     180       --         0.432 au  C             1.00      2 P:y            20
                        (      11.759 eV)
   159     181      0.667      -0.206 au  C             1.00      1 P:z            20
                        (      -5.593 eV)
   160     182       --         0.432 au  C             1.00      2 P:z            20
                        (      11.759 eV)
   161     183      2.000      -0.508 au  C             1.00      1 S              21
                        (     -13.825 eV)
   162     184       --         0.468 au  C             1.00      2 S              21
                        (      12.744 eV)
   163     185      0.667      -0.206 au  C             1.00      1 P:x            21
                        (      -5.593 eV)
   164     186       --         0.432 au  C             1.00      2 P:x            21
                        (      11.759 eV)
   165     187      0.667      -0.206 au  C             1.00      1 P:y            21
                        (      -5.593 eV)
   166     188       --         0.432 au  C             1.00      2 P:y            21
                        (      11.759 eV)
   167     189      0.667      -0.206 au  C             1.00      1 P:z            21
                        (      -5.593 eV)
   168     190       --         0.432 au  C             1.00      2 P:z            21
                        (      11.759 eV)
   169     191      2.000      -0.508 au  C             1.00      1 S              22
                        (     -13.825 eV)
   170     192       --         0.468 au  C             1.00      2 S              22
                        (      12.744 eV)
   171     193      0.667      -0.206 au  C             1.00      1 P:x            22
                        (      -5.593 eV)
   172     194       --         0.432 au  C             1.00      2 P:x            22
                        (      11.759 eV)
   173     195      0.667      -0.206 au  C             1.00      1 P:y            22
                        (      -5.593 eV)
   174     196       --         0.432 au  C             1.00      2 P:y            22
                        (      11.759 eV)
   175     197      0.667      -0.206 au  C             1.00      1 P:z            22
                        (      -5.593 eV)
   176     198       --         0.432 au  C             1.00      2 P:z            22
                        (      11.759 eV)
   177     199      1.000      -0.234 au  H             1.00      1 S              23
                        (      -6.379 eV)
   178     200       --         0.403 au  H             1.00      2 S              23
                        (      10.963 eV)
   179     201      1.000      -0.234 au  H             1.00      1 S              24
                        (      -6.379 eV)
   180     202       --         0.403 au  H             1.00      2 S              24
                        (      10.963 eV)
   181     203      1.000      -0.234 au  H             1.00      1 S              25
                        (      -6.379 eV)
   182     204       --         0.403 au  H             1.00      2 S              25
                        (      10.963 eV)
   183     205      1.000      -0.234 au  H             1.00      1 S              26
                        (      -6.379 eV)
   184     206       --         0.403 au  H             1.00      2 S              26
                        (      10.963 eV)
   185     207      1.000      -0.234 au  H             1.00      1 S              27
                        (      -6.379 eV)
   186     208       --         0.403 au  H             1.00      2 S              27
                        (      10.963 eV)
   187     209      1.000      -0.234 au  H             1.00      1 S              28
                        (      -6.379 eV)
   188     210       --         0.403 au  H             1.00      2 S              28
                        (      10.963 eV)
   189     211      1.000      -0.234 au  H             1.00      1 S              29
                        (      -6.379 eV)
   190     212       --         0.403 au  H             1.00      2 S              29
                        (      10.963 eV)
   191     213      1.000      -0.234 au  H             1.00      1 S              30
                        (      -6.379 eV)
   192     214       --         0.403 au  H             1.00      2 S              30
                        (      10.963 eV)
   193     215      1.000      -0.234 au  H             1.00      1 S              31
                        (      -6.379 eV)
   194     216       --         0.403 au  H             1.00      2 S              31
                        (      10.963 eV)
   195     217      1.000      -0.234 au  H             1.00      1 S              32
                        (      -6.379 eV)
   196     218       --         0.403 au  H             1.00      2 S              32
                        (      10.963 eV)


 ================================
 (Slater-type)  F U N C T I O N S  ***  (Basis and Fit)  ***
 ================================
  

 Atom Type    1  (O)
 ==============

 Valence Basis Sets:   5
 -----------------------
   1 S    7.360000
   2 S    1.700000
   2 S    2.820000
   2 P    1.300000
   2 P    3.060000

 Frozen Core Shells
 ------------------
    S:  1

 Atom Type    2  (C)
 ==============

 Valence Basis Sets:   5
 -----------------------
   1 S    5.400000
   2 S    1.240000
   2 S    1.980000
   2 P    0.960000
   2 P    2.200000

 Frozen Core Shells
 ------------------
    S:  1

 Atom Type    3  (H)
 ==============

 Valence Basis Sets:   2
 -----------------------
   1 S    0.760000
   1 S    1.280000


 BAS: List of all Elementary Cartesian Basis Functions
 =====================================================

 The numbering in the list below (to the right of the function characteristics) is referred
 to in print-outs of MO eigenvectors and Mulliken populations in the BAS representation
 (as contrasted to the SFO representation).

 Notes:
 1. The functions are characterized by a polynomial prefactor (powers of x,y,z and r) and
    an exponential decay factor alpha.
 2. Since the basis sets are specific for an atom TYPE, the individual functions occur on
    all atoms of that type.
 3. The word 'Core' in the left margin signals that it is a Core Function (CF) : not a
    degree of freedom in the valence set, but only used to ensure orthogonalization of
    the other valence basis functions on the frozen Core Orbitals.


 (power of) X  Y  Z  R     Alpha  on Atom
            ==========     =====     ==========

 O                                    1    2    3    4    5    6    7
                                  ---------------------------------------------------------------------------
    Core    0  0  0  0     7.360      1   10   19   28   37   46   55
            0  0  0  1     1.700      2   11   20   29   38   47   56
            0  0  0  1     2.820      3   12   21   30   39   48   57
            1  0  0  0     1.300      4   13   22   31   40   49   58
            0  1  0  0     1.300      5   14   23   32   41   50   59
            0  0  1  0     1.300      6   15   24   33   42   51   60
            1  0  0  0     3.060      7   16   25   34   43   52   61
            0  1  0  0     3.060      8   17   26   35   44   53   62
            0  0  1  0     3.060      9   18   27   36   45   54   63

 C                                    8    9   10   11   12   13   14   15   16   17   18   19   20   21   22
                                  ---------------------------------------------------------------------------
    Core    0  0  0  0     5.400     64   73   82   91  100  109  118  127  136  145  154  163  172  181  190
            0  0  0  1     1.240     65   74   83   92  101  110  119  128  137  146  155  164  173  182  191
            0  0  0  1     1.980     66   75   84   93  102  111  120  129  138  147  156  165  174  183  192
            1  0  0  0     0.960     67   76   85   94  103  112  121  130  139  148  157  166  175  184  193
            0  1  0  0     0.960     68   77   86   95  104  113  122  131  140  149  158  167  176  185  194
            0  0  1  0     0.960     69   78   87   96  105  114  123  132  141  150  159  168  177  186  195
            1  0  0  0     2.200     70   79   88   97  106  115  124  133  142  151  160  169  178  187  196
            0  1  0  0     2.200     71   80   89   98  107  116  125  134  143  152  161  170  179  188  197
            0  0  1  0     2.200     72   81   90   99  108  117  126  135  144  153  162  171  180  189  198

 H                                   23   24   25   26   27   28   29   30   31   32
                                  ---------------------------------------------------------------------------
            0  0  0  0     0.760    199  201  203  205  207  209  211  213  215  217
            0  0  0  0     1.280    200  202  204  206  208  210  212  214  216  218

 Total number of charge fitting functions (nprimf)      2304
 Total number of Cartesian basis functions (naos)        218
 Total number of Cartesian core functions  (ncos)         22

 ***************************************************************************************************


                                              ***********************
                                              *  T E C H N I C A L  *
                                              ***********************
  


 =============================================================
 P A R A L L E L I Z A T I O N  and  V E C T O R I Z A T I O N
 =============================================================
  
 Nr of parallel processes:                                2
 Maximum vector length in NumInt loops:                 128


 =====================
 S C F   U P D A T E S
 =====================
  
 Max. nr. of cycles:                               300
 Convergence criterion:                              0.0000010000
   secondary criterion:                              0.0010000000

 Mix parameter (when DIIS does not apply):           0.2000000000
 Mixed ADIIS+SDIIS will be used                  
    Max number of expansion vectors:                10
    Pure ADIIS when Max([F,P]) is above              0.1000000000
    Pure SDIIS when Max([F,P]) is below              0.0010000000
 Automatic ElectronSmearing (in case of problematic SCF convergence) disabled


 =================
 P R E C I S I O N  ***  (General: NumInt, NeglectFunctionTails, ...)  ***
 =================
  

 NumInt:           Target precision:                 4.0000000000
 -------           Initial precision:                4.0000000000
                   Min. precision (optimization):    4.0000000000

 Neglect Functions:          Basis functions:        0.1000000000E-13
 ------------------          Fit functions:          0.1000000000E-13


 ===========================
 L I N E A R   S C A L I N G
 ===========================
  

 Cut-off radii density fit:                        0.1000000000E-07
 Overlap cut-off criterion AO matrix elements:     0.1000000000E-05
 Cut-offs for Coulomb potential and fitted density:0.1000000000E-07
 Cut-off criterion for Coulomb multipole terms:    0.1000000000E-07
 Progressive Convergence parameter:                 0.000000000    
 ***************************************************************************************************


                                            ***************************
                                            *  C O M P U T A T I O N  *
                                            ***************************
  

 Number of elements of the density matrix on this node (used, total):     11966     23871


 ===========================================
 Numerical Integration : Fuzzy Cells (Becke)
 ===========================================
  
 Becke grid quality: NORMAL         
  
 Lebedev angular grid order:             min:  11 max:  23
 Nr. of radial points:                   min:  46 max:  49

 Total nr. of points:     196960
 Nr. of blocks:             1539
 Block length:               128
 Nr. of dummy points:         32


 Test of Precision of the Numerical Integration Grid
 ===================================================

 Integral of the Total Core Density:                  44.00007479804896
 Relative Error:                                       1.700E-06


 ========================
 Density Fitting (zlmFit)
 ========================
  
 ZlmFit Fit Quality: NORMAL         
  
 Max L-expansion:                        min:   4 max:   5
 Nr. of radial interpolation points:     min:  36 max:  42


 =====
 S C F  ***  ScaSCF  ***
 =====
  
 Initial density matrix is calculated as sum of fragments

 CYCLE    1
 SCF Error: norm([F,P])=      2.961003628711, max([F,P])=      0.364177471431
 orbitals (Q,E):
 ---------------
 A :47...66          ( 2.00    -0.4951)  ( 2.00    -0.4855)  ( 2.00    -0.4836)  ( 2.00    -0.4455)
                     ( 2.00    -0.4229)  ( 2.00    -0.4115)  ( 2.00    -0.3950)  ( 2.00    -0.3918)
                     ( 2.00    -0.3752)  ( 2.00    -0.3600)  ( 0.00    -0.2402)  ( 0.00    -0.2233)
                     ( 0.00    -0.2127)  ( 0.00    -0.2038)  ( 0.00    -0.1854)  ( 0.00    -0.1137)
                     ( 0.00    -0.1064)  ( 0.00    -0.0900)  ( 0.00    -0.0833)  ( 0.00    -0.0711)

 CYCLE    2
  SDIIS (wt  0.000):  0.3093  0.6907
 A-DIIS (wt  1.000):  0.0000  1.0000
  DIIS coefficients:  0.0000  1.0000
 SCF Error: norm([F,P])=      1.748547387123, max([F,P])=      0.251456603025
 orbitals (Q,E):
 ---------------
 A :47...57          ( 2.00    -0.2222)  ( 2.00    -0.2183)  ( 2.00    -0.2175)  ( 2.00    -0.1948)
                     ( 2.00    -0.1662)  ( 2.00    -0.1585)  ( 2.00    -0.1534)  ( 2.00    -0.1289)
                     ( 2.00    -0.1130)  ( 2.00    -0.0861)  ( 0.00    -0.0706)

 CYCLE    3
  SDIIS (wt  0.000):  0.0859  0.5982  0.3159
 A-DIIS (wt  1.000):  0.0000  0.7169  0.2831
  DIIS coefficients:  0.0000  0.7169  0.2831
 SCF Error: norm([F,P])=      3.018010128843, max([F,P])=      0.705879550141
 orbitals (Q,E):
 ---------------
 A :47...57          ( 2.00    -0.3075)  ( 2.00    -0.3054)  ( 2.00    -0.2793)  ( 2.00    -0.2587)
                     ( 2.00    -0.2431)  ( 2.00    -0.2269)  ( 2.00    -0.2189)  ( 2.00    -0.2113)
                     ( 2.00    -0.2058)  ( 2.00    -0.1762)  ( 0.00    -0.0811)

 CYCLE    4
  SDIIS (wt  0.000):  0.4149  0.2013  0.3838
 A-DIIS (wt  1.000):  0.1554  0.0000  0.8446
  DIIS coefficients:  0.1554  0.0000  0.8446
 SCF Error: norm([F,P])=      0.882012199982, max([F,P])=      0.148958956072
 orbitals (Q,E):
 ---------------
 A :47...57          ( 2.00    -0.3488)  ( 2.00    -0.3311)  ( 2.00    -0.3259)  ( 2.00    -0.3234)
                     ( 2.00    -0.2956)  ( 2.00    -0.2858)  ( 2.00    -0.2761)  ( 2.00    -0.2675)
                     ( 2.00    -0.2609)  ( 2.00    -0.1616)  ( 0.00    -0.1470)

 CYCLE    5
  SDIIS (wt  0.000):  0.3710  0.1617  0.4316  0.0357
 A-DIIS (wt  1.000):  0.0941  0.0000  0.8308  0.0751
  DIIS coefficients:  0.0941  0.0000  0.8308  0.0751
 SCF Error: norm([F,P])=      3.300017117915, max([F,P])=      1.078078546991
 orbitals (Q,E):
 ---------------
 A :47...57          ( 2.00    -0.3689)  ( 2.00    -0.3681)  ( 2.00    -0.3509)  ( 2.00    -0.3500)
                     ( 2.00    -0.3054)  ( 2.00    -0.2962)  ( 2.00    -0.2930)  ( 2.00    -0.2774)
                     ( 2.00    -0.2747)  ( 2.00    -0.2458)  ( 0.00    -0.1493)

 CYCLE    6
  SDIIS (wt  0.000):  0.1852  0.0445  0.5032 -0.0013  0.2684
 A-DIIS (wt  1.000):  0.0000  0.0000  0.6146  0.0000  0.3854
  DIIS coefficients:  0.0000  0.0000  0.6146  0.0000  0.3854
 SCF Error: norm([F,P])=      1.244945581825, max([F,P])=      0.349263093665
 orbitals (Q,E):
 ---------------
 A :47...57          ( 2.00    -0.3752)  ( 2.00    -0.3716)  ( 2.00    -0.3501)  ( 2.00    -0.3250)
                     ( 2.00    -0.3034)  ( 2.00    -0.2784)  ( 2.00    -0.2762)  ( 2.00    -0.2653)
                     ( 2.00    -0.2639)  ( 2.00    -0.2433)  ( 0.00    -0.1246)

 CYCLE    7
  SDIIS (wt  0.038):  0.0415  0.0271  0.3381 -0.0096  0.2411  0.3618
 A-DIIS (wt  0.962):  0.0000  0.0000  0.0731  0.0000  0.0846  0.8423
  DIIS coefficients:  0.0016  0.0010  0.0831 -0.0004  0.0905  0.8241
 SCF Error: norm([F,P])=      0.434964677168, max([F,P])=      0.096240048077
 orbitals (Q,E):
 ---------------
 A :47...57          ( 2.00    -0.3322)  ( 2.00    -0.3241)  ( 2.00    -0.3200)  ( 2.00    -0.3058)
                     ( 2.00    -0.2595)  ( 2.00    -0.2492)  ( 2.00    -0.2478)  ( 2.00    -0.2369)
                     ( 2.00    -0.2326)  ( 2.00    -0.2159)  ( 0.00    -0.1277)

 CYCLE    8
  SDIIS (wt  0.000): -0.0359 -0.0065  0.1163 -0.0045  0.0702  0.5987  0.2618
 A-DIIS (wt  1.000):  0.0000  0.0000  0.0000  0.0000  0.0000  0.6959  0.3041
  DIIS coefficients:  0.0000  0.0000  0.0000  0.0000  0.0000  0.6959  0.3041
 SCF Error: norm([F,P])=      0.738737694308, max([F,P])=      0.149000485439
 orbitals (Q,E):
 ---------------
 A :47...57          ( 2.00    -0.3433)  ( 2.00    -0.3415)  ( 2.00    -0.3298)  ( 2.00    -0.3047)
                     ( 2.00    -0.2647)  ( 2.00    -0.2511)  ( 2.00    -0.2503)  ( 2.00    -0.2459)
                     ( 2.00    -0.2427)  ( 2.00    -0.2198)  ( 0.00    -0.1155)

 CYCLE    9
  SDIIS (wt  0.760): -0.0263 -0.0144 -0.0065  0.0012  0.0071  0.4190  0.1822  0.4377
 A-DIIS (wt  0.240):  0.0000  0.0000  0.0000  0.0000  0.0000  0.0873  0.0000  0.9127
  DIIS coefficients: -0.0200 -0.0109 -0.0049  0.0009  0.0054  0.3394  0.1385  0.5517
 SCF Error: norm([F,P])=      0.154645928125, max([F,P])=      0.024749452078
 orbitals (Q,E):
 ---------------
 A :47...57          ( 2.00    -0.3567)  ( 2.00    -0.3536)  ( 2.00    -0.3394)  ( 2.00    -0.3141)
                     ( 2.00    -0.2818)  ( 2.00    -0.2611)  ( 2.00    -0.2582)  ( 2.00    -0.2525)
                     ( 2.00    -0.2521)  ( 2.00    -0.2303)  ( 0.00    -0.1203)

 CYCLE   10
  SDIIS (wt  0.836): -0.0051 -0.0035 -0.0132  0.0002 -0.0062  0.2240  0.0870  0.3960  0.3208
 A-DIIS (wt  0.164):  0.0000  0.0000  0.0000  0.0000  0.0000  0.0000  0.0000  0.1636  0.8364
  DIIS coefficients: -0.0043 -0.0029 -0.0111  0.0002 -0.0052  0.1872  0.0727  0.3578  0.4056
 SCF Error: norm([F,P])=      0.066341169371, max([F,P])=      0.017276922721
 orbitals (Q,E):
 ---------------
 A :47...57          ( 2.00    -0.3547)  ( 2.00    -0.3515)  ( 2.00    -0.3375)  ( 2.00    -0.3120)
                     ( 2.00    -0.2785)  ( 2.00    -0.2590)  ( 2.00    -0.2572)  ( 2.00    -0.2538)
                     ( 2.00    -0.2523)  ( 2.00    -0.2279)  ( 0.00    -0.1207)

 CYCLE   11
  SDIIS (wt  0.922): -0.0003 -0.0007 -0.0069  0.0002 -0.0025  0.0622  0.0219  0.1889  0.3292  0.4080
 A-DIIS (wt  0.078):  0.0000  0.0000  0.0000  0.0000  0.0000  0.0000  0.0000  0.0000  0.2091  0.7909
  DIIS coefficients: -0.0002 -0.0007 -0.0063  0.0002 -0.0023  0.0573  0.0202  0.1741  0.3198  0.4381
 SCF Error: norm([F,P])=      0.028315638190, max([F,P])=      0.008767106901
 orbitals (Q,E):
 ---------------
 A :47...57          ( 2.00    -0.3546)  ( 2.00    -0.3516)  ( 2.00    -0.3376)  ( 2.00    -0.3123)
                     ( 2.00    -0.2786)  ( 2.00    -0.2592)  ( 2.00    -0.2566)  ( 2.00    -0.2530)
                     ( 2.00    -0.2521)  ( 2.00    -0.2282)  ( 0.00    -0.1205)

 CYCLE   12
  SDIIS (wt  0.998): -0.0002 -0.0023 -0.0000 -0.0002  0.0159  0.0034  0.0775  0.1872  0.3132  0.4054
 A-DIIS (wt  0.002):  0.0000  0.0000  0.0000  0.0000  0.0000  0.0000  0.0000  0.0000  0.0226  0.9774
  DIIS coefficients: -0.0002 -0.0023 -0.0000 -0.0002  0.0159  0.0034  0.0773  0.1869  0.3127  0.4063
 SCF Error: norm([F,P])=      0.005851433486, max([F,P])=      0.001153386144
 orbitals (Q,E):
 ---------------
 A :47...57          ( 2.00    -0.3546)  ( 2.00    -0.3516)  ( 2.00    -0.3377)  ( 2.00    -0.3123)
                     ( 2.00    -0.2786)  ( 2.00    -0.2592)  ( 2.00    -0.2566)  ( 2.00    -0.2530)
                     ( 2.00    -0.2520)  ( 2.00    -0.2282)  ( 0.00    -0.1204)

 CYCLE   13
  SDIIS (wt  1.000): -0.0009 -0.0000  0.0002  0.0047 -0.0003  0.0353  0.0996  0.1804  0.2772  0.4037
  DIIS coefficients: -0.0009 -0.0000  0.0002  0.0047 -0.0003  0.0353  0.0996  0.1804  0.2772  0.4037
 SCF Error: norm([F,P])=      0.001273855045, max([F,P])=      0.000316315836
 orbitals (Q,E):
 ---------------
 A :47...57          ( 2.00    -0.3546)  ( 2.00    -0.3516)  ( 2.00    -0.3376)  ( 2.00    -0.3123)
                     ( 2.00    -0.2786)  ( 2.00    -0.2592)  ( 2.00    -0.2566)  ( 2.00    -0.2530)
                     ( 2.00    -0.2520)  ( 2.00    -0.2282)  ( 0.00    -0.1203)

 CYCLE   14
  SDIIS (wt  1.000):  0.0000  0.0003  0.0016 -0.0005  0.0129  0.0380  0.0731  0.1250  0.2726  0.4769
  DIIS coefficients:  0.0000  0.0003  0.0016 -0.0005  0.0129  0.0380  0.0731  0.1250  0.2726  0.4769
 SCF Error: norm([F,P])=      0.000432966954, max([F,P])=      0.000075603212
 orbitals (Q,E):
 ---------------
 A :47...57          ( 2.00    -0.3546)  ( 2.00    -0.3516)  ( 2.00    -0.3376)  ( 2.00    -0.3123)
                     ( 2.00    -0.2786)  ( 2.00    -0.2592)  ( 2.00    -0.2566)  ( 2.00    -0.2530)
                     ( 2.00    -0.2520)  ( 2.00    -0.2282)  ( 0.00    -0.1203)

 CYCLE   15
  SDIIS (wt  1.000):  0.0001  0.0004 -0.0002  0.0040  0.0119  0.0237  0.0446  0.1258  0.2971  0.4926
  DIIS coefficients:  0.0001  0.0004 -0.0002  0.0040  0.0119  0.0237  0.0446  0.1258  0.2971  0.4926
 SCF Error: norm([F,P])=      0.000142104750, max([F,P])=      0.000026487400
 orbitals (Q,E):
 ---------------
 A :47...57          ( 2.00    -0.3546)  ( 2.00    -0.3516)  ( 2.00    -0.3376)  ( 2.00    -0.3123)
                     ( 2.00    -0.2786)  ( 2.00    -0.2592)  ( 2.00    -0.2566)  ( 2.00    -0.2530)
                     ( 2.00    -0.2520)  ( 2.00    -0.2282)  ( 0.00    -0.1203)

 CYCLE   16
  SDIIS (wt  1.000):  0.0001 -0.0001  0.0007  0.0019  0.0040  0.0101  0.0441  0.1377  0.3356  0.4659
  DIIS coefficients:  0.0001 -0.0001  0.0007  0.0019  0.0040  0.0101  0.0441  0.1377  0.3356  0.4659
 SCF Error: norm([F,P])=      0.000055610363, max([F,P])=      0.000009982646
 orbitals (Q,E):
 ---------------
 A :47...57          ( 2.00    -0.3546)  ( 2.00    -0.3516)  ( 2.00    -0.3376)  ( 2.00    -0.3123)
                     ( 2.00    -0.2786)  ( 2.00    -0.2592)  ( 2.00    -0.2566)  ( 2.00    -0.2530)
                     ( 2.00    -0.2520)  ( 2.00    -0.2282)  ( 0.00    -0.1204)

 CYCLE   17
  SDIIS (wt  1.000): -0.0000  0.0003  0.0010  0.0022  0.0055  0.0216  0.0692  0.1753  0.2931  0.4317
  DIIS coefficients: -0.0000  0.0003  0.0010  0.0022  0.0055  0.0216  0.0692  0.1753  0.2931  0.4317
 SCF Error: norm([F,P])=      0.000018905313, max([F,P])=      0.000003078027
 orbitals (Q,E):
 ---------------
 A :47...57          ( 2.00    -0.3546)  ( 2.00    -0.3516)  ( 2.00    -0.3376)  ( 2.00    -0.3123)
                     ( 2.00    -0.2786)  ( 2.00    -0.2592)  ( 2.00    -0.2566)  ( 2.00    -0.2530)
                     ( 2.00    -0.2520)  ( 2.00    -0.2282)  ( 0.00    -0.1204)

 CYCLE   18
  SDIIS (wt  1.000):  0.0000  0.0002  0.0003  0.0006  0.0011  0.0062  0.0226  0.0705  0.2685  0.6299
  DIIS coefficients:  0.0000  0.0002  0.0003  0.0006  0.0011  0.0062  0.0226  0.0705  0.2685  0.6299
 SCF Error: norm([F,P])=      0.000006283757, max([F,P])=      0.000001528936
 orbitals (Q,E):
 ---------------
 A :47...57          ( 2.00    -0.3546)  ( 2.00    -0.3516)  ( 2.00    -0.3376)  ( 2.00    -0.3123)
                     ( 2.00    -0.2786)  ( 2.00    -0.2592)  ( 2.00    -0.2566)  ( 2.00    -0.2530)
                     ( 2.00    -0.2520)  ( 2.00    -0.2282)  ( 0.00    -0.1203)

 CYCLE   19
  SDIIS (wt  1.000):  0.0000  0.0000  0.0002  0.0009  0.0049  0.0165  0.0433  0.1348  0.3694  0.4300
  DIIS coefficients:  0.0000  0.0000  0.0002  0.0009  0.0049  0.0165  0.0433  0.1348  0.3694  0.4300
 SCF Error: norm([F,P])=      0.000002821549, max([F,P])=      0.000000535504
 orbitals (Q,E):
 ---------------
 A :47...57          ( 2.00    -0.3546)  ( 2.00    -0.3516)  ( 2.00    -0.3376)  ( 2.00    -0.3123)
                     ( 2.00    -0.2786)  ( 2.00    -0.2592)  ( 2.00    -0.2566)  ( 2.00    -0.2530)
                     ( 2.00    -0.2520)  ( 2.00    -0.2282)  ( 0.00    -0.1203)

 SCF CONVERGED

 CYCLE   20
 ***************************************************************************************************


                                                *******************
                                                *  R E S U L T S  *
                                                *******************
  
 *** Using FIT density in Focky
  SDIIS (wt  1.000):  0.0000  0.0000  0.0004  0.0027  0.0092  0.0247  0.0716  0.1975  0.2796  0.4142
  DIIS coefficients:  0.0000  0.0000  0.0004  0.0027  0.0092  0.0247  0.0716  0.1975  0.2796  0.4142
 SCF Error: norm([F,P])=      0.000001072608, max([F,P])=      0.000000163085

 Scaled ZORA Orbital Energies, per Irrep and Spin:
 =================================================
                        Occup              E (au)              E (eV)       Diff (eV) with prev. cycle
                        -----      --------------------        ------       --------------------------
 A
              47        2.000     -0.35459968550253E+00        -9.649               1.11E-07
              48        2.000     -0.35163572585585E+00        -9.568              -9.09E-07
              49        2.000     -0.33762293591745E+00        -9.187              -1.72E-06
              50        2.000     -0.31226319637288E+00        -8.497              -1.96E-06
              51        2.000     -0.27857074216423E+00        -7.580               4.91E-07
              52        2.000     -0.25916185921591E+00        -7.052              -1.53E-06
              53        2.000     -0.25658361658508E+00        -6.982              -1.86E-07
              54        2.000     -0.25298783752698E+00        -6.884              -5.05E-07
              55        2.000     -0.25204219966061E+00        -6.858              -1.72E-06
              56        2.000     -0.22815745236423E+00        -6.208              -2.22E-06
              57        0.000     -0.12034991564654E+00        -3.275
              58        0.000     -0.97747781113639E-01        -2.660
              59        0.000     -0.91023701390801E-01        -2.477
              60        0.000     -0.84933016859326E-01        -2.311
              61        0.000     -0.79114134738821E-01        -2.153
              62        0.000     -0.57112712046046E-01        -1.554
              63        0.000     -0.28378109817653E-01        -0.772
              64        0.000     -0.20914557450104E-01        -0.569
              65        0.000      0.81165457688338E-02         0.221
              66        0.000      0.11653691208632E-01         0.317
  
 HOMO :       56 A                -0.22815745236423E+00
 LUMO :       57 A                -0.12034991564654E+00
  


 Scaled ZORA Orbital Energies of the Core Orbitals:
 ==================================================

 (Note that the atoms are grouped by atomtype, see the labels, and may hence NOT be in input order)

 AtomType  Orbital  Atom                   E (au)                        E (eV)
 --------  -------  ----           --------------------        ----------------
 O           1S        1          -0.18767647658502E+02                -510.694
                       2          -0.18718467666401E+02                -509.355
                       3          -0.18699754764918E+02                -508.846
                       4          -0.18669539933937E+02                -508.024
                       5          -0.18721558243148E+02                -509.440
                       6          -0.18743057718380E+02                -510.025
                       7          -0.18744634703900E+02                -510.067
 C           1S        8          -0.98539797393533E+01                -268.140
                       9          -0.99140681176941E+01                -269.776
                      10          -0.99154191569720E+01                -269.812
                      11          -0.98655542584547E+01                -268.455
                      12          -0.99062548176431E+01                -269.563
                      13          -0.99177936534752E+01                -269.877
                      14          -0.99059436120792E+01                -269.554
                      15          -0.98305262008877E+01                -267.502
                      16          -0.99052805449521E+01                -269.536
                      17          -0.98546027711081E+01                -268.157
                      18          -0.98342144855959E+01                -267.603
                      19          -0.98504748686966E+01                -268.045
                      20          -0.99145169804705E+01                -269.788
                      21          -0.98500639667914E+01                -268.034
                      22          -0.99151591470060E+01                -269.805


 Fit test: (difference of exact and fit density, squared integrated, result summed over spins)
         Sum-of-Fragments:                             0.00000000011435
         Orthogonalized Fragments:                     0.00125995351413
         SCF:                                          0.00630239161696


 ==========================
 Electron Density at Nuclei
 ==========================
  
 The electron density is calculated at points on a small sphere around the center of a nucleus.
 The printed electron density is the average electron density on these points.
 The radius of the sphere is the printed approximate finite nuclear radius.
 Note: ZORA-4 density is used, which includes small component density

         Atom        Nuclear Radius (Angstrom)             Electron Density (a.u.)
         ----        -------------------------             -----------------------
     1)   O                 0.0000345546                              317.63302
     2)   O                 0.0000345546                              317.70784
     3)   O                 0.0000345546                              317.59819
     4)   O                 0.0000345546                              317.85726
     5)   O                 0.0000345546                              317.63795
     6)   O                 0.0000345546                              317.65833
     7)   O                 0.0000345546                              317.66322
     8)   C                 0.0000320678                              127.02514
     9)   C                 0.0000320678                              127.17778
    10)   C                 0.0000320678                              127.10641
    11)   C                 0.0000320678                              127.03887
    12)   C                 0.0000320678                              127.13536
    13)   C                 0.0000320678                              127.34674
    14)   C                 0.0000320678                              127.20761
    15)   C                 0.0000320678                              127.08034
    16)   C                 0.0000320678                              127.22242
    17)   C                 0.0000320678                              127.13306
    18)   C                 0.0000320678                              127.08884
    19)   C                 0.0000320678                              127.14704
    20)   C                 0.0000320678                              127.19066
    21)   C                 0.0000320678                              127.14150
    22)   C                 0.0000320678                              127.19864
    23)   H                 0.0000181514                                0.47100
    24)   H                 0.0000181514                                0.47337
    25)   H                 0.0000181514                                0.47536
    26)   H                 0.0000181514                                0.47897
    27)   H                 0.0000181514                                0.47636
    28)   H                 0.0000181514                                0.45447
    29)   H                 0.0000181514                                0.43802
    30)   H                 0.0000181514                                0.45860
    31)   H                 0.0000181514                                0.46810
    32)   H                 0.0000181514                                0.46808


 =======================================
 M U L L I K E N   P O P U L A T I O N S
 =======================================
  
 The survey below gives for each atom:
 a) the total charge (Z minus electrons)
 b) the net spin polarization (nr of electrons spin-A minus spin-B)
 c) for each spin the atomic electron valence density (integrated) per L-value.

 Atom              Charge    Spin density          S         P         D         F
 ----              ------    ------------       ------    ------    ------    ------
 1 O              -0.5355                       1.9972    4.5383    0.0000    0.0000
 2 O              -0.6244                       1.9656    4.6588    0.0000    0.0000
 3 O              -0.6294                       1.9521    4.6774    0.0000    0.0000
 4 O              -0.5612                       2.0430    4.5182    0.0000    0.0000
 5 O              -0.6388                       1.9597    4.6791    0.0000    0.0000
 6 O              -0.6438                       1.9638    4.6799    0.0000    0.0000
 7 O              -0.6429                       1.9637    4.6792    0.0000    0.0000
 8 C              -0.1486                       1.3452    2.8034    0.0000    0.0000
 9 C               0.2557                       1.2101    2.5343    0.0000    0.0000
 10 C              0.2085                       1.2154    2.5761    0.0000    0.0000
 11 C             -0.1740                       1.3567    2.8173    0.0000    0.0000
 12 C              0.2026                       1.2041    2.5933    0.0000    0.0000
 13 C              0.4044                       1.1483    2.4473    0.0000    0.0000
 14 C              0.2625                       1.2220    2.5155    0.0000    0.0000
 15 C             -0.2443                       1.3424    2.9019    0.0000    0.0000
 16 C              0.1966                       1.2073    2.5961    0.0000    0.0000
 17 C             -0.2169                       1.3758    2.8411    0.0000    0.0000
 18 C             -0.2997                       1.3362    2.9635    0.0000    0.0000
 19 C             -0.2568                       1.3735    2.8833    0.0000    0.0000
 20 C              0.1851                       1.1856    2.6293    0.0000    0.0000
 21 C             -0.2585                       1.3615    2.8971    0.0000    0.0000
 22 C              0.1804                       1.1921    2.6275    0.0000    0.0000
 23 H              0.3692                       0.6308    0.0000    0.0000    0.0000
 24 H              0.3703                       0.6297    0.0000    0.0000    0.0000
 25 H              0.3460                       0.6540    0.0000    0.0000    0.0000
 26 H              0.3411                       0.6589    0.0000    0.0000    0.0000
 27 H              0.3501                       0.6499    0.0000    0.0000    0.0000
 28 H              0.4702                       0.5298    0.0000    0.0000    0.0000
 29 H              0.4502                       0.5498    0.0000    0.0000    0.0000
 30 H              0.4387                       0.5613    0.0000    0.0000    0.0000
 31 H              0.4213                       0.5787    0.0000    0.0000    0.0000
 32 H              0.4219                       0.5781    0.0000    0.0000    0.0000

 Populations of individual BAS functions
 ----------------------------------------
 1 O            0.0004  1.1421  0.8547  0.5742  0.7517  0.8849  0.7078  0.7824  0.8373
 2 O            0.0004  1.0930  0.8722  0.5976  0.7464  0.9692  0.7159  0.7601  0.8696
 3 O            0.0004  1.0863  0.8654  0.8085  0.5690  0.9443  0.8131  0.7006  0.8417
 4 O            0.0004  1.1728  0.8698  0.8555  0.6096  0.7271  0.8489  0.7922  0.6849
 5 O            0.0004  1.0915  0.8678  0.6102  0.7561  0.9616  0.7161  0.7734  0.8617
 6 O            0.0004  1.0958  0.8677  0.6075  0.9652  0.7581  0.7160  0.8649  0.7682
 7 O            0.0004  1.0954  0.8679  0.6425  0.9079  0.7799  0.7188  0.8404  0.7897
 8 C            0.0006  0.5938  0.7508  0.1853  0.1656  0.6299  0.6467  0.6438  0.5322
 9 C            0.0005  0.4185  0.7910  0.0542  0.1917  0.4905  0.5572  0.7099  0.5309
 10 C           0.0005  0.4451  0.7698  0.1749  0.0578  0.5673  0.6055  0.6272  0.5433
 11 C           0.0006  0.6109  0.7453  0.1613  0.6328  0.2358  0.6306  0.4968  0.6599
 12 C           0.0005  0.4189  0.7846  0.2002  0.0582  0.5294  0.6189  0.6463  0.5402
 13 C           0.0005  0.3369  0.8108  0.2223 -0.0016  0.4024  0.6500  0.6897  0.4845
 14 C           0.0005  0.4210  0.8005  0.1408  0.1012  0.4608  0.6834  0.6137  0.5156
 15 C           0.0006  0.5749  0.7669  0.1552  0.3617  0.5564  0.6612  0.6447  0.5226
 16 C           0.0005  0.4047  0.8020  0.2066  0.0883  0.5005  0.6605  0.6290  0.5112
 17 C           0.0006  0.6041  0.7712  0.1474  0.4874  0.4063  0.6591  0.4911  0.6498
 18 C           0.0006  0.5708  0.7649  0.4612  0.1010  0.5874  0.6243  0.6663  0.5234
 19 C           0.0006  0.6009  0.7721  0.2328  0.5061  0.3599  0.6557  0.4809  0.6480
 20 C           0.0005  0.3916  0.7934  0.2233  0.5197  0.0680  0.6548  0.5467  0.6168
 21 C           0.0006  0.5844  0.7765  0.2172  0.5094  0.3679  0.6635  0.4949  0.6442
 22 C           0.0005  0.3969  0.7946  0.0424  0.5310  0.2394  0.5768  0.5378  0.7002
 23 H          -0.2994  0.9302
 24 H          -0.2989  0.9286
 25 H          -0.2745  0.9285
 26 H          -0.2640  0.9230
 27 H          -0.2778  0.9277
 28 H          -0.2811  0.8109
 29 H          -0.2431  0.7930
 30 H          -0.2486  0.8098
 31 H          -0.2431  0.8218
 32 H          -0.2440  0.8220

 Gross Charges per Atom (Z minus electrons)
 ==========================================
            -0.5355   -0.6244   -0.6294   -0.5612   -0.6388   -0.6438   -0.6429   -0.1486    0.2557    0.2085
            -0.1740    0.2026    0.4044    0.2625   -0.2443    0.1966   -0.2169   -0.2997   -0.2568    0.1851
            -0.2585    0.1804    0.3692    0.3703    0.3460    0.3411    0.3501    0.4702    0.4502    0.4387
             0.4213    0.4219
 Net Total: -0.00000000


 Atom-Atom Population Matrix (off-diagonal elements not doubled)
 ===============================================================

     1 :     6.5312
     2 :     0.0072    6.3455
     3 :    -0.0005   -0.0000    6.4125
     4 :     0.0010    0.0031   -0.0529    6.4644
     5 :    -0.0002    0.0000   -0.0003   -0.0000    6.3945
     6 :     0.0000    0.0000    0.0000    0.0000    0.0000    6.4216
     7 :    -0.0000   -0.0000   -0.0000   -0.0000   -0.0000   -0.0130    6.4187
     8 :    -0.1013    0.0078   -0.1010   -0.1566   -0.0020    0.0000    0.0000    4.4485
     9 :     0.2131    0.0013    0.0111    0.0124    0.0132   -0.0000    0.0000    0.2667    3.3890
    10 :     0.2026   -0.1195   -0.0003    0.0106    0.0000   -0.0010    0.0001   -0.0163   -0.1221    3.7709
    11 :    -0.1225   -0.0202   -0.0001   -0.0015   -0.0000    0.0135   -0.0001   -0.0117    0.0283    0.3674
             3.7282
    12 :    -0.0893    0.2527   -0.0036   -0.1580   -0.0000   -0.0000    0.0000   -0.2878   -0.0270    0.2230
            -0.1825    3.9309
    13 :    -0.0091   -0.1159   -0.0143    0.3888    0.0000   -0.0000    0.0000    0.2544   -0.1115   -0.2021
             0.0135    0.1751    3.3465
    14 :     0.0105   -0.0007    0.2728   -0.0179    0.0162   -0.0000    0.0000    0.3106   -0.1244   -0.0026
             0.0001    0.0124   -0.1416    3.2521
    15 :    -0.1165    0.0002    0.0003   -0.0014   -0.1304    0.0000   -0.0000   -0.2017    0.4424    0.0276
            -0.0023   -0.0104    0.0145   -0.0415    3.6749
    16 :     0.0136   -0.0000    0.0110    0.0001    0.2244   -0.0000    0.0000   -0.0305   -0.1687   -0.0027
             0.0003    0.0001   -0.0008   -0.1349    0.3937    3.3101
    17 :     0.0009   -0.0011   -0.0000   -0.0000   -0.0000   -0.1298    0.0093   -0.0006   -0.0013   -0.1563
             0.4242   -0.0001   -0.0019   -0.0000    0.0001    0.0000    3.6508
    18 :    -0.0012    0.0001   -0.1442   -0.0028   -0.1246   -0.0000    0.0000   -0.2206   -0.0411    0.0004
            -0.0001   -0.0054    0.0127    0.4012   -0.1917    0.3159   -0.0000    3.9097
    19 :     0.0005   -0.0008   -0.0000   -0.0000   -0.0000    0.0005    0.0124   -0.0006   -0.0014   -0.1527
             0.4041   -0.0011   -0.0020   -0.0000    0.0001    0.0000   -0.1434   -0.0000    3.5387
    20 :    -0.0004   -0.0001   -0.0000   -0.0000   -0.0000    0.2112   -0.1280   -0.0001    0.0004    0.0291
            -0.1730   -0.0029    0.0002    0.0000   -0.0000    0.0000    0.3894   -0.0000   -0.0499    3.6150
    21 :    -0.0005   -0.0001   -0.0000   -0.0000   -0.0000    0.0089   -0.1271   -0.0001    0.0004    0.0273
            -0.1626   -0.0027    0.0002    0.0000   -0.0000    0.0000   -0.0594   -0.0000    0.4469   -0.1739
             3.5835
    22 :    -0.0000    0.0005   -0.0000    0.0000    0.0000   -0.1285    0.2111   -0.0000   -0.0000   -0.0044
            -0.0472   -0.0004   -0.0001   -0.0000    0.0000   -0.0000   -0.1725   -0.0000   -0.1642    0.2230
             0.3704    3.6416
    23 :    -0.0076    0.0000    0.0002    0.0001   -0.0107   -0.0000   -0.0000    0.0084   -0.0338    0.0004
            -0.0011   -0.0004   -0.0008   -0.0031    0.3674   -0.0370   -0.0001    0.0082   -0.0001    0.0000
             0.0000    0.0000    0.3412
    24 :     0.0019    0.0015   -0.0000    0.0001    0.0000   -0.0090   -0.0008   -0.0001   -0.0002   -0.0358
            -0.0312   -0.0034   -0.0012    0.0000   -0.0000   -0.0000    0.3877   -0.0000    0.0089   -0.0522
            -0.0054    0.0054    0.0000    0.3655
    25 :     0.0001   -0.0000   -0.0108   -0.0002   -0.0055   -0.0000    0.0000    0.0111   -0.0018   -0.0000
             0.0000    0.0001   -0.0012   -0.0419    0.0052   -0.0549   -0.0000    0.3835   -0.0000    0.0000
             0.0000   -0.0000    0.0001   -0.0000    0.3672
    26 :     0.0021    0.0014   -0.0000    0.0001    0.0000    0.0002   -0.0002   -0.0001   -0.0001   -0.0322
            -0.0506   -0.0041   -0.0012    0.0000   -0.0000   -0.0000    0.0106   -0.0000    0.3929   -0.0046
            -0.0431    0.0126    0.0000   -0.0004   -0.0000    0.3831
    27 :     0.0000    0.0000    0.0000    0.0000    0.0000   -0.0008   -0.0094    0.0000    0.0000   -0.0008
             0.0110   -0.0001   -0.0000   -0.0000    0.0000   -0.0000   -0.0052    0.0000   -0.0267    0.0046
             0.3795   -0.0546    0.0000    0.0002   -0.0000   -0.0073    0.3608
    28 :    -0.0001    0.2623   -0.0000   -0.0040   -0.0000    0.0001    0.0000   -0.0040   -0.0000   -0.0178
            -0.0072   -0.0256    0.0091    0.0001   -0.0001   -0.0000   -0.0022   -0.0000   -0.0023   -0.0017
            -0.0015   -0.0015   -0.0000    0.0000   -0.0000   -0.0001    0.0000    0.3262
    29 :    -0.0001   -0.0007    0.2500    0.0762    0.0001   -0.0000    0.0000   -0.0233    0.0019   -0.0017
             0.0001    0.0081   -0.0160   -0.0317   -0.0011   -0.0009   -0.0000    0.0058   -0.0000    0.0000
             0.0000   -0.0000   -0.0000   -0.0000   -0.0011   -0.0000   -0.0000    0.0002    0.2840
    30 :     0.0001   -0.0000   -0.0003   -0.0000    0.2641   -0.0000    0.0000   -0.0004   -0.0023   -0.0000
             0.0000   -0.0000    0.0000    0.0019    0.0154   -0.0352    0.0000   -0.0060    0.0000    0.0000
             0.0000   -0.0000   -0.0006   -0.0000    0.0041   -0.0000   -0.0000   -0.0000    0.0000    0.3205
    31 :     0.0000   -0.0000   -0.0000   -0.0000   -0.0000    0.2500    0.0200   -0.0000    0.0000    0.0003
            -0.0019   -0.0001    0.0000   -0.0000    0.0000   -0.0000    0.0136    0.0000   -0.0008   -0.0496
             0.0042   -0.0220    0.0000   -0.0018    0.0000    0.0000    0.0000    0.0001    0.0000   -0.0000
             0.3611
    32 :    -0.0000    0.0000   -0.0000    0.0000   -0.0000    0.0201    0.2499   -0.0000    0.0000    0.0001
            -0.0007    0.0000   -0.0000    0.0000   -0.0000    0.0000    0.0043   -0.0000   -0.0021   -0.0216
             0.0134   -0.0497   -0.0000    0.0000    0.0000    0.0001   -0.0015   -0.0001   -0.0000    0.0000
             0.0054    0.3605


 =================================================
 H I R S H F E L D   C H A R G E   A N A L Y S I S
 =================================================
  
 For each fragment: the (numerical) integral of rho(scf) * rho(fragment)/rho(sum-of-fragments)
 (nuclear charges are included, electrons are counted negative)

 The fragments and their ordering are defined in the early G E O M E T R Y output section.
 If you use single-atom fragments, this usually implies that all atoms of the same
 chemical type are grouped together. This may not be the order in which you listed them
 in the input file!

  Fragment                       Charge
 ------------------------------------------
    1  O                        -0.0622
    2  O                        -0.1741
    3  O                        -0.1765
    4  O                        -0.2155
    5  O                        -0.1718
    6  O                        -0.1772
    7  O                        -0.1759
    8  C                        -0.0770
    9  C                         0.0627
   10  C                         0.0424
   11  C                        -0.0321
   12  C                         0.0307
   13  C                         0.0908
   14  C                         0.0750
   15  C                        -0.0941
   16  C                         0.0698
   17  C                        -0.0601
   18  C                        -0.1037
   19  C                        -0.0548
   20  C                         0.0397
   21  C                        -0.0601
   22  C                         0.0425
   23  H                         0.0675
   24  H                         0.0700
   25  H                         0.0629
   26  H                         0.0659
   27  H                         0.0722
   28  H                         0.1657
   29  H                         0.1359
   30  H                         0.1913
   31  H                         0.1748
   32  H                         0.1753

 Sum of these charges =         -0.00001943
 (accuracy NumInt/Tails)


 =============================
 V O R O N O I   C H A R G E S
 =============================
  
 For each atom: the (numerical) integral of the total electronic charge density in its Voronoi cell,
 i.e. the region of space that is closer to that atom than to any other atom.
 (cf. Wigner-Seitz cells in crystals)

 Within the Voronoi cell the subintegrals over the atomic sphere and the remaining part are evaluated
 separately to give the numbers of electrons (negative charge) in these regions.
 The net total charge in the cell (including the nuclear charge) is also given.

 Values are provided for
    a) the Initial (sum-of-fragments) density
    b) the Orthogonalized-Fragments density
    c) the SCF density
    d) the Voronoi Deformation Density (VDD): the difference SCF-Initial for the complete atomic cell

  Atom                Initial                    OrthFrag                   SCF
             Sphere RestCell NetTotal   Sphere RestCell NetTotal   Sphere RestCell NetTotal      VDD
 -------     ------------------------   ------------------------   ------------------------    -----
    1 O      -2.818   -5.484   -0.302   -3.044   -5.162   -0.205   -2.836   -5.508   -0.344   -0.042
    2 O      -2.817   -4.788    0.395   -3.006   -4.700    0.293   -2.838   -4.992    0.170   -0.225
    3 O      -2.818   -4.775    0.407   -3.014   -4.693    0.293   -2.842   -4.988    0.170   -0.236
    4 O      -2.816   -5.247   -0.064   -2.993   -5.091   -0.083   -2.837   -5.469   -0.307   -0.243
    5 O      -2.818   -4.784    0.398   -3.008   -4.692    0.300   -2.840   -4.990    0.170   -0.228
    6 O      -2.818   -4.785    0.397   -3.011   -4.696    0.292   -2.840   -4.992    0.168   -0.229
    7 O      -2.818   -4.765    0.417   -3.012   -4.682    0.307   -2.840   -4.974    0.186   -0.231
    8 C      -2.138   -3.827    0.034   -2.301   -3.700   -0.001   -2.170   -3.912   -0.083   -0.117
    9 C      -2.139   -3.736    0.126   -2.286   -3.607    0.107   -2.167   -3.642    0.191    0.066
   10 C      -2.138   -3.668    0.194   -2.284   -3.583    0.134   -2.166   -3.632    0.203    0.009
   11 C      -2.139   -3.723    0.138   -2.300   -3.647    0.053   -2.165   -3.776    0.059   -0.080
   12 C      -2.138   -3.687    0.176   -2.282   -3.602    0.116   -2.168   -3.656    0.176    0.001
   13 C      -2.140   -3.695    0.165   -2.279   -3.582    0.140   -2.170   -3.566    0.264    0.098
   14 C      -2.139   -3.700    0.161   -2.286   -3.594    0.120   -2.167   -3.595    0.238    0.077
   15 C      -2.138   -3.305    0.557   -2.285   -3.329    0.387   -2.169   -3.404    0.426   -0.131
   16 C      -2.139   -3.688    0.173   -2.286   -3.580    0.134   -2.167   -3.598    0.235    0.062
   17 C      -2.138   -3.293    0.569   -2.285   -3.320    0.396   -2.167   -3.357    0.477   -0.092
   18 C      -2.138   -3.307    0.556   -2.285   -3.330    0.384   -2.169   -3.423    0.408   -0.148
   19 C      -2.138   -3.307    0.556   -2.284   -3.319    0.398   -2.166   -3.359    0.476   -0.080
   20 C      -2.139   -3.710    0.151   -2.287   -3.600    0.113   -2.170   -3.665    0.165    0.014
   21 C      -2.138   -3.296    0.567   -2.284   -3.316    0.400   -2.167   -3.360    0.473   -0.094
   22 C      -2.139   -3.700    0.161   -2.286   -3.596    0.117   -2.169   -3.656    0.175    0.014
   23 H      -0.071   -1.496   -0.567   -0.091   -1.322   -0.413   -0.102   -1.359   -0.461    0.106
   24 H      -0.071   -1.527   -0.598   -0.092   -1.333   -0.425   -0.102   -1.375   -0.477    0.121
   25 H      -0.071   -1.467   -0.538   -0.093   -1.305   -0.398   -0.103   -1.354   -0.457    0.080
   26 H      -0.071   -1.514   -0.584   -0.091   -1.323   -0.414   -0.103   -1.374   -0.477    0.107
   27 H      -0.071   -1.495   -0.566   -0.091   -1.322   -0.413   -0.103   -1.354   -0.458    0.109
   28 H      -0.077   -1.601   -0.678   -0.084   -1.363   -0.448   -0.100   -1.295   -0.395    0.284
   29 H      -0.078   -1.610   -0.688   -0.090   -1.369   -0.459   -0.097   -1.341   -0.437    0.251
   30 H      -0.077   -1.512   -0.589   -0.083   -1.337   -0.420   -0.100   -1.210   -0.310    0.280
   31 H      -0.077   -1.471   -0.548   -0.088   -1.306   -0.395   -0.102   -1.201   -0.303    0.246
   32 H      -0.077   -1.497   -0.574   -0.088   -1.323   -0.412   -0.101   -1.220   -0.322    0.253
 ---------------------------------------------------------------------------------------------------
 Total NetCharge:              -0.000                     -0.000                     -0.000    0.000
 (accuracy NumInt/Tails)

 Remark: the 'NetTotal' Voronoi charges often do not match the Mulliken and/or Hirshfeld charges very
 well. This is caused by the fact that chemically different atoms are not treated in accordance with
 their relative sizes. (Voronoi cells are defined by boundary planes halfway between the atoms.)
 However, the CHANGES in charge, comparing 'Initial' to 'SCF' for instance, do give a fair indication
 of the flow of charge caused by the relaxation from sum-of-fragments to self-consistency.

 Warning: the absolute accuracy of the VDD charges obtained using the Fuzzy Cells (Becke) integration
 scheme is much poorer than the one obtained with an 'equivalent' Voronoi integration grid. 


 =================================================================
 M U L T I P O L E   D E R I V E D   C H A R G E   A N A L Y S I S
 =================================================================

 This charge analysis uses the atomic multipoles (obtained from the fitted density) up to some level X,
 and reconstructs these multipoles exactly (up to level X) by distributing charges over all atoms.
 This is achieved by using Lagrange multipliers and a weight function to keep the multipoles local.

 Dummy atoms can be included (by setting INCDUM in MDC-block to 1) to obtain a fractional charge.
 This is generally useful and necessary only for small symmetrical molecules, when there are not
 enough degrees of freedom to reconstruct the multipoles.

 Since the atomic multipoles are reconstructed up to level X,
 the molecular multipoles are represented also up to level X.
 The recommended level is to reconstruct up to quadrupole : -> MDC-q charges.

 See: M. Swart, P.Th. van Duijnen, J.G. Snijders, J.Comput.Chem., (2001), p. 79-88.

 ------------------------------------------------------------- 
 Atomic electronic multipole moments from SCF equations (a.u.)
 ------------------------------------------------------------- 

   atom        charge        dip-x     dip-y     dip-z      quad-xx   quad-xy   quad-xz   quad-yy   quad-yz   quad-zz
 --------------------------------------------------------------------------------------------------------------------
    1 O     -0.284819    -0.247216  0.450119  0.031320     0.747448  0.347748 -0.039146  0.124186  0.013562 -0.871634
    2 O     -0.229802     0.268023 -0.506079 -0.023544     0.889025  0.227488 -0.060133  0.070683 -0.000211 -0.959709
    3 O     -0.241557     0.594302  0.039787 -0.025295    -0.063425  0.055137 -0.024895  0.998917  0.046048 -0.935492
    4 O     -0.347200     0.074263 -0.500423 -0.018347     0.149783 -0.292055 -0.034786  0.394526  0.032309 -0.544309
    5 O     -0.231830    -0.297515  0.523594  0.033411     0.892862  0.222130 -0.052806  0.076901  0.014453 -0.969763
    6 O     -0.236353     0.299401  0.155127 -0.502875     0.844443  0.053858  0.225926 -0.925775 -0.078077  0.081332
    7 O     -0.235088    -0.282496 -0.160593  0.513122     0.521792 -0.314319  0.227838 -0.689825 -0.288335  0.168032
    8 C     -0.059971    -0.026136 -0.010073 -0.000050     0.757010 -0.024122 -0.076610  0.765108  0.055416 -1.522119
    9 C      0.144269     0.142586 -0.019782 -0.008856     0.692277 -0.010149 -0.066537  0.579236  0.044634 -1.271513
   10 C      0.124771    -0.049402 -0.121478 -0.008428     0.471669  0.005867 -0.044912  0.531775  0.035815 -1.003443
   11 C      0.009400    -0.027431  0.036019  0.005930     0.485399 -0.166615 -0.009520 -0.921402 -0.016006  0.436003
   12 C      0.126369     0.073375  0.123662 -0.004739     0.560032 -0.002576 -0.059092  0.666923  0.033000 -1.226956
   13 C      0.190551    -0.028560  0.127623  0.004266     0.488292 -0.038934 -0.049766  0.518263  0.034672 -1.006555
   14 C      0.171279    -0.059354  0.120733  0.007104     0.569663 -0.017402 -0.059763  0.658132  0.045768 -1.227795
   15 C      0.022716     0.003193 -0.017029 -0.000780     0.763959  0.024967 -0.073424  0.728693  0.052689 -1.492652
   16 C      0.162201    -0.072015 -0.130694 -0.000882     0.629771  0.042883 -0.059384  0.624812  0.043733 -1.254583
   17 C      0.052570     0.013171  0.005147  0.033977     0.544837 -0.244054  0.016065 -1.185610 -0.046162  0.640773
   18 C      0.004955    -0.020516  0.009564  0.000969     0.726379  0.010824 -0.073480  0.815217  0.055475 -1.541596
   19 C      0.047862    -0.011293  0.016306 -0.017482     0.538774 -0.235275 -0.006902 -1.190647  0.000724  0.651872
   20 C      0.126101     0.084313 -0.024397  0.116136     0.595543 -0.227296  0.021342 -1.213352 -0.027199  0.617809
   21 C      0.050098     0.035982 -0.003157 -0.011479     0.636572 -0.261040 -0.002574 -1.327462 -0.018538  0.690890
   22 C      0.130170     0.143604 -0.024757  0.002761     0.602625 -0.252648  0.010914 -1.204693 -0.038879  0.602068
   23 H     -0.012790     0.008605 -0.021165 -0.001227     0.048599 -0.070785 -0.012471  0.205310  0.014556 -0.253909
   24 H     -0.017659     0.004235 -0.004451  0.019232    -0.006161 -0.018588 -0.068840 -0.199918  0.002990  0.206079
   25 H     -0.023784    -0.017478 -0.003125  0.000669     0.244849  0.004553 -0.016781  0.026062  0.006696 -0.270911
   26 H     -0.031608     0.004734 -0.003638 -0.016086     0.011900 -0.023115  0.078893 -0.206839 -0.016088  0.194939
   27 H     -0.017663     0.007841 -0.001793 -0.019488     0.023690 -0.031285 -0.068001 -0.237604  0.008393  0.213914
   28 H      0.108467     0.025837  0.035138 -0.000531     0.112693  0.031649 -0.005971 -0.004947 -0.000172 -0.107747
   29 H      0.111120    -0.008419  0.031912  0.001897     0.014438  0.019460 -0.003403  0.099204  0.004816 -0.113642
   30 H      0.137726    -0.070624 -0.000717  0.003439     0.159858 -0.000159 -0.009447 -0.032883  0.002129 -0.126975
   31 H      0.124571     0.061785 -0.001817 -0.002950     0.132192  0.017915  0.002455 -0.108060  0.016169 -0.024132
   32 H      0.124928     0.031423 -0.016989  0.050606    -0.004682 -0.052235  0.037200 -0.060522 -0.036694  0.065204

 --------------------------------------- 
 Multipole derived atomic charges (a.u.)
 --------------------------------------- 

 The MDC-m charges are just the Monopole terms in the multipole expansion, while for the MDC-d charges
 also the Dipoles are reconstructed. The usually preferred charges are the MDC-q charges.
 These reconstruct the Monopoles, Dipoles and Quadrupoles (both atomic AND molecular).

        Atom    Level:     MDC-m        MDC-d        MDC-q
 ---------------------------------------------------------
     1     O           -0.284819    -0.414751    -0.079875
     2     O           -0.229802    -0.610544    -0.256084
     3     O           -0.241557    -0.663860     2.013447
     4     O           -0.347200    -0.520439     0.611265
     5     O           -0.231830    -0.597564     5.570456
     6     O           -0.236353    -0.697750    -0.803198
     7     O           -0.235088    -0.700214    -0.709974
     8     C           -0.059971    -0.017611    -0.682634
     9     C            0.144269     0.187718     0.411353
    10     C            0.124771     0.179041     0.575456
    11     C            0.009400    -0.012874     0.061220
    12     C            0.126369     0.257491    -0.865395
    13     C            0.190551     0.323149     0.084240
    14     C            0.171279     0.303775     1.319057
    15     C            0.022716     0.005385     7.736026
    16     C            0.162201     0.243437     1.216168
    17     C            0.052570     0.036293    -0.255697
    18     C            0.004955    -0.047658   -12.852936
    19     C            0.047862     0.021095    -0.311612
    20     C            0.126101     0.257471     0.342326
    21     C            0.050098     0.036150    -0.479598
    22     C            0.130170     0.258968     0.386059
    23     H           -0.012790    -0.005537    -5.515680
    24     H           -0.017659    -0.000328     0.153906
    25     H           -0.023784     0.029100     6.973236
    26     H           -0.031608    -0.019517     0.171809
    27     H           -0.017663     0.005146     0.333299
    28     H            0.108467     0.389886     0.475464
    29     H            0.111120     0.440968    -1.912042
    30     H            0.137726     0.407309    -4.763808
    31     H            0.124571     0.460783     0.583821
    32     H            0.124928     0.465484     0.469925

 ------------------------------------------------ 
 Average absolute deviations in atomic multipoles
 ------------------------------------------------ 

 Stated here are the average differences between the atomic multipoles
 and the reconstructed atomic multipoles (from the distributed charges).
 If these values are not zero, this means there are not enough degrees of freedom,
 to be able to reconstruct the atomic multipoles. (This usually happens only
 for small and/or highly symmetric molecules). If this is the case, one could add
 dummy atoms as extra point charges (and setting INCDUM in MDC-block to 1).

 Level:                                 MDC-d        MDC-q
 ---------------------------------------------------------
 Charge   (a.u.)                       0.0000       0.0000
 Dipole   (Debye)                      0.0000       0.0006
 Quad.    (a.u.)                       0.2911       0.0000

 --------------------------------------- 
 Represented molecular multipole moments
 --------------------------------------- 

 Given here are the Molecular multipole moments from the atomic charges, and from the Fit Density.
 Note that the atomic charges represent the latter, NOT the ones from the Exact density.

            Q (a.u.)             Dipole moment (Debye)                                          Quadrupole moment (a.u.)
                                 x         y         z              xx        xy        xz        yy        yz        zz
------------------------------------------------------------------------------------------------------------------------
MDC-m         0.0000        2.8863   -3.4530   -0.2828          9.8168   11.1882    0.9320  -12.7815   -0.5603    2.9647
MDC-d         0.0000        4.5593   -3.1923    0.1285         25.8813   11.5710    7.5315  -24.2607   -1.2040   -1.6206
MDC-q         0.0000        4.5567   -3.1903    0.0752         36.9857   12.0277    7.3642  -28.7382   -0.9932   -8.2475
 
Fit.Dens.     0.0000        4.5593   -3.1923    0.1284         36.9683   11.4254    6.9621  -28.7320   -1.0202   -8.2363


 =============
 Dipole Moment  ***  (Debye)  ***
 =============
  
 Vector   :         4.52181759     -3.19779060      0.12447105
 Magnitude:         5.53969242

 This molecular dipole moment is calculated with analytic integration


 =========================================
 Quadrupole Moment (Buckingham convention)  ***  (a.u.)  ***
 =========================================
  
      quad-xx        quad-xy        quad-xz        quad-yy        quad-yz        quad-zz
     37.10271758    10.83086908     6.79080754   -28.82207310    -1.02609105    -8.28064448

 This molecular quadrupole moment is calculated with analytic integration


 ===========================
 B O N D I N G   E N E R G Y  ***  (decomposition)  ***
 ===========================
  
*** IMPORTANT NOTE ***

The bond energy is computed as an energy difference between molecule and
fragments. In particular when the fragments are single atoms, they are usually
computed as SPHERICALLY SYMMETRIC and SPIN-RESTRICTED. Obviously, this usually
does NOT represent the true atomic groundstate.

To obtain the 'real' bond energy, (atomic) correction terms must be applied
for the true (multiplet) fragment ground state. See ref: E.J.Baerends,
V.Branchadell, M.Sodupe, Chem.Phys.Lett.265 (1997) 481

General theoretical background on the bond energy decomposition scheme used
here (Morokuma-Ziegler) can be found in the review paper:
F.M. Bickelhaupt and E.J. Baerends,
"Kohn-Sham Density Functional Theory: Predicting and Understanding Chemistry"
In: Rev. Comput. Chem.; Lipkowitz, K. B. and Boyd, D. B., Eds.;
Wiley-VCH: New York, 2000, Vol. 15, 1-86.

Symbols used in the Bickelhaupt-Baerends (BB) paper are given below to make
the direct connection to that paper, where detailed explanations can be found
on the meaning of the various terms.


                                                   hartree              eV         kcal/mol           kJ/mol
                                      --------------------     -----------       ----------      -----------

Pauli Repulsion
  Kinetic (Delta T^0):                 109.635604369120216       2983.3366         68797.39        287848.24
  Delta V^Pauli Coulomb:               -61.945038188285871      -1685.6103        -38871.10       -162636.67
  Delta V^Pauli LDA-XC:                -13.219321959071463       -359.7161         -8295.25        -34707.32
                                      --------------------     -----------       ----------      -----------
  Total Pauli Repulsion:                34.471244221762880        938.0103         21631.03         90504.24
 (Total Pauli Repulsion =
  Delta E^Pauli in BB paper)

Steric Interaction
  Pauli Repulsion (Delta E^Pauli):      34.471244221762880        938.0103         21631.03         90504.24
  Electrostatic Interaction:            -7.594376752102367       -206.6535         -4765.54        -19939.03
 (Electrostatic Interaction =
  Delta V_elstat in the BB paper)
                                      --------------------     -----------       ----------      -----------
  Total Steric Interaction:             26.876867469660514        731.3568         16865.49         70565.21
 (Total Steric Interaction =
  Delta E^0 in the BB paper)

Orbital Interactions
  A:                                   -34.978033663751695       -951.8007        -21949.05        -91834.81
                                      --------------------     -----------       ----------      -----------
  Total Orbital Interactions:          -34.978033663751695       -951.8007        -21949.05        -91834.81

Alternative Decomposition Orb.Int.
  Kinetic:                            -101.259698863305431      -2755.4166        -63541.43       -265857.30
  Coulomb:                              61.433795345812158       1671.6986         38550.29        161294.41
  XC:                                    4.847869853741654        131.9173          3042.08         12728.08
                                      --------------------     -----------       ----------      -----------
  Total Orbital Interactions:          -34.978033663751617       -951.8007        -21949.05        -91834.81

  Residu (E=Steric+OrbInt+Res):         -0.000460773598998         -0.0125            -0.29            -1.21

Total Bonding Energy:                   -8.101626967690180       -220.4565         -5083.85        -21270.82


Summary of Bonding Energy (energy terms are taken from the energy decomposition above)
======================================================================================

  Electrostatic Energy:                 -7.594376752102367       -206.6535         -4765.54        -19939.03
  Kinetic Energy:                        8.375905505814785        227.9200          5255.96         21990.94
  Coulomb (Steric+OrbInt) Energy:       -0.511703616072715        -13.9242          -321.10         -1343.48
  XC Energy:                            -8.371452105329809       -227.7988         -5253.17        -21979.24
                                      --------------------     -----------       ----------      -----------
  Total Bonding Energy:                 -8.101626967690105       -220.4565         -5083.85        -21270.82


Correction terms (incorporated in energies above; only for test purposes):

1. Indication of fit-quality: 1st-order fit-correction used in the energy (hartree):   0.0004741574
2. Electrostatic (Fit correction):   0.0000000000

Scaled ZORA energy correction, not included in bonding energy (hartree):           -0.0003020098
 NOTE: This scaled ZORA energy correction should only be used to compare two calculations
 in which the only difference in the calculation is the electron configuration.
 Then the difference in energy of this term should be added to the difference in energy of
 the two electron configurations.
 This term should not be used otherwise.
 In practice it is useful only for core excitation energy calculations.


 =========================================
 F R A G M E N T   E N E R G Y   T E R M S  ***  (summed over all fragments)  ***
 =========================================
  

The energy terms below are (parts of) the Total Energy of the fragments from which the molecule
 is built.

Exchange and Correlation
  Exchange LDA:                       -117.747673055183455      -3204.0772        -73887.79       -309146.47
  Exchange GGA:                          0.000000000000000          0.0000             0.00             0.00
  Correlation LDA:                      -9.801763247646221       -266.7195         -6150.70        -25734.53
  Correlation GGA:                       0.000000000000000          0.0000             0.00             0.00
                                      --------------------     -----------       ----------      -----------
  Total XC:                           -127.549436302829676      -3470.7968        -80038.49       -334881.00


 =======================================================
 S F O   P O P U L A T I O N S ,   M O   A N A L Y S I S
 =======================================================
  
 A Mulliken population analysis is performed on (input-)selected MOs. All populations refer to SFOs.
 BAS populations may have been printed directly after the SCF part.


                                       === A ===


 SFO contributions (%) per orbital
 (multiplication by the orbital occupation yields the SFO Gross Populations)

 Orb.:       47     48     49     50     51     52     53     54     55     56     57     58     59     60
 occup:     2.00   2.00   2.00   2.00   2.00   2.00   2.00   2.00   2.00   2.00   0.00   0.00   0.00   0.00
 CF+SFO     ----   ----   ----   ----   ----   ----   ----   ----   ----   ----   ----   ----   ----   ----
 ------
     23:   -0.00   0.43   1.59  -0.00   0.07   0.00   0.09   0.03   0.00   0.00  -0.00   0.62   0.01   0.24
     25:    0.02   0.47   3.23   0.02   0.11  -0.00   0.29   0.01   0.01   0.02   0.02   0.09   0.00   0.02
     27:    0.30   1.60  11.04   0.02   0.04   0.01   0.05   0.02   0.01   0.03   0.01   0.86   0.00   0.41
     29:    0.00   0.00   0.04   8.42   0.06   1.12   0.00   0.02   3.05  10.76   6.57  -0.00   0.05   0.24
     31:    0.21   2.64   1.88   0.00  -0.01  -0.00   0.00   0.01  -0.00  -0.00  -0.00  -0.01  -0.00  -0.00
     33:    0.46   2.63   1.21   0.02   0.16   0.06   0.32   0.04   0.01   0.04   0.00   0.08   0.00   0.03
     35:    1.46  12.15   9.96   0.00   0.19   0.01   0.09   0.06   0.00   0.00   0.00   0.42   0.00   0.21
     37:    0.00   0.22   0.03   8.39   0.06  14.42   0.35   0.18   3.18  12.12   0.55   0.05   0.02   0.85
     39:   -0.00   3.08   4.49   0.00   0.00   0.00   0.01  -0.02  -0.00   0.00  -0.00   0.00  -0.00   0.00
     41:    0.02  13.13  28.77   0.03   0.07   0.03   1.80   2.81   0.01   0.03   0.01   0.00   0.00   0.00
     43:    0.04   0.16   0.08   0.03   0.00   0.02   0.45   1.01   0.00   0.02   0.00   0.01   0.00   0.01
     45:    0.02   0.05   0.08  15.87   0.10  15.16   0.04   0.09   1.28  12.78   3.11   0.00   0.07   0.03
     47:    0.01   0.17   1.55  -0.00  -0.00  -0.00   0.06   0.15   0.00  -0.00  -0.00   0.00   0.00   0.00
     49:   -0.00   0.53   0.27   0.01   0.19   0.01  18.30  36.23   0.16   0.00   0.05   0.11   0.00   0.04
     51:    0.20   0.34   6.79   0.01   0.11   0.00   5.46   9.75   0.00   0.00   0.02   0.01   0.00   0.00
     53:    0.00   0.04   0.01   4.27   0.03   2.13   0.00   0.22  15.69   1.37  20.99   0.00   0.09   0.22
     54:    0.00   0.00   0.00   0.00  -0.00  -0.01  -0.00  -0.00  -0.15  -0.02  -1.16  -0.00  -0.01  -0.01
     55:    0.29   2.44   0.12   0.00   0.00   0.00  -0.00  -0.00   0.00   0.00  -0.00   0.00   0.00   0.00
     57:    0.22   1.99   0.12   0.03   0.00   0.02   0.00   0.00   0.05   0.00   0.00   0.00  -0.00   0.00
     59:    1.54  12.36   0.52   0.02   0.00   0.01   0.05   0.07   0.03   0.00   0.00   0.01   0.00   0.00
     61:    0.02   0.07   0.00  12.89   0.09   7.96   0.00   0.02  19.01   1.51   1.89   0.01   0.01   0.56
     63:    1.77   0.18   0.03   0.00   0.01   0.01   0.06   0.05   0.00   0.00   0.03   0.04   0.78  -0.11
     64:   -0.03  -0.01  -0.00  -0.00   0.00  -0.00  -0.00  -0.01  -0.00  -0.00  -0.05  -0.33  -2.86  -1.07
     65:    2.81  -0.00   0.01   0.01   0.01   0.00   0.13   0.03   0.00   0.00  -0.00   0.32   2.34   0.67
     66:    0.00  -0.00  -0.00  -0.00   0.00   0.00  -0.00   0.00   0.00   0.00  -0.00  -0.14  -1.13  -0.44
     67:   12.15   1.04   0.12   0.02   4.86   0.08  13.69   5.67   0.08   0.00   0.00   0.04   1.55   2.90
     69:   13.83   0.56   0.04   0.01   0.07   0.01   0.06   0.02   0.00   0.00   0.03   0.17   1.26   0.45
     72:   -0.02  -0.00   0.00  -0.00  -0.00  -0.00  -0.01  -0.01   0.00  -0.00  -0.02  -0.40  -2.76  -1.07
     73:    2.84   0.10   0.00   0.00   0.55   0.02   0.93   0.51   0.01   0.00  -0.00   0.32  -0.06   0.09
     75:    0.33   3.39   0.43   0.01   7.71   0.21   8.09   5.26   0.05   0.00   0.00   3.18   0.10   1.37
     77:    1.78   3.68   0.20   0.00   0.62   0.02   0.69   0.42   0.00   0.00   0.02   1.04   3.58   0.77
     78:    0.02   0.00   0.00  -0.00  -0.00  -0.00  -0.02  -0.01  -0.00  -0.00  -0.00  -0.19  -1.00  -0.30
     79:   -0.00   1.51   0.51   0.00   0.01   0.00   0.55   0.96   0.00   0.00  -0.00  -0.00  -0.00  -0.00
     81:    0.00   0.35   4.12   0.03   0.03   0.00   1.48   2.71   0.04   0.00   0.00   0.03   0.00   0.04
     83:    0.15  -0.00   4.12   0.01   0.02   0.00   1.70   3.32   0.06   0.00   0.00  -0.01  -0.00  -0.00
     85:    0.00   0.00   0.03  11.87   0.03   0.30   0.03   0.08  25.12   1.53   0.02   0.05   0.00   2.67
     91:    0.05   0.08   1.54   0.02   0.00   0.01   0.17   0.29  -0.00   0.00   0.00   0.01  -0.00  -0.00
     93:    0.04   0.00   0.01  17.03  -0.00   6.36   0.02   0.02   0.68   1.94   2.15   0.07   0.04   6.27
     99:   -0.06   1.23   1.18   0.01   0.12   0.01   0.54  -0.04   0.00   0.01   0.03   1.86   0.02   0.90
    101:    0.00   0.00   0.00   7.57  -0.00  15.07   0.13   0.11   1.07   8.38  20.45   0.04   0.28   0.93
    107:   10.82   4.56   0.15   0.01   9.01   0.19   5.98   5.09   0.04   0.00   0.00  19.37   0.03   6.66
    108:   -0.02  -0.03   0.03  -0.00  -0.04  -0.00  -0.04  -0.05  -0.00   0.00   0.00  -1.71  -0.00  -0.59
    111:    0.15   0.11   0.11   0.00   0.08  -0.00   1.38   1.67   0.00  -0.00   0.00  -0.07   0.00  -0.05
    113:    0.09  -0.04  -0.04   0.00   0.02   0.01   2.18   4.03  -0.00   0.02   0.01   0.08   0.00   0.11
    115:    0.30   0.30   1.15   0.00   0.10   0.00  -0.01   0.36  -0.00   0.01   0.00   0.74  -0.00   0.32
    117:    0.00   0.02  -0.00  -0.02   0.01   5.08   0.09   0.00   2.08   9.67   2.66   0.07   0.01   3.25
    125:    0.00   0.01   0.00   0.08  -0.00   0.26   0.01   0.01   0.90   0.26  26.20   0.00   0.16   0.29
    126:   -0.00  -0.00  -0.00  -0.09  -0.00  -0.02   0.00  -0.00  -0.11  -0.00  -1.00  -0.00  -0.00  -0.02
    129:    0.01   0.23   1.07  -0.00   0.01   0.01   0.07   0.04   0.00   0.02   0.02   0.02   0.00   0.01
    130:   -0.00   0.73   1.92  -0.00   0.01  -0.00   0.11   0.17   0.00   0.00  -0.00  -0.00  -0.00  -0.00
    133:    0.00   0.00   0.00  -0.08   0.01   3.42   0.02   0.02   0.51   6.36   8.42   0.01   0.26   0.13
    139:    0.25   0.31   1.25   0.01   0.02   0.00   0.24   0.28   0.01   0.03   0.00   0.02   0.00   0.02
    141:    0.00   0.00   0.00  12.03   0.02   1.11   0.04   0.06   9.11  22.84   1.91   0.04   0.22   0.98
    149:    0.00   0.00  -0.00   0.22   0.02   3.00   0.00   0.01   8.71   1.39   5.67   0.03   0.03   2.57
    153:    3.67   0.05   0.06   0.03   1.31   0.08   0.39   0.03   0.00   0.03   0.10   0.73   0.31  -0.01
    155:    1.34   2.78   0.27   0.18  25.84   0.00   3.02   0.33   0.02   0.00   0.05  26.25   7.92   0.84
    156:   -0.06  -0.03   0.00   0.00   0.00  -0.00  -0.01  -0.00  -0.00   0.00   0.01  -1.90  -0.66  -0.00
    157:    1.33   0.45   0.00   0.18   0.00   0.21   0.01  -0.00   0.01   0.10   0.36   0.01   0.08   0.06
    163:    0.33   3.47   0.39   0.00   0.01   0.03   0.22   0.38   0.01   0.01   0.00   0.00   0.00   0.00
    165:    0.01   0.00   0.00   0.38   0.07  22.97   0.04   0.00   9.70   9.63   0.92   0.08   0.13   4.20
    169:    0.92   0.08   0.02   0.04   0.43   0.05   0.16   0.19  -0.00   0.02   0.04   0.01   0.01   1.14
    171:   10.20   4.01   0.49   0.13   9.19   0.10   8.24   4.39   0.06   0.00   0.03   0.62  10.44  20.02
    172:   -0.23  -0.07   0.00   0.00   0.01  -0.00  -0.01  -0.01  -0.00   0.00   0.01  -0.03  -0.83  -1.63
    173:    1.28   0.66   0.07   0.23   0.01   0.25   0.00   0.01   0.01   0.12   0.36   0.00   0.02   0.06
    177:    1.26   0.43   0.11   0.02   0.02   0.06   0.38   0.38   0.01   0.02   0.04   0.13  -0.43   1.62
    179:    0.35   0.02   0.02   0.01   1.86   0.11  11.79   5.44   0.08   0.01   0.06   0.03  10.99  12.90
    180:   -0.03  -0.01  -0.00  -0.00   0.00   0.00   0.05   0.02   0.00  -0.00  -0.00  -0.05  -0.75  -1.32
    181:    1.56   0.50   0.04  -0.00   0.01  -0.00  -0.00   0.00  -0.00  -0.00   0.01   0.10   0.86   0.54
    187:    6.22   1.39   0.25   0.03  31.53   0.11   0.32   0.57   0.00   0.00   0.05  17.44   8.53   4.75
    188:   -0.10  -0.02  -0.00  -0.00   0.00  -0.00  -0.00  -0.00   0.00   0.00  -0.00  -1.03  -0.76  -0.38
    189:    3.48   0.93   0.09   0.03   0.00   0.01   0.01   0.02   0.00   0.00  -0.00   0.02  -0.06  -0.02
    193:    0.49   0.02  -0.00   0.00   0.14   0.00   0.34   0.22   0.00   0.00   0.02   1.68   1.60   0.13
    195:    0.25   0.04   0.01   0.00   3.85   0.20   8.95   6.01   0.06   0.00   0.00  20.04   0.00   6.22
    196:   -0.02  -0.01  -0.00  -0.00  -0.01   0.00  -0.00  -0.01  -0.00  -0.00  -0.00  -1.99  -0.01  -0.28
    197:    3.60   0.45   0.02   0.00   0.02  -0.00   0.00   0.00  -0.00   0.00  -0.00  -0.02  -0.08  -0.06
    201:    1.70   0.66   0.11  -0.01  -0.00  -0.04  -0.00   0.02  -0.00  -0.03  -0.08  -0.01  -0.00  -0.01
    207:    2.35   0.45   0.07   0.05  -0.00   0.03   0.01  -0.00   0.00   0.01   0.03  -0.01   0.00  -0.01
    212:   -0.00   0.66   1.38   0.00   0.00  -0.00   0.10   0.19   0.00   0.00  -0.00   0.00   0.00   0.00
    215:    0.44   0.15   0.03   0.01  -0.00   0.03   0.17   0.14   0.00   0.01   0.33   2.80  24.91   8.32
    216:    0.29   0.00   0.00   0.00   0.03  -0.00  -0.03  -0.02  -0.00   0.00   0.04   0.54   4.66   2.60
    217:    0.60   0.05  -0.00   0.00   0.00  -0.00   0.20   0.12   0.00   0.00   0.18   3.71  23.57   8.43
    218:    0.03   0.06   0.00  -0.00   0.03  -0.00  -0.03  -0.01  -0.00  -0.00   0.03   0.38   4.96   2.45


 Summation over all MOs, multiplied by occupation: Total SFO Gross Populations in this Irrep
 ===========================================================================================

    -0.00    0.00    0.00   -0.00    0.00    0.00    0.00    0.00    0.00    0.00    0.00    0.00
     0.00    0.00    0.00    0.00    0.00    0.00    0.00    0.00    0.00    0.00    2.01   -0.02
     1.30   -0.02    1.54   -0.01    1.74   -0.02    1.97   -0.01    1.33   -0.01    1.51   -0.01
     1.85   -0.01    1.96   -0.01    1.63   -0.01    1.29   -0.02    1.80   -0.01    2.05   -0.01
     1.71   -0.01    1.42   -0.02    1.42   -0.01    1.97   -0.01    1.34   -0.01    1.54   -0.01
     1.84   -0.01    1.98   -0.01    1.34   -0.01    1.84   -0.01    1.54   -0.01    1.98   -0.01
     1.38   -0.02    1.76   -0.01    1.58   -0.01    1.42   -0.07    0.87   -0.04    0.85   -0.04
     1.19   -0.03    1.26   -0.05    0.61    0.00    0.90    0.00    1.05   -0.03    1.27   -0.05
     0.83   -0.05    0.66    0.02    1.13   -0.02    1.40   -0.04    0.82   -0.03    1.14   -0.01
     0.91   -0.01    1.27   -0.07    0.86   -0.04    0.66    0.05    1.09   -0.02    1.19   -0.05
     0.87    0.00    0.63    0.06    0.92   -0.03    1.27   -0.04    0.78    0.04    0.71    0.00
     1.00   -0.02    1.38   -0.03    0.82   -0.01    1.02   -0.01    1.11   -0.03    1.25   -0.05
     0.87   -0.01    0.67    0.05    1.03   -0.02    1.41   -0.03    0.82   -0.01    1.00   -0.02
     1.07   -0.02    1.38   -0.05    1.10   -0.02    0.78   -0.01    1.14   -0.03    1.40   -0.03
     0.90   -0.01    1.01   -0.02    1.02   -0.01    1.24   -0.06    0.89   -0.01    1.09   -0.02
     0.65    0.03    1.39   -0.03    0.88   -0.00    1.03   -0.02    1.02   -0.01    1.25   -0.06
     0.61    0.01    1.09   -0.02    0.92    0.02    0.56    0.07    0.56    0.07    0.58    0.07
     0.59    0.07    0.57    0.08    0.40    0.12    0.40    0.15    0.42    0.14    0.44    0.14
     0.44    0.14


 List of selected MOs, ordered by energy, with the most significant SFO gross populations
 ========================================================================================

 Each percentage contribution in the table below corres ponds to the indicated SFO.
 In general, a SFO may be a linear combination of several Fragment Orbitals on the same,
 or on symmetry-related Fragments. Only the first 'member' of such a combination is
 specified here. A full definition of all SFOs is given in an earlier part of the output.
 The numbering of the SFOs in this table does NOT include the Core Orbitals, and starts
 from one for each symmetry representation, as in the SFO definition list earlier.

       E(eV)  Occ       MO           %     SFO (first member)   E(eV)  Occ   Fragment
 -------------------------------------------------------------------------------------

     -23.241  2.00     8 A         23.20%     1 S             -13.825  2.00    11 C
                                   13.37%     1 S             -13.825  2.00    17 C
                                   12.45%     1 S             -13.825  2.00    19 C
                                    9.34%     1 S             -13.825  2.00    21 C
                                    8.12%     1 S             -13.825  2.00    20 C
                                    7.42%     1 S             -13.825  2.00    22 C
                                    6.14%     1 S             -13.825  2.00    10 C
                                    3.66%     1 S             -13.825  2.00     9 C
                                    3.47%     1 P:x            -5.593  0.67    22 C
                                    2.24%     1 P:z            -5.593  0.67    20 C
                                    1.96%     1 P:z            -5.593  0.67    17 C
                                    1.96%     1 P:x            -9.443  1.33     1 O
                                    1.88%     1 S             -13.825  2.00     8 C
                                    1.63%     1 S             -13.825  2.00    15 C
                                    1.61%     1 P:z            -5.593  0.67    19 C
                                    1.50%     1 P:x            -5.593  0.67    20 C
                                    1.39%     1 P:z            -5.593  0.67    21 C
                                   -1.13%     2 P:x            11.759  0.00    10 C
                                    1.04%     1 S             -23.977  2.00     6 O
     -22.837  2.00     9 A         18.32%     1 S             -13.825  2.00     8 C
                                   14.21%     1 S             -13.825  2.00     9 C
                                   11.00%     1 S             -13.825  2.00    15 C
                                    8.62%     1 S             -13.825  2.00    14 C
                                    8.34%     1 S             -13.825  2.00    18 C
                                    7.45%     1 S             -13.825  2.00    16 C
                                    3.85%     1 P:x            -5.593  0.67     9 C
                                    3.51%     1 P:y            -5.593  0.67    14 C
                                    2.90%     1 P:y            -5.593  0.67    16 C
                                    2.12%     1 S             -23.977  2.00     3 O
                                    2.04%     1 P:x            -5.593  0.67    18 C
                                    1.96%     1 S             -13.825  2.00    21 C
                                    1.90%     1 P:y            -5.593  0.67    15 C
                                    1.83%     1 S             -13.825  2.00    22 C
                                    1.71%     1 S             -13.825  2.00    20 C
                                    1.60%     1 S             -23.977  2.00     1 O
                                    1.59%     1 S             -13.825  2.00    17 C
                                    1.46%     1 S             -13.825  2.00    19 C
                                    1.40%     1 S             -23.977  2.00     5 O
                                    1.39%     1 P:x            -9.443  1.33     1 O
                                    1.30%     1 P:x            -5.593  0.67    16 C
                                    1.16%     1 P:y            -5.593  0.67     8 C
                                    1.15%     1 P:x            -5.593  0.67    14 C
     -21.613  2.00    10 A         24.26%     1 S             -13.825  2.00    10 C
                                   14.29%     1 S             -13.825  2.00    12 C
                                    6.61%     1 S             -13.825  2.00    22 C
                                    6.41%     1 S             -13.825  2.00    11 C
                                    5.24%     1 P:x            -9.443  1.33     1 O
                                    4.51%     1 P:y            -5.593  0.67    12 C
                                    4.31%     1 S             -13.825  2.00    21 C
                                    3.87%     1 S             -13.825  2.00     8 C
                                    3.65%     1 S             -13.825  2.00    13 C
                                    3.49%     1 S             -13.825  2.00    20 C
                                    3.26%     1 S             -23.977  2.00     2 O
                                    2.48%     1 S             -23.977  2.00     1 O
                                    2.43%     1 P:y            -5.593  0.67    13 C
                                    2.27%     1 S             -13.825  2.00     9 C
                                    2.11%     1 P:y            -9.443  1.33     1 O
                                    1.83%     1 S             -13.825  2.00    14 C
                                    1.49%     1 P:y            -5.593  0.67    10 C
                                   -1.39%     2 P:x            11.759  0.00    11 C
                                    1.23%     1 P:x            -5.593  0.67    11 C
                                    1.21%     1 P:y            -5.593  0.67     9 C
                                    1.20%     1 S             -23.977  2.00     4 O
                                    1.00%     1 P:x            -5.593  0.67    22 C
     -20.722  2.00    11 A         14.22%     1 S             -13.825  2.00     8 C
                                   11.45%     1 S             -13.825  2.00    16 C
                                   10.51%     1 S             -13.825  2.00    18 C
                                    7.44%     1 S             -13.825  2.00    13 C
                                    6.72%     1 S             -13.825  2.00    11 C
                                    5.89%     1 S             -13.825  2.00    12 C
                                    4.98%     1 S             -13.825  2.00    22 C
                                    4.76%     1 P:y            -5.593  0.67    13 C
                                    3.59%     1 S             -13.825  2.00    15 C
                                    2.81%     1 P:y            -5.593  0.67     9 C
                                    2.55%     1 S             -23.977  2.00     4 O
                                    2.48%     1 S             -13.825  2.00    21 C
                                    2.43%     1 S             -13.825  2.00     9 C
                                    2.09%     1 P:x            -9.443  1.33     1 O
                                    2.07%     1 P:x            -5.593  0.67    10 C
                                    1.79%     1 P:x            -5.593  0.67    12 C
                                    1.65%     1 S             -23.977  2.00     5 O
                                    1.59%     1 P:x            -5.593  0.67     8 C
                                    1.47%     1 P:y            -5.593  0.67    10 C
                                    1.36%     1 P:y            -5.593  0.67    16 C
                                    1.23%     1 S             -13.825  2.00    20 C
                                    1.18%     1 P:x            -9.443  1.33     5 O
                                   -1.17%     2 P:x            11.759  0.00    14 C
                                    1.14%     1 P:y            -5.593  0.67    14 C
                                    1.08%     1 S             -23.977  2.00     1 O
                                   -1.06%     2 P:y            11.759  0.00     9 C
                                    1.04%     1 S             -13.825  2.00    17 C
     -20.218  2.00    12 A         24.54%     1 S             -13.825  2.00    17 C
                                   23.77%     1 S             -13.825  2.00    21 C
                                   15.38%     1 S             -13.825  2.00    20 C
                                   15.05%     1 S             -13.825  2.00    19 C
                                    5.04%     1 P:x            -9.443  1.33     6 O
                                    2.91%     1 P:z            -5.593  0.67    22 C
                                    2.85%     1 P:z            -5.593  0.67    11 C
                                   -2.12%     2 P:z            11.759  0.00    11 C
                                    2.10%     1 P:x            -5.593  0.67    20 C
                                   -2.01%     2 P:z            11.759  0.00    22 C
                                    1.63%     1 S             -13.825  2.00    22 C
                                    1.53%     1 S             -23.977  2.00     6 O
                                    1.48%     1 S              -6.379  1.00    27 H
                                    1.24%     1 S              -6.379  1.00    24 H
     -20.005  2.00    13 A         15.98%     1 S             -13.825  2.00    18 C
                                   12.11%     1 S             -13.825  2.00     9 C
                                   10.83%     1 S             -13.825  2.00    11 C
                                    8.93%     1 S             -13.825  2.00    22 C
                                    8.86%     1 S             -13.825  2.00    19 C
                                    6.58%     1 S             -13.825  2.00    14 C
                                    6.30%     1 S             -13.825  2.00    15 C
                                    5.76%     1 S             -13.825  2.00    20 C
                                    3.31%     1 P:x            -9.443  1.33     1 O
                                    1.66%     1 P:x            -5.593  0.67    10 C
                                    1.60%     1 P:y            -9.443  1.33     3 O
                                    1.57%     1 P:x            -9.443  1.33     7 O
                                    1.55%     1 P:y            -9.443  1.33     1 O
                                    1.37%     1 P:y            -5.593  0.67    16 C
                                    1.33%     1 P:y            -5.593  0.67    14 C
                                    1.14%     1 S             -13.825  2.00    16 C
                                    1.06%     1 S             -23.977  2.00     7 O
     -19.713  2.00    14 A         18.49%     1 S             -13.825  2.00    15 C
                                   12.24%     1 S             -13.825  2.00    14 C
                                   11.30%     1 S             -13.825  2.00    12 C
                                   10.68%     1 S             -13.825  2.00     8 C
                                    9.73%     1 S             -13.825  2.00    16 C
                                    3.35%     1 P:x            -9.443  1.33     5 O
                                    2.70%     1 S             -13.825  2.00    22 C
                                    2.67%     1 P:x            -5.593  0.67    13 C
                                    2.47%     1 S             -13.825  2.00    10 C
                                    2.29%     1 P:y            -5.593  0.67    10 C
                                    2.27%     1 S             -23.977  2.00     3 O
                                    2.24%     1 S             -13.825  2.00    11 C
                                    2.15%     1 P:x            -5.593  0.67    16 C
                                    2.04%     1 S             -13.825  2.00    19 C
                                    1.88%     1 P:x            -9.443  1.33     2 O
                                    1.63%     1 P:y            -9.443  1.33     3 O
                                    1.31%     1 S             -23.977  2.00     2 O
                                    1.18%     1 P:y            -5.593  0.67     9 C
                                   -1.11%     2 P:y            11.759  0.00     9 C
                                    1.00%     1 P:y            -5.593  0.67    12 C
     -18.311  2.00    15 A          9.48%     1 P:x            -9.443  1.33     1 O
                                    9.20%     1 S             -13.825  2.00    18 C
                                    7.54%     1 S             -13.825  2.00    12 C
                                    5.43%     1 S             -13.825  2.00     8 C
                                    5.42%     1 S             -13.825  2.00    10 C
                                    5.32%     1 S             -13.825  2.00    22 C
                                    5.19%     1 P:x            -5.593  0.67    14 C
                                    4.57%     1 P:x            -5.593  0.67    13 C
                                    4.45%     1 P:x            -9.443  1.33     2 O
                                    4.32%     1 S             -13.825  2.00    19 C
                                    4.05%     1 P:x            -5.593  0.67     9 C
                                    3.48%     1 P:x            -9.443  1.33     7 O
                                    2.82%     1 P:x            -5.593  0.67    11 C
                                    2.33%     1 P:x            -5.593  0.67    16 C
                                    1.93%     1 S             -13.825  2.00    15 C
                                    1.77%     1 P:y            -5.593  0.67    10 C
                                    1.66%     1 S             -13.825  2.00    13 C
                                    1.64%     1 P:x            -5.593  0.67    12 C
                                    1.62%     1 P:x            -5.593  0.67    21 C
                                    1.61%     1 S             -13.825  2.00    17 C
                                    1.29%     1 P:y            -9.443  1.33     1 O
                                    1.28%     1 P:x            -5.593  0.67    20 C
                                    1.07%     1 S              -6.379  1.00    32 H
                                    1.06%     1 P:y            -9.443  1.33     3 O
                                    1.02%     1 P:z            -9.443  1.33     7 O
                                    1.01%     1 S              -6.379  1.00    25 H
     -17.718  2.00    16 A          9.03%     1 S             -13.825  2.00    16 C
                                    8.22%     1 P:x            -9.443  1.33     5 O
                                    5.77%     1 S             -13.825  2.00     9 C
                                    4.14%     1 P:x            -9.443  1.33     1 O
                                    3.82%     1 P:x            -9.443  1.33     7 O
                                    3.52%     1 S             -13.825  2.00    13 C
                                    3.44%     1 S             -13.825  2.00    22 C
                                    3.30%     1 P:y            -5.593  0.67    10 C
                                    3.30%     1 S             -13.825  2.00    19 C
                                    2.86%     1 P:x            -5.593  0.67    15 C
                                    2.77%     1 P:x            -5.593  0.67    10 C
                                    2.46%     1 P:y            -5.593  0.67     9 C
                                    2.46%     1 S             -13.825  2.00     8 C
                                    2.29%     1 S             -13.825  2.00    11 C
                                    2.12%     1 P:y            -5.593  0.67    13 C
                                    2.11%     1 P:x            -5.593  0.67    12 C
                                    1.99%     1 P:y            -9.443  1.33     1 O
                                    1.92%     1 P:x            -9.443  1.33     6 O
                                    1.86%     1 S              -6.379  1.00    30 H
                                    1.75%     1 S             -13.825  2.00    10 C
                                    1.73%     1 S             -13.825  2.00    14 C
                                    1.71%     1 P:y            -9.443  1.33     3 O
                                    1.68%     1 P:x            -5.593  0.67    21 C
                                    1.67%     1 P:y            -5.593  0.67     8 C
                                    1.59%     1 P:x            -5.593  0.67    14 C
                                    1.26%     1 P:z            -9.443  1.33     7 O
                                    1.17%     1 P:y            -5.593  0.67    18 C
                                    1.14%     1 P:x            -5.593  0.67    17 C
                                    1.09%     1 P:y            -9.443  1.33     5 O
                                    1.05%     1 S              -6.379  1.00    32 H
                                    1.05%     1 S             -13.825  2.00    12 C
                                    1.01%     1 S             -23.977  2.00     4 O
     -17.224  2.00    17 A         12.85%     1 S             -13.825  2.00    17 C
                                    9.97%     1 P:z            -5.593  0.67    22 C
                                    8.79%     1 P:z            -5.593  0.67    11 C
                                    7.76%     1 S             -13.825  2.00    20 C
                                    7.18%     1 S             -13.825  2.00    19 C
                                    6.18%     1 P:x            -9.443  1.33     6 O
                                    4.03%     1 P:z            -9.443  1.33     7 O
                                    3.98%     1 P:z            -9.443  1.33     6 O
                                    3.95%     1 P:x            -5.593  0.67    20 C
                                    3.12%     1 P:x            -5.593  0.67    21 C
                                    2.03%     1 P:x            -9.443  1.33     7 O
                                    1.93%     1 S             -13.825  2.00    21 C
                                    1.81%     1 S              -6.379  1.00    24 H
                                    1.78%     1 S              -6.379  1.00    31 H
                                    1.65%     1 P:x            -5.593  0.67    17 C
                                    1.61%     1 S             -23.977  2.00     6 O
                                    1.48%     1 S             -13.825  2.00    16 C
                                    1.43%     1 S             -13.825  2.00    13 C
                                    1.37%     1 S             -13.825  2.00    10 C
                                    1.08%     1 P:x            -9.443  1.33     5 O
                                    1.03%     1 S              -6.379  1.00    26 H
     -17.002  2.00    18 A         17.56%     1 P:x            -9.443  1.33     6 O
                                   14.26%     1 P:z            -5.593  0.67    20 C
                                   10.88%     1 P:z            -5.593  0.67    22 C
                                    8.05%     1 S             -13.825  2.00    21 C
                                    4.26%     1 P:z            -5.593  0.67    17 C
                                    3.60%     1 P:x            -5.593  0.67    20 C
                                    3.30%     1 S              -6.379  1.00    31 H
                                    2.63%     1 S             -13.825  2.00    11 C
                                    2.32%     1 P:z            -9.443  1.33     7 O
                                    2.25%     1 S             -13.825  2.00    22 C
                                    2.20%     1 P:z            -5.593  0.67    19 C
                                    2.08%     1 P:z            -5.593  0.67    21 C
                                    1.72%     1 S              -6.379  1.00    27 H
                                    1.61%     1 S             -13.825  2.00    17 C
                                    1.34%     1 S             -13.825  2.00    14 C
                                    1.30%     1 S             -13.825  2.00    16 C
                                    1.22%     1 S             -13.825  2.00    15 C
                                    1.16%     1 S             -23.977  2.00     7 O
                                    1.15%     1 S             -13.825  2.00    13 C
                                    1.12%     2 S              10.963  0.00    31 H
                                    1.02%     1 P:x            -5.593  0.67    22 C
     -16.762  2.00    19 A         12.45%     1 P:y            -9.443  1.33     3 O
                                    9.65%     1 S             -13.825  2.00    14 C
                                    5.96%     1 P:x            -5.593  0.67    16 C
                                    5.59%     1 S             -13.825  2.00    18 C
                                    5.48%     1 P:y            -5.593  0.67    16 C
                                    5.01%     1 P:x            -9.443  1.33     2 O
                                    4.69%     1 S             -13.825  2.00    15 C
                                    4.42%     1 P:y            -5.593  0.67    18 C
                                    4.02%     1 P:x            -9.443  1.33     6 O
                                    3.38%     1 P:y            -5.593  0.67     9 C
                                    2.92%     1 S              -6.379  1.00    29 H
                                    2.77%     1 P:x            -5.593  0.67     8 C
                                    2.27%     1 P:y            -5.593  0.67    12 C
                                    2.17%     1 S             -13.825  2.00     9 C
                                    1.79%     1 P:x            -9.443  1.33     5 O
                                    1.59%     1 P:z            -5.593  0.67    20 C
                                    1.38%     1 P:x            -9.443  1.33     1 O
                                    1.31%     1 P:y            -5.593  0.67    10 C
                                    1.22%     1 S             -23.977  2.00     3 O
                                    1.16%     1 P:y            -5.593  0.67    15 C
                                    1.16%     1 S              -6.379  1.00    31 H
                                    1.11%     1 S              -6.379  1.00    25 H
                                    1.09%     2 S              10.963  0.00    29 H
                                    1.07%     1 S              -6.379  1.00    28 H
                                    1.02%     1 S             -13.825  2.00    12 C
     -16.472  2.00    20 A         11.50%     1 P:x            -9.443  1.33     7 O
                                    5.88%     1 P:x            -5.593  0.67    22 C
                                    5.32%     1 P:x            -9.443  1.33     6 O
                                    5.20%     1 S             -13.825  2.00    21 C
                                    5.11%     1 P:x            -9.443  1.33     5 O
                                    4.96%     1 S              -6.379  1.00    32 H
                                    4.26%     1 P:z            -9.443  1.33     7 O
                                    4.08%     1 P:x            -5.593  0.67    19 C
                                    4.00%     1 S             -13.825  2.00    11 C
                                    2.79%     1 P:y            -9.443  1.33     7 O
                                    2.71%     1 P:z            -5.593  0.67    11 C
                                    2.54%     1 S             -13.825  2.00    13 C
                                    2.54%     1 P:y            -9.443  1.33     3 O
                                    2.54%     1 P:x            -5.593  0.67     9 C
                                    2.30%     1 S              -6.379  1.00    31 H
                                    2.29%     1 S             -13.825  2.00    19 C
                                    2.19%     1 P:y            -5.593  0.67     8 C
                                    2.13%     1 P:z            -5.593  0.67    20 C
                                    1.74%     1 P:x            -5.593  0.67    10 C
                                    1.69%     1 P:x            -9.443  1.33     1 O
                                    1.63%     1 P:y            -5.593  0.67    16 C
                                    1.56%     1 S             -13.825  2.00    10 C
                                    1.53%     1 P:y            -9.443  1.33     1 O
                                    1.25%     1 P:y            -5.593  0.67    15 C
                                    1.13%     1 S              -6.379  1.00    30 H
                                    1.09%     1 P:y            -5.593  0.67    12 C
                                    1.07%     1 S             -13.825  2.00    17 C
                                    1.04%     2 S              10.963  0.00    32 H
     -16.184  2.00    21 A         16.08%     1 P:x            -9.443  1.33     2 O
                                   11.98%     1 P:y            -5.593  0.67    12 C
                                   10.44%     1 P:y            -5.593  0.67    10 C
                                    8.08%     1 P:x            -9.443  1.33     1 O
                                    8.08%     1 P:x            -9.443  1.33     5 O
                                    4.74%     1 P:y            -9.443  1.33     3 O
                                    4.23%     1 P:x            -5.593  0.67     9 C
                                    3.18%     1 P:y            -5.593  0.67    16 C
                                    3.11%     1 P:x            -5.593  0.67    12 C
                                    2.94%     1 S              -6.379  1.00    28 H
                                    2.75%     1 P:x            -5.593  0.67    13 C
                                    1.77%     1 S              -6.379  1.00    30 H
                                    1.70%     1 P:y            -5.593  0.67     8 C
                                    1.48%     1 S             -13.825  2.00    14 C
                                    1.45%     1 S             -13.825  2.00    10 C
                                    1.45%     1 P:y            -5.593  0.67    15 C
                                    1.05%     1 P:y            -5.593  0.67    11 C
                                    1.04%     2 S              10.963  0.00    28 H
     -15.637  2.00    22 A         14.33%     1 P:x            -9.443  1.33     2 O
                                    9.89%     1 P:x            -5.593  0.67    14 C
                                    6.99%     1 P:x            -5.593  0.67     8 C
                                    6.22%     1 P:x            -5.593  0.67    12 C
                                    5.91%     1 S             -13.825  2.00    13 C
                                    5.58%     1 S             -13.825  2.00    15 C
                                    5.43%     1 P:y            -9.443  1.33     3 O
                                    5.35%     1 P:x            -9.443  1.33     5 O
                                    3.94%     1 P:y            -9.443  1.33     2 O
                                    3.82%     1 S              -6.379  1.00    28 H
                                    2.58%     1 P:x            -9.443  1.33     1 O
                                    1.74%     1 S             -13.825  2.00    12 C
                                    1.63%     1 S              -6.379  1.00    30 H
                                    1.45%     1 P:y            -5.593  0.67    10 C
                                    1.39%     1 P:y            -5.593  0.67    13 C
                                    1.36%     1 P:y            -9.443  1.33     5 O
                                    1.33%     1 P:x            -5.593  0.67    13 C
                                    1.28%     2 S              10.963  0.00    28 H
                                    1.27%     1 P:x            -9.443  1.33     3 O
                                    1.26%     1 P:x            -5.593  0.67    10 C
                                    1.19%     1 P:x            -5.593  0.67    16 C
                                    1.19%     1 P:y            -9.443  1.33     1 O
                                    1.11%     1 S              -6.379  1.00    29 H
                                    1.10%     1 P:y            -5.593  0.67    12 C
     -15.180  2.00    23 A         16.03%     1 P:y            -5.593  0.67     8 C
                                   13.77%     1 P:y            -5.593  0.67     9 C
                                    9.42%     1 P:x            -9.443  1.33     5 O
                                    5.20%     1 P:x            -5.593  0.67    14 C
                                    4.95%     1 P:y            -9.443  1.33     1 O
                                    4.87%     1 S             -13.825  2.00     9 C
                                    4.34%     1 S             -13.825  2.00    13 C
                                    4.02%     1 S             -13.825  2.00    15 C
                                    3.29%     1 P:y            -5.593  0.67    16 C
                                    3.01%     1 P:x            -5.593  0.67     8 C
                                    2.84%     1 P:x            -5.593  0.67    13 C
                                    2.73%     1 P:y            -9.443  1.33     3 O
                                    2.40%     1 S             -23.977  2.00     4 O
                                    2.18%     1 P:y            -5.593  0.67    13 C
                                    2.14%     1 S              -6.379  1.00    30 H
                                    2.04%     1 P:y            -5.593  0.67    18 C
                                    1.96%     1 P:x            -5.593  0.67     9 C
                                    1.55%     1 P:x            -9.443  1.33     3 O
                                    1.25%     1 S             -23.977  2.00     1 O
                                    1.22%     1 S              -6.379  1.00    23 H
                                    1.01%     2 P:y            11.759  0.00     8 C
     -14.764  2.00    24 A          9.02%     1 P:x            -5.593  0.67    10 C
                                    5.21%     1 S             -13.825  2.00    19 C
                                    5.17%     1 P:x            -5.593  0.67    11 C
                                    5.10%     1 P:x            -9.443  1.33     7 O
                                    5.00%     1 S             -13.825  2.00    21 C
                                    4.70%     1 P:x            -5.593  0.67    20 C
                                    4.21%     1 P:x            -5.593  0.67    17 C
                                    4.04%     1 P:x            -9.443  1.33     6 O
                                    2.90%     1 S             -13.825  2.00    11 C
                                    2.63%     1 P:x            -5.593  0.67     8 C
                                    2.61%     1 P:x            -5.593  0.67    22 C
                                    2.58%     1 P:z            -5.593  0.67    11 C
                                    2.52%     1 P:y            -9.443  1.33     7 O
                                    2.50%     1 P:z            -9.443  1.33     6 O
                                    2.34%     1 P:x            -5.593  0.67    18 C
                                    2.17%     1 P:y            -5.593  0.67    12 C
                                    1.98%     1 P:z            -9.443  1.33     7 O
                                    1.82%     1 P:x            -5.593  0.67    21 C
                                    1.82%     1 S              -6.379  1.00    32 H
                                    1.81%     1 P:y            -5.593  0.67    10 C
                                    1.71%     1 S             -13.825  2.00    17 C
                                    1.69%     1 P:x            -5.593  0.67    14 C
                                    1.59%     1 P:x            -5.593  0.67    16 C
                                    1.47%     1 P:y            -9.443  1.33     3 O
                                    1.35%     1 S             -13.825  2.00     9 C
                                    1.26%     1 S              -6.379  1.00    26 H
                                    1.23%     1 P:x            -9.443  1.33     2 O
                                    1.20%     1 S             -13.825  2.00    13 C
                                    1.16%     1 S              -6.379  1.00    27 H
                                    1.09%     1 P:y            -9.443  1.33     1 O
                                    1.01%     1 P:y            -5.593  0.67    20 C
                                    1.01%     1 S              -6.379  1.00    31 H
     -14.239  2.00    25 A         15.98%     1 P:z            -5.593  0.67    19 C
                                   12.34%     1 P:z            -5.593  0.67    21 C
                                    9.62%     1 P:z            -5.593  0.67    22 C
                                    5.98%     1 P:z            -5.593  0.67    11 C
                                    4.51%     1 S             -13.825  2.00    17 C
                                    3.70%     1 P:x            -5.593  0.67    22 C
                                    3.53%     1 P:x            -5.593  0.67    21 C
                                    3.45%     1 P:x            -5.593  0.67    17 C
                                    3.41%     1 S              -6.379  1.00    26 H
                                    3.35%     1 P:x            -9.443  1.33     7 O
                                    3.11%     1 S              -6.379  1.00    24 H
                                    2.97%     1 P:x            -5.593  0.67    20 C
                                    2.92%     1 P:x            -9.443  1.33     6 O
                                    2.76%     1 S             -13.825  2.00    19 C
                                    2.43%     1 P:z            -5.593  0.67    17 C
                                    1.83%     1 P:x            -5.593  0.67    11 C
                                    1.73%     1 S              -6.379  1.00    27 H
                                    1.62%     1 S             -23.977  2.00     6 O
                                    1.30%     1 P:z            -5.593  0.67    10 C
                                    1.21%     1 S             -23.977  2.00     7 O
                                    1.16%     1 S             -13.825  2.00    11 C
                                    1.14%     1 P:z            -9.443  1.33     7 O
     -13.855  2.00    26 A          7.03%     1 P:x            -5.593  0.67    17 C
                                    6.89%     1 P:x            -5.593  0.67    20 C
                                    5.87%     1 P:x            -5.593  0.67    18 C
                                    5.31%     1 P:y            -9.443  1.33     3 O
                                    5.27%     1 P:x            -5.593  0.67    13 C
                                    4.54%     1 P:y            -5.593  0.67    14 C
                                    4.44%     1 P:z            -5.593  0.67    11 C
                                    3.65%     1 P:x            -5.593  0.67    12 C
                                    3.20%     1 P:z            -9.443  1.33     6 O
                                    3.15%     1 P:x            -9.443  1.33     2 O
                                    2.64%     1 P:x            -5.593  0.67    16 C
                                    2.54%     1 P:x            -9.443  1.33     6 O
                                    2.20%     1 P:z            -5.593  0.67    10 C
                                    2.10%     1 P:x            -5.593  0.67    19 C
                                    2.09%     1 P:z            -5.593  0.67    17 C
                                    2.07%     1 P:y            -5.593  0.67    18 C
                                    2.05%     1 P:x            -5.593  0.67    11 C
                                    1.77%     1 S             -13.825  2.00    11 C
                                    1.53%     1 P:x            -5.593  0.67     8 C
                                    1.36%     1 P:z            -9.443  1.33     1 O
                                    1.34%     1 S              -6.379  1.00    25 H
                                    1.27%     1 P:y            -9.443  1.33     2 O
                                    1.23%     1 S              -6.379  1.00    31 H
                                    1.19%     1 P:z            -5.593  0.67    19 C
                                    1.15%     1 P:x            -9.443  1.33     1 O
                                    1.12%     1 S             -13.825  2.00    14 C
                                    1.09%     1 P:y            -9.443  1.33     5 O
                                    1.07%     1 S             -13.825  2.00    20 C
                                    1.03%     1 S              -6.379  1.00    28 H
     -13.522  2.00    27 A         15.04%     1 P:y            -9.443  1.33     3 O
                                    7.91%     1 P:x            -5.593  0.67    15 C
                                    7.59%     1 P:y            -5.593  0.67    14 C
                                    7.33%     1 P:x            -9.443  1.33     5 O
                                    7.27%     1 P:y            -5.593  0.67    18 C
                                    5.42%     1 S             -13.825  2.00    16 C
                                    5.05%     1 P:y            -5.593  0.67    16 C
                                    4.15%     1 S             -13.825  2.00    18 C
                                    3.10%     1 S              -6.379  1.00    29 H
                                    2.73%     1 P:y            -5.593  0.67     9 C
                                    2.21%     1 S              -6.379  1.00    25 H
                                    2.02%     1 P:x            -5.593  0.67    12 C
                                    1.51%     1 P:x            -5.593  0.67    11 C
                                    1.48%     1 P:x            -5.593  0.67    18 C
                                    1.45%     1 P:y            -9.443  1.33     1 O
                                    1.38%     1 S              -6.379  1.00    30 H
                                    1.25%     2 P:y            11.759  0.00    14 C
                                    1.08%     1 S              -6.379  1.00    23 H
                                    1.07%     1 P:y            -5.593  0.67    15 C
                                    1.07%     1 P:x            -5.593  0.67    16 C
                                    1.02%     1 P:x            -5.593  0.67    13 C
     -13.311  2.00    28 A          8.61%     1 P:x            -5.593  0.67    13 C
                                    7.36%     1 P:x            -5.593  0.67    16 C
                                    6.76%     1 P:y            -5.593  0.67    15 C
                                    5.17%     1 P:x            -9.443  1.33     4 O
                                    4.83%     1 P:y            -5.593  0.67    18 C
                                    4.57%     1 P:x            -5.593  0.67    12 C
                                    4.44%     1 P:x            -9.443  1.33     2 O
                                    4.40%     1 P:y            -9.443  1.33     5 O
                                    4.04%     1 P:x            -5.593  0.67     8 C
                                    3.77%     1 P:x            -5.593  0.67    14 C
                                    3.62%     1 P:y            -5.593  0.67     9 C
                                    3.16%     1 S             -13.825  2.00    18 C
                                    2.80%     1 S             -13.825  2.00    15 C
                                    2.60%     1 P:y            -5.593  0.67    13 C
                                    2.20%     1 P:y            -5.593  0.67    14 C
                                    2.20%     1 S              -6.379  1.00    23 H
                                    2.05%     1 P:y            -9.443  1.33     2 O
                                    1.94%     1 P:y            -9.443  1.33     3 O
                                    1.87%     1 S              -6.379  1.00    25 H
                                    1.67%     1 P:y            -9.443  1.33     1 O
                                    1.52%     1 S              -6.379  1.00    28 H
                                    1.42%     1 P:x            -5.593  0.67    15 C
                                    1.25%     1 P:x            -5.593  0.67     9 C
                                    1.15%     1 P:x            -5.593  0.67    18 C
                                    1.11%     1 P:y            -5.593  0.67    16 C
                                    1.04%     1 P:y            -5.593  0.67     8 C
     -13.145  2.00    29 A          7.25%     1 P:x            -5.593  0.67    15 C
                                    7.18%     1 P:x            -5.593  0.67    18 C
                                    6.87%     1 P:x            -5.593  0.67    16 C
                                    6.20%     1 P:x            -5.593  0.67    11 C
                                    5.23%     1 P:x            -5.593  0.67    10 C
                                    4.95%     1 P:x            -5.593  0.67    19 C
                                    4.15%     1 P:x            -5.593  0.67    21 C
                                    3.46%     1 P:z            -9.443  1.33     1 O
                                    3.11%     1 P:z            -5.593  0.67    17 C
                                    3.02%     1 P:z            -5.593  0.67    10 C
                                    2.98%     1 P:x            -9.443  1.33     1 O
                                    2.90%     1 P:y            -9.443  1.33     5 O
                                    2.66%     1 P:y            -5.593  0.67     9 C
                                    2.39%     1 S              -6.379  1.00    25 H
                                    2.33%     1 P:z            -5.593  0.67    19 C
                                    2.04%     1 P:x            -5.593  0.67     9 C
                                    1.55%     1 P:y            -5.593  0.67    14 C
                                    1.33%     1 P:z            -5.593  0.67    11 C
                                    1.33%     1 P:z            -5.593  0.67     9 C
                                    1.16%     1 P:z            -5.593  0.67    12 C
                                    1.06%     1 S             -13.825  2.00    15 C
                                    1.03%     1 S              -6.379  1.00    27 H
     -12.657  2.00    30 A         23.66%     1 P:z            -9.443  1.33     1 O
                                   13.75%     1 P:z            -5.593  0.67     9 C
                                    8.64%     1 P:z            -5.593  0.67     8 C
                                    8.40%     1 P:z            -5.593  0.67    13 C
                                    6.44%     1 P:z            -5.593  0.67    12 C
                                    6.22%     1 P:z            -5.593  0.67    10 C
                                    3.61%     1 P:z            -5.593  0.67    14 C
                                    3.49%     1 P:z            -9.443  1.33     4 O
                                    2.52%     1 P:z            -5.593  0.67    15 C
                                    1.88%     1 P:z            -5.593  0.67    16 C
                                    1.86%     1 P:z            -9.443  1.33     2 O
                                    1.55%     1 P:x            -5.593  0.67    11 C
                                    1.45%     1 P:x            -5.593  0.67    10 C
                                    1.40%     1 P:x            -5.593  0.67    19 C
                                    1.32%     1 P:z            -9.443  1.33     3 O
                                    1.19%     1 P:x            -5.593  0.67    17 C
                                    1.13%     1 P:z            -5.593  0.67    18 C
                                    1.08%     1 P:z            -5.593  0.67    17 C
     -12.440  2.00    31 A         20.35%     1 P:y            -5.593  0.67    22 C
                                   19.29%     1 P:y            -5.593  0.67    20 C
                                   14.85%     1 P:y            -9.443  1.33     6 O
                                   14.14%     1 P:y            -9.443  1.33     7 O
                                    3.93%     1 P:y            -5.593  0.67    21 C
                                    3.60%     1 P:x            -9.443  1.33     7 O
                                    3.31%     1 P:y            -5.593  0.67    17 C
                                    2.18%     1 P:z            -5.593  0.67    17 C
                                    1.94%     1 P:y            -5.593  0.67    11 C
                                    1.45%     1 S              -6.379  1.00    24 H
                                    1.35%     1 P:z            -9.443  1.33     6 O
                                    1.33%     1 P:x            -5.593  0.67    19 C
                                    1.28%     1 S             -23.977  2.00     7 O
                                    1.28%     1 P:x            -5.593  0.67    17 C
                                    1.23%     1 P:z            -5.593  0.67    21 C
                                    1.14%     1 P:x            -5.593  0.67    20 C
                                    1.09%     1 S             -13.825  2.00    22 C
                                    1.07%     1 P:y            -5.593  0.67    19 C
     -12.133  2.00    32 A         20.69%     1 P:z            -5.593  0.67    21 C
                                   19.30%     1 P:z            -5.593  0.67    17 C
                                   10.32%     1 S              -6.379  1.00    24 H
                                    9.10%     1 S              -6.379  1.00    27 H
                                    6.31%     1 P:x            -5.593  0.67    17 C
                                    3.02%     1 P:y            -5.593  0.67    22 C
                                    2.41%     2 S              10.963  0.00    24 H
                                    2.39%     1 P:x            -5.593  0.67    21 C
                                    2.10%     2 S              10.963  0.00    27 H
                                    1.98%     1 P:x            -5.593  0.67    20 C
                                    1.89%     1 S             -13.825  2.00    22 C
                                    1.83%     1 S             -13.825  2.00    20 C
                                    1.54%     1 P:y            -9.443  1.33     6 O
                                    1.49%     1 P:y            -5.593  0.67    20 C
                                    1.34%     1 P:y            -5.593  0.67    17 C
                                    1.26%     1 S             -13.825  2.00    19 C
                                    1.10%     1 S             -13.825  2.00    11 C
                                    1.03%     1 S             -13.825  2.00    17 C
     -11.913  2.00    33 A         10.50%     1 P:y            -5.593  0.67    15 C
                                    6.65%     1 P:y            -9.443  1.33     4 O
                                    6.22%     1 P:x            -5.593  0.67    21 C
                                    5.00%     1 P:x            -5.593  0.67    19 C
                                    4.97%     1 S              -6.379  1.00    23 H
                                    4.39%     1 P:y            -9.443  1.33     1 O
                                    3.99%     1 P:x            -5.593  0.67    13 C
                                    3.58%     1 S             -23.977  2.00     4 O
                                    2.97%     1 P:x            -5.593  0.67    18 C
                                    2.90%     1 P:x            -5.593  0.67    14 C
                                    2.65%     1 P:x            -5.593  0.67    12 C
                                    2.60%     1 P:x            -9.443  1.33     3 O
                                    2.37%     1 S             -13.825  2.00    15 C
                                    2.27%     1 P:y            -9.443  1.33     2 O
                                    2.11%     1 S             -13.825  2.00    13 C
                                    2.00%     1 P:y            -5.593  0.67     9 C
                                    1.91%     1 P:x            -9.443  1.33     1 O
                                    1.74%     1 P:y            -5.593  0.67    14 C
                                    1.71%     1 P:y            -5.593  0.67    18 C
                                    1.64%     1 P:x            -9.443  1.33     5 O
                                    1.46%     1 S              -6.379  1.00    27 H
                                    1.44%     1 P:x            -5.593  0.67     9 C
                                    1.34%     1 P:z            -9.443  1.33     6 O
                                    1.28%     1 S              -6.379  1.00    25 H
                                    1.14%     1 S             -23.977  2.00     1 O
                                    1.10%     2 S              10.963  0.00    23 H
     -11.440  2.00    34 A         13.74%     1 P:z            -5.593  0.67    16 C
                                   11.89%     1 P:z            -5.593  0.67    14 C
                                   11.13%     1 P:z            -9.443  1.33     5 O
                                    7.74%     1 P:z            -5.593  0.67    18 C
                                    7.33%     1 P:z            -9.443  1.33     3 O
                                    6.28%     1 P:z            -9.443  1.33     1 O
                                    4.40%     1 P:z            -5.593  0.67    10 C
                                    3.44%     1 P:z            -5.593  0.67     8 C
                                    2.66%     1 P:z            -5.593  0.67    15 C
                                    2.38%     1 P:z            -5.593  0.67    12 C
                                    2.33%     1 P:z            -5.593  0.67    19 C
                                    2.22%     1 P:z            -9.443  1.33     6 O
                                    2.09%     1 P:y            -5.593  0.67    15 C
                                    1.63%     1 P:z            -9.443  1.33     2 O
                                    1.63%     1 P:z            -9.443  1.33     7 O
                                    1.11%     1 P:x            -5.593  0.67    10 C
                                    1.09%     1 S              -6.379  1.00    24 H
                                    1.09%     1 P:x            -5.593  0.67    11 C
     -11.316  2.00    35 A         15.48%     1 P:y            -9.443  1.33     4 O
                                   13.93%     1 P:x            -9.443  1.33     4 O
                                   10.65%     1 S             -23.977  2.00     4 O
                                    6.81%     1 P:y            -5.593  0.67    13 C
                                    5.27%     1 P:y            -5.593  0.67    15 C
                                    2.71%     2 P:y            11.759  0.00    13 C
                                    2.60%     1 P:z            -9.443  1.33     4 O
                                    2.56%     1 P:z            -5.593  0.67    16 C
                                    2.56%     1 P:z            -9.443  1.33     5 O
                                    2.36%     1 P:y            -5.593  0.67     9 C
                                    2.31%     1 P:y            -5.593  0.67     8 C
                                    1.89%     1 S              -6.379  1.00    23 H
                                    1.88%     1 P:x            -5.593  0.67     8 C
                                    1.85%     1 P:z            -5.593  0.67    12 C
                                    1.82%     1 P:z            -5.593  0.67    13 C
                                    1.76%     1 P:x            -5.593  0.67    18 C
                                    1.49%     1 P:z            -9.443  1.33     2 O
                                    1.48%     1 P:y            -9.443  1.33     1 O
                                    1.08%     1 S              -6.379  1.00    25 H
                                    1.05%     1 P:x            -5.593  0.67    19 C
     -11.299  2.00    36 A         20.73%     1 P:z            -5.593  0.67    13 C
                                   17.43%     1 P:z            -9.443  1.33     4 O
                                   15.53%     1 P:z            -9.443  1.33     1 O
                                    8.24%     1 P:z            -5.593  0.67    12 C
                                    7.18%     1 P:z            -9.443  1.33     2 O
                                    4.83%     1 P:z            -5.593  0.67     9 C
                                    3.63%     1 P:z            -5.593  0.67    16 C
                                    3.48%     1 P:y            -9.443  1.33     4 O
                                    3.35%     1 P:z            -9.443  1.33     5 O
                                    2.44%     1 P:z            -5.593  0.67    15 C
                                    2.29%     1 P:x            -9.443  1.33     4 O
                                    1.84%     1 S             -23.977  2.00     4 O
                                    1.23%     1 P:z            -5.593  0.67     8 C
                                    1.11%     1 P:z            -9.443  1.33     3 O
     -11.193  2.00    37 A          7.88%     1 P:z            -9.443  1.33     1 O
                                    7.07%     1 P:y            -9.443  1.33     4 O
                                    6.38%     1 P:x            -5.593  0.67    21 C
                                    6.13%     1 P:z            -9.443  1.33     6 O
                                    4.17%     1 P:x            -5.593  0.67    10 C
                                    4.10%     1 P:x            -5.593  0.67    19 C
                                    3.41%     1 P:x            -5.593  0.67    11 C
                                    3.19%     1 S             -23.977  2.00     4 O
                                    3.18%     1 P:y            -9.443  1.33     1 O
                                    2.85%     1 P:y            -5.593  0.67    15 C
                                    2.72%     1 P:z            -5.593  0.67    11 C
                                    2.71%     1 P:z            -5.593  0.67    14 C
                                    2.63%     1 P:z            -9.443  1.33     5 O
                                    2.43%     1 P:z            -5.593  0.67    16 C
                                    2.24%     1 P:y            -9.443  1.33     7 O
                                    2.16%     1 P:x            -5.593  0.67    13 C
                                    2.11%     1 S             -23.977  2.00     6 O
                                    2.09%     1 P:z            -9.443  1.33     3 O
                                    2.06%     1 P:z            -5.593  0.67    19 C
                                    1.87%     1 P:y            -9.443  1.33     6 O
                                    1.57%     1 P:z            -9.443  1.33     7 O
                                    1.55%     1 P:z            -5.593  0.67    18 C
                                    1.48%     1 S              -6.379  1.00    27 H
                                    1.41%     1 S             -23.977  2.00     7 O
                                    1.03%     1 P:x            -5.593  0.67    20 C
     -10.995  2.00    38 A          9.74%     1 P:x            -9.443  1.33     7 O
                                    9.35%     1 P:z            -5.593  0.67    19 C
                                    8.72%     1 S              -6.379  1.00    26 H
                                    7.23%     1 P:z            -9.443  1.33     7 O
                                    5.46%     1 P:x            -5.593  0.67    19 C
                                    4.90%     1 P:y            -9.443  1.33     1 O
                                    3.58%     1 P:z            -5.593  0.67    17 C
                                    3.51%     1 P:z            -5.593  0.67    11 C
                                    3.22%     1 P:x            -5.593  0.67    17 C
                                    2.79%     1 P:x            -5.593  0.67    10 C
                                    2.70%     1 S             -23.977  2.00     7 O
                                    2.57%     1 P:y            -5.593  0.67    15 C
                                    2.35%     1 P:y            -9.443  1.33     4 O
                                    2.34%     1 P:y            -9.443  1.33     6 O
                                    1.75%     1 P:x            -5.593  0.67    22 C
                                    1.68%     2 S              10.963  0.00    26 H
                                    1.55%     1 P:x            -5.593  0.67    21 C
                                    1.43%     1 P:y            -5.593  0.67    22 C
                                    1.42%     1 P:x            -5.593  0.67    20 C
                                    1.28%     1 P:y            -9.443  1.33     7 O
                                    1.23%     1 P:z            -9.443  1.33     1 O
                                    1.19%     1 P:x            -5.593  0.67    13 C
                                    1.18%     1 S             -13.825  2.00    21 C
                                    1.14%     1 P:z            -5.593  0.67    22 C
                                    1.06%     1 P:z            -5.593  0.67    20 C
     -10.952  2.00    39 A         22.27%     1 P:x            -5.593  0.67    18 C
                                   12.55%     1 S              -6.379  1.00    25 H
                                   11.07%     1 P:x            -5.593  0.67    15 C
                                    5.94%     1 P:x            -5.593  0.67    16 C
                                    5.53%     1 P:y            -9.443  1.33     5 O
                                    5.19%     1 S              -6.379  1.00    23 H
                                    5.16%     1 P:y            -9.443  1.33     1 O
                                    4.31%     1 P:y            -5.593  0.67    15 C
                                    2.53%     1 P:y            -5.593  0.67    14 C
                                    2.26%     2 S              10.963  0.00    25 H
                                    2.09%     1 S             -23.977  2.00     1 O
                                    2.03%     1 P:x            -9.443  1.33     3 O
                                    1.47%     1 P:x            -5.593  0.67    13 C
                                    1.41%     1 P:x            -5.593  0.67     8 C
                                    1.39%     2 S              10.963  0.00    23 H
                                    1.02%     1 P:x            -5.593  0.67    14 C
     -10.665  2.00    40 A          9.03%     1 P:y            -9.443  1.33     7 O
                                    8.50%     1 P:y            -9.443  1.33     2 O
                                    8.02%     1 P:y            -9.443  1.33     1 O
                                    6.22%     1 P:z            -9.443  1.33     6 O
                                    5.72%     1 P:y            -9.443  1.33     6 O
                                    4.94%     1 P:z            -9.443  1.33     7 O
                                    4.22%     1 P:x            -9.443  1.33     1 O
                                    3.11%     1 S             -23.977  2.00     1 O
                                    2.90%     1 P:x            -9.443  1.33     3 O
                                    2.61%     1 S             -23.977  2.00     2 O
                                    2.52%     1 P:y            -5.593  0.67    15 C
                                    2.50%     1 P:y            -5.593  0.67    22 C
                                    2.16%     1 S              -6.379  1.00    26 H
                                    1.96%     1 P:z            -5.593  0.67    22 C
                                    1.88%     1 S             -13.825  2.00    10 C
                                    1.75%     1 P:x            -9.443  1.33     2 O
                                    1.69%     1 P:z            -5.593  0.67    19 C
                                    1.57%     1 P:x            -5.593  0.67    11 C
                                    1.36%     1 P:x            -5.593  0.67    12 C
                                    1.31%     1 P:y            -5.593  0.67     8 C
                                    1.29%     1 P:z            -5.593  0.67    17 C
                                    1.24%     1 S              -6.379  1.00    23 H
                                    1.24%     1 S             -13.825  2.00     8 C
                                    1.23%     1 P:y            -9.443  1.33     5 O
                                    1.18%     1 S             -23.977  2.00     6 O
                                    1.10%     1 P:z            -9.443  1.33     5 O
     -10.599  2.00    41 A         19.78%     1 P:y            -9.443  1.33     6 O
                                   13.80%     1 P:y            -9.443  1.33     7 O
                                    5.79%     1 P:y            -5.593  0.67    20 C
                                    4.93%     1 P:y            -9.443  1.33     2 O
                                    4.08%     1 P:z            -9.443  1.33     5 O
                                    4.07%     1 P:y            -9.443  1.33     1 O
                                    3.52%     1 P:x            -9.443  1.33     7 O
                                    3.36%     1 P:y            -5.593  0.67    22 C
                                    2.16%     1 P:x            -9.443  1.33     1 O
                                    2.09%     1 P:z            -5.593  0.67    16 C
                                    2.03%     1 P:z            -9.443  1.33     2 O
                                    1.57%     1 P:x            -5.593  0.67    21 C
                                    1.52%     1 S             -23.977  2.00     1 O
                                    1.47%     1 S             -23.977  2.00     2 O
                                    1.35%     1 P:x            -9.443  1.33     3 O
                                    1.26%     1 S              -6.379  1.00    24 H
                                    1.25%     1 P:y            -5.593  0.67    17 C
                                    1.25%     1 P:z            -5.593  0.67    11 C
                                    1.23%     1 P:z            -5.593  0.67    19 C
                                    1.20%     1 S             -13.825  2.00    10 C
                                    1.16%     1 P:z            -5.593  0.67    12 C
                                    1.10%     1 P:x            -5.593  0.67    11 C
                                    1.03%     1 P:z            -5.593  0.67    17 C
     -10.527  2.00    42 A         18.55%     1 P:z            -9.443  1.33     6 O
                                   18.26%     1 P:z            -9.443  1.33     7 O
                                    6.87%     1 P:x            -9.443  1.33     6 O
                                    5.22%     1 S             -23.977  2.00     6 O
                                    4.09%     1 S             -23.977  2.00     7 O
                                    3.71%     1 P:y            -5.593  0.67    19 C
                                    3.37%     1 P:x            -5.593  0.67    21 C
                                    2.74%     1 P:y            -5.593  0.67    17 C
                                    2.71%     1 P:y            -9.443  1.33     2 O
                                    2.51%     1 P:x            -5.593  0.67    11 C
                                    2.49%     1 P:x            -9.443  1.33     7 O
                                    2.44%     1 P:y            -5.593  0.67    11 C
                                    1.92%     1 S             -13.825  2.00    22 C
                                    1.67%     1 S              -6.379  1.00    26 H
                                    1.61%     1 P:x            -5.593  0.67    19 C
                                    1.60%     1 P:y            -5.593  0.67    22 C
                                    1.47%     1 S             -13.825  2.00    20 C
                                    1.37%     1 P:y            -5.593  0.67    21 C
                                    1.17%     1 P:z            -5.593  0.67    17 C
                                    1.12%     1 P:y            -5.593  0.67    20 C
                                    1.09%     1 P:z            -5.593  0.67    19 C
                                    1.07%     2 S              10.963  0.00    31 H
                                    1.02%     1 S             -13.825  2.00    10 C
     -10.502  2.00    43 A         21.89%     1 P:z            -9.443  1.33     5 O
                                   14.75%     1 P:z            -9.443  1.33     3 O
                                   11.35%     1 P:z            -9.443  1.33     2 O
                                   10.93%     1 P:z            -5.593  0.67    14 C
                                    9.61%     1 P:z            -5.593  0.67    16 C
                                    6.99%     1 P:z            -5.593  0.67    12 C
                                    3.68%     1 P:z            -5.593  0.67     8 C
                                    3.35%     1 P:y            -9.443  1.33     6 O
                                    3.34%     1 P:y            -9.443  1.33     7 O
                                    1.47%     1 P:z            -5.593  0.67    19 C
                                    1.32%     1 P:y            -5.593  0.67    20 C
                                    1.11%     1 P:z            -5.593  0.67    17 C
      -9.860  2.00    44 A         26.26%     1 P:z            -9.443  1.33     2 O
                                   21.37%     1 P:z            -9.443  1.33     4 O
                                   15.56%     1 P:z            -9.443  1.33     3 O
                                   10.81%     1 P:z            -5.593  0.67    13 C
                                    7.53%     1 P:z            -5.593  0.67    12 C
                                    7.46%     1 P:z            -5.593  0.67    14 C
                                    2.15%     1 P:z            -5.593  0.67    10 C
                                    1.53%     1 P:z            -5.593  0.67     9 C
                                    1.47%     1 P:z            -5.593  0.67    18 C
      -9.774  2.00    45 A         15.37%     1 P:y            -9.443  1.33     2 O
                                   12.83%     1 P:x            -9.443  1.33     3 O
                                    7.45%     1 P:y            -9.443  1.33     5 O
                                    6.47%     1 P:y            -5.593  0.67    11 C
                                    5.01%     1 P:y            -9.443  1.33     1 O
                                    4.25%     1 P:z            -9.443  1.33     7 O
                                    3.71%     1 S             -23.977  2.00     2 O
                                    3.44%     1 P:y            -5.593  0.67    19 C
                                    2.62%     1 P:y            -9.443  1.33     7 O
                                    2.17%     1 S             -23.977  2.00     3 O
                                    2.16%     1 P:y            -5.593  0.67    17 C
                                    1.98%     1 S             -23.977  2.00     5 O
                                    1.89%     1 P:x            -5.593  0.67    15 C
                                    1.88%     1 P:x            -9.443  1.33     5 O
                                    1.87%     1 P:x            -9.443  1.33     2 O
                                    1.68%     1 P:x            -5.593  0.67    18 C
                                    1.53%     1 P:y            -9.443  1.33     6 O
                                    1.52%     1 P:y            -5.593  0.67    12 C
                                    1.17%     1 P:y            -5.593  0.67    21 C
                                    1.16%     1 P:y            -5.593  0.67    10 C
                                    1.10%     2 P:y            11.759  0.00    12 C
      -9.691  2.00    46 A         24.61%     1 P:y            -9.443  1.33     5 O
                                    8.50%     1 P:z            -9.443  1.33     7 O
                                    4.99%     1 S             -23.977  2.00     5 O
                                    4.52%     1 P:y            -5.593  0.67    11 C
                                    4.27%     1 P:y            -5.593  0.67    18 C
                                    4.04%     1 P:x            -9.443  1.33     5 O
                                    3.98%     1 P:y            -9.443  1.33     7 O
                                    2.81%     1 P:z            -9.443  1.33     6 O
                                    2.57%     1 P:y            -5.593  0.67    17 C
                                    2.29%     1 P:z            -5.593  0.67    21 C
                                    2.18%     1 P:y            -5.593  0.67    19 C
                                    1.99%     1 P:x            -5.593  0.67    15 C
                                    1.81%     1 P:z            -5.593  0.67    17 C
                                    1.80%     1 P:y            -5.593  0.67    15 C
                                    1.73%     1 P:z            -5.593  0.67    22 C
                                    1.73%     2 P:y            11.759  0.00    16 C
                                    1.54%     1 P:z            -5.593  0.67    19 C
                                    1.54%     1 P:y            -5.593  0.67    16 C
                                    1.29%     1 P:z            -5.593  0.67    20 C
                                    1.25%     1 S              -6.379  1.00    23 H
                                    1.20%     1 S              -6.379  1.00    24 H
                                    1.12%     1 S             -23.977  2.00     7 O
                                    1.05%     1 P:x            -5.593  0.67    18 C
                                    1.00%     1 S              -6.379  1.00    27 H
      -9.649  2.00    47 A         13.83%     1 P:z            -9.443  1.33     6 O
                                   12.15%     1 P:y            -9.443  1.33     6 O
                                   10.82%     1 P:y            -5.593  0.67    11 C
                                   10.20%     1 P:y            -5.593  0.67    19 C
                                    6.22%     1 P:y            -5.593  0.67    21 C
                                    3.67%     1 P:x            -5.593  0.67    17 C
                                    3.60%     1 P:z            -5.593  0.67    22 C
                                    3.48%     1 P:z            -5.593  0.67    21 C
                                    2.84%     1 P:x            -9.443  1.33     7 O
                                    2.81%     1 P:x            -9.443  1.33     6 O
                                    2.35%     1 S              -6.379  1.00    27 H
                                    1.78%     1 P:z            -9.443  1.33     7 O
                                    1.77%     1 S             -23.977  2.00     6 O
                                    1.70%     1 S              -6.379  1.00    24 H
                                    1.56%     1 P:z            -5.593  0.67    20 C
                                    1.54%     1 P:y            -9.443  1.33     5 O
                                    1.46%     1 P:y            -9.443  1.33     2 O
                                    1.34%     1 P:y            -5.593  0.67    17 C
                                    1.33%     1 P:z            -5.593  0.67    17 C
                                    1.28%     1 P:z            -5.593  0.67    19 C
                                    1.26%     1 P:x            -5.593  0.67    20 C
      -9.568  2.00    48 A         13.13%     1 P:x            -9.443  1.33     3 O
                                   12.36%     1 P:y            -9.443  1.33     5 O
                                   12.15%     1 P:y            -9.443  1.33     2 O
                                    4.56%     1 P:y            -5.593  0.67    11 C
                                    4.01%     1 P:y            -5.593  0.67    19 C
                                    3.68%     1 P:z            -9.443  1.33     7 O
                                    3.47%     1 P:y            -5.593  0.67    18 C
                                    3.39%     1 P:y            -9.443  1.33     7 O
                                    3.08%     1 S             -23.977  2.00     3 O
                                    2.78%     1 P:y            -5.593  0.67    17 C
                                    2.64%     1 S             -23.977  2.00     2 O
                                    2.63%     1 P:x            -9.443  1.33     2 O
                                    2.44%     1 S             -23.977  2.00     5 O
                                    1.99%     1 P:x            -9.443  1.33     5 O
                                    1.60%     1 P:y            -9.443  1.33     1 O
                                    1.51%     1 S             -13.825  2.00     8 C
                                    1.39%     1 P:y            -5.593  0.67    21 C
                                    1.23%     1 P:y            -5.593  0.67    10 C
                                    1.04%     1 P:y            -9.443  1.33     6 O
      -9.187  2.00    49 A         28.77%     1 P:x            -9.443  1.33     3 O
                                   11.04%     1 P:y            -9.443  1.33     1 O
                                    9.96%     1 P:y            -9.443  1.33     2 O
                                    6.79%     1 P:y            -9.443  1.33     4 O
                                    4.49%     1 S             -23.977  2.00     3 O
                                    4.12%     1 P:x            -5.593  0.67     8 C
                                    4.12%     1 P:y            -5.593  0.67     8 C
                                    3.23%     1 P:x            -9.443  1.33     1 O
                                    1.92%     2 P:x            11.759  0.00    14 C
                                    1.88%     1 S             -23.977  2.00     2 O
                                    1.59%     1 S             -23.977  2.00     1 O
                                    1.55%     1 S             -23.977  2.00     4 O
                                    1.54%     1 P:y            -5.593  0.67     9 C
                                    1.38%     2 S              10.963  0.00    29 H
                                    1.25%     1 P:y            -5.593  0.67    15 C
                                    1.21%     1 P:x            -9.443  1.33     2 O
                                    1.18%     1 P:y            -5.593  0.67    10 C
                                    1.15%     1 P:y            -5.593  0.67    12 C
                                    1.07%     1 P:x            -5.593  0.67    14 C
      -8.497  2.00    50 A         17.03%     1 P:z            -5.593  0.67     9 C
                                   15.87%     1 P:z            -9.443  1.33     3 O
                                   12.89%     1 P:z            -9.443  1.33     5 O
                                   12.03%     1 P:z            -5.593  0.67    15 C
                                   11.87%     1 P:z            -5.593  0.67     8 C
                                    8.42%     1 P:z            -9.443  1.33     1 O
                                    8.39%     1 P:z            -9.443  1.33     2 O
                                    7.57%     1 P:z            -5.593  0.67    10 C
                                    4.27%     1 P:z            -9.443  1.33     4 O
      -7.580  2.00    51 A         31.53%     1 P:y            -5.593  0.67    21 C
                                   25.84%     1 P:y            -5.593  0.67    17 C
                                    9.19%     1 P:y            -5.593  0.67    19 C
                                    9.01%     1 P:y            -5.593  0.67    11 C
                                    7.71%     1 P:y            -9.443  1.33     7 O
                                    4.86%     1 P:y            -9.443  1.33     6 O
                                    3.85%     1 P:y            -5.593  0.67    22 C
                                    1.86%     1 P:y            -5.593  0.67    20 C
                                    1.31%     1 P:x            -5.593  0.67    17 C
      -7.052  2.00    52 A         22.97%     1 P:z            -5.593  0.67    18 C
                                   15.16%     1 P:z            -9.443  1.33     3 O
                                   15.07%     1 P:z            -5.593  0.67    10 C
                                   14.42%     1 P:z            -9.443  1.33     2 O
                                    7.96%     1 P:z            -9.443  1.33     5 O
                                    6.36%     1 P:z            -5.593  0.67     9 C
                                    5.08%     1 P:z            -5.593  0.67    12 C
                                    3.42%     1 P:z            -5.593  0.67    14 C
                                    3.00%     1 P:z            -5.593  0.67    16 C
                                    2.13%     1 P:z            -9.443  1.33     4 O
                                    1.12%     1 P:z            -9.443  1.33     1 O
                                    1.11%     1 P:z            -5.593  0.67    15 C
      -6.982  2.00    53 A         18.30%     1 P:x            -9.443  1.33     4 O
                                   13.69%     1 P:y            -9.443  1.33     6 O
                                   11.79%     1 P:y            -5.593  0.67    20 C
                                    8.95%     1 P:y            -5.593  0.67    22 C
                                    8.24%     1 P:y            -5.593  0.67    19 C
                                    8.09%     1 P:y            -9.443  1.33     7 O
                                    5.98%     1 P:y            -5.593  0.67    11 C
                                    5.46%     1 P:y            -9.443  1.33     4 O
                                    3.02%     1 P:y            -5.593  0.67    17 C
                                    2.18%     1 P:x            -5.593  0.67    12 C
                                    1.80%     1 P:x            -9.443  1.33     3 O
                                    1.70%     1 P:y            -5.593  0.67     8 C
                                    1.48%     1 P:x            -5.593  0.67     8 C
                                    1.38%     1 S             -13.825  2.00    12 C
      -6.884  2.00    54 A         36.23%     1 P:x            -9.443  1.33     4 O
                                    9.75%     1 P:y            -9.443  1.33     4 O
                                    6.01%     1 P:y            -5.593  0.67    22 C
                                    5.67%     1 P:y            -9.443  1.33     6 O
                                    5.44%     1 P:y            -5.593  0.67    20 C
                                    5.26%     1 P:y            -9.443  1.33     7 O
                                    5.09%     1 P:y            -5.593  0.67    11 C
                                    4.39%     1 P:y            -5.593  0.67    19 C
                                    4.03%     1 P:x            -5.593  0.67    12 C
                                    3.32%     1 P:y            -5.593  0.67     8 C
                                    2.81%     1 P:x            -9.443  1.33     3 O
                                    2.71%     1 P:x            -5.593  0.67     8 C
                                    1.67%     1 S             -13.825  2.00    12 C
                                    1.01%     1 P:y            -9.443  1.33     3 O
      -6.858  2.00    55 A         25.12%     1 P:z            -5.593  0.67     8 C
                                   19.01%     1 P:z            -9.443  1.33     5 O
                                   15.69%     1 P:z            -9.443  1.33     4 O
                                    9.70%     1 P:z            -5.593  0.67    18 C
                                    9.11%     1 P:z            -5.593  0.67    15 C
                                    8.71%     1 P:z            -5.593  0.67    16 C
                                    3.18%     1 P:z            -9.443  1.33     2 O
                                    3.05%     1 P:z            -9.443  1.33     1 O
                                    2.08%     1 P:z            -5.593  0.67    12 C
                                    1.28%     1 P:z            -9.443  1.33     3 O
                                    1.07%     1 P:z            -5.593  0.67    10 C
      -6.208  2.00    56 A         22.84%     1 P:z            -5.593  0.67    15 C
                                   12.78%     1 P:z            -9.443  1.33     3 O
                                   12.12%     1 P:z            -9.443  1.33     2 O
                                   10.76%     1 P:z            -9.443  1.33     1 O
                                    9.67%     1 P:z            -5.593  0.67    12 C
                                    9.63%     1 P:z            -5.593  0.67    18 C
                                    8.38%     1 P:z            -5.593  0.67    10 C
                                    6.36%     1 P:z            -5.593  0.67    14 C
                                    1.94%     1 P:z            -5.593  0.67     9 C
                                    1.53%     1 P:z            -5.593  0.67     8 C
                                    1.51%     1 P:z            -9.443  1.33     5 O
                                    1.39%     1 P:z            -5.593  0.67    16 C
                                    1.37%     1 P:z            -9.443  1.33     4 O
      -3.275  0.00    57 A         26.20%     1 P:z            -5.593  0.67    13 C
                                   20.99%     1 P:z            -9.443  1.33     4 O
                                   20.45%     1 P:z            -5.593  0.67    10 C
                                    8.42%     1 P:z            -5.593  0.67    14 C
                                    6.57%     1 P:z            -9.443  1.33     1 O
                                    5.67%     1 P:z            -5.593  0.67    16 C
                                    3.11%     1 P:z            -9.443  1.33     3 O
                                    2.66%     1 P:z            -5.593  0.67    12 C
                                    2.15%     1 P:z            -5.593  0.67     9 C
                                    1.91%     1 P:z            -5.593  0.67    15 C
                                    1.89%     1 P:z            -9.443  1.33     5 O
                                   -1.16%     2 P:z            21.860  0.00     4 O
                                   -1.00%     2 P:z            11.759  0.00    13 C
      -2.660  0.00    58 A         26.25%     1 P:y            -5.593  0.67    17 C
                                   20.04%     1 P:y            -5.593  0.67    22 C
                                   19.37%     1 P:y            -5.593  0.67    11 C
                                   17.44%     1 P:y            -5.593  0.67    21 C
                                    3.71%     1 S              -6.379  1.00    32 H
                                    3.18%     1 P:y            -9.443  1.33     7 O
                                    2.80%     1 S              -6.379  1.00    31 H
                                   -1.99%     2 P:y            11.759  0.00    22 C
                                   -1.90%     2 P:y            11.759  0.00    17 C
                                    1.86%     1 P:y            -5.593  0.67    10 C
                                   -1.71%     2 P:y            11.759  0.00    11 C
                                    1.68%     1 P:x            -5.593  0.67    22 C
                                    1.04%     1 P:z            -9.443  1.33     7 O
                                   -1.03%     2 P:y            11.759  0.00    21 C
      -2.477  0.00    59 A         24.91%     1 S              -6.379  1.00    31 H
                                   23.57%     1 S              -6.379  1.00    32 H
                                   10.99%     1 P:y            -5.593  0.67    20 C
                                   10.44%     1 P:y            -5.593  0.67    19 C
                                    8.53%     1 P:y            -5.593  0.67    21 C
                                    7.92%     1 P:y            -5.593  0.67    17 C
                                    4.96%     2 S              10.963  0.00    32 H
                                    4.66%     2 S              10.963  0.00    31 H
                                    3.58%     1 P:z            -9.443  1.33     7 O
                                   -2.86%     2 S              27.493  0.00     6 O
                                   -2.76%     2 S              27.493  0.00     7 O
                                    2.34%     1 P:x            -9.443  1.33     6 O
                                    1.60%     1 P:x            -5.593  0.67    22 C
                                    1.55%     1 P:y            -9.443  1.33     6 O
                                    1.26%     1 P:z            -9.443  1.33     6 O
                                   -1.13%     2 P:x            21.860  0.00     6 O
                                   -1.00%     2 P:z            21.860  0.00     7 O
      -2.311  0.00    60 A         20.02%     1 P:y            -5.593  0.67    19 C
                                   12.90%     1 P:y            -5.593  0.67    20 C
                                    8.43%     1 S              -6.379  1.00    32 H
                                    8.32%     1 S              -6.379  1.00    31 H
                                    6.66%     1 P:y            -5.593  0.67    11 C
                                    6.27%     1 P:z            -5.593  0.67     9 C
                                    6.22%     1 P:y            -5.593  0.67    22 C
                                    4.75%     1 P:y            -5.593  0.67    21 C
                                    4.20%     1 P:z            -5.593  0.67    18 C
                                    3.25%     1 P:z            -5.593  0.67    12 C
                                    2.90%     1 P:y            -9.443  1.33     6 O
                                    2.67%     1 P:z            -5.593  0.67     8 C
                                    2.60%     2 S              10.963  0.00    31 H
                                    2.57%     1 P:z            -5.593  0.67    16 C
                                    2.45%     2 S              10.963  0.00    32 H
                                   -1.63%     2 P:y            11.759  0.00    19 C
                                    1.62%     1 P:x            -5.593  0.67    20 C
                                    1.37%     1 P:y            -9.443  1.33     7 O
                                   -1.32%     2 P:y            11.759  0.00    20 C
                                    1.14%     1 P:x            -5.593  0.67    19 C
                                   -1.07%     2 S              27.493  0.00     6 O
                                   -1.07%     2 S              27.493  0.00     7 O
      -2.153  0.00    61 A         24.23%     1 P:z            -5.593  0.67     9 C
                                   17.50%     1 P:z            -5.593  0.67    18 C
                                    9.55%     1 P:z            -5.593  0.67    12 C
                                    9.49%     1 P:z            -5.593  0.67    16 C
                                    9.29%     1 P:z            -5.593  0.67     8 C
                                    6.10%     1 P:y            -5.593  0.67    19 C
                                    4.05%     1 P:y            -5.593  0.67    20 C
                                    3.84%     1 P:z            -5.593  0.67    15 C
                                    2.98%     1 P:z            -5.593  0.67    10 C
                                   -2.29%     2 P:z            11.759  0.00     9 C
                                    2.22%     1 P:y            -5.593  0.67    21 C
                                    2.14%     1 S              -6.379  1.00    32 H
                                    1.96%     1 P:z            -9.443  1.33     5 O
                                    1.86%     1 P:z            -9.443  1.33     2 O
                                    1.79%     1 S              -6.379  1.00    31 H
                                    1.75%     1 P:z            -9.443  1.33     1 O
                                    1.30%     1 P:z            -5.593  0.67    14 C
                                   -1.22%     2 P:z            11.759  0.00    18 C
                                    1.12%     1 P:y            -5.593  0.67    11 C
                                    1.02%     1 P:y            -5.593  0.67    17 C
      -1.554  0.00    62 A         28.03%     1 P:z            -5.593  0.67    14 C
                                   22.58%     1 P:z            -5.593  0.67    15 C
                                   10.03%     1 P:z            -5.593  0.67    16 C
                                    9.61%     1 P:z            -5.593  0.67     8 C
                                    8.46%     1 P:z            -5.593  0.67    10 C
                                    7.56%     1 P:z            -5.593  0.67    12 C
                                    5.95%     1 P:z            -9.443  1.33     3 O
                                    4.96%     1 P:z            -5.593  0.67     9 C
                                    3.35%     1 P:z            -9.443  1.33     1 O
                                    2.61%     1 P:z            -5.593  0.67    18 C
                                   -2.49%     2 P:z            11.759  0.00    14 C
                                    1.98%     1 P:z            -9.443  1.33     5 O
                                   -1.78%     2 P:z            11.759  0.00    15 C
                                    1.46%     1 P:z            -9.443  1.33     2 O
                                   -1.12%     2 P:z            11.759  0.00     8 C
                                    1.11%     1 P:z            -5.593  0.67    13 C
      -0.772  0.00    63 A         67.92%     1 S              -6.379  1.00    30 H
                                   12.57%     2 S              10.963  0.00    30 H
                                    6.82%     1 S              -6.379  1.00    25 H
                                   -6.43%     2 S              27.493  0.00     5 O
                                    5.93%     2 S              10.963  0.00    25 H
                                    5.31%     1 P:x            -9.443  1.33     5 O
                                   -3.51%     2 P:x            21.860  0.00     5 O
                                    2.78%     1 P:y            -5.593  0.67    16 C
                                    2.64%     1 P:y            -5.593  0.67    18 C
                                    2.52%     1 S              -6.379  1.00    28 H
                                    2.27%     2 P:y            11.759  0.00    18 C
                                   -1.96%     2 S              12.744  0.00    18 C
                                    1.84%     1 P:y            -5.593  0.67    14 C
                                   -1.55%     2 P:x            11.759  0.00    18 C
                                    1.44%     1 S             -23.977  2.00     5 O
                                   -1.34%     1 S             -13.825  2.00    16 C
                                   -1.21%     2 P:x            11.759  0.00    16 C
                                   -1.02%     2 S              12.744  0.00    16 C
      -0.569  0.00    64 A         51.68%     1 S              -6.379  1.00    28 H
                                   10.03%     2 S              10.963  0.00    28 H
                                   -6.92%     2 S              27.493  0.00     2 O
                                    6.91%     1 S              -6.379  1.00    26 H
                                    5.09%     1 S              -6.379  1.00    24 H
                                    4.19%     1 S              -6.379  1.00    30 H
                                    3.72%     1 S              -6.379  1.00    27 H
                                    3.59%     2 S              10.963  0.00    26 H
                                    3.12%     1 S             -13.825  2.00    12 C
                                    2.87%     1 P:y            -5.593  0.67    12 C
                                    2.74%     1 P:y            -9.443  1.33     2 O
                                    2.50%     2 S              10.963  0.00    24 H
                                    1.92%     1 S             -23.977  2.00     2 O
                                   -1.72%     2 P:x            21.860  0.00     2 O
                                   -1.68%     2 S              12.744  0.00    19 C
                                    1.57%     1 P:x            -9.443  1.33     2 O
                                    1.53%     1 P:y            -5.593  0.67    13 C
                                   -1.30%     2 S              12.744  0.00    11 C
                                    1.28%     2 S              10.963  0.00    27 H
                                    1.22%     1 P:x            -5.593  0.67    12 C
                                    1.10%     1 P:y            -5.593  0.67    11 C
                                    1.07%     1 P:x            -5.593  0.67    10 C
                                   -1.07%     2 S              12.744  0.00    17 C
       0.221  0.00    65 A         11.34%     1 S              -6.379  1.00    26 H
                                   10.41%     1 S              -6.379  1.00    27 H
                                    7.88%     1 P:x            -5.593  0.67     9 C
                                    6.83%     1 P:y            -5.593  0.67    10 C
                                    5.76%     1 S              -6.379  1.00    24 H
                                    5.59%     1 S             -13.825  2.00    10 C
                                   -4.64%     2 S              27.493  0.00     1 O
                                    4.56%     1 P:y            -5.593  0.67    22 C
                                    4.10%     1 P:y            -9.443  1.33     1 O
                                    3.54%     2 S              10.963  0.00    26 H
                                    3.21%     1 P:x            -5.593  0.67    10 C
                                    3.00%     1 P:x            -5.593  0.67    12 C
                                    2.96%     1 P:y            -9.443  1.33     2 O
                                    2.72%     1 S             -23.977  2.00     1 O
                                    2.53%     1 S              -6.379  1.00    28 H
                                    2.42%     1 P:y            -5.593  0.67    20 C
                                    2.18%     2 S              10.963  0.00    27 H
                                    2.06%     1 S             -13.825  2.00    12 C
                                    1.88%     1 P:y            -5.593  0.67    21 C
                                   -1.88%     2 S              12.744  0.00    19 C
                                    1.81%     1 P:x            -5.593  0.67    20 C
                                    1.73%     1 P:x            -9.443  1.33     7 O
                                   -1.71%     2 P:z            11.759  0.00    19 C
                                    1.67%     1 P:y            -5.593  0.67    12 C
                                    1.66%     1 P:z            -5.593  0.67    13 C
                                    1.66%     1 P:x            -5.593  0.67    21 C
                                    1.63%     1 P:z            -5.593  0.67    12 C
                                   -1.59%     2 S              12.744  0.00    21 C
                                    1.56%     1 P:z            -5.593  0.67    16 C
                                    1.54%     1 S             -13.825  2.00    13 C
                                   -1.49%     2 S              27.493  0.00     2 O
                                   -1.45%     2 S              12.744  0.00    17 C
                                    1.24%     2 S              10.963  0.00    24 H
                                    1.06%     1 S             -13.825  2.00    17 C
                                    1.02%     1 P:z            -5.593  0.67    18 C
       0.317  0.00    66 A         22.03%     1 P:z            -5.593  0.67    12 C
                                   19.89%     1 P:z            -5.593  0.67    13 C
                                   15.94%     1 P:z            -5.593  0.67    16 C
                                   11.63%     1 P:z            -5.593  0.67    18 C
                                    8.82%     1 P:z            -5.593  0.67    15 C
                                    8.71%     1 P:z            -5.593  0.67    10 C
                                    5.72%     1 P:z            -9.443  1.33     4 O
                                    2.85%     1 P:z            -9.443  1.33     2 O
                                   -2.81%     2 P:z            11.759  0.00    12 C
                                   -2.38%     2 P:z            11.759  0.00    16 C
                                   -2.11%     2 P:z            11.759  0.00    13 C
                                    1.98%     1 P:z            -9.443  1.33     5 O
                                    1.66%     1 P:z            -5.593  0.67     8 C
                                    1.53%     1 P:z            -5.593  0.67    14 C
                                   -1.27%     2 P:z            11.759  0.00    18 C
                                    1.20%     1 S              -6.379  1.00    26 H
                                   -1.01%     2 S              12.744  0.00    19 C
       0.652  0.00    67 A         19.83%     1 S              -6.379  1.00    27 H
                                   11.19%     1 S              -6.379  1.00    26 H
                                    6.43%     1 S              -6.379  1.00    28 H
                                    5.62%     1 S              -6.379  1.00    23 H
                                    5.50%     1 P:x            -5.593  0.67     9 C
                                    5.14%     2 S              10.963  0.00    27 H
                                    4.52%     1 S             -13.825  2.00     9 C
                                    4.22%     1 S              -6.379  1.00    25 H
                                    3.89%     1 P:x            -5.593  0.67    10 C
                                   -3.52%     2 S              12.744  0.00    21 C
                                    3.26%     1 S             -13.825  2.00    13 C
                                    2.79%     1 S             -13.825  2.00    14 C
                                    2.58%     1 P:y            -5.593  0.67    14 C
                                    2.54%     1 S             -13.825  2.00    16 C
                                   -2.49%     2 S              27.493  0.00     1 O
                                    2.44%     1 S              -6.379  1.00    29 H
                                    2.40%     1 P:y            -9.443  1.33     1 O
                                   -2.37%     2 P:z            11.759  0.00    21 C
                                    2.31%     2 S              10.963  0.00    26 H
                                    2.31%     1 P:y            -5.593  0.67    20 C
                                    2.10%     1 P:y            -5.593  0.67    21 C
                                    2.09%     1 P:y            -5.593  0.67    22 C
                                   -2.07%     2 S              12.744  0.00    19 C
                                   -2.04%     2 S              12.744  0.00    13 C
                                    2.01%     1 P:y            -5.593  0.67    10 C
                                    1.87%     1 P:x            -5.593  0.67    22 C
                                    1.78%     1 S             -23.977  2.00     1 O
                                    1.76%     1 P:x            -9.443  1.33     1 O
                                    1.38%     1 P:y            -5.593  0.67     8 C
                                    1.33%     1 P:x            -9.443  1.33     3 O
                                    1.24%     1 P:y            -9.443  1.33     5 O
                                   -1.17%     2 S              27.493  0.00     3 O
                                    1.13%     1 S             -13.825  2.00    21 C
                                   -1.00%     2 S              12.744  0.00    16 C
       0.905  0.00    68 A         19.44%     1 S              -6.379  1.00    29 H
                                   10.94%     1 S              -6.379  1.00    28 H
                                    8.93%     1 S              -6.379  1.00    25 H
                                    5.49%     1 S              -6.379  1.00    27 H
                                    5.16%     1 S              -6.379  1.00    32 H
                                   -4.27%     2 S              27.493  0.00     3 O
                                    4.26%     1 P:y            -5.593  0.67    14 C
                                    3.86%     1 S              -6.379  1.00    23 H
                                    3.54%     1 P:y            -5.593  0.67    13 C
                                    3.52%     1 S              -6.379  1.00    31 H
                                    2.96%     2 S              10.963  0.00    29 H
                                    2.93%     1 S             -13.825  2.00    14 C
                                    2.86%     1 P:x            -9.443  1.33     2 O
                                    2.76%     1 P:x            -5.593  0.67    14 C
                                    2.75%     1 P:y            -5.593  0.67     8 C
                                    2.63%     1 P:x            -9.443  1.33     3 O
                                    2.52%     1 P:x            -5.593  0.67    16 C
                                    2.36%     1 P:x            -5.593  0.67    10 C
                                    2.07%     1 P:y            -9.443  1.33     5 O
                                    2.02%     1 S             -13.825  2.00    16 C
                                   -1.81%     2 S              12.744  0.00     9 C
                                   -1.78%     2 P:x            21.860  0.00     2 O
                                    1.77%     1 S             -23.977  2.00     3 O
                                    1.65%     2 S              10.963  0.00    27 H
                                   -1.62%     2 S              10.963  0.00    25 H
                                    1.57%     1 P:x            -5.593  0.67    18 C
                                   -1.55%     2 S              12.744  0.00    21 C
                                    1.49%     2 S              10.963  0.00    28 H
                                    1.37%     2 P:y            11.759  0.00     8 C
                                    1.34%     1 S              -6.379  1.00    30 H
                                    1.25%     1 P:x            -9.443  1.33     1 O
                                    1.17%     1 S             -13.825  2.00     9 C
                                    1.14%     1 S              -6.379  1.00    26 H
                                    1.10%     1 S             -13.825  2.00    21 C
                                   -1.08%     2 S              27.493  0.00     4 O
                                    1.07%     1 P:y            -5.593  0.67    16 C
       1.117  0.00    69 A         37.20%     1 S              -6.379  1.00    31 H
                                   35.76%     1 S              -6.379  1.00    32 H
                                    6.91%     1 S              -6.379  1.00    29 H
                                   -4.70%     2 S              27.493  0.00     6 O
                                   -4.61%     2 S              27.493  0.00     7 O
                                    3.15%     1 S              -6.379  1.00    28 H
                                    2.48%     1 P:z            -5.593  0.67    20 C
                                    2.22%     1 S             -23.977  2.00     7 O
                                    2.04%     1 S             -23.977  2.00     6 O
                                    1.90%     1 P:x            -5.593  0.67    22 C
                                    1.54%     1 P:x            -9.443  1.33     6 O
                                    1.44%     1 P:z            -9.443  1.33     7 O
                                   -1.38%     2 P:x            21.860  0.00     6 O
                                    1.37%     1 S              -6.379  1.00    26 H
                                   -1.33%     2 S              27.493  0.00     3 O
                                    1.25%     1 P:y            -5.593  0.67    14 C
                                    1.25%     2 S              10.963  0.00    29 H
                                    1.14%     1 S             -13.825  2.00    22 C
                                    1.06%     1 P:y            -9.443  1.33     6 O
       1.180  0.00    70 A         22.34%     1 S              -6.379  1.00    23 H
                                   21.72%     1 S              -6.379  1.00    25 H
                                   18.44%     1 S              -6.379  1.00    29 H
                                    5.93%     2 S              10.963  0.00    25 H
                                    5.66%     1 P:y            -5.593  0.67    16 C
                                    4.26%     2 S              10.963  0.00    29 H
                                   -3.72%     2 S              12.744  0.00    18 C
                                    3.70%     2 S              10.963  0.00    23 H
                                    3.69%     1 P:y            -5.593  0.67    15 C
                                    3.50%     1 P:y            -5.593  0.67    14 C
                                   -3.24%     2 S              27.493  0.00     3 O
                                   -3.21%     2 P:x            11.759  0.00    18 C
                                    3.08%     1 S              -6.379  1.00    32 H
                                    2.94%     1 S              -6.379  1.00    24 H
                                   -2.59%     2 P:y            11.759  0.00    15 C
                                    2.36%     1 P:y            -5.593  0.67    18 C
                                    2.35%     1 S              -6.379  1.00    31 H
                                   -2.24%     2 S              12.744  0.00    15 C
                                    2.21%     1 P:x            -5.593  0.67    18 C
                                    2.12%     1 S              -6.379  1.00    27 H
                                   -1.79%     1 S             -13.825  2.00    14 C
                                    1.75%     2 P:y            11.759  0.00    18 C
                                    1.68%     1 P:y            -9.443  1.33     5 O
                                    1.61%     1 S             -13.825  2.00    18 C
                                   -1.13%     2 S              12.744  0.00    14 C
                                    1.05%     1 S             -13.825  2.00    15 C
       1.409  0.00    71 A         56.23%     1 S              -6.379  1.00    24 H
                                  -10.62%     2 P:z            11.759  0.00    17 C
                                    8.76%     2 S              10.963  0.00    24 H
                                    7.21%     1 S              -6.379  1.00    26 H
                                    7.12%     1 S              -6.379  1.00    27 H
                                    6.33%     1 P:z            -5.593  0.67    17 C
                                   -5.62%     2 S              12.744  0.00    17 C
                                    3.72%     1 S             -13.825  2.00    17 C
                                    3.32%     2 S              10.963  0.00    26 H
                                    3.24%     2 S              10.963  0.00    27 H
                                    3.15%     1 P:z            -5.593  0.67    20 C
                                    2.35%     1 P:x            -5.593  0.67    22 C
                                   -2.32%     2 P:z            11.759  0.00    21 C
                                    2.21%     1 P:z            -9.443  1.33     6 O
                                    2.06%     1 S              -6.379  1.00    28 H
                                    1.90%     1 S              -6.379  1.00    25 H
                                   -1.76%     2 P:z            11.759  0.00    19 C
                                    1.40%     1 P:x            -9.443  1.33     6 O
                                    1.38%     1 P:x            -5.593  0.67    20 C
                                    1.37%     1 P:x            -9.443  1.33     7 O
                                    1.37%     1 P:x            -5.593  0.67    10 C
                                    1.17%     1 S             -13.825  2.00    22 C
                                    1.12%     1 P:y            -5.593  0.67    20 C
                                    1.01%     1 P:z            -5.593  0.67    21 C
       1.763  0.00    72 A         15.91%     1 P:y            -5.593  0.67    22 C
                                   15.28%     1 P:y            -5.593  0.67    17 C
                                   14.38%     1 P:y            -5.593  0.67    19 C
                                   14.22%     1 P:y            -5.593  0.67    11 C
                                   12.52%     1 P:y            -5.593  0.67    21 C
                                   12.21%     1 P:y            -5.593  0.67    20 C
                                    4.39%     1 P:x            -5.593  0.67     9 C
                                   -3.25%     2 P:y            11.759  0.00    11 C
                                   -2.53%     2 P:y            11.759  0.00    19 C
                                   -2.48%     2 P:y            11.759  0.00    22 C
                                    2.28%     1 P:x            -5.593  0.67    20 C
                                    2.25%     1 S              -6.379  1.00    26 H
                                   -2.20%     2 P:y            11.759  0.00    17 C
                                   -2.02%     2 P:y            11.759  0.00    21 C
                                   -2.00%     2 P:y            11.759  0.00    20 C
                                    1.44%     1 S             -13.825  2.00    12 C
                                    1.41%     1 P:x            -9.443  1.33     7 O
                                    1.19%     1 S              -6.379  1.00    27 H
                                    1.18%     1 P:x            -5.593  0.67    15 C
                                    1.12%     1 P:x            -5.593  0.67    21 C
                                    1.08%     1 S              -6.379  1.00    31 H
                                    1.08%     1 P:y            -9.443  1.33     6 O
                                    1.08%     1 P:x            -9.443  1.33     1 O
                                   -1.02%     2 S              27.493  0.00     1 O
       2.009  0.00    73 A         43.81%     1 S              -6.379  1.00    23 H
                                   29.63%     1 S              -6.379  1.00    25 H
                                   15.36%     2 S              10.963  0.00    23 H
                                   -6.89%     2 S              12.744  0.00    15 C
                                   -6.72%     2 P:y            11.759  0.00    15 C
                                   -6.63%     2 P:x            11.759  0.00    18 C
                                    4.62%     1 P:x            -5.593  0.67    15 C
                                    3.88%     2 S              10.963  0.00    25 H
                                    3.70%     1 P:x            -5.593  0.67    18 C
                                    3.64%     1 S             -13.825  2.00    15 C
                                   -3.46%     2 P:x            11.759  0.00    15 C
                                    3.28%     1 P:y            -5.593  0.67    16 C
                                    2.48%     1 P:x            -5.593  0.67     9 C
                                   -2.31%     2 S              12.744  0.00    18 C
                                    2.14%     1 P:x            -9.443  1.33     1 O
                                    1.89%     1 S             -13.825  2.00    18 C
                                    1.67%     1 P:x            -5.593  0.67    10 C
                                    1.29%     1 P:x            -5.593  0.67    12 C
                                   -1.26%     2 S              27.493  0.00     5 O
                                    1.20%     1 S              -6.379  1.00    30 H
                                    1.10%     1 P:x            -5.593  0.67     8 C


 =======================================
 OCCUPIED-VIRTUAL DIPOLE MATRIX ELEMENTS  ***  (numeric integrals)  ***
 =======================================
  

**************************************************************************
*                                                                        *
*        EXCITATION ENERGY CALCULATION, a part of the ADF-RESPONSE code  *
*                                                                        *
*        RESPONSE, extension of the ADF program for linear and nonlinear *
*        response calculations, by:                                      *
*        S.J.A. van Gisbergen, J.G. Snijders and E.J. Baerends,          *
*                   with contributions by:                               *
*        J.A. Groeneveld, F. Kootstra, and V.P. Osinga                   *
*              version of February 1999, in ADF99                        *
*                                                                        *
*        The most extensive description of the used algorithms is        *
*        given in: S.J.A. van Gisbergen, J.G. Snijders, E.J. Baerends    *
*                  Comp. Phys. Commun. 118 (1999) p.119-138              *
*        and in: S.J.A. van Gisbergen, Ph.D. thesis Amsterdam (1998)     *
*                                                                        *
**************************************************************************


**************************************************************************
*                                                                        *
*             Data for EXCITATION program part                           *
*                                                                        *
* Relevant references are:                                               *
*   S.J.A. van Gisbergen, J.G. Snijders, E.J. Baerends,                  *
*     Comput. Phys. Commun. 118, p.119 (1999)                            *
*   S.J.A. van Gisbergen, F. Kootstra, P.R.T. Schipper, O.V. Gritsenko,  *
*   J. G. Snijders, E.J. Baerends, Phys. Rev. A57 p.2556 (1998)          *
*                                                                        *
*   Ch. Jamorski, M.E. Casida, and D.R. Salahub                          *
*        J. Chem. Phys. 104, p.5134 (1996)                               *
*   R. Bauernschmitt and R. Ahlrichs Chem. Phys. Lett. 256, p.454 (1996) *
*                                                                        *
*   Maximum number of cycles in Davidson part, ndvcyc =              200 *
*                                                                        *
*   The exchange correlation kernel f_xc which is used, is               *
*   Adiabatic LDA, which is frequency-independent.                       *
*                                                                        *
*   Tails of functions are neglected                                     *
*         tailbas =    0.1000000000E-13                                  *
*         tailfit =    0.1000000000E-13                                  *
*   Dipole-allowed irreps are = A                                        *
*                               A                                        *
*                               A                                        *
*                                                                        * 
************************************************************************** 

**************************************************************************
*                                                                        *
*   Nr of excitation energies per irrep to be calculated                 *
*   Excitations calculated with the davidson method                      *
*      10 of     7840 excitations in irrep A    column   1               *
*                                                                        *
**************************************************************************

 The Clebsch-Gordan series for each direct product
                               A
                         -------
 A * A                        X


**************************************************************************
*****  STARTING CALCULATION OF SINGLET-SINGLET EXCITATION ENERGIES  ******
**************************************************************************


Eigenvalues of small (approximate) problem
   i, eigenvalue(i) in dvdson     1    0.1310979776E+00
   i, eigenvalue(i) in dvdson     2    0.1351721240E+00
   i, eigenvalue(i) in dvdson     3    0.1355502414E+00
   i, eigenvalue(i) in dvdson     4    0.1417841657E+00
   i, eigenvalue(i) in dvdson     5    0.1449286536E+00
   i, eigenvalue(i) in dvdson     6    0.1461294836E+00
   i, eigenvalue(i) in dvdson     7    0.1548798887E+00
   i, eigenvalue(i) in dvdson     8    0.1630608181E+00
   i, eigenvalue(i) in dvdson     9    0.2000490658E+00
   i, eigenvalue(i) in dvdson    10    0.2141137574E+00
Eigenvalues of small (approximate) problem
   i, eigenvalue(i) in dvdson     1    0.1225375423E+00
   i, eigenvalue(i) in dvdson     2    0.1309790019E+00
   i, eigenvalue(i) in dvdson     3    0.1349180153E+00
   i, eigenvalue(i) in dvdson     4    0.1376256995E+00
   i, eigenvalue(i) in dvdson     5    0.1413582419E+00
   i, eigenvalue(i) in dvdson     6    0.1445350186E+00
   i, eigenvalue(i) in dvdson     7    0.1509022388E+00
   i, eigenvalue(i) in dvdson     8    0.1545659274E+00
   i, eigenvalue(i) in dvdson     9    0.1771690287E+00
   i, eigenvalue(i) in dvdson    10    0.1805368794E+00
Eigenvalues of small (approximate) problem
   i, eigenvalue(i) in dvdson     1    0.1216485522E+00
   i, eigenvalue(i) in dvdson     2    0.1309478229E+00
   i, eigenvalue(i) in dvdson     3    0.1348659001E+00
   i, eigenvalue(i) in dvdson     4    0.1375572562E+00
   i, eigenvalue(i) in dvdson     5    0.1413165297E+00
   i, eigenvalue(i) in dvdson     6    0.1443418190E+00
   i, eigenvalue(i) in dvdson     7    0.1471104834E+00
   i, eigenvalue(i) in dvdson     8    0.1544897986E+00
   i, eigenvalue(i) in dvdson     9    0.1630526500E+00
   i, eigenvalue(i) in dvdson    10    0.1671457741E+00
Eigenvalues of small (approximate) problem
   i, eigenvalue(i) in dvdson     1    0.1215369268E+00
   i, eigenvalue(i) in dvdson     2    0.1309460600E+00
   i, eigenvalue(i) in dvdson     3    0.1348617115E+00
   i, eigenvalue(i) in dvdson     4    0.1375480392E+00
   i, eigenvalue(i) in dvdson     5    0.1413112423E+00
   i, eigenvalue(i) in dvdson     6    0.1443096670E+00
   i, eigenvalue(i) in dvdson     7    0.1468119341E+00
   i, eigenvalue(i) in dvdson     8    0.1544824212E+00
   i, eigenvalue(i) in dvdson     9    0.1590293023E+00
   i, eigenvalue(i) in dvdson    10    0.1612877920E+00
Eigenvalues of small (approximate) problem
   i, eigenvalue(i) in dvdson     1    0.1215325127E+00
   i, eigenvalue(i) in dvdson     2    0.1309459458E+00
   i, eigenvalue(i) in dvdson     3    0.1348615774E+00
   i, eigenvalue(i) in dvdson     4    0.1375475379E+00
   i, eigenvalue(i) in dvdson     5    0.1413111723E+00
   i, eigenvalue(i) in dvdson     6    0.1443073076E+00
   i, eigenvalue(i) in dvdson     7    0.1467900564E+00
   i, eigenvalue(i) in dvdson     8    0.1544811757E+00
   i, eigenvalue(i) in dvdson     9    0.1569543894E+00
   i, eigenvalue(i) in dvdson    10    0.1604327915E+00
Eigenvalues of small (approximate) problem
   i, eigenvalue(i) in dvdson     1    0.1215316190E+00
   i, eigenvalue(i) in dvdson     2    0.1309459309E+00
   i, eigenvalue(i) in dvdson     3    0.1348615416E+00
   i, eigenvalue(i) in dvdson     4    0.1375474388E+00
   i, eigenvalue(i) in dvdson     5    0.1413111505E+00
   i, eigenvalue(i) in dvdson     6    0.1443068439E+00
   i, eigenvalue(i) in dvdson     7    0.1467856316E+00
   i, eigenvalue(i) in dvdson     8    0.1544804767E+00
   i, eigenvalue(i) in dvdson     9    0.1563819290E+00
   i, eigenvalue(i) in dvdson    10    0.1586912830E+00
Eigenvalues of small (approximate) problem
   i, eigenvalue(i) in dvdson     1    0.1215315628E+00
   i, eigenvalue(i) in dvdson     2    0.1309459208E+00
   i, eigenvalue(i) in dvdson     3    0.1348615351E+00
   i, eigenvalue(i) in dvdson     4    0.1375474253E+00
   i, eigenvalue(i) in dvdson     5    0.1413111394E+00
   i, eigenvalue(i) in dvdson     6    0.1443067937E+00
   i, eigenvalue(i) in dvdson     7    0.1467849754E+00
   i, eigenvalue(i) in dvdson     8    0.1544799623E+00
   i, eigenvalue(i) in dvdson     9    0.1556762931E+00
   i, eigenvalue(i) in dvdson    10    0.1583633387E+00
Eigenvalues of small (approximate) problem
   i, eigenvalue(i) in dvdson     1    0.1215315590E+00
   i, eigenvalue(i) in dvdson     2    0.1309459204E+00
   i, eigenvalue(i) in dvdson     3    0.1348615347E+00
   i, eigenvalue(i) in dvdson     4    0.1375474248E+00
   i, eigenvalue(i) in dvdson     5    0.1413111387E+00
   i, eigenvalue(i) in dvdson     6    0.1443067893E+00
   i, eigenvalue(i) in dvdson     7    0.1467848962E+00
   i, eigenvalue(i) in dvdson     8    0.1544798952E+00
   i, eigenvalue(i) in dvdson     9    0.1556309378E+00
   i, eigenvalue(i) in dvdson    10    0.1581879791E+00
Eigenvalues of small (approximate) problem
   i, eigenvalue(i) in dvdson     1    0.1215315572E+00
   i, eigenvalue(i) in dvdson     2    0.1309459203E+00
   i, eigenvalue(i) in dvdson     3    0.1348615344E+00
   i, eigenvalue(i) in dvdson     4    0.1375474244E+00
   i, eigenvalue(i) in dvdson     5    0.1413111382E+00
   i, eigenvalue(i) in dvdson     6    0.1443067860E+00
   i, eigenvalue(i) in dvdson     7    0.1467848676E+00
   i, eigenvalue(i) in dvdson     8    0.1544798688E+00
   i, eigenvalue(i) in dvdson     9    0.1556064576E+00
   i, eigenvalue(i) in dvdson    10    0.1580004758E+00
Eigenvalues of small (approximate) problem
   i, eigenvalue(i) in dvdson     1    0.1215315558E+00
   i, eigenvalue(i) in dvdson     2    0.1309459202E+00
   i, eigenvalue(i) in dvdson     3    0.1348615342E+00
   i, eigenvalue(i) in dvdson     4    0.1375474243E+00
   i, eigenvalue(i) in dvdson     5    0.1413111378E+00
   i, eigenvalue(i) in dvdson     6    0.1443067850E+00
   i, eigenvalue(i) in dvdson     7    0.1467848591E+00
   i, eigenvalue(i) in dvdson     8    0.1544798610E+00
   i, eigenvalue(i) in dvdson     9    0.1555958653E+00
   i, eigenvalue(i) in dvdson    10    0.1579464677E+00
Eigenvalues of small (approximate) problem
   i, eigenvalue(i) in dvdson     1    0.1215315556E+00
   i, eigenvalue(i) in dvdson     2    0.1309459202E+00
   i, eigenvalue(i) in dvdson     3    0.1348615341E+00
   i, eigenvalue(i) in dvdson     4    0.1375474243E+00
   i, eigenvalue(i) in dvdson     5    0.1413111376E+00
   i, eigenvalue(i) in dvdson     6    0.1443067850E+00
   i, eigenvalue(i) in dvdson     7    0.1467848590E+00
   i, eigenvalue(i) in dvdson     8    0.1544798604E+00
   i, eigenvalue(i) in dvdson     9    0.1555949900E+00
   i, eigenvalue(i) in dvdson    10    0.1579401889E+00
Eigenvalues of small (approximate) problem
   i, eigenvalue(i) in dvdson     1    0.1215315555E+00
   i, eigenvalue(i) in dvdson     2    0.1309459202E+00
   i, eigenvalue(i) in dvdson     3    0.1348615341E+00
   i, eigenvalue(i) in dvdson     4    0.1375474243E+00
   i, eigenvalue(i) in dvdson     5    0.1413111375E+00
   i, eigenvalue(i) in dvdson     6    0.1443067850E+00
   i, eigenvalue(i) in dvdson     7    0.1467848586E+00
   i, eigenvalue(i) in dvdson     8    0.1544798600E+00
   i, eigenvalue(i) in dvdson     9    0.1555946647E+00
   i, eigenvalue(i) in dvdson    10    0.1579385360E+00


**************************************************************************
*                                                                        *
*   Final excitation energies from Davidson algorithm                    *
*                                                                        *
**************************************************************************

    Number of loops in Davidson routine     =   12                    
    Number of matrix-vector multiplications =  120                    
    Type of excitations = SINGLET-SINGLET 
     

 Symmetry A    

 Excitation energies E in a.u. and eV, dE wrt prev. cycle,
 oscillator strengths f in a.u.

 no.  E/a.u.        E/eV      f           dE/a.u.
 -----------------------------------------------------
   1 0.12153      3.3070     0.56089E-01  0.25E-10       
   2 0.13095      3.5632     0.18344E-03  0.32E-11       
   3 0.13486      3.6698     0.12972E-04  0.40E-11       
   4 0.13755      3.7429     0.18109E-03  0.52E-11       
   5 0.14131      3.8453     0.76416E-04  0.35E-10       
   6 0.14431      3.9268     0.88421E-03  0.16E-10       
   7 0.14678      3.9942     0.44996E-01  0.97E-10       
   8 0.15448      4.2036     0.18226E-04  0.11E-09       
   9 0.15559      4.2339     0.11653E-01  0.10E-06       
  10 0.15794      4.2977     0.33356E-01  0.52E-06       
 
 Transition dipole moments mu (x,y,z) in a.u.
 (weak excitations are not printed)

 no.  E/eV          f                       mu (x,y,z)
 ------------------------------------------------------------------
   1  3.3070     0.56089E-01  0.78652     -0.26888     -0.36912E-01
   2  3.5632     0.18344E-03  0.40354E-01  0.20703E-01  0.66568E-02
   3  3.6698     0.12972E-04  0.29854E-02 -0.10797E-01  0.43344E-02
   4  3.7429     0.18109E-03 -0.34364E-01 -0.24126E-01 -0.14556E-01
   5  3.8453     0.76416E-04 -0.82401E-02  0.45652E-02 -0.26878E-01
   6  3.9268     0.88421E-03  0.33544E-01  0.87924E-01  0.18307E-01
   7  3.9942     0.44996E-01  0.54617      0.40174     -0.10800E-01
   8  4.2036     0.18226E-04  0.78741E-02 -0.45022E-03 -0.10713E-01
   9  4.2339     0.11653E-01  0.26717     -0.20161     -0.17701E-01
  10  4.2977     0.33356E-01  0.53330     -0.17979     -0.73428E-02
 
                                                        
 Major MO -> MO transitions for the above excitations   
                                                        
    Excitation  Occupied to virtual  Contribution       

     Nr.          orbitals           weight        contributions to     
                                     (sum=1) transition dipole moment   
                                              x       y       z       


     1:  56a       ->  57a          0.8960  1.4309 -1.3530 -0.1097
     1:  52a       ->  57a          0.0303 -0.2023 -0.0435  0.0047
     1:  55a       ->  57a          0.0230  0.1357  0.3784  0.0053
     1:  52a       ->  62a          0.0102 -0.0181  0.2717  0.0106
     1:  56a       ->  59a          0.0087  0.0125  0.0214  0.0036
     1:  55a       ->  62a          0.0075 -0.1414  0.0402  0.0084
     1:  56a       ->  62a          0.0067 -0.0676  0.0606  0.0057
     1:  50a       ->  61a          0.0034 -0.0775  0.0227  0.0038
     1:  55a       ->  61a          0.0029 -0.0354  0.0819  0.0074
     1:  50a       ->  60a          0.0009 -0.0224  0.0061  0.0023
     1:  56a       ->  66a          0.0008 -0.0103  0.0283  0.0033
     1:  44a       ->  57a          0.0008 -0.0451  0.0301  0.0033
     1:  55a       ->  60a          0.0008 -0.0090  0.0222 -0.0012
     1:  53a       ->  58a          0.0006  0.0417 -0.0060 -0.0097
     1:  54a       ->  57a          0.0005  0.0011  0.0027  0.0003
     1:  53a       ->  57a          0.0005  0.0006  0.0012  0.0018
     1:  52a       ->  61a          0.0005 -0.0086  0.0189 -0.0005
     1:  52a       ->  66a          0.0004  0.0095  0.0004  0.0003
     1:  56a       ->  58a          0.0004  0.0032  0.0028  0.0001
     1:  52a       ->  60a          0.0004 -0.0080  0.0106  0.0028


     2:  56a       ->  58a          0.9959  0.1601  0.1398  0.0044
     2:  56a       ->  61a          0.0011 -0.0569 -0.0555  0.0007
     2:  54a       ->  57a          0.0008  0.0012  0.0031  0.0003
     2:  53a       ->  57a          0.0007  0.0006  0.0013  0.0021


     3:  54a       ->  57a          0.6015  0.0344  0.0860  0.0087
     3:  53a       ->  57a          0.3862  0.0152  0.0317  0.0483
     3:  52a       ->  57a          0.0048  0.0763  0.0164 -0.0018
     3:  55a       ->  57a          0.0046 -0.0576 -0.1607 -0.0023
     3:  56a       ->  58a          0.0015 -0.0062 -0.0054 -0.0002


     4:  56a       ->  59a          0.9864 -0.1248 -0.2141 -0.0361
     4:  56a       ->  57a          0.0053  0.1032 -0.0976 -0.0079
     4:  55a       ->  57a          0.0026  0.0431  0.1201  0.0017
     4:  56a       ->  62a          0.0015 -0.0297  0.0267  0.0025
     4:  52a       ->  57a          0.0013 -0.0389 -0.0084  0.0009
     4:  56a       ->  60a          0.0007  0.0241  0.0218 -0.0009
     4:  52a       ->  62a          0.0006 -0.0041  0.0610  0.0024


     5:  53a       ->  57a          0.6056 -0.0186 -0.0388 -0.0591
     5:  54a       ->  57a          0.3905  0.0271  0.0677  0.0068
     5:  52a       ->  57a          0.0008 -0.0302 -0.0065  0.0007
     5:  51a       ->  57a          0.0005 -0.0030  0.0004  0.0014
     5:  54a       ->  59a          0.0005  0.0072 -0.0016  0.0175
     5:  54a       ->  62a          0.0003  0.0019 -0.0029  0.0012


     6:  56a       ->  60a          0.8315 -0.8402 -0.7610  0.0312
     6:  56a       ->  61a          0.0623  0.4101  0.4002 -0.0047
     6:  55a       ->  57a          0.0582  0.1982  0.5527  0.0078
     6:  52a       ->  57a          0.0411  0.2163  0.0465 -0.0050
     6:  55a       ->  61a          0.0013  0.0217 -0.0502 -0.0045
     6:  55a       ->  60a          0.0011  0.0100 -0.0248  0.0013
     6:  50a       ->  57a          0.0008 -0.0160 -0.0107  0.0004
     6:  50a       ->  62a          0.0006  0.0071 -0.0047 -0.0006
     6:  56a       ->  66a          0.0004 -0.0063  0.0172  0.0020
     6:  56a       ->  59a          0.0003 -0.0020 -0.0035 -0.0006
     6:  44a       ->  57a          0.0002  0.0234 -0.0156 -0.0017
     6:  52a       ->  66a          0.0002  0.0060  0.0002  0.0002


     7:  55a       ->  57a          0.3615  0.4896  1.3655  0.0193
     7:  52a       ->  57a          0.3540  0.6294  0.1352 -0.0145
     7:  56a       ->  61a          0.2114 -0.7490 -0.7309  0.0086
     7:  56a       ->  60a          0.0328  0.1656  0.1500 -0.0061
     7:  55a       ->  61a          0.0085  0.0549 -0.1271 -0.0115
     7:  50a       ->  57a          0.0079 -0.0494 -0.0330  0.0011
     7:  55a       ->  60a          0.0049  0.0207 -0.0512  0.0027
     7:  50a       ->  62a          0.0029  0.0159 -0.0105 -0.0013
     7:  55a       ->  59a          0.0027 -0.0136 -0.0053 -0.0039
     7:  55a       ->  62a          0.0023 -0.0707  0.0201  0.0042
     7:  56a       ->  66a          0.0014 -0.0124  0.0339  0.0040
     7:  52a       ->  62a          0.0013  0.0058 -0.0876 -0.0034
     7:  54a       ->  58a          0.0008  0.0448 -0.0117 -0.0035
     7:  52a       ->  66a          0.0007  0.0110  0.0004  0.0003
     7:  52a       ->  59a          0.0006  0.0005 -0.0029  0.0043
     7:  55a       ->  58a          0.0005  0.0049 -0.0025 -0.0004
     7:  44a       ->  57a          0.0005  0.0334 -0.0223 -0.0024
     7:  56a       ->  62a          0.0004  0.0147 -0.0131 -0.0012
     7:  55a       ->  75a          0.0003  0.0010 -0.0038  0.0005
     7:  54a       ->  57a          0.0003  0.0007  0.0017  0.0002


     8:  55a       ->  58a          0.9908 -0.2091  0.1076  0.0161
     8:  54a       ->  58a          0.0028  0.0804 -0.0210 -0.0062
     8:  52a       ->  57a          0.0023  0.0492  0.0106 -0.0011
     8:  53a       ->  58a          0.0009  0.0484 -0.0069 -0.0113
     8:  56a       ->  62a          0.0008  0.0204 -0.0183 -0.0017
     8:  55a       ->  61a          0.0006  0.0144 -0.0334 -0.0030


     9:  54a       ->  58a          0.3238 -0.8681  0.2263  0.0671
     9:  52a       ->  57a          0.2340  0.4970  0.1068 -0.0114
     9:  53a       ->  58a          0.1570  0.6212 -0.0892 -0.1450
     9:  55a       ->  57a          0.1288 -0.2838 -0.7917 -0.0112
     9:  56a       ->  62a          0.0454  0.1554 -0.1394 -0.0132
     9:  51a       ->  57a          0.0290 -0.0232  0.0030  0.0106
     9:  56a       ->  57a          0.0184  0.1814 -0.1715 -0.0139
     9:  55a       ->  59a          0.0143  0.0303  0.0117  0.0088
     9:  56a       ->  61a          0.0100  0.1582  0.1544 -0.0018
     9:  55a       ->  60a          0.0041 -0.0184  0.0456 -0.0024
     9:  44a       ->  57a          0.0038 -0.0890  0.0594  0.0065
     9:  52a       ->  59a          0.0038  0.0013 -0.0070  0.0103
     9:  55a       ->  61a          0.0034 -0.0339  0.0785  0.0071
     9:  55a       ->  62a          0.0033 -0.0829  0.0236  0.0050
     9:  52a       ->  62a          0.0024 -0.0078  0.1168  0.0046
     9:  50a       ->  57a          0.0019  0.0234  0.0157 -0.0005
     9:  54a       ->  57a          0.0018 -0.0018 -0.0044 -0.0004
     9:  53a       ->  57a          0.0018 -0.0010 -0.0020 -0.0030
     9:  52a       ->  58a          0.0015  0.0058  0.0006  0.0019
     9:  51a       ->  58a          0.0013  0.0238 -0.0053  0.0670


    10:  54a       ->  58a          0.3197  0.8561 -0.2232 -0.0661
    10:  51a       ->  57a          0.3028 -0.0743  0.0096  0.0339
    10:  52a       ->  57a          0.1067  0.3331  0.0716 -0.0077
    10:  53a       ->  58a          0.1020 -0.4969  0.0714  0.1160
    10:  55a       ->  57a          0.0634 -0.1976 -0.5512 -0.0078
    10:  56a       ->  62a          0.0259  0.1166 -0.1045 -0.0099
    10:  55a       ->  59a          0.0196  0.0352  0.0136  0.0102
    10:  56a       ->  57a          0.0115  0.1422 -0.1344 -0.0109
    10:  56a       ->  61a          0.0113  0.1670  0.1629 -0.0019
    10:  55a       ->  60a          0.0052 -0.0205  0.0507 -0.0027
    10:  55a       ->  61a          0.0034 -0.0332  0.0769  0.0069
    10:  44a       ->  57a          0.0032 -0.0808  0.0539  0.0059
    10:  54a       ->  60a          0.0029 -0.0160  0.0058  0.0497
    10:  55a       ->  62a          0.0028 -0.0760  0.0216  0.0045
    10:  55a       ->  58a          0.0022  0.0097 -0.0050 -0.0007
    10:  51a       ->  58a          0.0021 -0.0302  0.0068 -0.0849
    10:  52a       ->  59a          0.0021  0.0010 -0.0051  0.0076
    10:  52a       ->  62a          0.0019 -0.0069  0.1036  0.0040
    10:  56a       ->  60a          0.0017  0.0364  0.0329 -0.0014
    10:  54a       ->  57a          0.0010 -0.0013 -0.0033 -0.0003
 

 All SINGLET-SINGLET excitation energies 

 no.     E/a.u.        E/eV      f           tau/s        Symmetry
 ------------------------------------------------------------------
   1:     0.12153      3.30704   0.5609E-01   0.3757E-07  A           
   2:     0.13095      3.56322   0.1834E-03   0.9895E-05  A           
   3:     0.13486      3.66977   0.1297E-04   0.1319E-03  A           
   4:     0.13755      3.74286   0.1811E-03   0.9085E-05  A           
   5:     0.14131      3.84527   0.7642E-04   0.2040E-04  A           
   6:     0.14431      3.92679   0.8842E-03   0.1690E-05  A           
   7:     0.14678      3.99422   0.4500E-01   0.3210E-07  A           
   8:     0.15448      4.20361   0.1823E-04   0.7156E-04  A           
   9:     0.15559      4.23395   0.1165E-01   0.1103E-06  A           
  10:     0.15794      4.29773   0.3336E-01   0.3741E-07  A           

 tau: electric dipole radiative lifetime (in seconds)

 Unrelaxed approximate excited state dipole moments

 no.       E/eV     Excited state dipole moment (Debye)   Symmetry
 ------------------------------------------------------------------
   1:      3.30704    -2.63104    -8.74615     0.09148    A
   2:      3.56322   -20.84306    -1.69305     0.36451    A
   3:      3.66977    28.87113    -8.52023     1.02928    A
   4:      3.74286   -27.71163     0.03406    -2.96432    A
   5:      3.84527     3.82169     2.72008     0.60283    A
   6:      3.92679   -20.78855    -2.47540    -0.04028    A
   7:      3.99422    -8.51789   -10.50582     0.16595    A
   8:      4.20361   -25.04736    -3.53742     0.52523    A
   9:      4.23395    -5.58769     4.10997     0.19196    A
  10:      4.29773     0.87956     1.27751    -0.41222    A


**************************************************************************
*****  STARTING CALCULATION OF SINGLET-TRIPLET EXCITATION ENERGIES  ******
**************************************************************************


Eigenvalues of small (approximate) problem
   i, eigenvalue(i) in dvdson     1    0.1028903045E+00
   i, eigenvalue(i) in dvdson     2    0.1257482926E+00
   i, eigenvalue(i) in dvdson     3    0.1280017269E+00
   i, eigenvalue(i) in dvdson     4    0.1300982548E+00
   i, eigenvalue(i) in dvdson     5    0.1343050756E+00
   i, eigenvalue(i) in dvdson     6    0.1354025808E+00
   i, eigenvalue(i) in dvdson     7    0.1369872832E+00
   i, eigenvalue(i) in dvdson     8    0.1408498135E+00
   i, eigenvalue(i) in dvdson     9    0.1459146584E+00
   i, eigenvalue(i) in dvdson    10    0.1541705452E+00
Eigenvalues of small (approximate) problem
   i, eigenvalue(i) in dvdson     1    0.1017063473E+00
   i, eigenvalue(i) in dvdson     2    0.1243884038E+00
   i, eigenvalue(i) in dvdson     3    0.1276960474E+00
   i, eigenvalue(i) in dvdson     4    0.1300540930E+00
   i, eigenvalue(i) in dvdson     5    0.1331115063E+00
   i, eigenvalue(i) in dvdson     6    0.1352876576E+00
   i, eigenvalue(i) in dvdson     7    0.1368812911E+00
   i, eigenvalue(i) in dvdson     8    0.1397786902E+00
   i, eigenvalue(i) in dvdson     9    0.1453944544E+00
   i, eigenvalue(i) in dvdson    10    0.1503524065E+00
Eigenvalues of small (approximate) problem
   i, eigenvalue(i) in dvdson     1    0.1016919046E+00
   i, eigenvalue(i) in dvdson     2    0.1243477720E+00
   i, eigenvalue(i) in dvdson     3    0.1276956447E+00
   i, eigenvalue(i) in dvdson     4    0.1300537061E+00
   i, eigenvalue(i) in dvdson     5    0.1330885705E+00
   i, eigenvalue(i) in dvdson     6    0.1352840814E+00
   i, eigenvalue(i) in dvdson     7    0.1368743249E+00
   i, eigenvalue(i) in dvdson     8    0.1397441512E+00
   i, eigenvalue(i) in dvdson     9    0.1453705800E+00
   i, eigenvalue(i) in dvdson    10    0.1471955579E+00
Eigenvalues of small (approximate) problem
   i, eigenvalue(i) in dvdson     1    0.1016917978E+00
   i, eigenvalue(i) in dvdson     2    0.1243472129E+00
   i, eigenvalue(i) in dvdson     3    0.1276956421E+00
   i, eigenvalue(i) in dvdson     4    0.1300536974E+00
   i, eigenvalue(i) in dvdson     5    0.1330881873E+00
   i, eigenvalue(i) in dvdson     6    0.1352839290E+00
   i, eigenvalue(i) in dvdson     7    0.1368741106E+00
   i, eigenvalue(i) in dvdson     8    0.1397431076E+00
   i, eigenvalue(i) in dvdson     9    0.1453696002E+00
   i, eigenvalue(i) in dvdson    10    0.1469706542E+00
Eigenvalues of small (approximate) problem
   i, eigenvalue(i) in dvdson     1    0.1016917973E+00
   i, eigenvalue(i) in dvdson     2    0.1243472093E+00
   i, eigenvalue(i) in dvdson     3    0.1276956421E+00
   i, eigenvalue(i) in dvdson     4    0.1300536974E+00
   i, eigenvalue(i) in dvdson     5    0.1330881848E+00
   i, eigenvalue(i) in dvdson     6    0.1352839274E+00
   i, eigenvalue(i) in dvdson     7    0.1368741087E+00
   i, eigenvalue(i) in dvdson     8    0.1397430982E+00
   i, eigenvalue(i) in dvdson     9    0.1453695903E+00
   i, eigenvalue(i) in dvdson    10    0.1469675150E+00


**************************************************************************
*                                                                        *
*   Final excitation energies from Davidson algorithm                    *
*                                                                        *
**************************************************************************

    Number of loops in Davidson routine     =    5                    
    Number of matrix-vector multiplications =   50                    
    Type of excitations = SINGLET-TRIPLET 
     

 Symmetry A    

 Excitation energies E in a.u. and eV, dE wrt prev. cycle,
 oscillator strengths f in a.u.

 no.  E/a.u.        E/eV      f           dE/a.u.
 -----------------------------------------------------
   1 0.10169      2.7672      0.0000      0.10E-09       
   2 0.12435      3.3837      0.0000      0.90E-09       
   3 0.12770      3.4748      0.0000      0.49E-11       
   4 0.13005      3.5389      0.0000      0.19E-10       
   5 0.13309      3.6215      0.0000      0.68E-09       
   6 0.13528      3.6813      0.0000      0.42E-09       
   7 0.13687      3.7245      0.0000      0.52E-09       
   8 0.13974      3.8026      0.0000      0.26E-08       
   9 0.14537      3.9557      0.0000      0.29E-08       
  10 0.14697      3.9992      0.0000      0.92E-06       
 
                                                        
 Major MO -> MO transitions for the above excitations   
                                                        
    Excitation  Occupied to virtual  Contribution       

     Nr.          orbitals           weight        contributions to     
                                     (sum=1) transition dipole moment   
                                              x       y       z       


     1:  56a       ->  57a          0.9768
     1:  52a       ->  57a          0.0074
     1:  55a       ->  57a          0.0071
     1:  56a       ->  61a          0.0019
     1:  52a       ->  62a          0.0019
     1:  55a       ->  62a          0.0010
     1:  56a       ->  60a          0.0008
     1:  56a       ->  59a          0.0004
     1:  56a       ->  66a          0.0004
     1:  52a       ->  66a          0.0003


     2:  55a       ->  57a          0.8925
     2:  52a       ->  57a          0.0706
     2:  56a       ->  62a          0.0115
     2:  56a       ->  57a          0.0110
     2:  54a       ->  57a          0.0060
     2:  44a       ->  57a          0.0017
     2:  53a       ->  57a          0.0014
     2:  52a       ->  61a          0.0013
     2:  55a       ->  61a          0.0006
     2:  50a       ->  57a          0.0004
     2:  52a       ->  60a          0.0004
     2:  55a       ->  60a          0.0003
     2:  55a       ->  59a          0.0003
     2:  55a       ->  62a          0.0002


     3:  54a       ->  57a          0.8528
     3:  53a       ->  57a          0.1410
     3:  55a       ->  57a          0.0043


     4:  56a       ->  58a          0.9971
     4:  56a       ->  61a          0.0012


     5:  52a       ->  57a          0.8299
     5:  55a       ->  57a          0.0841
     5:  53a       ->  57a          0.0557
     5:  56a       ->  62a          0.0106
     5:  56a       ->  57a          0.0041
     5:  54a       ->  57a          0.0036
     5:  56a       ->  60a          0.0023
     5:  52a       ->  61a          0.0017
     5:  56a       ->  61a          0.0012
     5:  56a       ->  66a          0.0009
     5:  55a       ->  61a          0.0007
     5:  52a       ->  60a          0.0007
     5:  50a       ->  57a          0.0006
     5:  50a       ->  62a          0.0005
     5:  55a       ->  62a          0.0004
     5:  56a       ->  58a          0.0004
     5:  55a       ->  60a          0.0003
     5:  52a       ->  59a          0.0003
     5:  52a       ->  66a          0.0003


     6:  53a       ->  57a          0.7999
     6:  54a       ->  57a          0.1356
     6:  52a       ->  57a          0.0622
     6:  56a       ->  58a          0.0004


     7:  56a       ->  59a          0.9647
     7:  56a       ->  60a          0.0159
     7:  56a       ->  61a          0.0143
     7:  56a       ->  62a          0.0015
     7:  56a       ->  57a          0.0010
     7:  52a       ->  61a          0.0005
     7:  52a       ->  62a          0.0004


     8:  56a       ->  60a          0.6247
     8:  56a       ->  61a          0.3167
     8:  56a       ->  59a          0.0328
     8:  56a       ->  62a          0.0058
     8:  52a       ->  62a          0.0034
     8:  52a       ->  61a          0.0034
     8:  56a       ->  57a          0.0021
     8:  52a       ->  57a          0.0018
     8:  50a       ->  57a          0.0014
     8:  55a       ->  61a          0.0013
     8:  56a       ->  58a          0.0008
     8:  55a       ->  57a          0.0008
     8:  52a       ->  60a          0.0007
     8:  52a       ->  66a          0.0006
     8:  55a       ->  60a          0.0006
     8:  50a       ->  62a          0.0005
     8:  50a       ->  61a          0.0003
     8:  53a       ->  57a          0.0003


     9:  56a       ->  61a          0.6306
     9:  56a       ->  60a          0.3512
     9:  56a       ->  62a          0.0057
     9:  52a       ->  61a          0.0021
     9:  52a       ->  62a          0.0013
     9:  52a       ->  60a          0.0011
     9:  55a       ->  61a          0.0010
     9:  54a       ->  58a          0.0008
     9:  56a       ->  59a          0.0007
     9:  56a       ->  57a          0.0005
     9:  50a       ->  57a          0.0005
     9:  56a       ->  58a          0.0005
     9:  53a       ->  58a          0.0005
     9:  53a       ->  60a          0.0003
     9:  55a       ->  57a          0.0003
     9:  55a       ->  60a          0.0002
     9:  55a       ->  58a          0.0002
     9:  52a       ->  66a          0.0002
     9:  51a       ->  58a          0.0002
     9:  54a       ->  60a          0.0002


    10:  54a       ->  58a          0.4684
    10:  53a       ->  58a          0.3210
    10:  53a       ->  60a          0.0485
    10:  51a       ->  58a          0.0459
    10:  54a       ->  60a          0.0377
    10:  53a       ->  59a          0.0224
    10:  54a       ->  59a          0.0154
    10:  53a       ->  61a          0.0070
    10:  52a       ->  58a          0.0057
    10:  51a       ->  59a          0.0053
    10:  54a       ->  61a          0.0049
    10:  55a       ->  58a          0.0048
    10:  56a       ->  60a          0.0017
    10:  51a       ->  57a          0.0009
    10:  56a       ->  61a          0.0008
    10:  47a       ->  60a          0.0006
    10:  55a       ->  60a          0.0006
    10:  52a       ->  60a          0.0005
    10:  53a       ->  65a          0.0004
    10:  51a       ->  61a          0.0004
 

 All SINGLET-TRIPLET excitation energies 

 no.     E/a.u.        E/eV      f           tau/s        Symmetry
 ------------------------------------------------------------------
   1:     0.10169      2.76717    0.000                   A           
   2:     0.12435      3.38366    0.000                   A           
   3:     0.12770      3.47478    0.000                   A           
   4:     0.13005      3.53894    0.000                   A           
   5:     0.13309      3.62151    0.000                   A           
   6:     0.13528      3.68126    0.000                   A           
   7:     0.13687      3.72453    0.000                   A           
   8:     0.13974      3.80260    0.000                   A           
   9:     0.14537      3.95571    0.000                   A           
  10:     0.14697      3.99919    0.000                   A           

 tau: electric dipole radiative lifetime (in seconds)

 Unrelaxed approximate excited state dipole moments

 no.       E/eV     Excited state dipole moment (Debye)   Symmetry
 ------------------------------------------------------------------
   1:      2.76717     3.94372    -6.10389    -0.00560    A
   2:      3.38366     0.16118    -6.39391     0.17508    A
   3:      3.47478     3.65157     2.66663     0.38059    A
   4:      3.53894   -19.96629    -1.59991     0.40179    A
   5:      3.62151    -1.72492    -8.59414     0.28712    A
   6:      3.68126    27.91360    -8.78642     1.18731    A
   7:      3.72453   -26.11404     0.08398    -2.52791    A
   8:      3.80260    -2.35648    -0.95154    -0.53259    A
   9:      3.95571   -17.29772    -0.93537     0.04563    A
  10:      3.99919     6.59818    -3.30437     0.97398    A


 Normal termination of EXCITATION program part


 =======================================================================
 Electrostatic potential at the Nuclei due to electrons and other nuclei
 =======================================================================
  
         Atom                  Potential
         ----                  ---------
     1)   O                  22.18330079
     2)   O                  22.23345988
     3)   O                  22.25087410
     4)   O                  22.28511815
     5)   O                  22.22952644
     6)   O                  22.20821142
     7)   O                  22.20674738
     8)   C                  14.67853732
     9)   C                  14.62153524
    10)   C                  14.61768779
    11)   C                  14.66566535
    12)   C                  14.62861199
    13)   C                  14.62371159
    14)   C                  14.63071731
    15)   C                  14.70279429
    16)   C                  14.63174472
    17)   C                  14.67965630
    18)   C                  14.69936921
    19)   C                  14.68385884
    20)   C                  14.62211798
    21)   C                  14.68449557
    22)   C                  14.62175800
    23)   H                   1.03407744
    24)   H                   1.01840309
    25)   H                   1.02371762
    26)   H                   1.02749897
    27)   H                   1.02235990
    28)   H                   0.88332674
    29)   H                   0.91186154
    30)   H                   0.87795408
    31)   H                   0.85317152
    32)   H                   0.85237937
 Mulliken charges used for AMS results%charges...


    =====================
     CALCULATION RESULTS
    =====================

Energy (hartree)            -8.10162697


--------------
Atomic charges
--------------
  Index   Atom    Charge
      1      O   -0.5355
      2      O   -0.6244
      3      O   -0.6294
      4      O   -0.5612
      5      O   -0.6388
      6      O   -0.6438
      7      O   -0.6429
      8      C   -0.1486
      9      C    0.2557
     10      C    0.2085
     11      C   -0.1740
     12      C    0.2026
     13      C    0.4044
     14      C    0.2625
     15      C   -0.2443
     16      C    0.1966
     17      C   -0.2169
     18      C   -0.2997
     19      C   -0.2568
     20      C    0.1851
     21      C   -0.2585
     22      C    0.1804
     23      H    0.3692
     24      H    0.3703
     25      H    0.3460
     26      H    0.3411
     27      H    0.3501
     28      H    0.4702
     29      H    0.4502
     30      H    0.4387
     31      H    0.4213
     32      H    0.4219


Dipole moment vector    (Debye):     4.52181759   -3.19779060    0.12447105
              magnitude (Debye):     5.53969242


-----------------------
Molecular orbitals info
-----------------------
n orbitals:              196
n spin:                    1

HOMO (eV):              -6.2085
LUMO (eV):              -3.2749
HOMO-LUMO gap (eV):      2.9336

   Index   Energy (eV)    Occupation
     196       90.5524         0.000       
     195       88.8943         0.000       
     194       86.6220         0.000       
     193       79.5742         0.000       
     192       77.2834         0.000       
     191       76.9985         0.000       
     190       73.2719         0.000       
     189       71.3228         0.000       
     188       68.8261         0.000       
     187       66.6310         0.000       
     186       65.0544         0.000       
     185       64.4547         0.000       
     184       59.3497         0.000       
     183       58.8903         0.000       
     182       58.5865         0.000       
     181       56.7638         0.000       
     180       55.9437         0.000       
     179       54.5806         0.000       
     178       52.5769         0.000       
     177       51.6414         0.000       
     176       51.0015         0.000       
     175       48.9259         0.000       
     174       48.5902         0.000       
     173       47.9835         0.000       
     172       47.5662         0.000       
     171       45.0029         0.000       
     170       43.7430         0.000       
     169       43.1993         0.000       
     168       42.1982         0.000       
     167       41.6077         0.000       
     166       40.6232         0.000       
     165       39.4595         0.000       
     164       39.2600         0.000       
     163       38.8160         0.000       
     162       38.4267         0.000       
     161       37.1994         0.000       
     160       36.6429         0.000       
     159       35.5488         0.000       
     158       35.2572         0.000       
     157       34.4246         0.000       
     156       33.4591         0.000       
     155       33.0178         0.000       
     154       32.1870         0.000       
     153       31.9084         0.000       
     152       31.7567         0.000       
     151       31.1420         0.000       
     150       31.0661         0.000       
     149       30.7179         0.000       
     148       30.3035         0.000       
     147       29.4730         0.000       
     146       29.1580         0.000       
     145       28.9281         0.000       
     144       27.6444         0.000       
     143       27.2754         0.000       
     142       26.4981         0.000       
     141       26.4618         0.000       
     140       25.0948         0.000       
     139       24.4706         0.000       
     138       24.3071         0.000       
     137       23.9721         0.000       
     136       23.4922         0.000       
     135       23.1948         0.000       
     134       23.0426         0.000       
     133       22.7238         0.000       
     132       22.4666         0.000       
     131       21.9751         0.000       
     130       21.1141         0.000       
     129       19.5878         0.000       
     128       18.1624         0.000       
     127       17.9031         0.000       
     126       17.4386         0.000       
     125       17.0900         0.000       
     124       17.0102         0.000       
     123       16.7004         0.000       
     122       16.3299         0.000       
     121       16.2965         0.000       
     120       16.2027         0.000       
     119       15.8478         0.000       
     118       15.7472         0.000       
     117       15.4336         0.000       
     116       15.3837         0.000       
     115       15.1732         0.000       
     114       15.0218         0.000       
     113       14.7693         0.000       
     112       14.5699         0.000       
     111       14.3767         0.000       
     110       14.2548         0.000       
     109       14.0430         0.000       
     108       13.9166         0.000       
     107       13.8517         0.000       
     106       13.3807         0.000       
     105       13.3518         0.000       
     104       13.1381         0.000       
     103       13.0272         0.000       
     102       12.9822         0.000       
     101       12.6698         0.000       
     100       12.2704         0.000       
      99       11.7603         0.000       
      98       10.9492         0.000       
      97       10.9291         0.000       
      96       10.8184         0.000       
      95       10.1544         0.000       
      94        9.9324         0.000       
      93        9.3513         0.000       
      92        9.2201         0.000       
      91        8.7701         0.000       
      90        8.0742         0.000       
      89        7.9614         0.000       
      88        7.5231         0.000       
      87        6.7951         0.000       
      86        6.7493         0.000       
      85        6.5210         0.000       
      84        5.8868         0.000       
      83        5.5580         0.000       
      82        5.1974         0.000       
      81        4.7072         0.000       
      80        4.4030         0.000       
      79        4.3320         0.000       
      78        3.9117         0.000       
      77        2.9353         0.000       
      76        2.8473         0.000       
      75        2.6984         0.000       
      74        2.1916         0.000       
      73        2.0086         0.000       
      72        1.7633         0.000       
      71        1.4095         0.000       
      70        1.1800         0.000       
      69        1.1174         0.000       
      68        0.9051         0.000       
      67        0.6519         0.000       
      66        0.3171         0.000       
      65        0.2209         0.000       
      64       -0.5691         0.000       
      63       -0.7722         0.000       
      62       -1.5541         0.000       
      61       -2.1528         0.000       
      60       -2.3111         0.000       
      59       -2.4769         0.000       
      58       -2.6599         0.000       
      57       -3.2749         0.000 < LUMO
      56       -6.2085         2.000 < HOMO
      55       -6.8584         2.000       
      54       -6.8841         2.000       
      53       -6.9820         2.000       
      52       -7.0522         2.000       
      51       -7.5803         2.000       
      50       -8.4971         2.000       
      49       -9.1872         2.000       
      48       -9.5685         2.000       
      47       -9.6491         2.000       
      46       -9.6905         2.000       
      45       -9.7742         2.000       
      44       -9.8601         2.000       
      43      -10.5022         2.000       
      42      -10.5273         2.000       
      41      -10.5987         2.000       
      40      -10.6649         2.000       
      39      -10.9521         2.000       
      38      -10.9945         2.000       
      37      -11.1933         2.000       
      36      -11.2986         2.000       
      35      -11.3159         2.000       
      34      -11.4403         2.000       
      33      -11.9134         2.000       
      32      -12.1334         2.000       
      31      -12.4400         2.000       
      30      -12.6566         2.000       
      29      -13.1449         2.000       
      28      -13.3107         2.000       
      27      -13.5219         2.000       
      26      -13.8551         2.000       
      25      -14.2391         2.000       
      24      -14.7636         2.000       
      23      -15.1804         2.000       
      22      -15.6366         2.000       
      21      -16.1842         2.000       
      20      -16.4717         2.000       
      19      -16.7618         2.000       
      18      -17.0019         2.000       
      17      -17.2242         2.000       
      16      -17.7180         2.000       
      15      -18.3114         2.000       
      14      -19.7130         2.000       
      13      -20.0054         2.000       
      12      -20.2184         2.000       
      11      -20.7222         2.000       
      10      -21.6132         2.000       
       9      -22.8366         2.000       
       8      -23.2408         2.000       
       7      -27.3391         2.000       
       6      -27.9226         2.000       
       5      -28.2202         2.000       
       4      -28.2855         2.000       
       3      -28.4803         2.000       
       2      -29.4120         2.000       
       1      -29.4734         2.000       

AMS application finished. Exiting.
NORMAL TERMINATION
     Total cpu time:     276.05
  Total system time:       5.50
 Total elapsed time:     292.71
