# Supplementary material for: Phytochemical profiling of Vitex negundo seeds via UHPLC-QTOF-MS/MS analyses with antimicrobial evaluation and in silico targeting of DNA Gyrase B and Secreted Aspartic Proteinase 2 (SAP2)
Source: PLoS One. 2026 Mar 13;21(3):e0343965. doi: 10.1371/journal.pone.0343965 (PMC12987476; doi:10.1371/journal.pone.0343965)
Supplement: S10 Data — (ZIP) [file pone.0343965.s011.zip › PONE-D-25-51583/Vitex Raw material/DFT Vitex all data/comp16/C16.out~]

 Parallel Execution: Process Information
 ==============================================================================
 Rank   Node Name                              NodeID   MyNodeRank  NodeMaster
    0   DESKTOP-MPR8V3N                           0          0          0
    1   DESKTOP-MPR8V3N                           0          1         -1
 ==============================================================================


May use up to 3774MB of RAM as shared memory on node 0

 *******************************************************************************
 *                                                                             *
 *  --------------------------------                                           *
 *   Amsterdam Modeling Suite (AMS)              2025.104                      *
 *  --------------------------------                                           *
 *                                               r250815 2025-08-15 94ea0506   *
 *                                                                             *
 *                                                                             *
 *                              =================                              *
 *                              |               |                              *
 *                              |     A M S     |                              *
 *                              |               |                              *
 *                              =================                              *
 *                                                                             *
 *                                                                             *
 *   Online information and documentation:  https://www.scm.com/support/       *
 *   E-mail:  support@scm.com   info@scm.com                                   *
 *                                                                             *
 *   Scientific publications using AMS results must be properly referenced     *
 *   See the User Manuals (or the web site) for recommended citations          *
 *   The terms and conditions of the End User License Agreement apply to       *
 *   the use of AMS, https://www.scm.com/license-terms/                        *
 *                                                                             *
 ***********************  x86_64_windows_intel / msmpi  ************************
 
 Licensed to: Kfueit 2025-08-31 17:26:18
 SCM User ID: u30078
  
 AMS 2025.104  RunTime: Sep01-2025 20:26:02  ShM Nodes: 1  Procs: 2

 AMS jobname: ams
 AMS jobid  : 592451790

 Start   directory: C:/Users/LENOVO/Desktop/DFT3 all data/comp16/tmp..13592.0.noindex/
 Results directory: C:/Users/LENOVO/Desktop/DFT3 all data/comp16/C16.results/
 Scratch directory: C:/SCMTMP/amstmp_ams_kid0.592451790/


 Communication costs MPI_COMM_WORLD:      0.458 usec per message,   0.0050 usec per 8-byte item
 Communication costs for intra-node:      0.458 usec per message,   0.0048 usec per 8-byte item

 RNG seed: 959633524 507358384 -221554867 -1549559338 1584522545 -1645433774 -437356003 673059271


                      ************************************************************************
                      *  ADF 2025.104  RunTime: Sep01-2025 20:26:03  ShM Nodes: 1  Procs: 2  *
                      ************************************************************************
  

       ****************************
       * SINGLE POINT CALCULATION *
       ****************************
 
--------
Geometry
--------
Formula: C15H10O7
Atoms
  Index Symbol   x (angstrom)   y (angstrom)   z (angstrom)
      1      O    -0.32560000    -0.86580000    -0.12460000
      2      O     0.73200000     2.66500000    -0.06920000
      3      O    -4.41110000     1.72470000     0.16900000
      4      O    -2.04050000     2.82470000     0.08490000
      5      O    -4.55410000    -3.01850000     0.00590000
      6      O     4.72600000    -0.55430000     2.03910000
      7      O     5.96210000    -0.74550000    -0.44230000
      8      C    -2.33630000     0.48580000     0.02340000
      9      C    -1.68940000    -0.74560000    -0.05240000
     10      C     0.44170000     0.28830000    -0.10970000
     11      C     1.88800000     0.01800000    -0.19340000
     12      C    -0.05820000     1.53600000    -0.04890000
     13      C    -1.52830000     1.71490000     0.02590000
     14      C    -3.73040000     0.54740000     0.09390000
     15      C    -2.43350000    -1.92570000    -0.05880000
     16      C    -3.82560000    -1.86850000     0.01170000
     17      C     2.63650000    -0.14350000     0.97280000
     18      C    -4.47240000    -0.63430000     0.08800000
     19      C     2.50930000    -0.07660000    -1.43890000
     20      C     4.00540000    -0.39980000     0.89360000
     21      C     3.87830000    -0.33250000    -1.51810000
     22      C     4.62630000    -0.49430000    -0.35180000
     23      H    -1.93190000    -2.88830000    -0.11840000
     24      H     2.16020000    -0.07150000     1.94820000
     25      H    -5.55760000    -0.58800000     0.14280000
     26      H     1.93950000     0.04650000    -2.35670000
     27      H     4.35600000    -0.40530000    -2.49140000
     28      H     1.66750000     2.41180000    -0.12280000
     29      H    -3.79630000     2.47410000     0.17010000
     30      H    -5.49880000    -2.79370000     0.06050000
     31      H     5.66370000    -0.37510000     1.86260000
     32      H     6.27120000    -1.17000000     0.37410000
 
Total System Charge             0.00000
Bonding info available!
 
 
----------------
ADF Engine Input
----------------
 
 Basis
 Type TZP
 End
 

 Title: *** (NO TITLE) ***

 *** adf ***


 ===========================
 A T T A C H E D   F I L E S
 ===========================
  


 ===============================
 M O D E L   P A R A M E T E R S
 ===============================
  
 DENSITY FUNCTIONAL POTENTIAL (scf)
    LDA:                               VWN                                      
    Gradient Corrections:              ---                                      

 SPIN  (restricted / unrestr.)
    Molecule:                          Restricted                               
    Fragments:                         Restricted                               

 OTHER ASPECTS
    Relativistic Corrections:          scalar (ZORA,MAPA)                       

    Nuclear Charge Density Model:      Point Charge Nuclei                      
    Core Treatment:                    Frozen Orbital(s)                        

    Hyperfine or Zeeman Interaction:   ---                                      


 Fragment File(s)
 ----------------
 O:
         file : C:/Users/LENOVO/Desktop/DFT3 all data/comp16/C16.results/t21.5A6F9A78.O
         jobid: 0
         title: Oxygen (TZP, 1s frozen)
 C:
         file : C:/Users/LENOVO/Desktop/DFT3 all data/comp16/C16.results/t21.3F8F8881.C
         jobid: 0
         title: Carbon (TZP, 1s frozen)
 H:
         file : C:/Users/LENOVO/Desktop/DFT3 all data/comp16/C16.results/t21.EBA8F53.H
         jobid: 0
         title: Hydrogen (TZP)


 ===============
 G E O M E T R Y  ***  3D  Molecule  ***
 ===============
  

 ATOMS
 =====                            X Y Z                    CHARGE
                                (Angstrom)             Nucl     +Core       At.Mass
                       --------------------------    ----------------       -------
    1  O              -0.3256   -0.8658   -0.1246      8.00      6.00       15.9949
    2  O               0.7320    2.6650   -0.0692      8.00      6.00       15.9949
    3  O              -4.4111    1.7247    0.1690      8.00      6.00       15.9949
    4  O              -2.0405    2.8247    0.0849      8.00      6.00       15.9949
    5  O              -4.5541   -3.0185    0.0059      8.00      6.00       15.9949
    6  O               4.7260   -0.5543    2.0391      8.00      6.00       15.9949
    7  O               5.9621   -0.7455   -0.4423      8.00      6.00       15.9949
    8  C              -2.3363    0.4858    0.0234      6.00      4.00       12.0000
    9  C              -1.6894   -0.7456   -0.0524      6.00      4.00       12.0000
   10  C               0.4417    0.2883   -0.1097      6.00      4.00       12.0000
   11  C               1.8880    0.0180   -0.1934      6.00      4.00       12.0000
   12  C              -0.0582    1.5360   -0.0489      6.00      4.00       12.0000
   13  C              -1.5283    1.7149    0.0259      6.00      4.00       12.0000
   14  C              -3.7304    0.5474    0.0939      6.00      4.00       12.0000
   15  C              -2.4335   -1.9257   -0.0588      6.00      4.00       12.0000
   16  C              -3.8256   -1.8685    0.0117      6.00      4.00       12.0000
   17  C               2.6365   -0.1435    0.9728      6.00      4.00       12.0000
   18  C              -4.4724   -0.6343    0.0880      6.00      4.00       12.0000
   19  C               2.5093   -0.0766   -1.4389      6.00      4.00       12.0000
   20  C               4.0054   -0.3998    0.8936      6.00      4.00       12.0000
   21  C               3.8783   -0.3325   -1.5181      6.00      4.00       12.0000
   22  C               4.6263   -0.4943   -0.3518      6.00      4.00       12.0000
   23  H              -1.9319   -2.8883   -0.1184      1.00      1.00        1.0078
   24  H               2.1602   -0.0715    1.9482      1.00      1.00        1.0078
   25  H              -5.5576   -0.5880    0.1428      1.00      1.00        1.0078
   26  H               1.9395    0.0465   -2.3567      1.00      1.00        1.0078
   27  H               4.3560   -0.4053   -2.4914      1.00      1.00        1.0078
   28  H               1.6675    2.4118   -0.1228      1.00      1.00        1.0078
   29  H              -3.7963    2.4741    0.1701      1.00      1.00        1.0078
   30  H              -5.4988   -2.7937    0.0605      1.00      1.00        1.0078
   31  H               5.6637   -0.3751    1.8626      1.00      1.00        1.0078
   32  H               6.2712   -1.1700    0.3741      1.00      1.00        1.0078


 FRAGMENTS
 =========                                     Atoms in this Fragment     Cart. coord.s (Angstrom)
                                               -------------------------------------------------------
    1  O                                                 1  O           -0.3256   -0.8658   -0.1246
    2  O                                                 2  O            0.7320    2.6650   -0.0692
    3  O                                                 3  O           -4.4111    1.7247    0.1690
    4  O                                                 4  O           -2.0405    2.8247    0.0849
    5  O                                                 5  O           -4.5541   -3.0185    0.0059
    6  O                                                 6  O            4.7260   -0.5543    2.0391
    7  O                                                 7  O            5.9621   -0.7455   -0.4423
    8  C                                                 8  C           -2.3363    0.4858    0.0234
    9  C                                                 9  C           -1.6894   -0.7456   -0.0524
   10  C                                                10  C            0.4417    0.2883   -0.1097
   11  C                                                11  C            1.8880    0.0180   -0.1934
   12  C                                                12  C           -0.0582    1.5360   -0.0489
   13  C                                                13  C           -1.5283    1.7149    0.0259
   14  C                                                14  C           -3.7304    0.5474    0.0939
   15  C                                                15  C           -2.4335   -1.9257   -0.0588
   16  C                                                16  C           -3.8256   -1.8685    0.0117
   17  C                                                17  C            2.6365   -0.1435    0.9728
   18  C                                                18  C           -4.4724   -0.6343    0.0880
   19  C                                                19  C            2.5093   -0.0766   -1.4389
   20  C                                                20  C            4.0054   -0.3998    0.8936
   21  C                                                21  C            3.8783   -0.3325   -1.5181
   22  C                                                22  C            4.6263   -0.4943   -0.3518
   23  H                                                23  H           -1.9319   -2.8883   -0.1184
   24  H                                                24  H            2.1602   -0.0715    1.9482
   25  H                                                25  H           -5.5576   -0.5880    0.1428
   26  H                                                26  H            1.9395    0.0465   -2.3567
   27  H                                                27  H            4.3560   -0.4053   -2.4914
   28  H                                                28  H            1.6675    2.4118   -0.1228
   29  H                                                29  H           -3.7963    2.4741    0.1701
   30  H                                                30  H           -5.4988   -2.7937    0.0605
   31  H                                                31  H            5.6637   -0.3751    1.8626
   32  H                                                32  H            6.2712   -1.1700    0.3741


 =====================================
 S Y M M E T R Y ,   E L E C T R O N S
 =====================================
  
 Symmetry: NOSYM

 Irreducible Representations, including subspecies
 -------------------------------------------------
 A


 Configuration of Valence Electrons
 ==================================
 ( determined in the SCF procedure )

 Total:   112

 Net Charge: 0 (Nuclei minus Electrons)

 Aufbau principle for MO occupations will be applied through SCF cycle no.     150
 Thereafter, the program will assign electrons to MOs that are spatially
 similar to the occupied MOs in a "reference" cycle ("KeepOrbitals").
 The reference cycle is always the PREVIOUS cycle: it will evolve with
 the SCF procedure.
 ***************************************************************************************************


                                      ****************************************
                                      *  B U I L D : (Fragments, Functions)  *
                                      ****************************************
  


 =======
 S F O s  ***  (Symmetrized Fragment Orbitals)  ***
 =======
  
 SFOs are linear combinations of (valence) Fragment Orbitals (FOs), such that the SFOs transform as the
 irreducible representations of the (molecular) symmetry group. Each SFO is therefore characterized by
 an irrep of the molecule and by a few (or only one) generating FOs.
 The SFOs constitute a symmetry-adapted basis for the Fock matrix. The MO eigenvector coefficients in
 this basis provide a direct interpretation of the MOs in terms of Frontier Orbital Theory.

 The SFOs are combined with auxiliary Core Functions (CFs) to ensure orthogonalization on the (frozen)
 Core Orbitals (COs). The Core-orthogonalized SFOs (CSFOs) constitute the true Fock basis.

 The FOs, and hence also the (C)SFOs are combinations of the elementary basis functions (BAS). The basis
 functions that participate in the description of the SFOs depend on the irrep. The indices of the
 involved functions are printed below for each irrep.
 (The complete list of primitive basis functions is printed in another section)

 Total nr. of (C)SFOs (summation over all irreps) :   434

 NOTE: a (C)SFO that is defined as a combination of more than one FO is usually NOT normalized.


                                       === A ===
 Nr. of SFOs :  434
 Cartesian basis functions that participate in this irrep (total number =   478) :
      1    20    39    58    77    96   115   134   153   172
    191   210   229   248   267   286   305   324   343   362
    381   400     2     3     4     5     8    11     6     9
     12     7    10    13    14    15    16    17    18    19
     21    22    23    24    27    30    25    28    31    26
     29    32    33    34    35    36    37    38    40    41
     42    43    46    49    44    47    50    45    48    51
     52    53    54    55    56    57    59    60    61    62
     65    68    63    66    69    64    67    70    71    72
     73    74    75    76    78    79    80    81    84    87
     82    85    88    83    86    89    90    91    92    93
     94    95    97    98    99   100   103   106   101   104
    107   102   105   108   109   110   111   112   113   114
    116   117   118   119   122   125   120   123   126   121
    124   127   128   129   130   131   132   133   135   136
    137   138   141   144   139   142   145   140   143   146
    147   148   149   150   151   152   154   155   156   157
    160   163   158   161   164   159   162   165   166   167
    168   169   170   171   173   174   175   176   179   182
    177   180   183   178   181   184   185   186   187   188
    189   190   192   193   194   195   198   201   196   199
    202   197   200   203   204   205   206   207   208   209
    211   212   213   214   217   220   215   218   221   216
    219   222   223   224   225   226   227   228   230   231
    232   233   236   239   234   237   240   235   238   241
    242   243   244   245   246   247   249   250   251   252
    255   258   253   256   259   254   257   260   261   262
    263   264   265   266   268   269   270   271   274   277
    272   275   278   273   276   279   280   281   282   283
    284   285   287   288   289   290   293   296   291   294
    297   292   295   298   299   300   301   302   303   304
    306   307   308   309   312   315   310   313   316   311
    314   317   318   319   320   321   322   323   325   326
    327   328   331   334   329   332   335   330   333   336
    337   338   339   340   341   342   344   345   346   347
    350   353   348   351   354   349   352   355   356   357
    358   359   360   361   363   364   365   366   369   372
    367   370   373   368   371   374   375   376   377   378
    379   380   382   383   384   385   388   391   386   389
    392   387   390   393   394   395   396   397   398   399
    401   402   403   404   407   410   405   408   411   406
    409   412   413   414   415   416   417   418   419   420
    421   422   423   424   425   426   427   428   429   430
    431   432   433   434   435   436   437   438   439   440
    441   442   443   444   445   446   447   448   449   450
    451   452   453   454   455   456   457   458   459   460
    461   462   463   464   465   466   467   468   469   470
    471   472   473   474   475   476   477   478

    SFO  (index         Fragment          Generating    Expansion in Fragment Orbitals
  indx  incl.CFs)   Occup   Orb.Energy   FragmentType  Coeff.   Orbital     on Fragment
 --------------------------------------------------------------------------------------
     1      23      2.000      -0.876 au  O             1.00      1 S               1
                        (     -23.825 eV)
     2      24       --         0.902 au  O             1.00      2 S               1
                        (      24.547 eV)
     3      25       --        29.763 au  O             1.00      3 S               1
                        (     809.879 eV)
     4      26      1.333      -0.341 au  O             1.00      1 P:x             1
                        (      -9.272 eV)
     5      27       --         0.347 au  O             1.00      2 P:x             1
                        (       9.443 eV)
     6      28       --         3.811 au  O             1.00      3 P:x             1
                        (     103.708 eV)
     7      29      1.333      -0.341 au  O             1.00      1 P:y             1
                        (      -9.272 eV)
     8      30       --         0.347 au  O             1.00      2 P:y             1
                        (       9.443 eV)
     9      31       --         3.811 au  O             1.00      3 P:y             1
                        (     103.708 eV)
    10      32      1.333      -0.341 au  O             1.00      1 P:z             1
                        (      -9.272 eV)
    11      33       --         0.347 au  O             1.00      2 P:z             1
                        (       9.443 eV)
    12      34       --         3.811 au  O             1.00      3 P:z             1
                        (     103.708 eV)
    13      35       --         1.059 au  O             1.00      1 D:z2            1
                        (      28.821 eV)
    14      36       --         1.059 au  O             1.00      1 D:x2-y2         1
                        (      28.821 eV)
    15      37       --         1.059 au  O             1.00      1 D:xy            1
                        (      28.821 eV)
    16      38       --         1.059 au  O             1.00      1 D:xz            1
                        (      28.821 eV)
    17      39       --         1.059 au  O             1.00      1 D:yz            1
                        (      28.821 eV)
    18      40      2.000      -0.876 au  O             1.00      1 S               2
                        (     -23.825 eV)
    19      41       --         0.902 au  O             1.00      2 S               2
                        (      24.547 eV)
    20      42       --        29.763 au  O             1.00      3 S               2
                        (     809.879 eV)
    21      43      1.333      -0.341 au  O             1.00      1 P:x             2
                        (      -9.272 eV)
    22      44       --         0.347 au  O             1.00      2 P:x             2
                        (       9.443 eV)
    23      45       --         3.811 au  O             1.00      3 P:x             2
                        (     103.708 eV)
    24      46      1.333      -0.341 au  O             1.00      1 P:y             2
                        (      -9.272 eV)
    25      47       --         0.347 au  O             1.00      2 P:y             2
                        (       9.443 eV)
    26      48       --         3.811 au  O             1.00      3 P:y             2
                        (     103.708 eV)
    27      49      1.333      -0.341 au  O             1.00      1 P:z             2
                        (      -9.272 eV)
    28      50       --         0.347 au  O             1.00      2 P:z             2
                        (       9.443 eV)
    29      51       --         3.811 au  O             1.00      3 P:z             2
                        (     103.708 eV)
    30      52       --         1.059 au  O             1.00      1 D:z2            2
                        (      28.821 eV)
    31      53       --         1.059 au  O             1.00      1 D:x2-y2         2
                        (      28.821 eV)
    32      54       --         1.059 au  O             1.00      1 D:xy            2
                        (      28.821 eV)
    33      55       --         1.059 au  O             1.00      1 D:xz            2
                        (      28.821 eV)
    34      56       --         1.059 au  O             1.00      1 D:yz            2
                        (      28.821 eV)
    35      57      2.000      -0.876 au  O             1.00      1 S               3
                        (     -23.825 eV)
    36      58       --         0.902 au  O             1.00      2 S               3
                        (      24.547 eV)
    37      59       --        29.763 au  O             1.00      3 S               3
                        (     809.879 eV)
    38      60      1.333      -0.341 au  O             1.00      1 P:x             3
                        (      -9.272 eV)
    39      61       --         0.347 au  O             1.00      2 P:x             3
                        (       9.443 eV)
    40      62       --         3.811 au  O             1.00      3 P:x             3
                        (     103.708 eV)
    41      63      1.333      -0.341 au  O             1.00      1 P:y             3
                        (      -9.272 eV)
    42      64       --         0.347 au  O             1.00      2 P:y             3
                        (       9.443 eV)
    43      65       --         3.811 au  O             1.00      3 P:y             3
                        (     103.708 eV)
    44      66      1.333      -0.341 au  O             1.00      1 P:z             3
                        (      -9.272 eV)
    45      67       --         0.347 au  O             1.00      2 P:z             3
                        (       9.443 eV)
    46      68       --         3.811 au  O             1.00      3 P:z             3
                        (     103.708 eV)
    47      69       --         1.059 au  O             1.00      1 D:z2            3
                        (      28.821 eV)
    48      70       --         1.059 au  O             1.00      1 D:x2-y2         3
                        (      28.821 eV)
    49      71       --         1.059 au  O             1.00      1 D:xy            3
                        (      28.821 eV)
    50      72       --         1.059 au  O             1.00      1 D:xz            3
                        (      28.821 eV)
    51      73       --         1.059 au  O             1.00      1 D:yz            3
                        (      28.821 eV)
    52      74      2.000      -0.876 au  O             1.00      1 S               4
                        (     -23.825 eV)
    53      75       --         0.902 au  O             1.00      2 S               4
                        (      24.547 eV)
    54      76       --        29.763 au  O             1.00      3 S               4
                        (     809.879 eV)
    55      77      1.333      -0.341 au  O             1.00      1 P:x             4
                        (      -9.272 eV)
    56      78       --         0.347 au  O             1.00      2 P:x             4
                        (       9.443 eV)
    57      79       --         3.811 au  O             1.00      3 P:x             4
                        (     103.708 eV)
    58      80      1.333      -0.341 au  O             1.00      1 P:y             4
                        (      -9.272 eV)
    59      81       --         0.347 au  O             1.00      2 P:y             4
                        (       9.443 eV)
    60      82       --         3.811 au  O             1.00      3 P:y             4
                        (     103.708 eV)
    61      83      1.333      -0.341 au  O             1.00      1 P:z             4
                        (      -9.272 eV)
    62      84       --         0.347 au  O             1.00      2 P:z             4
                        (       9.443 eV)
    63      85       --         3.811 au  O             1.00      3 P:z             4
                        (     103.708 eV)
    64      86       --         1.059 au  O             1.00      1 D:z2            4
                        (      28.821 eV)
    65      87       --         1.059 au  O             1.00      1 D:x2-y2         4
                        (      28.821 eV)
    66      88       --         1.059 au  O             1.00      1 D:xy            4
                        (      28.821 eV)
    67      89       --         1.059 au  O             1.00      1 D:xz            4
                        (      28.821 eV)
    68      90       --         1.059 au  O             1.00      1 D:yz            4
                        (      28.821 eV)
    69      91      2.000      -0.876 au  O             1.00      1 S               5
                        (     -23.825 eV)
    70      92       --         0.902 au  O             1.00      2 S               5
                        (      24.547 eV)
    71      93       --        29.763 au  O             1.00      3 S               5
                        (     809.879 eV)
    72      94      1.333      -0.341 au  O             1.00      1 P:x             5
                        (      -9.272 eV)
    73      95       --         0.347 au  O             1.00      2 P:x             5
                        (       9.443 eV)
    74      96       --         3.811 au  O             1.00      3 P:x             5
                        (     103.708 eV)
    75      97      1.333      -0.341 au  O             1.00      1 P:y             5
                        (      -9.272 eV)
    76      98       --         0.347 au  O             1.00      2 P:y             5
                        (       9.443 eV)
    77      99       --         3.811 au  O             1.00      3 P:y             5
                        (     103.708 eV)
    78     100      1.333      -0.341 au  O             1.00      1 P:z             5
                        (      -9.272 eV)
    79     101       --         0.347 au  O             1.00      2 P:z             5
                        (       9.443 eV)
    80     102       --         3.811 au  O             1.00      3 P:z             5
                        (     103.708 eV)
    81     103       --         1.059 au  O             1.00      1 D:z2            5
                        (      28.821 eV)
    82     104       --         1.059 au  O             1.00      1 D:x2-y2         5
                        (      28.821 eV)
    83     105       --         1.059 au  O             1.00      1 D:xy            5
                        (      28.821 eV)
    84     106       --         1.059 au  O             1.00      1 D:xz            5
                        (      28.821 eV)
    85     107       --         1.059 au  O             1.00      1 D:yz            5
                        (      28.821 eV)
    86     108      2.000      -0.876 au  O             1.00      1 S               6
                        (     -23.825 eV)
    87     109       --         0.902 au  O             1.00      2 S               6
                        (      24.547 eV)
    88     110       --        29.763 au  O             1.00      3 S               6
                        (     809.879 eV)
    89     111      1.333      -0.341 au  O             1.00      1 P:x             6
                        (      -9.272 eV)
    90     112       --         0.347 au  O             1.00      2 P:x             6
                        (       9.443 eV)
    91     113       --         3.811 au  O             1.00      3 P:x             6
                        (     103.708 eV)
    92     114      1.333      -0.341 au  O             1.00      1 P:y             6
                        (      -9.272 eV)
    93     115       --         0.347 au  O             1.00      2 P:y             6
                        (       9.443 eV)
    94     116       --         3.811 au  O             1.00      3 P:y             6
                        (     103.708 eV)
    95     117      1.333      -0.341 au  O             1.00      1 P:z             6
                        (      -9.272 eV)
    96     118       --         0.347 au  O             1.00      2 P:z             6
                        (       9.443 eV)
    97     119       --         3.811 au  O             1.00      3 P:z             6
                        (     103.708 eV)
    98     120       --         1.059 au  O             1.00      1 D:z2            6
                        (      28.821 eV)
    99     121       --         1.059 au  O             1.00      1 D:x2-y2         6
                        (      28.821 eV)
   100     122       --         1.059 au  O             1.00      1 D:xy            6
                        (      28.821 eV)
   101     123       --         1.059 au  O             1.00      1 D:xz            6
                        (      28.821 eV)
   102     124       --         1.059 au  O             1.00      1 D:yz            6
                        (      28.821 eV)
   103     125      2.000      -0.876 au  O             1.00      1 S               7
                        (     -23.825 eV)
   104     126       --         0.902 au  O             1.00      2 S               7
                        (      24.547 eV)
   105     127       --        29.763 au  O             1.00      3 S               7
                        (     809.879 eV)
   106     128      1.333      -0.341 au  O             1.00      1 P:x             7
                        (      -9.272 eV)
   107     129       --         0.347 au  O             1.00      2 P:x             7
                        (       9.443 eV)
   108     130       --         3.811 au  O             1.00      3 P:x             7
                        (     103.708 eV)
   109     131      1.333      -0.341 au  O             1.00      1 P:y             7
                        (      -9.272 eV)
   110     132       --         0.347 au  O             1.00      2 P:y             7
                        (       9.443 eV)
   111     133       --         3.811 au  O             1.00      3 P:y             7
                        (     103.708 eV)
   112     134      1.333      -0.341 au  O             1.00      1 P:z             7
                        (      -9.272 eV)
   113     135       --         0.347 au  O             1.00      2 P:z             7
                        (       9.443 eV)
   114     136       --         3.811 au  O             1.00      3 P:z             7
                        (     103.708 eV)
   115     137       --         1.059 au  O             1.00      1 D:z2            7
                        (      28.821 eV)
   116     138       --         1.059 au  O             1.00      1 D:x2-y2         7
                        (      28.821 eV)
   117     139       --         1.059 au  O             1.00      1 D:xy            7
                        (      28.821 eV)
   118     140       --         1.059 au  O             1.00      1 D:xz            7
                        (      28.821 eV)
   119     141       --         1.059 au  O             1.00      1 D:yz            7
                        (      28.821 eV)
   120     142      2.000      -0.503 au  C             1.00      1 S               8
                        (     -13.685 eV)
   121     143       --         0.430 au  C             1.00      2 S               8
                        (      11.701 eV)
   122     144       --        10.017 au  C             1.00      3 S               8
                        (     272.569 eV)
   123     145      0.667      -0.201 au  C             1.00      1 P:x             8
                        (      -5.458 eV)
   124     146       --         0.168 au  C             1.00      2 P:x             8
                        (       4.576 eV)
   125     147       --         2.007 au  C             1.00      3 P:x             8
                        (      54.616 eV)
   126     148      0.667      -0.201 au  C             1.00      1 P:y             8
                        (      -5.458 eV)
   127     149       --         0.168 au  C             1.00      2 P:y             8
                        (       4.576 eV)
   128     150       --         2.007 au  C             1.00      3 P:y             8
                        (      54.616 eV)
   129     151      0.667      -0.201 au  C             1.00      1 P:z             8
                        (      -5.458 eV)
   130     152       --         0.168 au  C             1.00      2 P:z             8
                        (       4.576 eV)
   131     153       --         2.007 au  C             1.00      3 P:z             8
                        (      54.616 eV)
   132     154       --         1.235 au  C             1.00      1 D:z2            8
                        (      33.595 eV)
   133     155       --         1.235 au  C             1.00      1 D:x2-y2         8
                        (      33.595 eV)
   134     156       --         1.235 au  C             1.00      1 D:xy            8
                        (      33.595 eV)
   135     157       --         1.235 au  C             1.00      1 D:xz            8
                        (      33.595 eV)
   136     158       --         1.235 au  C             1.00      1 D:yz            8
                        (      33.595 eV)
   137     159      2.000      -0.503 au  C             1.00      1 S               9
                        (     -13.685 eV)
   138     160       --         0.430 au  C             1.00      2 S               9
                        (      11.701 eV)
   139     161       --        10.017 au  C             1.00      3 S               9
                        (     272.569 eV)
   140     162      0.667      -0.201 au  C             1.00      1 P:x             9
                        (      -5.458 eV)
   141     163       --         0.168 au  C             1.00      2 P:x             9
                        (       4.576 eV)
   142     164       --         2.007 au  C             1.00      3 P:x             9
                        (      54.616 eV)
   143     165      0.667      -0.201 au  C             1.00      1 P:y             9
                        (      -5.458 eV)
   144     166       --         0.168 au  C             1.00      2 P:y             9
                        (       4.576 eV)
   145     167       --         2.007 au  C             1.00      3 P:y             9
                        (      54.616 eV)
   146     168      0.667      -0.201 au  C             1.00      1 P:z             9
                        (      -5.458 eV)
   147     169       --         0.168 au  C             1.00      2 P:z             9
                        (       4.576 eV)
   148     170       --         2.007 au  C             1.00      3 P:z             9
                        (      54.616 eV)
   149     171       --         1.235 au  C             1.00      1 D:z2            9
                        (      33.595 eV)
   150     172       --         1.235 au  C             1.00      1 D:x2-y2         9
                        (      33.595 eV)
   151     173       --         1.235 au  C             1.00      1 D:xy            9
                        (      33.595 eV)
   152     174       --         1.235 au  C             1.00      1 D:xz            9
                        (      33.595 eV)
   153     175       --         1.235 au  C             1.00      1 D:yz            9
                        (      33.595 eV)
   154     176      2.000      -0.503 au  C             1.00      1 S              10
                        (     -13.685 eV)
   155     177       --         0.430 au  C             1.00      2 S              10
                        (      11.701 eV)
   156     178       --        10.017 au  C             1.00      3 S              10
                        (     272.569 eV)
   157     179      0.667      -0.201 au  C             1.00      1 P:x            10
                        (      -5.458 eV)
   158     180       --         0.168 au  C             1.00      2 P:x            10
                        (       4.576 eV)
   159     181       --         2.007 au  C             1.00      3 P:x            10
                        (      54.616 eV)
   160     182      0.667      -0.201 au  C             1.00      1 P:y            10
                        (      -5.458 eV)
   161     183       --         0.168 au  C             1.00      2 P:y            10
                        (       4.576 eV)
   162     184       --         2.007 au  C             1.00      3 P:y            10
                        (      54.616 eV)
   163     185      0.667      -0.201 au  C             1.00      1 P:z            10
                        (      -5.458 eV)
   164     186       --         0.168 au  C             1.00      2 P:z            10
                        (       4.576 eV)
   165     187       --         2.007 au  C             1.00      3 P:z            10
                        (      54.616 eV)
   166     188       --         1.235 au  C             1.00      1 D:z2           10
                        (      33.595 eV)
   167     189       --         1.235 au  C             1.00      1 D:x2-y2        10
                        (      33.595 eV)
   168     190       --         1.235 au  C             1.00      1 D:xy           10
                        (      33.595 eV)
   169     191       --         1.235 au  C             1.00      1 D:xz           10
                        (      33.595 eV)
   170     192       --         1.235 au  C             1.00      1 D:yz           10
                        (      33.595 eV)
   171     193      2.000      -0.503 au  C             1.00      1 S              11
                        (     -13.685 eV)
   172     194       --         0.430 au  C             1.00      2 S              11
                        (      11.701 eV)
   173     195       --        10.017 au  C             1.00      3 S              11
                        (     272.569 eV)
   174     196      0.667      -0.201 au  C             1.00      1 P:x            11
                        (      -5.458 eV)
   175     197       --         0.168 au  C             1.00      2 P:x            11
                        (       4.576 eV)
   176     198       --         2.007 au  C             1.00      3 P:x            11
                        (      54.616 eV)
   177     199      0.667      -0.201 au  C             1.00      1 P:y            11
                        (      -5.458 eV)
   178     200       --         0.168 au  C             1.00      2 P:y            11
                        (       4.576 eV)
   179     201       --         2.007 au  C             1.00      3 P:y            11
                        (      54.616 eV)
   180     202      0.667      -0.201 au  C             1.00      1 P:z            11
                        (      -5.458 eV)
   181     203       --         0.168 au  C             1.00      2 P:z            11
                        (       4.576 eV)
   182     204       --         2.007 au  C             1.00      3 P:z            11
                        (      54.616 eV)
   183     205       --         1.235 au  C             1.00      1 D:z2           11
                        (      33.595 eV)
   184     206       --         1.235 au  C             1.00      1 D:x2-y2        11
                        (      33.595 eV)
   185     207       --         1.235 au  C             1.00      1 D:xy           11
                        (      33.595 eV)
   186     208       --         1.235 au  C             1.00      1 D:xz           11
                        (      33.595 eV)
   187     209       --         1.235 au  C             1.00      1 D:yz           11
                        (      33.595 eV)
   188     210      2.000      -0.503 au  C             1.00      1 S              12
                        (     -13.685 eV)
   189     211       --         0.430 au  C             1.00      2 S              12
                        (      11.701 eV)
   190     212       --        10.017 au  C             1.00      3 S              12
                        (     272.569 eV)
   191     213      0.667      -0.201 au  C             1.00      1 P:x            12
                        (      -5.458 eV)
   192     214       --         0.168 au  C             1.00      2 P:x            12
                        (       4.576 eV)
   193     215       --         2.007 au  C             1.00      3 P:x            12
                        (      54.616 eV)
   194     216      0.667      -0.201 au  C             1.00      1 P:y            12
                        (      -5.458 eV)
   195     217       --         0.168 au  C             1.00      2 P:y            12
                        (       4.576 eV)
   196     218       --         2.007 au  C             1.00      3 P:y            12
                        (      54.616 eV)
   197     219      0.667      -0.201 au  C             1.00      1 P:z            12
                        (      -5.458 eV)
   198     220       --         0.168 au  C             1.00      2 P:z            12
                        (       4.576 eV)
   199     221       --         2.007 au  C             1.00      3 P:z            12
                        (      54.616 eV)
   200     222       --         1.235 au  C             1.00      1 D:z2           12
                        (      33.595 eV)
   201     223       --         1.235 au  C             1.00      1 D:x2-y2        12
                        (      33.595 eV)
   202     224       --         1.235 au  C             1.00      1 D:xy           12
                        (      33.595 eV)
   203     225       --         1.235 au  C             1.00      1 D:xz           12
                        (      33.595 eV)
   204     226       --         1.235 au  C             1.00      1 D:yz           12
                        (      33.595 eV)
   205     227      2.000      -0.503 au  C             1.00      1 S              13
                        (     -13.685 eV)
   206     228       --         0.430 au  C             1.00      2 S              13
                        (      11.701 eV)
   207     229       --        10.017 au  C             1.00      3 S              13
                        (     272.569 eV)
   208     230      0.667      -0.201 au  C             1.00      1 P:x            13
                        (      -5.458 eV)
   209     231       --         0.168 au  C             1.00      2 P:x            13
                        (       4.576 eV)
   210     232       --         2.007 au  C             1.00      3 P:x            13
                        (      54.616 eV)
   211     233      0.667      -0.201 au  C             1.00      1 P:y            13
                        (      -5.458 eV)
   212     234       --         0.168 au  C             1.00      2 P:y            13
                        (       4.576 eV)
   213     235       --         2.007 au  C             1.00      3 P:y            13
                        (      54.616 eV)
   214     236      0.667      -0.201 au  C             1.00      1 P:z            13
                        (      -5.458 eV)
   215     237       --         0.168 au  C             1.00      2 P:z            13
                        (       4.576 eV)
   216     238       --         2.007 au  C             1.00      3 P:z            13
                        (      54.616 eV)
   217     239       --         1.235 au  C             1.00      1 D:z2           13
                        (      33.595 eV)
   218     240       --         1.235 au  C             1.00      1 D:x2-y2        13
                        (      33.595 eV)
   219     241       --         1.235 au  C             1.00      1 D:xy           13
                        (      33.595 eV)
   220     242       --         1.235 au  C             1.00      1 D:xz           13
                        (      33.595 eV)
   221     243       --         1.235 au  C             1.00      1 D:yz           13
                        (      33.595 eV)
   222     244      2.000      -0.503 au  C             1.00      1 S              14
                        (     -13.685 eV)
   223     245       --         0.430 au  C             1.00      2 S              14
                        (      11.701 eV)
   224     246       --        10.017 au  C             1.00      3 S              14
                        (     272.569 eV)
   225     247      0.667      -0.201 au  C             1.00      1 P:x            14
                        (      -5.458 eV)
   226     248       --         0.168 au  C             1.00      2 P:x            14
                        (       4.576 eV)
   227     249       --         2.007 au  C             1.00      3 P:x            14
                        (      54.616 eV)
   228     250      0.667      -0.201 au  C             1.00      1 P:y            14
                        (      -5.458 eV)
   229     251       --         0.168 au  C             1.00      2 P:y            14
                        (       4.576 eV)
   230     252       --         2.007 au  C             1.00      3 P:y            14
                        (      54.616 eV)
   231     253      0.667      -0.201 au  C             1.00      1 P:z            14
                        (      -5.458 eV)
   232     254       --         0.168 au  C             1.00      2 P:z            14
                        (       4.576 eV)
   233     255       --         2.007 au  C             1.00      3 P:z            14
                        (      54.616 eV)
   234     256       --         1.235 au  C             1.00      1 D:z2           14
                        (      33.595 eV)
   235     257       --         1.235 au  C             1.00      1 D:x2-y2        14
                        (      33.595 eV)
   236     258       --         1.235 au  C             1.00      1 D:xy           14
                        (      33.595 eV)
   237     259       --         1.235 au  C             1.00      1 D:xz           14
                        (      33.595 eV)
   238     260       --         1.235 au  C             1.00      1 D:yz           14
                        (      33.595 eV)
   239     261      2.000      -0.503 au  C             1.00      1 S              15
                        (     -13.685 eV)
   240     262       --         0.430 au  C             1.00      2 S              15
                        (      11.701 eV)
   241     263       --        10.017 au  C             1.00      3 S              15
                        (     272.569 eV)
   242     264      0.667      -0.201 au  C             1.00      1 P:x            15
                        (      -5.458 eV)
   243     265       --         0.168 au  C             1.00      2 P:x            15
                        (       4.576 eV)
   244     266       --         2.007 au  C             1.00      3 P:x            15
                        (      54.616 eV)
   245     267      0.667      -0.201 au  C             1.00      1 P:y            15
                        (      -5.458 eV)
   246     268       --         0.168 au  C             1.00      2 P:y            15
                        (       4.576 eV)
   247     269       --         2.007 au  C             1.00      3 P:y            15
                        (      54.616 eV)
   248     270      0.667      -0.201 au  C             1.00      1 P:z            15
                        (      -5.458 eV)
   249     271       --         0.168 au  C             1.00      2 P:z            15
                        (       4.576 eV)
   250     272       --         2.007 au  C             1.00      3 P:z            15
                        (      54.616 eV)
   251     273       --         1.235 au  C             1.00      1 D:z2           15
                        (      33.595 eV)
   252     274       --         1.235 au  C             1.00      1 D:x2-y2        15
                        (      33.595 eV)
   253     275       --         1.235 au  C             1.00      1 D:xy           15
                        (      33.595 eV)
   254     276       --         1.235 au  C             1.00      1 D:xz           15
                        (      33.595 eV)
   255     277       --         1.235 au  C             1.00      1 D:yz           15
                        (      33.595 eV)
   256     278      2.000      -0.503 au  C             1.00      1 S              16
                        (     -13.685 eV)
   257     279       --         0.430 au  C             1.00      2 S              16
                        (      11.701 eV)
   258     280       --        10.017 au  C             1.00      3 S              16
                        (     272.569 eV)
   259     281      0.667      -0.201 au  C             1.00      1 P:x            16
                        (      -5.458 eV)
   260     282       --         0.168 au  C             1.00      2 P:x            16
                        (       4.576 eV)
   261     283       --         2.007 au  C             1.00      3 P:x            16
                        (      54.616 eV)
   262     284      0.667      -0.201 au  C             1.00      1 P:y            16
                        (      -5.458 eV)
   263     285       --         0.168 au  C             1.00      2 P:y            16
                        (       4.576 eV)
   264     286       --         2.007 au  C             1.00      3 P:y            16
                        (      54.616 eV)
   265     287      0.667      -0.201 au  C             1.00      1 P:z            16
                        (      -5.458 eV)
   266     288       --         0.168 au  C             1.00      2 P:z            16
                        (       4.576 eV)
   267     289       --         2.007 au  C             1.00      3 P:z            16
                        (      54.616 eV)
   268     290       --         1.235 au  C             1.00      1 D:z2           16
                        (      33.595 eV)
   269     291       --         1.235 au  C             1.00      1 D:x2-y2        16
                        (      33.595 eV)
   270     292       --         1.235 au  C             1.00      1 D:xy           16
                        (      33.595 eV)
   271     293       --         1.235 au  C             1.00      1 D:xz           16
                        (      33.595 eV)
   272     294       --         1.235 au  C             1.00      1 D:yz           16
                        (      33.595 eV)
   273     295      2.000      -0.503 au  C             1.00      1 S              17
                        (     -13.685 eV)
   274     296       --         0.430 au  C             1.00      2 S              17
                        (      11.701 eV)
   275     297       --        10.017 au  C             1.00      3 S              17
                        (     272.569 eV)
   276     298      0.667      -0.201 au  C             1.00      1 P:x            17
                        (      -5.458 eV)
   277     299       --         0.168 au  C             1.00      2 P:x            17
                        (       4.576 eV)
   278     300       --         2.007 au  C             1.00      3 P:x            17
                        (      54.616 eV)
   279     301      0.667      -0.201 au  C             1.00      1 P:y            17
                        (      -5.458 eV)
   280     302       --         0.168 au  C             1.00      2 P:y            17
                        (       4.576 eV)
   281     303       --         2.007 au  C             1.00      3 P:y            17
                        (      54.616 eV)
   282     304      0.667      -0.201 au  C             1.00      1 P:z            17
                        (      -5.458 eV)
   283     305       --         0.168 au  C             1.00      2 P:z            17
                        (       4.576 eV)
   284     306       --         2.007 au  C             1.00      3 P:z            17
                        (      54.616 eV)
   285     307       --         1.235 au  C             1.00      1 D:z2           17
                        (      33.595 eV)
   286     308       --         1.235 au  C             1.00      1 D:x2-y2        17
                        (      33.595 eV)
   287     309       --         1.235 au  C             1.00      1 D:xy           17
                        (      33.595 eV)
   288     310       --         1.235 au  C             1.00      1 D:xz           17
                        (      33.595 eV)
   289     311       --         1.235 au  C             1.00      1 D:yz           17
                        (      33.595 eV)
   290     312      2.000      -0.503 au  C             1.00      1 S              18
                        (     -13.685 eV)
   291     313       --         0.430 au  C             1.00      2 S              18
                        (      11.701 eV)
   292     314       --        10.017 au  C             1.00      3 S              18
                        (     272.569 eV)
   293     315      0.667      -0.201 au  C             1.00      1 P:x            18
                        (      -5.458 eV)
   294     316       --         0.168 au  C             1.00      2 P:x            18
                        (       4.576 eV)
   295     317       --         2.007 au  C             1.00      3 P:x            18
                        (      54.616 eV)
   296     318      0.667      -0.201 au  C             1.00      1 P:y            18
                        (      -5.458 eV)
   297     319       --         0.168 au  C             1.00      2 P:y            18
                        (       4.576 eV)
   298     320       --         2.007 au  C             1.00      3 P:y            18
                        (      54.616 eV)
   299     321      0.667      -0.201 au  C             1.00      1 P:z            18
                        (      -5.458 eV)
   300     322       --         0.168 au  C             1.00      2 P:z            18
                        (       4.576 eV)
   301     323       --         2.007 au  C             1.00      3 P:z            18
                        (      54.616 eV)
   302     324       --         1.235 au  C             1.00      1 D:z2           18
                        (      33.595 eV)
   303     325       --         1.235 au  C             1.00      1 D:x2-y2        18
                        (      33.595 eV)
   304     326       --         1.235 au  C             1.00      1 D:xy           18
                        (      33.595 eV)
   305     327       --         1.235 au  C             1.00      1 D:xz           18
                        (      33.595 eV)
   306     328       --         1.235 au  C             1.00      1 D:yz           18
                        (      33.595 eV)
   307     329      2.000      -0.503 au  C             1.00      1 S              19
                        (     -13.685 eV)
   308     330       --         0.430 au  C             1.00      2 S              19
                        (      11.701 eV)
   309     331       --        10.017 au  C             1.00      3 S              19
                        (     272.569 eV)
   310     332      0.667      -0.201 au  C             1.00      1 P:x            19
                        (      -5.458 eV)
   311     333       --         0.168 au  C             1.00      2 P:x            19
                        (       4.576 eV)
   312     334       --         2.007 au  C             1.00      3 P:x            19
                        (      54.616 eV)
   313     335      0.667      -0.201 au  C             1.00      1 P:y            19
                        (      -5.458 eV)
   314     336       --         0.168 au  C             1.00      2 P:y            19
                        (       4.576 eV)
   315     337       --         2.007 au  C             1.00      3 P:y            19
                        (      54.616 eV)
   316     338      0.667      -0.201 au  C             1.00      1 P:z            19
                        (      -5.458 eV)
   317     339       --         0.168 au  C             1.00      2 P:z            19
                        (       4.576 eV)
   318     340       --         2.007 au  C             1.00      3 P:z            19
                        (      54.616 eV)
   319     341       --         1.235 au  C             1.00      1 D:z2           19
                        (      33.595 eV)
   320     342       --         1.235 au  C             1.00      1 D:x2-y2        19
                        (      33.595 eV)
   321     343       --         1.235 au  C             1.00      1 D:xy           19
                        (      33.595 eV)
   322     344       --         1.235 au  C             1.00      1 D:xz           19
                        (      33.595 eV)
   323     345       --         1.235 au  C             1.00      1 D:yz           19
                        (      33.595 eV)
   324     346      2.000      -0.503 au  C             1.00      1 S              20
                        (     -13.685 eV)
   325     347       --         0.430 au  C             1.00      2 S              20
                        (      11.701 eV)
   326     348       --        10.017 au  C             1.00      3 S              20
                        (     272.569 eV)
   327     349      0.667      -0.201 au  C             1.00      1 P:x            20
                        (      -5.458 eV)
   328     350       --         0.168 au  C             1.00      2 P:x            20
                        (       4.576 eV)
   329     351       --         2.007 au  C             1.00      3 P:x            20
                        (      54.616 eV)
   330     352      0.667      -0.201 au  C             1.00      1 P:y            20
                        (      -5.458 eV)
   331     353       --         0.168 au  C             1.00      2 P:y            20
                        (       4.576 eV)
   332     354       --         2.007 au  C             1.00      3 P:y            20
                        (      54.616 eV)
   333     355      0.667      -0.201 au  C             1.00      1 P:z            20
                        (      -5.458 eV)
   334     356       --         0.168 au  C             1.00      2 P:z            20
                        (       4.576 eV)
   335     357       --         2.007 au  C             1.00      3 P:z            20
                        (      54.616 eV)
   336     358       --         1.235 au  C             1.00      1 D:z2           20
                        (      33.595 eV)
   337     359       --         1.235 au  C             1.00      1 D:x2-y2        20
                        (      33.595 eV)
   338     360       --         1.235 au  C             1.00      1 D:xy           20
                        (      33.595 eV)
   339     361       --         1.235 au  C             1.00      1 D:xz           20
                        (      33.595 eV)
   340     362       --         1.235 au  C             1.00      1 D:yz           20
                        (      33.595 eV)
   341     363      2.000      -0.503 au  C             1.00      1 S              21
                        (     -13.685 eV)
   342     364       --         0.430 au  C             1.00      2 S              21
                        (      11.701 eV)
   343     365       --        10.017 au  C             1.00      3 S              21
                        (     272.569 eV)
   344     366      0.667      -0.201 au  C             1.00      1 P:x            21
                        (      -5.458 eV)
   345     367       --         0.168 au  C             1.00      2 P:x            21
                        (       4.576 eV)
   346     368       --         2.007 au  C             1.00      3 P:x            21
                        (      54.616 eV)
   347     369      0.667      -0.201 au  C             1.00      1 P:y            21
                        (      -5.458 eV)
   348     370       --         0.168 au  C             1.00      2 P:y            21
                        (       4.576 eV)
   349     371       --         2.007 au  C             1.00      3 P:y            21
                        (      54.616 eV)
   350     372      0.667      -0.201 au  C             1.00      1 P:z            21
                        (      -5.458 eV)
   351     373       --         0.168 au  C             1.00      2 P:z            21
                        (       4.576 eV)
   352     374       --         2.007 au  C             1.00      3 P:z            21
                        (      54.616 eV)
   353     375       --         1.235 au  C             1.00      1 D:z2           21
                        (      33.595 eV)
   354     376       --         1.235 au  C             1.00      1 D:x2-y2        21
                        (      33.595 eV)
   355     377       --         1.235 au  C             1.00      1 D:xy           21
                        (      33.595 eV)
   356     378       --         1.235 au  C             1.00      1 D:xz           21
                        (      33.595 eV)
   357     379       --         1.235 au  C             1.00      1 D:yz           21
                        (      33.595 eV)
   358     380      2.000      -0.503 au  C             1.00      1 S              22
                        (     -13.685 eV)
   359     381       --         0.430 au  C             1.00      2 S              22
                        (      11.701 eV)
   360     382       --        10.017 au  C             1.00      3 S              22
                        (     272.569 eV)
   361     383      0.667      -0.201 au  C             1.00      1 P:x            22
                        (      -5.458 eV)
   362     384       --         0.168 au  C             1.00      2 P:x            22
                        (       4.576 eV)
   363     385       --         2.007 au  C             1.00      3 P:x            22
                        (      54.616 eV)
   364     386      0.667      -0.201 au  C             1.00      1 P:y            22
                        (      -5.458 eV)
   365     387       --         0.168 au  C             1.00      2 P:y            22
                        (       4.576 eV)
   366     388       --         2.007 au  C             1.00      3 P:y            22
                        (      54.616 eV)
   367     389      0.667      -0.201 au  C             1.00      1 P:z            22
                        (      -5.458 eV)
   368     390       --         0.168 au  C             1.00      2 P:z            22
                        (       4.576 eV)
   369     391       --         2.007 au  C             1.00      3 P:z            22
                        (      54.616 eV)
   370     392       --         1.235 au  C             1.00      1 D:z2           22
                        (      33.595 eV)
   371     393       --         1.235 au  C             1.00      1 D:x2-y2        22
                        (      33.595 eV)
   372     394       --         1.235 au  C             1.00      1 D:xy           22
                        (      33.595 eV)
   373     395       --         1.235 au  C             1.00      1 D:xz           22
                        (      33.595 eV)
   374     396       --         1.235 au  C             1.00      1 D:yz           22
                        (      33.595 eV)
   375     397      1.000      -0.233 au  H             1.00      1 S              23
                        (      -6.353 eV)
   376     398       --         0.095 au  H             1.00      2 S              23
                        (       2.572 eV)
   377     399       --         1.547 au  H             1.00      3 S              23
                        (      42.104 eV)
   378     400       --         0.403 au  H             1.00      1 P:x            23
                        (      10.966 eV)
   379     401       --         0.403 au  H             1.00      1 P:y            23
                        (      10.966 eV)
   380     402       --         0.403 au  H             1.00      1 P:z            23
                        (      10.966 eV)
   381     403      1.000      -0.233 au  H             1.00      1 S              24
                        (      -6.353 eV)
   382     404       --         0.095 au  H             1.00      2 S              24
                        (       2.572 eV)
   383     405       --         1.547 au  H             1.00      3 S              24
                        (      42.104 eV)
   384     406       --         0.403 au  H             1.00      1 P:x            24
                        (      10.966 eV)
   385     407       --         0.403 au  H             1.00      1 P:y            24
                        (      10.966 eV)
   386     408       --         0.403 au  H             1.00      1 P:z            24
                        (      10.966 eV)
   387     409      1.000      -0.233 au  H             1.00      1 S              25
                        (      -6.353 eV)
   388     410       --         0.095 au  H             1.00      2 S              25
                        (       2.572 eV)
   389     411       --         1.547 au  H             1.00      3 S              25
                        (      42.104 eV)
   390     412       --         0.403 au  H             1.00      1 P:x            25
                        (      10.966 eV)
   391     413       --         0.403 au  H             1.00      1 P:y            25
                        (      10.966 eV)
   392     414       --         0.403 au  H             1.00      1 P:z            25
                        (      10.966 eV)
   393     415      1.000      -0.233 au  H             1.00      1 S              26
                        (      -6.353 eV)
   394     416       --         0.095 au  H             1.00      2 S              26
                        (       2.572 eV)
   395     417       --         1.547 au  H             1.00      3 S              26
                        (      42.104 eV)
   396     418       --         0.403 au  H             1.00      1 P:x            26
                        (      10.966 eV)
   397     419       --         0.403 au  H             1.00      1 P:y            26
                        (      10.966 eV)
   398     420       --         0.403 au  H             1.00      1 P:z            26
                        (      10.966 eV)
   399     421      1.000      -0.233 au  H             1.00      1 S              27
                        (      -6.353 eV)
   400     422       --         0.095 au  H             1.00      2 S              27
                        (       2.572 eV)
   401     423       --         1.547 au  H             1.00      3 S              27
                        (      42.104 eV)
   402     424       --         0.403 au  H             1.00      1 P:x            27
                        (      10.966 eV)
   403     425       --         0.403 au  H             1.00      1 P:y            27
                        (      10.966 eV)
   404     426       --         0.403 au  H             1.00      1 P:z            27
                        (      10.966 eV)
   405     427      1.000      -0.233 au  H             1.00      1 S              28
                        (      -6.353 eV)
   406     428       --         0.095 au  H             1.00      2 S              28
                        (       2.572 eV)
   407     429       --         1.547 au  H             1.00      3 S              28
                        (      42.104 eV)
   408     430       --         0.403 au  H             1.00      1 P:x            28
                        (      10.966 eV)
   409     431       --         0.403 au  H             1.00      1 P:y            28
                        (      10.966 eV)
   410     432       --         0.403 au  H             1.00      1 P:z            28
                        (      10.966 eV)
   411     433      1.000      -0.233 au  H             1.00      1 S              29
                        (      -6.353 eV)
   412     434       --         0.095 au  H             1.00      2 S              29
                        (       2.572 eV)
   413     435       --         1.547 au  H             1.00      3 S              29
                        (      42.104 eV)
   414     436       --         0.403 au  H             1.00      1 P:x            29
                        (      10.966 eV)
   415     437       --         0.403 au  H             1.00      1 P:y            29
                        (      10.966 eV)
   416     438       --         0.403 au  H             1.00      1 P:z            29
                        (      10.966 eV)
   417     439      1.000      -0.233 au  H             1.00      1 S              30
                        (      -6.353 eV)
   418     440       --         0.095 au  H             1.00      2 S              30
                        (       2.572 eV)
   419     441       --         1.547 au  H             1.00      3 S              30
                        (      42.104 eV)
   420     442       --         0.403 au  H             1.00      1 P:x            30
                        (      10.966 eV)
   421     443       --         0.403 au  H             1.00      1 P:y            30
                        (      10.966 eV)
   422     444       --         0.403 au  H             1.00      1 P:z            30
                        (      10.966 eV)
   423     445      1.000      -0.233 au  H             1.00      1 S              31
                        (      -6.353 eV)
   424     446       --         0.095 au  H             1.00      2 S              31
                        (       2.572 eV)
   425     447       --         1.547 au  H             1.00      3 S              31
                        (      42.104 eV)
   426     448       --         0.403 au  H             1.00      1 P:x            31
                        (      10.966 eV)
   427     449       --         0.403 au  H             1.00      1 P:y            31
                        (      10.966 eV)
   428     450       --         0.403 au  H             1.00      1 P:z            31
                        (      10.966 eV)
   429     451      1.000      -0.233 au  H             1.00      1 S              32
                        (      -6.353 eV)
   430     452       --         0.095 au  H             1.00      2 S              32
                        (       2.572 eV)
   431     453       --         1.547 au  H             1.00      3 S              32
                        (      42.104 eV)
   432     454       --         0.403 au  H             1.00      1 P:x            32
                        (      10.966 eV)
   433     455       --         0.403 au  H             1.00      1 P:y            32
                        (      10.966 eV)
   434     456       --         0.403 au  H             1.00      1 P:z            32
                        (      10.966 eV)


 ================================
 (Slater-type)  F U N C T I O N S  ***  (Basis and Fit)  ***
 ================================
  

 Atom Type    1  (O)
 ==============

 Valence Basis Sets:   8
 -----------------------
   1 S    7.360000
   2 S    1.720000
   2 S    2.880000
   2 S    7.580000
   2 P    1.120000
   2 P    2.080000
   2 P    4.080000
   3 D    2.000000

 Frozen Core Shells
 ------------------
    S:  1

 Atom Type    2  (C)
 ==============

 Valence Basis Sets:   8
 -----------------------
   1 S    5.400000
   2 S    1.280000
   2 S    2.100000
   2 S    4.600000
   2 P    0.820000
   2 P    1.480000
   2 P    2.940000
   3 D    2.200000

 Frozen Core Shells
 ------------------
    S:  1

 Atom Type    3  (H)
 ==============

 Valence Basis Sets:   4
 -----------------------
   1 S    0.690000
   1 S    0.920000
   1 S    1.580000
   2 P    1.250000


 BAS: List of all Elementary Cartesian Basis Functions
 =====================================================

 The numbering in the list below (to the right of the function characteristics) is referred
 to in print-outs of MO eigenvectors and Mulliken populations in the BAS representation
 (as contrasted to the SFO representation).

 Notes:
 1. The functions are characterized by a polynomial prefactor (powers of x,y,z and r) and
    an exponential decay factor alpha.
 2. Since the basis sets are specific for an atom TYPE, the individual functions occur on
    all atoms of that type.
 3. The word 'Core' in the left margin signals that it is a Core Function (CF) : not a
    degree of freedom in the valence set, but only used to ensure orthogonalization of
    the other valence basis functions on the frozen Core Orbitals.


 (power of) X  Y  Z  R     Alpha  on Atom
            ==========     =====     ==========

 O                                    1    2    3    4    5    6    7
                                  ---------------------------------------------------------------------------
    Core    0  0  0  0     7.360      1   20   39   58   77   96  115
            0  0  0  1     1.720      2   21   40   59   78   97  116
            0  0  0  1     2.880      3   22   41   60   79   98  117
            0  0  0  1     7.580      4   23   42   61   80   99  118
            1  0  0  0     1.120      5   24   43   62   81  100  119
            0  1  0  0     1.120      6   25   44   63   82  101  120
            0  0  1  0     1.120      7   26   45   64   83  102  121
            1  0  0  0     2.080      8   27   46   65   84  103  122
            0  1  0  0     2.080      9   28   47   66   85  104  123
            0  0  1  0     2.080     10   29   48   67   86  105  124
            1  0  0  0     4.080     11   30   49   68   87  106  125
            0  1  0  0     4.080     12   31   50   69   88  107  126
            0  0  1  0     4.080     13   32   51   70   89  108  127
            2  0  0  0     2.000     14   33   52   71   90  109  128
            1  1  0  0     2.000     15   34   53   72   91  110  129
            1  0  1  0     2.000     16   35   54   73   92  111  130
            0  2  0  0     2.000     17   36   55   74   93  112  131
            0  1  1  0     2.000     18   37   56   75   94  113  132
            0  0  2  0     2.000     19   38   57   76   95  114  133

 C                                    8    9   10   11   12   13   14   15   16   17   18   19   20   21   22
                                  ---------------------------------------------------------------------------
    Core    0  0  0  0     5.400    134  153  172  191  210  229  248  267  286  305  324  343  362  381  400
            0  0  0  1     1.280    135  154  173  192  211  230  249  268  287  306  325  344  363  382  401
            0  0  0  1     2.100    136  155  174  193  212  231  250  269  288  307  326  345  364  383  402
            0  0  0  1     4.600    137  156  175  194  213  232  251  270  289  308  327  346  365  384  403
            1  0  0  0     0.820    138  157  176  195  214  233  252  271  290  309  328  347  366  385  404
            0  1  0  0     0.820    139  158  177  196  215  234  253  272  291  310  329  348  367  386  405
            0  0  1  0     0.820    140  159  178  197  216  235  254  273  292  311  330  349  368  387  406
            1  0  0  0     1.480    141  160  179  198  217  236  255  274  293  312  331  350  369  388  407
            0  1  0  0     1.480    142  161  180  199  218  237  256  275  294  313  332  351  370  389  408
            0  0  1  0     1.480    143  162  181  200  219  238  257  276  295  314  333  352  371  390  409
            1  0  0  0     2.940    144  163  182  201  220  239  258  277  296  315  334  353  372  391  410
            0  1  0  0     2.940    145  164  183  202  221  240  259  278  297  316  335  354  373  392  411
            0  0  1  0     2.940    146  165  184  203  222  241  260  279  298  317  336  355  374  393  412
            2  0  0  0     2.200    147  166  185  204  223  242  261  280  299  318  337  356  375  394  413
            1  1  0  0     2.200    148  167  186  205  224  243  262  281  300  319  338  357  376  395  414
            1  0  1  0     2.200    149  168  187  206  225  244  263  282  301  320  339  358  377  396  415
            0  2  0  0     2.200    150  169  188  207  226  245  264  283  302  321  340  359  378  397  416
            0  1  1  0     2.200    151  170  189  208  227  246  265  284  303  322  341  360  379  398  417
            0  0  2  0     2.200    152  171  190  209  228  247  266  285  304  323  342  361  380  399  418

 H                                   23   24   25   26   27   28   29   30   31   32
                                  ---------------------------------------------------------------------------
            0  0  0  0     0.690    419  425  431  437  443  449  455  461  467  473
            0  0  0  0     0.920    420  426  432  438  444  450  456  462  468  474
            0  0  0  0     1.580    421  427  433  439  445  451  457  463  469  475
            1  0  0  0     1.250    422  428  434  440  446  452  458  464  470  476
            0  1  0  0     1.250    423  429  435  441  447  453  459  465  471  477
            0  0  1  0     1.250    424  430  436  442  448  454  460  466  472  478

 Total number of charge fitting functions (nprimf)      2304
 Total number of Cartesian basis functions (naos)        478
 Total number of Cartesian core functions  (ncos)         22

 ***************************************************************************************************


                                              ***********************
                                              *  T E C H N I C A L  *
                                              ***********************
  


 =============================================================
 P A R A L L E L I Z A T I O N  and  V E C T O R I Z A T I O N
 =============================================================
  
 Nr of parallel processes:                                2
 Maximum vector length in NumInt loops:                 128


 =====================
 S C F   U P D A T E S
 =====================
  
 Max. nr. of cycles:                               300
 Convergence criterion:                              0.0000010000
   secondary criterion:                              0.0010000000

 Mix parameter (when DIIS does not apply):           0.2000000000
 Mixed ADIIS+SDIIS will be used                  
    Max number of expansion vectors:                10
    Pure ADIIS when Max([F,P]) is above              0.1000000000
    Pure SDIIS when Max([F,P]) is below              0.0010000000
 Automatic ElectronSmearing (in case of problematic SCF convergence) disabled


 =================
 P R E C I S I O N  ***  (General: NumInt, NeglectFunctionTails, ...)  ***
 =================
  

 NumInt:           Target precision:                 4.0000000000
 -------           Initial precision:                4.0000000000
                   Min. precision (optimization):    4.0000000000

 Neglect Functions:          Basis functions:        0.1000000000E-05
 ------------------          Fit functions:          0.1000000000E-05


 ===========================
 L I N E A R   S C A L I N G
 ===========================
  

 Cut-off radii density fit:                        0.1000000000E-07
 Overlap cut-off criterion AO matrix elements:     0.1000000000E-05
 Cut-offs for Coulomb potential and fitted density:0.1000000000E-07
 Cut-off criterion for Coulomb multipole terms:    0.1000000000E-07
 Progressive Convergence parameter:                 0.000000000    
 ***************************************************************************************************


                                            ***************************
                                            *  C O M P U T A T I O N  *
                                            ***************************
  

 Number of elements of the density matrix on this node (used, total):     57346    114481


 ===========================================
 Numerical Integration : Fuzzy Cells (Becke)
 ===========================================
  
 Becke grid quality: NORMAL         
  
 Lebedev angular grid order:             min:  11 max:  23
 Nr. of radial points:                   min:  46 max:  49

 Total nr. of points:     196960
 Nr. of blocks:             1539
 Block length:               128
 Nr. of dummy points:         32


 Test of Precision of the Numerical Integration Grid
 ===================================================

 Integral of the Total Core Density:                  44.00007479804896
 Relative Error:                                       1.700E-06


 ========================
 Density Fitting (zlmFit)
 ========================
  
 ZlmFit Fit Quality: NORMAL         
  
 Max L-expansion:                        min:   5 max:   6
 Nr. of radial interpolation points:     min:  36 max:  48


 =====
 S C F  ***  ScaSCF  ***
 =====
  
 Initial density matrix is calculated as sum of fragments

 CYCLE    1
 SCF Error: norm([F,P])=      3.801203450365, max([F,P])=      0.353046342438
 orbitals (Q,E):
 ---------------
 A :47...66          ( 2.00    -0.4832)  ( 2.00    -0.4764)  ( 2.00    -0.4744)  ( 2.00    -0.4373)
                     ( 2.00    -0.4133)  ( 2.00    -0.4025)  ( 2.00    -0.3861)  ( 2.00    -0.3829)
                     ( 2.00    -0.3671)  ( 2.00    -0.3520)  ( 0.00    -0.2333)  ( 0.00    -0.2178)
                     ( 0.00    -0.2072)  ( 0.00    -0.1981)  ( 0.00    -0.1799)  ( 0.00    -0.1110)
                     ( 0.00    -0.1053)  ( 0.00    -0.0937)  ( 0.00    -0.0874)  ( 0.00    -0.0740)

 CYCLE    2
  SDIIS (wt  0.000):  0.2349  0.7651
 A-DIIS (wt  1.000):  0.0000  1.0000
  DIIS coefficients:  0.0000  1.0000
 SCF Error: norm([F,P])=      1.745616425902, max([F,P])=      0.206859226412
 orbitals (Q,E):
 ---------------
 A :47...57          ( 2.00    -0.1986)  ( 2.00    -0.1965)  ( 2.00    -0.1760)  ( 2.00    -0.1749)
                     ( 2.00    -0.1319)  ( 2.00    -0.1244)  ( 2.00    -0.1200)  ( 2.00    -0.0961)
                     ( 2.00    -0.0785)  ( 2.00    -0.0573)  ( 0.00    -0.0538)

 CYCLE    3
  SDIIS (wt  0.000):  0.0815  0.6458  0.2727
 A-DIIS (wt  1.000):  0.0000  0.8338  0.1662
  DIIS coefficients:  0.0000  0.8338  0.1662
 SCF Error: norm([F,P])=      3.568956869780, max([F,P])=      0.912623128136
 orbitals (Q,E):
 ---------------
 A :47...57          ( 2.00    -0.2599)  ( 2.00    -0.2552)  ( 2.00    -0.2526)  ( 2.00    -0.2311)
                     ( 2.00    -0.2263)  ( 2.00    -0.2155)  ( 2.00    -0.1846)  ( 2.00    -0.1617)
                     ( 2.00    -0.1533)  ( 2.00    -0.1309)  ( 0.00    -0.0972)

 CYCLE    4
  SDIIS (wt  0.000):  0.5121  0.1397  0.3482
 A-DIIS (wt  1.000):  0.4614  0.0040  0.5346
  DIIS coefficients:  0.4614  0.0040  0.5346
 SCF Error: norm([F,P])=      1.568498038247, max([F,P])=      0.209658617444
 orbitals (Q,E):
 ---------------
 A :47...57          ( 2.00    -0.2928)  ( 2.00    -0.2880)  ( 2.00    -0.2729)  ( 2.00    -0.2597)
                     ( 2.00    -0.2520)  ( 2.00    -0.2264)  ( 2.00    -0.1987)  ( 2.00    -0.1876)
                     ( 2.00    -0.1557)  ( 2.00    -0.1019)  ( 0.00    -0.0946)

 CYCLE    5
  SDIIS (wt  0.000):  0.4116  0.0240  0.4461  0.1183
 A-DIIS (wt  1.000):  0.3960  0.0000  0.5153  0.0887
  DIIS coefficients:  0.3960  0.0000  0.5153  0.0887
 SCF Error: norm([F,P])=      2.857106725607, max([F,P])=      0.884797966784
 orbitals (Q,E):
 ---------------
 A :47...57          ( 2.00    -0.3344)  ( 2.00    -0.3139)  ( 2.00    -0.3107)  ( 2.00    -0.3016)
                     ( 2.00    -0.2613)  ( 2.00    -0.2520)  ( 2.00    -0.2381)  ( 2.00    -0.2279)
                     ( 2.00    -0.2126)  ( 2.00    -0.1818)  ( 0.00    -0.0831)

 CYCLE    6
  SDIIS (wt  0.000):  0.2130  0.0073  0.2985 -0.0107  0.4918
 A-DIIS (wt  1.000):  0.0000  0.0000  0.1607  0.0000  0.8393
  DIIS coefficients:  0.0000  0.0000  0.1607  0.0000  0.8393
 SCF Error: norm([F,P])=      0.645433182195, max([F,P])=      0.130789631408
 orbitals (Q,E):
 ---------------
 A :47...57          ( 2.00    -0.3355)  ( 2.00    -0.3274)  ( 2.00    -0.3118)  ( 2.00    -0.3018)
                     ( 2.00    -0.2942)  ( 2.00    -0.2620)  ( 2.00    -0.2610)  ( 2.00    -0.2378)
                     ( 2.00    -0.2276)  ( 2.00    -0.1993)  ( 0.00    -0.1237)

 CYCLE    7
  SDIIS (wt  0.000):  0.1243  0.0279  0.1707 -0.0337  0.5791  0.1317
 A-DIIS (wt  1.000):  0.0000  0.0000  0.0000  0.0000  0.7339  0.2661
  DIIS coefficients:  0.0000  0.0000  0.0000  0.0000  0.7339  0.2661
 SCF Error: norm([F,P])=      1.344108602090, max([F,P])=      0.278020123567
 orbitals (Q,E):
 ---------------
 A :47...57          ( 2.00    -0.3221)  ( 2.00    -0.3208)  ( 2.00    -0.3177)  ( 2.00    -0.2859)
                     ( 2.00    -0.2602)  ( 2.00    -0.2454)  ( 2.00    -0.2412)  ( 2.00    -0.2224)
                     ( 2.00    -0.2189)  ( 2.00    -0.1992)  ( 0.00    -0.1115)

 CYCLE    8
  SDIIS (wt  0.273):  0.0319  0.0149  0.0188 -0.0236  0.5257  0.1345  0.2979
 A-DIIS (wt  0.727):  0.0000  0.0000  0.0000  0.0000  0.3873  0.0000  0.6127
  DIIS coefficients:  0.0087  0.0041  0.0051 -0.0065  0.4251  0.0367  0.5268
 SCF Error: norm([F,P])=      0.492098781356, max([F,P])=      0.072976598090
 orbitals (Q,E):
 ---------------
 A :47...57          ( 2.00    -0.3374)  ( 2.00    -0.3348)  ( 2.00    -0.3097)  ( 2.00    -0.2892)
                     ( 2.00    -0.2586)  ( 2.00    -0.2380)  ( 2.00    -0.2366)  ( 2.00    -0.2303)
                     ( 2.00    -0.2251)  ( 2.00    -0.2011)  ( 0.00    -0.0897)

 CYCLE    9
  SDIIS (wt  0.394):  0.0048  0.0050 -0.0352 -0.0074  0.2429 -0.0302  0.4838  0.3364
 A-DIIS (wt  0.606):  0.0000  0.0000  0.0000  0.0000  0.2272  0.0000  0.3777  0.3951
  DIIS coefficients:  0.0019  0.0020 -0.0139 -0.0029  0.2334 -0.0119  0.4195  0.3720
 SCF Error: norm([F,P])=      0.388628150394, max([F,P])=      0.060966787613
 orbitals (Q,E):
 ---------------
 A :47...57          ( 2.00    -0.3350)  ( 2.00    -0.3330)  ( 2.00    -0.3224)  ( 2.00    -0.2927)
                     ( 2.00    -0.2603)  ( 2.00    -0.2371)  ( 2.00    -0.2366)  ( 2.00    -0.2291)
                     ( 2.00    -0.2236)  ( 2.00    -0.2080)  ( 0.00    -0.0981)

 CYCLE   10
  SDIIS (wt  0.597): -0.0022  0.0019 -0.0218 -0.0031  0.1043 -0.0274  0.3077  0.3191  0.3215
 A-DIIS (wt  0.403):  0.0000  0.0000  0.0000  0.0000  0.0000  0.0000  0.0000  0.2116  0.7884
  DIIS coefficients: -0.0013  0.0011 -0.0130 -0.0019  0.0622 -0.0163  0.1835  0.2757  0.5099
 SCF Error: norm([F,P])=      0.150347395704, max([F,P])=      0.040942524994
 orbitals (Q,E):
 ---------------
 A :47...57          ( 2.00    -0.3327)  ( 2.00    -0.3312)  ( 2.00    -0.3198)  ( 2.00    -0.2886)
                     ( 2.00    -0.2551)  ( 2.00    -0.2353)  ( 2.00    -0.2347)  ( 2.00    -0.2307)
                     ( 2.00    -0.2295)  ( 2.00    -0.2047)  ( 0.00    -0.0967)

 CYCLE   11
  SDIIS (wt  0.739): -0.0008  0.0004 -0.0031 -0.0007  0.0213 -0.0128  0.0752  0.1570  0.4136  0.3499
 A-DIIS (wt  0.261):  0.0000  0.0000  0.0000  0.0000  0.0000  0.0000  0.0000  0.0000  0.3486  0.6514
  DIIS coefficients: -0.0006  0.0003 -0.0023 -0.0005  0.0158 -0.0094  0.0555  0.1160  0.3966  0.4287
 SCF Error: norm([F,P])=      0.096316357230, max([F,P])=      0.026879139626
 orbitals (Q,E):
 ---------------
 A :47...57          ( 2.00    -0.3342)  ( 2.00    -0.3339)  ( 2.00    -0.3209)  ( 2.00    -0.2907)
                     ( 2.00    -0.2574)  ( 2.00    -0.2366)  ( 2.00    -0.2350)  ( 2.00    -0.2294)
                     ( 2.00    -0.2259)  ( 2.00    -0.2063)  ( 0.00    -0.0962)

 CYCLE   12
  SDIIS (wt  0.960): -0.0003  0.0015  0.0002 -0.0046 -0.0028 -0.0038  0.0403  0.2658  0.3470  0.3567
 A-DIIS (wt  0.040):  0.0000  0.0000  0.0000  0.0000  0.0000  0.0000  0.0000  0.0000  0.0330  0.9670
  DIIS coefficients: -0.0002  0.0014  0.0002 -0.0045 -0.0027 -0.0036  0.0387  0.2551  0.3344  0.3812
 SCF Error: norm([F,P])=      0.024612531004, max([F,P])=      0.004977705306
 orbitals (Q,E):
 ---------------
 A :47...57          ( 2.00    -0.3339)  ( 2.00    -0.3338)  ( 2.00    -0.3210)  ( 2.00    -0.2904)
                     ( 2.00    -0.2572)  ( 2.00    -0.2361)  ( 2.00    -0.2351)  ( 2.00    -0.2295)
                     ( 2.00    -0.2274)  ( 2.00    -0.2060)  ( 0.00    -0.0967)

 CYCLE   13
  SDIIS (wt  0.998):  0.0004  0.0000 -0.0024 -0.0007 -0.0044  0.0092  0.0990  0.1493  0.2527  0.4967
 A-DIIS (wt  0.002):  0.0000  0.0000  0.0000  0.0000  0.0000  0.0000  0.0000  0.0000  0.0039  0.9961
  DIIS coefficients:  0.0004  0.0000 -0.0024 -0.0007 -0.0044  0.0092  0.0989  0.1491  0.2523  0.4976
 SCF Error: norm([F,P])=      0.004143587816, max([F,P])=      0.001170452555
 orbitals (Q,E):
 ---------------
 A :47...57          ( 2.00    -0.3340)  ( 2.00    -0.3338)  ( 2.00    -0.3210)  ( 2.00    -0.2904)
                     ( 2.00    -0.2573)  ( 2.00    -0.2362)  ( 2.00    -0.2351)  ( 2.00    -0.2295)
                     ( 2.00    -0.2272)  ( 2.00    -0.2061)  ( 0.00    -0.0967)

 CYCLE   14
  SDIIS (wt  1.000):  0.0000 -0.0004 -0.0001 -0.0012  0.0000  0.0238  0.0461  0.1227  0.3491  0.4599
  DIIS coefficients:  0.0000 -0.0004 -0.0001 -0.0012  0.0000  0.0238  0.0461  0.1227  0.3491  0.4599
 SCF Error: norm([F,P])=      0.001114035547, max([F,P])=      0.000171161539
 orbitals (Q,E):
 ---------------
 A :47...57          ( 2.00    -0.3340)  ( 2.00    -0.3338)  ( 2.00    -0.3209)  ( 2.00    -0.2904)
                     ( 2.00    -0.2573)  ( 2.00    -0.2362)  ( 2.00    -0.2351)  ( 2.00    -0.2295)
                     ( 2.00    -0.2272)  ( 2.00    -0.2061)  ( 0.00    -0.0967)

 CYCLE   15
  SDIIS (wt  1.000): -0.0001 -0.0000 -0.0009 -0.0008  0.0093  0.0209  0.0635  0.1903  0.2960  0.4218
  DIIS coefficients: -0.0001 -0.0000 -0.0009 -0.0008  0.0093  0.0209  0.0635  0.1903  0.2960  0.4218
 SCF Error: norm([F,P])=      0.000307730749, max([F,P])=      0.000051453346
 orbitals (Q,E):
 ---------------
 A :47...57          ( 2.00    -0.3340)  ( 2.00    -0.3338)  ( 2.00    -0.3210)  ( 2.00    -0.2904)
                     ( 2.00    -0.2573)  ( 2.00    -0.2362)  ( 2.00    -0.2351)  ( 2.00    -0.2295)
                     ( 2.00    -0.2272)  ( 2.00    -0.2061)  ( 0.00    -0.0967)

 CYCLE   16
  SDIIS (wt  1.000): -0.0000 -0.0003 -0.0004  0.0030  0.0077  0.0252  0.0791  0.1379  0.2736  0.4743
  DIIS coefficients: -0.0000 -0.0003 -0.0004  0.0030  0.0077  0.0252  0.0791  0.1379  0.2736  0.4743
 SCF Error: norm([F,P])=      0.000099732579, max([F,P])=      0.000014414185
 orbitals (Q,E):
 ---------------
 A :47...57          ( 2.00    -0.3340)  ( 2.00    -0.3338)  ( 2.00    -0.3210)  ( 2.00    -0.2904)
                     ( 2.00    -0.2573)  ( 2.00    -0.2362)  ( 2.00    -0.2351)  ( 2.00    -0.2295)
                     ( 2.00    -0.2272)  ( 2.00    -0.2061)  ( 0.00    -0.0967)

 CYCLE   17
  SDIIS (wt  1.000): -0.0001 -0.0002  0.0008  0.0025  0.0096  0.0325  0.0619  0.1321  0.3102  0.4507
  DIIS coefficients: -0.0001 -0.0002  0.0008  0.0025  0.0096  0.0325  0.0619  0.1321  0.3102  0.4507
 SCF Error: norm([F,P])=      0.000036029454, max([F,P])=      0.000005117727
 orbitals (Q,E):
 ---------------
 A :47...57          ( 2.00    -0.3340)  ( 2.00    -0.3338)  ( 2.00    -0.3210)  ( 2.00    -0.2904)
                     ( 2.00    -0.2573)  ( 2.00    -0.2362)  ( 2.00    -0.2351)  ( 2.00    -0.2295)
                     ( 2.00    -0.2272)  ( 2.00    -0.2061)  ( 0.00    -0.0967)

 CYCLE   18
  SDIIS (wt  1.000): -0.0000 -0.0002 -0.0002 -0.0000  0.0015  0.0068  0.0209  0.1053  0.2912  0.5748
  DIIS coefficients: -0.0000 -0.0002 -0.0002 -0.0000  0.0015  0.0068  0.0209  0.1053  0.2912  0.5748
 SCF Error: norm([F,P])=      0.000012566587, max([F,P])=      0.000001759675
 orbitals (Q,E):
 ---------------
 A :47...57          ( 2.00    -0.3340)  ( 2.00    -0.3338)  ( 2.00    -0.3210)  ( 2.00    -0.2904)
                     ( 2.00    -0.2573)  ( 2.00    -0.2362)  ( 2.00    -0.2351)  ( 2.00    -0.2295)
                     ( 2.00    -0.2272)  ( 2.00    -0.2061)  ( 0.00    -0.0967)

 CYCLE   19
  SDIIS (wt  1.000):  0.0000  0.0001  0.0003  0.0013  0.0037  0.0093  0.0458  0.1360  0.3726  0.4307
  DIIS coefficients:  0.0000  0.0001  0.0003  0.0013  0.0037  0.0093  0.0458  0.1360  0.3726  0.4307
 SCF Error: norm([F,P])=      0.000006021477, max([F,P])=      0.000000911165
 orbitals (Q,E):
 ---------------
 A :47...57          ( 2.00    -0.3340)  ( 2.00    -0.3338)  ( 2.00    -0.3210)  ( 2.00    -0.2904)
                     ( 2.00    -0.2573)  ( 2.00    -0.2362)  ( 2.00    -0.2351)  ( 2.00    -0.2295)
                     ( 2.00    -0.2272)  ( 2.00    -0.2061)  ( 0.00    -0.0967)

 SCF CONVERGED

 CYCLE   20
 ***************************************************************************************************


                                                *******************
                                                *  R E S U L T S  *
                                                *******************
  
 *** Using FIT density in Focky
  SDIIS (wt  1.000): -0.0000  0.0000  0.0003  0.0012  0.0043  0.0205  0.0605  0.1790  0.2612  0.4729
  DIIS coefficients: -0.0000  0.0000  0.0003  0.0012  0.0043  0.0205  0.0605  0.1790  0.2612  0.4729
 SCF Error: norm([F,P])=      0.000001985163, max([F,P])=      0.000000298306

 Scaled ZORA Orbital Energies, per Irrep and Spin:
 =================================================
                        Occup              E (au)              E (eV)       Diff (eV) with prev. cycle
                        -----      --------------------        ------       --------------------------
 A
              47        2.000     -0.33395322597535E+00        -9.087              -4.20E-06
              48        2.000     -0.33379689977637E+00        -9.083              -2.33E-06
              49        2.000     -0.32095063053650E+00        -8.734              -1.10E-06
              50        2.000     -0.29044823691845E+00        -7.903              -6.53E-07
              51        2.000     -0.25727599387792E+00        -7.001              -2.75E-06
              52        2.000     -0.23616150538191E+00        -6.426              -1.83E-06
              53        2.000     -0.23507010240462E+00        -6.397              -3.70E-06
              54        2.000     -0.22947613048413E+00        -6.244               1.33E-07
              55        2.000     -0.22717434205363E+00        -6.182              -2.05E-06
              56        2.000     -0.20606304146055E+00        -5.607              -1.53E-06
              57        0.000     -0.96654710104666E-01        -2.630
              58        0.000     -0.80736526184938E-01        -2.197
              59        0.000     -0.73928904392641E-01        -2.012
              60        0.000     -0.67974223187562E-01        -1.850
              61        0.000     -0.59678601943639E-01        -1.624
              62        0.000     -0.38023110469793E-01        -1.035
              63        0.000     -0.25773934913599E-01        -0.701
              64        0.000     -0.23352804760606E-01        -0.635
              65        0.000      0.53442995983037E-02         0.145
              66        0.000      0.12207782884231E-01         0.332
  
 HOMO :       56 A                -0.20606304146055E+00
 LUMO :       57 A                -0.96654710104666E-01
  


 Scaled ZORA Orbital Energies of the Core Orbitals:
 ==================================================

 (Note that the atoms are grouped by atomtype, see the labels, and may hence NOT be in input order)

 AtomType  Orbital  Atom                   E (au)                        E (eV)
 --------  -------  ----           --------------------        ----------------
 O           1S        1          -0.18710366530743E+02                -509.135
                       2          -0.18665474789102E+02                -507.913
                       3          -0.18645354178899E+02                -507.366
                       4          -0.18608238572570E+02                -506.356
                       5          -0.18672161807965E+02                -508.095
                       6          -0.18692120239395E+02                -508.638
                       7          -0.18693100106438E+02                -508.665
 C           1S        8          -0.98134251824692E+01                -267.037
                       9          -0.98798901281217E+01                -268.845
                      10          -0.98787311193419E+01                -268.814
                      11          -0.98313173540585E+01                -267.524
                      12          -0.98690277364022E+01                -268.550
                      13          -0.98811074792163E+01                -268.879
                      14          -0.98733063139719E+01                -268.666
                      15          -0.97986658947651E+01                -266.635
                      16          -0.98747116039408E+01                -268.705
                      17          -0.98233718491380E+01                -267.308
                      18          -0.97990195080754E+01                -266.645
                      19          -0.98195198602730E+01                -267.203
                      20          -0.98822786821104E+01                -268.910
                      21          -0.98199825429690E+01                -267.215
                      22          -0.98829215461565E+01                -268.928


 Fit test: (difference of exact and fit density, squared integrated, result summed over spins)
         Sum-of-Fragments:                             0.00000000007457
         Orthogonalized Fragments:                     0.00043283284603
         SCF:                                          0.00141299658354


 ==========================
 Electron Density at Nuclei
 ==========================
  
 The electron density is calculated at points on a small sphere around the center of a nucleus.
 The printed electron density is the average electron density on these points.
 The radius of the sphere is the printed approximate finite nuclear radius.
 Note: ZORA-4 density is used, which includes small component density

         Atom        Nuclear Radius (Angstrom)             Electron Density (a.u.)
         ----        -------------------------             -----------------------
     1)   O                 0.0000345546                              315.06004
     2)   O                 0.0000345546                              314.97296
     3)   O                 0.0000345546                              314.89914
     4)   O                 0.0000345546                              315.23743
     5)   O                 0.0000345546                              314.93919
     6)   O                 0.0000345546                              314.95734
     7)   O                 0.0000345546                              314.96012
     8)   C                 0.0000320678                              126.26027
     9)   C                 0.0000320678                              126.26057
    10)   C                 0.0000320678                              126.25676
    11)   C                 0.0000320678                              126.27385
    12)   C                 0.0000320678                              126.24068
    13)   C                 0.0000320678                              126.33564
    14)   C                 0.0000320678                              126.26151
    15)   C                 0.0000320678                              126.25709
    16)   C                 0.0000320678                              126.26402
    17)   C                 0.0000320678                              126.32055
    18)   C                 0.0000320678                              126.28351
    19)   C                 0.0000320678                              126.32402
    20)   C                 0.0000320678                              126.25570
    21)   C                 0.0000320678                              126.30977
    22)   C                 0.0000320678                              126.26218
    23)   H                 0.0000181514                                0.46726
    24)   H                 0.0000181514                                0.46860
    25)   H                 0.0000181514                                0.46895
    26)   H                 0.0000181514                                0.47250
    27)   H                 0.0000181514                                0.47106
    28)   H                 0.0000181514                                0.45516
    29)   H                 0.0000181514                                0.44257
    30)   H                 0.0000181514                                0.45748
    31)   H                 0.0000181514                                0.46013
    32)   H                 0.0000181514                                0.46040


 =======================================
 M U L L I K E N   P O P U L A T I O N S
 =======================================
  
 The survey below gives for each atom:
 a) the total charge (Z minus electrons)
 b) the net spin polarization (nr of electrons spin-A minus spin-B)
 c) for each spin the atomic electron valence density (integrated) per L-value.

 Atom              Charge    Spin density          S         P         D         F
 ----              ------    ------------       ------    ------    ------    ------
 1 O              -0.5165                       1.8272    4.6063    0.0830    0.0000
 2 O              -0.5089                       1.8343    4.6194    0.0552    0.0000
 3 O              -0.5347                       1.8175    4.6627    0.0545    0.0000
 4 O              -0.5909                       1.8700    4.6659    0.0550    0.0000
 5 O              -0.5273                       1.8282    4.6427    0.0564    0.0000
 6 O              -0.5233                       1.8286    4.6365    0.0582    0.0000
 7 O              -0.5235                       1.8289    4.6365    0.0581    0.0000
 8 C              -0.2061                       1.1551    2.9790    0.0720    0.0000
 9 C               0.3802                       1.0351    2.4705    0.1142    0.0000
 10 C              0.2031                       1.0982    2.5904    0.1083    0.0000
 11 C             -0.1603                       1.2026    2.8760    0.0817    0.0000
 12 C              0.3337                       1.0498    2.5087    0.1078    0.0000
 13 C              0.4889                       0.9990    2.3733    0.1388    0.0000
 14 C              0.4132                       1.0352    2.4329    0.1187    0.0000
 15 C              0.0286                       1.1207    2.7979    0.0527    0.0000
 16 C              0.4121                       1.0445    2.4232    0.1202    0.0000
 17 C              0.1642                       1.1287    2.6496    0.0575    0.0000
 18 C             -0.0013                       1.1247    2.8232    0.0535    0.0000
 19 C              0.2000                       1.1233    2.6158    0.0609    0.0000
 20 C              0.3249                       1.0340    2.5267    0.1145    0.0000
 21 C              0.0991                       1.1392    2.7043    0.0575    0.0000
 22 C              0.3321                       1.0329    2.5201    0.1148    0.0000
 23 H             -0.1170                       1.0448    0.0722    0.0000    0.0000
 24 H             -0.1172                       1.0446    0.0726    0.0000    0.0000
 25 H             -0.1283                       1.0544    0.0739    0.0000    0.0000
 26 H             -0.1394                       1.0659    0.0735    0.0000    0.0000
 27 H             -0.1245                       1.0538    0.0707    0.0000    0.0000
 28 H              0.2691                       0.6136    0.1173    0.0000    0.0000
 29 H              0.2917                       0.5605    0.1478    0.0000    0.0000
 30 H              0.2738                       0.6189    0.1073    0.0000    0.0000
 31 H              0.2518                       0.6264    0.1217    0.0000    0.0000
 32 H              0.2529                       0.6257    0.1214    0.0000    0.0000

 Populations of individual BAS functions
 ----------------------------------------
 1 O            0.0004  0.9178  0.9253 -0.0163  0.2829  0.3918  0.4796  0.8067  0.8818  0.9205
                0.2476  0.2833  0.3121  0.0409  0.0220  0.0166  0.0092  0.0118 -0.0174
 2 O            0.0005  0.9233  0.9270 -0.0164  0.1878  0.3668  0.5078  0.8703  0.8803  0.9645
                0.2415  0.2749  0.3256  0.0341  0.0162  0.0030  0.0095  0.0104 -0.0180
 3 O            0.0005  0.9109  0.9226 -0.0165  0.4297  0.1863  0.4987  0.9119  0.8468  0.9395
                0.2972  0.2386  0.3141 -0.0005  0.0248  0.0062  0.0336  0.0075 -0.0171
 4 O            0.0005  0.9514  0.9347 -0.0165  0.5192  0.3376  0.4095  0.9040  0.8635  0.7789
                0.3173  0.2826  0.2533  0.0017  0.0143  0.0028  0.0241  0.0167 -0.0045
 5 O            0.0005  0.9196  0.9246 -0.0164  0.2064  0.3715  0.5058  0.8689  0.8882  0.9567
                0.2427  0.2796  0.3229  0.0347  0.0145  0.0035  0.0110  0.0106 -0.0179
 6 O            0.0005  0.9191  0.9254 -0.0164  0.2038  0.5020  0.3714  0.8694  0.9592  0.8856
                0.2441  0.3227  0.2784  0.0344  0.0056  0.0133 -0.0174  0.0111  0.0111
 7 O            0.0005  0.9196  0.9253 -0.0164  0.2465  0.4521  0.3796  0.8613  0.9458  0.9063
                0.2513  0.3096  0.2841  0.0264  0.0116  0.0137 -0.0114  0.0090  0.0089
 8 C            0.0006  0.4416  0.7441 -0.0311 -0.0673 -0.1027  0.2701  0.8007  0.8149  0.7074
                0.1967  0.1925  0.1666  0.0269  0.0222  0.0118  0.0233  0.0104 -0.0227
 9 C            0.0006  0.2885  0.7794 -0.0334 -0.1854 -0.2322  0.0634  0.6784  0.8838  0.7338
                0.1623  0.2142  0.1521  0.0300  0.0326  0.0234  0.0310  0.0182 -0.0211
 10 C           0.0006  0.3771  0.7515 -0.0309 -0.1846 -0.1524  0.1781  0.7820  0.7219  0.7075
                0.1821  0.1870  0.1688  0.0260  0.0336  0.0120  0.0333  0.0242 -0.0208
 11 C           0.0006  0.4952  0.7365 -0.0297 -0.1394  0.2581 -0.0706  0.8134  0.6737  0.7910
                0.1862  0.1576  0.2061  0.0245  0.0090  0.0255 -0.0197  0.0153  0.0272
 12 C           0.0006  0.3141  0.7679 -0.0328 -0.2256 -0.1865  0.0998  0.8017  0.7360  0.7504
                0.1867  0.1881  0.1580  0.0285  0.0271  0.0119  0.0334  0.0276 -0.0207
 13 C           0.0006  0.2432  0.7905 -0.0353 -0.2237 -0.1073 -0.0000  0.8135  0.6893  0.6643
                0.1932  0.2108  0.1332  0.0334  0.0405  0.0135  0.0406  0.0291 -0.0183
 14 C           0.0006  0.2839  0.7845 -0.0337 -0.1954 -0.2174  0.0251  0.8277  0.7390  0.7289
                0.2006  0.1821  0.1426  0.0314  0.0341  0.0176  0.0297  0.0266 -0.0208
 15 C           0.0006  0.3880  0.7648 -0.0326 -0.1284 -0.1932  0.1723  0.8021  0.8533  0.7344
                0.1986  0.1968  0.1619  0.0235  0.0161  0.0097  0.0185  0.0062 -0.0211
 16 C           0.0006  0.2965  0.7809 -0.0335 -0.2705 -0.1818  0.0776  0.8294  0.7216  0.7172
                0.2017  0.1830  0.1450  0.0313  0.0335  0.0207  0.0305  0.0252 -0.0210
 17 C           0.0006  0.3835  0.7778 -0.0332 -0.1563  0.1075 -0.2477  0.8162  0.6986  0.8840
                0.1987  0.1484  0.2000  0.0232  0.0114  0.0150 -0.0180  0.0063  0.0197
 18 C           0.0006  0.3926  0.7640 -0.0325 -0.1862 -0.1108  0.1910  0.8522  0.7904  0.7286
                0.1939  0.2020  0.1622  0.0173  0.0158  0.0045  0.0263  0.0108 -0.0212
 19 C           0.0006  0.3766  0.7792 -0.0332 -0.1986  0.1162 -0.2386  0.8336  0.6852  0.8721
                0.2001  0.1460  0.1997  0.0211  0.0107  0.0204 -0.0180  0.0073  0.0195
 20 C           0.0006  0.2926  0.7741 -0.0333 -0.2143  0.0812 -0.1507  0.8154  0.7528  0.7050
                0.1999  0.1575  0.1798  0.0293  0.0175  0.0328 -0.0191  0.0234  0.0305
 21 C           0.0006  0.3966  0.7749 -0.0329 -0.1573  0.1333 -0.2012  0.8203  0.7008  0.8593
                0.2022  0.1493  0.1976  0.0209  0.0104  0.0206 -0.0186  0.0067  0.0175
 22 C           0.0006  0.2899  0.7758 -0.0334 -0.1781  0.0908 -0.1917  0.6658  0.7395  0.8562
                0.1675  0.1567  0.2134  0.0289  0.0255  0.0341 -0.0184  0.0139  0.0308
 23 H           0.1860  0.5520  0.3068  0.0199  0.0294  0.0229
 24 H           0.1817  0.5602  0.3028  0.0217  0.0209  0.0301
 25 H           0.1743  0.5786  0.3015  0.0325  0.0177  0.0238
 26 H           0.2268  0.5370  0.3021  0.0230  0.0219  0.0286
 27 H           0.2157  0.5314  0.3068  0.0198  0.0210  0.0299
 28 H           0.0670  0.1584  0.3882  0.0266  0.0419  0.0489
 29 H           0.0083  0.1581  0.3941  0.0693  0.0324  0.0461
 30 H           0.0847  0.1446  0.3896  0.0243  0.0367  0.0463
 31 H           0.0675  0.1724  0.3866  0.0272  0.0522  0.0423
 32 H           0.0673  0.1711  0.3873  0.0328  0.0474  0.0412

 Gross Charges per Atom (Z minus electrons)
 ==========================================
            -0.5165   -0.5089   -0.5347   -0.5909   -0.5273   -0.5233   -0.5235   -0.2061    0.3802    0.2031
            -0.1603    0.3337    0.4889    0.4132    0.0286    0.4121    0.1642   -0.0013    0.2000    0.3249
             0.0991    0.3321   -0.1170   -0.1172   -0.1283   -0.1394   -0.1245    0.2691    0.2917    0.2738
             0.2518    0.2529
 Net Total: -0.00000000


 Atom-Atom Population Matrix (off-diagonal elements not doubled)
 ===============================================================

     1 :     6.2372
     2 :     0.0070    5.9903
     3 :    -0.0005    0.0000    6.0390
     4 :     0.0018    0.0025   -0.0313    6.2259
     5 :    -0.0001    0.0000   -0.0004   -0.0000    6.0175
     6 :     0.0000    0.0000   -0.0000    0.0000    0.0000    6.0137
     7 :    -0.0000   -0.0000   -0.0000   -0.0000   -0.0000   -0.0147    6.0144
     8 :    -0.0458   -0.0019   -0.0243   -0.0470    0.0011   -0.0000   -0.0000    3.1103
     9 :     0.2621    0.0006    0.0042    0.0038    0.0016   -0.0000   -0.0000    0.5079    2.5476
    10 :     0.2474   -0.0520   -0.0014   -0.0021   -0.0002   -0.0004   -0.0001   -0.0274   -0.0141    2.9408
    11 :    -0.0579   -0.0250   -0.0004   -0.0015   -0.0000   -0.0000    0.0045   -0.0036   -0.0220    0.3896
             3.1080
    12 :    -0.0475    0.2330   -0.0049   -0.0489   -0.0000   -0.0002   -0.0001   -0.0768   -0.0218    0.5943
            -0.0133    2.7174
    13 :    -0.0356   -0.0322   -0.0207    0.4214   -0.0002   -0.0000   -0.0000    0.4677   -0.0549   -0.0458
             0.0014    0.4217    2.4294
    14 :     0.0019    0.0001    0.2579   -0.0025    0.0020    0.0000   -0.0000    0.5101   -0.0035   -0.0033
            -0.0005   -0.0043   -0.0168    2.4379
    15 :    -0.0458   -0.0001    0.0014   -0.0003   -0.0398    0.0000    0.0000   -0.0523    0.5073   -0.0101
            -0.0041    0.0023    0.0008   -0.0395    2.7654
    16 :     0.0037   -0.0000    0.0013    0.0006    0.2207   -0.0000   -0.0000   -0.0473    0.0056    0.0026
            -0.0004    0.0003   -0.0021   -0.0077    0.5352    2.5306
    17 :    -0.0008   -0.0013   -0.0000   -0.0000   -0.0000   -0.0467   -0.0054   -0.0002   -0.0018   -0.0664
             0.5153   -0.0049   -0.0020   -0.0001   -0.0001   -0.0000    2.6244
    18 :     0.0006    0.0000   -0.0574   -0.0015   -0.0439    0.0000   -0.0000   -0.0495   -0.0470   -0.0006
            -0.0000   -0.0025   -0.0030    0.5294   -0.0664    0.5111   -0.0000    2.8085
    19 :    -0.0015   -0.0009   -0.0000   -0.0000   -0.0000    0.0031   -0.0018   -0.0004   -0.0022   -0.0569
             0.5016   -0.0065   -0.0024   -0.0001   -0.0000    0.0000   -0.0436   -0.0001    2.5906
    20 :     0.0008   -0.0001   -0.0000    0.0000    0.0000    0.2138   -0.0346    0.0000    0.0007    0.0002
            -0.0125   -0.0027   -0.0002   -0.0000   -0.0002   -0.0000    0.5234   -0.0000   -0.0456    2.6390
    21 :     0.0003   -0.0005   -0.0000   -0.0000    0.0000   -0.0038   -0.0456    0.0000    0.0004    0.0010
            -0.0296   -0.0021   -0.0001   -0.0000   -0.0001   -0.0000   -0.0590   -0.0000    0.5001   -0.0258
             2.6681
    22 :    -0.0003    0.0004    0.0000    0.0000    0.0000   -0.0374    0.2110    0.0001   -0.0002   -0.0043
            -0.0633    0.0011    0.0002   -0.0000   -0.0000   -0.0000   -0.0181   -0.0000   -0.0147    0.5536
             0.5217    2.6600
    23 :    -0.0168   -0.0000   -0.0002    0.0001   -0.0080    0.0000   -0.0000   -0.0011   -0.0542   -0.0079
            -0.0043    0.0006   -0.0010    0.0001    0.4298   -0.0408   -0.0004   -0.0026   -0.0004   -0.0000
             0.0000    0.0000    0.8324
    24 :     0.0023   -0.0002   -0.0001    0.0001    0.0000   -0.0124   -0.0023    0.0001   -0.0033   -0.0356
            -0.0702   -0.0048   -0.0016   -0.0001   -0.0007   -0.0001    0.4223   -0.0000    0.0060   -0.0402
            -0.0011   -0.0015   -0.0007    0.8707
    25 :     0.0001   -0.0000   -0.0131    0.0000   -0.0250    0.0000   -0.0000   -0.0042    0.0035   -0.0002
            -0.0000   -0.0005   -0.0033   -0.0363   -0.0093   -0.0627   -0.0000    0.4324   -0.0000   -0.0000
             0.0000   -0.0000   -0.0050   -0.0000    0.8600
    26 :     0.0028    0.0001   -0.0000    0.0001    0.0000    0.0002   -0.0010    0.0001   -0.0030   -0.0334
            -0.0807   -0.0051   -0.0015   -0.0001   -0.0007   -0.0001    0.0054   -0.0000    0.4284   -0.0008
            -0.0529    0.0111   -0.0007   -0.0019   -0.0000    0.9306
    27 :     0.0001   -0.0001   -0.0000   -0.0000   -0.0000   -0.0021   -0.0111    0.0000    0.0000   -0.0026
             0.0133   -0.0003   -0.0001   -0.0000   -0.0000   -0.0000   -0.0028    0.0000   -0.0514   -0.0079
             0.4292   -0.0614   -0.0000   -0.0001    0.0000   -0.0551    0.8817
    28 :     0.0017    0.3895   -0.0001   -0.0021   -0.0000   -0.0000    0.0000   -0.0011    0.0004   -0.0126
             0.0162   -0.0535    0.0040   -0.0001   -0.0001   -0.0000   -0.0018   -0.0000   -0.0009    0.0002
            -0.0005   -0.0013    0.0000   -0.0027   -0.0000   -0.0021   -0.0003    0.3984
    29 :    -0.0005   -0.0002    0.3859    0.0719   -0.0001   -0.0000   -0.0000   -0.0081    0.0025   -0.0011
            -0.0003   -0.0035   -0.0116   -0.0389   -0.0006   -0.0003   -0.0000    0.0001   -0.0000   -0.0000
            -0.0000    0.0000   -0.0001   -0.0001   -0.0024   -0.0001   -0.0000   -0.0002    0.3162
    30 :     0.0000   -0.0000   -0.0001    0.0000    0.4022   -0.0000    0.0000   -0.0004   -0.0005   -0.0000
            -0.0000    0.0000   -0.0001    0.0015   -0.0005   -0.0622    0.0000   -0.0062    0.0000   -0.0000
            -0.0000    0.0000   -0.0019   -0.0000   -0.0056   -0.0000   -0.0000   -0.0000   -0.0001    0.4000
    31 :     0.0000   -0.0000   -0.0000   -0.0000    0.0000    0.4048    0.0054   -0.0000    0.0001    0.0000
            -0.0001   -0.0002   -0.0000   -0.0000   -0.0000   -0.0000    0.0016   -0.0000    0.0001   -0.0681
            -0.0013   -0.0186    0.0000   -0.0035   -0.0000    0.0001   -0.0012    0.0000   -0.0000   -0.0000
             0.4266
    32 :    -0.0000    0.0000   -0.0000    0.0000   -0.0000    0.0053    0.4048    0.0000   -0.0001   -0.0002
             0.0002    0.0001    0.0000   -0.0000    0.0000   -0.0000   -0.0010    0.0000   -0.0004   -0.0178
             0.0025   -0.0702   -0.0000   -0.0012    0.0000   -0.0002   -0.0032   -0.0001   -0.0000   -0.0000
             0.0026    0.4259


 =================================================
 H I R S H F E L D   C H A R G E   A N A L Y S I S
 =================================================
  
 For each fragment: the (numerical) integral of rho(scf) * rho(fragment)/rho(sum-of-fragments)
 (nuclear charges are included, electrons are counted negative)

 The fragments and their ordering are defined in the early G E O M E T R Y output section.
 If you use single-atom fragments, this usually implies that all atoms of the same
 chemical type are grouped together. This may not be the order in which you listed them
 in the input file!

  Fragment                       Charge
 ------------------------------------------
    1  O                        -0.0581
    2  O                        -0.1701
    3  O                        -0.1743
    4  O                        -0.2229
    5  O                        -0.1663
    6  O                        -0.1655
    7  O                        -0.1647
    8  C                        -0.0579
    9  C                         0.0680
   10  C                         0.0471
   11  C                        -0.0260
   12  C                         0.0327
   13  C                         0.0945
   14  C                         0.0807
   15  C                        -0.1003
   16  C                         0.0710
   17  C                        -0.0619
   18  C                        -0.0997
   19  C                        -0.0555
   20  C                         0.0475
   21  C                        -0.0625
   22  C                         0.0497
   23  H                         0.0583
   24  H                         0.0654
   25  H                         0.0563
   26  H                         0.0616
   27  H                         0.0657
   28  H                         0.1573
   29  H                         0.1226
   30  H                         0.1797
   31  H                         0.1635
   32  H                         0.1639

 Sum of these charges =         -0.00002656
 (accuracy NumInt/Tails)


 =============================
 V O R O N O I   C H A R G E S
 =============================
  
 For each atom: the (numerical) integral of the total electronic charge density in its Voronoi cell,
 i.e. the region of space that is closer to that atom than to any other atom.
 (cf. Wigner-Seitz cells in crystals)

 Within the Voronoi cell the subintegrals over the atomic sphere and the remaining part are evaluated
 separately to give the numbers of electrons (negative charge) in these regions.
 The net total charge in the cell (including the nuclear charge) is also given.

 Values are provided for
    a) the Initial (sum-of-fragments) density
    b) the Orthogonalized-Fragments density
    c) the SCF density
    d) the Voronoi Deformation Density (VDD): the difference SCF-Initial for the complete atomic cell

  Atom                Initial                    OrthFrag                   SCF
             Sphere RestCell NetTotal   Sphere RestCell NetTotal   Sphere RestCell NetTotal      VDD
 -------     ------------------------   ------------------------   ------------------------    -----
    1 O      -2.832   -5.467   -0.300   -3.056   -5.148   -0.203   -2.849   -5.489   -0.338   -0.038
    2 O      -2.831   -4.778    0.391   -3.018   -4.684    0.298   -2.851   -4.934    0.215   -0.176
    3 O      -2.832   -4.767    0.401   -3.025   -4.677    0.297   -2.855   -4.935    0.210   -0.191
    4 O      -2.831   -5.237   -0.067   -3.004   -5.078   -0.083   -2.852   -5.469   -0.321   -0.253
    5 O      -2.832   -4.775    0.393   -3.020   -4.677    0.303   -2.853   -4.931    0.216   -0.177
    6 O      -2.832   -4.776    0.392   -3.023   -4.681    0.296   -2.853   -4.926    0.220   -0.172
    7 O      -2.832   -4.756    0.412   -3.023   -4.666    0.311   -2.853   -4.907    0.240   -0.173
    8 C      -2.140   -3.828    0.032   -2.302   -3.699   -0.001   -2.168   -3.892   -0.060   -0.092
    9 C      -2.140   -3.735    0.125   -2.287   -3.608    0.105   -2.159   -3.642    0.199    0.074
   10 C      -2.139   -3.672    0.189   -2.284   -3.585    0.131   -2.160   -3.633    0.207    0.018
   11 C      -2.140   -3.732    0.128   -2.300   -3.648    0.052   -2.164   -3.781    0.055   -0.073
   12 C      -2.139   -3.689    0.172   -2.283   -3.603    0.114   -2.160   -3.659    0.181    0.009
   13 C      -2.141   -3.697    0.162   -2.280   -3.584    0.137   -2.158   -3.570    0.272    0.110
   14 C      -2.140   -3.702    0.157   -2.287   -3.594    0.119   -2.158   -3.597    0.245    0.088
   15 C      -2.139   -3.312    0.549   -2.285   -3.326    0.389   -2.167   -3.408    0.425   -0.124
   16 C      -2.141   -3.692    0.168   -2.286   -3.581    0.133   -2.158   -3.602    0.240    0.073
   17 C      -2.139   -3.301    0.560   -2.285   -3.317    0.398   -2.165   -3.356    0.479   -0.081
   18 C      -2.139   -3.313    0.548   -2.285   -3.327    0.387   -2.167   -3.412    0.421   -0.127
   19 C      -2.140   -3.314    0.546   -2.283   -3.316    0.400   -2.164   -3.353    0.483   -0.063
   20 C      -2.140   -3.713    0.147   -2.288   -3.601    0.112   -2.161   -3.662    0.178    0.031
   21 C      -2.139   -3.303    0.558   -2.284   -3.313    0.403   -2.165   -3.358    0.477   -0.081
   22 C      -2.140   -3.704    0.156   -2.287   -3.598    0.115   -2.161   -3.654    0.186    0.030
   23 H      -0.071   -1.484   -0.555   -0.090   -1.324   -0.414   -0.103   -1.377   -0.480    0.075
   24 H      -0.071   -1.514   -0.585   -0.090   -1.336   -0.426   -0.103   -1.385   -0.488    0.097
   25 H      -0.071   -1.457   -0.528   -0.092   -1.308   -0.400   -0.103   -1.369   -0.472    0.056
   26 H      -0.071   -1.502   -0.573   -0.090   -1.326   -0.416   -0.104   -1.386   -0.489    0.083
   27 H      -0.071   -1.485   -0.556   -0.090   -1.325   -0.415   -0.104   -1.370   -0.474    0.082
   28 H      -0.078   -1.584   -0.662   -0.083   -1.366   -0.449   -0.100   -1.340   -0.440    0.222
   29 H      -0.078   -1.594   -0.672   -0.089   -1.371   -0.460   -0.098   -1.394   -0.491    0.181
   30 H      -0.077   -1.504   -0.581   -0.082   -1.340   -0.422   -0.100   -1.265   -0.365    0.216
   31 H      -0.077   -1.463   -0.540   -0.087   -1.310   -0.397   -0.101   -1.255   -0.356    0.185
   32 H      -0.077   -1.489   -0.566   -0.087   -1.327   -0.414   -0.101   -1.276   -0.376    0.190
 ---------------------------------------------------------------------------------------------------
 Total NetCharge:              -0.000                     -0.000                     -0.000    0.000
 (accuracy NumInt/Tails)

 Remark: the 'NetTotal' Voronoi charges often do not match the Mulliken and/or Hirshfeld charges very
 well. This is caused by the fact that chemically different atoms are not treated in accordance with
 their relative sizes. (Voronoi cells are defined by boundary planes halfway between the atoms.)
 However, the CHANGES in charge, comparing 'Initial' to 'SCF' for instance, do give a fair indication
 of the flow of charge caused by the relaxation from sum-of-fragments to self-consistency.

 Warning: the absolute accuracy of the VDD charges obtained using the Fuzzy Cells (Becke) integration
 scheme is much poorer than the one obtained with an 'equivalent' Voronoi integration grid. 


 =================================================================
 M U L T I P O L E   D E R I V E D   C H A R G E   A N A L Y S I S
 =================================================================

 This charge analysis uses the atomic multipoles (obtained from the fitted density) up to some level X,
 and reconstructs these multipoles exactly (up to level X) by distributing charges over all atoms.
 This is achieved by using Lagrange multipliers and a weight function to keep the multipoles local.

 Dummy atoms can be included (by setting INCDUM in MDC-block to 1) to obtain a fractional charge.
 This is generally useful and necessary only for small symmetrical molecules, when there are not
 enough degrees of freedom to reconstruct the multipoles.

 Since the atomic multipoles are reconstructed up to level X,
 the molecular multipoles are represented also up to level X.
 The recommended level is to reconstruct up to quadrupole : -> MDC-q charges.

 See: M. Swart, P.Th. van Duijnen, J.G. Snijders, J.Comput.Chem., (2001), p. 79-88.

 ------------------------------------------------------------- 
 Atomic electronic multipole moments from SCF equations (a.u.)
 ------------------------------------------------------------- 

   atom        charge        dip-x     dip-y     dip-z      quad-xx   quad-xy   quad-xz   quad-yy   quad-yz   quad-zz
 --------------------------------------------------------------------------------------------------------------------
    1 O     -0.269381    -0.150658  0.267174  0.018512     0.599311  0.259692 -0.030307  0.066570  0.009580 -0.665881
    2 O     -0.214705     0.182476 -0.300173 -0.015775     0.755060  0.182017 -0.051086  0.055907 -0.000035 -0.810967
    3 O     -0.226000     0.388198  0.060297 -0.015498    -0.055309  0.044189 -0.019325  0.822248  0.038466 -0.766939
    4 O     -0.352787     0.055435 -0.331234 -0.013045     0.070128 -0.281728 -0.026359  0.330054  0.028536 -0.400182
    5 O     -0.215340    -0.209014  0.319372  0.021834     0.737960  0.178839 -0.044086  0.061858  0.012081 -0.799818
    6 O     -0.213712     0.200356  0.101515 -0.301056     0.696544  0.080054  0.181572 -0.761149 -0.079282  0.064605
    7 O     -0.212946    -0.160750 -0.111811  0.322494     0.419004 -0.259797  0.175777 -0.546296 -0.270882  0.127292
    8 C     -0.039310    -0.026326  0.002540  0.000552     0.521522 -0.028294 -0.053450  0.534716  0.038519 -1.056238
    9 C      0.147336     0.127671 -0.017539 -0.007522     0.480127 -0.018678 -0.045209  0.383704  0.031086 -0.863831
   10 C      0.126834    -0.034136 -0.119311 -0.008384     0.338813  0.004184 -0.034014  0.429925  0.026990 -0.768738
   11 C      0.009181    -0.033920  0.010192  0.005013     0.377414 -0.135849 -0.004719 -0.702622 -0.010580  0.325208
   12 C      0.126900     0.062117  0.132425 -0.003202     0.373589 -0.013333 -0.041809  0.497680  0.026083 -0.871269
   13 C      0.189366    -0.018849  0.083503  0.002564     0.302525 -0.019829 -0.030422  0.307288  0.021103 -0.609813
   14 C      0.172962    -0.051801  0.112670  0.006206     0.398025 -0.011068 -0.040146  0.417565  0.030076 -0.815590
   15 C      0.018625     0.017888 -0.040470 -0.002310     0.573850  0.021824 -0.055189  0.546355  0.039408 -1.120205
   16 C      0.161278    -0.065622 -0.123283 -0.001210     0.421023  0.024087 -0.040905  0.434282  0.029896 -0.855305
   17 C      0.052333    -0.006079 -0.008248  0.055267     0.412358 -0.183436  0.014962 -0.904516 -0.026693  0.492158
   18 C      0.013861    -0.051327  0.009981  0.002675     0.527132  0.004247 -0.054230  0.602528  0.041410 -1.129660
   19 C      0.050201    -0.026848 -0.000303 -0.037774     0.412630 -0.178425 -0.003147 -0.906351 -0.008507  0.493720
   20 C      0.133021     0.075420 -0.027738  0.113402     0.401902 -0.149917  0.005323 -0.835648 -0.020453  0.433746
   21 C      0.050236     0.044364 -0.010951 -0.036771     0.473570 -0.185620 -0.004542 -0.974670 -0.013320  0.501100
   22 C      0.136122     0.134502 -0.022573 -0.002601     0.409278 -0.162240 -0.000299 -0.826762 -0.024809  0.417484
   23 H     -0.028280     0.011406 -0.025723 -0.001537     0.029661 -0.069253 -0.010399  0.180014  0.012783 -0.209674
   24 H     -0.027711    -0.004743 -0.002301  0.029512    -0.007870 -0.017537 -0.071430 -0.170554  0.007551  0.178424
   25 H     -0.035799    -0.023193  0.005375  0.001267     0.221733  0.000125 -0.014524 -0.002526  0.005150 -0.219208
   26 H     -0.040413    -0.007255 -0.000994 -0.025610     0.009739 -0.022708  0.080645 -0.176917 -0.018193  0.167177
   27 H     -0.029590     0.012665 -0.002972 -0.026728     0.001225 -0.022192 -0.066845 -0.190302  0.008789  0.189078
   28 H      0.093810     0.065092  0.036460 -0.002292     0.146915  0.017346 -0.007997 -0.022239  0.000097 -0.124676
   29 H      0.091431    -0.006936  0.060051  0.002906     0.009375  0.024695 -0.002864  0.104577  0.004765 -0.113952
   30 H      0.118887    -0.095786 -0.007329  0.004409     0.167147 -0.005941 -0.010076 -0.034745  0.002445 -0.132402
   31 H      0.106753     0.086503  0.010016  0.009335     0.140720  0.021728  0.000139 -0.112366  0.007005 -0.028354
   32 H      0.106841     0.050806 -0.037802  0.060916    -0.003314 -0.047707  0.038509 -0.065455 -0.046579  0.068768

 --------------------------------------- 
 Multipole derived atomic charges (a.u.)
 --------------------------------------- 

 The MDC-m charges are just the Monopole terms in the multipole expansion, while for the MDC-d charges
 also the Dipoles are reconstructed. The usually preferred charges are the MDC-q charges.
 These reconstruct the Monopoles, Dipoles and Quadrupoles (both atomic AND molecular).

        Atom    Level:     MDC-m        MDC-d        MDC-q
 ---------------------------------------------------------
     1     O           -0.269381    -0.322456    -0.080829
     2     O           -0.214705    -0.456185    -0.148012
     3     O           -0.226000    -0.477361     1.602104
     4     O           -0.352787    -0.458945     0.348385
     5     O           -0.215340    -0.491936     4.661710
     6     O           -0.213712    -0.517272    -0.501998
     7     O           -0.212946    -0.521945    -0.451346
     8     C           -0.039310    -0.013749    -0.398122
     9     C            0.147336     0.157478     0.250590
    10     C            0.126834     0.146728     0.453667
    11     C            0.009181    -0.008739     0.077403
    12     C            0.126900     0.187169    -0.727757
    13     C            0.189366     0.269415     0.165695
    14     C            0.172962     0.229870     1.009437
    15     C            0.018625     0.000159     6.354998
    16     C            0.161278     0.206398     1.132826
    17     C            0.052333     0.029865    -0.204111
    18     C            0.013861    -0.040562   -10.834902
    19     C            0.050201     0.019423    -0.145615
    20     C            0.133021     0.196021     0.189319
    21     C            0.050236     0.024935    -0.262420
    22     C            0.136122     0.194710     0.168401
    23     H           -0.028280    -0.007690    -4.547537
    24     H           -0.027711     0.002873     0.110183
    25     H           -0.035799     0.003894     5.867298
    26     H           -0.040413    -0.014938     0.072273
    27     H           -0.029590     0.002540     0.211795
    28     H            0.093810     0.290781     0.325131
    29     H            0.091431     0.311549    -1.454542
    30     H            0.118887     0.349731    -3.991367
    31     H            0.106753     0.348804     0.416522
    32     H            0.106841     0.359435     0.330821

 ------------------------------------------------ 
 Average absolute deviations in atomic multipoles
 ------------------------------------------------ 

 Stated here are the average differences between the atomic multipoles
 and the reconstructed atomic multipoles (from the distributed charges).
 If these values are not zero, this means there are not enough degrees of freedom,
 to be able to reconstruct the atomic multipoles. (This usually happens only
 for small and/or highly symmetric molecules). If this is the case, one could add
 dummy atoms as extra point charges (and setting INCDUM in MDC-block to 1).

 Level:                                 MDC-d        MDC-q
 ---------------------------------------------------------
 Charge   (a.u.)                       0.0000       0.0000
 Dipole   (Debye)                      0.0000       0.0005
 Quad.    (a.u.)                       0.2122       0.0000

 --------------------------------------- 
 Represented molecular multipole moments
 --------------------------------------- 

 Given here are the Molecular multipole moments from the atomic charges, and from the Fit Density.
 Note that the atomic charges represent the latter, NOT the ones from the Exact density.

            Q (a.u.)             Dipole moment (Debye)                                          Quadrupole moment (a.u.)
                                 x         y         z              xx        xy        xz        yy        yz        zz
------------------------------------------------------------------------------------------------------------------------
MDC-m         0.0000        3.0566   -3.3639   -0.1601          8.8235   10.5156    1.3246  -12.5967   -0.6278    3.7732
MDC-d         0.0000        4.4333   -3.3110    0.2354         23.4264   10.7374    6.5090  -21.7674   -1.1226   -1.6589
MDC-q         0.0000        4.4314   -3.3096    0.1956         31.7860   10.4220    6.3794  -24.4487   -0.9448   -7.3372
 
Fit.Dens.     0.0000        4.4333   -3.3110    0.2353         31.7730    9.9517    6.0804  -24.4441   -1.0132   -7.3289


 =============
 Dipole Moment  ***  (Debye)  ***
 =============
  
 Vector   :         4.42511621     -3.31337856      0.22713730
 Magnitude:         5.53278612

 This molecular dipole moment is calculated with analytic integration


 =========================================
 Quadrupole Moment (Buckingham convention)  ***  (a.u.)  ***
 =========================================
  
      quad-xx        quad-xy        quad-xz        quad-yy        quad-yz        quad-zz
     31.77348669     9.45163969     5.91045755   -24.47161210    -1.05887120    -7.30187459

 This molecular quadrupole moment is calculated with analytic integration


 ===========================
 B O N D I N G   E N E R G Y  ***  (decomposition)  ***
 ===========================
  
*** IMPORTANT NOTE ***

The bond energy is computed as an energy difference between molecule and
fragments. In particular when the fragments are single atoms, they are usually
computed as SPHERICALLY SYMMETRIC and SPIN-RESTRICTED. Obviously, this usually
does NOT represent the true atomic groundstate.

To obtain the 'real' bond energy, (atomic) correction terms must be applied
for the true (multiplet) fragment ground state. See ref: E.J.Baerends,
V.Branchadell, M.Sodupe, Chem.Phys.Lett.265 (1997) 481

General theoretical background on the bond energy decomposition scheme used
here (Morokuma-Ziegler) can be found in the review paper:
F.M. Bickelhaupt and E.J. Baerends,
"Kohn-Sham Density Functional Theory: Predicting and Understanding Chemistry"
In: Rev. Comput. Chem.; Lipkowitz, K. B. and Boyd, D. B., Eds.;
Wiley-VCH: New York, 2000, Vol. 15, 1-86.

Symbols used in the Bickelhaupt-Baerends (BB) paper are given below to make
the direct connection to that paper, where detailed explanations can be found
on the meaning of the various terms.


                                                   hartree              eV         kcal/mol           kJ/mol
                                      --------------------     -----------       ----------      -----------

Pauli Repulsion
  Kinetic (Delta T^0):                 103.265996575571052       2810.0107         64800.40        271124.84
  Delta V^Pauli Coulomb:               -56.256210845456742      -1530.8094        -35301.31       -147700.66
  Delta V^Pauli LDA-XC:                -12.746105688690180       -346.8392         -7998.30        -33464.90
                                      --------------------     -----------       ----------      -----------
  Total Pauli Repulsion:                34.263680041424131        932.3622         21500.79         89959.28
 (Total Pauli Repulsion =
  Delta E^Pauli in BB paper)

Steric Interaction
  Pauli Repulsion (Delta E^Pauli):      34.263680041424131        932.3622         21500.79         89959.28
  Electrostatic Interaction:            -7.600559276061130       -206.8217         -4769.42        -19955.27
 (Electrostatic Interaction =
  Delta V_elstat in the BB paper)
                                      --------------------     -----------       ----------      -----------
  Total Steric Interaction:             26.663120765363001        725.5404         16731.36         70004.01
 (Total Steric Interaction =
  Delta E^0 in the BB paper)

Orbital Interactions
  A:                                   -35.281015071546882       -960.0453        -22139.17        -92630.29
                                      --------------------     -----------       ----------      -----------
  Total Orbital Interactions:          -35.281015071546875       -960.0453        -22139.17        -92630.29

Alternative Decomposition Orb.Int.
  Kinetic:                             -95.402164270616424      -2596.0250        -59865.77       -250478.35
  Coulomb:                              55.744614621064351       1516.8881         34980.28        146357.46
  XC:                                    4.376534578005154        119.0916          2746.32         11490.59
                                      --------------------     -----------       ----------      -----------
  Total Orbital Interactions:          -35.281015071546918       -960.0453        -22139.17        -92630.29

  Residu (E=Steric+OrbInt+Res):         -0.000308767187095         -0.0084            -0.19            -0.81

Total Bonding Energy:                   -8.618203073370969       -234.5132         -5408.00        -22627.09


Summary of Bonding Energy (energy terms are taken from the energy decomposition above)
======================================================================================

  Electrostatic Energy:                 -7.600559276061130       -206.8217         -4769.42        -19955.27
  Kinetic Energy:                        7.863832304954627        213.9858          4934.63         20646.49
  Coulomb (Steric+OrbInt) Energy:       -0.511904991579492        -13.9296          -321.23         -1344.01
  XC Energy:                            -8.369571110685026       -227.7476         -5251.99        -21974.31
                                      --------------------     -----------       ----------      -----------
  Total Bonding Energy:                 -8.618203073371021       -234.5132         -5408.00        -22627.09


Correction terms (incorporated in energies above; only for test purposes):

1. Indication of fit-quality: 1st-order fit-correction used in the energy (hartree):   0.0006752227
2. Electrostatic (Fit correction):   0.0000000000

Scaled ZORA energy correction, not included in bonding energy (hartree):           -0.0002822014
 NOTE: This scaled ZORA energy correction should only be used to compare two calculations
 in which the only difference in the calculation is the electron configuration.
 Then the difference in energy of this term should be added to the difference in energy of
 the two electron configurations.
 This term should not be used otherwise.
 In practice it is useful only for core excitation energy calculations.


 =========================================
 F R A G M E N T   E N E R G Y   T E R M S  ***  (summed over all fragments)  ***
 =========================================
  

The energy terms below are (parts of) the Total Energy of the fragments from which the molecule
 is built.

Exchange and Correlation
  Exchange LDA:                       -117.933685040888946      -3209.1389        -74004.51       -309634.85
  Exchange GGA:                          0.000000000000000          0.0000             0.00             0.00
  Correlation LDA:                      -9.822211350969795       -267.2760         -6163.53        -25788.21
  Correlation GGA:                       0.000000000000000          0.0000             0.00             0.00
                                      --------------------     -----------       ----------      -----------
  Total XC:                           -127.755896391858741      -3476.4148        -80168.04       -335423.06


 =======================================================
 S F O   P O P U L A T I O N S ,   M O   A N A L Y S I S
 =======================================================
  
 A Mulliken population analysis is performed on (input-)selected MOs. All populations refer to SFOs.
 BAS populations may have been printed directly after the SCF part.


                                       === A ===


 SFO contributions (%) per orbital
 (multiplication by the orbital occupation yields the SFO Gross Populations)

 Orb.:       47     48     49     50     51     52     53     54     55     56     57     58     59     60
 occup:     2.00   2.00   2.00   2.00   2.00   2.00   2.00   2.00   2.00   2.00   0.00   0.00   0.00   0.00
 CF+SFO     ----   ----   ----   ----   ----   ----   ----   ----   ----   ----   ----   ----   ----   ----
 ------
     23:   -0.01   0.03   1.36  -0.00   0.06   0.01   0.10   0.00   0.01   0.00   0.00   0.35   0.06   0.29
     26:    0.01   0.05   3.98   0.02   0.12   0.00   0.25   0.00   0.10   0.02   0.01   0.08   0.03   0.05
     29:    0.42   0.03  11.55   0.02   0.06   0.02   0.09   0.01   0.00   0.02   0.01   0.49   0.08   0.44
     32:    0.00   0.01   0.04   8.02   0.05   0.89   0.04   3.18   0.00  10.11   5.81   0.02   0.07   0.07
     33:   -0.00  -0.00  -0.00  -0.20   0.00  -0.08   0.00  -0.16   0.00  -0.87  -1.02   0.01  -0.01   0.02
     40:    0.05   0.06   1.01  -0.00  -0.00  -0.00  -0.01   0.00   0.02  -0.00  -0.00   0.01   0.00   0.01
     46:    0.76   0.25   6.79   0.00   0.14   0.02   0.12   0.00   0.03   0.00   0.00   0.25   0.04   0.23
     49:    1.00   3.13   0.03   5.67   0.10  12.56   1.15   1.89   0.01  10.54   0.35   0.12   0.03   0.35
     57:    0.03   0.75   2.27   0.00   0.00   0.00   0.00   0.00   0.01   0.00  -0.00   0.00   0.00   0.00
     60:    0.20   5.08  22.04   0.03   0.04   0.01   0.38   0.00   3.50   0.03   0.01  -0.00   0.00  -0.00
     63:    0.00   0.03   0.15   0.03   0.00   0.02   0.07   0.01   1.26   0.02   0.00   0.01   0.00   0.01
     66:    0.38   0.96   0.07  17.16   0.07  11.84   0.37   0.92   0.02  11.50   2.96   0.03   0.10   0.02
     77:    0.01   0.00   0.15   0.01   0.17   0.01   3.73   0.00  51.53   0.00   0.05   0.07   0.01   0.06
     80:    0.32   0.28   6.98   0.01   0.11   0.03   1.14   0.06  12.65   0.00   0.02   0.00   0.00   0.00
     83:    0.60   2.12   0.02   3.57   0.02   2.49   0.16  15.91   0.03   1.50  19.01   0.02   0.16   0.11
     84:    0.00   0.00   0.00   0.00  -0.00  -0.01  -0.00  -0.26  -0.00  -0.05  -1.80  -0.00  -0.02  -0.01
    100:    0.01   0.16   0.00  14.48   0.08   4.78   0.03  15.88   0.01   1.23   1.70  -0.00   0.02   0.15
    111:    1.68   0.42   0.06   0.01   0.01   0.00   0.13   0.00   0.00   0.00  -0.00   0.09   1.74   0.56
    112:   -0.00  -0.01  -0.00   0.00   0.01   0.00   0.00   0.00   0.00   0.00  -0.01  -0.06  -1.05  -0.49
    114:   14.39   0.31   0.00   0.02   4.42   0.44  14.54   0.05   0.73   0.01   0.03   0.44   1.50   2.49
    117:    3.80   6.50   0.15   0.01   0.06   0.02   0.09   0.00   0.00   0.00   0.03   0.04   0.66   0.20
    128:    1.13   1.09   0.04   0.00   0.42   0.05   0.97   0.00   0.08   0.00  -0.00   0.25  -0.03   0.03
    131:    5.15   4.19   0.30   0.00   6.13   0.54   9.93   0.01   1.12   0.00   0.01   2.67   0.02   1.61
    134:    0.85   9.33   0.23   0.00   0.49   0.05   0.88   0.00   0.09   0.00   0.01   0.31   2.72   0.44
    145:    0.05   0.35   3.70   0.03   0.02   0.00   0.18   0.09   2.48   0.00   0.00   0.01   0.01   0.03
    148:    0.12   0.08   3.13   0.01  -0.00  -0.00   0.12   0.02   3.30   0.00   0.00  -0.01  -0.00  -0.02
    151:    0.04   0.02   0.02  10.02   0.01   0.19   0.08  25.58   0.01   1.70   0.01   0.06   0.00   0.90
    165:    0.04   0.16   2.96   0.02   0.00   0.00   0.05   0.00   0.35   0.00   0.00   0.00   0.00   0.00
    166:    0.08   0.05   1.44   0.00   0.00   0.00   0.00   0.00   0.10   0.00   0.00  -0.00  -0.00  -0.00
    168:    0.05   0.00   0.03  15.31   0.00   7.00   0.18   1.45   0.02   1.81   1.91   0.11   0.03   2.38
    182:   -0.20   0.11   1.56   0.01   0.13  -0.00   0.57   0.00   0.14   0.01   0.03   0.59   0.17   0.89
    183:   -0.05  -0.01   1.25   0.00   0.17   0.03   0.30   0.00   0.12   0.00   0.00  -0.01   0.01   0.09
    185:    0.03   0.03   0.00   5.60   0.00  15.52   0.74   0.60   0.02   9.12  20.20   0.26   0.42   0.31
    196:    0.05   0.76   1.04   0.00   0.35   0.04   0.77   0.00   0.16   0.00   0.00   0.79   0.37   0.27
    199:   21.52   1.41   0.03   0.01   8.61   0.57   9.78   0.01   1.51   0.00   0.02  15.83   1.47  11.39
    200:   -0.11   0.00  -0.00  -0.00   0.00   0.00   0.08  -0.00   0.01   0.00  -0.00  -2.94  -0.17  -1.82
    202:    0.05   2.24   0.08   0.11   0.00   0.01   0.02  -0.00   0.01  -0.01   0.38   0.01   0.12   0.02
    210:    0.12  -0.00   0.04   0.00   0.06   0.01   0.32   0.00   1.62  -0.00   0.00   0.00   0.00  -0.00
    213:    0.05   0.02   0.58   0.00  -0.02   0.02   0.16   0.02   4.21   0.02   0.01  -0.03  -0.03   0.02
    216:    0.42   0.02   1.50   0.00   0.09   0.00   0.07   0.00   0.26   0.01   0.00   0.28  -0.03   0.36
    219:    0.19   0.44   0.00   0.02   0.01   6.32   0.36   1.68   0.00  10.29   2.49   0.13   0.02   1.16
    236:    0.29   0.83   0.00   0.09   0.00   0.32   0.02   1.15   0.00   0.32  25.91   0.03   0.27   0.15
    237:    0.02   0.06   0.00  -0.07  -0.00  -0.01  -0.00  -0.06   0.00  -0.00  -1.46   0.00  -0.00  -0.03
    240:   -0.00   0.00   0.01   0.00   0.00   0.00   0.10   0.00   1.47   0.00   0.00   0.00   0.00   0.01
    247:    0.03   0.37   2.13   0.00   0.01   0.00   0.04   0.00   0.18   0.02   0.02  -0.00   0.01   0.00
    248:    0.04   0.25   2.05   0.00   0.01   0.00   0.05  -0.00   0.24   0.00  -0.00   0.00  -0.00   0.01
    253:    0.14   0.28   0.00   0.06   0.01   3.68   0.13   0.47   0.00   6.82   8.99   0.12   0.38   0.10
    267:    0.12   0.04   1.72   0.01   0.02   0.01   0.08   0.02   0.30   0.02   0.00   0.02   0.01   0.03
    270:    0.02   0.00   0.00  12.68   0.01   2.30   0.20   7.54   0.00  21.11   1.90   0.18   0.25   0.43
    287:    0.00   0.00   0.00   1.09   0.02   2.69   0.02  10.25   0.01   1.50   5.72   0.00   0.07   0.83
    298:    2.10   0.89   0.19   0.03   1.27   0.08   0.38  -0.00   0.01   0.05   0.18   0.93  -0.05  -0.04
    301:    5.98   2.10   0.21   0.15  25.55   0.06   2.64   0.02   0.01   0.00   0.23  31.83   2.10   0.05
    302:   -0.29  -0.03   0.01  -0.00   0.23  -0.00  -0.01   0.00  -0.00   0.00   0.01  -2.93  -0.28   0.05
    304:   -0.01   2.08  -0.01   0.12  -0.00   0.19   0.01   0.00   0.00   0.09   0.38   0.00   0.15   0.06
    321:    0.04   0.07   0.00   1.02   0.07  20.14   0.43   9.95   0.03   9.15   1.04   0.19   0.15   1.57
    332:    1.92  -0.05   0.11   0.05   0.41   0.05   0.37  -0.00   0.09   0.04   0.08   0.06   0.02   1.16
    335:   17.56   0.54   0.18   0.11   8.86   0.51  11.60   0.03   1.03   0.01   0.12   0.20  10.93  22.70
    336:   -0.57   0.01   0.01  -0.00  -0.00   0.01   0.11   0.00   0.00   0.00   0.02  -0.07  -1.16  -2.64
    338:    0.03   3.48   0.14   0.16   0.01   0.24   0.00   0.00   0.01   0.11   0.34   0.00   0.02   0.01
    349:    0.45   2.72   0.29   0.01   0.02   0.09   0.61   0.01   0.12   0.01   0.01   0.22  -0.78   1.18
    350:    0.23   0.62   0.08   0.00  -0.00   0.02  -0.02  -0.00  -0.01   0.02   0.12   0.03  -2.42  -0.08
    352:   -0.01   0.19   0.02   0.01   2.35   0.60  15.90   0.06   1.00   0.03   0.25   2.10   9.71  13.68
    353:    0.05  -0.00  -0.00  -0.00   0.01   0.00   0.29   0.00   0.02  -0.00  -0.06  -0.68  -0.88  -2.05
    355:    0.19   2.19   0.09  -0.00   0.02  -0.01  -0.01   0.00  -0.00  -0.00  -0.04   0.02  -0.12   0.11
    356:    0.14   1.97   0.06   0.00  -0.00  -0.00   0.01   0.00   0.00  -0.00  -0.02  -0.00  -0.53  -0.15
    367:    0.06  -0.15   0.02   0.00  -0.00   0.02   0.02  -0.00  -0.00   0.01  -0.02  -0.07   1.04   0.21
    369:    9.53   0.00   0.04   0.03  29.59   0.13   0.59   0.01   0.21   0.01   0.29  23.71   3.60   3.30
    370:   -0.23  -0.00   0.00  -0.00   0.22   0.01   0.03  -0.00   0.01  -0.00  -0.06  -1.80  -0.55  -0.46
    372:    0.22   3.90   0.15   0.01   0.00   0.01   0.01  -0.00   0.01   0.00  -0.00   0.03  -0.16  -0.04
    373:    0.06   1.13   0.03   0.01   0.00   0.00  -0.00  -0.00   0.00  -0.00  -0.01  -0.08  -0.69  -0.15
    384:    0.00   0.28   0.01   0.00   0.02   0.01   0.13   0.00   0.02   0.00  -0.02   0.02  -1.74  -1.04
    386:    0.09   0.55   0.00   0.00   4.06   0.70  13.81   0.02   1.67   0.00   0.02  16.58   1.02   8.66
    387:    0.01  -0.00  -0.00  -0.00   0.00   0.00   0.00  -0.00  -0.00   0.00   0.00  -2.84  -0.47  -0.43
    389:    0.56   5.61   0.12   0.00   0.02   0.00  -0.00  -0.00   0.00   0.00  -0.02  -0.01  -0.08  -0.08
    390:    0.11   1.95   0.05   0.00   0.03   0.00   0.00  -0.00   0.00   0.00  -0.09  -0.02  -0.19  -0.12
    397:    0.00   0.01   1.70   0.00  -0.00  -0.00  -0.01   0.00   0.26  -0.00  -0.00   0.06   0.01   0.04
    403:    0.32   5.96   0.34   0.02  -0.00  -0.03   0.00  -0.00   0.02  -0.02  -0.11  -0.00  -0.08  -0.05
    407:    0.10   0.03   0.00   0.00   0.63  -0.00   0.04   0.00   0.00   0.00   0.02   1.20   0.09   0.02
    409:    0.03   0.08   1.17   0.00   0.00   0.00   0.01   0.00   0.07   0.00   0.00   0.00   0.00   0.00
    415:   -0.00   3.01  -0.00   0.02   0.01  -0.02   0.02  -0.00   0.00  -0.02  -0.06   0.01   0.05   0.01
    421:    0.84   5.85   0.37   0.07   0.00   0.06   0.00   0.00   0.01   0.02   0.05  -0.01  -0.06  -0.04
    425:    0.11  -0.00   0.00   0.00   0.74   0.00   0.00   0.00   0.00  -0.00   0.01   1.04   0.11   0.10
    445:    0.07   0.56   0.06   0.01  -0.00   0.05   0.20   0.00   0.03   0.01   0.37   0.56  22.10   7.28
    446:    0.04   0.06   0.01  -0.00   0.01  -0.00  -0.04  -0.00  -0.00   0.00   0.12   0.18  11.24   5.31
    448:    0.00  -0.00  -0.00   0.00   0.01   0.00  -0.00  -0.00  -0.00   0.00   0.04   0.07   2.65   1.03
    451:    0.06   0.67   0.00   0.00   0.00  -0.00   0.24   0.00   0.02   0.00   0.17   1.23  21.11   7.40
    452:   -0.00   0.11   0.00  -0.00   0.00  -0.00  -0.04  -0.00  -0.00  -0.00   0.07   0.49  10.57   5.50
    456:    0.01   0.23   0.01   0.00   0.04   0.00   0.01   0.00   0.00   0.00   0.03   0.03   1.96   0.99


 Summation over all MOs, multiplied by occupation: Total SFO Gross Populations in this Irrep
 ===========================================================================================

     0.00    0.00    0.00    0.00    0.00    0.00    0.00    0.00    0.00    0.00    0.00    0.00
     0.00    0.00    0.00    0.00    0.00    0.00    0.00    0.00    0.00    0.00    1.84   -0.01
    -0.00    1.35   -0.01    0.00    1.56   -0.00    0.00    1.74   -0.03    0.00    0.01    0.02
     0.02    0.02    0.01    1.84   -0.01   -0.00    1.31   -0.01   -0.00    1.52   -0.00    0.00
     1.81   -0.02    0.00    0.01    0.02    0.02    0.00    0.01    1.82   -0.01   -0.00    1.64
    -0.00    0.00    1.28   -0.01   -0.00    1.77   -0.01    0.00    0.01    0.01    0.02    0.01
     0.01    1.87   -0.00   -0.00    1.74   -0.00    0.00    1.48    0.00   -0.00    1.45   -0.01
     0.00    0.01    0.02    0.01    0.00    0.02    1.84   -0.01   -0.00    1.33   -0.01   -0.00
     1.54   -0.00    0.00    1.80   -0.02    0.00    0.01    0.02    0.01    0.00    0.01    1.84
    -0.01   -0.00    1.33   -0.01   -0.00    1.80   -0.02    0.00    1.54   -0.00    0.00    0.02
     0.01    0.01    0.01    0.01    1.84   -0.01   -0.00    1.37   -0.01   -0.00    1.72   -0.02
     0.00    1.57   -0.00   -0.00    0.01    0.01    0.01    0.01    0.01    1.16   -0.01    0.00
     0.86    0.08   -0.01    0.82    0.09   -0.01    1.16   -0.02    0.00    0.01    0.02    0.02
     0.01    0.01    1.05   -0.01    0.00    0.50    0.17   -0.02    0.79    0.09   -0.01    0.97
    -0.02   -0.00    0.01    0.03    0.03    0.02    0.02    1.12   -0.02    0.00    0.71    0.08
    -0.01    0.66    0.11   -0.01    1.07   -0.01   -0.00    0.01    0.03    0.03    0.01    0.02
     1.22   -0.02    0.00    0.79    0.08   -0.01    1.09    0.00    0.00    0.89    0.05   -0.01
     0.02    0.01    0.01    0.03    0.02    1.06   -0.01    0.00    0.71    0.07   -0.01    0.63
     0.12   -0.01    1.02   -0.01   -0.00    0.01    0.03    0.03    0.01    0.03    0.99    0.01
     0.00    0.74    0.05   -0.01    0.66    0.14   -0.01    0.82   -0.02   -0.00    0.01    0.05
     0.04    0.01    0.03    1.04   -0.01    0.00    0.72    0.13   -0.01    0.60    0.12   -0.01
     0.92   -0.02   -0.00    0.01    0.03    0.03    0.02    0.03    1.13   -0.01    0.00    0.83
     0.06   -0.01    0.83    0.04   -0.01    1.09   -0.02    0.00    0.01    0.02    0.02    0.01
     0.01    1.05   -0.01    0.00    0.69    0.08   -0.01    0.62    0.11   -0.01    0.96   -0.02
    -0.00    0.01    0.03    0.03    0.02    0.03    1.14   -0.01    0.00    0.80    0.07   -0.01
     0.97   -0.02   -0.00    0.81    0.04   -0.01    0.02    0.01    0.01    0.02    0.01    1.14
    -0.01    0.00    0.84    0.03   -0.01    0.83    0.07   -0.01    1.10   -0.02    0.00    0.01
     0.02    0.02    0.00    0.01    1.14   -0.01    0.00    0.79    0.06   -0.01    0.97   -0.02
    -0.00    0.79    0.06   -0.01    0.01    0.01    0.01    0.02    0.01    1.04   -0.01    0.00
     0.74    0.08   -0.01    1.01   -0.01   -0.00    0.63    0.11   -0.01    0.03    0.01    0.02
     0.03    0.02    1.15   -0.01    0.00    0.83    0.04   -0.01    1.00   -0.01   -0.00    0.81
     0.05   -0.01    0.01    0.01    0.01    0.02    0.01    1.04   -0.01    0.00    0.56    0.11
    -0.01    1.01   -0.02   -0.00    0.82    0.07   -0.01    0.02    0.02    0.03    0.03    0.01
     1.03    0.02   -0.00    0.02    0.03    0.02    1.04    0.01   -0.00    0.02    0.02    0.03
     1.04    0.01   -0.00    0.03    0.02    0.02    1.06    0.00   -0.00    0.02    0.02    0.03
     1.05    0.01   -0.00    0.02    0.02    0.03    0.54    0.06    0.01    0.03    0.04    0.05
     0.47    0.07    0.01    0.07    0.03    0.05    0.55    0.06    0.01    0.02    0.04    0.05
     0.56    0.06    0.01    0.03    0.05    0.04    0.56    0.06    0.01    0.03    0.05    0.04


 List of selected MOs, ordered by energy, with the most significant SFO gross populations
 ========================================================================================

 Each percentage contribution in the table below corres ponds to the indicated SFO.
 In general, a SFO may be a linear combination of several Fragment Orbitals on the same,
 or on symmetry-related Fragments. Only the first 'member' of such a combination is
 specified here. A full definition of all SFOs is given in an earlier part of the output.
 The numbering of the SFOs in this table does NOT include the Core Orbitals, and starts
 from one for each symmetry representation, as in the SFO definition list earlier.

       E(eV)  Occ       MO           %     SFO (first member)   E(eV)  Occ   Fragment
 -------------------------------------------------------------------------------------

     -22.274  2.00     8 A         22.18%     1 S             -13.685  2.00    11 C
                                   13.38%     1 S             -13.685  2.00    17 C
                                   13.17%     1 S             -13.685  2.00    19 C
                                    9.91%     1 S             -13.685  2.00    21 C
                                    8.11%     1 S             -13.685  2.00    20 C
                                    7.24%     1 S             -13.685  2.00    22 C
                                    5.05%     1 S             -13.685  2.00    10 C
                                    2.95%     1 P:x            -5.458  0.67    22 C
                                    2.59%     1 S             -13.685  2.00     9 C
                                    2.16%     1 P:z            -5.458  0.67    17 C
                                    1.93%     1 P:z            -5.458  0.67    19 C
                                    1.91%     1 P:x            -9.272  1.33     1 O
                                    1.74%     1 P:z            -5.458  0.67    20 C
                                    1.65%     1 P:x            -5.458  0.67    20 C
                                   -1.44%     2 P:x             4.576  0.00    22 C
                                    1.38%     1 P:z            -5.458  0.67    21 C
                                   -1.31%     2 P:x             4.576  0.00    10 C
                                    1.22%     1 S             -13.685  2.00    15 C
                                    1.16%     1 S             -13.685  2.00     8 C
                                    1.13%     1 S              -6.353  1.00    26 H
                                    1.07%     1 S             -23.825  2.00     6 O
     -21.774  2.00     9 A         15.66%     1 S             -13.685  2.00     8 C
                                   13.87%     1 S             -13.685  2.00     9 C
                                   11.54%     1 S             -13.685  2.00    15 C
                                    8.78%     1 S             -13.685  2.00    18 C
                                    8.63%     1 S             -13.685  2.00    14 C
                                    8.38%     1 S             -13.685  2.00    16 C
                                    4.27%     1 P:x            -5.458  0.67     9 C
                                    3.08%     1 P:y            -5.458  0.67    14 C
                                    2.35%     1 P:y            -5.458  0.67    16 C
                                    2.25%     1 P:x            -5.458  0.67    18 C
                                    2.15%     1 S             -23.825  2.00     3 O
                                    2.01%     1 P:y            -5.458  0.67    15 C
                                    1.95%     1 P:x            -9.272  1.33     1 O
                                    1.63%     1 S             -13.685  2.00    21 C
                                    1.54%     1 S             -23.825  2.00     1 O
                                    1.53%     1 S             -23.825  2.00     5 O
                                    1.43%     1 P:y            -5.458  0.67     8 C
                                    1.42%     1 S             -13.685  2.00    22 C
                                    1.34%     1 P:x            -5.458  0.67    16 C
                                    1.31%     1 S             -13.685  2.00    20 C
                                    1.26%     1 P:y            -5.458  0.67    13 C
                                    1.19%     1 P:x            -5.458  0.67    14 C
                                    1.12%     1 S             -13.685  2.00    17 C
                                    1.12%     1 S             -13.685  2.00    19 C
                                   -1.06%     2 P:y             4.576  0.00    14 C
     -20.532  2.00    10 A         21.93%     1 S             -13.685  2.00    10 C
                                   11.67%     1 S             -13.685  2.00    12 C
                                    6.71%     1 S             -13.685  2.00    22 C
                                    6.24%     1 S             -13.685  2.00    11 C
                                    5.31%     1 P:x            -9.272  1.33     1 O
                                    4.80%     1 S             -13.685  2.00    21 C
                                    3.18%     1 S             -13.685  2.00    20 C
                                    3.15%     1 S             -13.685  2.00    13 C
                                    3.04%     1 P:y            -5.458  0.67    12 C
                                    2.80%     1 S             -23.825  2.00     2 O
                                    2.79%     1 S             -13.685  2.00     8 C
                                    2.66%     1 P:y            -9.272  1.33     1 O
                                    2.62%     1 P:y            -5.458  0.67    13 C
                                    2.34%     1 P:x            -5.458  0.67    11 C
                                    2.21%     1 S             -23.825  2.00     1 O
                                    1.75%     1 S             -13.685  2.00    14 C
                                    1.61%     1 P:y            -5.458  0.67    10 C
                                    1.52%     1 P:x            -5.458  0.67    19 C
                                    1.51%     1 P:y            -5.458  0.67     9 C
                                    1.41%     1 P:x            -5.458  0.67    17 C
                                    1.38%     1 S             -13.685  2.00     9 C
                                    1.18%     1 S             -13.685  2.00    18 C
                                   -1.16%     2 P:x             4.576  0.00    11 C
                                    1.14%     1 S             -23.825  2.00     4 O
     -19.661  2.00    11 A         11.69%     1 S             -13.685  2.00     8 C
                                    9.22%     1 S             -13.685  2.00    16 C
                                    7.76%     1 S             -13.685  2.00    18 C
                                    7.41%     1 S             -13.685  2.00    13 C
                                    5.68%     1 S             -13.685  2.00    12 C
                                    5.60%     1 P:y            -5.458  0.67    13 C
                                    5.38%     1 S             -13.685  2.00    11 C
                                    4.22%     1 S             -13.685  2.00    22 C
                                    3.92%     1 S             -13.685  2.00    15 C
                                    3.25%     1 P:y            -5.458  0.67     9 C
                                    2.99%     1 S             -13.685  2.00    21 C
                                    2.94%     1 P:x            -5.458  0.67    10 C
                                    2.87%     1 S             -23.825  2.00     4 O
                                    1.99%     1 P:x            -5.458  0.67     8 C
                                    1.97%     1 P:y            -5.458  0.67    10 C
                                    1.89%     1 P:x            -5.458  0.67    14 C
                                    1.79%     1 P:x            -5.458  0.67    12 C
                                    1.78%     1 P:x            -9.272  1.33     1 O
                                    1.69%     1 S             -13.685  2.00     9 C
                                    1.48%     1 S             -13.685  2.00    17 C
                                    1.47%     1 S             -23.825  2.00     5 O
                                   -1.34%     2 P:y             4.576  0.00     9 C
                                    1.19%     1 P:x            -9.272  1.33     5 O
                                    1.13%     1 S              -6.353  1.00    25 H
     -19.335  2.00    12 A         19.71%     1 S             -13.685  2.00    17 C
                                   18.10%     1 S             -13.685  2.00    21 C
                                   13.58%     1 S             -13.685  2.00    19 C
                                   13.43%     1 S             -13.685  2.00    20 C
                                    4.86%     1 P:z            -5.458  0.67    11 C
                                    4.83%     1 P:x            -9.272  1.33     6 O
                                    4.29%     1 S              -6.353  1.00    24 H
                                    3.96%     1 P:z            -5.458  0.67    22 C
                                    3.62%     1 S              -6.353  1.00    27 H
                                    2.90%     1 S              -6.353  1.00    26 H
                                    2.14%     1 P:x            -5.458  0.67    20 C
                                   -1.87%     2 P:z             4.576  0.00    22 C
                                   -1.81%     2 P:z             4.576  0.00    11 C
                                    1.65%     1 S             -23.825  2.00     6 O
                                    1.43%     1 S              -6.353  1.00    31 H
                                    1.14%     1 P:x            -5.458  0.67    17 C
     -19.004  2.00    13 A         15.23%     1 S             -13.685  2.00    18 C
                                   10.01%     1 S             -13.685  2.00     9 C
                                    7.79%     1 S             -13.685  2.00    11 C
                                    6.83%     1 S             -13.685  2.00    22 C
                                    6.40%     1 S             -13.685  2.00    15 C
                                    6.17%     1 S             -13.685  2.00    14 C
                                    5.86%     1 S             -13.685  2.00    19 C
                                    4.00%     1 P:x            -9.272  1.33     1 O
                                    3.80%     1 S             -13.685  2.00    20 C
                                    3.02%     1 S              -6.353  1.00    25 H
                                    1.91%     1 P:y            -9.272  1.33     3 O
                                    1.79%     1 P:x            -9.272  1.33     7 O
                                    1.58%     1 P:y            -5.458  0.67    16 C
                                    1.58%     1 P:y            -5.458  0.67    14 C
                                    1.42%     1 P:x            -5.458  0.67    16 C
                                    1.37%     1 S              -6.353  1.00    23 H
                                    1.31%     1 P:y            -9.272  1.33     1 O
                                    1.26%     1 P:x            -5.458  0.67     8 C
                                    1.14%     1 S              -6.353  1.00    26 H
                                    1.11%     1 P:x            -5.458  0.67    21 C
                                    1.09%     1 P:x            -5.458  0.67    10 C
     -18.672  2.00    14 A         13.20%     1 S             -13.685  2.00    15 C
                                    9.78%     1 S             -13.685  2.00    12 C
                                    8.93%     1 S             -13.685  2.00    14 C
                                    7.98%     1 S             -13.685  2.00    16 C
                                    7.93%     1 S             -13.685  2.00     8 C
                                    3.42%     1 P:x            -9.272  1.33     5 O
                                    3.14%     1 S             -13.685  2.00    10 C
                                    2.96%     1 P:x            -5.458  0.67    13 C
                                    2.91%     1 S             -13.685  2.00    22 C
                                    2.72%     1 P:y            -5.458  0.67    10 C
                                    2.52%     1 P:y            -5.458  0.67     9 C
                                    2.50%     1 S              -6.353  1.00    23 H
                                    2.19%     1 S             -13.685  2.00    19 C
                                    2.05%     1 S             -13.685  2.00    11 C
                                    2.00%     1 P:x            -5.458  0.67    16 C
                                    1.86%     1 S             -23.825  2.00     3 O
                                    1.85%     1 P:x            -9.272  1.33     2 O
                                    1.69%     1 P:y            -9.272  1.33     3 O
                                    1.55%     1 P:x            -5.458  0.67     8 C
                                    1.27%     1 S             -23.825  2.00     2 O
                                    1.25%     1 P:y            -5.458  0.67    18 C
                                    1.06%     1 S              -6.353  1.00    30 H
                                    1.01%     1 P:x            -9.272  1.33     7 O
     -17.270  2.00    15 A          9.03%     1 P:x            -9.272  1.33     1 O
                                    6.75%     1 S             -13.685  2.00    18 C
                                    6.19%     1 S             -13.685  2.00    12 C
                                    5.32%     1 P:x            -5.458  0.67    13 C
                                    4.71%     1 P:x            -9.272  1.33     2 O
                                    4.66%     1 P:x            -5.458  0.67    14 C
                                    4.51%     1 S             -13.685  2.00     8 C
                                    4.15%     1 S             -13.685  2.00    22 C
                                    4.12%     1 P:x            -9.272  1.33     7 O
                                    3.74%     1 S             -13.685  2.00    19 C
                                    3.42%     1 S             -13.685  2.00    10 C
                                    2.78%     1 P:x            -5.458  0.67    11 C
                                    2.60%     1 P:x            -5.458  0.67     9 C
                                    2.51%     1 S              -6.353  1.00    25 H
                                    2.00%     1 P:y            -5.458  0.67    10 C
                                    1.93%     1 P:x            -5.458  0.67    21 C
                                    1.76%     1 P:x            -5.458  0.67    16 C
                                    1.64%     1 S             -13.685  2.00    15 C
                                    1.58%     1 P:x            -5.458  0.67    10 C
                                    1.45%     1 S             -13.685  2.00    13 C
                                    1.26%     1 S              -6.353  1.00    32 H
                                    1.19%     1 S             -13.685  2.00    17 C
                                    1.19%     1 P:y            -9.272  1.33     1 O
                                    1.19%     1 S              -6.353  1.00    28 H
                                    1.17%     1 P:x            -5.458  0.67     8 C
                                    1.12%     1 P:x            -5.458  0.67    20 C
                                    1.06%     1 P:y            -5.458  0.67    16 C
     -16.707  2.00    16 A          8.10%     1 P:x            -9.272  1.33     5 O
                                    5.47%     1 S             -13.685  2.00    16 C
                                    4.57%     1 P:x            -9.272  1.33     1 O
                                    4.27%     1 P:x            -5.458  0.67    15 C
                                    4.19%     1 P:x            -9.272  1.33     7 O
                                    3.87%     1 S             -13.685  2.00     9 C
                                    2.97%     1 P:x            -9.272  1.33     6 O
                                    2.78%     1 S             -13.685  2.00    19 C
                                    2.59%     1 P:y            -5.458  0.67    10 C
                                    2.41%     1 S             -13.685  2.00    11 C
                                    2.32%     1 S             -13.685  2.00    22 C
                                    2.31%     1 S             -13.685  2.00     8 C
                                    2.18%     1 S             -13.685  2.00    13 C
                                    2.16%     1 S              -6.353  1.00    30 H
                                    2.03%     1 P:x            -5.458  0.67    14 C
                                    2.00%     1 P:x            -5.458  0.67    12 C
                                    1.99%     1 P:y            -5.458  0.67     9 C
                                    1.91%     1 P:y            -9.272  1.33     1 O
                                    1.87%     1 P:x            -5.458  0.67    21 C
                                    1.74%     1 P:x            -5.458  0.67    10 C
                                    1.67%     1 P:y            -5.458  0.67    13 C
                                    1.61%     1 P:x            -5.458  0.67    17 C
                                    1.52%     1 P:y            -5.458  0.67     8 C
                                    1.44%     1 P:y            -9.272  1.33     3 O
                                    1.29%     1 P:z            -9.272  1.33     7 O
                                    1.26%     1 P:y            -5.458  0.67    18 C
                                    1.25%     1 S              -6.353  1.00    32 H
                                    1.24%     1 P:y            -9.272  1.33     5 O
                                    1.16%     1 S             -13.685  2.00    10 C
                                    1.09%     1 P:y            -5.458  0.67    16 C
                                    1.08%     1 P:z            -5.458  0.67    20 C
     -16.287  2.00    17 A         10.98%     1 P:z            -5.458  0.67    22 C
                                   10.82%     1 S             -13.685  2.00    17 C
                                    8.69%     1 P:z            -5.458  0.67    11 C
                                    5.94%     1 S             -13.685  2.00    20 C
                                    5.09%     1 P:z            -9.272  1.33     6 O
                                    4.46%     1 S              -6.353  1.00    24 H
                                    4.38%     1 S             -13.685  2.00    19 C
                                    4.14%     1 P:x            -5.458  0.67    20 C
                                    4.01%     1 P:z            -9.272  1.33     7 O
                                    3.97%     1 P:x            -9.272  1.33     6 O
                                    2.87%     1 S             -13.685  2.00    21 C
                                    2.49%     1 S              -6.353  1.00    26 H
                                    2.31%     1 P:x            -5.458  0.67    21 C
                                    1.77%     1 S              -6.353  1.00    27 H
                                    1.62%     1 P:x            -5.458  0.67    17 C
                                    1.57%     1 S             -23.825  2.00     6 O
                                    1.40%     1 P:x            -9.272  1.33     5 O
                                    1.26%     1 S             -13.685  2.00    16 C
                                    1.22%     1 S             -13.685  2.00    10 C
                                    1.22%     1 S              -6.353  1.00    31 H
                                    1.21%     1 S             -13.685  2.00    13 C
                                    1.14%     1 P:x            -5.458  0.67    19 C
     -16.038  2.00    18 A         18.94%     1 P:x            -9.272  1.33     6 O
                                   12.54%     1 P:z            -5.458  0.67    20 C
                                    6.09%     1 P:z            -5.458  0.67    22 C
                                    5.48%     1 S             -13.685  2.00    21 C
                                    4.58%     1 S              -6.353  1.00    31 H
                                    4.26%     1 P:z            -5.458  0.67    17 C
                                    4.00%     1 S              -6.353  1.00    27 H
                                    2.55%     1 P:z            -9.272  1.33     7 O
                                    2.32%     1 P:z            -5.458  0.67    19 C
                                    2.21%     1 P:z            -5.458  0.67    21 C
                                    1.99%     1 S             -13.685  2.00    22 C
                                    1.96%     1 S             -13.685  2.00    11 C
                                    1.65%     1 P:x            -5.458  0.67    20 C
                                    1.53%     1 S              -6.353  1.00    24 H
                                    1.50%     2 P:z             4.576  0.00    20 C
                                    1.42%     1 S             -13.685  2.00    16 C
                                    1.42%     1 P:x            -5.458  0.67     8 C
                                    1.40%     1 S             -13.685  2.00    13 C
                                    1.38%     1 S             -13.685  2.00    10 C
                                    1.32%     1 S             -13.685  2.00    15 C
                                    1.17%     1 S             -13.685  2.00    14 C
                                    1.04%     1 P:x            -5.458  0.67    11 C
                                    1.04%     1 P:x            -9.272  1.33     5 O
                                    1.03%     1 P:y            -5.458  0.67    18 C
                                    1.00%     1 P:x            -5.458  0.67    16 C
     -15.775  2.00    19 A         13.71%     1 P:y            -9.272  1.33     3 O
                                    7.61%     1 S             -13.685  2.00    14 C
                                    5.18%     1 P:y            -5.458  0.67    18 C
                                    5.04%     1 P:x            -9.272  1.33     2 O
                                    4.75%     1 P:y            -5.458  0.67    16 C
                                    4.17%     1 P:x            -5.458  0.67    16 C
                                    4.07%     1 S             -13.685  2.00    18 C
                                    3.76%     1 S             -13.685  2.00    15 C
                                    3.34%     1 P:x            -9.272  1.33     6 O
                                    3.20%     1 P:x            -5.458  0.67     8 C
                                    2.84%     1 S              -6.353  1.00    29 H
                                    2.74%     1 S              -6.353  1.00    23 H
                                    2.65%     1 P:y            -5.458  0.67     9 C
                                    2.34%     1 P:y            -5.458  0.67    12 C
                                    2.19%     1 P:x            -9.272  1.33     5 O
                                    1.89%     1 S              -6.353  1.00    25 H
                                    1.87%     1 S             -13.685  2.00     9 C
                                    1.51%     1 P:x            -9.272  1.33     1 O
                                    1.41%     1 P:y            -5.458  0.67    15 C
                                    1.31%     1 P:z            -5.458  0.67    20 C
                                    1.26%     1 S              -6.353  1.00    28 H
                                    1.11%     1 S             -23.825  2.00     3 O
     -15.472  2.00    20 A         12.10%     1 P:x            -9.272  1.33     7 O
                                    6.36%     1 P:x            -5.458  0.67    22 C
                                    5.57%     1 P:x            -9.272  1.33     6 O
                                    5.28%     1 P:z            -9.272  1.33     7 O
                                    5.15%     1 S              -6.353  1.00    32 H
                                    5.01%     1 P:x            -9.272  1.33     5 O
                                    4.01%     1 P:x            -5.458  0.67    19 C
                                    3.98%     1 S             -13.685  2.00    21 C
                                    3.40%     1 S             -13.685  2.00    11 C
                                    3.16%     1 P:y            -9.272  1.33     7 O
                                    2.46%     1 P:y            -5.458  0.67     8 C
                                    2.42%     1 P:z            -5.458  0.67    11 C
                                    2.07%     1 P:z            -5.458  0.67    20 C
                                    2.04%     1 S             -13.685  2.00    13 C
                                    2.00%     1 P:y            -9.272  1.33     3 O
                                    1.97%     1 S              -6.353  1.00    31 H
                                    1.87%     1 S             -13.685  2.00    19 C
                                    1.85%     1 P:x            -9.272  1.33     1 O
                                    1.83%     1 P:y            -9.272  1.33     1 O
                                    1.61%     2 P:x             4.576  0.00    22 C
                                    1.52%     1 P:y            -5.458  0.67    16 C
                                    1.44%     1 P:x            -5.458  0.67     9 C
                                    1.43%     1 S             -13.685  2.00    10 C
                                    1.26%     1 S              -6.353  1.00    30 H
                                    1.18%     1 P:y            -5.458  0.67    15 C
                                    1.06%     1 S              -6.353  1.00    26 H
     -15.137  2.00    21 A         17.25%     1 P:x            -9.272  1.33     2 O
                                   11.92%     1 P:y            -5.458  0.67    12 C
                                    8.93%     1 P:x            -9.272  1.33     1 O
                                    8.45%     1 P:x            -9.272  1.33     5 O
                                    6.74%     1 P:y            -5.458  0.67    10 C
                                    5.36%     1 P:y            -9.272  1.33     3 O
                                    3.87%     1 S              -6.353  1.00    28 H
                                    3.29%     1 P:y            -5.458  0.67    16 C
                                    2.78%     1 P:x            -5.458  0.67     9 C
                                    2.60%     1 P:x            -5.458  0.67    12 C
                                    2.06%     1 S              -6.353  1.00    30 H
                                    1.66%     1 P:y            -5.458  0.67    11 C
                                    1.55%     1 S             -13.685  2.00    10 C
                                    1.46%     2 P:y             4.576  0.00    10 C
                                    1.40%     2 P:y             4.576  0.00    12 C
                                    1.40%     1 P:y            -5.458  0.67    15 C
                                    1.19%     1 P:x            -5.458  0.67    13 C
                                    1.08%     1 P:y            -5.458  0.67     8 C
     -14.614  2.00    22 A         13.02%     1 P:x            -9.272  1.33     2 O
                                    6.56%     1 P:x            -9.272  1.33     5 O
                                    6.32%     1 S             -13.685  2.00    13 C
                                    6.31%     1 P:x            -5.458  0.67    12 C
                                    6.06%     1 P:x            -5.458  0.67    14 C
                                    5.74%     1 P:x            -5.458  0.67     8 C
                                    5.24%     1 S             -13.685  2.00    15 C
                                    4.50%     1 P:y            -9.272  1.33     2 O
                                    4.07%     1 P:y            -9.272  1.33     3 O
                                    2.99%     1 S              -6.353  1.00    28 H
                                    2.53%     1 P:x            -9.272  1.33     1 O
                                    1.97%     1 S              -6.353  1.00    23 H
                                    1.76%     1 S              -6.353  1.00    30 H
                                    1.57%     1 P:y            -5.458  0.67    10 C
                                    1.54%     1 P:y            -9.272  1.33     5 O
                                    1.50%     1 P:y            -5.458  0.67    13 C
                                    1.48%     1 P:x            -9.272  1.33     3 O
                                    1.28%     1 S              -6.353  1.00    25 H
                                    1.26%     1 P:y            -5.458  0.67    12 C
                                    1.13%     2 P:x             4.576  0.00    12 C
                                    1.11%     1 S              -6.353  1.00    29 H
                                    1.06%     1 P:y            -9.272  1.33     1 O
                                    1.05%     1 S             -23.825  2.00     4 O
                                    1.01%     1 P:x            -5.458  0.67    16 C
                                    1.00%     2 P:x             4.576  0.00    14 C
     -14.142  2.00    23 A         16.39%     1 P:y            -5.458  0.67     8 C
                                    8.17%     1 P:y            -9.272  1.33     1 O
                                    7.45%     1 P:y            -5.458  0.67     9 C
                                    6.42%     1 P:x            -9.272  1.33     5 O
                                    4.46%     1 S             -13.685  2.00     9 C
                                    3.97%     1 P:x            -5.458  0.67    14 C
                                    3.36%     1 P:x            -5.458  0.67     8 C
                                    3.03%     1 S             -13.685  2.00    13 C
                                    2.93%     1 P:y            -9.272  1.33     3 O
                                    2.75%     1 P:x            -9.272  1.33     3 O
                                    2.74%     1 P:y            -5.458  0.67    18 C
                                    2.24%     1 P:x            -5.458  0.67    13 C
                                    2.19%     1 S             -23.825  2.00     4 O
                                    2.08%     1 S              -6.353  1.00    23 H
                                    1.96%     1 P:y            -9.272  1.33     4 O
                                    1.82%     2 P:y             4.576  0.00     8 C
                                    1.80%     1 S             -13.685  2.00    15 C
                                    1.78%     1 P:y            -5.458  0.67    16 C
                                    1.73%     2 P:y             4.576  0.00     9 C
                                    1.57%     1 P:x            -5.458  0.67     9 C
                                    1.52%     1 S              -6.353  1.00    30 H
                                    1.37%     1 P:x            -5.458  0.67    15 C
                                    1.35%     1 P:y            -5.458  0.67    13 C
                                    1.29%     1 S             -23.825  2.00     1 O
                                    1.06%     1 P:x            -5.458  0.67    10 C
                                    1.00%     2 P:y             4.576  0.00    16 C
     -13.785  2.00    24 A          6.46%     1 P:x            -5.458  0.67    10 C
                                    4.38%     1 P:x            -9.272  1.33     6 O
                                    4.26%     1 P:x            -5.458  0.67    17 C
                                    4.02%     1 P:x            -9.272  1.33     7 O
                                    3.87%     1 S             -13.685  2.00    19 C
                                    3.81%     1 P:x            -5.458  0.67    20 C
                                    3.64%     1 P:x            -5.458  0.67    11 C
                                    3.26%     1 S             -13.685  2.00    11 C
                                    3.25%     1 S             -13.685  2.00    21 C
                                    3.21%     1 S              -6.353  1.00    26 H
                                    3.04%     1 P:z            -9.272  1.33     6 O
                                    2.56%     1 P:y            -9.272  1.33     7 O
                                    2.55%     1 P:x            -5.458  0.67     8 C
                                    2.06%     1 S              -6.353  1.00    27 H
                                    2.00%     1 P:y            -5.458  0.67    10 C
                                    1.99%     1 P:x            -5.458  0.67    18 C
                                    1.93%     1 P:x            -5.458  0.67    22 C
                                    1.91%     1 P:z            -9.272  1.33     7 O
                                    1.84%     1 P:y            -5.458  0.67    12 C
                                    1.81%     1 S             -13.685  2.00    17 C
                                    1.78%     1 P:z            -5.458  0.67    11 C
                                    1.77%     2 P:x             4.576  0.00    10 C
                                    1.71%     1 P:x            -5.458  0.67    21 C
                                    1.63%     1 S              -6.353  1.00    32 H
                                    1.43%     1 S             -13.685  2.00     9 C
                                    1.42%     1 P:y            -9.272  1.33     3 O
                                    1.40%     1 P:x            -5.458  0.67    14 C
                                    1.22%     1 P:x            -5.458  0.67    16 C
                                    1.22%     1 S              -6.353  1.00    25 H
                                    1.10%     1 S              -6.353  1.00    31 H
                                    1.09%     1 P:x            -9.272  1.33     2 O
                                    1.05%     1 P:y            -5.458  0.67    20 C
     -13.417  2.00    25 A         13.04%     1 P:z            -5.458  0.67    19 C
                                   11.20%     1 P:z            -5.458  0.67    21 C
                                    6.02%     1 P:z            -5.458  0.67    22 C
                                    5.84%     1 S              -6.353  1.00    24 H
                                    5.81%     1 S              -6.353  1.00    26 H
                                    4.70%     1 P:z            -5.458  0.67    11 C
                                    4.12%     1 P:x            -9.272  1.33     7 O
                                    3.74%     1 P:x            -5.458  0.67    17 C
                                    3.40%     1 P:x            -9.272  1.33     6 O
                                    3.12%     1 P:x            -5.458  0.67    22 C
                                    2.80%     1 S              -6.353  1.00    27 H
                                    2.76%     1 P:z            -9.272  1.33     7 O
                                    2.65%     1 P:x            -5.458  0.67    20 C
                                    2.61%     1 P:z            -5.458  0.67    17 C
                                    2.52%     1 P:x            -5.458  0.67    21 C
                                    2.39%     1 P:z            -9.272  1.33     6 O
                                    2.39%     1 P:x            -5.458  0.67    11 C
                                    2.24%     1 S             -13.685  2.00    17 C
                                    1.80%     1 S             -23.825  2.00     6 O
                                    1.74%     2 P:z             4.576  0.00    22 C
                                    1.34%     1 S             -23.825  2.00     7 O
                                    1.22%     1 P:z            -5.458  0.67    10 C
                                    1.13%     1 S             -13.685  2.00    19 C
     -12.856  2.00    26 A          6.28%     1 P:x            -5.458  0.67    18 C
                                    5.85%     1 P:x            -5.458  0.67    17 C
                                    4.65%     1 P:x            -5.458  0.67    20 C
                                    3.58%     1 P:y            -9.272  1.33     3 O
                                    3.49%     1 P:z            -9.272  1.33     6 O
                                    3.35%     1 P:y            -5.458  0.67    14 C
                                    3.27%     1 S              -6.353  1.00    25 H
                                    3.25%     1 P:z            -5.458  0.67    11 C
                                    3.07%     1 P:x            -5.458  0.67    13 C
                                    2.79%     1 P:y            -9.272  1.33     5 O
                                    2.77%     1 P:z            -5.458  0.67    10 C
                                    2.57%     1 P:z            -5.458  0.67    17 C
                                    2.56%     1 P:x            -5.458  0.67    16 C
                                    2.44%     1 P:x            -5.458  0.67    15 C
                                    2.23%     1 P:x            -9.272  1.33     6 O
                                    2.19%     1 P:x            -9.272  1.33     2 O
                                    2.17%     1 P:z            -9.272  1.33     1 O
                                    2.13%     1 P:x            -5.458  0.67    19 C
                                    2.11%     1 P:x            -5.458  0.67    11 C
                                    2.10%     1 P:x            -5.458  0.67    12 C
                                    1.78%     1 S              -6.353  1.00    26 H
                                    1.49%     1 P:y            -5.458  0.67    18 C
                                    1.46%     2 P:x             4.576  0.00    20 C
                                    1.42%     1 P:x            -9.272  1.33     1 O
                                    1.38%     1 P:z            -5.458  0.67    19 C
                                    1.29%     1 S             -13.685  2.00    11 C
     -12.594  2.00    27 A         18.57%     1 P:y            -9.272  1.33     3 O
                                    9.62%     1 P:y            -5.458  0.67    18 C
                                    7.77%     1 P:y            -5.458  0.67    14 C
                                    7.09%     1 P:x            -9.272  1.33     5 O
                                    5.54%     1 S              -6.353  1.00    25 H
                                    5.38%     1 S             -13.685  2.00    16 C
                                    4.53%     1 S              -6.353  1.00    23 H
                                    4.20%     1 P:y            -5.458  0.67    16 C
                                    4.08%     1 P:x            -5.458  0.67    15 C
                                    4.06%     1 S             -13.685  2.00    18 C
                                    3.98%     2 P:y             4.576  0.00    14 C
                                    2.54%     1 S              -6.353  1.00    29 H
                                    2.44%     1 P:y            -5.458  0.67    15 C
                                    1.34%     1 S             -23.825  2.00     5 O
                                    1.32%     1 S              -6.353  1.00    30 H
                                    1.24%     1 P:x            -5.458  0.67    18 C
                                    1.06%     1 P:y            -9.272  1.33     5 O
                                    1.03%     2 P:y             4.576  0.00    18 C
     -12.344  2.00    28 A          5.68%     1 P:x            -9.272  1.33     4 O
                                    5.46%     1 P:x            -5.458  0.67    13 C
                                    5.33%     1 S              -6.353  1.00    25 H
                                    4.73%     1 P:x            -9.272  1.33     2 O
                                    4.48%     1 S              -6.353  1.00    23 H
                                    4.38%     1 P:y            -9.272  1.33     1 O
                                    4.34%     1 P:x            -5.458  0.67    12 C
                                    3.96%     1 P:x            -5.458  0.67    18 C
                                    3.92%     1 P:y            -5.458  0.67    15 C
                                    3.75%     1 P:x            -5.458  0.67    11 C
                                    3.52%     1 P:z            -9.272  1.33     1 O
                                    2.26%     1 P:x            -5.458  0.67    19 C
                                    2.23%     1 P:z            -5.458  0.67    10 C
                                    2.16%     1 P:y            -9.272  1.33     2 O
                                    2.14%     1 P:x            -5.458  0.67    21 C
                                    2.12%     1 S             -13.685  2.00    15 C
                                    1.72%     2 P:x             4.576  0.00    12 C
                                    1.72%     1 P:x            -5.458  0.67     8 C
                                    1.45%     1 P:y            -5.458  0.67    13 C
                                    1.37%     1 S             -13.685  2.00    13 C
                                    1.29%     1 S             -23.825  2.00     4 O
                                    1.24%     1 P:y            -5.458  0.67     9 C
                                    1.24%     1 S              -6.353  1.00    26 H
                                    1.23%     1 S              -6.353  1.00    28 H
                                    1.09%     1 S             -13.685  2.00    18 C
                                    1.08%     1 P:x            -5.458  0.67    10 C
                                    1.06%     1 P:z            -5.458  0.67     9 C
     -12.183  2.00    29 A          9.86%     1 P:x            -5.458  0.67    15 C
                                    8.01%     1 P:y            -9.272  1.33     5 O
                                    7.46%     1 P:x            -5.458  0.67    16 C
                                    5.29%     1 P:z            -9.272  1.33     1 O
                                    3.99%     1 P:y            -5.458  0.67     9 C
                                    3.80%     1 P:x            -9.272  1.33     1 O
                                    2.89%     1 P:z            -5.458  0.67    10 C
                                    2.77%     2 P:x             4.576  0.00    16 C
                                    2.76%     1 P:x            -5.458  0.67     8 C
                                    2.24%     1 P:x            -5.458  0.67    21 C
                                    2.16%     1 P:z            -5.458  0.67     9 C
                                    2.05%     1 P:y            -5.458  0.67    15 C
                                    1.90%     1 P:x            -5.458  0.67    18 C
                                    1.85%     2 P:x             4.576  0.00     9 C
                                    1.80%     1 P:x            -5.458  0.67    19 C
                                    1.68%     1 P:x            -5.458  0.67    11 C
                                    1.64%     1 P:x            -5.458  0.67     9 C
                                    1.60%     1 P:z            -5.458  0.67    12 C
                                    1.60%     1 P:y            -5.458  0.67    18 C
                                    1.49%     1 P:x            -5.458  0.67    14 C
                                    1.35%     1 P:z            -5.458  0.67     8 C
                                    1.30%     1 S              -6.353  1.00    27 H
                                    1.18%     1 P:x            -5.458  0.67    13 C
                                    1.15%     1 P:x            -9.272  1.33     5 O
                                    1.09%     1 P:x            -9.272  1.33     2 O
                                    1.08%     1 P:x            -5.458  0.67    12 C
                                    1.01%     2 P:x             4.576  0.00    15 C
     -11.872  2.00    30 A         13.07%     1 P:z            -9.272  1.33     1 O
                                    7.65%     1 P:y            -5.458  0.67    20 C
                                    7.20%     1 P:y            -5.458  0.67    22 C
                                    7.07%     1 P:y            -9.272  1.33     6 O
                                    6.92%     1 P:z            -5.458  0.67     9 C
                                    4.64%     1 P:y            -9.272  1.33     7 O
                                    4.58%     1 P:x            -9.272  1.33     7 O
                                    4.39%     1 P:z            -5.458  0.67     8 C
                                    3.41%     1 P:z            -5.458  0.67    13 C
                                    2.81%     1 P:z            -5.458  0.67    12 C
                                    2.54%     1 P:z            -5.458  0.67    10 C
                                    1.97%     1 P:x            -5.458  0.67    17 C
                                    1.90%     1 P:x            -5.458  0.67    10 C
                                    1.73%     1 P:z            -5.458  0.67    15 C
                                    1.72%     1 P:z            -5.458  0.67    14 C
                                    1.37%     1 P:z            -9.272  1.33     4 O
                                    1.37%     1 P:y            -5.458  0.67    11 C
                                    1.23%     1 P:x            -5.458  0.67    11 C
                                    1.20%     1 P:y            -5.458  0.67    21 C
                                    1.09%     1 P:y            -9.272  1.33     1 O
                                    1.08%     1 P:z            -9.272  1.33     7 O
                                    1.04%     1 P:z            -5.458  0.67    16 C
     -11.842  2.00    31 A         10.02%     1 P:y            -9.272  1.33     7 O
                                    9.48%     1 P:y            -5.458  0.67    22 C
                                    8.83%     1 P:y            -9.272  1.33     6 O
                                    8.70%     1 P:y            -5.458  0.67    20 C
                                    7.60%     1 P:z            -9.272  1.33     1 O
                                    5.47%     1 P:z            -9.272  1.33     6 O
                                    4.03%     1 P:z            -5.458  0.67     9 C
                                    2.66%     1 P:z            -5.458  0.67     8 C
                                    2.54%     1 P:z            -5.458  0.67    17 C
                                    2.50%     1 P:y            -5.458  0.67    21 C
                                    2.38%     1 S              -6.353  1.00    26 H
                                    2.26%     1 P:y            -5.458  0.67    17 C
                                    2.21%     1 P:x            -5.458  0.67    19 C
                                    2.07%     1 S              -6.353  1.00    24 H
                                    1.99%     1 P:z            -5.458  0.67    13 C
                                    1.79%     1 P:x            -9.272  1.33     7 O
                                    1.65%     1 P:x            -5.458  0.67    11 C
                                    1.53%     1 S              -6.353  1.00    27 H
                                    1.52%     1 P:x            -5.458  0.67    20 C
                                    1.48%     1 P:z            -5.458  0.67    12 C
                                    1.35%     1 P:z            -5.458  0.67    10 C
                                    1.32%     1 P:z            -5.458  0.67    21 C
                                    1.20%     1 S             -13.685  2.00    22 C
                                    1.19%     1 P:x            -5.458  0.67    22 C
                                    1.11%     1 S             -23.825  2.00     6 O
                                    1.07%     1 P:z            -5.458  0.67    14 C
                                    1.02%     1 P:z            -5.458  0.67    15 C
     -11.369  2.00    32 A         17.83%     1 S              -6.353  1.00    24 H
                                   16.49%     1 S              -6.353  1.00    27 H
                                   15.56%     1 P:z            -5.458  0.67    21 C
                                   13.01%     1 P:z            -5.458  0.67    17 C
                                    4.67%     1 P:x            -5.458  0.67    17 C
                                    2.63%     1 P:y            -5.458  0.67    22 C
                                    2.54%     1 P:x            -5.458  0.67    20 C
                                    1.78%     1 S             -13.685  2.00    20 C
                                    1.73%     1 S             -13.685  2.00    22 C
                                    1.60%     1 P:x            -5.458  0.67    21 C
                                    1.57%     1 P:y            -9.272  1.33     6 O
                                    1.42%     2 P:z             4.576  0.00    21 C
                                    1.23%     1 P:y            -5.458  0.67    17 C
                                    1.19%     1 P:y            -5.458  0.67    20 C
                                    1.02%     2 P:z             4.576  0.00    17 C
                                    1.01%     1 P:z            -9.272  1.33     7 O
     -11.258  2.00    33 A         11.31%     1 P:y            -9.272  1.33     4 O
                                    6.41%     1 P:y            -9.272  1.33     2 O
                                    6.09%     1 P:x            -5.458  0.67    21 C
                                    5.19%     1 P:x            -5.458  0.67    19 C
                                    4.70%     1 P:y            -5.458  0.67    15 C
                                    4.31%     1 S              -6.353  1.00    23 H
                                    3.94%     1 P:x            -9.272  1.33     3 O
                                    3.90%     1 P:y            -9.272  1.33     1 O
                                    3.74%     1 P:x            -5.458  0.67    13 C
                                    3.60%     1 S             -23.825  2.00     4 O
                                    2.68%     1 P:x            -5.458  0.67    12 C
                                    2.32%     1 P:z            -9.272  1.33     6 O
                                    2.27%     1 P:x            -9.272  1.33     1 O
                                    1.83%     1 S              -6.353  1.00    27 H
                                    1.23%     1 P:x            -5.458  0.67    14 C
                                    1.20%     1 P:x            -9.272  1.33     5 O
                                    1.13%     2 P:x             4.576  0.00    19 C
                                    1.12%     1 P:z            -5.458  0.67    11 C
                                    1.12%     1 P:y            -9.272  1.33     5 O
                                    1.08%     1 P:x            -5.458  0.67     9 C
                                    1.05%     1 S             -23.825  2.00     1 O
                                    1.04%     1 S             -23.825  2.00     2 O
                                    1.03%     1 P:y            -9.272  1.33     6 O
     -10.804  2.00    34 A          8.41%     1 P:z            -9.272  1.33     5 O
                                    8.24%     1 P:z            -5.458  0.67    16 C
                                    6.08%     1 P:z            -5.458  0.67    14 C
                                    4.91%     1 P:z            -5.458  0.67    18 C
                                    4.74%     1 P:z            -9.272  1.33     7 O
                                    4.32%     1 P:y            -9.272  1.33     4 O
                                    4.24%     1 P:z            -9.272  1.33     3 O
                                    4.05%     1 P:x            -9.272  1.33     7 O
                                    3.87%     1 P:z            -5.458  0.67    19 C
                                    3.76%     1 P:z            -9.272  1.33     6 O
                                    3.54%     1 S              -6.353  1.00    26 H
                                    2.72%     1 P:z            -9.272  1.33     1 O
                                    2.37%     1 P:z            -5.458  0.67    10 C
                                    2.29%     1 P:z            -5.458  0.67     8 C
                                    2.22%     1 P:z            -5.458  0.67    11 C
                                    2.02%     1 P:z            -5.458  0.67    15 C
                                    1.93%     1 P:y            -9.272  1.33     6 O
                                    1.73%     1 P:x            -5.458  0.67    11 C
                                    1.69%     1 S             -23.825  2.00     7 O
                                    1.66%     1 P:y            -9.272  1.33     7 O
                                    1.48%     1 P:z            -5.458  0.67    20 C
                                    1.43%     1 P:y            -9.272  1.33     2 O
                                    1.27%     1 S             -23.825  2.00     4 O
                                    1.07%     1 S             -23.825  2.00     6 O
     -10.722  2.00    35 A         21.61%     1 P:y            -9.272  1.33     4 O
                                   13.96%     1 P:y            -9.272  1.33     1 O
                                   10.89%     1 P:x            -9.272  1.33     4 O
                                    8.60%     1 S             -23.825  2.00     4 O
                                    6.60%     1 P:y            -5.458  0.67    13 C
                                    4.24%     2 P:y             4.576  0.00    13 C
                                    3.71%     1 P:x            -9.272  1.33     1 O
                                    3.21%     1 S              -6.353  1.00    23 H
                                    2.90%     1 P:y            -5.458  0.67    15 C
                                    2.18%     1 P:x            -5.458  0.67     8 C
                                    1.91%     1 S             -23.825  2.00     1 O
     -10.610  2.00    36 A         15.43%     1 P:z            -9.272  1.33     5 O
                                   11.93%     1 P:z            -5.458  0.67    16 C
                                    4.84%     1 P:z            -5.458  0.67    18 C
                                    4.72%     1 P:y            -9.272  1.33     6 O
                                    4.38%     1 P:y            -9.272  1.33     7 O
                                    4.03%     1 P:z            -9.272  1.33     6 O
                                    3.54%     1 P:z            -5.458  0.67    12 C
                                    3.15%     1 P:z            -9.272  1.33     2 O
                                    3.04%     1 P:z            -5.458  0.67    14 C
                                    2.86%     1 P:x            -9.272  1.33     7 O
                                    2.45%     1 P:z            -5.458  0.67    11 C
                                    2.28%     1 P:z            -5.458  0.67    19 C
                                    2.17%     1 P:z            -5.458  0.67    15 C
                                    2.17%     1 P:z            -5.458  0.67    13 C
                                    2.16%     1 P:z            -9.272  1.33     1 O
                                    1.97%     1 P:z            -9.272  1.33     3 O
                                    1.77%     1 P:z            -9.272  1.33     7 O
                                    1.58%     1 P:z            -9.272  1.33     4 O
                                    1.37%     1 P:x            -5.458  0.67    21 C
                                    1.35%     1 S             -23.825  2.00     6 O
                                    1.21%     1 P:z            -5.458  0.67    20 C
                                    1.15%     1 S             -23.825  2.00     7 O
                                    1.11%     1 P:z            -5.458  0.67    10 C
                                    1.09%     1 P:y            -5.458  0.67    22 C
     -10.519  2.00    37 A         23.11%     1 P:z            -9.272  1.33     1 O
                                   17.95%     1 P:z            -9.272  1.33     4 O
                                   17.47%     1 P:z            -5.458  0.67    13 C
                                    8.46%     1 P:z            -9.272  1.33     2 O
                                    7.39%     1 P:z            -5.458  0.67    12 C
                                    4.23%     1 P:z            -9.272  1.33     3 O
                                    4.21%     1 P:z            -5.458  0.67     9 C
                                    3.23%     1 P:z            -5.458  0.67    14 C
                                    2.30%     1 P:z            -5.458  0.67     8 C
                                    1.53%     1 P:z            -5.458  0.67    15 C
                                    1.08%     1 P:z            -9.272  1.33     6 O
     -10.459  2.00    38 A         20.03%     1 P:z            -9.272  1.33     7 O
                                   17.92%     1 P:z            -9.272  1.33     6 O
                                    7.43%     1 P:x            -9.272  1.33     7 O
                                    3.35%     1 P:x            -9.272  1.33     6 O
                                    3.25%     1 P:y            -5.458  0.67    15 C
                                    2.80%     1 S             -23.825  2.00     7 O
                                    2.54%     1 S              -6.353  1.00    23 H
                                    2.49%     1 P:y            -5.458  0.67    20 C
                                    2.32%     1 S              -6.353  1.00    26 H
                                    1.90%     1 S             -23.825  2.00     6 O
                                    1.54%     1 P:y            -9.272  1.33     1 O
                                    1.52%     1 P:y            -9.272  1.33     4 O
                                    1.51%     2 P:x             4.576  0.00    22 C
                                    1.51%     1 P:x            -5.458  0.67    10 C
                                    1.43%     1 P:x            -5.458  0.67    17 C
                                    1.41%     1 P:y            -5.458  0.67    11 C
                                    1.29%     1 P:y            -5.458  0.67     9 C
                                    1.20%     1 P:y            -9.272  1.33     5 O
                                    1.12%     1 P:x            -5.458  0.67    19 C
                                    1.08%     1 P:x            -5.458  0.67    13 C
                                    1.05%     1 P:y            -5.458  0.67    21 C
     -10.323  2.00    39 A          9.62%     1 P:y            -9.272  1.33     2 O
                                    7.46%     1 P:y            -5.458  0.67    15 C
                                    6.68%     1 P:x            -9.272  1.33     3 O
                                    6.49%     1 P:y            -9.272  1.33     1 O
                                    6.42%     1 S              -6.353  1.00    23 H
                                    6.36%     1 P:z            -9.272  1.33     6 O
                                    6.29%     1 P:y            -9.272  1.33     5 O
                                    5.40%     1 P:z            -9.272  1.33     7 O
                                    2.73%     1 P:y            -5.458  0.67     9 C
                                    2.58%     1 P:x            -9.272  1.33     2 O
                                    2.50%     1 P:x            -9.272  1.33     5 O
                                    2.38%     1 S             -23.825  2.00     2 O
                                    2.22%     1 P:y            -5.458  0.67     8 C
                                    2.13%     1 P:x            -9.272  1.33     1 O
                                    1.80%     1 S             -23.825  2.00     5 O
                                    1.69%     1 S             -23.825  2.00     1 O
                                    1.61%     1 P:x            -9.272  1.33     6 O
                                    1.59%     2 P:y             4.576  0.00     9 C
                                    1.42%     1 S             -23.825  2.00     3 O
                                    1.34%     1 S             -13.685  2.00     8 C
                                    1.25%     1 P:y            -9.272  1.33     7 O
                                    1.25%     1 P:y            -5.458  0.67    22 C
                                    1.21%     1 P:x            -9.272  1.33     4 O
                                    1.04%     2 P:y             4.576  0.00    15 C
     -10.203  2.00    40 A         16.89%     1 S              -6.353  1.00    25 H
                                   13.51%     1 P:x            -5.458  0.67    18 C
                                    5.37%     1 P:y            -9.272  1.33     5 O
                                    4.85%     1 P:x            -5.458  0.67    15 C
                                    4.37%     1 P:y            -9.272  1.33     2 O
                                    3.57%     1 P:x            -9.272  1.33     3 O
                                    2.63%     1 P:x            -9.272  1.33     2 O
                                    2.58%     1 P:y            -5.458  0.67    14 C
                                    2.46%     1 P:x            -5.458  0.67    16 C
                                    2.18%     1 P:x            -5.458  0.67    13 C
                                    2.01%     1 P:y            -9.272  1.33     1 O
                                    1.89%     2 P:x             4.576  0.00    16 C
                                    1.86%     1 P:x            -9.272  1.33     4 O
                                    1.75%     1 S             -23.825  2.00     2 O
                                    1.66%     2 P:x             4.576  0.00    18 C
                                    1.66%     1 S              -6.353  1.00    23 H
                                    1.65%     1 P:x            -5.458  0.67    14 C
                                    1.55%     2 P:y             4.576  0.00    14 C
                                    1.52%     1 P:y            -5.458  0.67    13 C
                                    1.42%     1 S              -6.353  1.00    26 H
                                    1.34%     1 S             -23.825  2.00     1 O
                                    1.26%     1 S             -13.685  2.00    10 C
                                    1.18%     1 P:x            -5.458  0.67     8 C
                                    1.16%     1 S              -6.353  1.00    28 H
                                    1.03%     1 P:y            -5.458  0.67     9 C
                                    1.02%     1 P:y            -5.458  0.67     8 C
                                    1.01%     2 P:x             4.576  0.00    14 C
     -10.051  2.00    41 A         21.97%     1 P:y            -9.272  1.33     6 O
                                   17.22%     1 P:y            -9.272  1.33     7 O
                                    4.77%     1 P:y            -5.458  0.67    22 C
                                    4.25%     1 P:x            -5.458  0.67    21 C
                                    3.50%     1 P:z            -9.272  1.33     7 O
                                    3.21%     1 P:y            -5.458  0.67    20 C
                                    3.19%     1 P:y            -9.272  1.33     2 O
                                    2.85%     1 S              -6.353  1.00    27 H
                                    2.71%     1 P:z            -9.272  1.33     5 O
                                    2.07%     1 P:x            -9.272  1.33     7 O
                                    1.96%     1 S              -6.353  1.00    24 H
                                    1.85%     1 P:z            -5.458  0.67    11 C
                                    1.70%     1 P:x            -5.458  0.67    19 C
                                    1.53%     1 P:x            -5.458  0.67    11 C
                                    1.35%     1 P:x            -5.458  0.67    10 C
                                    1.33%     1 P:y            -5.458  0.67    21 C
                                    1.22%     1 P:z            -5.458  0.67    19 C
                                    1.07%     1 P:y            -9.272  1.33     5 O
                                    1.06%     1 P:z            -5.458  0.67    16 C
      -9.989  2.00    42 A         12.00%     1 S              -6.353  1.00    26 H
                                    4.53%     1 P:x            -5.458  0.67    21 C
                                    4.51%     1 P:x            -5.458  0.67    19 C
                                    4.26%     1 P:y            -9.272  1.33     2 O
                                    3.78%     1 P:z            -5.458  0.67    17 C
                                    3.58%     1 P:y            -9.272  1.33     7 O
                                    3.42%     1 P:z            -5.458  0.67    19 C
                                    3.27%     1 P:x            -5.458  0.67    11 C
                                    3.15%     1 P:y            -5.458  0.67    17 C
                                    3.04%     1 P:x            -9.272  1.33     6 O
                                    2.50%     1 P:x            -5.458  0.67    10 C
                                    2.38%     1 P:z            -5.458  0.67    11 C
                                    2.32%     1 P:y            -9.272  1.33     6 O
                                    2.05%     1 P:y            -5.458  0.67    20 C
                                    1.97%     1 P:z            -9.272  1.33     6 O
                                    1.72%     1 P:y            -5.458  0.67    19 C
                                    1.71%     1 P:z            -9.272  1.33     5 O
                                    1.48%     1 P:x            -5.458  0.67    17 C
                                    1.48%     1 S              -6.353  1.00    25 H
                                    1.47%     1 P:y            -9.272  1.33     5 O
                                    1.27%     1 S             -13.685  2.00    10 C
                                    1.18%     1 P:x            -9.272  1.33     4 O
                                    1.16%     1 S             -13.685  2.00    22 C
                                    1.14%     2 P:x             4.576  0.00    19 C
                                    1.11%     1 P:y            -9.272  1.33     1 O
                                    1.11%     2 P:x             4.576  0.00    11 C
                                    1.08%     1 P:x            -5.458  0.67    20 C
                                    1.08%     2 P:x             4.576  0.00    21 C
                                    1.05%     2 P:x             4.576  0.00    10 C
                                    1.04%     1 P:x            -5.458  0.67    18 C
      -9.866  2.00    43 A         21.22%     1 P:z            -9.272  1.33     5 O
                                   18.20%     1 P:z            -9.272  1.33     3 O
                                   14.66%     1 P:z            -9.272  1.33     2 O
                                   11.65%     1 P:z            -5.458  0.67    14 C
                                    7.19%     1 P:z            -5.458  0.67    12 C
                                    6.26%     1 P:z            -5.458  0.67    16 C
                                    3.80%     1 P:z            -5.458  0.67     8 C
                                    1.97%     1 P:y            -9.272  1.33     7 O
                                    1.92%     1 P:y            -9.272  1.33     6 O
      -9.397  2.00    44 A         19.08%     1 P:y            -9.272  1.33     2 O
                                   14.98%     1 P:x            -9.272  1.33     3 O
                                    7.19%     1 P:y            -9.272  1.33     5 O
                                    4.49%     1 P:y            -9.272  1.33     1 O
                                    3.19%     1 S             -23.825  2.00     2 O
                                    3.19%     1 P:x            -5.458  0.67    15 C
                                    2.88%     1 P:x            -9.272  1.33     2 O
                                    2.84%     1 P:x            -5.458  0.67    18 C
                                    2.65%     1 S              -6.353  1.00    23 H
                                    2.60%     1 S              -6.353  1.00    25 H
                                    2.20%     1 P:y            -5.458  0.67    10 C
                                    1.95%     1 P:x            -9.272  1.33     5 O
                                    1.90%     2 P:y             4.576  0.00    12 C
                                    1.66%     1 P:y            -5.458  0.67    12 C
                                    1.63%     1 P:x            -5.458  0.67    16 C
                                    1.57%     2 P:y             4.576  0.00    16 C
                                    1.53%     1 S             -23.825  2.00     3 O
                                    1.46%     1 S             -23.825  2.00     5 O
                                    1.39%     1 P:y            -5.458  0.67    16 C
                                    1.29%     1 S              -6.353  1.00    28 H
                                    1.28%     1 P:y            -5.458  0.67    18 C
                                    1.07%     1 P:x            -5.458  0.67     8 C
                                    1.06%     1 S              -6.353  1.00    30 H
      -9.252  2.00    45 A         24.40%     1 P:y            -9.272  1.33     5 O
                                    8.40%     1 P:y            -5.458  0.67    18 C
                                    7.07%     1 P:x            -9.272  1.33     3 O
                                    4.42%     1 S              -6.353  1.00    23 H
                                    3.96%     1 P:x            -9.272  1.33     5 O
                                    3.43%     2 P:y             4.576  0.00    16 C
                                    3.27%     1 S             -23.825  2.00     5 O
                                    2.96%     1 P:y            -9.272  1.33     2 O
                                    2.94%     1 P:y            -5.458  0.67    16 C
                                    2.32%     1 P:x            -5.458  0.67    15 C
                                    2.05%     1 P:x            -5.458  0.67    16 C
                                    1.85%     1 S             -23.825  2.00     3 O
                                    1.60%     1 P:y            -9.272  1.33     1 O
                                    1.54%     2 P:y             4.576  0.00    18 C
                                    1.48%     1 P:y            -5.458  0.67    15 C
                                    1.33%     1 S              -6.353  1.00    30 H
                                    1.28%     1 P:z            -9.272  1.33     7 O
                                    1.26%     1 S              -6.353  1.00    29 H
                                    1.14%     1 P:x            -5.458  0.67    14 C
                                    1.11%     1 S              -6.353  1.00    26 H
                                    1.01%     1 P:x            -9.272  1.33     4 O
      -9.148  2.00    46 A         23.38%     1 P:z            -9.272  1.33     2 O
                                   22.47%     1 P:z            -9.272  1.33     4 O
                                   13.48%     1 P:z            -9.272  1.33     3 O
                                    9.98%     1 P:z            -5.458  0.67    13 C
                                    5.12%     1 P:z            -5.458  0.67    14 C
                                    3.94%     1 P:z            -5.458  0.67    12 C
                                    1.54%     1 P:y            -9.272  1.33     7 O
                                    1.53%     1 P:z            -9.272  1.33     7 O
                                    1.43%     1 P:y            -5.458  0.67    11 C
                                    1.40%     1 P:z            -5.458  0.67    10 C
                                    1.33%     1 P:z            -5.458  0.67    18 C
                                    1.19%     1 P:y            -5.458  0.67    19 C
      -9.087  2.00    47 A         21.52%     1 P:y            -5.458  0.67    11 C
                                   17.56%     1 P:y            -5.458  0.67    19 C
                                   14.39%     1 P:y            -9.272  1.33     6 O
                                    9.53%     1 P:y            -5.458  0.67    21 C
                                    5.98%     1 P:y            -5.458  0.67    17 C
                                    5.15%     1 P:y            -9.272  1.33     7 O
                                    3.80%     1 P:z            -9.272  1.33     6 O
                                    2.10%     1 P:x            -5.458  0.67    17 C
                                    1.92%     1 P:x            -5.458  0.67    19 C
                                    1.68%     1 P:x            -9.272  1.33     6 O
                                    1.13%     1 P:x            -9.272  1.33     7 O
                                    1.00%     1 P:z            -9.272  1.33     2 O
      -9.083  2.00    48 A          9.33%     1 P:z            -9.272  1.33     7 O
                                    6.50%     1 P:z            -9.272  1.33     6 O
                                    5.96%     1 S              -6.353  1.00    24 H
                                    5.85%     1 S              -6.353  1.00    27 H
                                    5.61%     1 P:z            -5.458  0.67    22 C
                                    5.08%     1 P:x            -9.272  1.33     3 O
                                    4.19%     1 P:y            -9.272  1.33     7 O
                                    3.90%     1 P:z            -5.458  0.67    21 C
                                    3.48%     1 P:z            -5.458  0.67    19 C
                                    3.13%     1 P:z            -9.272  1.33     2 O
                                    3.01%     1 S              -6.353  1.00    26 H
                                    2.72%     1 P:x            -5.458  0.67    20 C
                                    2.24%     1 P:z            -5.458  0.67    11 C
                                    2.19%     1 P:z            -5.458  0.67    20 C
                                    2.12%     1 P:z            -9.272  1.33     4 O
                                    2.10%     1 P:y            -5.458  0.67    17 C
                                    2.08%     1 P:z            -5.458  0.67    17 C
                                    1.97%     2 P:z             4.576  0.00    20 C
                                    1.95%     2 P:z             4.576  0.00    22 C
                                    1.41%     1 P:y            -5.458  0.67    11 C
                                    1.13%     2 P:z             4.576  0.00    21 C
                                    1.09%     1 P:x            -9.272  1.33     7 O
      -8.734  2.00    49 A         22.04%     1 P:x            -9.272  1.33     3 O
                                   11.55%     1 P:y            -9.272  1.33     1 O
                                    6.98%     1 P:y            -9.272  1.33     4 O
                                    6.79%     1 P:y            -9.272  1.33     2 O
                                    3.98%     1 P:x            -9.272  1.33     1 O
                                    3.70%     1 P:x            -5.458  0.67     8 C
                                    3.13%     1 P:y            -5.458  0.67     8 C
                                    2.96%     1 P:y            -5.458  0.67     9 C
                                    2.27%     1 S             -23.825  2.00     3 O
                                    2.13%     1 P:x            -5.458  0.67    14 C
                                    2.05%     2 P:x             4.576  0.00    14 C
                                    1.72%     1 P:y            -5.458  0.67    15 C
                                    1.70%     1 S              -6.353  1.00    23 H
                                    1.56%     1 P:y            -5.458  0.67    10 C
                                    1.50%     1 P:y            -5.458  0.67    12 C
                                    1.44%     2 P:y             4.576  0.00     9 C
                                    1.36%     1 S             -23.825  2.00     1 O
                                    1.25%     2 P:y             4.576  0.00    10 C
                                    1.17%     1 S              -6.353  1.00    25 H
                                    1.04%     1 P:x            -5.458  0.67    11 C
                                    1.01%     1 S             -23.825  2.00     2 O
      -7.903  2.00    50 A         17.16%     1 P:z            -9.272  1.33     3 O
                                   15.31%     1 P:z            -5.458  0.67     9 C
                                   14.48%     1 P:z            -9.272  1.33     5 O
                                   12.68%     1 P:z            -5.458  0.67    15 C
                                   10.02%     1 P:z            -5.458  0.67     8 C
                                    8.02%     1 P:z            -9.272  1.33     1 O
                                    5.67%     1 P:z            -9.272  1.33     2 O
                                    5.60%     1 P:z            -5.458  0.67    10 C
                                    3.57%     1 P:z            -9.272  1.33     4 O
                                    1.09%     1 P:z            -5.458  0.67    16 C
                                    1.02%     1 P:z            -5.458  0.67    18 C
      -7.001  2.00    51 A         29.59%     1 P:y            -5.458  0.67    21 C
                                   25.55%     1 P:y            -5.458  0.67    17 C
                                    8.86%     1 P:y            -5.458  0.67    19 C
                                    8.61%     1 P:y            -5.458  0.67    11 C
                                    6.13%     1 P:y            -9.272  1.33     7 O
                                    4.42%     1 P:y            -9.272  1.33     6 O
                                    4.06%     1 P:y            -5.458  0.67    22 C
                                    2.35%     1 P:y            -5.458  0.67    20 C
                                    1.27%     1 P:x            -5.458  0.67    17 C
      -6.426  2.00    52 A         20.14%     1 P:z            -5.458  0.67    18 C
                                   15.52%     1 P:z            -5.458  0.67    10 C
                                   12.56%     1 P:z            -9.272  1.33     2 O
                                   11.84%     1 P:z            -9.272  1.33     3 O
                                    7.00%     1 P:z            -5.458  0.67     9 C
                                    6.32%     1 P:z            -5.458  0.67    12 C
                                    4.78%     1 P:z            -9.272  1.33     5 O
                                    3.68%     1 P:z            -5.458  0.67    14 C
                                    2.69%     1 P:z            -5.458  0.67    16 C
                                    2.49%     1 P:z            -9.272  1.33     4 O
                                    2.30%     1 P:z            -5.458  0.67    15 C
      -6.397  2.00    53 A         15.90%     1 P:y            -5.458  0.67    20 C
                                   14.54%     1 P:y            -9.272  1.33     6 O
                                   13.81%     1 P:y            -5.458  0.67    22 C
                                   11.60%     1 P:y            -5.458  0.67    19 C
                                    9.93%     1 P:y            -9.272  1.33     7 O
                                    9.78%     1 P:y            -5.458  0.67    11 C
                                    3.73%     1 P:x            -9.272  1.33     4 O
                                    2.64%     1 P:y            -5.458  0.67    17 C
                                    1.15%     1 P:z            -9.272  1.33     2 O
                                    1.14%     1 P:y            -9.272  1.33     4 O
      -6.244  2.00    54 A         25.58%     1 P:z            -5.458  0.67     8 C
                                   15.91%     1 P:z            -9.272  1.33     4 O
                                   15.88%     1 P:z            -9.272  1.33     5 O
                                   10.25%     1 P:z            -5.458  0.67    16 C
                                    9.95%     1 P:z            -5.458  0.67    18 C
                                    7.54%     1 P:z            -5.458  0.67    15 C
                                    3.18%     1 P:z            -9.272  1.33     1 O
                                    1.89%     1 P:z            -9.272  1.33     2 O
                                    1.68%     1 P:z            -5.458  0.67    12 C
                                    1.45%     1 P:z            -5.458  0.67     9 C
                                    1.15%     1 P:z            -5.458  0.67    13 C
      -6.182  2.00    55 A         51.53%     1 P:x            -9.272  1.33     4 O
                                   12.65%     1 P:y            -9.272  1.33     4 O
                                    4.21%     1 P:x            -5.458  0.67    12 C
                                    3.50%     1 P:x            -9.272  1.33     3 O
                                    3.30%     1 P:y            -5.458  0.67     8 C
                                    2.48%     1 P:x            -5.458  0.67     8 C
                                    1.67%     1 P:y            -5.458  0.67    22 C
                                    1.62%     1 S             -13.685  2.00    12 C
                                    1.51%     1 P:y            -5.458  0.67    11 C
                                    1.47%     1 D:x2-y2        33.595  0.00    13 C
                                    1.26%     1 P:y            -9.272  1.33     3 O
                                    1.12%     1 P:y            -9.272  1.33     7 O
                                    1.03%     1 P:y            -5.458  0.67    19 C
      -5.607  2.00    56 A         21.11%     1 P:z            -5.458  0.67    15 C
                                   11.50%     1 P:z            -9.272  1.33     3 O
                                   10.54%     1 P:z            -9.272  1.33     2 O
                                   10.29%     1 P:z            -5.458  0.67    12 C
                                   10.11%     1 P:z            -9.272  1.33     1 O
                                    9.15%     1 P:z            -5.458  0.67    18 C
                                    9.12%     1 P:z            -5.458  0.67    10 C
                                    6.82%     1 P:z            -5.458  0.67    14 C
                                    1.81%     1 P:z            -5.458  0.67     9 C
                                    1.70%     1 P:z            -5.458  0.67     8 C
                                    1.50%     1 P:z            -9.272  1.33     4 O
                                    1.50%     1 P:z            -5.458  0.67    16 C
                                    1.23%     1 P:z            -9.272  1.33     5 O
      -2.630  0.00    57 A         25.91%     1 P:z            -5.458  0.67    13 C
                                   20.20%     1 P:z            -5.458  0.67    10 C
                                   19.01%     1 P:z            -9.272  1.33     4 O
                                    8.99%     1 P:z            -5.458  0.67    14 C
                                    5.81%     1 P:z            -9.272  1.33     1 O
                                    5.72%     1 P:z            -5.458  0.67    16 C
                                    2.96%     1 P:z            -9.272  1.33     3 O
                                    2.49%     1 P:z            -5.458  0.67    12 C
                                    1.91%     1 P:z            -5.458  0.67     9 C
                                    1.90%     1 P:z            -5.458  0.67    15 C
                                   -1.80%     2 P:z             9.443  0.00     4 O
                                    1.70%     1 P:z            -9.272  1.33     5 O
                                   -1.46%     2 P:z             4.576  0.00    13 C
                                    1.04%     1 P:z            -5.458  0.67    18 C
                                   -1.02%     2 P:z             9.443  0.00     1 O
      -2.197  0.00    58 A         31.83%     1 P:y            -5.458  0.67    17 C
                                   23.71%     1 P:y            -5.458  0.67    21 C
                                   16.58%     1 P:y            -5.458  0.67    22 C
                                   15.83%     1 P:y            -5.458  0.67    11 C
                                   -2.94%     2 P:y             4.576  0.00    11 C
                                   -2.93%     2 P:y             4.576  0.00    17 C
                                   -2.84%     2 P:y             4.576  0.00    22 C
                                    2.67%     1 P:y            -9.272  1.33     7 O
                                    2.10%     1 P:y            -5.458  0.67    20 C
                                   -1.80%     2 P:y             4.576  0.00    21 C
                                    1.23%     1 S              -6.353  1.00    32 H
                                    1.20%     1 P:y            10.966  0.00    24 H
                                    1.04%     1 P:y            10.966  0.00    27 H
      -2.012  0.00    59 A         22.10%     1 S              -6.353  1.00    31 H
                                   21.11%     1 S              -6.353  1.00    32 H
                                   11.24%     2 S               2.572  0.00    31 H
                                   10.93%     1 P:y            -5.458  0.67    19 C
                                   10.57%     2 S               2.572  0.00    32 H
                                    9.71%     1 P:y            -5.458  0.67    20 C
                                    3.60%     1 P:y            -5.458  0.67    21 C
                                    2.72%     1 P:z            -9.272  1.33     7 O
                                    2.65%     1 P:x            10.966  0.00    31 H
                                   -2.42%     2 P:x             4.576  0.00    20 C
                                    2.10%     1 P:y            -5.458  0.67    17 C
                                    1.96%     1 P:z            10.966  0.00    32 H
                                    1.74%     1 P:x            -9.272  1.33     6 O
                                   -1.74%     2 P:x             4.576  0.00    22 C
                                    1.50%     1 P:y            -9.272  1.33     6 O
                                    1.47%     1 P:y            -5.458  0.67    11 C
                                   -1.16%     2 P:y             4.576  0.00    19 C
                                   -1.05%     2 P:x             9.443  0.00     6 O
                                    1.04%     2 P:x             4.576  0.00    21 C
                                    1.02%     1 P:y            -5.458  0.67    22 C
      -1.850  0.00    60 A         22.70%     1 P:y            -5.458  0.67    19 C
                                   13.68%     1 P:y            -5.458  0.67    20 C
                                   11.39%     1 P:y            -5.458  0.67    11 C
                                    8.66%     1 P:y            -5.458  0.67    22 C
                                    7.40%     1 S              -6.353  1.00    32 H
                                    7.28%     1 S              -6.353  1.00    31 H
                                    5.50%     2 S               2.572  0.00    32 H
                                    5.31%     2 S               2.572  0.00    31 H
                                    3.30%     1 P:y            -5.458  0.67    21 C
                                   -2.64%     2 P:y             4.576  0.00    19 C
                                    2.49%     1 P:y            -9.272  1.33     6 O
                                    2.38%     1 P:z            -5.458  0.67     9 C
                                   -2.05%     2 P:y             4.576  0.00    20 C
                                   -1.82%     2 P:y             4.576  0.00    11 C
                                    1.61%     1 P:y            -9.272  1.33     7 O
                                    1.57%     1 P:z            -5.458  0.67    18 C
                                    1.18%     1 P:x            -5.458  0.67    20 C
                                    1.16%     1 P:z            -5.458  0.67    12 C
                                    1.16%     1 P:x            -5.458  0.67    19 C
                                   -1.04%     2 P:x             4.576  0.00    22 C
                                    1.03%     1 P:x            10.966  0.00    31 H
      -1.624  0.00    61 A         29.36%     1 P:z            -5.458  0.67     9 C
                                   20.20%     1 P:z            -5.458  0.67    18 C
                                   10.96%     1 P:z            -5.458  0.67    16 C
                                   10.19%     1 P:z            -5.458  0.67     8 C
                                    9.29%     1 P:z            -5.458  0.67    12 C
                                    4.18%     1 P:z            -5.458  0.67    15 C
                                   -4.01%     2 P:z             4.576  0.00     9 C
                                    2.76%     1 P:y            -5.458  0.67    19 C
                                    2.38%     1 P:z            -9.272  1.33     1 O
                                    2.27%     1 P:z            -5.458  0.67    10 C
                                    2.00%     1 P:z            -5.458  0.67    14 C
                                    1.83%     1 P:z            -9.272  1.33     5 O
                                    1.77%     1 P:y            -5.458  0.67    20 C
                                   -1.64%     2 P:z             4.576  0.00    18 C
                                   -1.61%     2 P:z             4.576  0.00     8 C
                                    1.60%     1 P:z            -9.272  1.33     2 O
                                   -1.31%     2 P:z             4.576  0.00    16 C
                                    1.04%     1 P:z            10.966  0.00    25 H
      -1.035  0.00    62 A         26.43%     1 P:z            -5.458  0.67    14 C
                                   21.31%     1 P:z            -5.458  0.67    15 C
                                   12.21%     1 P:z            -5.458  0.67    16 C
                                   10.58%     1 P:z            -5.458  0.67     8 C
                                    9.06%     1 P:z            -5.458  0.67    10 C
                                    8.23%     1 P:z            -5.458  0.67    12 C
                                    4.97%     1 P:z            -9.272  1.33     3 O
                                    4.22%     1 P:z            -5.458  0.67     9 C
                                   -3.58%     2 P:z             4.576  0.00    14 C
                                    3.09%     1 P:z            -9.272  1.33     1 O
                                    2.18%     1 P:z            -9.272  1.33     5 O
                                   -2.08%     2 P:z             4.576  0.00    16 C
                                   -2.04%     2 P:z             4.576  0.00    15 C
                                   -1.81%     2 P:z             4.576  0.00     8 C
                                    1.48%     1 P:z            -5.458  0.67    13 C
                                    1.39%     1 P:z            -9.272  1.33     2 O
                                    1.38%     1 P:z            -5.458  0.67    18 C
                                   -1.15%     2 P:z             4.576  0.00    12 C
                                    1.12%     1 P:z            10.966  0.00    23 H
      -0.701  0.00    63 A         55.54%     1 S              -6.353  1.00    30 H
                                   33.48%     2 S               2.572  0.00    30 H
                                   14.76%     2 S               2.572  0.00    25 H
                                   -7.86%     2 P:x             4.576  0.00    16 C
                                    5.37%     1 S              -6.353  1.00    25 H
                                    4.43%     1 P:x            10.966  0.00    30 H
                                    3.17%     1 P:x            -9.272  1.33     5 O
                                   -2.96%     2 P:x             9.443  0.00     5 O
                                   -2.90%     1 P:x            -5.458  0.67    16 C
                                    2.30%     2 P:y             4.576  0.00    18 C
                                   -1.88%     2 P:x             4.576  0.00    15 C
                                   -1.44%     2 P:x             4.576  0.00    18 C
                                   -1.40%     2 P:y             4.576  0.00    16 C
                                   -1.24%     1 S             -13.685  2.00    16 C
                                   -1.15%     2 S              24.547  0.00     5 O
                                   -1.15%     2 S              11.701  0.00    16 C
                                    1.05%     1 P:y            -5.458  0.67    18 C
                                    1.00%     1 S             -23.825  2.00     5 O
      -0.635  0.00    64 A         33.67%     1 S              -6.353  1.00    28 H
                                   25.78%     2 S               2.572  0.00    28 H
                                   16.25%     2 S               2.572  0.00    26 H
                                   11.77%     2 S               2.572  0.00    24 H
                                    8.89%     1 S              -6.353  1.00    26 H
                                    6.51%     1 S              -6.353  1.00    24 H
                                    6.25%     2 S               2.572  0.00    27 H
                                   -4.99%     2 P:x             4.576  0.00    12 C
                                    3.80%     1 S              -6.353  1.00    27 H
                                    2.64%     1 P:x            10.966  0.00    28 H
                                   -2.30%     1 P:x            -5.458  0.67    12 C
                                    2.01%     2 P:y             4.576  0.00    10 C
                                   -1.66%     2 S              11.701  0.00    11 C
                                    1.58%     2 S               2.572  0.00    23 H
                                   -1.39%     2 P:x             4.576  0.00    17 C
                                   -1.34%     2 P:x             4.576  0.00    13 C
                                   -1.33%     2 P:y             4.576  0.00    11 C
                                   -1.31%     2 S              11.701  0.00    13 C
                                   -1.09%     2 S              24.547  0.00     2 O
                                    1.01%     1 P:y            -5.458  0.67    12 C
       0.145  0.00    65 A         24.45%     1 S              -6.353  1.00    28 H
                                   20.52%     1 S              -6.353  1.00    26 H
                                   19.19%     2 S               2.572  0.00    26 H
                                   17.19%     1 S              -6.353  1.00    27 H
                                   16.43%     2 S               2.572  0.00    27 H
                                  -14.33%     2 P:z             4.576  0.00    19 C
                                   -8.95%     2 P:y             4.576  0.00    12 C
                                    7.17%     2 P:x             4.576  0.00    10 C
                                    7.17%     2 S               2.572  0.00    28 H
                                    5.78%     2 P:x             4.576  0.00    11 C
                                   -5.26%     2 P:y             4.576  0.00    11 C
                                   -4.41%     1 P:y            -5.458  0.67    12 C
                                    3.77%     2 S               2.572  0.00    23 H
                                   -3.19%     2 P:y             4.576  0.00    10 C
                                   -2.96%     2 P:x             9.443  0.00     2 O
                                    2.81%     2 P:y             4.576  0.00    13 C
                                    2.53%     1 P:x            -5.458  0.67    10 C
                                   -2.09%     2 P:z             4.576  0.00    21 C
                                    1.95%     1 S              -6.353  1.00    32 H
                                   -1.93%     2 P:z             4.576  0.00    22 C
                                   -1.77%     2 P:z             4.576  0.00    11 C
                                    1.62%     2 S               2.572  0.00    32 H
                                   -1.37%     1 P:y            -5.458  0.67    10 C
                                    1.31%     1 S              -6.353  1.00    23 H
                                    1.29%     2 P:x             4.576  0.00    13 C
                                    1.26%     2 P:x             4.576  0.00    17 C
                                    1.14%     2 P:y             4.576  0.00    19 C
                                   -1.13%     2 S              11.701  0.00    21 C
                                   -1.12%     2 S              11.701  0.00    19 C
                                    1.09%     1 P:x            -5.458  0.67    21 C
                                    1.06%     1 S             -13.685  2.00    12 C
                                    1.01%     2 P:y             4.576  0.00     8 C
       0.332  0.00    66 A         26.86%     2 S               2.572  0.00    24 H
                                   23.58%     1 S              -6.353  1.00    24 H
                                   22.62%     2 S               2.572  0.00    27 H
                                  -18.17%     2 P:z             4.576  0.00    17 C
                                   16.35%     1 S              -6.353  1.00    27 H
                                   12.23%     2 S               2.572  0.00    23 H
                                   10.77%     2 P:x             4.576  0.00    11 C
                                   -8.76%     2 P:z             4.576  0.00    21 C
                                    6.32%     1 S              -6.353  1.00    23 H
                                    4.32%     2 S               2.572  0.00    29 H
                                   -4.16%     2 P:y             4.576  0.00    12 C
                                    4.02%     2 P:x             4.576  0.00    10 C
                                    3.65%     2 P:z             4.576  0.00    19 C
                                    3.47%     1 S              -6.353  1.00    28 H
                                   -3.20%     2 P:z             4.576  0.00    11 C
                                   -2.99%     2 P:z             4.576  0.00    22 C
                                    2.71%     1 P:x            -5.458  0.67    10 C
                                    2.71%     1 S              -6.353  1.00    29 H
                                    2.59%     1 S              -6.353  1.00    31 H
                                    1.92%     1 S              -6.353  1.00    30 H
                                    1.87%     2 S               2.572  0.00    25 H
                                   -1.84%     2 P:y             4.576  0.00    11 C
                                    1.80%     2 P:y             4.576  0.00    13 C
                                   -1.73%     2 P:y             4.576  0.00    10 C
                                    1.63%     1 P:x            -5.458  0.67    11 C
                                   -1.52%     1 S             -13.685  2.00     9 C
                                   -1.49%     2 P:x             4.576  0.00    16 C
                                    1.46%     2 S               2.572  0.00    32 H
                                   -1.46%     1 P:y            -5.458  0.67    12 C
                                   -1.44%     2 S              11.701  0.00     9 C
                                    1.40%     1 P:y            -5.458  0.67    15 C
                                   -1.36%     2 P:x             4.576  0.00    19 C
                                    1.23%     1 P:x            -5.458  0.67     9 C
                                    1.18%     2 S               2.572  0.00    31 H
                                   -1.14%     2 S              11.701  0.00     8 C
                                   -1.05%     2 P:x             4.576  0.00    17 C
                                   -1.05%     2 P:x             9.443  0.00     2 O
                                   -1.04%     1 P:y            -5.458  0.67    10 C
                                   -1.03%     2 S              11.701  0.00    13 C
                                    1.01%     2 P:x             4.576  0.00    18 C
       0.652  0.00    67 A         19.83%     1 S              -6.353  1.00    32 H
                                   18.96%     1 S              -6.353  1.00    31 H
                                   16.55%     2 S               2.572  0.00    29 H
                                   14.63%     1 S              -6.353  1.00    29 H
                                    6.88%     2 S               2.572  0.00    25 H
                                    6.24%     2 S               2.572  0.00    31 H
                                    4.42%     2 S               2.572  0.00    24 H
                                    4.05%     1 S              -6.353  1.00    23 H
                                   -4.01%     2 P:z             4.576  0.00    20 C
                                    3.53%     1 S              -6.353  1.00    24 H
                                    3.17%     2 S               2.572  0.00    23 H
                                    2.77%     2 S               2.572  0.00    32 H
                                   -2.22%     2 P:x             4.576  0.00    22 C
                                   -2.05%     1 P:x            -5.458  0.67    22 C
                                    2.00%     1 S              -6.353  1.00    25 H
                                    1.91%     2 P:y             4.576  0.00     8 C
                                   -1.77%     1 S             -13.685  2.00    14 C
                                   -1.73%     2 P:y             4.576  0.00    14 C
                                   -1.63%     2 S              11.701  0.00    14 C
                                   -1.60%     1 P:z            -5.458  0.67    20 C
                                    1.60%     2 P:y             4.576  0.00    18 C
                                   -1.41%     2 S              11.701  0.00    17 C
                                    1.38%     1 P:y            -5.458  0.67     8 C
                                    1.28%     1 S              -6.353  1.00    30 H
                                   -1.27%     2 P:y             9.443  0.00     7 O
                                   -1.12%     2 S               2.572  0.00    30 H
                                   -1.12%     2 P:x             4.576  0.00    10 C
                                   -1.11%     2 P:x             4.576  0.00    13 C
                                   -1.10%     2 P:z             9.443  0.00     6 O
                                    1.09%     1 S              -6.353  1.00    27 H
       0.769  0.00    68 A         20.37%     1 S              -6.353  1.00    31 H
                                   15.43%     1 S              -6.353  1.00    32 H
                                   13.49%     1 S              -6.353  1.00    24 H
                                   10.79%     2 S               2.572  0.00    24 H
                                    6.66%     1 P:z            -5.458  0.67    13 C
                                    6.28%     1 P:z            -5.458  0.67    12 C
                                   -5.90%     2 P:z             4.576  0.00    17 C
                                    5.76%     1 S              -6.353  1.00    26 H
                                    4.75%     2 S               2.572  0.00    32 H
                                    4.73%     1 P:z            -5.458  0.67    16 C
                                    4.66%     2 S               2.572  0.00    26 H
                                   -4.49%     2 P:z             4.576  0.00    19 C
                                    4.11%     1 P:z            -5.458  0.67    18 C
                                    3.99%     2 S               2.572  0.00    29 H
                                    3.34%     1 S              -6.353  1.00    29 H
                                    3.21%     1 P:z            -5.458  0.67    10 C
                                    3.18%     1 P:z            -5.458  0.67    15 C
                                   -3.05%     2 P:z             4.576  0.00    12 C
                                   -2.86%     2 P:z             4.576  0.00    11 C
                                   -2.33%     2 P:x             9.443  0.00     6 O
                                    2.29%     2 P:z             4.576  0.00    10 C
                                   -2.18%     2 P:x             4.576  0.00    20 C
                                    2.14%     2 S               2.572  0.00    25 H
                                   -2.11%     2 P:z             4.576  0.00    16 C
                                   -1.80%     1 P:z            -5.458  0.67    20 C
                                    1.52%     1 P:z            -9.272  1.33     4 O
                                   -1.40%     1 P:x            -5.458  0.67    20 C
                                    1.33%     1 P:z            -5.458  0.67    17 C
                                    1.31%     2 P:y             4.576  0.00    20 C
                                    1.24%     3 S              42.104  0.00    31 H
                                   -1.08%     1 P:x            -5.458  0.67    22 C
       0.842  0.00    69 A         15.63%     1 P:z            -5.458  0.67    12 C
                                   12.45%     1 P:z            -5.458  0.67    13 C
                                   10.67%     1 P:z            -5.458  0.67    16 C
                                    8.61%     1 P:z            -5.458  0.67    18 C
                                    8.60%     2 S               2.572  0.00    29 H
                                    7.75%     1 S              -6.353  1.00    29 H
                                    6.61%     1 P:z            -5.458  0.67    15 C
                                    5.71%     1 P:z            -5.458  0.67    10 C
                                    5.47%     1 S              -6.353  1.00    24 H
                                    5.30%     1 S              -6.353  1.00    32 H
                                    4.80%     1 S              -6.353  1.00    31 H
                                    4.25%     2 S               2.572  0.00    25 H
                                    3.99%     2 S               2.572  0.00    24 H
                                   -3.83%     2 P:z             4.576  0.00    16 C
                                    3.48%     1 P:z            -9.272  1.33     4 O
                                   -2.45%     2 P:z             4.576  0.00    17 C
                                   -2.39%     2 P:z             4.576  0.00    12 C
                                   -2.31%     2 P:z             4.576  0.00    13 C
                                    2.31%     1 S              -6.353  1.00    27 H
                                    1.78%     1 P:z            -9.272  1.33     2 O
                                    1.76%     1 P:z            -5.458  0.67    14 C
                                    1.60%     1 P:z            -5.458  0.67    17 C
                                   -1.58%     2 P:z             4.576  0.00    10 C
                                    1.48%     1 S              -6.353  1.00    25 H
                                   -1.38%     2 P:z             4.576  0.00    21 C
                                   -1.23%     2 P:x             4.576  0.00    20 C
                                   -1.07%     2 P:z             4.576  0.00    14 C
                                    1.07%     1 P:z            -9.272  1.33     5 O
                                    1.03%     2 S               2.572  0.00    32 H
       0.859  0.00    70 A         49.66%     1 S              -6.353  1.00    23 H
                                   40.58%     2 S               2.572  0.00    23 H
                                  -19.74%     2 P:y             4.576  0.00    15 C
                                    7.03%     1 S              -6.353  1.00    29 H
                                   -6.56%     2 P:y             4.576  0.00     9 C
                                    6.50%     1 S              -6.353  1.00    24 H
                                    5.31%     2 S               2.572  0.00    29 H
                                    5.14%     2 P:y             4.576  0.00    10 C
                                   -4.83%     2 P:z             4.576  0.00    17 C
                                   -3.56%     2 P:x             4.576  0.00    15 C
                                    3.19%     2 P:x             4.576  0.00    11 C
                                    2.97%     1 P:y            -5.458  0.67    15 C
                                    2.51%     1 S              -6.353  1.00    25 H
                                    2.40%     2 P:x             4.576  0.00    10 C
                                   -2.27%     2 P:y             4.576  0.00     8 C
                                   -2.24%     2 P:x             4.576  0.00    16 C
                                   -1.76%     2 P:y             4.576  0.00    14 C
                                    1.71%     1 S              -6.353  1.00    30 H
                                   -1.61%     1 P:y            -5.458  0.67     9 C
                                    1.55%     1 S              -6.353  1.00    28 H
                                    1.44%     1 P:x            -9.272  1.33     1 O
                                   -1.38%     2 P:x             9.443  0.00     2 O
                                    1.31%     1 P:y            -5.458  0.67    12 C
                                   -1.31%     2 S               2.572  0.00    30 H
                                   -1.28%     2 S              11.701  0.00    15 C
                                   -1.25%     2 S              11.701  0.00     9 C
                                    1.25%     1 S             -13.685  2.00     9 C
                                    1.24%     2 P:y             4.576  0.00    12 C
                                    1.24%     1 P:y            -9.272  1.33     5 O
                                    1.22%     2 P:x             4.576  0.00    13 C
                                    1.13%     1 S             -13.685  2.00    14 C
                                   -1.09%     1 P:x            -5.458  0.67    11 C
       1.092  0.00    71 A         12.52%     1 S              -6.353  1.00    24 H
                                   11.07%     1 S              -6.353  1.00    25 H
                                    7.93%     1 S              -6.353  1.00    27 H
                                    7.07%     2 S               2.572  0.00    26 H
                                    6.78%     2 S               2.572  0.00    24 H
                                    5.65%     1 P:x            -5.458  0.67     9 C
                                    5.07%     2 S               2.572  0.00    25 H
                                    4.86%     2 S               2.572  0.00    27 H
                                   -4.17%     2 P:z             4.576  0.00    17 C
                                    3.92%     1 S              -6.353  1.00    28 H
                                    3.55%     2 S               2.572  0.00    23 H
                                   -3.17%     2 P:x             4.576  0.00    18 C
                                    3.07%     1 P:y            -5.458  0.67    20 C
                                    3.04%     1 P:y            -5.458  0.67    22 C
                                    2.90%     1 P:x            -5.458  0.67    10 C
                                   -2.89%     2 P:z             4.576  0.00    21 C
                                    2.88%     1 S              -6.353  1.00    26 H
                                    2.56%     1 P:x            -5.458  0.67    12 C
                                    2.48%     1 P:y            -5.458  0.67    10 C
                                   -2.36%     2 S              24.547  0.00     1 O
                                    2.28%     1 S             -13.685  2.00    13 C
                                    2.19%     1 P:y            -5.458  0.67    21 C
                                    1.99%     1 S             -23.825  2.00     1 O
                                   -1.94%     2 P:z             4.576  0.00    11 C
                                    1.84%     1 P:z            -5.458  0.67    19 C
                                   -1.78%     2 P:z             4.576  0.00    19 C
                                    1.78%     1 P:y            -9.272  1.33     1 O
                                    1.66%     1 P:y            -5.458  0.67    16 C
                                   -1.64%     2 P:x             4.576  0.00    19 C
                                   -1.47%     2 P:x             4.576  0.00    12 C
                                    1.42%     2 P:y             4.576  0.00    13 C
                                    1.33%     2 P:x             4.576  0.00    11 C
                                   -1.22%     2 P:x             4.576  0.00    21 C
                                    1.11%     2 S               2.572  0.00    31 H
                                    1.09%     1 S             -13.685  2.00    16 C
                                   -1.08%     2 P:x             9.443  0.00     2 O
                                    1.04%     2 P:x             4.576  0.00     9 C
                                    1.03%     2 P:y             4.576  0.00     8 C
                                    1.03%     2 P:y             4.576  0.00    12 C
                                   -1.02%     2 S               2.572  0.00    32 H
       1.181  0.00    72 A         45.81%     1 S              -6.353  1.00    25 H
                                  -18.91%     2 P:x             4.576  0.00    18 C
                                   18.46%     2 S               2.572  0.00    25 H
                                   11.21%     2 S               2.572  0.00    23 H
                                    7.26%     1 S              -6.353  1.00    23 H
                                    5.33%     1 S              -6.353  1.00    30 H
                                    4.38%     1 P:x            -5.458  0.67    15 C
                                    4.11%     1 P:x            -5.458  0.67    18 C
                                   -3.76%     2 P:y             4.576  0.00    15 C
                                    3.62%     1 P:y            -5.458  0.67    12 C
                                    3.39%     1 P:y            -5.458  0.67    10 C
                                    3.29%     1 S              -6.353  1.00    29 H
                                   -2.66%     2 P:y             4.576  0.00    16 C
                                    2.49%     2 P:y             4.576  0.00    12 C
                                   -2.45%     2 P:x             4.576  0.00    16 C
                                    2.30%     1 P:x            -5.458  0.67    16 C
                                    1.96%     1 S              -6.353  1.00    28 H
                                    1.86%     1 P:y            -5.458  0.67    22 C
                                    1.78%     2 P:x             4.576  0.00    15 C
                                    1.73%     1 P:y            -5.458  0.67    20 C
                                   -1.56%     2 P:x             9.443  0.00     2 O
                                   -1.34%     2 S              24.547  0.00     5 O
                                   -1.33%     1 P:y            -5.458  0.67    14 C
                                    1.32%     1 P:y            -5.458  0.67    21 C
                                    1.32%     2 S               2.572  0.00    30 H
                                    1.28%     1 P:x            -5.458  0.67     8 C
                                   -1.23%     2 P:y             4.576  0.00    18 C
                                   -1.22%     2 P:x             4.576  0.00    14 C
                                    1.22%     1 P:y            -9.272  1.33     1 O
                                   -1.20%     2 P:y             4.576  0.00    14 C
                                    1.14%     1 P:x            -9.272  1.33     2 O
                                   -1.11%     2 P:y             4.576  0.00    13 C
                                   -1.00%     2 S              11.701  0.00     9 C
       1.337  0.00    73 A         24.14%     1 S              -6.353  1.00    26 H
                                   21.90%     2 S               2.572  0.00    27 H
                                   16.20%     1 S              -6.353  1.00    27 H
                                  -15.79%     2 P:z             4.576  0.00    19 C
                                   10.93%     2 S               2.572  0.00    26 H
                                    9.08%     2 P:x             4.576  0.00    11 C
                                   -5.81%     2 P:x             4.576  0.00    19 C
                                    5.30%     1 P:y            -5.458  0.67    12 C
                                    5.04%     1 P:y            -5.458  0.67    10 C
                                    4.96%     2 P:y             4.576  0.00    10 C
                                    4.78%     2 P:x             4.576  0.00    10 C
                                   -4.68%     2 P:z             4.576  0.00    21 C
                                    4.45%     1 S              -6.353  1.00    32 H
                                   -4.08%     2 P:x             4.576  0.00    21 C
                                   -3.62%     1 P:x            -5.458  0.67    10 C
                                    3.59%     1 P:z            -5.458  0.67    21 C
                                   -3.52%     2 S               2.572  0.00    32 H
                                    3.50%     2 S               2.572  0.00    23 H
                                    3.41%     1 S              -6.353  1.00    29 H
                                    2.53%     2 S               2.572  0.00    29 H
                                    2.51%     1 P:z            -5.458  0.67    19 C
                                    2.45%     1 P:x            -5.458  0.67     9 C
                                   -2.24%     2 P:x             9.443  0.00     2 O
                                    2.00%     2 P:y             4.576  0.00    12 C
                                   -1.99%     2 S               2.572  0.00    28 H
                                    1.83%     1 P:x            -5.458  0.67    12 C
                                   -1.76%     1 S             -13.685  2.00    12 C
                                    1.61%     3 S              42.104  0.00    26 H
                                   -1.43%     1 P:x            -5.458  0.67    19 C
                                   -1.33%     1 S             -13.685  2.00    22 C
                                   -1.30%     2 P:z             4.576  0.00    10 C
                                    1.17%     1 P:z            -5.458  0.67    12 C
                                    1.15%     2 P:x             4.576  0.00     8 C
                                    1.12%     1 P:x            -5.458  0.67    22 C
                                    1.11%     1 P:x            -9.272  1.33     2 O
                                   -1.11%     2 S              11.701  0.00    12 C
                                    1.10%     1 P:y            -9.272  1.33     1 O
                                   -1.10%     2 S              11.701  0.00    22 C
                                    1.10%     2 P:x             4.576  0.00    14 C
                                   -1.09%     2 P:x             9.443  0.00     4 O
                                    1.08%     2 P:x             4.576  0.00    17 C
                                    1.05%     2 P:z             4.576  0.00    12 C
                                   -1.05%     1 S              -6.353  1.00    28 H
                                   -1.03%     2 P:z             9.443  0.00     7 O
       1.724  0.00    74 A         10.07%     1 P:y            -5.458  0.67    22 C
                                    9.59%     1 P:y            -5.458  0.67    17 C
                                    9.09%     1 P:x            -5.458  0.67    20 C
                                    7.30%     1 P:y            -5.458  0.67    19 C
                                    6.95%     2 S               2.572  0.00    24 H
                                    6.72%     2 P:x             4.576  0.00    17 C
                                    6.68%     2 P:y             4.576  0.00    10 C
                                   -6.34%     2 P:x             4.576  0.00    20 C
                                    6.06%     2 S               2.572  0.00    26 H
                                   -5.95%     2 P:y             4.576  0.00    11 C
                                    5.25%     2 P:y             4.576  0.00    17 C
                                    4.86%     1 P:x            -5.458  0.67    17 C
                                    4.75%     1 P:z            -5.458  0.67    20 C
                                    4.62%     1 S              -6.353  1.00    27 H
                                    4.61%     1 S              -6.353  1.00    26 H
                                   -4.56%     2 S               2.572  0.00    31 H
                                    4.20%     1 P:y            -5.458  0.67    21 C
                                    3.90%     1 P:y            -5.458  0.67    11 C
                                    3.59%     1 P:x            -9.272  1.33     7 O
                                   -3.49%     2 P:x             9.443  0.00     6 O
                                    3.34%     1 P:x            -5.458  0.67    21 C
                                    3.19%     1 S              -6.353  1.00    23 H
                                    3.18%     1 P:y            -5.458  0.67    20 C
                                   -3.11%     1 S             -13.685  2.00    20 C
                                    2.96%     1 S              -6.353  1.00    31 H
                                   -2.89%     2 P:x             4.576  0.00    21 C
                                    2.67%     2 P:y             4.576  0.00    12 C
                                    2.56%     1 P:x            -9.272  1.33     6 O
                                   -2.51%     2 S               2.572  0.00    27 H
                                    2.29%     1 P:x            -5.458  0.67    22 C
                                   -2.16%     2 S              11.701  0.00    20 C
                                    2.03%     1 P:y            -5.458  0.67    12 C
                                    1.92%     2 P:z             4.576  0.00    21 C
                                   -1.90%     2 P:y             4.576  0.00    21 C
                                    1.73%     2 P:x             4.576  0.00    10 C
                                   -1.59%     2 P:x             9.443  0.00     7 O
                                    1.52%     2 P:y             4.576  0.00    19 C
                                    1.42%     1 P:z            -9.272  1.33     6 O
                                   -1.42%     2 P:x             4.576  0.00    19 C
                                    1.37%     1 P:x            -5.458  0.67    11 C
                                   -1.25%     2 P:y             4.576  0.00    22 C
                                   -1.21%     1 S             -13.685  2.00    12 C
                                   -1.10%     1 S              -6.353  1.00    28 H
                                    1.09%     1 P:x            -5.458  0.67     9 C
                                    1.07%     2 P:z             4.576  0.00    10 C
                                   -1.01%     2 P:z             4.576  0.00    11 C
       2.002  0.00    75 A         14.30%     1 P:y            -5.458  0.67    20 C
                                   10.38%     1 P:y            -5.458  0.67    21 C
                                   10.26%     1 P:x            -5.458  0.67    17 C
                                    9.14%     1 P:y            -5.458  0.67    11 C
                                    7.44%     1 P:y            -5.458  0.67    22 C
                                    6.76%     2 P:x             4.576  0.00    17 C
                                    6.66%     1 P:y            -5.458  0.67    19 C
                                    6.24%     1 P:x            -5.458  0.67    22 C
                                    6.10%     1 P:y            -5.458  0.67    17 C
                                    4.68%     2 S               2.572  0.00    24 H
                                   -4.49%     2 P:y             4.576  0.00    11 C
                                    3.85%     1 P:x            -5.458  0.67    19 C
                                    3.71%     1 P:z            -5.458  0.67    20 C
                                   -3.43%     2 P:y             4.576  0.00    20 C
                                    3.25%     1 S              -6.353  1.00    26 H
                                    3.15%     1 S              -6.353  1.00    28 H
                                   -2.94%     2 P:x             9.443  0.00     6 O
                                    2.94%     1 P:x            -5.458  0.67     9 C
                                   -2.81%     2 P:y             4.576  0.00    22 C
                                    2.66%     1 P:x            -5.458  0.67    20 C
                                   -2.22%     2 P:y             4.576  0.00    19 C
                                    2.13%     2 P:y             4.576  0.00     8 C
                                   -1.80%     1 S             -13.685  2.00    20 C
                                   -1.56%     2 P:y             4.576  0.00    17 C
                                    1.56%     2 P:y             4.576  0.00    10 C
                                    1.55%     1 P:x            -9.272  1.33     7 O
                                    1.54%     1 S              -6.353  1.00    31 H
                                    1.52%     1 S              -6.353  1.00    24 H
                                   -1.49%     2 S               2.572  0.00    31 H
                                    1.49%     1 P:x            -9.272  1.33     6 O
                                   -1.35%     2 P:x             4.576  0.00    22 C
                                    1.26%     1 P:y            -9.272  1.33     7 O
                                    1.17%     1 P:z            -9.272  1.33     6 O
                                   -1.17%     2 S              11.701  0.00    11 C
                                    1.10%     1 S              -6.353  1.00    27 H
                                   -1.10%     2 S              11.701  0.00    20 C
                                   -1.07%     2 P:x             4.576  0.00    11 C
                                   -1.05%     2 P:x             9.443  0.00     7 O
                                    1.00%     2 P:y             4.576  0.00    12 C
       2.413  0.00    76 A         20.04%     2 P:x             4.576  0.00    11 C
                                   17.05%     2 P:x             4.576  0.00    10 C
                                   12.79%     1 P:x            -5.458  0.67    22 C
                                   10.33%     2 P:x             4.576  0.00    14 C
                                    9.40%     2 P:y             4.576  0.00    10 C
                                    8.56%     1 P:x            -5.458  0.67    11 C
                                    7.89%     2 P:x             4.576  0.00    22 C
                                    7.32%     2 S               2.572  0.00    27 H
                                    6.70%     1 P:x            -5.458  0.67    10 C
                                    5.74%     2 P:x             4.576  0.00     8 C
                                    5.14%     2 P:x             4.576  0.00    12 C
                                    4.86%     1 P:x            -5.458  0.67    14 C
                                   -4.69%     2 S              11.701  0.00    12 C
                                   -4.24%     2 S              11.701  0.00    19 C
                                   -3.77%     2 P:z             4.576  0.00    21 C
                                   -3.74%     2 P:x             4.576  0.00    13 C
                                   -3.70%     1 S             -13.685  2.00    12 C
                                   -3.49%     2 P:x             9.443  0.00     2 O
                                   -3.18%     2 S              11.701  0.00     8 C
                                   -3.03%     2 S              11.701  0.00    13 C
                                   -3.01%     1 S             -13.685  2.00    13 C
                                    2.98%     2 P:y             4.576  0.00    15 C
                                    2.96%     1 S              -6.353  1.00    27 H
                                    2.57%     1 P:z            -5.458  0.67    21 C
                                    2.24%     1 P:y            -5.458  0.67    12 C
                                    2.22%     1 S             -13.685  2.00    19 C
                                    2.11%     1 P:y            -5.458  0.67    10 C
                                    2.08%     1 P:x            -9.272  1.33     7 O
                                    1.94%     2 P:z             4.576  0.00    19 C
                                   -1.90%     2 S               2.572  0.00    32 H
                                   -1.86%     2 S              11.701  0.00    17 C
                                   -1.80%     1 S              -6.353  1.00    24 H
                                    1.73%     1 S             -13.685  2.00    20 C
                                    1.61%     1 S              -6.353  1.00    32 H
                                   -1.57%     2 S              11.701  0.00     9 C
                                   -1.54%     1 S             -13.685  2.00     8 C
                                   -1.53%     2 S              11.701  0.00    20 C
                                    1.49%     2 S               2.572  0.00    24 H
                                    1.34%     1 P:z            -9.272  1.33     6 O
                                    1.34%     1 P:y            -5.458  0.67    11 C
                                   -1.33%     2 S              11.701  0.00    10 C
                                   -1.19%     2 P:z             9.443  0.00     7 O
                                   -1.18%     2 P:y             4.576  0.00     9 C
                                    1.12%     2 P:y             4.576  0.00    11 C
                                   -1.12%     2 P:x             4.576  0.00    20 C
                                   -1.10%     2 S              24.547  0.00     7 O
                                   -1.05%     2 S               2.572  0.00    28 H
                                   -1.00%     2 P:y             4.576  0.00    22 C
       2.711  0.00    77 A         16.00%     1 S              -6.353  1.00    29 H
                                   14.58%     2 S               2.572  0.00    25 H
                                   13.78%     2 S               2.572  0.00    29 H
                                  -11.53%     2 P:y             4.576  0.00    14 C
                                    8.20%     1 P:x            -5.458  0.67     9 C
                                    7.90%     1 P:y            -5.458  0.67    12 C
                                    7.63%     1 P:x            -9.272  1.33     1 O
                                    7.57%     1 S             -13.685  2.00    12 C
                                    7.37%     2 P:y             4.576  0.00     8 C
                                   -6.27%     2 P:y             9.443  0.00     3 O
                                   -6.19%     2 P:x             4.576  0.00     9 C
                                    5.02%     1 P:y            -5.458  0.67    14 C
                                    4.78%     2 S               2.572  0.00    23 H
                                   -3.96%     2 P:x             4.576  0.00    18 C
                                   -3.96%     2 P:x             9.443  0.00     1 O
                                    3.92%     1 P:y            -9.272  1.33     2 O
                                    3.64%     1 S             -13.685  2.00     9 C
                                    3.37%     2 P:y             4.576  0.00    13 C
                                    3.34%     1 S              -6.353  1.00    30 H
                                   -3.34%     2 S               2.572  0.00    30 H
                                    3.23%     1 P:x            -9.272  1.33     2 O
                                   -2.96%     2 P:y             4.576  0.00    12 C
                                    2.76%     1 P:y            -9.272  1.33     3 O
                                    2.63%     2 P:x             4.576  0.00    15 C
                                    2.55%     1 P:y            -5.458  0.67    10 C
                                   -2.48%     2 P:x             9.443  0.00     5 O
                                    2.42%     1 P:x            -5.458  0.67    10 C
                                    2.25%     1 S              -6.353  1.00    25 H
                                    2.15%     2 P:x             4.576  0.00    14 C
                                    2.00%     1 P:x            -9.272  1.33     5 O
                                   -1.94%     2 P:x             4.576  0.00    13 C
                                    1.85%     2 P:y             4.576  0.00     9 C
                                   -1.77%     1 P:x            -5.458  0.67    13 C
                                   -1.77%     2 S              11.701  0.00    12 C
                                    1.62%     1 P:y            -5.458  0.67    16 C
                                    1.59%     2 P:x             4.576  0.00    11 C
                                    1.51%     1 P:y            -9.272  1.33     1 O
                                   -1.42%     2 P:x             9.443  0.00     2 O
                                   -1.37%     1 P:y            -5.458  0.67     8 C
                                   -1.23%     2 P:y             4.576  0.00    10 C
                                    1.14%     1 P:x            -5.458  0.67    14 C
                                   -1.12%     2 P:y             9.443  0.00     1 O
                                    1.07%     2 P:x             4.576  0.00     8 C
                                    1.06%     2 S               2.572  0.00    28 H
                                    1.05%     1 S             -23.825  2.00     2 O
                                    1.04%     1 P:x            -5.458  0.67    22 C
                                   -1.02%     2 S              24.547  0.00     2 O
                                    1.02%     1 D:xy           33.595  0.00     8 C


 =======================================================================
 Electrostatic potential at the Nuclei due to electrons and other nuclei
 =======================================================================
  
         Atom                  Potential
         ----                  ---------
     1)   O                  22.22514812
     2)   O                  22.26885176
     3)   O                  22.28836456
     4)   O                  22.33105483
     5)   O                  22.26192556
     6)   O                  22.24219988
     7)   O                  22.24130017
     8)   C                  14.70365634
     9)   C                  14.63490692
    10)   C                  14.63599714
    11)   C                  14.68496510
    12)   C                  14.64535848
    13)   C                  14.63608288
    14)   C                  14.64116890
    15)   C                  14.71829750
    16)   C                  14.63994040
    17)   C                  14.69505268
    18)   C                  14.71886072
    19)   C                  14.69884652
    20)   C                  14.63277045
    21)   C                  14.69804671
    22)   C                  14.63232019
    23)   H                   1.06081088
    24)   H                   1.04576706
    25)   H                   1.05327779
    26)   H                   1.05498244
    27)   H                   1.04895323
    28)   H                   0.94074191
    29)   H                   0.97012184
    30)   H                   0.93101680
    31)   H                   0.90832986
    32)   H                   0.90851200
 Mulliken charges used for AMS results%charges...


    =====================
     CALCULATION RESULTS
    =====================

Energy (hartree)            -8.61820307


--------------
Atomic charges
--------------
  Index   Atom    Charge
      1      O   -0.5165
      2      O   -0.5089
      3      O   -0.5347
      4      O   -0.5909
      5      O   -0.5273
      6      O   -0.5233
      7      O   -0.5235
      8      C   -0.2061
      9      C    0.3802
     10      C    0.2031
     11      C   -0.1603
     12      C    0.3337
     13      C    0.4889
     14      C    0.4132
     15      C    0.0286
     16      C    0.4121
     17      C    0.1642
     18      C   -0.0013
     19      C    0.2000
     20      C    0.3249
     21      C    0.0991
     22      C    0.3321
     23      H   -0.1170
     24      H   -0.1172
     25      H   -0.1283
     26      H   -0.1394
     27      H   -0.1245
     28      H    0.2691
     29      H    0.2917
     30      H    0.2738
     31      H    0.2518
     32      H    0.2529


Dipole moment vector    (Debye):     4.42511621   -3.31337856    0.22713730
              magnitude (Debye):     5.53278612


-----------------------
Molecular orbitals info
-----------------------
n orbitals:              434
n spin:                    1

Note: only printing virtual orbitals with
      energy smaller than HOMO + 100. eV

HOMO (eV):              -5.6073
LUMO (eV):              -2.6301
HOMO-LUMO gap (eV):      2.9772

   Index   Energy (eV)    Occupation
     357       94.3262         0.000       
     356       92.7430         0.000       
     355       92.5178         0.000       
     354       91.2432         0.000       
     353       90.8828         0.000       
     352       90.4916         0.000       
     351       89.6861         0.000       
     350       89.2664         0.000       
     349       88.5557         0.000       
     348       87.6837         0.000       
     347       87.0616         0.000       
     346       86.7648         0.000       
     345       86.0381         0.000       
     344       85.0569         0.000       
     343       84.8308         0.000       
     342       84.3549         0.000       
     341       83.3047         0.000       
     340       82.5187         0.000       
     339       80.9010         0.000       
     338       80.8273         0.000       
     337       80.3813         0.000       
     336       79.9119         0.000       
     335       78.8968         0.000       
     334       78.7698         0.000       
     333       78.0333         0.000       
     332       77.8639         0.000       
     331       76.8365         0.000       
     330       76.1827         0.000       
     329       75.5195         0.000       
     328       75.1457         0.000       
     327       74.6480         0.000       
     326       74.3711         0.000       
     325       74.1348         0.000       
     324       73.7235         0.000       
     323       73.1869         0.000       
     322       72.6285         0.000       
     321       71.9309         0.000       
     320       71.7167         0.000       
     319       71.6308         0.000       
     318       71.1737         0.000       
     317       70.6577         0.000       
     316       70.3110         0.000       
     315       70.1581         0.000       
     314       69.7307         0.000       
     313       68.8050         0.000       
     312       68.5431         0.000       
     311       68.2266         0.000       
     310       67.4864         0.000       
     309       66.9925         0.000       
     308       66.9023         0.000       
     307       66.6689         0.000       
     306       66.2525         0.000       
     305       65.6772         0.000       
     304       65.3664         0.000       
     303       65.1319         0.000       
     302       64.7979         0.000       
     301       64.1888         0.000       
     300       63.9092         0.000       
     299       63.7538         0.000       
     298       63.0305         0.000       
     297       61.9043         0.000       
     296       61.7891         0.000       
     295       61.3891         0.000       
     294       60.8043         0.000       
     293       60.5733         0.000       
     292       60.1797         0.000       
     291       59.3373         0.000       
     290       59.1932         0.000       
     289       58.9119         0.000       
     288       58.6476         0.000       
     287       58.1654         0.000       
     286       57.4918         0.000       
     285       56.0585         0.000       
     284       55.9402         0.000       
     283       55.4713         0.000       
     282       54.9347         0.000       
     281       54.7603         0.000       
     280       54.3703         0.000       
     279       54.0466         0.000       
     278       53.8161         0.000       
     277       53.5153         0.000       
     276       53.0354         0.000       
     275       52.5950         0.000       
     274       52.5361         0.000       
     273       52.0654         0.000       
     272       51.7781         0.000       
     271       51.4446         0.000       
     270       51.0790         0.000       
     269       50.9310         0.000       
     268       50.6941         0.000       
     267       49.7927         0.000       
     266       49.2515         0.000       
     265       49.0940         0.000       
     264       48.8508         0.000       
     263       48.6635         0.000       
     262       48.1231         0.000       
     261       48.0154         0.000       
     260       47.7296         0.000       
     259       47.6390         0.000       
     258       47.2877         0.000       
     257       46.9965         0.000       
     256       46.6965         0.000       
     255       46.1450         0.000       
     254       45.6646         0.000       
     253       45.5267         0.000       
     252       45.3568         0.000       
     251       44.8140         0.000       
     250       44.1325         0.000       
     249       43.9065         0.000       
     248       43.7258         0.000       
     247       43.3629         0.000       
     246       43.2791         0.000       
     245       43.1776         0.000       
     244       42.9687         0.000       
     243       42.5597         0.000       
     242       42.3741         0.000       
     241       41.9298         0.000       
     240       41.8660         0.000       
     239       41.4516         0.000       
     238       41.2343         0.000       
     237       40.8204         0.000       
     236       40.4906         0.000       
     235       40.3366         0.000       
     234       39.7089         0.000       
     233       38.9188         0.000       
     232       38.5953         0.000       
     231       38.4561         0.000       
     230       38.1071         0.000       
     229       37.7751         0.000       
     228       37.5744         0.000       
     227       37.2679         0.000       
     226       36.9731         0.000       
     225       36.6324         0.000       
     224       36.2976         0.000       
     223       35.9564         0.000       
     222       35.6363         0.000       
     221       35.1898         0.000       
     220       34.8865         0.000       
     219       34.6897         0.000       
     218       34.6203         0.000       
     217       34.4793         0.000       
     216       34.1216         0.000       
     215       33.2712         0.000       
     214       33.1182         0.000       
     213       32.5132         0.000       
     212       32.3459         0.000       
     211       32.2639         0.000       
     210       31.7367         0.000       
     209       31.5351         0.000       
     208       30.9012         0.000       
     207       30.7455         0.000       
     206       30.5543         0.000       
     205       30.4803         0.000       
     204       29.8326         0.000       
     203       29.4788         0.000       
     202       29.3452         0.000       
     201       28.8292         0.000       
     200       28.2147         0.000       
     199       28.1435         0.000       
     198       27.8726         0.000       
     197       27.7356         0.000       
     196       27.6328         0.000       
     195       27.5327         0.000       
     194       26.9860         0.000       
     193       26.7945         0.000       
     192       26.4342         0.000       
     191       26.2978         0.000       
     190       25.9206         0.000       
     189       25.6369         0.000       
     188       25.5671         0.000       
     187       25.4284         0.000       
     186       25.2643         0.000       
     185       25.0656         0.000       
     184       24.6331         0.000       
     183       24.3619         0.000       
     182       24.2274         0.000       
     181       24.1630         0.000       
     180       24.0688         0.000       
     179       23.5646         0.000       
     178       23.1625         0.000       
     177       22.9958         0.000       
     176       22.8541         0.000       
     175       22.3518         0.000       
     174       22.0651         0.000       
     173       21.8909         0.000       
     172       21.4336         0.000       
     171       21.1161         0.000       
     170       20.8845         0.000       
     169       20.3108         0.000       
     168       20.2783         0.000       
     167       20.0036         0.000       
     166       19.5475         0.000       
     165       19.0137         0.000       
     164       18.8101         0.000       
     163       18.3342         0.000       
     162       18.2817         0.000       
     161       18.1645         0.000       
     160       17.9008         0.000       
     159       17.4791         0.000       
     158       17.3616         0.000       
     157       17.2633         0.000       
     156       16.9098         0.000       
     155       16.8077         0.000       
     154       16.5284         0.000       
     153       16.2322         0.000       
     152       15.9901         0.000       
     151       15.9065         0.000       
     150       15.6460         0.000       
     149       15.4790         0.000       
     148       15.2295         0.000       
     147       15.0136         0.000       
     146       14.7625         0.000       
     145       14.6819         0.000       
     144       14.3209         0.000       
     143       13.9219         0.000       
     142       13.6942         0.000       
     141       13.4815         0.000       
     140       13.3635         0.000       
     139       13.2551         0.000       
     138       12.7826         0.000       
     137       12.6777         0.000       
     136       12.5399         0.000       
     135       12.0543         0.000       
     134       11.9672         0.000       
     133       11.7758         0.000       
     132       11.5385         0.000       
     131       11.0731         0.000       
     130       10.9389         0.000       
     129       10.7501         0.000       
     128       10.5583         0.000       
     127       10.4033         0.000       
     126       10.3304         0.000       
     125       10.0428         0.000       
     124        9.9170         0.000       
     123        9.8538         0.000       
     122        9.5952         0.000       
     121        9.4072         0.000       
     120        9.2932         0.000       
     119        9.2076         0.000       
     118        8.9026         0.000       
     117        8.7188         0.000       
     116        8.5942         0.000       
     115        8.4818         0.000       
     114        8.2787         0.000       
     113        8.1289         0.000       
     112        7.9622         0.000       
     111        7.8552         0.000       
     110        7.7437         0.000       
     109        7.6009         0.000       
     108        7.4205         0.000       
     107        7.3697         0.000       
     106        7.2308         0.000       
     105        6.8954         0.000       
     104        6.7913         0.000       
     103        6.7051         0.000       
     102        6.3920         0.000       
     101        6.2222         0.000       
     100        6.1134         0.000       
      99        5.9205         0.000       
      98        5.8959         0.000       
      97        5.6749         0.000       
      96        5.4232         0.000       
      95        5.2928         0.000       
      94        5.2376         0.000       
      93        5.2000         0.000       
      92        5.0760         0.000       
      91        4.8049         0.000       
      90        4.7012         0.000       
      89        4.5636         0.000       
      88        4.4611         0.000       
      87        4.3045         0.000       
      86        4.1070         0.000       
      85        4.0023         0.000       
      84        3.7902         0.000       
      83        3.7199         0.000       
      82        3.4686         0.000       
      81        3.2987         0.000       
      80        3.2466         0.000       
      79        2.9855         0.000       
      78        2.8454         0.000       
      77        2.7112         0.000       
      76        2.4131         0.000       
      75        2.0022         0.000       
      74        1.7238         0.000       
      73        1.3374         0.000       
      72        1.1809         0.000       
      71        1.0917         0.000       
      70        0.8587         0.000       
      69        0.8421         0.000       
      68        0.7694         0.000       
      67        0.6525         0.000       
      66        0.3322         0.000       
      65        0.1454         0.000       
      64       -0.6355         0.000       
      63       -0.7013         0.000       
      62       -1.0347         0.000       
      61       -1.6239         0.000       
      60       -1.8497         0.000       
      59       -2.0117         0.000       
      58       -2.1970         0.000       
      57       -2.6301         0.000 < LUMO
      56       -5.6073         2.000 < HOMO
      55       -6.1817         2.000       
      54       -6.2444         2.000       
      53       -6.3966         2.000       
      52       -6.4263         2.000       
      51       -7.0008         2.000       
      50       -7.9035         2.000       
      49       -8.7335         2.000       
      48       -9.0831         2.000       
      47       -9.0873         2.000       
      46       -9.1481         2.000       
      45       -9.2520         2.000       
      44       -9.3974         2.000       
      43       -9.8661         2.000       
      42       -9.9891         2.000       
      41      -10.0510         2.000       
      40      -10.2027         2.000       
      39      -10.3232         2.000       
      38      -10.4586         2.000       
      37      -10.5195         2.000       
      36      -10.6096         2.000       
      35      -10.7225         2.000       
      34      -10.8042         2.000       
      33      -11.2578         2.000       
      32      -11.3686         2.000       
      31      -11.8418         2.000       
      30      -11.8723         2.000       
      29      -12.1834         2.000       
      28      -12.3443         2.000       
      27      -12.5943         2.000       
      26      -12.8563         2.000       
      25      -13.4174         2.000       
      24      -13.7853         2.000       
      23      -14.1422         2.000       
      22      -14.6137         2.000       
      21      -15.1371         2.000       
      20      -15.4718         2.000       
      19      -15.7747         2.000       
      18      -16.0385         2.000       
      17      -16.2874         2.000       
      16      -16.7071         2.000       
      15      -17.2702         2.000       
      14      -18.6721         2.000       
      13      -19.0035         2.000       
      12      -19.3350         2.000       
      11      -19.6608         2.000       
      10      -20.5315         2.000       
       9      -21.7735         2.000       
       8      -22.2735         2.000       
       7      -25.8720         2.000       
       6      -26.6188         2.000       
       5      -26.8921         2.000       
       4      -27.1212         2.000       
       3      -27.2608         2.000       
       2      -28.1121         2.000       
       1      -28.1471         2.000       

AMS application finished. Exiting.
NORMAL TERMINATION
     Total cpu time:     165.62
  Total system time:       3.94
 Total elapsed time:     178.20
