# Supplementary material for: Phytochemical profiling of Vitex negundo seeds via UHPLC-QTOF-MS/MS analyses with antimicrobial evaluation and in silico targeting of DNA Gyrase B and Secreted Aspartic Proteinase 2 (SAP2)
Source: PLoS One. 2026 Mar 13;21(3):e0343965. doi: 10.1371/journal.pone.0343965 (PMC12987476; doi:10.1371/journal.pone.0343965)
Supplement: S10 Data — (ZIP) [file pone.0343965.s011.zip › PONE-D-25-51583/Vitex Raw material/DFT Vitex all data/comp16/C16.results/CreateAtoms.out]

 dirac file name: C:/AMS2025.104/atomicdata/Dirac/O.1s


                     **************************************************************************
                     *  DIRAC 2025.104  RunTime: Sep02-2025 18:35:49  ShM Nodes: 1  Procs: 1  *
                     **************************************************************************
  
1
 OXYGEN ATOM 1s CORE RELATIVISTIC, Point Nuc, A and c from li
 N J RN H ZN XION ANUC CLIGHT
 5000    4100.00000000197.36710137  8.00000000  0.00000000   15.994914  0.1370360E+03
  PH   PHI     EPS        DEL        DELRVR
  0.30  0.30     2500.00  0.00001000  0.00001000
 IDIRC  NC1  NDEBU NPRIN  IPUN IRCOR IWCOR
   1   300     0     0     0     0     1
   XALPHA      XLATTER      RNUC
  0.70000000  0.00000000  0.00000000 Point Charge
   XN   XL   XJ      XE          XZ      XDELL
  1.0  0.0  0.5      -5.000       2.000     0.00000
  2.0  0.0  0.5      -1.000       2.000     0.00000
  2.0  1.0  0.5      -1.000       2.000     0.00000
  2.0  1.0  1.5      -1.000       2.000     0.00000
 R(1)=  0.1000000E-08 D=  0.1005080E+01 RNUC=  0.0000000E+00
 converged at cycle   28  DENSITY AVERAGING    0.2400
  MAXIMUM ERROR IN R.V(R) IS   0.81125671E-05
 Q,EY,EV,EZ,ESUM,ETOT,RHO  0.800000E+01 -0.101247E+02 -0.114961E+03 -0.177573E+03 -0.405053E+02 -0.743427E+02  0.414766E-14


 DIRAC CALCULATION
1                    OXYGEN ATOM 1s CORE RELATIVISTIC, Point Nuc, A and c from libtc


 EXCHANGE COEFFICIENT=  0.7000000           TAIL CORRECTION=  0.           NUCLEAR RADIUS=  0.000E+00
0                       ORBITAL    N    L    J     ELECTRONS     EIGENVALUE                DELTA OF EIGENV.

                          1S1/2  1.0  0.0  0.5     2.000       -0.1880014E+02                 0.7264363E-06
                          2S1/2  2.0  0.0  0.5     2.000       -0.8412236E+00                 0.5932752E-05
                          2P1/2  2.0  1.0  0.5     2.000       -0.3063203E+00                 0.5998471E-05
                          2P3/2  2.0  1.0  1.5     2.000       -0.3049609E+00                 0.5986971E-05


                                        NUCLEAR CHARGE=    8.000000
                            INTEGRAL OF CHARGE DENSITY=    8.000000
                           SUM OF THE ORBITAL ENERGIES=    -40.5053
                                          TOTAL ENERGY=    -74.3427
                                        KINETIC ENERGY=     74.4552
                             NUCLEAR ATTRACTION ENERGY=   -177.5730
                             ELECTRON REPULSION ENERGY=     36.3686
                                       EXCHANGE ENERGY=     -7.5935

 Oxygen (DZ, 1s frozen)


 ===========================
 A T T A C H E D   F I L E S
 ===========================
  
 CREATE - Data File:    C:/AMS2025.104/atomicdata/ADF/ZORA/DZ/O.1s
                        Oxygen (DZ, 1s frozen)
 Core Potentials:
         file : C:/SCMTMP/amstmp_ams_kid0.2132814302/t12.rel


 ===============================
 M O D E L   P A R A M E T E R S
 ===============================
  
 DENSITY FUNCTIONAL POTENTIAL (scf)
    LDA:                               VWN                                      
    Gradient Corrections:              ---                                      

 SPIN  (restricted / unrestr.)
    Molecule:                          Restricted                               

 OTHER ASPECTS
    Relativistic Corrections:          scalar (ZORA,MAPA)                       

    Nuclear Charge Density Model:      Point Charge Nuclei                      
    Core Treatment:                    Frozen Orbital(s)                        

    Hyperfine or Zeeman Interaction:   ---                                      


 =====================================
 S Y M M E T R Y ,   E L E C T R O N S
 =====================================
  
 Symmetry: ATOM

 Irreducible Representations, including subspecies
 -------------------------------------------------
 S
 P:x  P:y  P:z
 D:z2  D:x2-y2  D:xy  D:xz  D:yz
 F:z3  F:z  F:xyz  F:z2x  F:z2y  F:x  F:y


 Configuration of Valence Electrons
 ==================================

          Occupation Numbers
          -------------------------------------------------
 S        2
 P        4
 D        0
 F        0
          -------------------------------------------------

 Total:   6

 Net Charge: 0 (Nuclei minus Electrons)

 Preset values for MO occupations will be applied through SCF cycle no. 1000000
 Thereafter, the program will assign electrons to MOs that are spatially
 similar to the occupied MOs in a "reference" cycle ("KeepOrbitals").
 The reference cycle is always the PREVIOUS cycle: it will evolve with
 the SCF procedure.


 ================================
 (Slater-type)  F U N C T I O N S  ***  (Basis and Fit)  ***
 ================================
  

 Atom Type    1  (O)
 ==============

 Valence Basis Sets:   5
 -----------------------
   1 S    7.360000
   2 S    1.700000
   2 S    2.820000
   2 P    1.300000
   2 P    3.060000

 Frozen Core Shells
 ------------------
    S:  1


 BAS: List of all Elementary Cartesian Basis Functions
 =====================================================

 The numbering in the list below (to the right of the function characteristics) is referred
 to in print-outs of MO eigenvectors and Mulliken populations in the BAS representation
 (as contrasted to the SFO representation).

 Notes:
 1. The functions are characterized by a polynomial prefactor (powers of x,y,z and r) and
    an exponential decay factor alpha.
 2. Since the basis sets are specific for an atom TYPE, the individual functions occur on
    all atoms of that type.
 3. The word 'Core' in the left margin signals that it is a Core Function (CF) : not a
    degree of freedom in the valence set, but only used to ensure orthogonalization of
    the other valence basis functions on the frozen Core Orbitals.


 (power of) X  Y  Z  R     Alpha  on Atom
            ==========     =====     ==========

 O                                    1
                                  ---------------------------------------------------------------------------
    Core    0  0  0  0     7.360      1
            0  0  0  1     1.700      2
            0  0  0  1     2.820      3
            1  0  0  0     1.300      4
            0  1  0  0     1.300      5
            0  0  1  0     1.300      6
            1  0  0  0     3.060      7
            0  1  0  0     3.060      8
            0  0  1  0     3.060      9

 Total number of charge fitting functions (nprimf)        82
 Total number of Cartesian basis functions (naos)          9
 Total number of Cartesian core functions  (ncos)          1


 BAS: List of all Elementary Cartesian Basis Functions
 =====================================================

 The numbering in the list below (to the right of the function characteristics) is referred
 to in print-outs of MO eigenvectors and Mulliken populations in the BAS representation
 (as contrasted to the SFO representation).

 Notes:
 1. The functions are characterized by a polynomial prefactor (powers of x,y,z and r) and
    an exponential decay factor alpha.
 2. Since the basis sets are specific for an atom TYPE, the individual functions occur on
    all atoms of that type.
 3. The word 'Core' in the left margin signals that it is a Core Function (CF) : not a
    degree of freedom in the valence set, but only used to ensure orthogonalization of
    the other valence basis functions on the frozen Core Orbitals.


 (power of) X  Y  Z  R     Alpha  on Atom
            ==========     =====     ==========

 O                                    1
                                  ---------------------------------------------------------------------------
    Core    0  0  0  0     7.360      1
            0  0  0  1     1.700      2
            0  0  0  1     2.820      3
            1  0  0  0     1.300      4
            0  1  0  0     1.300      5
            0  0  1  0     1.300      6
            1  0  0  0     3.060      7
            0  1  0  0     3.060      8
            0  0  1  0     3.060      9
 ***************************************************************************************************


                                              ***********************
                                              *  T E C H N I C A L  *
                                              ***********************
  


 =============================================================
 P A R A L L E L I Z A T I O N  and  V E C T O R I Z A T I O N
 =============================================================
  
 Nr of parallel processes:                                1
 Maximum vector length in NumInt loops:                 128


 =====================
 S C F   U P D A T E S
 =====================
  
 Max. nr. of cycles:                               300
 Convergence criterion:                              0.0000000100
   secondary criterion:                              0.0000000100

 Mix parameter (when DIIS does not apply):           0.2000000000
 Special mix parameter for the first cycle:          1.0000000000
 Mixed ADIIS+SDIIS will be used                  
    Max number of expansion vectors:                10
    Pure ADIIS when Max([F,P]) is above              0.1000000000
    Pure SDIIS when Max([F,P]) is below              0.0010000000
 Automatic ElectronSmearing (in case of problematic SCF convergence) disabled


 =================
 P R E C I S I O N  ***  (General: NumInt, NeglectFunctionTails, ...)  ***
 =================
  

 NumInt:           Target precision:                12.0000000000
 -------           Initial precision:               10.0000000000
                   Min. precision (optimization):   10.0000000000

 Neglect Functions:          Basis functions:        0.1000000000E-13
 ------------------          Fit functions:          0.1000000000E-13


 ===========================
 L I N E A R   S C A L I N G
 ===========================
  

 Cut-off radii density fit:                        0.1000000000E-97
 Overlap cut-off criterion AO matrix elements:     0.1000000000E-97
 Cut-offs for Coulomb potential and fitted density:0.1000000000E-97
 Cut-off criterion for Coulomb multipole terms:    0.1000000000E-97
 Progressive Convergence parameter:                 0.000000000    
 ***************************************************************************************************


                                            ***************************
                                            *  C O M P U T A T I O N  *
                                            ***************************
  

 Number of elements of the density matrix on this node (used, total):        45        45


 ===========================================
 Numerical Integration : Fuzzy Cells (Becke)
 ===========================================
  
 Becke grid quality: VERYGOOD       
  
 Lebedev angular grid order:             min:  13 max:  41
 Nr. of radial points:                   min:  68 max:  68

 Total nr. of points:         68
 Nr. of blocks:                1
 Block length:                68
 Nr. of dummy points:          0


 Test of Precision of the Numerical Integration Grid
 ===================================================

 Integral of the Total Core Density:                   1.99999999865610
 Relative Error:                                      -6.720E-10


 ========================
 Density Fitting (zlmFit)
 ========================
  
 ZlmFit Fit Quality: VERYGOOD       
  
 Max L-expansion:                        min:   0 max:   0
 Nr. of radial interpolation points:     min: 140 max: 140


 =====
 S C F  ***  ScaSCF  ***
 =====
  

 CYCLE    1
 SCF Error: norm([F,P])=      0.000000000000, max([F,P])=      0.000000000000
 orbitals (Q,E):
 ---------------
 S :1...2            ( 2.00    -5.2774)  ( 0.00    -2.1457)
 P :1...2            ( 4.00    -4.9307)  ( 0.00    -2.0750)

 CYCLE    2
 SCF Error: norm([F,P])=      2.513960116109, max([F,P])=      1.845612759329
 orbitals (Q,E):
 ---------------
 S :1...2            ( 2.00    -0.1736)  ( 0.00     1.8454)
 P :1...2            ( 4.00     0.2631)  ( 0.00     1.7581)

 CYCLE    3
  SDIIS (wt  0.000):  0.4878  0.5122
 A-DIIS (wt  1.000):  0.3863  0.6137
  DIIS coefficients:  0.3863  0.6137
 SCF Error: norm([F,P])=      2.394391054127, max([F,P])=      1.628200345034
 orbitals (Q,E):
 ---------------
 S :1...2            ( 2.00    -1.0363)  ( 0.00     0.9159)
 P :1...2            ( 4.00    -0.4961)  ( 0.00     0.7106)

 CYCLE    4
  SDIIS (wt  0.000):  0.1595  0.8405
 A-DIIS (wt  1.000):  0.0000  1.0000
  DIIS coefficients:  0.0000  1.0000
 SCF Error: norm([F,P])=      0.455899881280, max([F,P])=      0.276196373525
 orbitals (Q,E):
 ---------------
 S :1...2            ( 2.00    -0.7514)  ( 0.00     1.1240)
 P :1...2            ( 4.00    -0.2225)  ( 0.00     0.9242)

 CYCLE    5
  SDIIS (wt  0.000):  0.5245  0.4755
 A-DIIS (wt  1.000):  0.5400  0.4600
  DIIS coefficients:  0.5400  0.4600
 SCF Error: norm([F,P])=      0.502980443003, max([F,P])=      0.307026778549
 orbitals (Q,E):
 ---------------
 S :1...2            ( 2.00    -0.8770)  ( 0.00     1.0146)
 P :1...2            ( 4.00    -0.3428)  ( 0.00     0.8078)

 CYCLE    6
  SDIIS (wt  0.895): -0.0385  1.0385
 A-DIIS (wt  0.105):  0.0000  1.0000
  DIIS coefficients: -0.0344  1.0344
 SCF Error: norm([F,P])=      0.018648292147, max([F,P])=      0.011432275236
 orbitals (Q,E):
 ---------------
 S :1...2            ( 2.00    -0.8817)  ( 0.00     1.0099)
 P :1...2            ( 4.00    -0.3476)  ( 0.00     0.8029)

 CYCLE    7
  SDIIS (wt  0.997):  0.1012  0.8988
 A-DIIS (wt  0.003):  0.0000  1.0000
  DIIS coefficients:  0.1009  0.8991
 SCF Error: norm([F,P])=      0.002099047271, max([F,P])=      0.001280803029
 orbitals (Q,E):
 ---------------
 S :1...2            ( 2.00    -0.8811)  ( 0.00     1.0104)
 P :1...2            ( 4.00    -0.3470)  ( 0.00     0.8033)

 CYCLE    8
  SDIIS (wt  1.000):  0.0045  0.9955
  DIIS coefficients:  0.0045  0.9955
 SCF Error: norm([F,P])=      0.000009526069, max([F,P])=      0.000005792973
 orbitals (Q,E):
 ---------------
 S :1...2            ( 2.00    -0.8811)  ( 0.00     1.0104)
 P :1...2            ( 4.00    -0.3470)  ( 0.00     0.8033)

 CYCLE    9
  SDIIS (wt  1.000):  0.0010  0.9990
  DIIS coefficients:  0.0010  0.9990
 SCF Error: norm([F,P])=      0.000000009679, max([F,P])=      0.000000005815
 orbitals (Q,E):
 ---------------
 S :1...2            ( 2.00    -0.8811)  ( 0.00     1.0104)
 P :1...2            ( 4.00    -0.3470)  ( 0.00     0.8033)

 SCF CONVERGED

 CYCLE   10
 ***************************************************************************************************


                                                *******************
                                                *  R E S U L T S  *
                                                *******************
  
 *** Using FIT density in Focky
  SDIIS (wt  1.000):  0.0036  0.9964
  DIIS coefficients:  0.0036  0.9964
 SCF Error: norm([F,P])=      0.000000000035, max([F,P])=      0.000000000021

 Scaled ZORA Orbital Energies, per Irrep and Spin:
 =================================================
                        Occup              E (au)              E (eV)       Diff (eV) with prev. cycle
                        -----      --------------------        ------       --------------------------
 S
               1        2.000     -0.88113908383567E+00       -23.977              -2.80E-10
               2        0.000      0.10103584316940E+01        27.493
 P
               1        4.000     -0.34704155988607E+00        -9.443              -2.79E-10
               2        0.000      0.80334273875779E+00        21.860


 Partially Occupied:
               1 P                -0.34704155988607E+00
  
 HOMO :        1 S                -0.88113908383567E+00
 LUMO :        2 P                 0.80334273875779E+00
  


 Orbital Energies, all Irreps
 ========================================

 Irrep        no.  (spin)   Occup              E (au)                E (eV)
 ---------------------------------------------------------------------------
 S             1             2.00       -0.88113908383567E+00       -23.9770
 P             1             4.00       -0.34704155988607E+00        -9.4435
 P             2             0.00        0.80334273875779E+00        21.8601
 S             2             0.00        0.10103584316940E+01        27.4933


 Scaled ZORA Orbital Energies of the Core Orbitals:
 ==================================================

 (Note that the atoms are grouped by atomtype, see the labels, and may hence NOT be in input order)

 AtomType  Orbital  Atom                   E (au)                        E (eV)
 --------  -------  ----           --------------------        ----------------
 O           1S        1          -0.18801096097853E+02                -511.604


 =======================================
 M U L L I K E N   P O P U L A T I O N S
 =======================================
  
 The survey below gives for each atom:
 a) the total charge (Z minus electrons)
 b) the net spin polarization (nr of electrons spin-A minus spin-B)
 c) for each spin the atomic electron valence density (integrated) per L-value.

 Atom              Charge    Spin density          S         P         D         F
 ----              ------    ------------       ------    ------    ------    ------
 1 O               0.0000                       2.0000    4.0000    0.0000    0.0000

 Populations of individual BAS functions
 ----------------------------------------
 1 O            0.0004  0.9679  1.0317  0.6557  0.6557  0.6557  0.6776  0.6776  0.6776

 Gross Charges per Atom (Z minus electrons)
 ==========================================
             0.0000
 Net Total:  0.00000000


 =======================================================================
 Electrostatic potential at the Nuclei due to electrons and other nuclei
 =======================================================================
  
         Atom                  Potential
         ----                  ---------
     1)   O                  22.18221446
 dirac file name: C:/AMS2025.104/atomicdata/Dirac/C.1s


                     **************************************************************************
                     *  DIRAC 2025.104  RunTime: Sep02-2025 18:35:49  ShM Nodes: 1  Procs: 1  *
                     **************************************************************************
  
1
 CARBON ATOM 1s CORE RELATIVISTIC, Point Nuc, A and c from li
 N J RN H ZN XION ANUC CLIGHT
 5000    4100.00000000197.36710137  6.00000000  0.00000000   12.000000  0.1370360E+03
  PH   PHI     EPS        DEL        DELRVR
  0.30  0.30     2500.00  0.00001000  0.00001000
 IDIRC  NC1  NDEBU NPRIN  IPUN IRCOR IWCOR
   1   300     0     0     0     0     1
   XALPHA      XLATTER      RNUC
  0.70000000  0.00000000  0.00000000 Point Charge
   XN   XL   XJ      XE          XZ      XDELL
  1.0  0.0  0.5      -5.000       2.000     0.00000
  2.0  0.0  0.5      -1.000       2.000     0.00000
  2.0  1.0  0.5      -1.000       2.000     0.00000
  2.0  1.0  1.5      -1.000       0.000     0.00000
 R(1)=  0.1000000E-08 D=  0.1005080E+01 RNUC=  0.0000000E+00
 converged at cycle   26  DENSITY AVERAGING    0.3000
  MAXIMUM ERROR IN R.V(R) IS   0.55010513E-05
 Q,EY,EV,EZ,ESUM,ETOT,RHO  0.600000E+01 -0.610129E+01 -0.585189E+02 -0.876464E+02 -0.211985E+02 -0.372876E+02  0.164808E-14


 DIRAC CALCULATION
1                    CARBON ATOM 1s CORE RELATIVISTIC, Point Nuc, A and c from libtc


 EXCHANGE COEFFICIENT=  0.7000000           TAIL CORRECTION=  0.           NUCLEAR RADIUS=  0.000E+00
0                       ORBITAL    N    L    J     ELECTRONS     EIGENVALUE                DELTA OF EIGENV.

                          1S1/2  1.0  0.0  0.5     2.000       -0.9959611E+01                 0.1355092E-04
                          2S1/2  2.0  0.0  0.5     2.000       -0.4708542E+00                 0.1106918E-05
                          2P1/2  2.0  1.0  0.5     2.000       -0.1687896E+00                 0.8770186E-06
                          2P3/2  2.0  1.0  1.5     0.000       -0.1684646E+00                 0.8770830E-06


                                        NUCLEAR CHARGE=    6.000000
                            INTEGRAL OF CHARGE DENSITY=    6.000000
                           SUM OF THE ORBITAL ENERGIES=    -21.1985
                                          TOTAL ENERGY=    -37.2876
                                        KINETIC ENERGY=     37.3204
                             NUCLEAR ATTRACTION ENERGY=    -87.6464
                             ELECTRON REPULSION ENERGY=     17.6144
                                       EXCHANGE ENERGY=     -4.5760

 Carbon (DZ, 1s frozen)


 ===========================
 A T T A C H E D   F I L E S
 ===========================
  
 CREATE - Data File:    C:/AMS2025.104/atomicdata/ADF/ZORA/DZ/C.1s
                        Carbon (DZ, 1s frozen)
 Core Potentials:
         file : C:/SCMTMP/amstmp_ams_kid0.2132814302/t12.rel


 ===============================
 M O D E L   P A R A M E T E R S
 ===============================
  
 DENSITY FUNCTIONAL POTENTIAL (scf)
    LDA:                               VWN                                      
    Gradient Corrections:              ---                                      

 SPIN  (restricted / unrestr.)
    Molecule:                          Restricted                               

 OTHER ASPECTS
    Relativistic Corrections:          scalar (ZORA,MAPA)                       

    Nuclear Charge Density Model:      Point Charge Nuclei                      
    Core Treatment:                    Frozen Orbital(s)                        

    Hyperfine or Zeeman Interaction:   ---                                      


 =====================================
 S Y M M E T R Y ,   E L E C T R O N S
 =====================================
  
 Symmetry: ATOM

 Irreducible Representations, including subspecies
 -------------------------------------------------
 S
 P:x  P:y  P:z
 D:z2  D:x2-y2  D:xy  D:xz  D:yz
 F:z3  F:z  F:xyz  F:z2x  F:z2y  F:x  F:y


 Configuration of Valence Electrons
 ==================================

          Occupation Numbers
          -------------------------------------------------
 S        2
 P        2
 D        0
 F        0
          -------------------------------------------------

 Total:   4

 Net Charge: 0 (Nuclei minus Electrons)

 Preset values for MO occupations will be applied through SCF cycle no. 1000000
 Thereafter, the program will assign electrons to MOs that are spatially
 similar to the occupied MOs in a "reference" cycle ("KeepOrbitals").
 The reference cycle is always the PREVIOUS cycle: it will evolve with
 the SCF procedure.


 ================================
 (Slater-type)  F U N C T I O N S  ***  (Basis and Fit)  ***
 ================================
  

 Atom Type    1  (C)
 ==============

 Valence Basis Sets:   5
 -----------------------
   1 S    5.400000
   2 S    1.240000
   2 S    1.980000
   2 P    0.960000
   2 P    2.200000

 Frozen Core Shells
 ------------------
    S:  1


 BAS: List of all Elementary Cartesian Basis Functions
 =====================================================

 The numbering in the list below (to the right of the function characteristics) is referred
 to in print-outs of MO eigenvectors and Mulliken populations in the BAS representation
 (as contrasted to the SFO representation).

 Notes:
 1. The functions are characterized by a polynomial prefactor (powers of x,y,z and r) and
    an exponential decay factor alpha.
 2. Since the basis sets are specific for an atom TYPE, the individual functions occur on
    all atoms of that type.
 3. The word 'Core' in the left margin signals that it is a Core Function (CF) : not a
    degree of freedom in the valence set, but only used to ensure orthogonalization of
    the other valence basis functions on the frozen Core Orbitals.


 (power of) X  Y  Z  R     Alpha  on Atom
            ==========     =====     ==========

 C                                    1
                                  ---------------------------------------------------------------------------
    Core    0  0  0  0     5.400      1
            0  0  0  1     1.240      2
            0  0  0  1     1.980      3
            1  0  0  0     0.960      4
            0  1  0  0     0.960      5
            0  0  1  0     0.960      6
            1  0  0  0     2.200      7
            0  1  0  0     2.200      8
            0  0  1  0     2.200      9

 Total number of charge fitting functions (nprimf)        82
 Total number of Cartesian basis functions (naos)          9
 Total number of Cartesian core functions  (ncos)          1


 BAS: List of all Elementary Cartesian Basis Functions
 =====================================================

 The numbering in the list below (to the right of the function characteristics) is referred
 to in print-outs of MO eigenvectors and Mulliken populations in the BAS representation
 (as contrasted to the SFO representation).

 Notes:
 1. The functions are characterized by a polynomial prefactor (powers of x,y,z and r) and
    an exponential decay factor alpha.
 2. Since the basis sets are specific for an atom TYPE, the individual functions occur on
    all atoms of that type.
 3. The word 'Core' in the left margin signals that it is a Core Function (CF) : not a
    degree of freedom in the valence set, but only used to ensure orthogonalization of
    the other valence basis functions on the frozen Core Orbitals.


 (power of) X  Y  Z  R     Alpha  on Atom
            ==========     =====     ==========

 C                                    1
                                  ---------------------------------------------------------------------------
    Core    0  0  0  0     5.400      1
            0  0  0  1     1.240      2
            0  0  0  1     1.980      3
            1  0  0  0     0.960      4
            0  1  0  0     0.960      5
            0  0  1  0     0.960      6
            1  0  0  0     2.200      7
            0  1  0  0     2.200      8
            0  0  1  0     2.200      9
 ***************************************************************************************************


                                              ***********************
                                              *  T E C H N I C A L  *
                                              ***********************
  


 =============================================================
 P A R A L L E L I Z A T I O N  and  V E C T O R I Z A T I O N
 =============================================================
  
 Nr of parallel processes:                                1
 Maximum vector length in NumInt loops:                 128


 =====================
 S C F   U P D A T E S
 =====================
  
 Max. nr. of cycles:                               300
 Convergence criterion:                              0.0000000100
   secondary criterion:                              0.0000000100

 Mix parameter (when DIIS does not apply):           0.2000000000
 Special mix parameter for the first cycle:          1.0000000000
 Mixed ADIIS+SDIIS will be used                  
    Max number of expansion vectors:                10
    Pure ADIIS when Max([F,P]) is above              0.1000000000
    Pure SDIIS when Max([F,P]) is below              0.0010000000
 Automatic ElectronSmearing (in case of problematic SCF convergence) disabled


 =================
 P R E C I S I O N  ***  (General: NumInt, NeglectFunctionTails, ...)  ***
 =================
  

 NumInt:           Target precision:                12.0000000000
 -------           Initial precision:               10.0000000000
                   Min. precision (optimization):   10.0000000000

 Neglect Functions:          Basis functions:        0.1000000000E-13
 ------------------          Fit functions:          0.1000000000E-13


 ===========================
 L I N E A R   S C A L I N G
 ===========================
  

 Cut-off radii density fit:                        0.1000000000E-97
 Overlap cut-off criterion AO matrix elements:     0.1000000000E-97
 Cut-offs for Coulomb potential and fitted density:0.1000000000E-97
 Cut-off criterion for Coulomb multipole terms:    0.1000000000E-97
 Progressive Convergence parameter:                 0.000000000    
 ***************************************************************************************************


                                            ***************************
                                            *  C O M P U T A T I O N  *
                                            ***************************
  

 Number of elements of the density matrix on this node (used, total):        45        45


 ===========================================
 Numerical Integration : Fuzzy Cells (Becke)
 ===========================================
  
 Becke grid quality: VERYGOOD       
  
 Lebedev angular grid order:             min:  13 max:  41
 Nr. of radial points:                   min:  68 max:  68

 Total nr. of points:         68
 Nr. of blocks:                1
 Block length:                68
 Nr. of dummy points:          0


 Test of Precision of the Numerical Integration Grid
 ===================================================

 Integral of the Total Core Density:                   1.99999999948618
 Relative Error:                                      -2.569E-10


 ========================
 Density Fitting (zlmFit)
 ========================
  
 ZlmFit Fit Quality: VERYGOOD       
  
 Max L-expansion:                        min:   0 max:   0
 Nr. of radial interpolation points:     min: 140 max: 140


 =====
 S C F  ***  ScaSCF  ***
 =====
  

 CYCLE    1
 SCF Error: norm([F,P])=      0.000000000000, max([F,P])=      0.000000000000
 orbitals (Q,E):
 ---------------
 S :1...2            ( 2.00    -2.5164)  ( 0.00    -0.9879)
 P :1...2            ( 2.00    -2.2831)  ( 0.00    -0.9523)

 CYCLE    2
 SCF Error: norm([F,P])=      0.960645301987, max([F,P])=      0.851325061988
 orbitals (Q,E):
 ---------------
 S :1...2            ( 2.00    -0.1780)  ( 0.00     0.8257)
 P :1...2            ( 2.00     0.0804)  ( 0.00     0.8515)

 CYCLE    3
  SDIIS (wt  0.000):  0.4220  0.5780
 A-DIIS (wt  1.000):  0.2131  0.7869
  DIIS coefficients:  0.2131  0.7869
 SCF Error: norm([F,P])=      0.701489587342, max([F,P])=      0.611019081145
 orbitals (Q,E):
 ---------------
 S :1...2            ( 2.00    -0.6347)  ( 0.00     0.3799)
 P :1...2            ( 2.00    -0.3272)  ( 0.00     0.3367)

 CYCLE    4
  SDIIS (wt  0.000):  0.2595  0.7405
 A-DIIS (wt  1.000):  0.0000  1.0000
  DIIS coefficients:  0.0000  1.0000
 SCF Error: norm([F,P])=      0.246214283804, max([F,P])=      0.204605615018
 orbitals (Q,E):
 ---------------
 S :1...2            ( 2.00    -0.4204)  ( 0.00     0.5449)
 P :1...2            ( 2.00    -0.1252)  ( 0.00     0.5195)

 CYCLE    5
  SDIIS (wt  0.000): -0.3903  1.3903
 A-DIIS (wt  1.000):  0.0000  1.0000
  DIIS coefficients:  0.0000  1.0000
 SCF Error: norm([F,P])=      0.197599865654, max([F,P])=      0.165782303331
 orbitals (Q,E):
 ---------------
 S :1...2            ( 2.00    -0.5809)  ( 0.00     0.4115)
 P :1...2            ( 2.00    -0.2754)  ( 0.00     0.3699)

 CYCLE    6
  SDIIS (wt  0.000):  0.4342  0.5658
 A-DIIS (wt  1.000):  0.3585  0.6415
  DIIS coefficients:  0.3585  0.6415
 SCF Error: norm([F,P])=      0.151658567666, max([F,P])=      0.126185608316
 orbitals (Q,E):
 ---------------
 S :1...2            ( 2.00    -0.4984)  ( 0.00     0.4766)
 P :1...2            ( 2.00    -0.1964)  ( 0.00     0.4414)

 CYCLE    7
  SDIIS (wt  0.827): -0.1233  1.1233
 A-DIIS (wt  0.173):  0.0000  1.0000
  DIIS coefficients: -0.1020  1.1020
 SCF Error: norm([F,P])=      0.021690363220, max([F,P])=      0.018109226819
 orbitals (Q,E):
 ---------------
 S :1...2            ( 2.00    -0.5094)  ( 0.00     0.4672)
 P :1...2            ( 2.00    -0.2068)  ( 0.00     0.4309)

 CYCLE    8
  SDIIS (wt  0.985):  0.1219  0.8781
 A-DIIS (wt  0.015):  0.0000  1.0000
  DIIS coefficients:  0.1201  0.8799
 SCF Error: norm([F,P])=      0.003012487418, max([F,P])=      0.002513357933
 orbitals (Q,E):
 ---------------
 S :1...2            ( 2.00    -0.5080)  ( 0.00     0.4684)
 P :1...2            ( 2.00    -0.2055)  ( 0.00     0.4321)

 CYCLE    9
  SDIIS (wt  1.000): -0.0018  1.0018
  DIIS coefficients: -0.0018  1.0018
 SCF Error: norm([F,P])=      0.000038398444, max([F,P])=      0.000032054787
 orbitals (Q,E):
 ---------------
 S :1...2            ( 2.00    -0.5080)  ( 0.00     0.4683)
 P :1...2            ( 2.00    -0.2055)  ( 0.00     0.4321)

 CYCLE   10
  SDIIS (wt  1.000):  0.0002  0.9998
  DIIS coefficients:  0.0002  0.9998
 SCF Error: norm([F,P])=      0.000000009373, max([F,P])=      0.000000008505
 orbitals (Q,E):
 ---------------
 S :1...2            ( 2.00    -0.5080)  ( 0.00     0.4683)
 P :1...2            ( 2.00    -0.2055)  ( 0.00     0.4321)

 SCF CONVERGED

 CYCLE   11
 ***************************************************************************************************


                                                *******************
                                                *  R E S U L T S  *
                                                *******************
  
 *** Using FIT density in Focky
  SDIIS (wt  1.000): -0.1005  1.1005
  DIIS coefficients: -0.1005  1.1005
 SCF Error: norm([F,P])=      0.000000000869, max([F,P])=      0.000000000722

 Scaled ZORA Orbital Energies, per Irrep and Spin:
 =================================================
                        Occup              E (au)              E (eV)       Diff (eV) with prev. cycle
                        -----      --------------------        ------       --------------------------
 S
               1        2.000     -0.50804591443586E+00       -13.825               1.29E-08
               2        0.000      0.46834822549011E+00        12.744
 P
               1        2.000     -0.20553318199079E+00        -5.593               1.23E-08
               2        0.000      0.43213296400645E+00        11.759


 Partially Occupied:
               1 P                -0.20553318199079E+00
  
 HOMO :        1 S                -0.50804591443586E+00
 LUMO :        2 P                 0.43213296400645E+00
  


 Orbital Energies, all Irreps
 ========================================

 Irrep        no.  (spin)   Occup              E (au)                E (eV)
 ---------------------------------------------------------------------------
 S             1             2.00       -0.50804591443586E+00       -13.8246
 P             1             2.00       -0.20553318199079E+00        -5.5928
 P             2             0.00        0.43213296400645E+00        11.7589
 S             2             0.00        0.46834822549011E+00        12.7444


 Scaled ZORA Orbital Energies of the Core Orbitals:
 ==================================================

 (Note that the atoms are grouped by atomtype, see the labels, and may hence NOT be in input order)

 AtomType  Orbital  Atom                   E (au)                        E (eV)
 --------  -------  ----           --------------------        ----------------
 C           1S        1          -0.99571453422261E+01                -270.948


 =======================================
 M U L L I K E N   P O P U L A T I O N S
 =======================================
  
 The survey below gives for each atom:
 a) the total charge (Z minus electrons)
 b) the net spin polarization (nr of electrons spin-A minus spin-B)
 c) for each spin the atomic electron valence density (integrated) per L-value.

 Atom              Charge    Spin density          S         P         D         F
 ----              ------    ------------       ------    ------    ------    ------
 1 C               0.0000                       2.0000    2.0000    0.0000    0.0000

 Populations of individual BAS functions
 ----------------------------------------
 1 C            0.0006  0.9028  1.0966  0.3610  0.3610  0.3610  0.3057  0.3057  0.3057

 Gross Charges per Atom (Z minus electrons)
 ==========================================
             0.0000
 Net Total:  0.00000000


 =======================================================================
 Electrostatic potential at the Nuclei due to electrons and other nuclei
 =======================================================================
  
         Atom                  Potential
         ----                  ---------
     1)   C                  14.62326218
 dirac file name: C:/AMS2025.104/atomicdata/Dirac/H


                     **************************************************************************
                     *  DIRAC 2025.104  RunTime: Sep02-2025 18:35:50  ShM Nodes: 1  Procs: 1  *
                     **************************************************************************
  
1
 HYDROGEN ATOM RELATIVISTIC, Point Nuc, A and c from libtc   
 N J RN H ZN XION ANUC CLIGHT
 5000    1100.00000000197.36710137  1.00000000  0.00000000    1.007825  0.1370360E+03
  PH   PHI     EPS        DEL        DELRVR
  0.30  0.30     2500.00  0.00001000  0.00001000
 IDIRC  NC1  NDEBU NPRIN  IPUN IRCOR IWCOR
   1   300     0     0     0     0     0
   XALPHA      XLATTER      RNUC
  0.70000000  0.00000000  0.00000000 Point Charge
   XN   XL   XJ      XE          XZ      XDELL
  1.0  0.0  0.5      -1.000       1.000     0.00000
 R(1)=  0.1000000E-08 D=  0.1005080E+01 RNUC=  0.0000000E+00
 converged at cycle   32  DENSITY AVERAGING    0.2400
  MAXIMUM ERROR IN R.V(R) IS   0.79874357E-05
 Q,EY,EV,EZ,ESUM,ETOT,RHO  0.100000E+01 -0.266614E+00 -0.619969E+00 -0.910779E+00 -0.203940E+00 -0.415998E+00  0.337036E-17


 DIRAC CALCULATION
1                    HYDROGEN ATOM RELATIVISTIC, Point Nuc, A and c from libtc


 EXCHANGE COEFFICIENT=  0.7000000           TAIL CORRECTION=  0.           NUCLEAR RADIUS=  0.000E+00
0                       ORBITAL    N    L    J     ELECTRONS     EIGENVALUE                DELTA OF EIGENV.

                          1S1/2  1.0  0.0  0.5     1.000       -0.2039397E+00                 0.2720093E-06


                                        NUCLEAR CHARGE=    1.000000
                            INTEGRAL OF CHARGE DENSITY=    1.000000
                           SUM OF THE ORBITAL ENERGIES=     -0.2039
                                          TOTAL ENERGY=     -0.4160
                                        KINETIC ENERGY=      0.4160
                             NUCLEAR ATTRACTION ENERGY=     -0.9108
                             ELECTRON REPULSION ENERGY=      0.2787
                                       EXCHANGE ENERGY=     -0.2000

 Hydrogen (DZ)


 ===========================
 A T T A C H E D   F I L E S
 ===========================
  
 CREATE - Data File:    C:/AMS2025.104/atomicdata/ADF/ZORA/DZ/H
                        Hydrogen (DZ)
 Core Potentials:
         file : C:/SCMTMP/amstmp_ams_kid0.2132814302/t12.rel


 ===============================
 M O D E L   P A R A M E T E R S
 ===============================
  
 DENSITY FUNCTIONAL POTENTIAL (scf)
    LDA:                               VWN                                      
    Gradient Corrections:              ---                                      

 SPIN  (restricted / unrestr.)
    Molecule:                          Restricted                               

 OTHER ASPECTS
    Relativistic Corrections:          scalar (ZORA,MAPA)                       

    Nuclear Charge Density Model:      Point Charge Nuclei                      
    Core Treatment:                    Frozen Orbital(s)                        

    Hyperfine or Zeeman Interaction:   ---                                      


 =====================================
 S Y M M E T R Y ,   E L E C T R O N S
 =====================================
  
 Symmetry: ATOM

 Irreducible Representations, including subspecies
 -------------------------------------------------
 S
 P:x  P:y  P:z
 D:z2  D:x2-y2  D:xy  D:xz  D:yz
 F:z3  F:z  F:xyz  F:z2x  F:z2y  F:x  F:y


 Configuration of Valence Electrons
 ==================================

          Occupation Numbers
          -------------------------------------------------
 S        1
 P        0
 D        0
 F        0
          -------------------------------------------------

 Total:   1

 Net Charge: 0 (Nuclei minus Electrons)

 Preset values for MO occupations will be applied through SCF cycle no. 1000000
 Thereafter, the program will assign electrons to MOs that are spatially
 similar to the occupied MOs in a "reference" cycle ("KeepOrbitals").
 The reference cycle is always the PREVIOUS cycle: it will evolve with
 the SCF procedure.


 ================================
 (Slater-type)  F U N C T I O N S  ***  (Basis and Fit)  ***
 ================================
  

 Atom Type    1  (H)
 ==============

 Valence Basis Sets:   2
 -----------------------
   1 S    0.760000
   1 S    1.280000


 BAS: List of all Elementary Cartesian Basis Functions
 =====================================================

 The numbering in the list below (to the right of the function characteristics) is referred
 to in print-outs of MO eigenvectors and Mulliken populations in the BAS representation
 (as contrasted to the SFO representation).

 Notes:
 1. The functions are characterized by a polynomial prefactor (powers of x,y,z and r) and
    an exponential decay factor alpha.
 2. Since the basis sets are specific for an atom TYPE, the individual functions occur on
    all atoms of that type.
 3. The word 'Core' in the left margin signals that it is a Core Function (CF) : not a
    degree of freedom in the valence set, but only used to ensure orthogonalization of
    the other valence basis functions on the frozen Core Orbitals.


 (power of) X  Y  Z  R     Alpha  on Atom
            ==========     =====     ==========

 H                                    1
                                  ---------------------------------------------------------------------------
            0  0  0  0     0.760      1
            0  0  0  0     1.280      2

 Total number of charge fitting functions (nprimf)        50
 Total number of Cartesian basis functions (naos)          2
 Total number of Cartesian core functions  (ncos)          0


 BAS: List of all Elementary Cartesian Basis Functions
 =====================================================

 The numbering in the list below (to the right of the function characteristics) is referred
 to in print-outs of MO eigenvectors and Mulliken populations in the BAS representation
 (as contrasted to the SFO representation).

 Notes:
 1. The functions are characterized by a polynomial prefactor (powers of x,y,z and r) and
    an exponential decay factor alpha.
 2. Since the basis sets are specific for an atom TYPE, the individual functions occur on
    all atoms of that type.
 3. The word 'Core' in the left margin signals that it is a Core Function (CF) : not a
    degree of freedom in the valence set, but only used to ensure orthogonalization of
    the other valence basis functions on the frozen Core Orbitals.


 (power of) X  Y  Z  R     Alpha  on Atom
            ==========     =====     ==========

 H                                    1
                                  ---------------------------------------------------------------------------
            0  0  0  0     0.760      1
            0  0  0  0     1.280      2
 ***************************************************************************************************


                                              ***********************
                                              *  T E C H N I C A L  *
                                              ***********************
  


 =============================================================
 P A R A L L E L I Z A T I O N  and  V E C T O R I Z A T I O N
 =============================================================
  
 Nr of parallel processes:                                1
 Maximum vector length in NumInt loops:                 128


 =====================
 S C F   U P D A T E S
 =====================
  
 Max. nr. of cycles:                               300
 Convergence criterion:                              0.0000000100
   secondary criterion:                              0.0000000100

 Mix parameter (when DIIS does not apply):           0.2000000000
 Special mix parameter for the first cycle:          1.0000000000
 Mixed ADIIS+SDIIS will be used                  
    Max number of expansion vectors:                10
    Pure ADIIS when Max([F,P]) is above              0.1000000000
    Pure SDIIS when Max([F,P]) is below              0.0010000000
 Automatic ElectronSmearing (in case of problematic SCF convergence) disabled


 =================
 P R E C I S I O N  ***  (General: NumInt, NeglectFunctionTails, ...)  ***
 =================
  

 NumInt:           Target precision:                12.0000000000
 -------           Initial precision:               10.0000000000
                   Min. precision (optimization):   10.0000000000

 Neglect Functions:          Basis functions:        0.1000000000E-13
 ------------------          Fit functions:          0.1000000000E-13


 ===========================
 L I N E A R   S C A L I N G
 ===========================
  

 Cut-off radii density fit:                        0.1000000000E-97
 Overlap cut-off criterion AO matrix elements:     0.1000000000E-97
 Cut-offs for Coulomb potential and fitted density:0.1000000000E-97
 Cut-off criterion for Coulomb multipole terms:    0.1000000000E-97
 Progressive Convergence parameter:                 0.000000000    
 ***************************************************************************************************


                                            ***************************
                                            *  C O M P U T A T I O N  *
                                            ***************************
  

 Number of elements of the density matrix on this node (used, total):         3         3


 ===========================================
 Numerical Integration : Fuzzy Cells (Becke)
 ===========================================
  
 Becke grid quality: VERYGOOD       
  
 Lebedev angular grid order:             min:  13 max:  41
 Nr. of radial points:                   min:  64 max:  64

 Total nr. of points:         64
 Nr. of blocks:                1
 Block length:                64
 Nr. of dummy points:          0


 Test of Precision of the Numerical Integration Grid
 ===================================================

 Integral of the Total Core Density:                   0.00000000000000


 ========================
 Density Fitting (zlmFit)
 ========================
  
 ZlmFit Fit Quality: VERYGOOD       
  
 Max L-expansion:                        min:   0 max:   0
 Nr. of radial interpolation points:     min: 120 max: 120


 =====
 S C F  ***  ScaSCF  ***
 =====
  

 CYCLE    1
 SCF Error: norm([F,P])=      0.000000000000, max([F,P])=      0.000000000000
 orbitals (Q,E):
 ---------------
 S :1...2            ( 1.00    -0.4983)  ( 0.00     0.1718)

 CYCLE    2
 SCF Error: norm([F,P])=      0.048212510344, max([F,P])=      0.048212510344
 orbitals (Q,E):
 ---------------
 S :1...2            ( 1.00    -0.2168)  ( 0.00     0.4195)

 CYCLE    3
  SDIIS (wt  0.000):  0.1491  0.8509
 A-DIIS (wt  1.000):  0.0000  1.0000
  DIIS coefficients:  0.0000  1.0000
 SCF Error: norm([F,P])=      0.008444985000, max([F,P])=      0.008444985000
 orbitals (Q,E):
 ---------------
 S :1...2            ( 1.00    -0.2375)  ( 0.00     0.4001)

 CYCLE    4
  SDIIS (wt  0.996):  0.1443  0.8557
 A-DIIS (wt  0.004):  0.0000  1.0000
  DIIS coefficients:  0.1436  0.8564
 SCF Error: norm([F,P])=      0.001423611396, max([F,P])=      0.001423611396
 orbitals (Q,E):
 ---------------
 S :1...2            ( 1.00    -0.2344)  ( 0.00     0.4029)

 CYCLE    5
  SDIIS (wt  1.000):  0.0018  0.9982
  DIIS coefficients:  0.0018  0.9982
 SCF Error: norm([F,P])=      0.000002540106, max([F,P])=      0.000002540106
 orbitals (Q,E):
 ---------------
 S :1...2            ( 1.00    -0.2344)  ( 0.00     0.4029)

 CYCLE    6
  SDIIS (wt  1.000): -0.0002  1.0002
  DIIS coefficients: -0.0002  1.0002
 SCF Error: norm([F,P])=      0.000000000445, max([F,P])=      0.000000000445
 orbitals (Q,E):
 ---------------
 S :1...2            ( 1.00    -0.2344)  ( 0.00     0.4029)

 SCF CONVERGED

 CYCLE    7
 ***************************************************************************************************


                                                *******************
                                                *  R E S U L T S  *
                                                *******************
  
 *** Using FIT density in Focky
  SDIIS (wt  1.000): -0.0000  1.0000
  DIIS coefficients: -0.0000  1.0000
 SCF Error: norm([F,P])=      0.000000000000, max([F,P])=      0.000000000000

 Scaled ZORA Orbital Energies, per Irrep and Spin:
 =================================================
                        Occup              E (au)              E (eV)       Diff (eV) with prev. cycle
                        -----      --------------------        ------       --------------------------
 S
               1        1.000     -0.23441589671729E+00        -6.379              -5.44E-14
               2        0.000      0.40286631504543E+00        10.963


 Partially Occupied:
               1 S                -0.23441589671729E+00
  
 LUMO :        2 S                 0.40286631504543E+00
  


 All Electron Calculation, thus no Orbital Energies of the Core Orbitals are calculated


 =======================================
 M U L L I K E N   P O P U L A T I O N S
 =======================================
  
 The survey below gives for each atom:
 a) the total charge (Z minus electrons)
 b) the net spin polarization (nr of electrons spin-A minus spin-B)
 c) for each spin the atomic electron valence density (integrated) per L-value.

 Atom              Charge    Spin density          S         P         D         F
 ----              ------    ------------       ------    ------    ------    ------
 1 H               0.0000                       1.0000    0.0000    0.0000    0.0000

 Populations of individual BAS functions
 ----------------------------------------
 1 H            0.6931  0.3069

 Gross Charges per Atom (Z minus electrons)
 ==========================================
             0.0000
 Net Total:  0.00000000


 =======================================================================
 Electrostatic potential at the Nuclei due to electrons and other nuclei
 =======================================================================
  
         Atom                  Potential
         ----                  ---------
     1)   H                   0.91961027
