# Supplementary material for: Phytochemical profiling of Vitex negundo seeds via UHPLC-QTOF-MS/MS analyses with antimicrobial evaluation and in silico targeting of DNA Gyrase B and Secreted Aspartic Proteinase 2 (SAP2)
Source: PLoS One. 2026 Mar 13;21(3):e0343965. doi: 10.1371/journal.pone.0343965 (PMC12987476; doi:10.1371/journal.pone.0343965)
Supplement: S10 Data — (ZIP) [file pone.0343965.s011.zip › PONE-D-25-51583/Vitex Raw material/DFT Vitex all data/comp16/cc16.logfile]

<Sep03-2025> <17:47:19>  AMS 2025.104  RunTime: Sep03-2025 17:47:19  ShM Nodes: 1  Procs: 2
<Sep03-2025> <17:47:19>  ADF 2025.104  RunTime: Sep03-2025 17:47:19  ShM Nodes: 1  Procs: 2
<Sep03-2025> <17:47:19>  *** (NO TITLE) ***
<Sep03-2025> <17:47:19>  DIRAC 2025.104  RunTime: Sep03-2025 17:47:19  ShM Nodes: 1  Procs: 1
<Sep03-2025> <17:47:20>  Oxygen (TZP, 1s frozen)
<Sep03-2025> <17:47:20>  Net Charge: 0 (Nuclei minus Electrons)
<Sep03-2025> <17:47:20>  Symmetry  : ATOM
<Sep03-2025> <17:47:20>  Coordinates
<Sep03-2025> <17:47:20>     Atom         X           Y           Z   (Angstrom)
<Sep03-2025> <17:47:20>     1.O         0.000000    0.000000    0.000000
<Sep03-2025> <17:47:20>  >>>> CORORT
<Sep03-2025> <17:47:20>  >>>> CLSMAT
<Sep03-2025> <17:47:20>  >>>> ORTHON
<Sep03-2025> <17:47:20>  >>>> GENPT
<Sep03-2025> <17:47:20>  Block Length=  68
<Sep03-2025> <17:47:20>  >>>> PTBAS
<Sep03-2025> <17:47:20>  >>>> CYCLE
<Sep03-2025> <17:47:20>              |Error|         MaxErr       Wt(A-DIIS)
<Sep03-2025> <17:47:20>      1      0.00000000      0.00000000
<Sep03-2025> <17:47:20>      2      4.47314811      2.49398494
<Sep03-2025> <17:47:20>      3      2.71642841      1.77853949    100.0
<Sep03-2025> <17:47:20>      4      0.30289509      0.15548796    100.0
<Sep03-2025> <17:47:20>      5      0.43772784      0.24475898    100.0
<Sep03-2025> <17:47:20>      6      0.00732550      0.00407584      3.1
<Sep03-2025> <17:47:20>      7      0.00033157      0.00018748      0.0
<Sep03-2025> <17:47:20>      8      0.00001425      0.00000773      0.0
<Sep03-2025> <17:47:20>      9      0.00000002      0.00000001      0.0
<Sep03-2025> <17:47:20>     10      0.00000000      0.00000000      0.0
<Sep03-2025> <17:47:20>  SCF converged
<Sep03-2025> <17:47:20>     11      0.00000000      0.00000000      0.0
<Sep03-2025> <17:47:20>  >>>> POPAN
<Sep03-2025> <17:47:20>  >>>> DEBYE
<Sep03-2025> <17:47:20>  DIRAC 2025.104  RunTime: Sep03-2025 17:47:20  ShM Nodes: 1  Procs: 1
<Sep03-2025> <17:47:20>  Carbon (TZP, 1s frozen)
<Sep03-2025> <17:47:20>  Net Charge: 0 (Nuclei minus Electrons)
<Sep03-2025> <17:47:20>  Symmetry  : ATOM
<Sep03-2025> <17:47:20>  Coordinates
<Sep03-2025> <17:47:20>     Atom         X           Y           Z   (Angstrom)
<Sep03-2025> <17:47:20>     1.C         0.000000    0.000000    0.000000
<Sep03-2025> <17:47:20>  >>>> CORORT
<Sep03-2025> <17:47:20>  >>>> CLSMAT
<Sep03-2025> <17:47:20>  >>>> ORTHON
<Sep03-2025> <17:47:20>  >>>> GENPT
<Sep03-2025> <17:47:20>  Block Length=  68
<Sep03-2025> <17:47:20>  >>>> PTBAS
<Sep03-2025> <17:47:20>  >>>> CYCLE
<Sep03-2025> <17:47:21>              |Error|         MaxErr       Wt(A-DIIS)
<Sep03-2025> <17:47:21>      1      0.00000000      0.00000000
<Sep03-2025> <17:47:21>      2      1.52555486      1.20449770
<Sep03-2025> <17:47:21>      3      0.82436555      0.68888925    100.0
<Sep03-2025> <17:47:21>      4      0.20707858      0.16255089    100.0
<Sep03-2025> <17:47:21>      5      0.18879264      0.15324722    100.0
<Sep03-2025> <17:47:21>      6      0.01621967      0.01295374     12.1
<Sep03-2025> <17:47:21>      7      0.00194131      0.00158173      0.6
<Sep03-2025> <17:47:21>      8      0.00001129      0.00000951      0.0
<Sep03-2025> <17:47:21>      9      0.00000004      0.00000003      0.0
<Sep03-2025> <17:47:21>     10      0.00000000      0.00000000      0.0
<Sep03-2025> <17:47:21>  SCF converged
<Sep03-2025> <17:47:21>     11      0.00000000      0.00000000      0.0
<Sep03-2025> <17:47:21>  >>>> POPAN
<Sep03-2025> <17:47:21>  >>>> DEBYE
<Sep03-2025> <17:47:21>  DIRAC 2025.104  RunTime: Sep03-2025 17:47:21  ShM Nodes: 1  Procs: 1
<Sep03-2025> <17:47:21>  Hydrogen (TZP)
<Sep03-2025> <17:47:21>  Net Charge: 0 (Nuclei minus Electrons)
<Sep03-2025> <17:47:21>  Symmetry  : ATOM
<Sep03-2025> <17:47:21>  Coordinates
<Sep03-2025> <17:47:21>     Atom         X           Y           Z   (Angstrom)
<Sep03-2025> <17:47:21>     1.H         0.000000    0.000000    0.000000
<Sep03-2025> <17:47:21>  >>>> CORORT
<Sep03-2025> <17:47:21>  >>>> CLSMAT
<Sep03-2025> <17:47:21>  >>>> ORTHON
<Sep03-2025> <17:47:21>  >>>> GENPT
<Sep03-2025> <17:47:21>  Block Length=  64
<Sep03-2025> <17:47:21>  >>>> PTBAS
<Sep03-2025> <17:47:21>  >>>> CYCLE
<Sep03-2025> <17:47:21>              |Error|         MaxErr       Wt(A-DIIS)
<Sep03-2025> <17:47:21>      1      0.00000000      0.00000000
<Sep03-2025> <17:47:21>      2      0.04599259      0.04581593
<Sep03-2025> <17:47:21>      3      0.01042795      0.01001749    100.0
<Sep03-2025> <17:47:21>      4      0.00201817      0.00197098      1.0
<Sep03-2025> <17:47:21>      5      0.00002660      0.00002371      0.0
<Sep03-2025> <17:47:21>      6      0.00000120      0.00000110      0.0
<Sep03-2025> <17:47:21>      7      0.00000001      0.00000001      0.0
<Sep03-2025> <17:47:21>      8      0.00000000      0.00000000      0.0
<Sep03-2025> <17:47:21>  SCF converged
<Sep03-2025> <17:47:21>      9      0.00000000      0.00000000      0.0
<Sep03-2025> <17:47:21>  >>>> POPAN
<Sep03-2025> <17:47:21>  >>>> DEBYE
<Sep03-2025> <17:47:22>  *** adf ***
<Sep03-2025> <17:47:22>  Net Charge: 0 (Nuclei minus Electrons)
<Sep03-2025> <17:47:22>  Symmetry  : NOSYM
<Sep03-2025> <17:47:22>  >>>> FRAGM
<Sep03-2025> <17:47:22>  Coordinates
<Sep03-2025> <17:47:22>     Atom         X           Y           Z   (Angstrom)
<Sep03-2025> <17:47:22>     1.O        -0.325600   -0.865800   -0.124600
<Sep03-2025> <17:47:22>     2.O         0.732000    2.665000   -0.069200
<Sep03-2025> <17:47:22>     3.O        -4.411100    1.724700    0.169000
<Sep03-2025> <17:47:22>     4.O        -2.040500    2.824700    0.084900
<Sep03-2025> <17:47:22>     5.O        -4.554100   -3.018500    0.005900
<Sep03-2025> <17:47:22>     6.O         4.726000   -0.554300    2.039100
<Sep03-2025> <17:47:22>     7.O         5.962100   -0.745500   -0.442300
<Sep03-2025> <17:47:22>     8.C        -2.336300    0.485800    0.023400
<Sep03-2025> <17:47:22>     9.C        -1.689400   -0.745600   -0.052400
<Sep03-2025> <17:47:22>    10.C         0.441700    0.288300   -0.109700
<Sep03-2025> <17:47:22>    11.C         1.888000    0.018000   -0.193400
<Sep03-2025> <17:47:22>    12.C        -0.058200    1.536000   -0.048900
<Sep03-2025> <17:47:22>    13.C        -1.528300    1.714900    0.025900
<Sep03-2025> <17:47:22>    14.C        -3.730400    0.547400    0.093900
<Sep03-2025> <17:47:22>    15.C        -2.433500   -1.925700   -0.058800
<Sep03-2025> <17:47:22>    16.C        -3.825600   -1.868500    0.011700
<Sep03-2025> <17:47:22>    17.C         2.636500   -0.143500    0.972800
<Sep03-2025> <17:47:22>    18.C        -4.472400   -0.634300    0.088000
<Sep03-2025> <17:47:22>    19.C         2.509300   -0.076600   -1.438900
<Sep03-2025> <17:47:22>    20.C         4.005400   -0.399800    0.893600
<Sep03-2025> <17:47:22>    21.C         3.878300   -0.332500   -1.518100
<Sep03-2025> <17:47:22>    22.C         4.626300   -0.494300   -0.351800
<Sep03-2025> <17:47:22>    23.H        -1.931900   -2.888300   -0.118400
<Sep03-2025> <17:47:22>    24.H         2.160200   -0.071500    1.948200
<Sep03-2025> <17:47:22>    25.H        -5.557600   -0.588000    0.142800
<Sep03-2025> <17:47:22>    26.H         1.939500    0.046500   -2.356700
<Sep03-2025> <17:47:22>    27.H         4.356000   -0.405300   -2.491400
<Sep03-2025> <17:47:22>    28.H         1.667500    2.411800   -0.122800
<Sep03-2025> <17:47:22>    29.H        -3.796300    2.474100    0.170100
<Sep03-2025> <17:47:22>    30.H        -5.498800   -2.793700    0.060500
<Sep03-2025> <17:47:22>    31.H         5.663700   -0.375100    1.862600
<Sep03-2025> <17:47:22>    32.H         6.271200   -1.170000    0.374100
<Sep03-2025> <17:47:22>  >>>> CORORT
<Sep03-2025> <17:47:22>  >>>> CLSMAT
<Sep03-2025> <17:47:22>  >>>> ORTHON
<Sep03-2025> <17:47:22>  >>>> GENPT
<Sep03-2025> <17:47:23>  Block Length= 128
<Sep03-2025> <17:47:24>  >>>> PTBAS
<Sep03-2025> <17:47:35>  >>>> CYCLE
<Sep03-2025> <17:47:41>              |Error|         MaxErr       Wt(A-DIIS)
<Sep03-2025> <17:47:41>      1      3.80120345      0.35304634
<Sep03-2025> <17:47:46>      2      1.74561643      0.20685923    100.0
<Sep03-2025> <17:47:50>      3      3.56895687      0.91262313    100.0
<Sep03-2025> <17:47:55>      4      1.56849804      0.20965862    100.0
<Sep03-2025> <17:48:00>      5      2.85710673      0.88479797    100.0
<Sep03-2025> <17:48:05>      6      0.64543318      0.13078963    100.0
<Sep03-2025> <17:48:10>      7      1.34410860      0.27802012    100.0
<Sep03-2025> <17:48:15>      8      0.49209878      0.07297660     72.7
<Sep03-2025> <17:48:21>      9      0.38862815      0.06096679     60.6
<Sep03-2025> <17:48:25>     10      0.15034740      0.04094252     40.3
<Sep03-2025> <17:48:30>     11      0.09631636      0.02687914     26.1
<Sep03-2025> <17:48:36>     12      0.02461253      0.00497771      4.0
<Sep03-2025> <17:48:41>     13      0.00414359      0.00117045      0.2
<Sep03-2025> <17:48:46>     14      0.00111404      0.00017116      0.0
<Sep03-2025> <17:48:51>     15      0.00030773      0.00005145      0.0
<Sep03-2025> <17:48:56>     16      0.00009973      0.00001441      0.0
<Sep03-2025> <17:49:01>     17      0.00003603      0.00000512      0.0
<Sep03-2025> <17:49:06>     18      0.00001257      0.00000176      0.0
<Sep03-2025> <17:49:11>     19      0.00000602      0.00000091      0.0
<Sep03-2025> <17:49:12>  SCF converged
<Sep03-2025> <17:49:16>     20      0.00000199      0.00000030      0.0
<Sep03-2025> <17:49:21>  >>>> TOTEN
<Sep03-2025> <17:49:51>  >>>> POPAN
<Sep03-2025> <17:49:51>  >>>> DEBYE
<Sep03-2025> <17:49:51>  >>>> AMETS
<Sep03-2025> <17:49:51>   Bond Energy          -8.61820307 a.u.
<Sep03-2025> <17:49:51>   Bond Energy        -234.51323774 eV
<Sep03-2025> <17:49:51>   Bond Energy       -5408.00       kcal/mol
<Sep03-2025> <17:49:51>  >>>> POPUL
<Sep03-2025> <17:49:52>  NORMAL TERMINATION
Job cc16 has finished
