# Supplementary material for: Phytochemical profiling of Vitex negundo seeds via UHPLC-QTOF-MS/MS analyses with antimicrobial evaluation and in silico targeting of DNA Gyrase B and Secreted Aspartic Proteinase 2 (SAP2)
Source: PLoS One. 2026 Mar 13;21(3):e0343965. doi: 10.1371/journal.pone.0343965 (PMC12987476; doi:10.1371/journal.pone.0343965)
Supplement: S10 Data — (ZIP) [file pone.0343965.s011.zip › PONE-D-25-51583/Vitex Raw material/DFT Vitex all data/comp16/cc16.results/CreateAtoms.out]

 dirac file name: C:/AMS2025.104/atomicdata/Dirac/O.1s


                     **************************************************************************
                     *  DIRAC 2025.104  RunTime: Sep03-2025 17:47:19  ShM Nodes: 1  Procs: 1  *
                     **************************************************************************
  
1
 OXYGEN ATOM 1s CORE RELATIVISTIC, Point Nuc, A and c from li
 N J RN H ZN XION ANUC CLIGHT
 5000    4100.00000000197.36710137  8.00000000  0.00000000   15.994914  0.1370360E+03
  PH   PHI     EPS        DEL        DELRVR
  0.30  0.30     2500.00  0.00001000  0.00001000
 IDIRC  NC1  NDEBU NPRIN  IPUN IRCOR IWCOR
   1   300     0     0     0     0     1
   XALPHA      XLATTER      RNUC
  0.70000000  0.00000000  0.00000000 Point Charge
   XN   XL   XJ      XE          XZ      XDELL
  1.0  0.0  0.5      -5.000       2.000     0.00000
  2.0  0.0  0.5      -1.000       2.000     0.00000
  2.0  1.0  0.5      -1.000       2.000     0.00000
  2.0  1.0  1.5      -1.000       2.000     0.00000
 R(1)=  0.1000000E-08 D=  0.1005080E+01 RNUC=  0.0000000E+00
 converged at cycle   28  DENSITY AVERAGING    0.2400
  MAXIMUM ERROR IN R.V(R) IS   0.81125671E-05
 Q,EY,EV,EZ,ESUM,ETOT,RHO  0.800000E+01 -0.101247E+02 -0.114961E+03 -0.177573E+03 -0.405053E+02 -0.743427E+02  0.414766E-14


 DIRAC CALCULATION
1                    OXYGEN ATOM 1s CORE RELATIVISTIC, Point Nuc, A and c from libtc


 EXCHANGE COEFFICIENT=  0.7000000           TAIL CORRECTION=  0.           NUCLEAR RADIUS=  0.000E+00
0                       ORBITAL    N    L    J     ELECTRONS     EIGENVALUE                DELTA OF EIGENV.

                          1S1/2  1.0  0.0  0.5     2.000       -0.1880014E+02                 0.7264363E-06
                          2S1/2  2.0  0.0  0.5     2.000       -0.8412236E+00                 0.5932752E-05
                          2P1/2  2.0  1.0  0.5     2.000       -0.3063203E+00                 0.5998471E-05
                          2P3/2  2.0  1.0  1.5     2.000       -0.3049609E+00                 0.5986971E-05


                                        NUCLEAR CHARGE=    8.000000
                            INTEGRAL OF CHARGE DENSITY=    8.000000
                           SUM OF THE ORBITAL ENERGIES=    -40.5053
                                          TOTAL ENERGY=    -74.3427
                                        KINETIC ENERGY=     74.4552
                             NUCLEAR ATTRACTION ENERGY=   -177.5730
                             ELECTRON REPULSION ENERGY=     36.3686
                                       EXCHANGE ENERGY=     -7.5935

 Oxygen (TZP, 1s frozen)


 ===========================
 A T T A C H E D   F I L E S
 ===========================
  
 CREATE - Data File:    C:/AMS2025.104/atomicdata/ADF/ZORA/TZP/O.1s
                        Oxygen (TZP, 1s frozen)
 Core Potentials:
         file : C:/SCMTMP/amstmp_ams_kid0.731407822/t12.rel


 ===============================
 M O D E L   P A R A M E T E R S
 ===============================
  
 DENSITY FUNCTIONAL POTENTIAL (scf)
    LDA:                               VWN                                      
    Gradient Corrections:              ---                                      

 SPIN  (restricted / unrestr.)
    Molecule:                          Restricted                               

 OTHER ASPECTS
    Relativistic Corrections:          scalar (ZORA,MAPA)                       

    Nuclear Charge Density Model:      Point Charge Nuclei                      
    Core Treatment:                    Frozen Orbital(s)                        

    Hyperfine or Zeeman Interaction:   ---                                      


 =====================================
 S Y M M E T R Y ,   E L E C T R O N S
 =====================================
  
 Symmetry: ATOM

 Irreducible Representations, including subspecies
 -------------------------------------------------
 S
 P:x  P:y  P:z
 D:z2  D:x2-y2  D:xy  D:xz  D:yz
 F:z3  F:z  F:xyz  F:z2x  F:z2y  F:x  F:y


 Configuration of Valence Electrons
 ==================================

          Occupation Numbers
          -------------------------------------------------
 S        2
 P        4
 D        0
 F        0
          -------------------------------------------------

 Total:   6

 Net Charge: 0 (Nuclei minus Electrons)

 Preset values for MO occupations will be applied through SCF cycle no. 1000000
 Thereafter, the program will assign electrons to MOs that are spatially
 similar to the occupied MOs in a "reference" cycle ("KeepOrbitals").
 The reference cycle is always the PREVIOUS cycle: it will evolve with
 the SCF procedure.


 ================================
 (Slater-type)  F U N C T I O N S  ***  (Basis and Fit)  ***
 ================================
  

 Atom Type    1  (O)
 ==============

 Valence Basis Sets:   8
 -----------------------
   1 S    7.360000
   2 S    1.720000
   2 S    2.880000
   2 S    7.580000
   2 P    1.120000
   2 P    2.080000
   2 P    4.080000
   3 D    2.000000

 Frozen Core Shells
 ------------------
    S:  1


 BAS: List of all Elementary Cartesian Basis Functions
 =====================================================

 The numbering in the list below (to the right of the function characteristics) is referred
 to in print-outs of MO eigenvectors and Mulliken populations in the BAS representation
 (as contrasted to the SFO representation).

 Notes:
 1. The functions are characterized by a polynomial prefactor (powers of x,y,z and r) and
    an exponential decay factor alpha.
 2. Since the basis sets are specific for an atom TYPE, the individual functions occur on
    all atoms of that type.
 3. The word 'Core' in the left margin signals that it is a Core Function (CF) : not a
    degree of freedom in the valence set, but only used to ensure orthogonalization of
    the other valence basis functions on the frozen Core Orbitals.


 (power of) X  Y  Z  R     Alpha  on Atom
            ==========     =====     ==========

 O                                    1
                                  ---------------------------------------------------------------------------
    Core    0  0  0  0     7.360      1
            0  0  0  1     1.720      2
            0  0  0  1     2.880      3
            0  0  0  1     7.580      4
            1  0  0  0     1.120      5
            0  1  0  0     1.120      6
            0  0  1  0     1.120      7
            1  0  0  0     2.080      8
            0  1  0  0     2.080      9
            0  0  1  0     2.080     10
            1  0  0  0     4.080     11
            0  1  0  0     4.080     12
            0  0  1  0     4.080     13
            2  0  0  0     2.000     14
            1  1  0  0     2.000     15
            1  0  1  0     2.000     16
            0  2  0  0     2.000     17
            0  1  1  0     2.000     18
            0  0  2  0     2.000     19

 Total number of charge fitting functions (nprimf)        82
 Total number of Cartesian basis functions (naos)         19
 Total number of Cartesian core functions  (ncos)          1


 BAS: List of all Elementary Cartesian Basis Functions
 =====================================================

 The numbering in the list below (to the right of the function characteristics) is referred
 to in print-outs of MO eigenvectors and Mulliken populations in the BAS representation
 (as contrasted to the SFO representation).

 Notes:
 1. The functions are characterized by a polynomial prefactor (powers of x,y,z and r) and
    an exponential decay factor alpha.
 2. Since the basis sets are specific for an atom TYPE, the individual functions occur on
    all atoms of that type.
 3. The word 'Core' in the left margin signals that it is a Core Function (CF) : not a
    degree of freedom in the valence set, but only used to ensure orthogonalization of
    the other valence basis functions on the frozen Core Orbitals.


 (power of) X  Y  Z  R     Alpha  on Atom
            ==========     =====     ==========

 O                                    1
                                  ---------------------------------------------------------------------------
    Core    0  0  0  0     7.360      1
            0  0  0  1     1.720      2
            0  0  0  1     2.880      3
            0  0  0  1     7.580      4
            1  0  0  0     1.120      5
            0  1  0  0     1.120      6
            0  0  1  0     1.120      7
            1  0  0  0     2.080      8
            0  1  0  0     2.080      9
            0  0  1  0     2.080     10
            1  0  0  0     4.080     11
            0  1  0  0     4.080     12
            0  0  1  0     4.080     13
            2  0  0  0     2.000     14
            1  1  0  0     2.000     15
            1  0  1  0     2.000     16
            0  2  0  0     2.000     17
            0  1  1  0     2.000     18
            0  0  2  0     2.000     19
 ***************************************************************************************************


                                              ***********************
                                              *  T E C H N I C A L  *
                                              ***********************
  


 =============================================================
 P A R A L L E L I Z A T I O N  and  V E C T O R I Z A T I O N
 =============================================================
  
 Nr of parallel processes:                                1
 Maximum vector length in NumInt loops:                 128


 =====================
 S C F   U P D A T E S
 =====================
  
 Max. nr. of cycles:                               300
 Convergence criterion:                              0.0000000100
   secondary criterion:                              0.0000000100

 Mix parameter (when DIIS does not apply):           0.2000000000
 Special mix parameter for the first cycle:          1.0000000000
 Mixed ADIIS+SDIIS will be used                  
    Max number of expansion vectors:                10
    Pure ADIIS when Max([F,P]) is above              0.1000000000
    Pure SDIIS when Max([F,P]) is below              0.0010000000
 Automatic ElectronSmearing (in case of problematic SCF convergence) disabled


 =================
 P R E C I S I O N  ***  (General: NumInt, NeglectFunctionTails, ...)  ***
 =================
  

 NumInt:           Target precision:                12.0000000000
 -------           Initial precision:               10.0000000000
                   Min. precision (optimization):   10.0000000000

 Neglect Functions:          Basis functions:        0.1000000000E-13
 ------------------          Fit functions:          0.1000000000E-13


 ===========================
 L I N E A R   S C A L I N G
 ===========================
  

 Cut-off radii density fit:                        0.1000000000E-97
 Overlap cut-off criterion AO matrix elements:     0.1000000000E-97
 Cut-offs for Coulomb potential and fitted density:0.1000000000E-97
 Cut-off criterion for Coulomb multipole terms:    0.1000000000E-97
 Progressive Convergence parameter:                 0.000000000    
 ***************************************************************************************************


                                            ***************************
                                            *  C O M P U T A T I O N  *
                                            ***************************
  

 Number of elements of the density matrix on this node (used, total):       190       190


 ===========================================
 Numerical Integration : Fuzzy Cells (Becke)
 ===========================================
  
 Becke grid quality: VERYGOOD       
  
 Lebedev angular grid order:             min:  13 max:  41
 Nr. of radial points:                   min:  68 max:  68

 Total nr. of points:         68
 Nr. of blocks:                1
 Block length:                68
 Nr. of dummy points:          0


 Test of Precision of the Numerical Integration Grid
 ===================================================

 Integral of the Total Core Density:                   1.99999999865610
 Relative Error:                                      -6.720E-10


 ========================
 Density Fitting (zlmFit)
 ========================
  
 ZlmFit Fit Quality: VERYGOOD       
  
 Max L-expansion:                        min:   0 max:   0
 Nr. of radial interpolation points:     min: 140 max: 140


 =====
 S C F  ***  ScaSCF  ***
 =====
  

 CYCLE    1
 SCF Error: norm([F,P])=      0.000000000000, max([F,P])=      0.000000000000
 orbitals (Q,E):
 ---------------
 S :1...3            ( 2.00    -5.2944)  ( 0.00    -2.1903)  ( 0.00    23.8983)
 P :1...3            ( 4.00    -4.9431)  ( 0.00    -2.0080)  ( 0.00    -0.3675)
 D :1...1            ( 0.00    -2.0322)

 CYCLE    2
 SCF Error: norm([F,P])=      4.473148106255, max([F,P])=      2.493984941492
 orbitals (Q,E):
 ---------------
 S :1...2            ( 2.00    -0.1570)  ( 0.00     1.7116)
 P :1...2            ( 4.00     0.1921)  ( 0.00     0.9559)
 D :1...1            ( 0.00     1.4646)

 CYCLE    3
  SDIIS (wt  0.000):  0.3450  0.6550
 A-DIIS (wt  1.000):  0.4825  0.5175
  DIIS coefficients:  0.4825  0.5175
 SCF Error: norm([F,P])=      2.716428409441, max([F,P])=      1.778539491067
 orbitals (Q,E):
 ---------------
 S :1...2            ( 2.00    -1.0878)  ( 0.00     0.7782)
 P :1...2            ( 4.00    -0.5391)  ( 0.00     0.2760)
 D :1...1            ( 0.00     0.9057)

 CYCLE    4
  SDIIS (wt  0.000):  0.0957  0.9043
 A-DIIS (wt  1.000):  0.0000  1.0000
  DIIS coefficients:  0.0000  1.0000
 SCF Error: norm([F,P])=      0.302895091147, max([F,P])=      0.155487958112
 orbitals (Q,E):
 ---------------
 S :1...2            ( 2.00    -0.7590)  ( 0.00     0.9931)
 P :1...2            ( 4.00    -0.2302)  ( 0.00     0.4063)
 D :1...1            ( 0.00     1.1251)

 CYCLE    5
  SDIIS (wt  0.000):  0.0343  0.6996  0.2661
 A-DIIS (wt  1.000):  0.0000  0.5731  0.4269
  DIIS coefficients:  0.0000  0.5731  0.4269
 SCF Error: norm([F,P])=      0.437727837791, max([F,P])=      0.244758975570
 orbitals (Q,E):
 ---------------
 S :1...2            ( 2.00    -0.8694)  ( 0.00     0.9070)
 P :1...2            ( 4.00    -0.3348)  ( 0.00     0.3517)
 D :1...1            ( 0.00     1.0642)

 CYCLE    6
  SDIIS (wt  0.969):  0.0007  0.0256 -0.0031  0.9768
 A-DIIS (wt  0.031):  0.0000  0.0000  0.0000  1.0000
  DIIS coefficients:  0.0007  0.0248 -0.0030  0.9775
 SCF Error: norm([F,P])=      0.007325500469, max([F,P])=      0.004075836091
 orbitals (Q,E):
 ---------------
 S :1...2            ( 2.00    -0.8756)  ( 0.00     0.9021)
 P :1...2            ( 4.00    -0.3408)  ( 0.00     0.3471)
 D :1...1            ( 0.00     1.0591)

 CYCLE    7
  SDIIS (wt  1.000): -0.0000 -0.0014  0.0009 -0.0566  1.0571
  DIIS coefficients: -0.0000 -0.0014  0.0009 -0.0566  1.0571
 SCF Error: norm([F,P])=      0.000331571946, max([F,P])=      0.000187476053
 orbitals (Q,E):
 ---------------
 S :1...2            ( 2.00    -0.8756)  ( 0.00     0.9021)
 P :1...2            ( 4.00    -0.3407)  ( 0.00     0.3470)
 D :1...1            ( 0.00     1.0592)

 CYCLE    8
  SDIIS (wt  1.000): -0.0000  0.0000 -0.0004  0.0368  0.9636
  DIIS coefficients: -0.0000  0.0000 -0.0004  0.0368  0.9636
 SCF Error: norm([F,P])=      0.000014250667, max([F,P])=      0.000007729958
 orbitals (Q,E):
 ---------------
 S :1...2            ( 2.00    -0.8756)  ( 0.00     0.9021)
 P :1...2            ( 4.00    -0.3408)  ( 0.00     0.3470)
 D :1...1            ( 0.00     1.0592)

 CYCLE    9
  SDIIS (wt  1.000): -0.0000  0.0020  0.0559  0.9421
  DIIS coefficients: -0.0000  0.0020  0.0559  0.9421
 SCF Error: norm([F,P])=      0.000000022733, max([F,P])=      0.000000013052
 orbitals (Q,E):
 ---------------
 S :1...2            ( 2.00    -0.8756)  ( 0.00     0.9021)
 P :1...2            ( 4.00    -0.3408)  ( 0.00     0.3470)
 D :1...1            ( 0.00     1.0592)

 CYCLE   10
  SDIIS (wt  1.000):  0.0001 -0.0154  1.0154
  DIIS coefficients:  0.0001 -0.0154  1.0154
 SCF Error: norm([F,P])=      0.000000001045, max([F,P])=      0.000000000570
 orbitals (Q,E):
 ---------------
 S :1...2            ( 2.00    -0.8756)  ( 0.00     0.9021)
 P :1...2            ( 4.00    -0.3408)  ( 0.00     0.3470)
 D :1...1            ( 0.00     1.0592)

 SCF CONVERGED

 CYCLE   11
 ***************************************************************************************************


                                                *******************
                                                *  R E S U L T S  *
                                                *******************
  
 *** Using FIT density in Focky
  SDIIS (wt  1.000):  0.0001 -0.0040  1.0039
  DIIS coefficients:  0.0001 -0.0040  1.0039
 SCF Error: norm([F,P])=      0.000000000002, max([F,P])=      0.000000000001

 Scaled ZORA Orbital Energies, per Irrep and Spin:
 =================================================
                        Occup              E (au)              E (eV)       Diff (eV) with prev. cycle
                        -----      --------------------        ------       --------------------------
 S
               1        2.000     -0.87556108078304E+00       -23.825               4.15E-11
               2        0.000      0.90208838675858E+00        24.547
               3        0.000      0.29762513424871E+02       809.879
 P
               1        4.000     -0.34075268188556E+00        -9.272               3.92E-11
               2        0.000      0.34702226449001E+00         9.443
               3        0.000      0.38111886454095E+01       103.708
 D
               1        0.000      0.10591596967426E+01        28.821


 Partially Occupied:
               1 P                -0.34075268188556E+00
  
 HOMO :        1 S                -0.87556108078304E+00
 LUMO :        2 P                 0.34702226449001E+00
  


 Orbital Energies, all Irreps
 ========================================

 Irrep        no.  (spin)   Occup              E (au)                E (eV)
 ---------------------------------------------------------------------------
 S             1             2.00       -0.87556108078304E+00       -23.8252
 P             1             4.00       -0.34075268188556E+00        -9.2724
 P             2             0.00        0.34702226449001E+00         9.4430
 S             2             0.00        0.90208838675858E+00        24.5471
 D             1             0.00        0.10591596967426E+01        28.8212
 P             3             0.00        0.38111886454095E+01       103.7077
 S             3             0.00        0.29762513424871E+02       809.8792


 Scaled ZORA Orbital Energies of the Core Orbitals:
 ==================================================

 (Note that the atoms are grouped by atomtype, see the labels, and may hence NOT be in input order)

 AtomType  Orbital  Atom                   E (au)                        E (eV)
 --------  -------  ----           --------------------        ----------------
 O           1S        1          -0.18769664383528E+02                -510.749


 =======================================
 M U L L I K E N   P O P U L A T I O N S
 =======================================
  
 The survey below gives for each atom:
 a) the total charge (Z minus electrons)
 b) the net spin polarization (nr of electrons spin-A minus spin-B)
 c) for each spin the atomic electron valence density (integrated) per L-value.

 Atom              Charge    Spin density          S         P         D         F
 ----              ------    ------------       ------    ------    ------    ------
 1 O              -0.0000                       2.0000    4.0000    0.0000    0.0000

 Populations of individual BAS functions
 ----------------------------------------
 1 O            0.0005  0.9479  1.0713 -0.0197  0.3408  0.3408  0.3408  0.7393  0.7393  0.7393
                0.2532  0.2532  0.2532  0.0000  0.0000  0.0000  0.0000  0.0000  0.0000

 Gross Charges per Atom (Z minus electrons)
 ==========================================
            -0.0000
 Net Total: -0.00000000


 =======================================================================
 Electrostatic potential at the Nuclei due to electrons and other nuclei
 =======================================================================
  
         Atom                  Potential
         ----                  ---------
     1)   O                  22.18970085
 dirac file name: C:/AMS2025.104/atomicdata/Dirac/C.1s


                     **************************************************************************
                     *  DIRAC 2025.104  RunTime: Sep03-2025 17:47:20  ShM Nodes: 1  Procs: 1  *
                     **************************************************************************
  
1
 CARBON ATOM 1s CORE RELATIVISTIC, Point Nuc, A and c from li
 N J RN H ZN XION ANUC CLIGHT
 5000    4100.00000000197.36710137  6.00000000  0.00000000   12.000000  0.1370360E+03
  PH   PHI     EPS        DEL        DELRVR
  0.30  0.30     2500.00  0.00001000  0.00001000
 IDIRC  NC1  NDEBU NPRIN  IPUN IRCOR IWCOR
   1   300     0     0     0     0     1
   XALPHA      XLATTER      RNUC
  0.70000000  0.00000000  0.00000000 Point Charge
   XN   XL   XJ      XE          XZ      XDELL
  1.0  0.0  0.5      -5.000       2.000     0.00000
  2.0  0.0  0.5      -1.000       2.000     0.00000
  2.0  1.0  0.5      -1.000       2.000     0.00000
  2.0  1.0  1.5      -1.000       0.000     0.00000
 R(1)=  0.1000000E-08 D=  0.1005080E+01 RNUC=  0.0000000E+00
 converged at cycle   26  DENSITY AVERAGING    0.3000
  MAXIMUM ERROR IN R.V(R) IS   0.55010513E-05
 Q,EY,EV,EZ,ESUM,ETOT,RHO  0.600000E+01 -0.610129E+01 -0.585189E+02 -0.876464E+02 -0.211985E+02 -0.372876E+02  0.164808E-14


 DIRAC CALCULATION
1                    CARBON ATOM 1s CORE RELATIVISTIC, Point Nuc, A and c from libtc


 EXCHANGE COEFFICIENT=  0.7000000           TAIL CORRECTION=  0.           NUCLEAR RADIUS=  0.000E+00
0                       ORBITAL    N    L    J     ELECTRONS     EIGENVALUE                DELTA OF EIGENV.

                          1S1/2  1.0  0.0  0.5     2.000       -0.9959611E+01                 0.1355092E-04
                          2S1/2  2.0  0.0  0.5     2.000       -0.4708542E+00                 0.1106918E-05
                          2P1/2  2.0  1.0  0.5     2.000       -0.1687896E+00                 0.8770186E-06
                          2P3/2  2.0  1.0  1.5     0.000       -0.1684646E+00                 0.8770830E-06


                                        NUCLEAR CHARGE=    6.000000
                            INTEGRAL OF CHARGE DENSITY=    6.000000
                           SUM OF THE ORBITAL ENERGIES=    -21.1985
                                          TOTAL ENERGY=    -37.2876
                                        KINETIC ENERGY=     37.3204
                             NUCLEAR ATTRACTION ENERGY=    -87.6464
                             ELECTRON REPULSION ENERGY=     17.6144
                                       EXCHANGE ENERGY=     -4.5760

 Carbon (TZP, 1s frozen)


 ===========================
 A T T A C H E D   F I L E S
 ===========================
  
 CREATE - Data File:    C:/AMS2025.104/atomicdata/ADF/ZORA/TZP/C.1s
                        Carbon (TZP, 1s frozen)
 Core Potentials:
         file : C:/SCMTMP/amstmp_ams_kid0.731407822/t12.rel


 ===============================
 M O D E L   P A R A M E T E R S
 ===============================
  
 DENSITY FUNCTIONAL POTENTIAL (scf)
    LDA:                               VWN                                      
    Gradient Corrections:              ---                                      

 SPIN  (restricted / unrestr.)
    Molecule:                          Restricted                               

 OTHER ASPECTS
    Relativistic Corrections:          scalar (ZORA,MAPA)                       

    Nuclear Charge Density Model:      Point Charge Nuclei                      
    Core Treatment:                    Frozen Orbital(s)                        

    Hyperfine or Zeeman Interaction:   ---                                      


 =====================================
 S Y M M E T R Y ,   E L E C T R O N S
 =====================================
  
 Symmetry: ATOM

 Irreducible Representations, including subspecies
 -------------------------------------------------
 S
 P:x  P:y  P:z
 D:z2  D:x2-y2  D:xy  D:xz  D:yz
 F:z3  F:z  F:xyz  F:z2x  F:z2y  F:x  F:y


 Configuration of Valence Electrons
 ==================================

          Occupation Numbers
          -------------------------------------------------
 S        2
 P        2
 D        0
 F        0
          -------------------------------------------------

 Total:   4

 Net Charge: 0 (Nuclei minus Electrons)

 Preset values for MO occupations will be applied through SCF cycle no. 1000000
 Thereafter, the program will assign electrons to MOs that are spatially
 similar to the occupied MOs in a "reference" cycle ("KeepOrbitals").
 The reference cycle is always the PREVIOUS cycle: it will evolve with
 the SCF procedure.


 ================================
 (Slater-type)  F U N C T I O N S  ***  (Basis and Fit)  ***
 ================================
  

 Atom Type    1  (C)
 ==============

 Valence Basis Sets:   8
 -----------------------
   1 S    5.400000
   2 S    1.280000
   2 S    2.100000
   2 S    4.600000
   2 P    0.820000
   2 P    1.480000
   2 P    2.940000
   3 D    2.200000

 Frozen Core Shells
 ------------------
    S:  1


 BAS: List of all Elementary Cartesian Basis Functions
 =====================================================

 The numbering in the list below (to the right of the function characteristics) is referred
 to in print-outs of MO eigenvectors and Mulliken populations in the BAS representation
 (as contrasted to the SFO representation).

 Notes:
 1. The functions are characterized by a polynomial prefactor (powers of x,y,z and r) and
    an exponential decay factor alpha.
 2. Since the basis sets are specific for an atom TYPE, the individual functions occur on
    all atoms of that type.
 3. The word 'Core' in the left margin signals that it is a Core Function (CF) : not a
    degree of freedom in the valence set, but only used to ensure orthogonalization of
    the other valence basis functions on the frozen Core Orbitals.


 (power of) X  Y  Z  R     Alpha  on Atom
            ==========     =====     ==========

 C                                    1
                                  ---------------------------------------------------------------------------
    Core    0  0  0  0     5.400      1
            0  0  0  1     1.280      2
            0  0  0  1     2.100      3
            0  0  0  1     4.600      4
            1  0  0  0     0.820      5
            0  1  0  0     0.820      6
            0  0  1  0     0.820      7
            1  0  0  0     1.480      8
            0  1  0  0     1.480      9
            0  0  1  0     1.480     10
            1  0  0  0     2.940     11
            0  1  0  0     2.940     12
            0  0  1  0     2.940     13
            2  0  0  0     2.200     14
            1  1  0  0     2.200     15
            1  0  1  0     2.200     16
            0  2  0  0     2.200     17
            0  1  1  0     2.200     18
            0  0  2  0     2.200     19

 Total number of charge fitting functions (nprimf)        82
 Total number of Cartesian basis functions (naos)         19
 Total number of Cartesian core functions  (ncos)          1


 BAS: List of all Elementary Cartesian Basis Functions
 =====================================================

 The numbering in the list below (to the right of the function characteristics) is referred
 to in print-outs of MO eigenvectors and Mulliken populations in the BAS representation
 (as contrasted to the SFO representation).

 Notes:
 1. The functions are characterized by a polynomial prefactor (powers of x,y,z and r) and
    an exponential decay factor alpha.
 2. Since the basis sets are specific for an atom TYPE, the individual functions occur on
    all atoms of that type.
 3. The word 'Core' in the left margin signals that it is a Core Function (CF) : not a
    degree of freedom in the valence set, but only used to ensure orthogonalization of
    the other valence basis functions on the frozen Core Orbitals.


 (power of) X  Y  Z  R     Alpha  on Atom
            ==========     =====     ==========

 C                                    1
                                  ---------------------------------------------------------------------------
    Core    0  0  0  0     5.400      1
            0  0  0  1     1.280      2
            0  0  0  1     2.100      3
            0  0  0  1     4.600      4
            1  0  0  0     0.820      5
            0  1  0  0     0.820      6
            0  0  1  0     0.820      7
            1  0  0  0     1.480      8
            0  1  0  0     1.480      9
            0  0  1  0     1.480     10
            1  0  0  0     2.940     11
            0  1  0  0     2.940     12
            0  0  1  0     2.940     13
            2  0  0  0     2.200     14
            1  1  0  0     2.200     15
            1  0  1  0     2.200     16
            0  2  0  0     2.200     17
            0  1  1  0     2.200     18
            0  0  2  0     2.200     19
 ***************************************************************************************************


                                              ***********************
                                              *  T E C H N I C A L  *
                                              ***********************
  


 =============================================================
 P A R A L L E L I Z A T I O N  and  V E C T O R I Z A T I O N
 =============================================================
  
 Nr of parallel processes:                                1
 Maximum vector length in NumInt loops:                 128


 =====================
 S C F   U P D A T E S
 =====================
  
 Max. nr. of cycles:                               300
 Convergence criterion:                              0.0000000100
   secondary criterion:                              0.0000000100

 Mix parameter (when DIIS does not apply):           0.2000000000
 Special mix parameter for the first cycle:          1.0000000000
 Mixed ADIIS+SDIIS will be used                  
    Max number of expansion vectors:                10
    Pure ADIIS when Max([F,P]) is above              0.1000000000
    Pure SDIIS when Max([F,P]) is below              0.0010000000
 Automatic ElectronSmearing (in case of problematic SCF convergence) disabled


 =================
 P R E C I S I O N  ***  (General: NumInt, NeglectFunctionTails, ...)  ***
 =================
  

 NumInt:           Target precision:                12.0000000000
 -------           Initial precision:               10.0000000000
                   Min. precision (optimization):   10.0000000000

 Neglect Functions:          Basis functions:        0.1000000000E-13
 ------------------          Fit functions:          0.1000000000E-13


 ===========================
 L I N E A R   S C A L I N G
 ===========================
  

 Cut-off radii density fit:                        0.1000000000E-97
 Overlap cut-off criterion AO matrix elements:     0.1000000000E-97
 Cut-offs for Coulomb potential and fitted density:0.1000000000E-97
 Cut-off criterion for Coulomb multipole terms:    0.1000000000E-97
 Progressive Convergence parameter:                 0.000000000    
 ***************************************************************************************************


                                            ***************************
                                            *  C O M P U T A T I O N  *
                                            ***************************
  

 Number of elements of the density matrix on this node (used, total):       190       190


 ===========================================
 Numerical Integration : Fuzzy Cells (Becke)
 ===========================================
  
 Becke grid quality: VERYGOOD       
  
 Lebedev angular grid order:             min:  13 max:  41
 Nr. of radial points:                   min:  68 max:  68

 Total nr. of points:         68
 Nr. of blocks:                1
 Block length:                68
 Nr. of dummy points:          0


 Test of Precision of the Numerical Integration Grid
 ===================================================

 Integral of the Total Core Density:                   1.99999999948618
 Relative Error:                                      -2.569E-10


 ========================
 Density Fitting (zlmFit)
 ========================
  
 ZlmFit Fit Quality: VERYGOOD       
  
 Max L-expansion:                        min:   0 max:   0
 Nr. of radial interpolation points:     min: 160 max: 160


 =====
 S C F  ***  ScaSCF  ***
 =====
  

 CYCLE    1
 SCF Error: norm([F,P])=      0.000000000000, max([F,P])=      0.000000000000
 orbitals (Q,E):
 ---------------
 S :1...3            ( 2.00    -2.5233)  ( 0.00    -1.0056)  ( 0.00     7.3947)
 P :1...3            ( 2.00    -2.2835)  ( 0.00    -0.9208)  ( 0.00     0.0089)
 D :1...1            ( 0.00    -0.6056)

 CYCLE    2
 SCF Error: norm([F,P])=      1.525554859730, max([F,P])=      1.204497703808
 orbitals (Q,E):
 ---------------
 S :1...2            ( 2.00    -0.1749)  ( 0.00     0.7547)
 P :1...2            ( 2.00     0.0584)  ( 0.00     0.4121)
 D :1...1            ( 0.00     1.5725)

 CYCLE    3
  SDIIS (wt  0.000):  0.3307  0.6693
 A-DIIS (wt  1.000):  0.3270  0.6730
  DIIS coefficients:  0.3270  0.6730
 SCF Error: norm([F,P])=      0.824365552569, max([F,P])=      0.688889246965
 orbitals (Q,E):
 ---------------
 S :1...2            ( 2.00    -0.6386)  ( 0.00     0.3420)
 P :1...2            ( 2.00    -0.3302)  ( 0.00     0.1165)
 D :1...1            ( 0.00     1.1022)

 CYCLE    4
  SDIIS (wt  0.000):  0.1974  0.8026
 A-DIIS (wt  1.000):  0.0000  1.0000
  DIIS coefficients:  0.0000  1.0000
 SCF Error: norm([F,P])=      0.207078581096, max([F,P])=      0.162550885768
 orbitals (Q,E):
 ---------------
 S :1...2            ( 2.00    -0.4225)  ( 0.00     0.4939)
 P :1...2            ( 2.00    -0.1270)  ( 0.00     0.2122)
 D :1...1            ( 0.00     1.3124)

 CYCLE    5
  SDIIS (wt  0.000): -0.0254  0.4374  0.5880
 A-DIIS (wt  1.000):  0.0000  0.4309  0.5691
  DIIS coefficients:  0.0000  0.4309  0.5691
 SCF Error: norm([F,P])=      0.188792635127, max([F,P])=      0.153247217428
 orbitals (Q,E):
 ---------------
 S :1...2            ( 2.00    -0.5107)  ( 0.00     0.4248)
 P :1...2            ( 2.00    -0.2078)  ( 0.00     0.1654)
 D :1...1            ( 0.00     1.2271)

 CYCLE    6
  SDIIS (wt  0.879): -0.0004 -0.0268  0.0558  0.9714
 A-DIIS (wt  0.121):  0.0000  0.0000  0.0000  1.0000
  DIIS coefficients: -0.0003 -0.0235  0.0491  0.9748
 SCF Error: norm([F,P])=      0.016219674405, max([F,P])=      0.012953744807
 orbitals (Q,E):
 ---------------
 S :1...2            ( 2.00    -0.5020)  ( 0.00     0.4307)
 P :1...2            ( 2.00    -0.1997)  ( 0.00     0.1686)
 D :1...1            ( 0.00     1.2354)

 CYCLE    7
  SDIIS (wt  0.994):  0.0007  0.0030 -0.0164 -0.0666  1.0794
 A-DIIS (wt  0.006):  0.0000  0.0000  0.0000  0.0000  1.0000
  DIIS coefficients:  0.0007  0.0030 -0.0163 -0.0662  1.0789
 SCF Error: norm([F,P])=      0.001941308815, max([F,P])=      0.001581728098
 orbitals (Q,E):
 ---------------
 S :1...2            ( 2.00    -0.5029)  ( 0.00     0.4300)
 P :1...2            ( 2.00    -0.2006)  ( 0.00     0.1682)
 D :1...1            ( 0.00     1.2346)

 CYCLE    8
  SDIIS (wt  1.000):  0.0000  0.0002 -0.0003 -0.0030  0.0280  0.9751
  DIIS coefficients:  0.0000  0.0002 -0.0003 -0.0030  0.0280  0.9751
 SCF Error: norm([F,P])=      0.000011291987, max([F,P])=      0.000009509467
 orbitals (Q,E):
 ---------------
 S :1...2            ( 2.00    -0.5029)  ( 0.00     0.4300)
 P :1...2            ( 2.00    -0.2006)  ( 0.00     0.1682)
 D :1...1            ( 0.00     1.2346)

 CYCLE    9
  SDIIS (wt  1.000): -0.0000 -0.0004 -0.0031  1.0035
  DIIS coefficients: -0.0000 -0.0004 -0.0031  1.0035
 SCF Error: norm([F,P])=      0.000000044102, max([F,P])=      0.000000029485
 orbitals (Q,E):
 ---------------
 S :1...2            ( 2.00    -0.5029)  ( 0.00     0.4300)
 P :1...2            ( 2.00    -0.2006)  ( 0.00     0.1682)
 D :1...1            ( 0.00     1.2346)

 CYCLE   10
  SDIIS (wt  1.000): -0.0001  0.0048  0.9953
  DIIS coefficients: -0.0001  0.0048  0.9953
 SCF Error: norm([F,P])=      0.000000000733, max([F,P])=      0.000000000600
 orbitals (Q,E):
 ---------------
 S :1...2            ( 2.00    -0.5029)  ( 0.00     0.4300)
 P :1...2            ( 2.00    -0.2006)  ( 0.00     0.1682)
 D :1...1            ( 0.00     1.2346)

 SCF CONVERGED

 CYCLE   11
 ***************************************************************************************************


                                                *******************
                                                *  R E S U L T S  *
                                                *******************
  
 *** Using FIT density in Focky
  SDIIS (wt  1.000): -0.0005 -0.0504  1.0510
  DIIS coefficients: -0.0005 -0.0504  1.0510
 SCF Error: norm([F,P])=      0.000000000040, max([F,P])=      0.000000000031

 Scaled ZORA Orbital Energies, per Irrep and Spin:
 =================================================
                        Occup              E (au)              E (eV)       Diff (eV) with prev. cycle
                        -----      --------------------        ------       --------------------------
 S
               1        2.000     -0.50292563934949E+00       -13.685               7.40E-10
               2        0.000      0.42999966516291E+00        11.701
               3        0.000      0.10016736003165E+02       272.569
 P
               1        2.000     -0.20057484604148E+00        -5.458               7.03E-10
               2        0.000      0.16815916706250E+00         4.576
               3        0.000      0.20071006878175E+01        54.616
 D
               1        0.000      0.12345926543073E+01        33.595


 Partially Occupied:
               1 P                -0.20057484604148E+00
  
 HOMO :        1 S                -0.50292563934949E+00
 LUMO :        2 P                 0.16815916706250E+00
  


 Orbital Energies, all Irreps
 ========================================

 Irrep        no.  (spin)   Occup              E (au)                E (eV)
 ---------------------------------------------------------------------------
 S             1             2.00       -0.50292563934949E+00       -13.6853
 P             1             2.00       -0.20057484604148E+00        -5.4579
 P             2             0.00        0.16815916706250E+00         4.5758
 S             2             0.00        0.42999966516291E+00        11.7009
 D             1             0.00        0.12345926543073E+01        33.5950
 P             3             0.00        0.20071006878175E+01        54.6160
 S             3             0.00        0.10016736003165E+02       272.5693


 Scaled ZORA Orbital Energies of the Core Orbitals:
 ==================================================

 (Note that the atoms are grouped by atomtype, see the labels, and may hence NOT be in input order)

 AtomType  Orbital  Atom                   E (au)                        E (eV)
 --------  -------  ----           --------------------        ----------------
 C           1S        1          -0.99484189547988E+01                -270.710


 =======================================
 M U L L I K E N   P O P U L A T I O N S
 =======================================
  
 The survey below gives for each atom:
 a) the total charge (Z minus electrons)
 b) the net spin polarization (nr of electrons spin-A minus spin-B)
 c) for each spin the atomic electron valence density (integrated) per L-value.

 Atom              Charge    Spin density          S         P         D         F
 ----              ------    ------------       ------    ------    ------    ------
 1 C              -0.0000                       2.0000    2.0000    0.0000    0.0000

 Populations of individual BAS functions
 ----------------------------------------
 1 C            0.0007  0.9913  1.0470 -0.0389  0.1762  0.1762  0.1762  0.3826  0.3826  0.3826
                0.1079  0.1079  0.1079  0.0000  0.0000  0.0000  0.0000  0.0000  0.0000

 Gross Charges per Atom (Z minus electrons)
 ==========================================
            -0.0000
 Net Total: -0.00000000


 =======================================================================
 Electrostatic potential at the Nuclei due to electrons and other nuclei
 =======================================================================
  
         Atom                  Potential
         ----                  ---------
     1)   C                  14.61175129
 dirac file name: C:/AMS2025.104/atomicdata/Dirac/H


                     **************************************************************************
                     *  DIRAC 2025.104  RunTime: Sep03-2025 17:47:21  ShM Nodes: 1  Procs: 1  *
                     **************************************************************************
  
1
 HYDROGEN ATOM RELATIVISTIC, Point Nuc, A and c from libtc   
 N J RN H ZN XION ANUC CLIGHT
 5000    1100.00000000197.36710137  1.00000000  0.00000000    1.007825  0.1370360E+03
  PH   PHI     EPS        DEL        DELRVR
  0.30  0.30     2500.00  0.00001000  0.00001000
 IDIRC  NC1  NDEBU NPRIN  IPUN IRCOR IWCOR
   1   300     0     0     0     0     0
   XALPHA      XLATTER      RNUC
  0.70000000  0.00000000  0.00000000 Point Charge
   XN   XL   XJ      XE          XZ      XDELL
  1.0  0.0  0.5      -1.000       1.000     0.00000
 R(1)=  0.1000000E-08 D=  0.1005080E+01 RNUC=  0.0000000E+00
 converged at cycle   32  DENSITY AVERAGING    0.2400
  MAXIMUM ERROR IN R.V(R) IS   0.79874357E-05
 Q,EY,EV,EZ,ESUM,ETOT,RHO  0.100000E+01 -0.266614E+00 -0.619969E+00 -0.910779E+00 -0.203940E+00 -0.415998E+00  0.337036E-17


 DIRAC CALCULATION
1                    HYDROGEN ATOM RELATIVISTIC, Point Nuc, A and c from libtc


 EXCHANGE COEFFICIENT=  0.7000000           TAIL CORRECTION=  0.           NUCLEAR RADIUS=  0.000E+00
0                       ORBITAL    N    L    J     ELECTRONS     EIGENVALUE                DELTA OF EIGENV.

                          1S1/2  1.0  0.0  0.5     1.000       -0.2039397E+00                 0.2720093E-06


                                        NUCLEAR CHARGE=    1.000000
                            INTEGRAL OF CHARGE DENSITY=    1.000000
                           SUM OF THE ORBITAL ENERGIES=     -0.2039
                                          TOTAL ENERGY=     -0.4160
                                        KINETIC ENERGY=      0.4160
                             NUCLEAR ATTRACTION ENERGY=     -0.9108
                             ELECTRON REPULSION ENERGY=      0.2787
                                       EXCHANGE ENERGY=     -0.2000

 Hydrogen (TZP)


 ===========================
 A T T A C H E D   F I L E S
 ===========================
  
 CREATE - Data File:    C:/AMS2025.104/atomicdata/ADF/ZORA/TZP/H
                        Hydrogen (TZP)
 Core Potentials:
         file : C:/SCMTMP/amstmp_ams_kid0.731407822/t12.rel


 ===============================
 M O D E L   P A R A M E T E R S
 ===============================
  
 DENSITY FUNCTIONAL POTENTIAL (scf)
    LDA:                               VWN                                      
    Gradient Corrections:              ---                                      

 SPIN  (restricted / unrestr.)
    Molecule:                          Restricted                               

 OTHER ASPECTS
    Relativistic Corrections:          scalar (ZORA,MAPA)                       

    Nuclear Charge Density Model:      Point Charge Nuclei                      
    Core Treatment:                    Frozen Orbital(s)                        

    Hyperfine or Zeeman Interaction:   ---                                      


 =====================================
 S Y M M E T R Y ,   E L E C T R O N S
 =====================================
  
 Symmetry: ATOM

 Irreducible Representations, including subspecies
 -------------------------------------------------
 S
 P:x  P:y  P:z
 D:z2  D:x2-y2  D:xy  D:xz  D:yz
 F:z3  F:z  F:xyz  F:z2x  F:z2y  F:x  F:y


 Configuration of Valence Electrons
 ==================================

          Occupation Numbers
          -------------------------------------------------
 S        1
 P        0
 D        0
 F        0
          -------------------------------------------------

 Total:   1

 Net Charge: 0 (Nuclei minus Electrons)

 Preset values for MO occupations will be applied through SCF cycle no. 1000000
 Thereafter, the program will assign electrons to MOs that are spatially
 similar to the occupied MOs in a "reference" cycle ("KeepOrbitals").
 The reference cycle is always the PREVIOUS cycle: it will evolve with
 the SCF procedure.


 ================================
 (Slater-type)  F U N C T I O N S  ***  (Basis and Fit)  ***
 ================================
  

 Atom Type    1  (H)
 ==============

 Valence Basis Sets:   4
 -----------------------
   1 S    0.690000
   1 S    0.920000
   1 S    1.580000
   2 P    1.250000


 BAS: List of all Elementary Cartesian Basis Functions
 =====================================================

 The numbering in the list below (to the right of the function characteristics) is referred
 to in print-outs of MO eigenvectors and Mulliken populations in the BAS representation
 (as contrasted to the SFO representation).

 Notes:
 1. The functions are characterized by a polynomial prefactor (powers of x,y,z and r) and
    an exponential decay factor alpha.
 2. Since the basis sets are specific for an atom TYPE, the individual functions occur on
    all atoms of that type.
 3. The word 'Core' in the left margin signals that it is a Core Function (CF) : not a
    degree of freedom in the valence set, but only used to ensure orthogonalization of
    the other valence basis functions on the frozen Core Orbitals.


 (power of) X  Y  Z  R     Alpha  on Atom
            ==========     =====     ==========

 H                                    1
                                  ---------------------------------------------------------------------------
            0  0  0  0     0.690      1
            0  0  0  0     0.920      2
            0  0  0  0     1.580      3
            1  0  0  0     1.250      4
            0  1  0  0     1.250      5
            0  0  1  0     1.250      6

 Total number of charge fitting functions (nprimf)        50
 Total number of Cartesian basis functions (naos)          6
 Total number of Cartesian core functions  (ncos)          0


 BAS: List of all Elementary Cartesian Basis Functions
 =====================================================

 The numbering in the list below (to the right of the function characteristics) is referred
 to in print-outs of MO eigenvectors and Mulliken populations in the BAS representation
 (as contrasted to the SFO representation).

 Notes:
 1. The functions are characterized by a polynomial prefactor (powers of x,y,z and r) and
    an exponential decay factor alpha.
 2. Since the basis sets are specific for an atom TYPE, the individual functions occur on
    all atoms of that type.
 3. The word 'Core' in the left margin signals that it is a Core Function (CF) : not a
    degree of freedom in the valence set, but only used to ensure orthogonalization of
    the other valence basis functions on the frozen Core Orbitals.


 (power of) X  Y  Z  R     Alpha  on Atom
            ==========     =====     ==========

 H                                    1
                                  ---------------------------------------------------------------------------
            0  0  0  0     0.690      1
            0  0  0  0     0.920      2
            0  0  0  0     1.580      3
            1  0  0  0     1.250      4
            0  1  0  0     1.250      5
            0  0  1  0     1.250      6
 ***************************************************************************************************


                                              ***********************
                                              *  T E C H N I C A L  *
                                              ***********************
  


 =============================================================
 P A R A L L E L I Z A T I O N  and  V E C T O R I Z A T I O N
 =============================================================
  
 Nr of parallel processes:                                1
 Maximum vector length in NumInt loops:                 128


 =====================
 S C F   U P D A T E S
 =====================
  
 Max. nr. of cycles:                               300
 Convergence criterion:                              0.0000000100
   secondary criterion:                              0.0000000100

 Mix parameter (when DIIS does not apply):           0.2000000000
 Special mix parameter for the first cycle:          1.0000000000
 Mixed ADIIS+SDIIS will be used                  
    Max number of expansion vectors:                10
    Pure ADIIS when Max([F,P]) is above              0.1000000000
    Pure SDIIS when Max([F,P]) is below              0.0010000000
 Automatic ElectronSmearing (in case of problematic SCF convergence) disabled


 =================
 P R E C I S I O N  ***  (General: NumInt, NeglectFunctionTails, ...)  ***
 =================
  

 NumInt:           Target precision:                12.0000000000
 -------           Initial precision:               10.0000000000
                   Min. precision (optimization):   10.0000000000

 Neglect Functions:          Basis functions:        0.1000000000E-13
 ------------------          Fit functions:          0.1000000000E-13


 ===========================
 L I N E A R   S C A L I N G
 ===========================
  

 Cut-off radii density fit:                        0.1000000000E-97
 Overlap cut-off criterion AO matrix elements:     0.1000000000E-97
 Cut-offs for Coulomb potential and fitted density:0.1000000000E-97
 Cut-off criterion for Coulomb multipole terms:    0.1000000000E-97
 Progressive Convergence parameter:                 0.000000000    
 ***************************************************************************************************


                                            ***************************
                                            *  C O M P U T A T I O N  *
                                            ***************************
  

 Number of elements of the density matrix on this node (used, total):        21        21


 ===========================================
 Numerical Integration : Fuzzy Cells (Becke)
 ===========================================
  
 Becke grid quality: VERYGOOD       
  
 Lebedev angular grid order:             min:  13 max:  41
 Nr. of radial points:                   min:  64 max:  64

 Total nr. of points:         64
 Nr. of blocks:                1
 Block length:                64
 Nr. of dummy points:          0


 Test of Precision of the Numerical Integration Grid
 ===================================================

 Integral of the Total Core Density:                   0.00000000000000


 ========================
 Density Fitting (zlmFit)
 ========================
  
 ZlmFit Fit Quality: VERYGOOD       
  
 Max L-expansion:                        min:   0 max:   0
 Nr. of radial interpolation points:     min: 120 max: 120


 =====
 S C F  ***  ScaSCF  ***
 =====
  

 CYCLE    1
 SCF Error: norm([F,P])=      0.000000000000, max([F,P])=      0.000000000000
 orbitals (Q,E):
 ---------------
 S :1...3            ( 1.00    -0.5000)  ( 0.00    -0.0900)  ( 0.00     1.2936)
 P :1...1            ( 0.00     0.1562)

 CYCLE    2
 SCF Error: norm([F,P])=      0.045992592483, max([F,P])=      0.045815932673
 orbitals (Q,E):
 ---------------
 S :1...2            ( 1.00    -0.2117)  ( 0.00     0.1099)
 P :1...1            ( 0.00     0.4210)

 CYCLE    3
  SDIIS (wt  0.000):  0.1820  0.8180
 A-DIIS (wt  1.000):  0.0000  1.0000
  DIIS coefficients:  0.0000  1.0000
 SCF Error: norm([F,P])=      0.010427950892, max([F,P])=      0.010017491274
 orbitals (Q,E):
 ---------------
 S :1...2            ( 1.00    -0.2376)  ( 0.00     0.0920)
 P :1...1            ( 0.00     0.3996)

 CYCLE    4
  SDIIS (wt  0.990):  0.1619  0.8381
 A-DIIS (wt  0.010):  0.0000  1.0000
  DIIS coefficients:  0.1604  0.8396
 SCF Error: norm([F,P])=      0.002018171218, max([F,P])=      0.001970983481
 orbitals (Q,E):
 ---------------
 S :1...2            ( 1.00    -0.2334)  ( 0.00     0.0946)
 P :1...1            ( 0.00     0.4030)

 CYCLE    5
  SDIIS (wt  1.000):  0.0126  0.9874
  DIIS coefficients:  0.0126  0.9874
 SCF Error: norm([F,P])=      0.000026602581, max([F,P])=      0.000023711948
 orbitals (Q,E):
 ---------------
 S :1...2            ( 1.00    -0.2335)  ( 0.00     0.0945)
 P :1...1            ( 0.00     0.4030)

 CYCLE    6
  SDIIS (wt  1.000): -0.0474  1.0474
  DIIS coefficients: -0.0474  1.0474
 SCF Error: norm([F,P])=      0.000001203983, max([F,P])=      0.000001095140
 orbitals (Q,E):
 ---------------
 S :1...2            ( 1.00    -0.2335)  ( 0.00     0.0945)
 P :1...1            ( 0.00     0.4030)

 CYCLE    7
  SDIIS (wt  1.000):  0.0099  0.9901
  DIIS coefficients:  0.0099  0.9901
 SCF Error: norm([F,P])=      0.000000012025, max([F,P])=      0.000000011170
 orbitals (Q,E):
 ---------------
 S :1...2            ( 1.00    -0.2335)  ( 0.00     0.0945)
 P :1...1            ( 0.00     0.4030)

 CYCLE    8
  SDIIS (wt  1.000):  0.0106  0.9894
  DIIS coefficients:  0.0106  0.9894
 SCF Error: norm([F,P])=      0.000000000129, max([F,P])=      0.000000000119
 orbitals (Q,E):
 ---------------
 S :1...2            ( 1.00    -0.2335)  ( 0.00     0.0945)
 P :1...1            ( 0.00     0.4030)

 SCF CONVERGED

 CYCLE    9
 ***************************************************************************************************


                                                *******************
                                                *  R E S U L T S  *
                                                *******************
  
 *** Using FIT density in Focky
  SDIIS (wt  1.000): -0.0013  1.0013
  DIIS coefficients: -0.0013  1.0013
 SCF Error: norm([F,P])=      0.000000000000, max([F,P])=      0.000000000000

 Scaled ZORA Orbital Energies, per Irrep and Spin:
 =================================================
                        Occup              E (au)              E (eV)       Diff (eV) with prev. cycle
                        -----      --------------------        ------       --------------------------
 S
               1        1.000     -0.23346422863230E+00        -6.353              -9.56E-12
               2        0.000      0.94529958409484E-01         2.572
               3        0.000      0.15473022582304E+01        42.104
 P
               1        0.000      0.40300616671064E+00        10.966


 Partially Occupied:
               1 S                -0.23346422863230E+00
  
 LUMO :        2 S                 0.94529958409484E-01
  


 Orbital Energies, all Irreps
 ========================================

 Irrep        no.  (spin)   Occup              E (au)                E (eV)
 ---------------------------------------------------------------------------
 S             1             1.00       -0.23346422863230E+00        -6.3529
 S             2             0.00        0.94529958409484E-01         2.5723
 P             1             0.00        0.40300616671064E+00        10.9664
 S             3             0.00        0.15473022582304E+01        42.1042


 All Electron Calculation, thus no Orbital Energies of the Core Orbitals are calculated


 =======================================
 M U L L I K E N   P O P U L A T I O N S
 =======================================
  
 The survey below gives for each atom:
 a) the total charge (Z minus electrons)
 b) the net spin polarization (nr of electrons spin-A minus spin-B)
 c) for each spin the atomic electron valence density (integrated) per L-value.

 Atom              Charge    Spin density          S         P         D         F
 ----              ------    ------------       ------    ------    ------    ------
 1 H               0.0000                       1.0000    0.0000    0.0000    0.0000

 Populations of individual BAS functions
 ----------------------------------------
 1 H            0.2548  0.6548  0.0904  0.0000  0.0000  0.0000

 Gross Charges per Atom (Z minus electrons)
 ==========================================
             0.0000
 Net Total:  0.00000000


 =======================================================================
 Electrostatic potential at the Nuclei due to electrons and other nuclei
 =======================================================================
  
         Atom                  Potential
         ----                  ---------
     1)   H                   0.92102497
