# Supplementary material for: Phytochemical profiling of Vitex negundo seeds via UHPLC-QTOF-MS/MS analyses with antimicrobial evaluation and in silico targeting of DNA Gyrase B and Secreted Aspartic Proteinase 2 (SAP2)
Source: PLoS One. 2026 Mar 13;21(3):e0343965. doi: 10.1371/journal.pone.0343965 (PMC12987476; doi:10.1371/journal.pone.0343965)
Supplement: S10 Data — (ZIP) [file pone.0343965.s011.zip › PONE-D-25-51583/Vitex Raw material/DFT Vitex all data/comp16/cc16.run]

#!/bin/sh

"$AMSBIN/ams" << eor

Task SinglePoint
System
    Atoms
        O -0.3256 -0.8658 -0.1246 
        O 0.732 2.665 -0.0692 
        O -4.4111 1.7247 0.169 
        O -2.0405 2.8247 0.0849 
        O -4.5541 -3.0185 0.0059 
        O 4.726 -0.5543 2.0391 
        O 5.9621 -0.7455000000000001 -0.4423 
        C -2.3363 0.4858 0.0234 
        C -1.6894 -0.7456 -0.0524 
        C 0.4417 0.2883 -0.1097 
        C 1.888 0.018 -0.1934 
        C -0.0582 1.536 -0.0489 
        C -1.5283 1.7149 0.0259 
        C -3.7304 0.5474 0.0939 
        C -2.4335 -1.9257 -0.0588 
        C -3.8256 -1.8685 0.0117 
        C 2.6365 -0.1435 0.9728 
        C -4.4724 -0.6343 0.08799999999999999 
        C 2.5093 -0.0766 -1.4389 
        C 4.0054 -0.3998 0.8935999999999999 
        C 3.8783 -0.3325 -1.5181 
        C 4.6263 -0.4943 -0.3518 
        H -1.9319 -2.8883 -0.1184 
        H 2.1602 -0.07149999999999999 1.9482 
        H -5.5576 -0.588 0.1428 
        H 1.9395 0.0465 -2.3567 
        H 4.356 -0.4053 -2.4914 
        H 1.6675 2.4118 -0.1228 
        H -3.7963 2.4741 0.1701 
        H -5.4988 -2.7937 0.0605 
        H 5.6637 -0.3751 1.8626 
        H 6.2712 -1.17 0.3741 
    End
    BondOrders
         1 9 1.0
         1 10 1.0
         2 12 1.0
         2 28 1.0
         3 14 1.0
         3 29 1.0
         4 13 2.0
         5 16 1.0
         5 30 1.0
         6 20 1.0
         6 31 1.0
         7 22 1.0
         7 32 1.0
         8 9 1.0
         8 13 1.0
         8 14 2.0
         9 15 2.0
         10 11 1.0
         10 12 2.0
         11 17 2.0
         11 19 1.0
         12 13 1.0
         14 18 1.0
         15 16 1.0
         15 23 1.0
         16 18 2.0
         17 20 1.0
         17 24 1.0
         18 25 1.0
         19 21 2.0
         19 26 1.0
         20 22 2.0
         21 22 1.0
         21 27 1.0
    End
End

Engine ADF
    Basis
        Type TZP
    End
EndEngine
eor
