# Supplementary material for: Phytochemical profiling of Vitex negundo seeds via UHPLC-QTOF-MS/MS analyses with antimicrobial evaluation and in silico targeting of DNA Gyrase B and Secreted Aspartic Proteinase 2 (SAP2)
Source: PLoS One. 2026 Mar 13;21(3):e0343965. doi: 10.1371/journal.pone.0343965 (PMC12987476; doi:10.1371/journal.pone.0343965)
Supplement: S10 Data — (ZIP) [file pone.0343965.s011.zip › PONE-D-25-51583/Vitex Raw material/DFT Vitex all data/comp16/QUERCITIN 16.LOG]

 Entering Link 1 = C:\G09W\l1.exe PID=      1304.
  
 Copyright (c) 1988,1990,1992,1993,1995,1998,2003,2009,2013,
            Gaussian, Inc.  All Rights Reserved.
  
 This is part of the Gaussian(R) 09 program.  It is based on
 the Gaussian(R) 03 system (copyright 2003, Gaussian, Inc.),
 the Gaussian(R) 98 system (copyright 1998, Gaussian, Inc.),
 the Gaussian(R) 94 system (copyright 1995, Gaussian, Inc.),
 the Gaussian 92(TM) system (copyright 1992, Gaussian, Inc.),
 the Gaussian 90(TM) system (copyright 1990, Gaussian, Inc.),
 the Gaussian 88(TM) system (copyright 1988, Gaussian, Inc.),
 the Gaussian 86(TM) system (copyright 1986, Carnegie Mellon
 University), and the Gaussian 82(TM) system (copyright 1983,
 Carnegie Mellon University). Gaussian is a federally registered
 trademark of Gaussian, Inc.
  
 This software contains proprietary and confidential information,
 including trade secrets, belonging to Gaussian, Inc.
  
 This software is provided under written license and may be
 used, copied, transmitted, or stored only in accord with that
 written license.
  
 The following legend is applicable only to US Government
 contracts under FAR:
  
                    RESTRICTED RIGHTS LEGEND
  
 Use, reproduction and disclosure by the US Government is
 subject to restrictions as set forth in subparagraphs (a)
 and (c) of the Commercial Computer Software - Restricted
 Rights clause in FAR 52.227-19.
  
 Gaussian, Inc.
 340 Quinnipiac St., Bldg. 40, Wallingford CT 06492
  
  
 ---------------------------------------------------------------
 Warning -- This program may not be used in any manner that
 competes with the business of Gaussian, Inc. or will provide
 assistance to any competitor of Gaussian, Inc.  The licensee
 of this program is prohibited from giving any competitor of
 Gaussian, Inc. access to this program.  By using this program,
 the user acknowledges that Gaussian, Inc. is engaged in the
 business of creating and licensing software in the field of
 computational chemistry and represents and warrants to the
 licensee that it is not a competitor of Gaussian, Inc. and that
 it will not use this program in any manner prohibited above.
 ---------------------------------------------------------------
  

 Cite this work as:
 Gaussian 09, Revision D.01,
 M. J. Frisch, G. W. Trucks, H. B. Schlegel, G. E. Scuseria, 
 M. A. Robb, J. R. Cheeseman, G. Scalmani, V. Barone, B. Mennucci, 
 G. A. Petersson, H. Nakatsuji, M. Caricato, X. Li, H. P. Hratchian, 
 A. F. Izmaylov, J. Bloino, G. Zheng, J. L. Sonnenberg, M. Hada, 
 M. Ehara, K. Toyota, R. Fukuda, J. Hasegawa, M. Ishida, T. Nakajima, 
 Y. Honda, O. Kitao, H. Nakai, T. Vreven, J. A. Montgomery, Jr., 
 J. E. Peralta, F. Ogliaro, M. Bearpark, J. J. Heyd, E. Brothers, 
 K. N. Kudin, V. N. Staroverov, T. Keith, R. Kobayashi, J. Normand, 
 K. Raghavachari, A. Rendell, J. C. Burant, S. S. Iyengar, J. Tomasi, 
 M. Cossi, N. Rega, J. M. Millam, M. Klene, J. E. Knox, J. B. Cross, 
 V. Bakken, C. Adamo, J. Jaramillo, R. Gomperts, R. E. Stratmann, 
 O. Yazyev, A. J. Austin, R. Cammi, C. Pomelli, J. W. Ochterski, 
 R. L. Martin, K. Morokuma, V. G. Zakrzewski, G. A. Voth, 
 P. Salvador, J. J. Dannenberg, S. Dapprich, A. D. Daniels, 
 O. Farkas, J. B. Foresman, J. V. Ortiz, J. Cioslowski, 
 and D. J. Fox, Gaussian, Inc., Wallingford CT, 2013.
 
 ******************************************
 Gaussian 09:  IA32W-G09RevD.01 24-Apr-2013
                03-Apr-2024 
 ******************************************
 %chk=C:\Users\GHS Azim Shah\Desktop\Quercitin 16.chk
 -----------------------------------
 # opt b3lyp/6-31g geom=connectivity
 -----------------------------------
 1/14=-1,18=20,19=15,26=3,38=1,57=2/1,3;
 2/9=110,12=2,17=6,18=5,40=1/2;
 3/5=1,6=6,11=2,16=1,25=1,30=1,71=1,74=-5/1,2,3;
 4//1;
 5/5=2,38=5/2;
 6/7=2,8=2,9=2,10=2,28=1/1;
 7//1,2,3,16;
 1/14=-1,18=20,19=15,26=3/3(2);
 2/9=110/2;
 99//99;
 2/9=110/2;
 3/5=1,6=6,11=2,16=1,25=1,30=1,71=1,74=-5/1,2,3;
 4/5=5,16=3,69=1/1;
 5/5=2,38=5/2;
 7//1,2,3,16;
 1/14=-1,18=20,19=15,26=3/3(-5);
 2/9=110/2;
 6/7=2,8=2,9=2,10=2,19=2,28=1/1;
 99/9=1/99;
 ------------
 Quercitin 16
 ------------
 Symbolic Z-matrix:
 Charge =  0 Multiplicity = 1
 O                    -0.3256   -0.8658   -0.1246 
 O                     0.732     2.665    -0.0692 
 O                    -4.4111    1.7247    0.169 
 O                    -2.0405    2.8247    0.0849 
 O                    -4.5541   -3.0185    0.0059 
 O                     4.726    -0.5543    2.0391 
 O                     5.9621   -0.7455   -0.4423 
 C                    -2.3363    0.4858    0.0234 
 C                    -1.6894   -0.7456   -0.0524 
 C                     0.4417    0.2883   -0.1097 
 C                     1.888     0.018    -0.1934 
 C                    -0.0582    1.536    -0.0489 
 C                    -1.5283    1.7149    0.0259 
 C                    -3.7304    0.5474    0.0939 
 C                    -2.4335   -1.9257   -0.0588 
 C                    -3.8256   -1.8685    0.0117 
 C                     2.6365   -0.1435    0.9728 
 C                    -4.4724   -0.6343    0.088 
 C                     2.5093   -0.0766   -1.4389 
 C                     4.0054   -0.3998    0.8936 
 C                     3.8783   -0.3325   -1.5181 
 C                     4.6263   -0.4943   -0.3518 
 H                    -1.9319   -2.8883   -0.1184 
 H                     2.1602   -0.0715    1.9482 
 H                    -5.5576   -0.588     0.1428 
 H                     1.9395    0.0465   -2.3567 
 H                     4.356    -0.4053   -2.4914 
 H                     1.6675    2.4118   -0.1228 
 H                    -3.7963    2.4741    0.1701 
 H                    -5.4988   -2.7937    0.0605 
 H                     5.6637   -0.3751    1.8626 
 H                     6.2712   -1.17      0.3741 
 

 GradGradGradGradGradGradGradGradGradGradGradGradGradGradGradGradGradGrad
 Berny optimization.
 Initialization pass.
                           ----------------------------
                           !    Initial Parameters    !
                           ! (Angstroms and Degrees)  !
 --------------------------                            --------------------------
 ! Name  Definition              Value          Derivative Info.                !
 --------------------------------------------------------------------------------
 ! R1    R(1,9)                  1.371          estimate D2E/DX2                !
 ! R2    R(1,10)                 1.386          estimate D2E/DX2                !
 ! R3    R(2,12)                 1.3782         estimate D2E/DX2                !
 ! R4    R(2,28)                 0.9706         estimate D2E/DX2                !
 ! R5    R(3,14)                 1.362          estimate D2E/DX2                !
 ! R6    R(3,29)                 0.9693         estimate D2E/DX2                !
 ! R7    R(4,13)                 1.2237         estimate D2E/DX2                !
 ! R8    R(5,16)                 1.3613         estimate D2E/DX2                !
 ! R9    R(5,30)                 0.9726         estimate D2E/DX2                !
 ! R10   R(6,20)                 1.3621         estimate D2E/DX2                !
 ! R11   R(6,31)                 0.9708         estimate D2E/DX2                !
 ! R12   R(7,22)                 1.3622         estimate D2E/DX2                !
 ! R13   R(7,32)                 0.9707         estimate D2E/DX2                !
 ! R14   R(8,9)                  1.393          estimate D2E/DX2                !
 ! R15   R(8,13)                 1.4709         estimate D2E/DX2                !
 ! R16   R(8,14)                 1.3972         estimate D2E/DX2                !
 ! R17   R(9,15)                 1.3951         estimate D2E/DX2                !
 ! R18   R(10,11)                1.4737         estimate D2E/DX2                !
 ! R19   R(10,12)                1.3455         estimate D2E/DX2                !
 ! R20   R(11,17)                1.3951         estimate D2E/DX2                !
 ! R21   R(11,19)                1.3951         estimate D2E/DX2                !
 ! R22   R(12,13)                1.4828         estimate D2E/DX2                !
 ! R23   R(14,18)                1.3954         estimate D2E/DX2                !
 ! R24   R(15,16)                1.3951         estimate D2E/DX2                !
 ! R25   R(15,23)                1.0871         estimate D2E/DX2                !
 ! R26   R(16,18)                1.3955         estimate D2E/DX2                !
 ! R27   R(17,20)                1.3949         estimate D2E/DX2                !
 ! R28   R(17,24)                1.0879         estimate D2E/DX2                !
 ! R29   R(18,25)                1.0876         estimate D2E/DX2                !
 ! R30   R(19,21)                1.395          estimate D2E/DX2                !
 ! R31   R(19,26)                1.0873         estimate D2E/DX2                !
 ! R32   R(20,22)                1.3948         estimate D2E/DX2                !
 ! R33   R(21,22)                1.395          estimate D2E/DX2                !
 ! R34   R(21,27)                1.0867         estimate D2E/DX2                !
 ! A1    A(9,1,10)             118.499          estimate D2E/DX2                !
 ! A2    A(12,2,28)            109.8597         estimate D2E/DX2                !
 ! A3    A(14,3,29)            110.57           estimate D2E/DX2                !
 ! A4    A(16,5,30)            108.9225         estimate D2E/DX2                !
 ! A5    A(20,6,31)            109.7032         estimate D2E/DX2                !
 ! A6    A(22,7,32)            109.6955         estimate D2E/DX2                !
 ! A7    A(9,8,13)             118.9238         estimate D2E/DX2                !
 ! A8    A(9,8,14)             120.3348         estimate D2E/DX2                !
 ! A9    A(13,8,14)            120.7413         estimate D2E/DX2                !
 ! A10   A(1,9,8)              122.841          estimate D2E/DX2                !
 ! A11   A(1,9,15)             117.1395         estimate D2E/DX2                !
 ! A12   A(8,9,15)             120.0194         estimate D2E/DX2                !
 ! A13   A(1,10,11)            112.9532         estimate D2E/DX2                !
 ! A14   A(1,10,12)            124.5395         estimate D2E/DX2                !
 ! A15   A(11,10,12)           122.4982         estimate D2E/DX2                !
 ! A16   A(10,11,17)           120.019          estimate D2E/DX2                !
 ! A17   A(10,11,19)           120.0138         estimate D2E/DX2                !
 ! A18   A(17,11,19)           119.9672         estimate D2E/DX2                !
 ! A19   A(2,12,10)            123.0897         estimate D2E/DX2                !
 ! A20   A(2,12,13)            118.0563         estimate D2E/DX2                !
 ! A21   A(10,12,13)           118.8491         estimate D2E/DX2                !
 ! A22   A(4,13,8)             121.8689         estimate D2E/DX2                !
 ! A23   A(4,13,12)            121.7905         estimate D2E/DX2                !
 ! A24   A(8,13,12)            116.3405         estimate D2E/DX2                !
 ! A25   A(3,14,8)             122.653          estimate D2E/DX2                !
 ! A26   A(3,14,18)            117.8078         estimate D2E/DX2                !
 ! A27   A(8,14,18)            119.5393         estimate D2E/DX2                !
 ! A28   A(9,15,16)            119.8224         estimate D2E/DX2                !
 ! A29   A(9,15,23)            120.2095         estimate D2E/DX2                !
 ! A30   A(16,15,23)           119.968          estimate D2E/DX2                !
 ! A31   A(5,16,15)            119.9437         estimate D2E/DX2                !
 ! A32   A(5,16,18)            119.9549         estimate D2E/DX2                !
 ! A33   A(15,16,18)           120.1015         estimate D2E/DX2                !
 ! A34   A(11,17,20)           120.0204         estimate D2E/DX2                !
 ! A35   A(11,17,24)           120.4598         estimate D2E/DX2                !
 ! A36   A(20,17,24)           119.5199         estimate D2E/DX2                !
 ! A37   A(14,18,16)           120.1826         estimate D2E/DX2                !
 ! A38   A(14,18,25)           119.6262         estimate D2E/DX2                !
 ! A39   A(16,18,25)           120.1911         estimate D2E/DX2                !
 ! A40   A(11,19,21)           120.0127         estimate D2E/DX2                !
 ! A41   A(11,19,26)           120.8339         estimate D2E/DX2                !
 ! A42   A(21,19,26)           119.1534         estimate D2E/DX2                !
 ! A43   A(6,20,17)            119.4889         estimate D2E/DX2                !
 ! A44   A(6,20,22)            120.5118         estimate D2E/DX2                !
 ! A45   A(17,20,22)           119.9992         estimate D2E/DX2                !
 ! A46   A(19,21,22)           120.0028         estimate D2E/DX2                !
 ! A47   A(19,21,27)           119.6414         estimate D2E/DX2                !
 ! A48   A(22,21,27)           120.3559         estimate D2E/DX2                !
 ! A49   A(7,22,20)            120.5528         estimate D2E/DX2                !
 ! A50   A(7,22,21)            119.4494         estimate D2E/DX2                !
 ! A51   A(20,22,21)           119.9978         estimate D2E/DX2                !
 ! D1    D(10,1,9,8)             0.5772         estimate D2E/DX2                !
 ! D2    D(10,1,9,15)         -179.5019         estimate D2E/DX2                !
 ! D3    D(9,1,10,11)         -179.973          estimate D2E/DX2                !
 ! D4    D(9,1,10,12)           -1.0505         estimate D2E/DX2                !
 ! D5    D(28,2,12,10)          -0.5821         estimate D2E/DX2                !
 ! D6    D(28,2,12,13)        -179.7658         estimate D2E/DX2                !
 ! D7    D(29,3,14,8)           -0.2934         estimate D2E/DX2                !
 ! D8    D(29,3,14,18)         179.7233         estimate D2E/DX2                !
 ! D9    D(30,5,16,15)         179.9982         estimate D2E/DX2                !
 ! D10   D(30,5,16,18)          -0.0089         estimate D2E/DX2                !
 ! D11   D(31,6,20,17)        -157.714          estimate D2E/DX2                !
 ! D12   D(31,6,20,22)          22.2016         estimate D2E/DX2                !
 ! D13   D(32,7,22,20)          22.1587         estimate D2E/DX2                !
 ! D14   D(32,7,22,21)        -157.7775         estimate D2E/DX2                !
 ! D15   D(13,8,9,1)             0.0326         estimate D2E/DX2                !
 ! D16   D(13,8,9,15)         -179.8861         estimate D2E/DX2                !
 ! D17   D(14,8,9,1)           179.9461         estimate D2E/DX2                !
 ! D18   D(14,8,9,15)            0.0274         estimate D2E/DX2                !
 ! D19   D(9,8,13,4)           179.6835         estimate D2E/DX2                !
 ! D20   D(9,8,13,12)           -0.2353         estimate D2E/DX2                !
 ! D21   D(14,8,13,4)           -0.2297         estimate D2E/DX2                !
 ! D22   D(14,8,13,12)         179.8515         estimate D2E/DX2                !
 ! D23   D(9,8,14,3)          -179.9792         estimate D2E/DX2                !
 ! D24   D(9,8,14,18)            0.0038         estimate D2E/DX2                !
 ! D25   D(13,8,14,3)           -0.0672         estimate D2E/DX2                !
 ! D26   D(13,8,14,18)         179.9158         estimate D2E/DX2                !
 ! D27   D(1,9,15,16)         -179.9626         estimate D2E/DX2                !
 ! D28   D(1,9,15,23)            0.0436         estimate D2E/DX2                !
 ! D29   D(8,9,15,16)           -0.0394         estimate D2E/DX2                !
 ! D30   D(8,9,15,23)          179.9668         estimate D2E/DX2                !
 ! D31   D(1,10,11,17)         -91.0431         estimate D2E/DX2                !
 ! D32   D(1,10,11,19)          88.9523         estimate D2E/DX2                !
 ! D33   D(12,10,11,17)         90.0092         estimate D2E/DX2                !
 ! D34   D(12,10,11,19)        -89.9953         estimate D2E/DX2                !
 ! D35   D(1,10,12,2)         -178.3372         estimate D2E/DX2                !
 ! D36   D(1,10,12,13)           0.8404         estimate D2E/DX2                !
 ! D37   D(11,10,12,2)           0.4864         estimate D2E/DX2                !
 ! D38   D(11,10,12,13)        179.664          estimate D2E/DX2                !
 ! D39   D(10,11,17,20)        179.9783         estimate D2E/DX2                !
 ! D40   D(10,11,17,24)          0.0048         estimate D2E/DX2                !
 ! D41   D(19,11,17,20)         -0.0171         estimate D2E/DX2                !
 ! D42   D(19,11,17,24)       -179.9907         estimate D2E/DX2                !
 ! D43   D(10,11,19,21)       -179.9978         estimate D2E/DX2                !
 ! D44   D(10,11,19,26)         -0.0182         estimate D2E/DX2                !
 ! D45   D(17,11,19,21)         -0.0024         estimate D2E/DX2                !
 ! D46   D(17,11,19,26)        179.9772         estimate D2E/DX2                !
 ! D47   D(2,12,13,4)           -0.8758         estimate D2E/DX2                !
 ! D48   D(2,12,13,8)          179.0431         estimate D2E/DX2                !
 ! D49   D(10,12,13,4)         179.905          estimate D2E/DX2                !
 ! D50   D(10,12,13,8)          -0.1761         estimate D2E/DX2                !
 ! D51   D(3,14,18,16)         179.9608         estimate D2E/DX2                !
 ! D52   D(3,14,18,25)          -0.015          estimate D2E/DX2                !
 ! D53   D(8,14,18,16)          -0.023          estimate D2E/DX2                !
 ! D54   D(8,14,18,25)        -179.9988         estimate D2E/DX2                !
 ! D55   D(9,15,16,5)         -179.9869         estimate D2E/DX2                !
 ! D56   D(9,15,16,18)           0.0203         estimate D2E/DX2                !
 ! D57   D(23,15,16,5)           0.0069         estimate D2E/DX2                !
 ! D58   D(23,15,16,18)       -179.9859         estimate D2E/DX2                !
 ! D59   D(5,16,18,14)        -179.9819         estimate D2E/DX2                !
 ! D60   D(5,16,18,25)          -0.0062         estimate D2E/DX2                !
 ! D61   D(15,16,18,14)          0.011          estimate D2E/DX2                !
 ! D62   D(15,16,18,25)        179.9867         estimate D2E/DX2                !
 ! D63   D(11,17,20,6)         179.9344         estimate D2E/DX2                !
 ! D64   D(11,17,20,22)          0.0184         estimate D2E/DX2                !
 ! D65   D(24,17,20,6)          -0.0918         estimate D2E/DX2                !
 ! D66   D(24,17,20,22)        179.9922         estimate D2E/DX2                !
 ! D67   D(11,19,21,22)          0.0207         estimate D2E/DX2                !
 ! D68   D(11,19,21,27)        179.9795         estimate D2E/DX2                !
 ! D69   D(26,19,21,22)       -179.9593         estimate D2E/DX2                !
 ! D70   D(26,19,21,27)         -0.0004         estimate D2E/DX2                !
 ! D71   D(6,20,22,7)            0.1489         estimate D2E/DX2                !
 ! D72   D(6,20,22,21)        -179.9152         estimate D2E/DX2                !
 ! D73   D(17,20,22,7)        -179.9359         estimate D2E/DX2                !
 ! D74   D(17,20,22,21)         -0.0001         estimate D2E/DX2                !
 ! D75   D(19,21,22,7)         179.9171         estimate D2E/DX2                !
 ! D76   D(19,21,22,20)         -0.0194         estimate D2E/DX2                !
 ! D77   D(27,21,22,7)          -0.0414         estimate D2E/DX2                !
 ! D78   D(27,21,22,20)       -179.978          estimate D2E/DX2                !
 --------------------------------------------------------------------------------
 Trust Radius=3.00D-01 FncErr=1.00D-07 GrdErr=1.00D-06
 Number of steps in this run=    173 maximum allowed number of steps=    192.
 GradGradGradGradGradGradGradGradGradGradGradGradGradGradGradGradGradGrad

                          Input orientation:                          
 ---------------------------------------------------------------------
 Center     Atomic      Atomic             Coordinates (Angstroms)
 Number     Number       Type             X           Y           Z
 ---------------------------------------------------------------------
      1          8           0       -0.325600   -0.865800   -0.124600
      2          8           0        0.732000    2.665000   -0.069200
      3          8           0       -4.411100    1.724700    0.169000
      4          8           0       -2.040500    2.824700    0.084900
      5          8           0       -4.554100   -3.018500    0.005900
      6          8           0        4.726000   -0.554300    2.039100
      7          8           0        5.962100   -0.745500   -0.442300
      8          6           0       -2.336300    0.485800    0.023400
      9          6           0       -1.689400   -0.745600   -0.052400
     10          6           0        0.441700    0.288300   -0.109700
     11          6           0        1.888000    0.018000   -0.193400
     12          6           0       -0.058200    1.536000   -0.048900
     13          6           0       -1.528300    1.714900    0.025900
     14          6           0       -3.730400    0.547400    0.093900
     15          6           0       -2.433500   -1.925700   -0.058800
     16          6           0       -3.825600   -1.868500    0.011700
     17          6           0        2.636500   -0.143500    0.972800
     18          6           0       -4.472400   -0.634300    0.088000
     19          6           0        2.509300   -0.076600   -1.438900
     20          6           0        4.005400   -0.399800    0.893600
     21          6           0        3.878300   -0.332500   -1.518100
     22          6           0        4.626300   -0.494300   -0.351800
     23          1           0       -1.931900   -2.888300   -0.118400
     24          1           0        2.160200   -0.071500    1.948200
     25          1           0       -5.557600   -0.588000    0.142800
     26          1           0        1.939500    0.046500   -2.356700
     27          1           0        4.356000   -0.405300   -2.491400
     28          1           0        1.667500    2.411800   -0.122800
     29          1           0       -3.796300    2.474100    0.170100
     30          1           0       -5.498800   -2.793700    0.060500
     31          1           0        5.663700   -0.375100    1.862600
     32          1           0        6.271200   -1.170000    0.374100
 ---------------------------------------------------------------------
                    Distance matrix (angstroms):
                    1          2          3          4          5
     1  O    0.000000
     2  O    3.686209   0.000000
     3  O    4.846463   5.233773   0.000000
     4  O    4.074870   2.781368   2.614731   0.000000
     5  O    4.746721   7.762130   4.748157   6.361400   0.000000
     6  O    5.504298   5.546247   9.600922   7.811662   9.814603
     7  O    6.296870   6.254971  10.680770   8.778717  10.768374
     8  C    2.427270   3.764565   2.420923   2.358333   4.147175
     9  C    1.370989   4.182780   3.682262   3.590148   3.657319
    10  C    1.385972   2.394706   5.068588   3.554224   5.992187
    11  C    2.384504   2.891085   6.536270   4.836127   7.124655
    12  C    2.417825   1.378212   4.362434   2.368156   6.399968
    13  C    2.851166   2.453709   2.886366   1.223718   5.617913
    14  C    3.692904   4.942049   1.361994   2.835831   3.660856
    15  C    2.360288   5.576291   4.157910   4.768794   2.386492
    16  C    3.643348   6.428910   3.643987   5.021759   1.361340
    17  C    3.240377   3.549726   7.335184   5.610072   7.804182
    18  C    4.158695   6.164079   2.361186   4.228336   2.387012
    19  C    3.222868   3.542773   7.329527   5.607155   7.786774
    20  C    4.473416   4.586407   8.710684   6.899587   8.995034
    21  C    4.460832   4.580777   8.705891   6.897080   8.980119
    22  C    4.971011   5.022610   9.320397   7.460073   9.527816
    23  H    2.582778   6.159377   5.244883   5.717648   2.628371
    24  H    3.332659   3.687559   7.040871   5.431919   7.585457
    25  H    5.246189   7.084209   2.581420   4.901007   2.633075
    26  H    3.308359   3.680660   7.037445   5.433250   7.559295
    27  H    5.266040   5.331714   9.406204   7.614817   9.615363
    28  H    3.836028   0.970641   6.124266   3.736695   8.259118
    29  H    4.825716   4.538635   0.969320   1.792488   5.547060
    30  H    5.523863   8.284751   4.648742   6.597488   0.972612
    31  H    6.329413   6.107023  10.429719   8.529574  10.716265
    32  H    6.622613   6.751776  11.069457   9.226355  10.988159
                    6          7          8          9         10
     6  O    0.000000
     7  O    2.778821   0.000000
     8  C    7.417610   8.402168   0.000000
     9  C    6.750431   7.661428   1.393044   0.000000
    10  C    4.866471   5.626205   2.788190   2.369350   0.000000
    11  C    3.655930   4.152490   4.255649   3.660704   1.473720
    12  C    5.622959   6.450118   2.509559   2.804732   1.345493
    13  C    6.951152   7.898030   1.470903   2.467011   2.436078
    14  C    8.746899   9.793041   1.397240   2.420523   4.185093
    15  C    7.585536   8.486816   2.414858   1.395121   3.629210
    16  C    8.886357   9.862369   2.785836   2.414200   4.782925
    17  C    2.381546   3.663950   5.101580   4.486309   2.485036
    18  C    9.403391  10.448558   2.412824   2.788761   5.003864
    19  C    4.151920   3.655471   5.092588   4.472027   2.484933
    20  C    1.362096   2.394329   6.462097   5.783186   3.765641
    21  C    3.663531   2.381205   6.455005   5.772193   3.765528
    22  C    2.393730   1.362224   7.041248   6.327785   4.264030
    23  H    7.377669   8.186070   3.401205   2.157389   3.965456
    24  H    2.612410   4.541278   4.922799   4.390471   2.705116
    25  H   10.457032  11.535625   3.397658   3.876327   6.068217
    26  H    5.239141   4.524765   4.913281   4.371057   2.711251
    27  H    4.548025   2.625663   7.204523   6.527740   4.634147
    28  H    4.777655   5.339870   4.445364   4.609003   2.451940
    29  H    9.235473  10.294038   2.471125   3.854219   4.776678
    30  H   10.652526  11.653333   4.556084   4.326545   6.694567
    31  H    0.970848   2.353466   8.253715   7.607403   5.621330
    32  H    2.353498   0.970697   8.772327   7.983306   6.028580
                   11         12         13         14         15
    11  C    0.000000
    12  C    2.472428   0.000000
    13  C    3.820820   1.482833   0.000000
    14  C    5.650595   3.805624   2.493376   0.000000
    15  C    4.740406   4.198275   3.752403   2.796693   0.000000
    16  C    6.020479   5.078149   4.256588   2.419172   1.395057
    17  C    1.395119   3.335566   4.657878   6.464304   5.472233
    18  C    6.399951   4.920783   3.767004   1.395354   2.417928
    19  C    1.395075   3.335361   4.653743   6.455440   5.454825
    20  C    2.416508   4.598747   5.987211   7.834495   6.685422
    21  C    2.416397   4.598464   5.983904   7.827202   6.671331
    22  C    2.790310   5.114529   6.549986   8.433162   7.209406
    23  H    4.800400   4.805207   4.623112   3.883775   1.087085
    24  H    2.160684   3.390245   4.526753   6.206499   5.344922
    25  H    7.477782   5.898434   4.642443   2.151786   3.404421
    26  H    2.164101   3.396374   4.526144   6.197105   5.319121
    27  H    3.398678   5.405517   6.742183   8.542908   7.370649
    28  H    2.404970   1.936628   3.274281   5.714917   5.969607
    29  H    6.202889   3.860231   2.396039   1.929332   4.611709
    30  H    7.907903   6.954020   6.007790   3.780384   3.188059
    31  H    4.317126   6.328213   7.711448   9.603563   8.465269
    32  H    4.576663   6.896569   8.323226  10.151846   8.748159
                   16         17         18         19         20
    16  C    0.000000
    17  C    6.757076   0.000000
    18  C    1.395500   7.180544   0.000000
    19  C    6.741373   2.415979   7.168444   0.000000
    20  C    8.016195   1.394937   8.519218   2.789862   0.000000
    21  C    8.003103   2.789690   8.509103   1.394962   2.415984
    22  C    8.570599   2.415974   9.110399   2.416185   1.394800
    23  H    2.154766   5.440122   3.402537   5.419745   6.516771
    24  H    6.542862   1.087865   6.911474   3.405047   2.150517
    25  H    2.157937   8.248015   1.087569   8.236394   9.594274
    26  H    6.520193   3.406975   6.895833   1.087282   3.877058
    27  H    8.680152   3.876326   9.200347   2.150837   3.403113
    28  H    6.965142   2.944293   6.857225   2.938176   3.795252
    29  H    4.345587   6.991214   3.182138   6.989674   8.345614
    30  H    1.912583   8.604589   2.391080   8.588393   9.836393
    31  H    9.782785   3.163751  10.293537   4.575942   1.920815
    32  H   10.127419   3.824028  10.760751   4.316756   2.448865
                   21         22         23         24         25
    21  C    0.000000
    22  C    1.394969   0.000000
    23  H    6.499977   6.985392   0.000000
    24  H    3.877528   3.398589   5.380565   0.000000
    25  H    9.584366  10.196334   4.301779   7.942964   0.000000
    26  H    2.146121   3.395730   5.348904   4.312168   7.928215
    27  H    1.086651   2.158442   7.164782   4.964172  10.259233
    28  H    3.790209   4.153596   6.406775   3.270867   7.827606
    29  H    8.344250   8.945612   5.684589   6.717262   3.532617
    30  H    9.822397  10.391096   3.572636   8.344703   2.208018
    31  H    3.823428   2.448260   8.242189   3.517671  11.354321
    32  H    3.163510   1.920728   8.395592   4.537049  11.845368
                   26         27         28         29         30
    26  H    0.000000
    27  H    2.462060   0.000000
    28  H    3.264803   4.557889   0.000000
    29  H    6.721411   9.046244   5.472000   0.000000
    30  H    8.320931  10.456277   8.859271   5.537169   0.000000
    31  H    5.643572   4.546241   5.261011  10.023677  11.562811
    32  H    5.263152   3.530417   5.854080  10.708671  11.885607
                   31         32
    31  H    0.000000
    32  H    1.793476   0.000000
 Stoichiometry    C15H10O7
 Framework group  C1[X(C15H10O7)]
 Deg. of freedom    90
 Full point group                 C1      NOp   1
 Largest Abelian subgroup         C1      NOp   1
 Largest concise Abelian subgroup C1      NOp   1
                         Standard orientation:                         
 ---------------------------------------------------------------------
 Center     Atomic      Atomic             Coordinates (Angstroms)
 Number     Number       Type             X           Y           Z
 ---------------------------------------------------------------------
      1          8           0       -0.360699   -0.870142   -0.143049
      2          8           0        0.693887    2.661478   -0.082671
      3          8           0       -4.446536    1.715319    0.187901
      4          8           0       -2.077628    2.817926    0.091203
      5          8           0       -4.586135   -3.027422    0.009258
      6          8           0        4.705488   -0.561228    1.986649
      7          8           0        5.924528   -0.742581   -0.503913
      8          6           0       -2.371614    0.478966    0.023600
      9          6           0       -1.724080   -0.751529   -0.060976
     10          6           0        0.405583    0.284650   -0.129445
     11          6           0        1.851525    0.016059   -0.224112
     12          6           0       -0.095074    1.531641   -0.060830
     13          6           0       -1.564790    1.708840    0.024784
     14          6           0       -3.765250    0.538955    0.103979
     15          6           0       -2.467079   -1.932328   -0.066332
     16          6           0       -3.858711   -1.876736    0.014017
     17          6           0        2.608250   -0.148765    0.936300
     18          6           0       -4.506144   -0.643443    0.099103
     19          6           0        2.464261   -0.073597   -1.474212
     20          6           0        3.976812   -0.403448    0.846718
     21          6           0        3.832922   -0.327879   -1.563793
     22          6           0        4.589149   -0.493005   -0.403279
     23          1           0       -1.964986   -2.894223   -0.132764
     24          1           0        2.138659   -0.080627    1.915224
     25          1           0       -5.590982   -0.598397    0.161586
     26          1           0        1.887991    0.052138   -2.387605
     27          1           0        4.303929   -0.396824   -2.540630
     28          1           0        1.629234    2.409382   -0.143638
     29          1           0       -3.832459    2.465313    0.187352
     30          1           0       -5.530648   -2.803738    0.071190
     31          1           0        5.641770   -0.380497    1.804278
     32          1           0        6.239689   -1.169616    0.308839
 ---------------------------------------------------------------------
 Rotational constants (GHZ):      0.6078269      0.1400357      0.1229795
 Standard basis: 6-31G (6D, 7F)
 There are   218 symmetry adapted cartesian basis functions of A   symmetry.
 There are   218 symmetry adapted basis functions of A   symmetry.
   218 basis functions,   524 primitive gaussians,   218 cartesian basis functions
    78 alpha electrons       78 beta electrons
       nuclear repulsion energy      1715.6819972744 Hartrees.
 NAtoms=   32 NActive=   32 NUniq=   32 SFac= 1.00D+00 NAtFMM=   60 NAOKFM=F Big=F
 Integral buffers will be    262144 words long.
 Raffenetti 2 integral format.
 Two-electron integral symmetry is turned on.
 One-electron integrals computed using PRISM.
 NBasis=   218 RedAO= T EigKep=  4.82D-04  NBF=   218
 NBsUse=   218 1.00D-06 EigRej= -1.00D+00 NBFU=   218
 ExpMin= 1.61D-01 ExpMax= 5.48D+03 ExpMxC= 8.25D+02 IAcc=1 IRadAn=         1 AccDes= 0.00D+00
 Harris functional with IExCor=  402 and IRadAn=       1 diagonalized for initial guess.
 HarFok:  IExCor=  402 AccDes= 0.00D+00 IRadAn=         1 IDoV= 1 UseB2=F ITyADJ=14
 ICtDFT=  3500011 ScaDFX=  1.000000  1.000000  1.000000  1.000000
 FoFCou: FMM=F IPFlag=           0 FMFlag=      100000 FMFlg1=           0
         NFxFlg=           0 DoJE=T BraDBF=F KetDBF=T FulRan=T
         wScrn=  0.000000 ICntrl=     500 IOpCl=  0 I1Cent=   200000004 NGrid=           0
         NMat0=    1 NMatS0=      1 NMatT0=    0 NMatD0=    1 NMtDS0=    0 NMtDT0=    0
 Petite list used in FoFCou.
 Requested convergence on RMS density matrix=1.00D-08 within 128 cycles.
 Requested convergence on MAX density matrix=1.00D-06.
 Requested convergence on             energy=1.00D-06.
 No special actions if energy rises.
 Integral accuracy reduced to 1.0D-05 until final iterations.
 Initial convergence to 1.0D-05 achieved.  Increase integral accuracy.
 SCF Done:  E(RB3LYP) =  -1103.80992427     A.U. after   16 cycles
            NFock= 16  Conv=0.85D-08     -V/T= 2.0047

 **********************************************************************

            Population analysis using the SCF density.

 **********************************************************************

 Orbital symmetries:
       Occupied  (A) (A) (A) (A) (A) (A) (A) (A) (A) (A) (A) (A)
                 (A) (A) (A) (A) (A) (A) (A) (A) (A) (A) (A) (A)
                 (A) (A) (A) (A) (A) (A) (A) (A) (A) (A) (A) (A)
                 (A) (A) (A) (A) (A) (A) (A) (A) (A) (A) (A) (A)
                 (A) (A) (A) (A) (A) (A) (A) (A) (A) (A) (A) (A)
                 (A) (A) (A) (A) (A) (A) (A) (A) (A) (A) (A) (A)
                 (A) (A) (A) (A) (A) (A)
       Virtual   (A) (A) (A) (A) (A) (A) (A) (A) (A) (A) (A) (A)
                 (A) (A) (A) (A) (A) (A) (A) (A) (A) (A) (A) (A)
                 (A) (A) (A) (A) (A) (A) (A) (A) (A) (A) (A) (A)
                 (A) (A) (A) (A) (A) (A) (A) (A) (A) (A) (A) (A)
                 (A) (A) (A) (A) (A) (A) (A) (A) (A) (A) (A) (A)
                 (A) (A) (A) (A) (A) (A) (A) (A) (A) (A) (A) (A)
                 (A) (A) (A) (A) (A) (A) (A) (A) (A) (A) (A) (A)
                 (A) (A) (A) (A) (A) (A) (A) (A) (A) (A) (A) (A)
                 (A) (A) (A) (A) (A) (A) (A) (A) (A) (A) (A) (A)
                 (A) (A) (A) (A) (A) (A) (A) (A) (A) (A) (A) (A)
                 (A) (A) (A) (A) (A) (A) (A) (A) (A) (A) (A) (A)
                 (A) (A) (A) (A) (A) (A) (A) (A)
 The electronic state is 1-A.
 Alpha  occ. eigenvalues --  -19.23106 -19.21198 -19.21092 -19.19037 -19.18492
 Alpha  occ. eigenvalues --  -19.16425 -19.13831 -10.28930 -10.27944 -10.27882
 Alpha  occ. eigenvalues --  -10.27814 -10.27706 -10.27246 -10.27209 -10.26808
 Alpha  occ. eigenvalues --  -10.22445 -10.21767 -10.21446 -10.21390 -10.20858
 Alpha  occ. eigenvalues --  -10.19334 -10.19227  -1.13179  -1.13021  -1.09642
 Alpha  occ. eigenvalues --   -1.09097  -1.08655  -1.07478  -1.05332  -0.89562
 Alpha  occ. eigenvalues --   -0.87802  -0.82930  -0.79547  -0.78049  -0.76893
 Alpha  occ. eigenvalues --   -0.75762  -0.69370  -0.66991  -0.65513  -0.64288
 Alpha  occ. eigenvalues --   -0.63317  -0.61646  -0.60160  -0.58553  -0.56752
 Alpha  occ. eigenvalues --   -0.55346  -0.53607  -0.51542  -0.50571  -0.49669
 Alpha  occ. eigenvalues --   -0.48891  -0.47588  -0.47099  -0.45999  -0.45072
 Alpha  occ. eigenvalues --   -0.43132  -0.43086  -0.42310  -0.42119  -0.41588
 Alpha  occ. eigenvalues --   -0.41301  -0.40790  -0.40188  -0.40065  -0.39512
 Alpha  occ. eigenvalues --   -0.37275  -0.36842  -0.36794  -0.36413  -0.35881
 Alpha  occ. eigenvalues --   -0.34909  -0.31459  -0.27084  -0.26140  -0.25453
 Alpha  occ. eigenvalues --   -0.24804  -0.24426  -0.21994
 Alpha virt. eigenvalues --   -0.05558  -0.02977  -0.02093  -0.01245  -0.00593
 Alpha virt. eigenvalues --    0.01285   0.05245   0.06956   0.08722   0.09081
 Alpha virt. eigenvalues --    0.09871   0.11509   0.11690   0.13458   0.14335
 Alpha virt. eigenvalues --    0.14917   0.15621   0.16160   0.18530   0.19356
 Alpha virt. eigenvalues --    0.19428   0.21523   0.24086   0.24628   0.25808
 Alpha virt. eigenvalues --    0.27557   0.28100   0.29112   0.30919   0.31887
 Alpha virt. eigenvalues --    0.32641   0.35436   0.36230   0.37350   0.39395
 Alpha virt. eigenvalues --    0.41717   0.42848   0.44517   0.47553   0.48271
 Alpha virt. eigenvalues --    0.49085   0.49953   0.50546   0.50993   0.54260
 Alpha virt. eigenvalues --    0.55121   0.55898   0.56470   0.56588   0.57126
 Alpha virt. eigenvalues --    0.58225   0.58916   0.59175   0.60003   0.60309
 Alpha virt. eigenvalues --    0.60713   0.62273   0.62774   0.63202   0.63553
 Alpha virt. eigenvalues --    0.63722   0.64106   0.64252   0.64970   0.65546
 Alpha virt. eigenvalues --    0.67809   0.68804   0.68905   0.71286   0.73521
 Alpha virt. eigenvalues --    0.74547   0.75209   0.75456   0.76670   0.77720
 Alpha virt. eigenvalues --    0.78134   0.78608   0.80691   0.82271   0.82968
 Alpha virt. eigenvalues --    0.85104   0.86009   0.86451   0.87107   0.87764
 Alpha virt. eigenvalues --    0.88446   0.89004   0.91980   0.93802   0.94981
 Alpha virt. eigenvalues --    0.95115   0.95685   0.97149   0.98525   0.99097
 Alpha virt. eigenvalues --    1.00263   1.01846   1.02908   1.03056   1.03630
 Alpha virt. eigenvalues --    1.05007   1.06215   1.07974   1.10107   1.10589
 Alpha virt. eigenvalues --    1.12043   1.13444   1.14210   1.15481   1.16571
 Alpha virt. eigenvalues --    1.17716   1.19156   1.20457   1.22747   1.23240
 Alpha virt. eigenvalues --    1.25330   1.26619   1.28427   1.29779   1.31359
 Alpha virt. eigenvalues --    1.32858   1.34945   1.37777   1.40182   1.43176
 Alpha virt. eigenvalues --    1.45049   1.45512   1.49964   1.53216   1.57062
 Alpha virt. eigenvalues --    1.76704   1.79241   1.83765   1.89126   1.96614
 Alpha virt. eigenvalues --    2.04851   2.06921   2.13812   2.17291   2.25701
          Condensed to atoms (all electrons):
               1          2          3          4          5          6
     1  O    8.347681   0.001251  -0.000007   0.000059  -0.000009   0.000000
     2  O    0.001251   8.196212   0.000000   0.004807   0.000000   0.000000
     3  O   -0.000007   0.000000   8.256540  -0.031798  -0.000012   0.000000
     4  O    0.000059   0.004807  -0.031798   8.089896   0.000000   0.000000
     5  O   -0.000009   0.000000  -0.000012   0.000000   8.248680   0.000000
     6  O    0.000000   0.000000   0.000000   0.000000   0.000000   8.267966
     7  O    0.000000   0.000000   0.000000   0.000000   0.000000  -0.012081
     8  C   -0.087005   0.002683  -0.098329  -0.150020   0.000134   0.000000
     9  C    0.222377   0.000446   0.002421   0.003176   0.003415   0.000000
    10  C    0.236585  -0.111042  -0.000016   0.005226   0.000000  -0.000088
    11  C   -0.077956  -0.006127   0.000000  -0.000049   0.000000   0.003366
    12  C   -0.049565   0.309829  -0.000310  -0.105576   0.000000  -0.000001
    13  C   -0.009522  -0.054136  -0.018086   0.569468  -0.000003   0.000000
    14  C    0.001652  -0.000045   0.326554   0.000896   0.006846   0.000000
    15  C   -0.047172   0.000002   0.000409   0.000030  -0.054497   0.000000
    16  C    0.003166   0.000000   0.002446  -0.000047   0.247781   0.000000
    17  C    0.001214  -0.001263   0.000000   0.000000   0.000000  -0.051341
    18  C    0.000475   0.000000  -0.060224   0.000673  -0.085896   0.000000
    19  C    0.001508  -0.001267   0.000000   0.000000   0.000000   0.000329
    20  C    0.000055  -0.000028   0.000000   0.000000   0.000000   0.251983
    21  C    0.000075  -0.000032   0.000000   0.000000   0.000000   0.003780
    22  C   -0.000002   0.000015   0.000000   0.000000   0.000000  -0.112927
    23  H   -0.001304   0.000000   0.000002   0.000001  -0.002343   0.000000
    24  H    0.000078  -0.000017   0.000000   0.000000   0.000000  -0.001691
    25  H    0.000002   0.000000  -0.000635   0.000010  -0.007145   0.000000
    26  H    0.000079  -0.000029   0.000000   0.000000   0.000000   0.000002
    27  H    0.000000   0.000000   0.000000   0.000000   0.000000  -0.000049
    28  H    0.000151   0.241804   0.000000  -0.000383   0.000000   0.000000
    29  H    0.000001  -0.000001   0.233205   0.067299   0.000001   0.000000
    30  H    0.000001   0.000000  -0.000006   0.000000   0.252951   0.000000
    31  H    0.000000   0.000000   0.000000   0.000000   0.000000   0.237822
    32  H    0.000000   0.000000   0.000000   0.000000   0.000000   0.013073
               7          8          9         10         11         12
     1  O    0.000000  -0.087005   0.222377   0.236585  -0.077956  -0.049565
     2  O    0.000000   0.002683   0.000446  -0.111042  -0.006127   0.309829
     3  O    0.000000  -0.098329   0.002421  -0.000016   0.000000  -0.000310
     4  O    0.000000  -0.150020   0.003176   0.005226  -0.000049  -0.105576
     5  O    0.000000   0.000134   0.003415   0.000000   0.000000   0.000000
     6  O   -0.012081   0.000000   0.000000  -0.000088   0.003366  -0.000001
     7  O    8.264600   0.000000   0.000000  -0.000001  -0.000216   0.000000
     8  C    0.000000   6.183442   0.210499   0.014771   0.000630  -0.226070
     9  C    0.000000   0.210499   4.960091  -0.035699   0.003105  -0.001597
    10  C   -0.000001   0.014771  -0.035699   5.504536   0.271668   0.154448
    11  C   -0.000216   0.000630   0.003105   0.271668   5.098123  -0.079556
    12  C    0.000000  -0.226070  -0.001597   0.154448  -0.079556   5.672701
    13  C    0.000000   0.122098  -0.023991  -0.124559   0.005995   0.066940
    14  C    0.000000   0.178619   0.007432   0.002309   0.000014   0.007720
    15  C    0.000000  -0.090265   0.473147   0.001335   0.000002   0.001457
    16  C    0.000000  -0.025334  -0.010952   0.000068   0.000005  -0.000178
    17  C    0.004762   0.000000   0.000190  -0.031720   0.486470  -0.001409
    18  C    0.000000  -0.127013  -0.020420   0.000029   0.000000  -0.000225
    19  C    0.004136   0.000001   0.000151  -0.034119   0.511402  -0.003026
    20  C   -0.111959   0.000000   0.000004   0.007780  -0.023728   0.000051
    21  C   -0.058017   0.000000   0.000003   0.006318  -0.049639   0.000038
    22  C    0.259310   0.000000   0.000001   0.001411  -0.023271   0.000030
    23  H    0.000000   0.007452  -0.029341   0.000121  -0.000024   0.000044
    24  H   -0.000044   0.000001  -0.000001  -0.003619  -0.040123   0.000463
    25  H    0.000000   0.009683   0.000455  -0.000001   0.000000   0.000003
    26  H   -0.000053  -0.000001  -0.000004  -0.003720  -0.039685   0.000286
    27  H   -0.001897   0.000000   0.000000  -0.000226   0.004083  -0.000001
    28  H    0.000000  -0.000256   0.000037  -0.022547   0.020455  -0.024443
    29  H    0.000000  -0.018862   0.000261  -0.000100   0.000000   0.002297
    30  H    0.000000   0.000015  -0.000209   0.000000   0.000000   0.000000
    31  H    0.013114   0.000000   0.000000   0.000002  -0.000171   0.000000
    32  H    0.237917   0.000000   0.000000   0.000000  -0.000086   0.000000
              13         14         15         16         17         18
     1  O   -0.009522   0.001652  -0.047172   0.003166   0.001214   0.000475
     2  O   -0.054136  -0.000045   0.000002   0.000000  -0.001263   0.000000
     3  O   -0.018086   0.326554   0.000409   0.002446   0.000000  -0.060224
     4  O    0.569468   0.000896   0.000030  -0.000047   0.000000   0.000673
     5  O   -0.000003   0.006846  -0.054497   0.247781   0.000000  -0.085896
     6  O    0.000000   0.000000   0.000000   0.000000  -0.051341   0.000000
     7  O    0.000000   0.000000   0.000000   0.000000   0.004762   0.000000
     8  C    0.122098   0.178619  -0.090265  -0.025334   0.000000  -0.127013
     9  C   -0.023991   0.007432   0.473147  -0.010952   0.000190  -0.020420
    10  C   -0.124559   0.002309   0.001335   0.000068  -0.031720   0.000029
    11  C    0.005995   0.000014   0.000002   0.000005   0.486470   0.000000
    12  C    0.066940   0.007720   0.001457  -0.000178  -0.001409  -0.000225
    13  C    5.258143  -0.084257   0.008935  -0.000415  -0.000056   0.008744
    14  C   -0.084257   5.020884  -0.027330   0.021337   0.000000   0.359382
    15  C    0.008935  -0.027330   5.162924   0.459207  -0.000004  -0.111152
    16  C   -0.000415   0.021337   0.459207   4.774042   0.000000   0.376661
    17  C   -0.000056   0.000000  -0.000004   0.000000   5.086031   0.000000
    18  C    0.008744   0.359382  -0.111152   0.376661   0.000000   5.463357
    19  C   -0.000045   0.000000  -0.000003   0.000000  -0.063027   0.000000
    20  C    0.000000   0.000000   0.000000   0.000000   0.389770   0.000000
    21  C    0.000001   0.000000   0.000000   0.000000  -0.024278   0.000000
    22  C    0.000000   0.000000   0.000000   0.000000  -0.081944   0.000000
    23  H   -0.000077  -0.000192   0.340411  -0.031946   0.000001   0.006196
    24  H   -0.000007   0.000000   0.000003   0.000000   0.347637   0.000000
    25  H   -0.000089  -0.007850   0.003544  -0.059629   0.000000   0.338159
    26  H    0.000001   0.000000   0.000003   0.000000   0.004139   0.000000
    27  H    0.000000   0.000000   0.000000   0.000000   0.000635   0.000000
    28  H    0.009684  -0.000001   0.000001   0.000000   0.002439   0.000000
    29  H   -0.000124  -0.026490   0.000020  -0.000093   0.000000   0.005152
    30  H    0.000000   0.001022   0.008579  -0.038753   0.000000  -0.006532
    31  H    0.000000   0.000000   0.000000   0.000000   0.008670   0.000000
    32  H    0.000000   0.000000   0.000000   0.000000   0.001406   0.000000
              19         20         21         22         23         24
     1  O    0.001508   0.000055   0.000075  -0.000002  -0.001304   0.000078
     2  O   -0.001267  -0.000028  -0.000032   0.000015   0.000000  -0.000017
     3  O    0.000000   0.000000   0.000000   0.000000   0.000002   0.000000
     4  O    0.000000   0.000000   0.000000   0.000000   0.000001   0.000000
     5  O    0.000000   0.000000   0.000000   0.000000  -0.002343   0.000000
     6  O    0.000329   0.251983   0.003780  -0.112927   0.000000  -0.001691
     7  O    0.004136  -0.111959  -0.058017   0.259310   0.000000  -0.000044
     8  C    0.000001   0.000000   0.000000   0.000000   0.007452   0.000001
     9  C    0.000151   0.000004   0.000003   0.000001  -0.029341  -0.000001
    10  C   -0.034119   0.007780   0.006318   0.001411   0.000121  -0.003619
    11  C    0.511402  -0.023728  -0.049639  -0.023271  -0.000024  -0.040123
    12  C   -0.003026   0.000051   0.000038   0.000030   0.000044   0.000463
    13  C   -0.000045   0.000000   0.000001   0.000000  -0.000077  -0.000007
    14  C    0.000000   0.000000   0.000000   0.000000  -0.000192   0.000000
    15  C   -0.000003   0.000000   0.000000   0.000000   0.340411   0.000003
    16  C    0.000000   0.000000   0.000000   0.000000  -0.031946   0.000000
    17  C   -0.063027   0.389770  -0.024278  -0.081944   0.000001   0.347637
    18  C    0.000000   0.000000   0.000000   0.000000   0.006196   0.000000
    19  C    4.931086  -0.035549   0.503302  -0.048052   0.000001   0.004302
    20  C   -0.035549   5.226457  -0.066292   0.211576   0.000000  -0.023189
    21  C    0.503302  -0.066292   5.037120   0.440130   0.000000   0.000149
    22  C   -0.048052   0.211576   0.440130   5.180024   0.000000   0.005858
    23  H    0.000001   0.000000   0.000000   0.000000   0.556746   0.000000
    24  H    0.004302  -0.023189   0.000149   0.005858   0.000000   0.542248
    25  H    0.000000   0.000000   0.000000   0.000000  -0.000122   0.000000
    26  H    0.357309   0.000682  -0.028003   0.004809   0.000000  -0.000146
    27  H   -0.029987   0.005444   0.342807  -0.025776   0.000000   0.000012
    28  H    0.002657  -0.000170  -0.000120  -0.000147   0.000000  -0.000069
    29  H    0.000000   0.000000   0.000000   0.000000   0.000000   0.000000
    30  H    0.000000   0.000000   0.000000   0.000000  -0.000157   0.000000
    31  H   -0.000075  -0.046666   0.001425  -0.011431   0.000000  -0.000267
    32  H   -0.000146  -0.011506   0.008821  -0.046258   0.000000  -0.000008
              25         26         27         28         29         30
     1  O    0.000002   0.000079   0.000000   0.000151   0.000001   0.000001
     2  O    0.000000  -0.000029   0.000000   0.241804  -0.000001   0.000000
     3  O   -0.000635   0.000000   0.000000   0.000000   0.233205  -0.000006
     4  O    0.000010   0.000000   0.000000  -0.000383   0.067299   0.000000
     5  O   -0.007145   0.000000   0.000000   0.000000   0.000001   0.252951
     6  O    0.000000   0.000002  -0.000049   0.000000   0.000000   0.000000
     7  O    0.000000  -0.000053  -0.001897   0.000000   0.000000   0.000000
     8  C    0.009683  -0.000001   0.000000  -0.000256  -0.018862   0.000015
     9  C    0.000455  -0.000004   0.000000   0.000037   0.000261  -0.000209
    10  C   -0.000001  -0.003720  -0.000226  -0.022547  -0.000100   0.000000
    11  C    0.000000  -0.039685   0.004083   0.020455   0.000000   0.000000
    12  C    0.000003   0.000286  -0.000001  -0.024443   0.002297   0.000000
    13  C   -0.000089   0.000001   0.000000   0.009684  -0.000124   0.000000
    14  C   -0.007850   0.000000   0.000000  -0.000001  -0.026490   0.001022
    15  C    0.003544   0.000003   0.000000   0.000001   0.000020   0.008579
    16  C   -0.059629   0.000000   0.000000   0.000000  -0.000093  -0.038753
    17  C    0.000000   0.004139   0.000635   0.002439   0.000000   0.000000
    18  C    0.338159   0.000000   0.000000   0.000000   0.005152  -0.006532
    19  C    0.000000   0.357309  -0.029987   0.002657   0.000000   0.000000
    20  C    0.000000   0.000682   0.005444  -0.000170   0.000000   0.000000
    21  C    0.000000  -0.028003   0.342807  -0.000120   0.000000   0.000000
    22  C    0.000000   0.004809  -0.025776  -0.000147   0.000000   0.000000
    23  H   -0.000122   0.000000   0.000000   0.000000   0.000000  -0.000157
    24  H    0.000000  -0.000146   0.000012  -0.000069   0.000000   0.000000
    25  H    0.581563   0.000000   0.000000   0.000000   0.000061   0.005768
    26  H    0.000000   0.554441  -0.004286  -0.000061   0.000000   0.000000
    27  H    0.000000  -0.004286   0.552687  -0.000003   0.000000   0.000000
    28  H    0.000000  -0.000061  -0.000003   0.394394   0.000001   0.000000
    29  H    0.000061   0.000000   0.000000   0.000001   0.334428   0.000000
    30  H    0.005768   0.000000   0.000000   0.000000   0.000000   0.397110
    31  H    0.000000   0.000000  -0.000007   0.000001   0.000000   0.000000
    32  H    0.000000   0.000003  -0.000258   0.000000   0.000000   0.000000
              31         32
     1  O    0.000000   0.000000
     2  O    0.000000   0.000000
     3  O    0.000000   0.000000
     4  O    0.000000   0.000000
     5  O    0.000000   0.000000
     6  O    0.237822   0.013073
     7  O    0.013114   0.237917
     8  C    0.000000   0.000000
     9  C    0.000000   0.000000
    10  C    0.000002   0.000000
    11  C   -0.000171  -0.000086
    12  C    0.000000   0.000000
    13  C    0.000000   0.000000
    14  C    0.000000   0.000000
    15  C    0.000000   0.000000
    16  C    0.000000   0.000000
    17  C    0.008670   0.001406
    18  C    0.000000   0.000000
    19  C   -0.000075  -0.000146
    20  C   -0.046666  -0.011506
    21  C    0.001425   0.008821
    22  C   -0.011431  -0.046258
    23  H    0.000000   0.000000
    24  H   -0.000267  -0.000008
    25  H    0.000000   0.000000
    26  H    0.000000   0.000003
    27  H   -0.000007  -0.000258
    28  H    0.000001   0.000000
    29  H    0.000000   0.000000
    30  H    0.000000   0.000000
    31  H    0.435578   0.005095
    32  H    0.005095   0.434069
 Mulliken charges:
               1
     1  O   -0.543867
     2  O   -0.583064
     3  O   -0.612154
     4  O   -0.453667
     5  O   -0.609902
     6  O   -0.600143
     7  O   -0.599571
     8  C    0.093126
     9  C    0.234999
    10  C    0.160847
    11  C   -0.064689
    12  C    0.275650
    13  C    0.265360
    14  C    0.211498
    15  C   -0.129585
    16  C    0.282636
    17  C   -0.078320
    18  C   -0.147364
    19  C   -0.100887
    20  C    0.225283
    21  C   -0.117587
    22  C    0.246644
    23  H    0.154531
    24  H    0.168429
    25  H    0.136222
    26  H    0.154233
    27  H    0.156823
    28  H    0.376576
    29  H    0.402944
    30  H    0.380211
    31  H    0.356910
    32  H    0.357879
 Sum of Mulliken charges =   0.00000
 Mulliken charges with hydrogens summed into heavy atoms:
               1
     1  O   -0.543867
     2  O   -0.206488
     3  O   -0.209210
     4  O   -0.453667
     5  O   -0.229691
     6  O   -0.243233
     7  O   -0.241692
     8  C    0.093126
     9  C    0.234999
    10  C    0.160847
    11  C   -0.064689
    12  C    0.275650
    13  C    0.265360
    14  C    0.211498
    15  C    0.024947
    16  C    0.282636
    17  C    0.090108
    18  C   -0.011142
    19  C    0.053346
    20  C    0.225283
    21  C    0.039236
    22  C    0.246644
 Electronic spatial extent (au):  <R**2>=           8306.6067
 Charge=              0.0000 electrons
 Dipole moment (field-independent basis, Debye):
    X=              4.2894    Y=             -3.0494    Z=              0.0935  Tot=              5.2637
 Quadrupole moment (field-independent basis, Debye-Ang):
   XX=            -91.4163   YY=           -141.4890   ZZ=           -123.3235
   XY=              9.0159   XZ=              5.6315   YZ=             -0.9912
 Traceless Quadrupole moment (field-independent basis, Debye-Ang):
   XX=             27.3267   YY=            -22.7461   ZZ=             -4.5806
   XY=              9.0159   XZ=              5.6315   YZ=             -0.9912
 Octapole moment (field-independent basis, Debye-Ang**2):
  XXX=             73.1471  YYY=            -22.5970  ZZZ=            -12.0378  XYY=             32.4152
  XXY=            -83.6222  XXZ=             65.4723  XZZ=              6.9760  YZZ=              7.9419
  YYZ=              3.4744  XYZ=             -0.8375
 Hexadecapole moment (field-independent basis, Debye-Ang**3):
 XXXX=          -6653.5375 YYYY=          -1859.7424 ZZZZ=           -522.0040 XXXY=            257.8537
 XXXZ=            505.8130 YYYX=            -42.5222 YYYZ=             -5.9556 ZZZX=            -44.3475
 ZZZY=              9.0470 XXYY=          -1617.3316 XXZZ=          -1498.4927 YYZZ=           -370.3551
 XXYZ=            -54.7138 YYXZ=             11.1930 ZZXY=              0.6152
 N-N= 1.715681997274D+03 E-N=-6.012772721668D+03  KE= 1.098606822907D+03
 Calling FoFJK, ICntrl=      2127 FMM=F ISym2X=0 I1Cent= 0 IOpClX= 0 NMat=1 NMatS=1 NMatT=0.
 ***** Axes restored to original set *****
 -------------------------------------------------------------------
 Center     Atomic                   Forces (Hartrees/Bohr)
 Number     Number              X              Y              Z
 -------------------------------------------------------------------
      1        8           0.002567428    0.002712138    0.001009107
      2        8          -0.011573276    0.003785273    0.001641053
      3        8          -0.015952438   -0.012666523    0.000460937
      4        8          -0.024996218    0.056844956    0.003187951
      5        8          -0.001587339   -0.013539038   -0.000410251
      6        8           0.009950635   -0.005168418    0.021438975
      7        8           0.022718012   -0.001074672   -0.003807876
      8        6           0.034143721    0.025965701   -0.000619920
      9        6          -0.028307164   -0.024651971    0.000360939
     10        6           0.018252939   -0.004148260   -0.001299918
     11        6          -0.005760516   -0.002446247    0.000879334
     12        6          -0.023092209   -0.003920239    0.000034766
     13        6           0.026294136   -0.043520028   -0.002788275
     14        6          -0.020712242   -0.010608340    0.000640373
     15        6           0.009880696   -0.016650454   -0.001122836
     16        6           0.012167932    0.020187344    0.000102006
     17        6           0.004090539   -0.001365845    0.008879693
     18        6          -0.005930593    0.006732209    0.000487402
     19        6           0.006819526    0.000472781   -0.010085396
     20        6          -0.024523330    0.006376322   -0.014154062
     21        6          -0.000298824    0.001184408   -0.005264322
     22        6          -0.024818349    0.002662753   -0.012660357
     23        1          -0.001153321    0.003082876    0.000193002
     24        1           0.002878835   -0.000498770   -0.001855134
     25        1           0.001841248    0.003392023    0.000036630
     26        1          -0.000267798   -0.000294486    0.002812955
     27        1           0.002373447   -0.000828608    0.003855062
     28        1           0.008439158   -0.000092326   -0.000508848
     29        1           0.015545437    0.016626444   -0.000347985
     30        1          -0.005632081   -0.005204116    0.000099176
     31        1           0.007458691    0.005727702    0.008704601
     32        1           0.009183318   -0.009074587    0.000101219
 -------------------------------------------------------------------
 Cartesian Forces:  Max     0.056844956 RMS     0.013321133

 GradGradGradGradGradGradGradGradGradGradGradGradGradGradGradGradGradGrad
 Berny optimization.
 FormGI is forming the generalized inverse of G from B-inverse, IUseBI=4.
 Internal  Forces:  Max     0.062169283 RMS     0.008660369
 Search for a local minimum.
 Step number   1 out of a maximum of  173
 All quantities printed in internal units (Hartrees-Bohrs-Radians)
 Mixed Optimization -- RFO/linear search
 Second derivative matrix not updated -- first step.
 ITU=  0
     Eigenvalues ---    0.01071   0.01114   0.01355   0.01795   0.01835
     Eigenvalues ---    0.01906   0.01980   0.01990   0.02072   0.02136
     Eigenvalues ---    0.02149   0.02149   0.02150   0.02152   0.02154
     Eigenvalues ---    0.02154   0.02155   0.02155   0.02155   0.02155
     Eigenvalues ---    0.02157   0.02160   0.02162   0.02163   0.02191
     Eigenvalues ---    0.02193   0.02195   0.02203   0.02406   0.16000
     Eigenvalues ---    0.16000   0.16000   0.16000   0.16000   0.16000
     Eigenvalues ---    0.16000   0.16000   0.16000   0.16000   0.22375
     Eigenvalues ---    0.23490   0.23491   0.23533   0.24610   0.24996
     Eigenvalues ---    0.24997   0.24998   0.24999   0.25000   0.25000
     Eigenvalues ---    0.25000   0.25000   0.25000   0.25000   0.25000
     Eigenvalues ---    0.25000   0.33603   0.34900   0.35061   0.35095
     Eigenvalues ---    0.35129   0.35152   0.35203   0.35299   0.41046
     Eigenvalues ---    0.42243   0.42345   0.42553   0.45545   0.46219
     Eigenvalues ---    0.46409   0.46426   0.46446   0.46458   0.46468
     Eigenvalues ---    0.46481   0.46872   0.49431   0.49633   0.52501
     Eigenvalues ---    0.52526   0.52546   0.52678   0.52847   0.53204
     Eigenvalues ---    0.53235   0.53246   0.53516   0.54591   0.93755
 RFO step:  Lambda=-2.86711324D-02 EMin= 1.07100412D-02
 Linear search not attempted -- first point.
 Iteration  1 RMS(Cart)=  0.07009638 RMS(Int)=  0.00264161
 Iteration  2 RMS(Cart)=  0.00317874 RMS(Int)=  0.00007287
 Iteration  3 RMS(Cart)=  0.00001041 RMS(Int)=  0.00007243
 Iteration  4 RMS(Cart)=  0.00000000 RMS(Int)=  0.00007243
 Variable       Old X    -DE/DX   Delta X   Delta X   Delta X     New X
                                 (Linear)    (Quad)   (Total)
    R1        2.59079   0.01235   0.00000   0.02403   0.02409   2.61489
    R2        2.61911   0.00784   0.00000   0.01630   0.01637   2.63548
    R3        2.60444   0.00121   0.00000   0.00232   0.00232   2.60676
    R4        1.83425   0.00819   0.00000   0.01459   0.01459   1.84883
    R5        2.57380   0.00363   0.00000   0.00656   0.00656   2.58035
    R6        1.83175   0.02271   0.00000   0.04029   0.04029   1.87203
    R7        2.31249   0.06217   0.00000   0.06434   0.06434   2.37683
    R8        2.57256   0.01970   0.00000   0.03546   0.03546   2.60802
    R9        1.83797   0.00427   0.00000   0.00767   0.00767   1.84564
   R10        2.57399   0.03450   0.00000   0.06228   0.06228   2.63627
   R11        1.83464   0.00668   0.00000   0.01191   0.01191   1.84655
   R12        2.57423   0.03340   0.00000   0.06032   0.06032   2.63455
   R13        1.83435   0.00698   0.00000   0.01244   0.01244   1.84679
   R14        2.63247   0.01564   0.00000   0.03244   0.03252   2.66499
   R15        2.77960  -0.00224   0.00000  -0.00700  -0.00707   2.77254
   R16        2.64040   0.01903   0.00000   0.03972   0.03978   2.68018
   R17        2.63640  -0.00217   0.00000  -0.00451  -0.00448   2.63191
   R18        2.78493   0.01048   0.00000   0.02746   0.02746   2.81239
   R19        2.54261   0.01691   0.00000   0.02865   0.02866   2.57128
   R20        2.63639   0.00895   0.00000   0.01831   0.01834   2.65473
   R21        2.63631   0.01105   0.00000   0.02222   0.02228   2.65859
   R22        2.80215  -0.00704   0.00000  -0.02039  -0.02045   2.78170
   R23        2.63684  -0.00124   0.00000  -0.00243  -0.00245   2.63438
   R24        2.63628   0.00142   0.00000   0.00205   0.00199   2.63826
   R25        2.05429  -0.00327   0.00000  -0.00861  -0.00861   2.04568
   R26        2.63711   0.01142   0.00000   0.02246   0.02237   2.65948
   R27        2.63605  -0.00003   0.00000   0.00028   0.00025   2.63630
   R28        2.05577  -0.00296   0.00000  -0.00779  -0.00779   2.04798
   R29        2.05521  -0.00169   0.00000  -0.00445  -0.00445   2.05075
   R30        2.63610   0.00217   0.00000   0.00406   0.00409   2.64018
   R31        2.05467  -0.00227   0.00000  -0.00597  -0.00597   2.04869
   R32        2.63579   0.01877   0.00000   0.03821   0.03815   2.67394
   R33        2.63611   0.00062   0.00000   0.00111   0.00108   2.63719
   R34        2.05347  -0.00236   0.00000  -0.00619  -0.00619   2.04729
    A1        2.06820   0.00570   0.00000   0.02616   0.02638   2.09457
    A2        1.91741   0.00388   0.00000   0.02056   0.02056   1.93798
    A3        1.92981  -0.00273   0.00000  -0.01449  -0.01449   1.91532
    A4        1.90106   0.01170   0.00000   0.06203   0.06203   1.96309
    A5        1.91468   0.01631   0.00000   0.08642   0.08642   2.00111
    A6        1.91455   0.01621   0.00000   0.08590   0.08590   2.00045
    A7        2.07561   0.01055   0.00000   0.03487   0.03473   2.11034
    A8        2.10024  -0.01162   0.00000  -0.03764  -0.03745   2.06279
    A9        2.10733   0.00108   0.00000   0.00276   0.00272   2.11005
   A10        2.14398  -0.01105   0.00000  -0.03816  -0.03815   2.10583
   A11        2.04447  -0.00014   0.00000  -0.00257  -0.00267   2.04181
   A12        2.09473   0.01119   0.00000   0.04074   0.04081   2.13555
   A13        1.97141   0.00175   0.00000   0.00557   0.00552   1.97692
   A14        2.17362  -0.01144   0.00000  -0.03951  -0.03943   2.13420
   A15        2.13800   0.00969   0.00000   0.03407   0.03402   2.17201
   A16        2.09473   0.00102   0.00000   0.00392   0.00392   2.09865
   A17        2.09464   0.00259   0.00000   0.00955   0.00955   2.10419
   A18        2.09382  -0.00361   0.00000  -0.01347  -0.01349   2.08033
   A19        2.14832   0.00198   0.00000   0.00817   0.00817   2.15650
   A20        2.06047  -0.01425   0.00000  -0.05010  -0.05009   2.01038
   A21        2.07431   0.01228   0.00000   0.04205   0.04199   2.11630
   A22        2.12701   0.00431   0.00000   0.01731   0.01737   2.14438
   A23        2.12564   0.00172   0.00000   0.00801   0.00808   2.13372
   A24        2.03053  -0.00602   0.00000  -0.02532  -0.02545   2.00508
   A25        2.14070  -0.00438   0.00000  -0.01688  -0.01690   2.12379
   A26        2.05613   0.00255   0.00000   0.00800   0.00798   2.06412
   A27        2.08635   0.00183   0.00000   0.00888   0.00892   2.09527
   A28        2.09130  -0.00651   0.00000  -0.02737  -0.02741   2.06389
   A29        2.09805   0.00284   0.00000   0.01150   0.01152   2.10957
   A30        2.09384   0.00367   0.00000   0.01587   0.01589   2.10973
   A31        2.09341  -0.01372   0.00000  -0.04813  -0.04805   2.04536
   A32        2.09361   0.00811   0.00000   0.03022   0.03029   2.12390
   A33        2.09617   0.00560   0.00000   0.01791   0.01776   2.11393
   A34        2.09475   0.00276   0.00000   0.01158   0.01145   2.10620
   A35        2.10242   0.00047   0.00000   0.00401   0.00404   2.10646
   A36        2.08602  -0.00323   0.00000  -0.01559  -0.01556   2.07046
   A37        2.09758  -0.00048   0.00000  -0.00252  -0.00263   2.09495
   A38        2.08787  -0.00332   0.00000  -0.01764  -0.01758   2.07029
   A39        2.09773   0.00381   0.00000   0.02016   0.02022   2.11795
   A40        2.09462   0.00172   0.00000   0.00537   0.00530   2.09992
   A41        2.10895  -0.00259   0.00000  -0.01187  -0.01191   2.09704
   A42        2.07962   0.00087   0.00000   0.00649   0.00645   2.08607
   A43        2.08548  -0.01009   0.00000  -0.03646  -0.03637   2.04911
   A44        2.10333   0.01157   0.00000   0.04124   0.04134   2.14466
   A45        2.09438  -0.00148   0.00000  -0.00479  -0.00498   2.08940
   A46        2.09444   0.00211   0.00000   0.00703   0.00687   2.10131
   A47        2.08814   0.00299   0.00000   0.01795   0.01794   2.10607
   A48        2.10061  -0.00511   0.00000  -0.02499  -0.02499   2.07562
   A49        2.10404   0.01080   0.00000   0.03895   0.03905   2.14309
   A50        2.08479  -0.00931   0.00000  -0.03323  -0.03314   2.05165
   A51        2.09436  -0.00149   0.00000  -0.00572  -0.00592   2.08844
    D1        0.01007  -0.00012   0.00000  -0.00309  -0.00314   0.00694
    D2       -3.13290  -0.00007   0.00000  -0.00222  -0.00229  -3.13519
    D3       -3.14112  -0.00007   0.00000  -0.00130  -0.00124   3.14083
    D4       -0.01833   0.00044   0.00000   0.00698   0.00683  -0.01150
    D5       -0.01016   0.00034   0.00000   0.00608   0.00595  -0.00421
    D6       -3.13750  -0.00023   0.00000  -0.00369  -0.00355  -3.14106
    D7       -0.00512   0.00023   0.00000   0.00453   0.00453  -0.00059
    D8        3.13676   0.00027   0.00000   0.00534   0.00533  -3.14109
    D9        3.14156  -0.00001   0.00000  -0.00026  -0.00025   3.14131
   D10       -0.00016   0.00000   0.00000  -0.00008  -0.00009  -0.00024
   D11       -2.75263   0.00561   0.00000   0.11095   0.11098  -2.64165
   D12        0.38749   0.00540   0.00000   0.10676   0.10672   0.49421
   D13        0.38674   0.00536   0.00000   0.10603   0.10603   0.49278
   D14       -2.75374   0.00554   0.00000   0.10959   0.10959  -2.64415
   D15        0.00057  -0.00004   0.00000  -0.00109  -0.00112  -0.00055
   D16       -3.13961  -0.00008   0.00000  -0.00195  -0.00198  -3.14158
   D17        3.14065   0.00004   0.00000   0.00061   0.00059   3.14124
   D18        0.00048   0.00000   0.00000  -0.00025  -0.00027   0.00021
   D19        3.13607   0.00030   0.00000   0.00676   0.00679  -3.14033
   D20       -0.00411   0.00012   0.00000   0.00250   0.00251  -0.00160
   D21       -0.00401   0.00023   0.00000   0.00509   0.00507   0.00106
   D22        3.13900   0.00005   0.00000   0.00083   0.00079   3.13979
   D23       -3.14123   0.00005   0.00000   0.00107   0.00107  -3.14016
   D24        0.00007   0.00001   0.00000   0.00024   0.00025   0.00032
   D25       -0.00117   0.00014   0.00000   0.00282   0.00280   0.00163
   D26        3.14012   0.00010   0.00000   0.00200   0.00199  -3.14107
   D27       -3.14094  -0.00003   0.00000  -0.00065  -0.00065  -3.14159
   D28        0.00076  -0.00001   0.00000  -0.00025  -0.00026   0.00051
   D29       -0.00069   0.00000   0.00000   0.00013   0.00014  -0.00054
   D30        3.14101   0.00002   0.00000   0.00053   0.00054   3.14155
   D31       -1.58900   0.00000   0.00000   0.00105   0.00112  -1.58788
   D32        1.55251   0.00028   0.00000   0.00692   0.00702   1.55953
   D33        1.57096  -0.00025   0.00000  -0.00615  -0.00624   1.56472
   D34       -1.57071   0.00003   0.00000  -0.00027  -0.00034  -1.57106
   D35       -3.11257  -0.00070   0.00000  -0.01462  -0.01469  -3.12726
   D36        0.01467  -0.00034   0.00000  -0.00549  -0.00536   0.00931
   D37        0.00849  -0.00025   0.00000  -0.00597  -0.00611   0.00237
   D38        3.13573   0.00011   0.00000   0.00316   0.00322   3.13894
   D39        3.14121   0.00001   0.00000   0.00031   0.00041  -3.14156
   D40        0.00008  -0.00064   0.00000  -0.01258  -0.01259  -0.01250
   D41       -0.00030  -0.00027   0.00000  -0.00556  -0.00541  -0.00571
   D42       -3.14143  -0.00092   0.00000  -0.01845  -0.01841   3.12335
   D43       -3.14156   0.00075   0.00000   0.01481   0.01485  -3.12670
   D44       -0.00032  -0.00018   0.00000  -0.00385  -0.00378  -0.00410
   D45       -0.00004   0.00103   0.00000   0.02068   0.02069   0.02065
   D46        3.14119   0.00009   0.00000   0.00202   0.00206  -3.13993
   D47       -0.01529   0.00028   0.00000   0.00519   0.00515  -0.01014
   D48        3.12489   0.00046   0.00000   0.00946   0.00940   3.13430
   D49        3.13993  -0.00019   0.00000  -0.00391  -0.00386   3.13608
   D50       -0.00307  -0.00001   0.00000   0.00035   0.00040  -0.00267
   D51        3.14091  -0.00005   0.00000  -0.00089  -0.00089   3.14001
   D52       -0.00026  -0.00004   0.00000  -0.00072  -0.00073  -0.00099
   D53       -0.00040   0.00000   0.00000  -0.00010  -0.00011  -0.00051
   D54       -3.14157   0.00001   0.00000   0.00007   0.00006  -3.14151
   D55       -3.14136   0.00001   0.00000   0.00017   0.00017  -3.14120
   D56        0.00035   0.00000   0.00000   0.00000   0.00000   0.00035
   D57        0.00012  -0.00001   0.00000  -0.00023  -0.00023  -0.00011
   D58       -3.14135  -0.00002   0.00000  -0.00040  -0.00040   3.14144
   D59       -3.14128  -0.00001   0.00000  -0.00019  -0.00019  -3.14147
   D60       -0.00011  -0.00002   0.00000  -0.00037  -0.00038  -0.00048
   D61        0.00019   0.00000   0.00000  -0.00002  -0.00003   0.00017
   D62        3.14136  -0.00001   0.00000  -0.00020  -0.00021   3.14115
   D63        3.14045  -0.00152   0.00000  -0.03030  -0.03022   3.11022
   D64        0.00032  -0.00132   0.00000  -0.02618  -0.02615  -0.02582
   D65       -0.00160  -0.00088   0.00000  -0.01753  -0.01749  -0.01909
   D66        3.14146  -0.00068   0.00000  -0.01340  -0.01341   3.12805
   D67        0.00036  -0.00020   0.00000  -0.00407  -0.00404  -0.00368
   D68        3.14124  -0.00121   0.00000  -0.02407  -0.02432   3.11692
   D69       -3.14088   0.00072   0.00000   0.01429   0.01448  -3.12640
   D70       -0.00001  -0.00029   0.00000  -0.00571  -0.00580  -0.00580
   D71        0.00260   0.00255   0.00000   0.05063   0.05070   0.05330
   D72       -3.14011   0.00237   0.00000   0.04703   0.04705  -3.09306
   D73       -3.14047   0.00233   0.00000   0.04640   0.04632  -3.09416
   D74        0.00000   0.00215   0.00000   0.04280   0.04267   0.04267
   D75        3.14015  -0.00156   0.00000  -0.03119  -0.03109   3.10905
   D76       -0.00034  -0.00139   0.00000  -0.02768  -0.02768  -0.02802
   D77       -0.00072  -0.00055   0.00000  -0.01107  -0.01118  -0.01191
   D78       -3.14121  -0.00038   0.00000  -0.00755  -0.00777   3.13420
         Item               Value     Threshold  Converged?
 Maximum Force            0.062169     0.000450     NO 
 RMS     Force            0.008660     0.000300     NO 
 Maximum Displacement     0.398441     0.001800     NO 
 RMS     Displacement     0.070432     0.001200     NO 
 Predicted change in Energy=-1.624880D-02
 GradGradGradGradGradGradGradGradGradGradGradGradGradGradGradGradGradGrad

                          Input orientation:                          
 ---------------------------------------------------------------------
 Center     Atomic      Atomic             Coordinates (Angstroms)
 Number     Number       Type             X           Y           Z
 ---------------------------------------------------------------------
      1          8           0       -0.341894   -0.845113   -0.130063
      2          8           0        0.650764    2.712433   -0.051731
      3          8           0       -4.442224    1.738397    0.175384
      4          8           0       -2.075405    2.894156    0.101856
      5          8           0       -4.526372   -3.060621   -0.000004
      6          8           0        4.722024   -0.517684    2.101955
      7          8           0        6.003594   -0.851210   -0.509491
      8          6           0       -2.346478    0.515552    0.023992
      9          6           0       -1.720029   -0.745411   -0.055668
     10          6           0        0.442523    0.307953   -0.118391
     11          6           0        1.901578    0.027354   -0.203921
     12          6           0       -0.098728    1.554374   -0.048530
     13          6           0       -1.555372    1.751140    0.030737
     14          6           0       -3.762251    0.556836    0.097671
     15          6           0       -2.441268   -1.936834   -0.064297
     16          6           0       -3.833664   -1.866991    0.009685
     17          6           0        2.659909   -0.139249    0.966850
     18          6           0       -4.496503   -0.628161    0.090586
     19          6           0        2.539701   -0.067464   -1.454150
     20          6           0        4.028140   -0.402526    0.897198
     21          6           0        3.906186   -0.348679   -1.528957
     22          6           0        4.653668   -0.534171   -0.365173
     23          1           0       -1.935413   -2.891895   -0.126261
     24          1           0        2.196470   -0.054463    1.942828
     25          1           0       -5.578614   -0.569501    0.147839
     26          1           0        1.969733    0.060018   -2.367499
     27          1           0        4.398700   -0.445497   -2.489041
     28          1           0        1.606793    2.511902   -0.106376
     29          1           0       -3.801620    2.494022    0.170805
     30          1           0       -5.492971   -2.931832    0.054650
     31          1           0        5.664926   -0.265586    2.054990
     32          1           0        6.377797   -1.380846    0.221630
 ---------------------------------------------------------------------
                    Distance matrix (angstroms):
                    1          2          3          4          5
     1  O    0.000000
     2  O    3.694271   0.000000
     3  O    4.855978   5.190266   0.000000
     4  O    4.128071   2.736532   2.634961   0.000000
     5  O    4.736586   7.754584   4.802959   6.440263   0.000000
     6  O    5.543680   5.625583   9.632499   7.864228   9.819246
     7  O    6.356825   6.446851  10.783796   8.925903  10.771317
     8  C    2.427652   3.716918   2.431136   2.395266   4.188261
     9  C    1.383738   4.192537   3.692294   3.660267   3.638524
    10  C    1.394636   2.414401   5.098356   3.616201   6.004268
    11  C    2.408282   2.966032   6.581442   4.912071   7.134124
    12  C    2.413154   1.379438   4.353156   2.392673   6.395668
    13  C    2.870350   2.407888   2.890502   1.257767   5.655159
    14  C    3.703534   4.913616   1.365463   2.882453   3.698569
    15  C    2.367182   5.583593   4.191491   4.847672   2.369534
    16  C    3.640909   6.409758   3.660140   5.076267   1.380106
    17  C    3.272963   3.634042   7.388658   5.689723   7.817408
    18  C    4.166116   6.137930   2.368699   4.274173   2.434329
    19  C    3.265200   3.641797   7.393497   5.700135   7.810437
    20  C    4.510914   4.691492   8.766506   6.982402   9.002784
    21  C    4.499948   4.706419   8.772492   6.996782   8.988902
    22  C    5.010749   5.163519   9.391061   7.566503   9.528349
    23  H    2.593961   6.172711   5.273964   5.792238   2.599516
    24  H    3.371246   3.744754   7.100033   5.507490   7.616311
    25  H    5.251326   7.043868   2.572651   4.926612   2.708275
    26  H    3.342005   3.760022   7.099042   5.522064   7.585697
    27  H    5.310151   5.473575   9.488440   7.731756   9.627622
    28  H    3.881686   0.978361   6.104778   3.707837   8.287342
    29  H    4.817680   4.463290   0.990638   1.773325   5.604328
    30  H    5.560765   8.343532   4.788495   6.754563   0.976671
    31  H    6.418114   6.200700  10.473937   8.585535  10.765583
    32  H    6.750181   7.044754  11.260758   9.473468  11.035020
                    6          7          8          9         10
     6  O    0.000000
     7  O    2.928022   0.000000
     8  C    7.439706   8.477992   0.000000
     9  C    6.797591   7.737668   1.410252   0.000000
    10  C    4.891395   5.694043   2.800339   2.406272   0.000000
    11  C    3.683619   4.206160   4.282086   3.706101   1.488252
    12  C    5.670772   6.575534   2.477255   2.813837   1.360660
    13  C    6.988792   8.012618   1.467164   2.503466   2.469132
    14  C    8.783774   9.885493   1.418290   2.426939   4.217672
    15  C    7.617046   8.525988   2.455805   1.392749   3.654894
    16  C    8.910556   9.903181   2.808636   2.393672   4.799225
    17  C    2.384113   3.723803   5.136307   4.538373   2.508892
    18  C    9.436050  10.519595   2.436210   2.782794   5.031298
    19  C    4.196561   3.674942   5.138050   4.534386   2.514626
    20  C    1.395054   2.466275   6.499316   5.836691   3.793791
    21  C    3.725276   2.385575   6.500335   5.829431   3.797081
    22  C    2.468130   1.394146   7.089105   6.384703   4.301606
    23  H    7.411025   8.206040   3.435440   2.158418   3.986687
    24  H    2.572610   4.598138   4.964396   4.450883   2.730622
    25  H   10.484484  11.604266   3.411654   3.867950   6.090558
    26  H    5.280612   4.533715   4.955443   4.428049   2.729895
    27  H    4.602933   2.580486   7.261981   6.591668   4.673222
    28  H    4.874401   5.550215   4.430661   4.656222   2.492600
    29  H    9.244038  10.382467   2.460353   3.857232   4.782811
    30  H   10.694190  11.696934   4.667528   4.362075   6.764336
    31  H    0.977150   2.652210   8.301669   7.695626   5.685597
    32  H    2.649954   0.977282   8.930193   8.127450   6.180221
                   11         12         13         14         15
    11  C    0.000000
    12  C    2.521340   0.000000
    13  C    3.870014   1.472010   0.000000
    14  C    5.696514   3.799719   2.510211   0.000000
    15  C    4.768421   4.204316   3.794074   2.826592   0.000000
    16  C    6.043771   5.065459   4.275737   2.426474   1.396108
    17  C    1.404823   3.392555   4.713647   6.517986   5.506049
    18  C    6.438313   4.911541   3.783504   1.394056   2.441435
    19  C    1.406863   3.401092   4.720363   6.520161   5.498753
    20  C    2.433007   4.664214   6.046870   7.889855   6.718021
    21  C    2.432195   4.674677   6.055617   7.891185   6.705045
    22  C    2.813416   5.200726   6.628090   8.498954   7.238515
    23  H    4.821882   4.811316   4.661207   3.909121   1.082529
    24  H    2.168453   3.438284   4.581770   6.267747   5.392632
    25  H    7.512207   5.880353   4.646026   2.137832   3.428928
    26  H    2.164897   3.448078   4.586697   6.259355   5.361817
    27  H    3.417744   5.493854   6.828284   8.619563   7.408686
    28  H    2.503875   1.956785   3.255280   5.717565   6.014966
    29  H    6.225058   3.826547   2.370047   1.938966   4.640939
    30  H    7.968877   7.016734   6.118454   3.894618   3.212019
    31  H    4.399008   6.399746   7.765145   9.663288   8.543700
    32  H    4.711757   7.115748   8.531175  10.324270   8.841197
                   16         17         18         19         20
    16  C    0.000000
    17  C    6.787322   0.000000
    18  C    1.407338   7.226417   0.000000
    19  C    6.782395   2.425046   7.225562   0.000000
    20  C    8.046135   1.395071   8.565691   2.802955   0.000000
    21  C    8.036041   2.797521   8.561904   1.397126   2.429815
    22  C    8.599519   2.430088   9.161996   2.423334   1.414990
    23  H    2.161543   5.467077   3.425010   5.455945   6.542812
    24  H    6.586714   1.083742   6.968200   3.414299   2.137640
    25  H    2.178858   8.290305   1.085212   8.290081   9.637382
    26  H    6.560776   3.410855   6.951832   1.084122   3.887060
    27  H    8.719867   3.880769   9.263502   2.160969   3.406725
    28  H    6.984751   3.047862   6.866513   3.056132   3.919690
    29  H    4.364106   7.022760   3.199581   7.029512   8.379903
    30  H    1.972108   8.666030   2.510207   8.660537   9.887306
    31  H    9.847384   3.198458  10.355914   4.703227   2.009553
    32  H   10.225223   3.989938  10.901105   4.389099   2.633323
                   21         22         23         24         25
    21  C    0.000000
    22  C    1.395539   0.000000
    23  H    6.523785   7.002280   0.000000
    24  H    3.881106   3.405115   5.422601   0.000000
    25  H    9.634409  10.245195   4.329153   7.996198   0.000000
    26  H    2.149427   3.400864   5.383967   4.317804   7.981276
    27  H    1.083377   2.140955   7.189477   4.964291  10.320625
    28  H    3.936225   4.316131   6.461319   3.336642   7.822387
    29  H    8.389304   8.997173   5.707809   6.753660   3.541666
    30  H    9.875456  10.434525   3.562379   8.424486   2.365720
    31  H    3.993087   2.636658   8.331896   3.476685  11.408189
    32  H    3.199810   2.008436   8.456580   4.712251  11.984135
                   26         27         28         29         30
    26  H    0.000000
    27  H    2.483988   0.000000
    28  H    3.355017   4.713602   0.000000
    29  H    6.758393   9.108282   5.415541   0.000000
    30  H    8.397019  10.511773   8.948006   5.684545   0.000000
    31  H    5.772250   4.720584   5.371627  10.038978  11.645123
    32  H    5.311375   3.484170   6.166324  10.892094  11.972826
                   31         32
    31  H    0.000000
    32  H    2.261238   0.000000
 Stoichiometry    C15H10O7
 Framework group  C1[X(C15H10O7)]
 Deg. of freedom    90
 Full point group                 C1      NOp   1
 Largest Abelian subgroup         C1      NOp   1
 Largest concise Abelian subgroup C1      NOp   1
                         Standard orientation:                         
 ---------------------------------------------------------------------
 Center     Atomic      Atomic             Coordinates (Angstroms)
 Number     Number       Type             X           Y           Z
 ---------------------------------------------------------------------
      1          8           0       -0.365173   -0.857955   -0.138056
      2          8           0        0.598912    2.708038   -0.094752
      3          8           0       -4.484683    1.694755    0.168269
      4          8           0       -2.127778    2.868973    0.072203
      5          8           0       -4.530722   -3.106086    0.033284
      6          8           0        4.707877   -0.470899    2.063475
      7          8           0        5.978017   -0.815878   -0.552065
      8          6           0       -2.379902    0.487685    0.015616
      9          6           0       -1.743652   -0.768790   -0.056968
     10          6           0        0.409887    0.301479   -0.140263
     11          6           0        1.870695    0.031990   -0.231421
     12          6           0       -0.141103    1.544019   -0.077822
     13          6           0       -1.598852    1.729647    0.007758
     14          6           0       -3.795547    0.518126    0.096679
     15          6           0       -2.455208   -1.966041   -0.051744
     16          6           0       -3.847707   -1.906851    0.029257
     17          6           0        2.636659   -0.118671    0.936538
     18          6           0       -4.520158   -0.672792    0.103465
     19          6           0        2.502816   -0.068117   -1.484284
     20          6           0        4.006592   -0.371442    0.861608
     21          6           0        3.871121   -0.338881   -1.564209
     22          6           0        4.626353   -0.508577   -0.403021
     23          1           0       -1.941939   -2.917462   -0.108520
     24          1           0        2.177816   -0.029477    1.914292
     25          1           0       -5.602387   -0.622412    0.166136
     26          1           0        1.926912    0.047104   -2.395536
     27          1           0        4.359222   -0.439738   -2.526129
     28          1           0        1.556232    2.514800   -0.152945
     29          1           0       -3.850283    2.455474    0.153904
     30          1           0       -5.498027   -2.984671    0.092142
     31          1           0        5.648429   -0.211581    2.009265
     32          1           0        6.360454   -1.336333    0.181383
 ---------------------------------------------------------------------
 Rotational constants (GHZ):      0.5871826      0.1385315      0.1213771
 Standard basis: 6-31G (6D, 7F)
 There are   218 symmetry adapted cartesian basis functions of A   symmetry.
 There are   218 symmetry adapted basis functions of A   symmetry.
   218 basis functions,   524 primitive gaussians,   218 cartesian basis functions
    78 alpha electrons       78 beta electrons
       nuclear repulsion energy      1701.1639555336 Hartrees.
 NAtoms=   32 NActive=   32 NUniq=   32 SFac= 1.00D+00 NAtFMM=   60 NAOKFM=F Big=F
 Integral buffers will be    262144 words long.
 Raffenetti 2 integral format.
 Two-electron integral symmetry is turned on.
 One-electron integrals computed using PRISM.
 NBasis=   218 RedAO= T EigKep=  5.13D-04  NBF=   218
 NBsUse=   218 1.00D-06 EigRej= -1.00D+00 NBFU=   218
 Initial guess from the checkpoint file:  "C:\Users\GHS Azim Shah\Desktop\Quercitin 16.chk"
 B after Tr=     0.000000    0.000000    0.000000
         Rot=    0.999978    0.005702    0.000428   -0.003325 Ang=   0.76 deg.
 ExpMin= 1.61D-01 ExpMax= 5.48D+03 ExpMxC= 8.25D+02 IAcc=1 IRadAn=         1 AccDes= 0.00D+00
 Harris functional with IExCor=  402 and IRadAn=       1 diagonalized for initial guess.
 HarFok:  IExCor=  402 AccDes= 0.00D+00 IRadAn=         1 IDoV= 1 UseB2=F ITyADJ=14
 ICtDFT=  3500011 ScaDFX=  1.000000  1.000000  1.000000  1.000000
 FoFCou: FMM=F IPFlag=           0 FMFlag=      100000 FMFlg1=           0
         NFxFlg=           0 DoJE=T BraDBF=F KetDBF=T FulRan=T
         wScrn=  0.000000 ICntrl=     500 IOpCl=  0 I1Cent=   200000004 NGrid=           0
         NMat0=    1 NMatS0=      1 NMatT0=    0 NMatD0=    1 NMtDS0=    0 NMtDT0=    0
 Petite list used in FoFCou.
 Requested convergence on RMS density matrix=1.00D-08 within 128 cycles.
 Requested convergence on MAX density matrix=1.00D-06.
 Requested convergence on             energy=1.00D-06.
 No special actions if energy rises.
 Integral accuracy reduced to 1.0D-05 until final iterations.
 Initial convergence to 1.0D-05 achieved.  Increase integral accuracy.
 SCF Done:  E(RB3LYP) =  -1103.82382188     A.U. after   14 cycles
            NFock= 14  Conv=0.67D-08     -V/T= 2.0055
 Calling FoFJK, ICntrl=      2127 FMM=F ISym2X=0 I1Cent= 0 IOpClX= 0 NMat=1 NMatS=1 NMatT=0.
 ***** Axes restored to original set *****
 -------------------------------------------------------------------
 Center     Atomic                   Forces (Hartrees/Bohr)
 Number     Number              X              Y              Z
 -------------------------------------------------------------------
      1        8           0.002781959    0.000916036    0.000489186
      2        8           0.000215730    0.000624277    0.000448073
      3        8          -0.003799688   -0.004523003    0.000046198
      4        8          -0.007123160    0.011159999    0.000573599
      5        8           0.000647187   -0.002601468   -0.000141882
      6        8           0.000682405   -0.005408268    0.002967092
      7        8           0.003770424    0.004276713   -0.000213424
      8        6           0.011100931    0.011392964   -0.000165567
      9        6          -0.009295445   -0.003221170    0.000284655
     10        6           0.006059384    0.001584713   -0.000778372
     11        6          -0.002978331   -0.000438652   -0.000335950
     12        6          -0.007161139   -0.002458193   -0.000154855
     13        6           0.007022136   -0.019378893   -0.000766895
     14        6          -0.005404625   -0.004181984    0.000036292
     15        6           0.003777057   -0.003504885   -0.000357563
     16        6          -0.001567311    0.008806727    0.000446458
     17        6           0.000489886    0.000597742    0.000920323
     18        6          -0.001253599   -0.002575209   -0.000059045
     19        6           0.001879241    0.000471995   -0.000579266
     20        6           0.002970057    0.004707813   -0.007396360
     21        6          -0.002080893    0.000079242   -0.000590107
     22        6          -0.004369272   -0.004744338    0.006329226
     23        1          -0.000473993    0.001047101    0.000079111
     24        1           0.000849872   -0.000042205    0.000333549
     25        1           0.000710863    0.000542914   -0.000021456
     26        1          -0.000561167    0.000206276    0.000371581
     27        1           0.001245302   -0.000483380    0.000805603
     28        1           0.000708931    0.000130765   -0.000056505
     29        1           0.005585197    0.004998280    0.000009693
     30        1           0.000588656    0.000784322   -0.000000973
     31        1          -0.000972156    0.002268597   -0.003557372
     32        1          -0.004044439   -0.001034825    0.001034953
 -------------------------------------------------------------------
 Cartesian Forces:  Max     0.019378893 RMS     0.004108082

 GradGradGradGradGradGradGradGradGradGradGradGradGradGradGradGradGradGrad
 Berny optimization.
 Using GEDIIS/GDIIS optimizer.
 FormGI is forming the generalized inverse of G from B-inverse, IUseBI=4.
 Internal  Forces:  Max     0.013119401 RMS     0.002206658
 Search for a local minimum.
 Step number   2 out of a maximum of  173
 All quantities printed in internal units (Hartrees-Bohrs-Radians)
 Mixed Optimization -- RFO/linear search
 Update second derivatives using D2CorX and points    1    2
 DE= -1.39D-02 DEPred=-1.62D-02 R= 8.55D-01
 TightC=F SS=  1.41D+00  RLast= 3.65D-01 DXNew= 5.0454D-01 1.0964D+00
 Trust test= 8.55D-01 RLast= 3.65D-01 DXMaxT set to 5.05D-01
 ITU=  1  0
 Use linear search instead of GDIIS.
     Eigenvalues ---    0.01072   0.01114   0.01365   0.01791   0.01830
     Eigenvalues ---    0.01906   0.01980   0.01984   0.02070   0.02137
     Eigenvalues ---    0.02149   0.02149   0.02150   0.02151   0.02152
     Eigenvalues ---    0.02154   0.02155   0.02155   0.02155   0.02156
     Eigenvalues ---    0.02159   0.02160   0.02163   0.02166   0.02192
     Eigenvalues ---    0.02194   0.02203   0.02377   0.02403   0.15716
     Eigenvalues ---    0.15996   0.15998   0.15999   0.16000   0.16000
     Eigenvalues ---    0.16000   0.16000   0.16000   0.17700   0.22255
     Eigenvalues ---    0.22560   0.23500   0.23590   0.24154   0.24601
     Eigenvalues ---    0.24999   0.24999   0.25000   0.25000   0.25000
     Eigenvalues ---    0.25000   0.25000   0.25000   0.25000   0.25000
     Eigenvalues ---    0.27121   0.33154   0.34721   0.35068   0.35095
     Eigenvalues ---    0.35132   0.35148   0.35204   0.35766   0.40860
     Eigenvalues ---    0.42089   0.42282   0.42694   0.45554   0.45747
     Eigenvalues ---    0.46392   0.46412   0.46445   0.46455   0.46467
     Eigenvalues ---    0.46746   0.47940   0.49326   0.49470   0.51966
     Eigenvalues ---    0.52519   0.52551   0.52694   0.52849   0.53179
     Eigenvalues ---    0.53222   0.53245   0.54127   0.55734   0.88421
 RFO step:  Lambda=-2.89855907D-03 EMin= 1.07155486D-02
 Quartic linear search produced a step of  0.01790.
 Iteration  1 RMS(Cart)=  0.01957184 RMS(Int)=  0.00053289
 Iteration  2 RMS(Cart)=  0.00063487 RMS(Int)=  0.00006623
 Iteration  3 RMS(Cart)=  0.00000102 RMS(Int)=  0.00006622
 Iteration  4 RMS(Cart)=  0.00000000 RMS(Int)=  0.00006622
 Variable       Old X    -DE/DX   Delta X   Delta X   Delta X     New X
                                 (Linear)    (Quad)   (Total)
    R1        2.61489   0.00390   0.00043   0.01004   0.01047   2.62536
    R2        2.63548   0.00094   0.00029   0.00366   0.00395   2.63943
    R3        2.60676   0.00114   0.00004   0.00249   0.00253   2.60929
    R4        1.84883   0.00067   0.00026   0.00232   0.00259   1.85142
    R5        2.58035  -0.00047   0.00012  -0.00044  -0.00032   2.58003
    R6        1.87203   0.00743   0.00072   0.01693   0.01765   1.88968
    R7        2.37683   0.01312   0.00115   0.01882   0.01998   2.39681
    R8        2.60802   0.00095   0.00063   0.00439   0.00502   2.61304
    R9        1.84564  -0.00048   0.00014  -0.00036  -0.00022   1.84542
   R10        2.63627  -0.00039   0.00112   0.00375   0.00486   2.64113
   R11        1.84655  -0.00018   0.00021   0.00051   0.00073   1.84727
   R12        2.63455  -0.00109   0.00108   0.00227   0.00335   2.63790
   R13        1.84679  -0.00021   0.00022   0.00050   0.00072   1.84752
   R14        2.66499  -0.00063   0.00058   0.00115   0.00174   2.66673
   R15        2.77254  -0.00939  -0.00013  -0.02773  -0.02785   2.74469
   R16        2.68018   0.00324   0.00071   0.01005   0.01076   2.69094
   R17        2.63191  -0.00205  -0.00008  -0.00478  -0.00485   2.62706
   R18        2.81239  -0.00315   0.00049  -0.00701  -0.00652   2.80587
   R19        2.57128  -0.00089   0.00051   0.00043   0.00094   2.57221
   R20        2.65473   0.00062   0.00033   0.00305   0.00336   2.65809
   R21        2.65859   0.00081   0.00040   0.00409   0.00445   2.66304
   R22        2.78170  -0.00448  -0.00037  -0.01542  -0.01579   2.76591
   R23        2.63438  -0.00135  -0.00004  -0.00310  -0.00315   2.63123
   R24        2.63826   0.00137   0.00004   0.00304   0.00308   2.64134
   R25        2.04568  -0.00115  -0.00015  -0.00392  -0.00407   2.04161
   R26        2.65948  -0.00262   0.00040  -0.00416  -0.00377   2.65572
   R27        2.63630  -0.00184   0.00000  -0.00433  -0.00431   2.63199
   R28        2.04798  -0.00007  -0.00014  -0.00075  -0.00089   2.04709
   R29        2.05075  -0.00068  -0.00008  -0.00227  -0.00235   2.04840
   R30        2.64018  -0.00080   0.00007  -0.00109  -0.00103   2.63915
   R31        2.04869   0.00000  -0.00011  -0.00042  -0.00052   2.04817
   R32        2.67394  -0.00892   0.00068  -0.01734  -0.01662   2.65733
   R33        2.63719  -0.00067   0.00002  -0.00175  -0.00171   2.63548
   R34        2.04729  -0.00011  -0.00011  -0.00075  -0.00086   2.04643
    A1        2.09457  -0.00017   0.00047   0.00427   0.00474   2.09932
    A2        1.93798   0.00050   0.00037   0.00462   0.00499   1.94296
    A3        1.91532  -0.00192  -0.00026  -0.01298  -0.01324   1.90208
    A4        1.96309  -0.00158   0.00111  -0.00541  -0.00430   1.95879
    A5        2.00111  -0.00745   0.00155  -0.04023  -0.03869   1.96242
    A6        2.00045  -0.00752   0.00154  -0.04072  -0.03918   1.96127
    A7        2.11034   0.00238   0.00062   0.01080   0.01143   2.12177
    A8        2.06279  -0.00179  -0.00067  -0.00875  -0.00942   2.05337
    A9        2.11005  -0.00059   0.00005  -0.00205  -0.00201   2.10804
   A10        2.10583  -0.00286  -0.00068  -0.01331  -0.01399   2.09184
   A11        2.04181   0.00126  -0.00005   0.00403   0.00397   2.04578
   A12        2.13555   0.00160   0.00073   0.00928   0.01002   2.14557
   A13        1.97692   0.00039   0.00010   0.00157   0.00166   1.97858
   A14        2.13420  -0.00208  -0.00071  -0.01036  -0.01108   2.12312
   A15        2.17201   0.00170   0.00061   0.00888   0.00948   2.18149
   A16        2.09865  -0.00004   0.00007  -0.00102  -0.00093   2.09772
   A17        2.10419   0.00022   0.00017   0.00046   0.00065   2.10484
   A18        2.08033  -0.00018  -0.00024   0.00056   0.00027   2.08060
   A19        2.15650  -0.00081   0.00015  -0.00205  -0.00191   2.15459
   A20        2.01038  -0.00042  -0.00090  -0.00468  -0.00559   2.00480
   A21        2.11630   0.00124   0.00075   0.00676   0.00750   2.12380
   A22        2.14438  -0.00295   0.00031  -0.00946  -0.00916   2.13522
   A23        2.13372   0.00146   0.00014   0.00758   0.00771   2.14143
   A24        2.00508   0.00149  -0.00046   0.00191   0.00144   2.00652
   A25        2.12379  -0.00392  -0.00030  -0.01724  -0.01754   2.10625
   A26        2.06412   0.00259   0.00014   0.01073   0.01087   2.07499
   A27        2.09527   0.00133   0.00016   0.00651   0.00667   2.10194
   A28        2.06389  -0.00200  -0.00049  -0.01082  -0.01130   2.05259
   A29        2.10957   0.00093   0.00021   0.00480   0.00501   2.11458
   A30        2.10973   0.00107   0.00028   0.00602   0.00630   2.11602
   A31        2.04536  -0.00326  -0.00086  -0.01659  -0.01745   2.02791
   A32        2.12390   0.00033   0.00054   0.00348   0.00402   2.12792
   A33        2.11393   0.00293   0.00032   0.01312   0.01343   2.12736
   A34        2.10620  -0.00156   0.00021  -0.00604  -0.00582   2.10038
   A35        2.10646   0.00171   0.00007   0.00951   0.00957   2.11603
   A36        2.07046  -0.00014  -0.00028  -0.00341  -0.00370   2.06676
   A37        2.09495  -0.00206  -0.00005  -0.00934  -0.00940   2.08555
   A38        2.07029   0.00044  -0.00031  -0.00040  -0.00071   2.06958
   A39        2.11795   0.00163   0.00036   0.00975   0.01011   2.12806
   A40        2.09992  -0.00082   0.00009  -0.00092  -0.00088   2.09904
   A41        2.09704  -0.00030  -0.00021  -0.00471  -0.00492   2.09212
   A42        2.08607   0.00112   0.00012   0.00546   0.00558   2.09165
   A43        2.04911   0.00282  -0.00065   0.00968   0.00885   2.05796
   A44        2.14466  -0.00465   0.00074  -0.01473  -0.01415   2.13051
   A45        2.08940   0.00184  -0.00009   0.00520   0.00504   2.09444
   A46        2.10131  -0.00120   0.00012  -0.00489  -0.00475   2.09656
   A47        2.10607   0.00218   0.00032   0.01384   0.01416   2.12023
   A48        2.07562  -0.00098  -0.00045  -0.00898  -0.00944   2.06617
   A49        2.14309  -0.00491   0.00070  -0.01592  -0.01539   2.12770
   A50        2.05165   0.00301  -0.00059   0.01070   0.00992   2.06157
   A51        2.08844   0.00191  -0.00011   0.00535   0.00516   2.09360
    D1        0.00694  -0.00011  -0.00006  -0.00495  -0.00502   0.00191
    D2       -3.13519  -0.00011  -0.00004  -0.00528  -0.00533  -3.14052
    D3        3.14083   0.00001  -0.00002  -0.00033  -0.00031   3.14051
    D4       -0.01150   0.00019   0.00012   0.00822   0.00830  -0.00321
    D5       -0.00421   0.00011   0.00011   0.00519   0.00527   0.00106
    D6       -3.14106  -0.00006  -0.00006  -0.00294  -0.00298   3.13915
    D7       -0.00059  -0.00006   0.00008  -0.00233  -0.00225  -0.00284
    D8       -3.14109  -0.00012   0.00010  -0.00441  -0.00431   3.13779
    D9        3.14131   0.00000   0.00000  -0.00014  -0.00014   3.14117
   D10       -0.00024   0.00000   0.00000   0.00006   0.00007  -0.00018
   D11       -2.64165   0.00092   0.00199   0.04531   0.04734  -2.59430
   D12        0.49421   0.00170   0.00191   0.07653   0.07840   0.57262
   D13        0.49278   0.00155   0.00190   0.07049   0.07235   0.56512
   D14       -2.64415   0.00076   0.00196   0.03857   0.04057  -2.60357
   D15       -0.00055  -0.00001  -0.00002  -0.00063  -0.00065  -0.00120
   D16       -3.14158  -0.00001  -0.00004  -0.00028  -0.00032   3.14128
   D17        3.14124   0.00001   0.00001   0.00013   0.00015   3.14139
   D18        0.00021   0.00002   0.00000   0.00048   0.00048   0.00069
   D19       -3.14033  -0.00004   0.00012  -0.00495  -0.00478   3.13807
   D20       -0.00160   0.00006   0.00004   0.00311   0.00315   0.00156
   D21        0.00106  -0.00007   0.00009  -0.00574  -0.00561  -0.00455
   D22        3.13979   0.00004   0.00001   0.00232   0.00233  -3.14107
   D23       -3.14016  -0.00009   0.00002  -0.00366  -0.00362   3.13940
   D24        0.00032  -0.00004   0.00000  -0.00153  -0.00153  -0.00121
   D25        0.00163  -0.00007   0.00005  -0.00290  -0.00283  -0.00120
   D26       -3.14107  -0.00002   0.00004  -0.00077  -0.00074   3.14137
   D27       -3.14159   0.00002  -0.00001   0.00095   0.00093  -3.14067
   D28        0.00051   0.00001   0.00000   0.00062   0.00061   0.00112
   D29       -0.00054   0.00001   0.00000   0.00061   0.00060   0.00006
   D30        3.14155   0.00001   0.00001   0.00028   0.00029  -3.14134
   D31       -1.58788   0.00012   0.00002   0.00670   0.00675  -1.58113
   D32        1.55953   0.00012   0.00013   0.00747   0.00760   1.56713
   D33        1.56472  -0.00004  -0.00011  -0.00193  -0.00204   1.56267
   D34       -1.57106  -0.00004  -0.00001  -0.00115  -0.00119  -1.57225
   D35       -3.12726  -0.00030  -0.00026  -0.01413  -0.01436   3.14157
   D36        0.00931  -0.00013  -0.00010  -0.00555  -0.00561   0.00370
   D37        0.00237  -0.00011  -0.00011  -0.00467  -0.00478  -0.00241
   D38        3.13894   0.00006   0.00006   0.00391   0.00397  -3.14027
   D39       -3.14156  -0.00024   0.00001  -0.00894  -0.00895   3.13267
   D40       -0.01250  -0.00007  -0.00023  -0.00307  -0.00321  -0.01572
   D41       -0.00571  -0.00024  -0.00010  -0.00971  -0.00979  -0.01550
   D42        3.12335  -0.00007  -0.00033  -0.00384  -0.00405   3.11930
   D43       -3.12670   0.00033   0.00027   0.01583   0.01608  -3.11063
   D44       -0.00410   0.00013  -0.00007   0.00583   0.00582   0.00172
   D45        0.02065   0.00033   0.00037   0.01661   0.01692   0.03757
   D46       -3.13993   0.00013   0.00004   0.00661   0.00666  -3.13327
   D47       -0.01014   0.00025   0.00009   0.01573   0.01587   0.00573
   D48        3.13430   0.00016   0.00017   0.00776   0.00793  -3.14096
   D49        3.13608   0.00009  -0.00007   0.00783   0.00781  -3.13929
   D50       -0.00267   0.00000   0.00001  -0.00014  -0.00012  -0.00279
   D51        3.14001   0.00008  -0.00002   0.00354   0.00353  -3.13964
   D52       -0.00099   0.00005  -0.00001   0.00221   0.00221   0.00122
   D53       -0.00051   0.00004   0.00000   0.00150   0.00150   0.00099
   D54       -3.14151   0.00001   0.00000   0.00017   0.00018  -3.14133
   D55       -3.14120  -0.00001   0.00000  -0.00046  -0.00045   3.14153
   D56        0.00035  -0.00002   0.00000  -0.00066  -0.00066  -0.00031
   D57       -0.00011   0.00000   0.00000  -0.00014  -0.00014  -0.00025
   D58        3.14144  -0.00001  -0.00001  -0.00034  -0.00035   3.14109
   D59       -3.14147  -0.00001   0.00000  -0.00060  -0.00060   3.14111
   D60       -0.00048   0.00002  -0.00001   0.00077   0.00076   0.00028
   D61        0.00017  -0.00001   0.00000  -0.00039  -0.00038  -0.00021
   D62        3.14115   0.00002   0.00000   0.00098   0.00099  -3.14105
   D63        3.11022   0.00059  -0.00054   0.02232   0.02208   3.13231
   D64       -0.02582  -0.00014  -0.00047  -0.00780  -0.00824  -0.03407
   D65       -0.01909   0.00041  -0.00031   0.01648   0.01641  -0.00268
   D66        3.12805  -0.00032  -0.00024  -0.01364  -0.01392   3.11413
   D67       -0.00368  -0.00015  -0.00007  -0.00606  -0.00613  -0.00980
   D68        3.11692  -0.00017  -0.00044  -0.00787  -0.00823   3.10869
   D69       -3.12640   0.00006   0.00026   0.00398   0.00424  -3.12216
   D70       -0.00580   0.00004  -0.00010   0.00218   0.00214  -0.00366
   D71        0.05330  -0.00120   0.00091  -0.04586  -0.04462   0.00868
   D72       -3.09306  -0.00039   0.00084  -0.01327  -0.01226  -3.10532
   D73       -3.09416  -0.00040   0.00083  -0.01393  -0.01292  -3.10708
   D74        0.04267   0.00041   0.00076   0.01865   0.01944   0.06211
   D75        3.10905   0.00052  -0.00056   0.01923   0.01900   3.12806
   D76       -0.02802  -0.00022  -0.00050  -0.01160  -0.01207  -0.04009
   D77       -0.01191   0.00050  -0.00020   0.02073   0.02076   0.00885
   D78        3.13420  -0.00025  -0.00014  -0.01010  -0.01032   3.12389
         Item               Value     Threshold  Converged?
 Maximum Force            0.013119     0.000450     NO 
 RMS     Force            0.002207     0.000300     NO 
 Maximum Displacement     0.109615     0.001800     NO 
 RMS     Displacement     0.019443     0.001200     NO 
 Predicted change in Energy=-1.485364D-03
 GradGradGradGradGradGradGradGradGradGradGradGradGradGradGradGradGradGrad

                          Input orientation:                          
 ---------------------------------------------------------------------
 Center     Atomic      Atomic             Coordinates (Angstroms)
 Number     Number       Type             X           Y           Z
 ---------------------------------------------------------------------
      1          8           0       -0.336663   -0.843913   -0.129064
      2          8           0        0.627421    2.719156   -0.044080
      3          8           0       -4.420911    1.744493    0.178375
      4          8           0       -2.099548    2.885916    0.096698
      5          8           0       -4.515019   -3.063272    0.000338
      6          8           0        4.730679   -0.539833    2.088513
      7          8           0        6.000484   -0.854376   -0.484078
      8          6           0       -2.338290    0.513838    0.023763
      9          6           0       -1.720947   -0.752715   -0.054631
     10          6           0        0.446625    0.312493   -0.124330
     11          6           0        1.903307    0.037361   -0.208131
     12          6           0       -0.110631    1.552209   -0.051432
     13          6           0       -1.559870    1.740034    0.030498
     14          6           0       -3.759815    0.552643    0.097923
     15          6           0       -2.437904   -1.943729   -0.062776
     16          6           0       -3.831282   -1.861427    0.010638
     17          6           0        2.660657   -0.127695    0.965624
     18          6           0       -4.498898   -0.627377    0.090664
     19          6           0        2.545299   -0.053706   -1.459309
     20          6           0        4.025218   -0.396408    0.890550
     21          6           0        3.908332   -0.349341   -1.531215
     22          6           0        4.644736   -0.544719   -0.363080
     23          1           0       -1.935435   -2.898217   -0.123504
     24          1           0        2.204837   -0.044014    1.944757
     25          1           0       -5.579412   -0.562808    0.148126
     26          1           0        1.973490    0.079412   -2.370371
     27          1           0        4.414917   -0.453743   -2.482630
     28          1           0        1.587875    2.533592   -0.098519
     29          1           0       -3.752320    2.488088    0.176018
     30          1           0       -5.482088   -2.938639    0.054195
     31          1           0        5.659066   -0.243339    2.012599
     32          1           0        6.319791   -1.419562    0.246973
 ---------------------------------------------------------------------
                    Distance matrix (angstroms):
                    1          2          3          4          5
     1  O    0.000000
     2  O    3.692173   0.000000
     3  O    4.845146   5.146369   0.000000
     4  O    4.131629   2.735688   2.588096   0.000000
     5  O    4.732965   7.738420   4.811981   6.421574   0.000000
     6  O    5.539681   5.657357   9.623844   7.896524   9.808728
     7  O    6.347092   6.467885  10.760968   8.940784  10.755914
     8  C    2.423501   3.696414   2.423989   2.385177   4.187411
     9  C    1.389280   4.191519   3.685124   3.661403   3.626091
    10  C    1.396724   2.414779   5.082830   3.626894   6.002436
    11  C    2.408394   2.974361   6.561967   4.922401   7.131079
    12  C    2.408011   1.380776   4.320682   2.399272   6.379966
    13  C    2.863298   2.397600   2.864863   1.268338   5.639642
    14  C    3.704033   4.895078   1.365294   2.863678   3.695226
    15  C    2.372594   5.580239   4.194455   4.844108   2.360459
    16  C    3.642419   6.392556   3.657658   5.054065   1.382763
    17  C    3.270358   3.641169   7.367052   5.700565   7.812792
    18  C    4.173651   6.123446   2.374772   4.254426   2.437623
    19  C    3.271037   3.656486   7.378591   5.712893   7.812563
    20  C    4.501764   4.703753   8.742296   6.994041   8.991123
    21  C    4.497845   4.731979   8.756890   7.015099   8.981309
    22  C    4.995861   5.185891   9.365875   7.580635   9.506645
    23  H    2.603126   6.174903   5.274797   5.790649   2.587824
    24  H    3.376358   3.752175   7.086564   5.525173   7.619261
    25  H    5.257592   7.023746   2.581991   4.899571   2.721598
    26  H    3.348551   3.767198   7.082158   5.527435   7.589300
    27  H    5.316862   5.509895   9.486045   7.761734   9.629046
    28  H    3.887457   0.979729   6.066701   3.709358   8.281303
    29  H    4.781424   4.391351   0.999976   1.701826   5.606262
    30  H    5.558494   8.327449   4.803462   6.735638   0.976553
    31  H    6.395012   6.190619  10.436560   8.582483  10.747708
    32  H    6.691872   7.043917  11.197260   9.457536  10.961556
                    6          7          8          9         10
     6  O    0.000000
     7  O    2.886099   0.000000
     8  C    7.439338   8.465523   0.000000
     9  C    6.801608   7.734033   1.411175   0.000000
    10  C    4.896556   5.686507   2.796108   2.416173   0.000000
    11  C    3.688057   4.202167   4.274570   3.712546   1.484804
    12  C    5.691598   6.582140   2.458929   2.811725   1.361155
    13  C    7.000302   8.009664   1.452425   2.499398   2.467360
    14  C    8.788882   9.878354   1.423987   2.425739   4.219147
    15  C    7.614955   8.518836   2.461107   1.390183   3.662626
    16  C    8.909060   9.895581   2.805545   2.384747   4.800482
    17  C    2.390759   3.712700   5.127197   4.542029   2.506732
    18  C    9.443736  10.517551   2.444396   2.784570   5.038628
    19  C    4.195146   3.678377   5.135275   4.545612   2.514101
    20  C    1.397627   2.449697   6.486455   5.834272   3.786667
    21  C    3.716849   2.393461   6.494869   5.833678   3.794834
    22  C    2.453103   1.395916   7.073390   6.376545   4.291381
    23  H    7.408918   8.202811   3.438910   2.157297   3.997858
    24  H    2.578058   4.578523   4.964012   4.462240   2.738527
    25  H   10.491121  11.600806   3.417529   3.868453   6.095367
    26  H    5.278940   4.543869   4.950965   4.438914   2.725866
    27  H    4.582845   2.582390   7.268014   6.605558   4.679321
    28  H    4.909814   5.576568   4.416915   4.663694   2.497279
    29  H    9.207997  10.330778   2.433171   3.831772   4.738624
    30  H   10.686127  11.682609   4.669474   4.351584   6.763975
    31  H    0.977535   2.592938   8.275657   7.680983   5.660827
    32  H    2.586594   0.977664   8.874133   8.073978   6.134490
                   11         12         13         14         15
    11  C    0.000000
    12  C    2.524929   0.000000
    13  C    3.866476   1.463654   0.000000
    14  C    5.694746   3.786552   2.500840   0.000000
    15  C    4.774091   4.199750   3.788107   2.829337   0.000000
    16  C    6.044730   5.049753   4.257961   2.416704   1.397737
    17  C    1.406600   3.396545   4.709111   6.514463   5.509166
    18  C    6.443553   4.901802   3.774406   1.392387   2.450311
    19  C    1.409218   3.408085   4.721169   6.522813   5.509519
    20  C    2.428531   4.667942   6.041298   7.882619   6.713790
    21  C    2.433149   4.685906   6.058520   7.891017   6.706198
    22  C    2.806824   5.206510   6.623605   8.488416   7.225732
    23  H    4.833292   4.810550   4.655979   3.909709   1.080375
    24  H    2.175424   3.448780   4.584783   6.272469   5.403161
    25  H    7.515198   5.866914   4.633965   2.134873   3.438095
    26  H    2.163788   3.448213   4.583282   6.259969   5.373871
    27  H    3.423845   5.514994   6.842993   8.631241   7.418686
    28  H    2.518469   1.962207   3.248797   5.706184   6.021177
    29  H    6.175738   3.766895   2.321120   1.937035   4.628792
    30  H    7.966771   7.002243   6.105271   3.893223   3.204775
    31  H    4.372204   6.385423   7.744388   9.644423   8.529914
    32  H    4.672802   7.090190   8.492289  10.271819   8.778833
                   16         17         18         19         20
    16  C    0.000000
    17  C    6.786980   0.000000
    18  C    1.405345   7.230108   0.000000
    19  C    6.788916   2.428803   7.235483   0.000000
    20  C    8.040219   1.392791   8.564678   2.798114   0.000000
    21  C    8.035256   2.800004   8.566756   1.396578   2.425040
    22  C    8.585818   2.424032   9.155259   2.418771   1.406196
    23  H    2.164986   5.475953   3.431316   5.472896   6.543450
    24  H    6.593826   1.083272   6.979830   3.421064   2.132914
    25  H    2.182034   8.291946   1.083966   8.297829   9.634718
    26  H    6.567453   3.412324   6.960463   1.083845   3.881958
    27  H    8.729133   3.882549   9.279445   2.168568   3.396100
    28  H    6.978207   3.060345   6.861219   3.076121   3.937486
    29  H    4.353374   6.970802   3.204806   6.985342   8.325921
    30  H    1.971659   8.662355   2.511957   8.663283   9.876805
    31  H    9.833248   3.178048  10.345316   4.667511   1.987935
    32  H   10.163434   3.946471  10.848780   4.361623   2.593473
                   21         22         23         24         25
    21  C    0.000000
    22  C    1.394634   0.000000
    23  H    6.529015   6.992497   0.000000
    24  H    3.882976   3.395575   5.437466   0.000000
    25  H    9.637585  10.236937   4.336645   8.005720   0.000000
    26  H    2.152122   3.399164   5.403182   4.323088   7.987591
    27  H    1.082922   2.133913   7.201937   4.965289  10.335347
    28  H    3.968431   4.346308   6.474480   3.346591   7.811436
    29  H    8.345731   8.944221   5.692369   6.710267   3.556263
    30  H    9.869041  10.414295   3.551332   8.428635   2.379678
    31  H    3.954102   2.600681   8.323927   3.460641  11.396566
    32  H    3.181581   1.985780   8.394786   4.659126  11.930416
                   26         27         28         29         30
    26  H    0.000000
    27  H    2.501484   0.000000
    28  H    3.366454   4.753980   0.000000
    29  H    6.713473   9.078906   5.347441   0.000000
    30  H    8.400761  10.514794   8.941645   5.697043   0.000000
    31  H    5.735684   4.668968   5.361228   9.970352  11.628641
    32  H    5.290345   3.465845   6.175583  10.803804  11.900802
                   31         32
    31  H    0.000000
    32  H    2.222046   0.000000
 Stoichiometry    C15H10O7
 Framework group  C1[X(C15H10O7)]
 Deg. of freedom    90
 Full point group                 C1      NOp   1
 Largest Abelian subgroup         C1      NOp   1
 Largest concise Abelian subgroup C1      NOp   1
                         Standard orientation:                         
 ---------------------------------------------------------------------
 Center     Atomic      Atomic             Coordinates (Angstroms)
 Number     Number       Type             X           Y           Z
 ---------------------------------------------------------------------
      1          8           0       -0.358895   -0.856098   -0.138545
      2          8           0        0.572958    2.716113   -0.082799
      3          8           0       -4.464906    1.696936    0.174726
      4          8           0       -2.154595    2.858922    0.072296
      5          8           0       -4.515948   -3.112576    0.029313
      6          8           0        4.717784   -0.490879    2.048236
      7          8           0        5.975995   -0.811114   -0.529345
      8          6           0       -2.371994    0.484327    0.016545
      9          6           0       -1.743519   -0.777038   -0.056888
     10          6           0        0.413777    0.307414   -0.145962
     11          6           0        1.872427    0.045030   -0.236169
     12          6           0       -0.154400    1.542455   -0.078185
     13          6           0       -1.604817    1.717593    0.010690
     14          6           0       -3.793377    0.510655    0.098489
     15          6           0       -2.449565   -1.974573   -0.053027
     16          6           0       -3.843206   -1.904499    0.027722
     17          6           0        2.637818   -0.105210    0.934356
     18          6           0       -4.521644   -0.676083    0.103288
     19          6           0        2.508211   -0.048586   -1.490325
     20          6           0        4.004342   -0.361957    0.853355
     21          6           0        3.873472   -0.332246   -1.567970
     22          6           0        4.618165   -0.513035   -0.402744
     23          1           0       -1.938719   -2.924823   -0.110227
     24          1           0        2.186739   -0.019109    1.915473
     25          1           0       -5.602366   -0.620993    0.166433
     26          1           0        1.930114    0.073178   -2.399004
     27          1           0        4.375658   -0.438417   -2.521519
     28          1           0        1.534752    2.538960   -0.141435
     29          1           0       -3.803181    2.446569    0.163623
     30          1           0       -5.483801   -2.996414    0.087811
     31          1           0        5.642976   -0.186442    1.965091
     32          1           0        6.304555   -1.368433    0.203643
 ---------------------------------------------------------------------
 Rotational constants (GHZ):      0.5876669      0.1387787      0.1215069
 Standard basis: 6-31G (6D, 7F)
 There are   218 symmetry adapted cartesian basis functions of A   symmetry.
 There are   218 symmetry adapted basis functions of A   symmetry.
   218 basis functions,   524 primitive gaussians,   218 cartesian basis functions
    78 alpha electrons       78 beta electrons
       nuclear repulsion energy      1702.5453879604 Hartrees.
 NAtoms=   32 NActive=   32 NUniq=   32 SFac= 1.00D+00 NAtFMM=   60 NAOKFM=F Big=F
 Integral buffers will be    262144 words long.
 Raffenetti 2 integral format.
 Two-electron integral symmetry is turned on.
 One-electron integrals computed using PRISM.
 NBasis=   218 RedAO= T EigKep=  5.16D-04  NBF=   218
 NBsUse=   218 1.00D-06 EigRej= -1.00D+00 NBFU=   218
 Initial guess from the checkpoint file:  "C:\Users\GHS Azim Shah\Desktop\Quercitin 16.chk"
 B after Tr=     0.000000    0.000000    0.000000
         Rot=    0.999999   -0.001084   -0.000053   -0.000687 Ang=  -0.15 deg.
 ExpMin= 1.61D-01 ExpMax= 5.48D+03 ExpMxC= 8.25D+02 IAcc=1 IRadAn=         1 AccDes= 0.00D+00
 Harris functional with IExCor=  402 and IRadAn=       1 diagonalized for initial guess.
 HarFok:  IExCor=  402 AccDes= 0.00D+00 IRadAn=         1 IDoV= 1 UseB2=F ITyADJ=14
 ICtDFT=  3500011 ScaDFX=  1.000000  1.000000  1.000000  1.000000
 FoFCou: FMM=F IPFlag=           0 FMFlag=      100000 FMFlg1=           0
         NFxFlg=           0 DoJE=T BraDBF=F KetDBF=T FulRan=T
         wScrn=  0.000000 ICntrl=     500 IOpCl=  0 I1Cent=   200000004 NGrid=           0
         NMat0=    1 NMatS0=      1 NMatT0=    0 NMatD0=    1 NMtDS0=    0 NMtDT0=    0
 Petite list used in FoFCou.
 Requested convergence on RMS density matrix=1.00D-08 within 128 cycles.
 Requested convergence on MAX density matrix=1.00D-06.
 Requested convergence on             energy=1.00D-06.
 No special actions if energy rises.
 Integral accuracy reduced to 1.0D-05 until final iterations.
 Initial convergence to 1.0D-05 achieved.  Increase integral accuracy.
 SCF Done:  E(RB3LYP) =  -1103.82565016     A.U. after   13 cycles
            NFock= 13  Conv=0.67D-08     -V/T= 2.0054
 Calling FoFJK, ICntrl=      2127 FMM=F ISym2X=0 I1Cent= 0 IOpClX= 0 NMat=1 NMatS=1 NMatT=0.
 ***** Axes restored to original set *****
 -------------------------------------------------------------------
 Center     Atomic                   Forces (Hartrees/Bohr)
 Number     Number              X              Y              Z
 -------------------------------------------------------------------
      1        8           0.001565218   -0.000391425    0.000014930
      2        8           0.001728511    0.000336067   -0.000142122
      3        8          -0.002819176   -0.004858149    0.000059933
      4        8          -0.000004318    0.003930310    0.000555655
      5        8          -0.000297300   -0.000354752   -0.000007213
      6        8           0.001199955   -0.003325455    0.000140348
      7        8           0.001424152    0.002368104    0.001211036
      8        6           0.001619392    0.002001795    0.000184323
      9        6          -0.001302753    0.000445961    0.000047698
     10        6           0.000304543    0.000663222   -0.000137940
     11        6          -0.000489851    0.000503262   -0.000007534
     12        6          -0.000911214    0.001259580    0.000512614
     13        6           0.002087231   -0.008220886   -0.001192369
     14        6          -0.002450218    0.001719304    0.000303539
     15        6           0.001444558    0.000802218   -0.000085745
     16        6          -0.001236938    0.001777159    0.000158775
     17        6          -0.000668798    0.000274707   -0.000424179
     18        6           0.000467042   -0.002189427   -0.000125787
     19        6           0.000344204   -0.000688395    0.000655274
     20        6          -0.000245492    0.001552576   -0.001652724
     21        6          -0.000972802   -0.000087201   -0.000205442
     22        6          -0.001325765   -0.001045548    0.000773889
     23        1          -0.000276437   -0.000133047    0.000001112
     24        1          -0.000209781    0.000127250    0.000152422
     25        1           0.000064417   -0.000143352   -0.000010054
     26        1          -0.000285204    0.000164190   -0.000023080
     27        1           0.000123717   -0.000028412   -0.000215645
     28        1          -0.000782876   -0.000078008    0.000009907
     29        1           0.002461424    0.002905625   -0.000267127
     30        1           0.000124441    0.000325225    0.000001710
     31        1           0.000302593    0.002129164   -0.000604095
     32        1          -0.000982474   -0.001741665    0.000317887
 -------------------------------------------------------------------
 Cartesian Forces:  Max     0.008220886 RMS     0.001507604

 GradGradGradGradGradGradGradGradGradGradGradGradGradGradGradGradGradGrad
 Berny optimization.
 Using GEDIIS/GDIIS optimizer.
 FormGI is forming the generalized inverse of G from B-inverse, IUseBI=4.
 Internal  Forces:  Max     0.003808030 RMS     0.000963660
 Search for a local minimum.
 Step number   3 out of a maximum of  173
 All quantities printed in internal units (Hartrees-Bohrs-Radians)
 Mixed Optimization -- En-DIIS/RFO-DIIS
 Update second derivatives using D2CorX and points    1    2    3
 DE= -1.83D-03 DEPred=-1.49D-03 R= 1.23D+00
 TightC=F SS=  1.41D+00  RLast= 1.77D-01 DXNew= 8.4853D-01 5.3103D-01
 Trust test= 1.23D+00 RLast= 1.77D-01 DXMaxT set to 5.31D-01
 ITU=  1  1  0
 Use linear search instead of GDIIS.
     Eigenvalues ---    0.01076   0.01113   0.01364   0.01647   0.01791
     Eigenvalues ---    0.01834   0.01906   0.01980   0.01982   0.02071
     Eigenvalues ---    0.02138   0.02149   0.02149   0.02150   0.02152
     Eigenvalues ---    0.02154   0.02155   0.02155   0.02155   0.02156
     Eigenvalues ---    0.02159   0.02160   0.02164   0.02188   0.02193
     Eigenvalues ---    0.02203   0.02211   0.02328   0.02400   0.15413
     Eigenvalues ---    0.15994   0.15998   0.16000   0.16000   0.16000
     Eigenvalues ---    0.16000   0.16000   0.16080   0.17020   0.21119
     Eigenvalues ---    0.22551   0.23524   0.23602   0.24009   0.24602
     Eigenvalues ---    0.24994   0.24998   0.24999   0.25000   0.25000
     Eigenvalues ---    0.25000   0.25000   0.25000   0.25000   0.26459
     Eigenvalues ---    0.29543   0.33029   0.35064   0.35072   0.35127
     Eigenvalues ---    0.35132   0.35204   0.35256   0.36137   0.40332
     Eigenvalues ---    0.41662   0.42285   0.43544   0.45137   0.45639
     Eigenvalues ---    0.46391   0.46439   0.46452   0.46462   0.46557
     Eigenvalues ---    0.47132   0.47399   0.49156   0.49481   0.51705
     Eigenvalues ---    0.52519   0.52657   0.52735   0.52848   0.53179
     Eigenvalues ---    0.53222   0.53529   0.54243   0.55264   0.87512
 RFO step:  Lambda=-1.04908493D-03 EMin= 1.07636456D-02
 Quartic linear search produced a step of  0.33376.
 Iteration  1 RMS(Cart)=  0.02239210 RMS(Int)=  0.00110988
 Iteration  2 RMS(Cart)=  0.00122150 RMS(Int)=  0.00005036
 Iteration  3 RMS(Cart)=  0.00000397 RMS(Int)=  0.00005028
 Iteration  4 RMS(Cart)=  0.00000000 RMS(Int)=  0.00005028
 Variable       Old X    -DE/DX   Delta X   Delta X   Delta X     New X
                                 (Linear)    (Quad)   (Total)
    R1        2.62536   0.00085   0.00350   0.00329   0.00676   2.63212
    R2        2.63943  -0.00068   0.00132  -0.00137  -0.00007   2.63935
    R3        2.60929   0.00072   0.00084   0.00203   0.00287   2.61216
    R4        1.85142  -0.00075   0.00086  -0.00134  -0.00048   1.85094
    R5        2.58003  -0.00154  -0.00011  -0.00363  -0.00374   2.57629
    R6        1.88968   0.00381   0.00589   0.01088   0.01677   1.90645
    R7        2.39681   0.00358   0.00667   0.00739   0.01405   2.41086
    R8        2.61304   0.00011   0.00168   0.00149   0.00316   2.61621
    R9        1.84542  -0.00008  -0.00007   0.00004  -0.00003   1.84538
   R10        2.64113   0.00049   0.00162   0.00328   0.00490   2.64603
   R11        1.84727   0.00098   0.00024   0.00280   0.00304   1.85032
   R12        2.63790   0.00016   0.00112   0.00237   0.00349   2.64139
   R13        1.84752   0.00093   0.00024   0.00269   0.00293   1.85045
   R14        2.66673   0.00000   0.00058   0.00169   0.00229   2.66902
   R15        2.74469  -0.00061  -0.00930  -0.00273  -0.01200   2.73268
   R16        2.69094   0.00328   0.00359   0.01118   0.01477   2.70572
   R17        2.62706  -0.00073  -0.00162  -0.00235  -0.00396   2.62310
   R18        2.80587  -0.00180  -0.00217  -0.00585  -0.00803   2.79785
   R19        2.57221  -0.00136   0.00031  -0.00247  -0.00216   2.57005
   R20        2.65809  -0.00059   0.00112  -0.00095   0.00016   2.65825
   R21        2.66304  -0.00041   0.00149  -0.00025   0.00121   2.66425
   R22        2.76591  -0.00104  -0.00527  -0.00513  -0.01039   2.75552
   R23        2.63123   0.00051  -0.00105   0.00139   0.00033   2.63156
   R24        2.64134   0.00037   0.00103   0.00074   0.00176   2.64310
   R25        2.04161  -0.00001  -0.00136  -0.00038  -0.00174   2.03987
   R26        2.65572  -0.00228  -0.00126  -0.00611  -0.00738   2.64834
   R27        2.63199   0.00006  -0.00144   0.00005  -0.00138   2.63062
   R28        2.04709   0.00024  -0.00030   0.00062   0.00032   2.04741
   R29        2.04840  -0.00007  -0.00079  -0.00045  -0.00124   2.04716
   R30        2.63915  -0.00048  -0.00035  -0.00119  -0.00154   2.63761
   R31        2.04817   0.00019  -0.00017   0.00050   0.00033   2.04850
   R32        2.65733  -0.00248  -0.00555  -0.00613  -0.01166   2.64566
   R33        2.63548   0.00020  -0.00057   0.00052  -0.00004   2.63543
   R34        2.04643   0.00025  -0.00029   0.00071   0.00042   2.04685
    A1        2.09932  -0.00028   0.00158  -0.00005   0.00150   2.10081
    A2        1.94296  -0.00042   0.00166  -0.00267  -0.00100   1.94196
    A3        1.90208   0.00018  -0.00442   0.00087  -0.00355   1.89853
    A4        1.95879  -0.00063  -0.00143  -0.00303  -0.00447   1.95432
    A5        1.96242  -0.00191  -0.01291  -0.01295  -0.02586   1.93656
    A6        1.96127  -0.00190  -0.01308  -0.01284  -0.02592   1.93535
    A7        2.12177  -0.00183   0.00381  -0.00817  -0.00431   2.11746
    A8        2.05337  -0.00106  -0.00314  -0.00573  -0.00888   2.04449
    A9        2.10804   0.00289  -0.00067   0.01390   0.01319   2.12123
   A10        2.09184   0.00049  -0.00467   0.00186  -0.00282   2.08902
   A11        2.04578  -0.00092   0.00132  -0.00567  -0.00436   2.04142
   A12        2.14557   0.00044   0.00334   0.00381   0.00718   2.15274
   A13        1.97858  -0.00049   0.00055  -0.00205  -0.00150   1.97707
   A14        2.12312   0.00044  -0.00370   0.00029  -0.00342   2.11970
   A15        2.18149   0.00005   0.00316   0.00176   0.00492   2.18641
   A16        2.09772  -0.00011  -0.00031  -0.00071  -0.00102   2.09670
   A17        2.10484  -0.00035   0.00022  -0.00173  -0.00151   2.10333
   A18        2.08060   0.00046   0.00009   0.00248   0.00255   2.08315
   A19        2.15459  -0.00070  -0.00064  -0.00304  -0.00370   2.15089
   A20        2.00480   0.00147  -0.00186   0.00631   0.00442   2.00922
   A21        2.12380  -0.00076   0.00250  -0.00325  -0.00072   2.12307
   A22        2.13522   0.00102  -0.00306   0.00583   0.00261   2.13783
   A23        2.14143  -0.00296   0.00257  -0.01503  -0.01260   2.12883
   A24        2.00652   0.00194   0.00048   0.00934   0.00976   2.01629
   A25        2.10625   0.00190  -0.00585   0.00860   0.00274   2.10900
   A26        2.07499  -0.00152   0.00363  -0.00806  -0.00443   2.07056
   A27        2.10194  -0.00038   0.00223  -0.00054   0.00169   2.10363
   A28        2.05259   0.00029  -0.00377  -0.00027  -0.00404   2.04855
   A29        2.11458   0.00017   0.00167   0.00260   0.00427   2.11885
   A30        2.11602  -0.00046   0.00210  -0.00233  -0.00023   2.11579
   A31        2.02791   0.00035  -0.00582   0.00067  -0.00515   2.02276
   A32        2.12792  -0.00064   0.00134  -0.00163  -0.00028   2.12763
   A33        2.12736   0.00029   0.00448   0.00096   0.00544   2.13279
   A34        2.10038  -0.00090  -0.00194  -0.00480  -0.00674   2.09364
   A35        2.11603   0.00030   0.00320   0.00157   0.00476   2.12079
   A36        2.06676   0.00060  -0.00124   0.00319   0.00194   2.06870
   A37        2.08555   0.00041  -0.00314   0.00177  -0.00138   2.08417
   A38        2.06958  -0.00006  -0.00024  -0.00042  -0.00065   2.06892
   A39        2.12806  -0.00034   0.00338  -0.00135   0.00203   2.13009
   A40        2.09904   0.00007  -0.00029   0.00123   0.00091   2.09995
   A41        2.09212  -0.00029  -0.00164  -0.00293  -0.00457   2.08755
   A42        2.09165   0.00022   0.00186   0.00192   0.00379   2.09544
   A43        2.05796   0.00246   0.00295   0.01183   0.01471   2.07267
   A44        2.13051  -0.00304  -0.00472  -0.01460  -0.01939   2.11112
   A45        2.09444   0.00058   0.00168   0.00281   0.00446   2.09889
   A46        2.09656  -0.00078  -0.00159  -0.00423  -0.00581   2.09076
   A47        2.12023   0.00040   0.00472   0.00301   0.00773   2.12795
   A48        2.06617   0.00038  -0.00315   0.00116  -0.00200   2.06417
   A49        2.12770  -0.00287  -0.00514  -0.01382  -0.01901   2.10868
   A50        2.06157   0.00230   0.00331   0.01115   0.01438   2.07595
   A51        2.09360   0.00057   0.00172   0.00276   0.00446   2.09806
    D1        0.00191   0.00003  -0.00168   0.00257   0.00087   0.00278
    D2       -3.14052   0.00005  -0.00178   0.00417   0.00237  -3.13815
    D3        3.14051   0.00001  -0.00010  -0.00063  -0.00069   3.13982
    D4       -0.00321   0.00003   0.00277   0.00082   0.00356   0.00036
    D5        0.00106  -0.00002   0.00176  -0.00151   0.00024   0.00129
    D6        3.13915   0.00007  -0.00099   0.00461   0.00363  -3.14040
    D7       -0.00284   0.00020  -0.00075   0.01169   0.01094   0.00810
    D8        3.13779   0.00028  -0.00144   0.01666   0.01522  -3.13018
    D9        3.14117   0.00002  -0.00005   0.00082   0.00077  -3.14125
   D10       -0.00018  -0.00001   0.00002  -0.00059  -0.00057  -0.00074
   D11       -2.59430   0.00147   0.01580   0.08652   0.10235  -2.49196
   D12        0.57262   0.00147   0.02617   0.08488   0.11103   0.68364
   D13        0.56512   0.00125   0.02415   0.07235   0.09649   0.66161
   D14       -2.60357   0.00128   0.01354   0.07646   0.09001  -2.51356
   D15       -0.00120  -0.00001  -0.00022   0.00017  -0.00004  -0.00124
   D16        3.14128  -0.00003  -0.00011  -0.00152  -0.00164   3.13965
   D17        3.14139  -0.00001   0.00005   0.00055   0.00063  -3.14116
   D18        0.00069  -0.00002   0.00016  -0.00114  -0.00097  -0.00028
   D19        3.13807   0.00022  -0.00160   0.02500   0.02355  -3.12156
   D20        0.00156  -0.00006   0.00105  -0.00568  -0.00464  -0.00308
   D21       -0.00455   0.00021  -0.00187   0.02459   0.02284   0.01829
   D22       -3.14107  -0.00007   0.00078  -0.00608  -0.00535   3.13677
   D23        3.13940   0.00013  -0.00121   0.00797   0.00676  -3.13702
   D24       -0.00121   0.00005  -0.00051   0.00293   0.00240   0.00119
   D25       -0.00120   0.00014  -0.00095   0.00836   0.00744   0.00624
   D26        3.14137   0.00006  -0.00025   0.00332   0.00308  -3.13873
   D27       -3.14067  -0.00004   0.00031  -0.00284  -0.00255   3.13997
   D28        0.00112  -0.00002   0.00020  -0.00140  -0.00121  -0.00009
   D29        0.00006  -0.00002   0.00020  -0.00119  -0.00099  -0.00093
   D30       -3.14134   0.00000   0.00010   0.00025   0.00035  -3.14099
   D31       -1.58113   0.00012   0.00225   0.01006   0.01232  -1.56881
   D32        1.56713   0.00002   0.00254   0.00376   0.00628   1.57342
   D33        1.56267   0.00010  -0.00068   0.00856   0.00789   1.57057
   D34       -1.57225   0.00000  -0.00040   0.00226   0.00185  -1.57040
   D35        3.14157  -0.00001  -0.00479  -0.00041  -0.00514   3.13642
   D36        0.00370  -0.00011  -0.00187  -0.00695  -0.00876  -0.00506
   D37       -0.00241   0.00001  -0.00160   0.00120  -0.00037  -0.00278
   D38       -3.14027  -0.00009   0.00132  -0.00533  -0.00399   3.13893
   D39        3.13267   0.00003  -0.00299   0.00228  -0.00074   3.13193
   D40       -0.01572  -0.00005  -0.00107  -0.00451  -0.00554  -0.02126
   D41       -0.01550   0.00013  -0.00327   0.00848   0.00521  -0.01029
   D42        3.11930   0.00005  -0.00135   0.00169   0.00041   3.11971
   D43       -3.11063  -0.00009   0.00537  -0.00424   0.00111  -3.10951
   D44        0.00172   0.00008   0.00194   0.00455   0.00649   0.00821
   D45        0.03757  -0.00019   0.00565  -0.01047  -0.00487   0.03270
   D46       -3.13327  -0.00002   0.00222  -0.00169   0.00051  -3.13275
   D47        0.00573  -0.00025   0.00530  -0.02779  -0.02237  -0.01664
   D48       -3.14096   0.00003   0.00265   0.00307   0.00571  -3.13525
   D49       -3.13929  -0.00017   0.00261  -0.02180  -0.01904   3.12485
   D50       -0.00279   0.00012  -0.00004   0.00906   0.00904   0.00624
   D51       -3.13964  -0.00012   0.00118  -0.00731  -0.00612   3.13743
   D52        0.00122  -0.00007   0.00074  -0.00459  -0.00384  -0.00262
   D53        0.00099  -0.00004   0.00050  -0.00235  -0.00185  -0.00085
   D54       -3.14133   0.00001   0.00006   0.00038   0.00043  -3.14090
   D55        3.14153   0.00001  -0.00015   0.00043   0.00028  -3.14138
   D56       -0.00031   0.00003  -0.00022   0.00184   0.00161   0.00130
   D57       -0.00025  -0.00001  -0.00005  -0.00102  -0.00106  -0.00132
   D58        3.14109   0.00001  -0.00012   0.00040   0.00028   3.14136
   D59        3.14111   0.00002  -0.00020   0.00140   0.00120  -3.14087
   D60        0.00028  -0.00002   0.00026  -0.00142  -0.00116  -0.00088
   D61       -0.00021   0.00000  -0.00013  -0.00010  -0.00022  -0.00043
   D62       -3.14105  -0.00005   0.00033  -0.00292  -0.00258   3.13956
   D63        3.13231   0.00003   0.00737  -0.00442   0.00317   3.13548
   D64       -0.03407  -0.00003  -0.00275  -0.00308  -0.00581  -0.03988
   D65       -0.00268   0.00011   0.00548   0.00219   0.00782   0.00514
   D66        3.11413   0.00005  -0.00465   0.00352  -0.00116   3.11297
   D67       -0.00980   0.00012  -0.00205   0.00704   0.00499  -0.00481
   D68        3.10869   0.00009  -0.00275   0.00379   0.00109   3.10978
   D69       -3.12216  -0.00005   0.00142  -0.00166  -0.00028  -3.12244
   D70       -0.00366  -0.00007   0.00072  -0.00491  -0.00418  -0.00784
   D71        0.00868   0.00007  -0.01489   0.00576  -0.00892  -0.00024
   D72       -3.10532   0.00000  -0.00409   0.00146  -0.00250  -3.10783
   D73       -3.10708   0.00005  -0.00431   0.00396  -0.00024  -3.10732
   D74        0.06211  -0.00002   0.00649  -0.00033   0.00617   0.06828
   D75        3.12806   0.00001   0.00634  -0.00526   0.00129   3.12935
   D76       -0.04009  -0.00001  -0.00403  -0.00151  -0.00552  -0.04562
   D77        0.00885   0.00003   0.00693  -0.00214   0.00492   0.01377
   D78        3.12389   0.00001  -0.00344   0.00161  -0.00190   3.12199
         Item               Value     Threshold  Converged?
 Maximum Force            0.003808     0.000450     NO 
 RMS     Force            0.000964     0.000300     NO 
 Maximum Displacement     0.146665     0.001800     NO 
 RMS     Displacement     0.022206     0.001200     NO 
 Predicted change in Energy=-6.860227D-04
 GradGradGradGradGradGradGradGradGradGradGradGradGradGradGradGradGradGrad

                          Input orientation:                          
 ---------------------------------------------------------------------
 Center     Atomic      Atomic             Coordinates (Angstroms)
 Number     Number       Type             X           Y           Z
 ---------------------------------------------------------------------
      1          8           0       -0.330735   -0.835475   -0.129056
      2          8           0        0.630615    2.725552   -0.038109
      3          8           0       -4.437862    1.733830    0.165017
      4          8           0       -2.085750    2.894965    0.113134
      5          8           0       -4.497487   -3.068521    0.010125
      6          8           0        4.745596   -0.570983    2.072130
      7          8           0        5.996082   -0.861082   -0.457178
      8          6           0       -2.335239    0.522256    0.020398
      9          6           0       -1.718763   -0.746244   -0.055087
     10          6           0        0.452348    0.321027   -0.125561
     11          6           0        1.904562    0.044581   -0.207403
     12          6           0       -0.108685    1.557636   -0.050261
     13          6           0       -1.553615    1.738882    0.024227
     14          6           0       -3.764829    0.550302    0.094915
     15          6           0       -2.427336   -1.939846   -0.059491
     16          6           0       -3.821670   -1.860260    0.016492
     17          6           0        2.656741   -0.133942    0.967807
     18          6           0       -4.496646   -0.634465    0.093112
     19          6           0        2.547369   -0.041726   -1.459224
     20          6           0        4.019697   -0.405132    0.886304
     21          6           0        3.908810   -0.340344   -1.533072
     22          6           0        4.637046   -0.548497   -0.362052
     23          1           0       -1.923562   -2.892757   -0.117743
     24          1           0        2.202555   -0.055194    1.948296
     25          1           0       -5.576863   -0.575677    0.150010
     26          1           0        1.973261    0.103342   -2.367216
     27          1           0        4.422341   -0.441599   -2.481354
     28          1           0        1.590661    2.538857   -0.091330
     29          1           0       -3.769415    2.489192    0.145423
     30          1           0       -5.464816   -2.946446    0.064844
     31          1           0        5.641655   -0.184657    1.991163
     32          1           0        6.257636   -1.497174    0.239841
 ---------------------------------------------------------------------
                    Distance matrix (angstroms):
                    1          2          3          4          5
     1  O    0.000000
     2  O    3.689631   0.000000
     3  O    4.853483   5.168581   0.000000
     4  O    4.129760   2.725841   2.623616   0.000000
     5  O    4.729449   7.737638   4.805218   6.433526   0.000000
     6  O    5.539342   5.679200   9.658423   7.906816   9.794088
     7  O    6.335372   6.467441  10.769767   8.930238  10.733413
     8  C    2.425656   3.695163   2.431018   2.387591   4.191551
     9  C    1.392859   4.192044   3.686829   3.663520   3.621951
    10  C    1.396685   2.412709   5.098490   3.622716   6.000693
    11  C    2.403579   2.973080   6.574086   4.914267   7.122146
    12  C    2.404682   1.382295   4.338106   2.392474   6.377034
    13  C    2.854163   2.397554   2.887685   1.275774   5.637172
    14  C    3.709924   4.906051   1.363315   2.883936   3.693218
    15  C    2.370699   5.578303   4.193866   4.849936   2.358872
    16  C    3.641153   6.391830   3.649552   5.063094   1.384437
    17  C    3.258876   3.646060   7.380138   5.691745   7.791784
    18  C    4.176670   6.131536   2.370115   4.274306   2.435471
    19  C    3.268466   3.653949   7.388113   5.706334   7.807078
    20  C    4.488030   4.705486   8.753612   6.983188   8.966814
    21  C    4.493346   4.730877   8.766564   7.007993   8.971636
    22  C    4.981515   5.184189   9.372340   7.568302   9.483076
    23  H    2.601852   6.172159   5.273230   5.794595   2.583086
    24  H    3.367757   3.761562   7.104634   5.519132   7.597843
    25  H    5.259965   7.033227   2.575145   4.922864   2.720091
    26  H    3.346511   3.755452   7.083304   5.515511   7.588350
    27  H    5.317911   5.511577   9.499419   7.760108   9.626605
    28  H    3.883208   0.979477   6.087435   3.699272   8.277592
    29  H    4.790957   4.410194   1.008850   1.732173   5.606832
    30  H    5.554510   8.326851   4.792667   6.748519   0.976536
    31  H    6.370897   6.139852  10.421711   8.527827  10.725828
    32  H    6.631785   7.040741  11.173123   9.429688  10.871734
                    6          7          8          9         10
     6  O    0.000000
     7  O    2.836420   0.000000
     8  C    7.452718   8.458878   0.000000
     9  C    6.807621   7.726170   1.412385   0.000000
    10  C    4.904845   5.678058   2.798650   2.420281   0.000000
    11  C    3.694139   4.197993   4.272702   3.711751   1.480556
    12  C    5.709606   6.579054   2.456532   2.810736   1.360011
    13  C    7.014945   7.999343   1.446074   2.491870   2.461024
    14  C    8.808745   9.877864   1.431805   2.426914   4.229155
    15  C    7.607139   8.501521   2.465119   1.388086   3.661761
    16  C    8.904265   9.879827   2.808180   2.380834   4.800565
    17  C    2.402884   3.702771   5.123285   4.535004   2.502359
    18  C    9.451961  10.509591   2.452543   2.784077   5.045129
    19  C    4.193183   3.683621   5.132955   4.546189   2.509852
    20  C    1.400221   2.432886   6.480360   5.825161   3.778513
    21  C    3.708219   2.405290   6.491957   5.832562   3.790202
    22  C    2.436705   1.397762   7.064385   6.366289   4.280618
    23  H    7.393500   8.183134   3.442510   2.157171   3.996676
    24  H    2.597774   4.563618   4.964052   4.457334   2.739644
    25  H   10.499892  11.592377   3.424965   3.867311   6.101755
    26  H    5.277154   4.556473   4.943619   4.438331   2.717642
    27  H    4.566777   2.598059   7.269985   6.610049   4.678910
    28  H    4.930039   5.576842   4.414958   4.663206   2.493130
    29  H    9.251068  10.341779   2.437484   3.835807   4.753699
    30  H   10.673544  11.660765   4.672058   4.346054   6.762061
    31  H    0.979145   2.564673   8.247089   7.660175   5.627179
    32  H    2.549781   0.979214   8.829709   8.017096   6.094321
                   11         12         13         14         15
    11  C    0.000000
    12  C    2.523330   0.000000
    13  C    3.857888   1.458157   0.000000
    14  C    5.699925   3.795153   2.511411   0.000000
    15  C    4.767093   4.196261   3.781988   2.830824   0.000000
    16  C    6.038898   5.047051   4.254169   2.412507   1.398668
    17  C    1.406684   3.397863   4.703713   6.516647   5.492219
    18  C    6.444135   4.907144   3.781395   1.392563   2.451397
    19  C    1.409860   3.405548   4.710548   6.527609   5.505434
    20  C    2.423269   4.666171   6.033389   7.882765   6.694335
    21  C    2.433634   4.684157   6.048674   7.894829   6.699000
    22  C    2.800379   5.201439   6.611021   8.485733   7.206448
    23  H    4.826026   4.806696   4.648558   3.910260   1.079454
    24  H    2.178484   3.455037   4.585801   6.277843   5.386930
    25  H    7.515597   5.872998   4.643224   2.134088   3.438658
    26  H    2.161704   3.437695   4.564301   6.259995   5.372659
    27  H    3.427307   5.517006   6.836994   8.640068   7.418103
    28  H    2.516629   1.962717   3.246504   5.715795   6.016984
    29  H    6.188265   3.782463   2.342524   1.939553   4.632444
    30  H    7.957896   6.999153   6.103396   3.888201   3.202341
    31  H    4.341901   6.345818   7.703295   9.623817   8.508495
    32  H    4.639643   7.067253   8.457789  10.230492   8.701397
                   16         17         18         19         20
    16  C    0.000000
    17  C    6.771631   0.000000
    18  C    1.401441   7.224026   0.000000
    19  C    6.785975   2.431244   7.237350   0.000000
    20  C    8.022531   1.392062   8.556275   2.793084   0.000000
    21  C    8.029422   2.804403   8.566369   1.395761   2.422782
    22  C    8.568190   2.421154   9.145430   2.413991   1.400023
    23  H    2.164921   5.456066   3.430029   5.469659   6.520638
    24  H    6.578861   1.083442   6.975425   3.424949   2.133610
    25  H    2.179148   8.285901   1.083311   8.299270   9.626276
    26  H    6.566507   3.412598   6.961126   1.084017   3.877092
    27  H    8.730152   3.886992   9.285117   2.172595   3.391839
    28  H    6.975470   3.066293   6.867262   3.073408   3.939932
    29  H    4.351676   6.989465   3.207621   6.991580   8.342438
    30  H    1.970297   8.642061   2.506673   8.657673   9.853378
    31  H    9.811294   3.155874  10.324246   4.636832   1.974859
    32  H   10.088317   3.918518  10.789828   4.332578   2.572711
                   21         22         23         24         25
    21  C    0.000000
    22  C    1.394612   0.000000
    23  H    6.521850   6.971142   0.000000
    24  H    3.887485   3.392315   5.417114   0.000000
    25  H    9.636709  10.226773   4.334416   8.001505   0.000000
    26  H    2.153835   3.397253   5.405735   4.324506   7.987607
    27  H    1.083146   2.132831   7.201758   4.969765  10.340510
    28  H    3.967649   4.345746   6.469381   3.356127   7.818694
    29  H    8.353368   8.952857   5.695770   6.737111   3.558133
    30  H    9.859512  10.391343   3.546365   8.408050   2.374943
    31  H    3.930295   2.584423   8.307454   3.441803  11.375319
    32  H    3.162034   1.971948   8.307077   4.630530  11.870662
                   26         27         28         29         30
    26  H    0.000000
    27  H    2.511569   0.000000
    28  H    3.355261   4.755392   0.000000
    29  H    6.707008   9.088144   5.365531   0.000000
    30  H    8.398876  10.512529   8.938272   5.694475   0.000000
    31  H    5.703992   4.642861   5.307057   9.956126  11.605683
    32  H    5.264434   3.447818   6.178987  10.790819  11.812998
                   31         32
    31  H    0.000000
    32  H    2.273601   0.000000
 Stoichiometry    C15H10O7
 Framework group  C1[X(C15H10O7)]
 Deg. of freedom    90
 Full point group                 C1      NOp   1
 Largest Abelian subgroup         C1      NOp   1
 Largest concise Abelian subgroup C1      NOp   1
                         Standard orientation:                         
 ---------------------------------------------------------------------
 Center     Atomic      Atomic             Coordinates (Angstroms)
 Number     Number       Type             X           Y           Z
 ---------------------------------------------------------------------
      1          8           0       -0.354475   -0.847126   -0.143258
      2          8           0        0.570982    2.723739   -0.066879
      3          8           0       -4.485834    1.680920    0.168435
      4          8           0       -2.146042    2.865838    0.099856
      5          8           0       -4.497328   -3.122171    0.025940
      6          8           0        4.731648   -0.525242    2.027470
      7          8           0        5.970252   -0.809072   -0.508388
      8          6           0       -2.371831    0.490478    0.014535
      9          6           0       -1.742886   -0.771860   -0.061379
     10          6           0        0.416767    0.317305   -0.147254
     11          6           0        1.871226    0.055470   -0.236910
     12          6           0       -0.156413    1.548319   -0.071768
     13          6           0       -1.602660    1.715016    0.010731
     14          6           0       -3.801173    0.504139    0.097358
     15          6           0       -2.439250   -1.972632   -0.058638
     16          6           0       -3.833856   -1.907070    0.025316
     17          6           0        2.632032   -0.112357    0.934315
     18          6           0       -4.520853   -0.688027    0.102816
     19          6           0        2.507565   -0.027494   -1.492257
     20          6           0        3.997187   -0.369847    0.845506
     21          6           0        3.871530   -0.312405   -1.573333
     22          6           0        4.608673   -0.510115   -0.406083
     23          1           0       -1.926121   -2.920503   -0.117451
     24          1           0        2.182794   -0.035727    1.917248
     25          1           0       -5.601265   -0.640109    0.165896
     26          1           0        1.926718    0.109382   -2.397230
     27          1           0        4.380527   -0.410854   -2.524352
     28          1           0        1.532557    2.546706   -0.125256
     29          1           0       -3.825259    2.443005    0.143030
     30          1           0       -5.465517   -3.009824    0.086021
     31          1           0        5.623228   -0.130010    1.940284
     32          1           0        6.242350   -1.440672    0.188680
 ---------------------------------------------------------------------
 Rotational constants (GHZ):      0.5873369      0.1389846      0.1215550
 Standard basis: 6-31G (6D, 7F)
 There are   218 symmetry adapted cartesian basis functions of A   symmetry.
 There are   218 symmetry adapted basis functions of A   symmetry.
   218 basis functions,   524 primitive gaussians,   218 cartesian basis functions
    78 alpha electrons       78 beta electrons
       nuclear repulsion energy      1702.8515919739 Hartrees.
 NAtoms=   32 NActive=   32 NUniq=   32 SFac= 1.00D+00 NAtFMM=   60 NAOKFM=F Big=F
 Integral buffers will be    262144 words long.
 Raffenetti 2 integral format.
 Two-electron integral symmetry is turned on.
 One-electron integrals computed using PRISM.
 NBasis=   218 RedAO= T EigKep=  5.16D-04  NBF=   218
 NBsUse=   218 1.00D-06 EigRej= -1.00D+00 NBFU=   218
 Initial guess from the checkpoint file:  "C:\Users\GHS Azim Shah\Desktop\Quercitin 16.chk"
 B after Tr=     0.000000    0.000000    0.000000
         Rot=    0.999996   -0.002640   -0.000070   -0.000414 Ang=  -0.31 deg.
 ExpMin= 1.61D-01 ExpMax= 5.48D+03 ExpMxC= 8.25D+02 IAcc=1 IRadAn=         1 AccDes= 0.00D+00
 Harris functional with IExCor=  402 and IRadAn=       1 diagonalized for initial guess.
 HarFok:  IExCor=  402 AccDes= 0.00D+00 IRadAn=         1 IDoV= 1 UseB2=F ITyADJ=14
 ICtDFT=  3500011 ScaDFX=  1.000000  1.000000  1.000000  1.000000
 FoFCou: FMM=F IPFlag=           0 FMFlag=      100000 FMFlg1=           0
         NFxFlg=           0 DoJE=T BraDBF=F KetDBF=T FulRan=T
         wScrn=  0.000000 ICntrl=     500 IOpCl=  0 I1Cent=   200000004 NGrid=           0
         NMat0=    1 NMatS0=      1 NMatT0=    0 NMatD0=    1 NMtDS0=    0 NMtDT0=    0
 Petite list used in FoFCou.
 Requested convergence on RMS density matrix=1.00D-08 within 128 cycles.
 Requested convergence on MAX density matrix=1.00D-06.
 Requested convergence on             energy=1.00D-06.
 No special actions if energy rises.
 Integral accuracy reduced to 1.0D-05 until final iterations.
 Initial convergence to 1.0D-05 achieved.  Increase integral accuracy.
 SCF Done:  E(RB3LYP) =  -1103.82617679     A.U. after   14 cycles
            NFock= 14  Conv=0.35D-08     -V/T= 2.0054
 Calling FoFJK, ICntrl=      2127 FMM=F ISym2X=0 I1Cent= 0 IOpClX= 0 NMat=1 NMatS=1 NMatT=0.
 ***** Axes restored to original set *****
 -------------------------------------------------------------------
 Center     Atomic                   Forces (Hartrees/Bohr)
 Number     Number              X              Y              Z
 -------------------------------------------------------------------
      1        8          -0.000246714   -0.000646271   -0.000115946
      2        8           0.000426121   -0.000032748   -0.000165185
      3        8           0.003302174    0.002764350   -0.000603328
      4        8          -0.000609945   -0.003698313   -0.001990259
      5        8          -0.000311985    0.000846432    0.000047738
      6        8           0.000980189   -0.001500738   -0.001040015
      7        8          -0.000005941    0.000884502    0.001191145
      8        6          -0.004782785   -0.003189758   -0.000588340
      9        6           0.002618959    0.001622710   -0.000174089
     10        6          -0.002278714   -0.000304332    0.000039508
     11        6           0.001084783   -0.000192533    0.000091794
     12        6           0.002866937    0.001197682   -0.000777652
     13        6          -0.002458075    0.003994491    0.003258903
     14        6           0.002689774    0.001703089   -0.000382006
     15        6          -0.000954417    0.001586057    0.000196435
     16        6           0.000073967   -0.003116435   -0.000130910
     17        6           0.000017634    0.000533328   -0.000314652
     18        6           0.001092106    0.000154782    0.000010231
     19        6          -0.000535358    0.000208674    0.000663570
     20        6          -0.002086979    0.000611659    0.002530934
     21        6           0.000631556   -0.000785769    0.000074519
     22        6           0.000733348   -0.000238930   -0.003066752
     23        1           0.000102056   -0.000497765   -0.000019156
     24        1          -0.000503618    0.000100262   -0.000156802
     25        1          -0.000321201   -0.000089741    0.000011318
     26        1           0.000024437   -0.000008939   -0.000149386
     27        1          -0.000538733    0.000171464   -0.000423553
     28        1          -0.000656165   -0.000206619    0.000045087
     29        1          -0.001331902   -0.001815498    0.001181904
     30        1          -0.000126307   -0.000097296    0.000011869
     31        1           0.000542902    0.000806222    0.000603776
     32        1           0.000561896   -0.000764019    0.000139301
 -------------------------------------------------------------------
 Cartesian Forces:  Max     0.004782785 RMS     0.001427497

 GradGradGradGradGradGradGradGradGradGradGradGradGradGradGradGradGradGrad
 Berny optimization.
 Using GEDIIS/GDIIS optimizer.
 FormGI is forming the generalized inverse of G from B-inverse, IUseBI=4.
 Internal  Forces:  Max     0.005561012 RMS     0.000974031
 Search for a local minimum.
 Step number   4 out of a maximum of  173
 All quantities printed in internal units (Hartrees-Bohrs-Radians)
 Mixed Optimization -- En-DIIS/RFO-DIIS
 Swapping is turned off.
 Update second derivatives using D2CorX and points    2    3    4
 DE= -5.27D-04 DEPred=-6.86D-04 R= 7.68D-01
 TightC=F SS=  1.41D+00  RLast= 2.21D-01 DXNew= 8.9308D-01 6.6214D-01
 Trust test= 7.68D-01 RLast= 2.21D-01 DXMaxT set to 6.62D-01
 ITU=  1  1  1  0
     Eigenvalues ---    0.00924   0.01117   0.01309   0.01441   0.01788
     Eigenvalues ---    0.01833   0.01912   0.01980   0.01981   0.02070
     Eigenvalues ---    0.02147   0.02149   0.02150   0.02152   0.02154
     Eigenvalues ---    0.02154   0.02155   0.02155   0.02156   0.02157
     Eigenvalues ---    0.02159   0.02161   0.02165   0.02190   0.02203
     Eigenvalues ---    0.02209   0.02269   0.02385   0.02546   0.15683
     Eigenvalues ---    0.15995   0.15998   0.16000   0.16000   0.16000
     Eigenvalues ---    0.16000   0.16025   0.16219   0.17783   0.20626
     Eigenvalues ---    0.22657   0.23537   0.23670   0.23951   0.24605
     Eigenvalues ---    0.24990   0.24997   0.24998   0.25000   0.25000
     Eigenvalues ---    0.25000   0.25000   0.25000   0.25103   0.27131
     Eigenvalues ---    0.30775   0.34014   0.35033   0.35083   0.35102
     Eigenvalues ---    0.35135   0.35189   0.35304   0.36070   0.41408
     Eigenvalues ---    0.42293   0.42978   0.44031   0.45633   0.46230
     Eigenvalues ---    0.46439   0.46452   0.46459   0.46530   0.46834
     Eigenvalues ---    0.47037   0.49112   0.49461   0.50063   0.51946
     Eigenvalues ---    0.52530   0.52663   0.52736   0.52854   0.53163
     Eigenvalues ---    0.53221   0.53476   0.54502   0.57795   0.89326
 En-DIIS/RFO-DIIS IScMMF=        0 using points:     4    3
 RFO step:  Lambda=-2.64995865D-04.
 DidBck=F Rises=F RFO-DIIS coefs:    0.81761    0.18239
 Iteration  1 RMS(Cart)=  0.02060205 RMS(Int)=  0.00062791
 Iteration  2 RMS(Cart)=  0.00066138 RMS(Int)=  0.00013291
 Iteration  3 RMS(Cart)=  0.00000097 RMS(Int)=  0.00013291
 Variable       Old X    -DE/DX   Delta X   Delta X   Delta X     New X
                                 (Linear)    (Quad)   (Total)
    R1        2.63212  -0.00070  -0.00123   0.00339   0.00205   2.63417
    R2        2.63935   0.00045   0.00001   0.00108   0.00098   2.64033
    R3        2.61216  -0.00033  -0.00052   0.00134   0.00081   2.61297
    R4        1.85094  -0.00061   0.00009  -0.00115  -0.00107   1.84988
    R5        2.57629  -0.00012   0.00068  -0.00250  -0.00182   2.57447
    R6        1.90645  -0.00226  -0.00306   0.00751   0.00445   1.91090
    R7        2.41086  -0.00324  -0.00256   0.00648   0.00391   2.41478
    R8        2.61621  -0.00044  -0.00058   0.00129   0.00072   2.61692
    R9        1.84538   0.00011   0.00001   0.00009   0.00009   1.84548
   R10        2.64603   0.00050  -0.00089   0.00362   0.00272   2.64876
   R11        1.85032   0.00076  -0.00055   0.00298   0.00243   1.85274
   R12        2.64139   0.00042  -0.00064   0.00254   0.00191   2.64329
   R13        1.85045   0.00075  -0.00053   0.00288   0.00235   1.85279
   R14        2.66902  -0.00135  -0.00042  -0.00176  -0.00215   2.66687
   R15        2.73268  -0.00080   0.00219  -0.01130  -0.00900   2.72368
   R16        2.70572  -0.00556  -0.00269  -0.00112  -0.00380   2.70192
   R17        2.62310   0.00077   0.00072  -0.00126  -0.00054   2.62256
   R18        2.79785   0.00091   0.00146  -0.00332  -0.00186   2.79599
   R19        2.57005   0.00083   0.00039   0.00002   0.00040   2.57045
   R20        2.65825  -0.00016  -0.00003  -0.00017  -0.00020   2.65805
   R21        2.66425  -0.00024  -0.00022   0.00030   0.00007   2.66432
   R22        2.75552   0.00178   0.00189  -0.00274  -0.00074   2.75478
   R23        2.63156   0.00047  -0.00006   0.00077   0.00071   2.63228
   R24        2.64310   0.00047  -0.00032   0.00253   0.00219   2.64529
   R25        2.03987   0.00049   0.00032  -0.00013   0.00019   2.04006
   R26        2.64834   0.00115   0.00135  -0.00245  -0.00113   2.64721
   R27        2.63062   0.00051   0.00025  -0.00016   0.00009   2.63071
   R28        2.04741   0.00008  -0.00006   0.00036   0.00031   2.04771
   R29        2.04716   0.00032   0.00023  -0.00013   0.00009   2.04725
   R30        2.63761   0.00045   0.00028  -0.00030  -0.00001   2.63759
   R31        2.04850   0.00011  -0.00006   0.00046   0.00040   2.04890
   R32        2.64566   0.00207   0.00213  -0.00463  -0.00250   2.64316
   R33        2.63543   0.00014   0.00001   0.00018   0.00018   2.63562
   R34        2.04685   0.00010  -0.00008   0.00047   0.00039   2.04724
    A1        2.10081  -0.00069  -0.00027  -0.00142  -0.00182   2.09900
    A2        1.94196  -0.00061   0.00018  -0.00348  -0.00330   1.93866
    A3        1.89853  -0.00026   0.00065  -0.00439  -0.00374   1.89478
    A4        1.95432   0.00020   0.00081  -0.00221  -0.00140   1.95292
    A5        1.93656   0.00084   0.00472  -0.01438  -0.00966   1.92690
    A6        1.93535   0.00087   0.00473  -0.01429  -0.00956   1.92579
    A7        2.11746   0.00116   0.00079   0.00163   0.00265   2.12011
    A8        2.04449   0.00275   0.00162   0.00226   0.00381   2.04830
    A9        2.12123  -0.00391  -0.00241  -0.00388  -0.00646   2.11478
   A10        2.08902   0.00022   0.00051  -0.00241  -0.00188   2.08715
   A11        2.04142   0.00131   0.00079   0.00295   0.00370   2.04512
   A12        2.15274  -0.00153  -0.00131  -0.00054  -0.00183   2.15092
   A13        1.97707  -0.00049   0.00027  -0.00273  -0.00247   1.97460
   A14        2.11970   0.00107   0.00062   0.00154   0.00218   2.12188
   A15        2.18641  -0.00058  -0.00090   0.00120   0.00029   2.18670
   A16        2.09670   0.00008   0.00019  -0.00022  -0.00004   2.09666
   A17        2.10333  -0.00037   0.00028  -0.00195  -0.00168   2.10165
   A18        2.08315   0.00029  -0.00046   0.00218   0.00171   2.08487
   A19        2.15089   0.00050   0.00067  -0.00100  -0.00044   2.15045
   A20        2.00922   0.00095  -0.00081   0.00547   0.00455   2.01377
   A21        2.12307  -0.00145   0.00013  -0.00448  -0.00411   2.11897
   A22        2.13783  -0.00230  -0.00048  -0.00617  -0.00767   2.13015
   A23        2.12883   0.00263   0.00230   0.00244   0.00369   2.13252
   A24        2.01629  -0.00031  -0.00178   0.00521   0.00295   2.01924
   A25        2.10900  -0.00269  -0.00050  -0.00795  -0.00849   2.10050
   A26        2.07056   0.00316   0.00081   0.00918   0.00995   2.08051
   A27        2.10363  -0.00046  -0.00031  -0.00120  -0.00148   2.10215
   A28        2.04855   0.00026   0.00074  -0.00135  -0.00061   2.04794
   A29        2.11885   0.00002  -0.00078   0.00275   0.00196   2.12081
   A30        2.11579  -0.00027   0.00004  -0.00139  -0.00136   2.11443
   A31        2.02276   0.00145   0.00094   0.00017   0.00112   2.02388
   A32        2.12763  -0.00031   0.00005  -0.00168  -0.00163   2.12601
   A33        2.13279  -0.00114  -0.00099   0.00151   0.00051   2.13330
   A34        2.09364  -0.00020   0.00123  -0.00522  -0.00399   2.08965
   A35        2.12079  -0.00044  -0.00087   0.00107   0.00021   2.12099
   A36        2.06870   0.00064  -0.00035   0.00415   0.00380   2.07250
   A37        2.08417   0.00013   0.00025  -0.00067  -0.00042   2.08375
   A38        2.06892   0.00004   0.00012  -0.00022  -0.00011   2.06882
   A39        2.13009  -0.00017  -0.00037   0.00090   0.00052   2.13061
   A40        2.09995   0.00053  -0.00017   0.00202   0.00185   2.10180
   A41        2.08755  -0.00016   0.00083  -0.00327  -0.00243   2.08512
   A42        2.09544  -0.00037  -0.00069   0.00133   0.00064   2.09608
   A43        2.07267   0.00170  -0.00268   0.01506   0.01236   2.08503
   A44        2.11112  -0.00162   0.00354  -0.01863  -0.01510   2.09602
   A45        2.09889  -0.00008  -0.00081   0.00329   0.00247   2.10137
   A46        2.09076  -0.00035   0.00106  -0.00508  -0.00402   2.08673
   A47        2.12795  -0.00053  -0.00141   0.00256   0.00115   2.12910
   A48        2.06417   0.00089   0.00036   0.00257   0.00294   2.06711
   A49        2.10868  -0.00130   0.00347  -0.01740  -0.01394   2.09474
   A50        2.07595   0.00147  -0.00262   0.01415   0.01152   2.08747
   A51        2.09806  -0.00017  -0.00081   0.00304   0.00223   2.10029
    D1        0.00278  -0.00014  -0.00016  -0.00778  -0.00795  -0.00517
    D2       -3.13815  -0.00022  -0.00043  -0.01046  -0.01087   3.13416
    D3        3.13982   0.00008   0.00013   0.00700   0.00711  -3.13625
    D4        0.00036  -0.00007  -0.00065   0.00261   0.00191   0.00227
    D5        0.00129  -0.00004  -0.00004  -0.00068  -0.00075   0.00055
    D6       -3.14040   0.00001  -0.00066   0.00183   0.00119  -3.13921
    D7        0.00810  -0.00088  -0.00199  -0.02646  -0.02846  -0.02036
    D8       -3.13018  -0.00119  -0.00278  -0.03633  -0.03910   3.11391
    D9       -3.14125  -0.00005  -0.00014  -0.00132  -0.00147   3.14047
   D10       -0.00074   0.00003   0.00010   0.00079   0.00090   0.00016
   D11       -2.49196   0.00060  -0.01867   0.09082   0.07216  -2.41980
   D12        0.68364   0.00065  -0.02025   0.10017   0.07992   0.76357
   D13        0.66161   0.00034  -0.01760   0.07904   0.06144   0.72305
   D14       -2.51356   0.00031  -0.01642   0.07179   0.05538  -2.45819
   D15       -0.00124   0.00010   0.00001   0.00199   0.00206   0.00082
   D16        3.13965   0.00018   0.00030   0.00485   0.00517  -3.13837
   D17       -3.14116   0.00002  -0.00011   0.00003  -0.00001  -3.14117
   D18       -0.00028   0.00010   0.00018   0.00290   0.00310   0.00283
   D19       -3.12156  -0.00112  -0.00430  -0.06321  -0.06726   3.09436
   D20       -0.00308   0.00013   0.00085   0.00818   0.00902   0.00593
   D21        0.01829  -0.00102  -0.00417  -0.06116  -0.06511  -0.04682
   D22        3.13677   0.00022   0.00098   0.01023   0.01117  -3.13525
   D23       -3.13702  -0.00053  -0.00123  -0.01686  -0.01806   3.12810
   D24        0.00119  -0.00021  -0.00044  -0.00679  -0.00726  -0.00607
   D25        0.00624  -0.00062  -0.00136  -0.01882  -0.02013  -0.01389
   D26       -3.13873  -0.00030  -0.00056  -0.00875  -0.00933   3.13512
   D27        3.13997   0.00013   0.00046   0.00487   0.00529  -3.13792
   D28       -0.00009   0.00005   0.00022   0.00206   0.00225   0.00216
   D29       -0.00093   0.00006   0.00018   0.00208   0.00226   0.00132
   D30       -3.14099  -0.00002  -0.00006  -0.00073  -0.00079   3.14140
   D31       -1.56881   0.00005  -0.00225   0.01288   0.01062  -1.55819
   D32        1.57342   0.00002  -0.00115   0.00836   0.00720   1.58061
   D33        1.57057   0.00020  -0.00144   0.01747   0.01605   1.58661
   D34       -1.57040   0.00018  -0.00034   0.01295   0.01262  -1.55777
   D35        3.13642   0.00038   0.00094   0.01115   0.01215  -3.13461
   D36       -0.00506   0.00032   0.00160   0.00848   0.01010   0.00505
   D37       -0.00278   0.00021   0.00007   0.00621   0.00630   0.00352
   D38        3.13893   0.00016   0.00073   0.00354   0.00425  -3.14001
   D39        3.13193   0.00000   0.00014  -0.00152  -0.00138   3.13054
   D40       -0.02126   0.00009   0.00101  -0.00104  -0.00002  -0.02128
   D41       -0.01029   0.00002  -0.00095   0.00295   0.00200  -0.00828
   D42        3.11971   0.00012  -0.00008   0.00342   0.00336   3.12308
   D43       -3.10951  -0.00004  -0.00020   0.00030   0.00009  -3.10942
   D44        0.00821   0.00001  -0.00118   0.00435   0.00317   0.01139
   D45        0.03270  -0.00007   0.00089  -0.00419  -0.00331   0.02940
   D46       -3.13275  -0.00001  -0.00009  -0.00013  -0.00022  -3.13298
   D47       -0.01664   0.00077   0.00408   0.05494   0.05920   0.04256
   D48       -3.13525  -0.00040  -0.00104  -0.01593  -0.01703   3.13091
   D49        3.12485   0.00082   0.00347   0.05740   0.06110  -3.09724
   D50        0.00624  -0.00035  -0.00165  -0.01346  -0.01513  -0.00889
   D51        3.13743   0.00047   0.00112   0.01547   0.01664  -3.12912
   D52       -0.00262   0.00030   0.00070   0.00975   0.01049   0.00787
   D53       -0.00085   0.00017   0.00034   0.00565   0.00599   0.00514
   D54       -3.14090  -0.00001  -0.00008  -0.00007  -0.00016  -3.14106
   D55       -3.14138  -0.00003  -0.00005  -0.00131  -0.00135   3.14046
   D56        0.00130  -0.00011  -0.00029  -0.00342  -0.00373  -0.00242
   D57       -0.00132   0.00005   0.00019   0.00150   0.00169   0.00037
   D58        3.14136  -0.00003  -0.00005  -0.00061  -0.00069   3.14068
   D59       -3.14087  -0.00008  -0.00022  -0.00265  -0.00287   3.13944
   D60       -0.00088   0.00010   0.00021   0.00328   0.00350   0.00262
   D61       -0.00043   0.00000   0.00004  -0.00041  -0.00036  -0.00079
   D62        3.13956   0.00018   0.00047   0.00553   0.00602  -3.13761
   D63        3.13548   0.00023  -0.00058   0.01043   0.00990  -3.13781
   D64       -0.03988   0.00015   0.00106   0.00070   0.00175  -0.03812
   D65        0.00514   0.00015  -0.00143   0.00998   0.00860   0.01373
   D66        3.11297   0.00006   0.00021   0.00026   0.00045   3.11342
   D67       -0.00481  -0.00001  -0.00091   0.00173   0.00082  -0.00400
   D68        3.10978   0.00014  -0.00020   0.00398   0.00379   3.11357
   D69       -3.12244  -0.00007   0.00005  -0.00229  -0.00224  -3.12467
   D70       -0.00784   0.00008   0.00076  -0.00004   0.00073  -0.00710
   D71       -0.00024  -0.00026   0.00163  -0.01941  -0.01773  -0.01797
   D72       -3.10783  -0.00026   0.00046  -0.01228  -0.01180  -3.11963
   D73       -3.10732  -0.00024   0.00004  -0.01014  -0.01008  -3.11740
   D74        0.06828  -0.00024  -0.00113  -0.00301  -0.00415   0.06414
   D75        3.12935   0.00024  -0.00024   0.00958   0.00938   3.13873
   D76       -0.04562   0.00018   0.00101   0.00197   0.00298  -0.04264
   D77        0.01377   0.00011  -0.00090   0.00740   0.00654   0.02031
   D78        3.12199   0.00006   0.00035  -0.00020   0.00013   3.12213
         Item               Value     Threshold  Converged?
 Maximum Force            0.005561     0.000450     NO 
 RMS     Force            0.000974     0.000300     NO 
 Maximum Displacement     0.132111     0.001800     NO 
 RMS     Displacement     0.020600     0.001200     NO 
 Predicted change in Energy=-3.834263D-04
 GradGradGradGradGradGradGradGradGradGradGradGradGradGradGradGradGradGrad

                          Input orientation:                          
 ---------------------------------------------------------------------
 Center     Atomic      Atomic             Coordinates (Angstroms)
 Number     Number       Type             X           Y           Z
 ---------------------------------------------------------------------
      1          8           0       -0.326106   -0.839019   -0.111167
      2          8           0        0.626764    2.727036   -0.061339
      3          8           0       -4.416445    1.740032    0.181887
      4          8           0       -2.103353    2.884880    0.043224
      5          8           0       -4.503321   -3.065897   -0.001600
      6          8           0        4.762488   -0.595388    2.060838
      7          8           0        5.997851   -0.845308   -0.441012
      8          6           0       -2.331692    0.515805    0.027453
      9          6           0       -1.715673   -0.751915   -0.043404
     10          6           0        0.452786    0.320931   -0.115257
     11          6           0        1.904256    0.046257   -0.198467
     12          6           0       -0.110588    1.557359   -0.051472
     13          6           0       -1.555722    1.730399    0.030552
     14          6           0       -3.759451    0.549676    0.095770
     15          6           0       -2.426681   -1.943708   -0.052583
     16          6           0       -3.822567   -1.860022    0.010779
     17          6           0        2.656508   -0.137556    0.975753
     18          6           0       -4.494881   -0.633239    0.084016
     19          6           0        2.544276   -0.036878   -1.451974
     20          6           0        4.019098   -0.408664    0.887314
     21          6           0        3.905705   -0.333881   -1.532146
     22          6           0        4.634184   -0.544212   -0.361551
     23          1           0       -1.926470   -2.898790   -0.107749
     24          1           0        2.202382   -0.064119    1.956861
     25          1           0       -5.575202   -0.571504    0.136608
     26          1           0        1.966223    0.112744   -2.356971
     27          1           0        4.417344   -0.429141   -2.482306
     28          1           0        1.585530    2.538309   -0.119814
     29          1           0       -3.732383    2.484409    0.204115
     30          1           0       -5.470420   -2.938627    0.045726
     31          1           0        5.632124   -0.148332    1.989332
     32          1           0        6.237135   -1.521236    0.227687
 ---------------------------------------------------------------------
                    Distance matrix (angstroms):
                    1          2          3          4          5
     1  O    0.000000
     2  O    3.691503   0.000000
     3  O    4.844404   5.144637   0.000000
     4  O    4.129148   2.736674   2.584628   0.000000
     5  O    4.734989   7.738179   4.810215   6.416666   0.000000
     6  O    5.538118   5.713698   9.655954   7.957562   9.808786
     7  O    6.332557   6.461762  10.748467   8.931869  10.742380
     8  C    2.424280   3.694576   2.422556   2.380106   4.188724
     9  C    1.393942   4.194095   3.681674   3.658426   3.623154
    10  C    1.397202   2.412989   5.080507   3.623920   6.003876
    11  C    2.401219   2.972771   6.554754   4.917024   7.126101
    12  C    2.406790   1.382726   4.316043   2.396328   6.377545
    13  C    2.852007   2.401036   2.864739   1.277844   5.629727
    14  C    3.709333   4.899435   1.362353   2.863320   3.692586
    15  C    2.374065   5.580274   4.193337   4.840350   2.361004
    16  C    3.644524   6.390841   3.652719   5.046865   1.384816
    17  C    3.251066   3.660780   7.360857   5.714980   7.797022
    18  C    4.178412   6.127302   2.376583   4.254202   2.434179
    19  C    3.268071   3.640047   7.367398   5.689705   7.806867
    20  C    4.479171   4.715982   8.733436   7.003165   8.971214
    21  C    4.492502   4.720587   8.746268   6.996498   8.973194
    22  C    4.975348   5.181757   9.350240   7.570794   9.485909
    23  H    2.608416   6.178275   5.272811   5.788344   2.584445
    24  H    3.357151   3.787645   7.086209   5.558593   7.603466
    25  H    5.261745   7.027371   2.586111   4.899903   2.718460
    26  H    3.347277   3.728083   7.059201   5.477876   7.583307
    27  H    5.318893   5.494636   9.478347   7.738250   9.627287
    28  H    3.880821   0.978912   6.062341   3.708713   8.276183
    29  H    4.769413   4.373957   1.011203   1.685231   5.607366
    30  H    5.558500   8.323872   4.797838   6.726840   0.976584
    31  H    6.355286   6.125898  10.382992   8.533775  10.733278
    32  H    6.607297   7.043267  11.141666   9.434597  10.853384
                    6          7          8          9         10
     6  O    0.000000
     7  O    2.801399   0.000000
     8  C    7.463028   8.453010   0.000000
     9  C    6.813142   7.724330   1.411246   0.000000
    10  C    4.914118   5.675736   2.794934   2.420409   0.000000
    11  C    3.699413   4.196574   4.267876   3.710123   1.479573
    12  C    5.730885   6.575529   2.454458   2.812314   1.360225
    13  C    7.032149   7.994567   1.441311   2.488561   2.458041
    14  C    8.820210   9.871123   1.429794   2.427043   4.223718
    15  C    7.613716   8.504711   2.462648   1.387799   3.663858
    16  C    8.916569   9.883035   2.804914   2.381142   4.801155
    17  C    2.412918   3.697663   5.119403   4.531234   2.501380
    18  C    9.466158  10.508000   2.450080   2.784658   5.042773
    19  C    4.191926   3.688195   5.125351   4.543403   2.507822
    20  C    1.401661   2.422926   6.475070   5.819936   3.775717
    21  C    3.702972   2.414375   6.485325   5.830180   3.789328
    22  C    2.426324   1.398771   7.056797   6.361214   4.277058
    23  H    7.399364   8.192845   3.441213   2.158159   4.003439
    24  H    2.616716   4.556933   4.961527   4.452558   2.739164
    25  H   10.515278  11.590693   3.422648   3.867934   6.098895
    26  H    5.276134   4.565390   4.931532   4.433575   2.712769
    27  H    4.559268   2.614972   7.262320   6.608050   4.677953
    28  H    4.966725   5.569615   4.410990   4.661476   2.489958
    29  H    9.224717  10.304400   2.422509   3.821280   4.722105
    30  H   10.689427  11.667910   4.667445   4.346007   6.762766
    31  H    0.980428   2.554624   8.228755   7.647644   5.610263
    32  H    2.528285   0.980456   8.809905   7.994529   6.080286
                   11         12         13         14         15
    11  C    0.000000
    12  C    2.522822   0.000000
    13  C    3.854897   1.457766   0.000000
    14  C    5.693644   3.788312   2.500956   0.000000
    15  C    4.768466   4.197828   3.776843   2.831121   0.000000
    16  C    6.039386   5.045904   4.246186   2.412021   1.399827
    17  C    1.406578   3.403637   4.703779   6.512387   5.491673
    18  C    6.441310   4.902968   3.772042   1.392940   2.452231
    19  C    1.409900   3.398721   4.704374   6.517402   5.504972
    20  C    2.420419   4.669141   6.032267   7.877232   6.692372
    21  C    2.434954   4.679722   6.044044   7.885772   6.699237
    22  C    2.797813   5.198617   6.606250   8.476960   7.204851
    23  H    4.832804   4.812261   4.646071   3.910647   1.079554
    24  H    2.178647   3.465894   4.588497   6.275655   5.385067
    25  H    7.512403   5.867660   4.633166   2.134400   3.439755
    26  H    2.160417   3.422774   4.552051   6.244213   5.369992
    27  H    3.428926   5.509746   6.830489   8.629283   7.418770
    28  H    2.513582   1.960549   3.246967   5.707010   6.015882
    29  H    6.154540   3.747285   2.310089   1.937954   4.623740
    30  H    7.959586   6.996508   6.093020   3.885637   3.203727
    31  H    4.326815   6.328745   7.683201   9.605961   8.505125
    32  H    4.627362   7.060401   8.446337  10.209692   8.678637
                   16         17         18         19         20
    16  C    0.000000
    17  C    6.773217   0.000000
    18  C    1.400845   7.223798   0.000000
    19  C    6.782344   2.432404   7.229429   0.000000
    20  C    8.022871   1.392111   8.554739   2.790267   0.000000
    21  C    8.027199   2.808664   8.559874   1.395753   2.423270
    22  C    8.566599   2.421767   9.140366   2.411250   1.398702
    23  H    2.165242   5.459128   3.430195   5.475861   6.522320
    24  H    6.581224   1.083604   6.977448   3.426046   2.136142
    25  H    2.178954   8.285742   1.083361   8.290678   9.625002
    26  H    6.558059   3.412652   6.946998   1.084229   3.874474
    27  H    8.726914   3.891495   9.276606   2.173439   3.393133
    28  H    6.972079   3.083425   6.860879   3.053757   3.952367
    29  H    4.349665   6.948960   3.211784   6.963905   8.301933
    30  H    1.969779   8.646265   2.503588   8.654397   9.856973
    31  H    9.809982   3.143526  10.316085   4.624913   1.970805
    32  H   10.067742   3.910891  10.769650   4.319929   2.567608
                   21         22         23         24         25
    21  C    0.000000
    22  C    1.394709   0.000000
    23  H    6.528548   6.975001   0.000000
    24  H    3.891947   3.393993   5.417139   0.000000
    25  H    9.629580  10.221569   4.334653   8.003847   0.000000
    26  H    2.154391   3.395778   5.411229   4.323910   7.972404
    27  H    1.083352   2.134915   7.209831   4.974485  10.331019
    28  H    3.953146   4.342196   6.472738   3.386107   7.811068
    29  H    8.324527   8.915827   5.686600   6.692425   3.569194
    30  H    9.858301  10.392406   3.547495   8.413507   2.371183
    31  H    3.926291   2.584425   8.312347   3.430930  11.367314
    32  H    3.153156   1.967544   8.285808   4.625199  11.850805
                   26         27         28         29         30
    26  H    0.000000
    27  H    2.513432   0.000000
    28  H    3.321621   4.733529   0.000000
    29  H    6.682670   9.062212   5.328043   0.000000
    30  H    8.389724  10.509820   8.933681   5.696944   0.000000
    31  H    5.691866   4.642208   5.295419   9.890011  11.611625
    32  H    5.252717   3.442147   6.183696  10.744163  11.794445
                   31         32
    31  H    0.000000
    32  H    2.313935   0.000000
 Stoichiometry    C15H10O7
 Framework group  C1[X(C15H10O7)]
 Deg. of freedom    90
 Full point group                 C1      NOp   1
 Largest Abelian subgroup         C1      NOp   1
 Largest concise Abelian subgroup C1      NOp   1
                         Standard orientation:                         
 ---------------------------------------------------------------------
 Center     Atomic      Atomic             Coordinates (Angstroms)
 Number     Number       Type             X           Y           Z
 ---------------------------------------------------------------------
      1          8           0       -0.350728   -0.848512   -0.130750
      2          8           0        0.566479    2.726664   -0.067193
      3          8           0       -4.464734    1.687345    0.204859
      4          8           0       -2.164306    2.856293    0.056904
      5          8           0       -4.504437   -3.118112   -0.005303
      6          8           0        4.749987   -0.565598    2.007806
      7          8           0        5.970551   -0.788979   -0.503799
      8          6           0       -2.368862    0.485155    0.029248
      9          6           0       -1.740602   -0.775851   -0.053008
     10          6           0        0.416389    0.319263   -0.133575
     11          6           0        1.869946    0.059756   -0.228252
     12          6           0       -0.158964    1.549551   -0.058929
     13          6           0       -1.605169    1.707501    0.033941
     14          6           0       -3.796386    0.504197    0.107504
     15          6           0       -2.439611   -1.974705   -0.064094
     16          6           0       -3.835800   -1.905501    0.009271
     17          6           0        2.632079   -0.123018    0.939742
     18          6           0       -4.519922   -0.686011    0.094058
     19          6           0        2.502126   -0.009872   -1.486552
     20          6           0        3.996691   -0.379828    0.840463
     21          6           0        3.865895   -0.292633   -1.577702
     22          6           0        4.604498   -0.502143   -0.413321
     23          1           0       -1.930192   -2.924354   -0.128095
     24          1           0        2.184002   -0.059680    1.924329
     25          1           0       -5.600422   -0.635505    0.154376
     26          1           0        1.916377    0.138966   -2.386717
     27          1           0        4.371913   -0.377385   -2.531859
     28          1           0        1.526672    2.547976   -0.133283
     29          1           0       -3.788071    2.438468    0.226640
     30          1           0       -5.472419   -3.000899    0.049347
     31          1           0        5.614561   -0.109374    1.932901
     32          1           0        6.221233   -1.466190    0.159403
 ---------------------------------------------------------------------
 Rotational constants (GHZ):      0.5888135      0.1390600      0.1215972
 Standard basis: 6-31G (6D, 7F)
 There are   218 symmetry adapted cartesian basis functions of A   symmetry.
 There are   218 symmetry adapted basis functions of A   symmetry.
   218 basis functions,   524 primitive gaussians,   218 cartesian basis functions
    78 alpha electrons       78 beta electrons
       nuclear repulsion energy      1703.8394276351 Hartrees.
 NAtoms=   32 NActive=   32 NUniq=   32 SFac= 1.00D+00 NAtFMM=   60 NAOKFM=F Big=F
 Integral buffers will be    262144 words long.
 Raffenetti 2 integral format.
 Two-electron integral symmetry is turned on.
 One-electron integrals computed using PRISM.
 NBasis=   218 RedAO= T EigKep=  5.14D-04  NBF=   218
 NBsUse=   218 1.00D-06 EigRej= -1.00D+00 NBFU=   218
 Initial guess from the checkpoint file:  "C:\Users\GHS Azim Shah\Desktop\Quercitin 16.chk"
 B after Tr=     0.000000    0.000000    0.000000
         Rot=    0.999995   -0.003016   -0.000242   -0.000005 Ang=  -0.35 deg.
 ExpMin= 1.61D-01 ExpMax= 5.48D+03 ExpMxC= 8.25D+02 IAcc=1 IRadAn=         1 AccDes= 0.00D+00
 Harris functional with IExCor=  402 and IRadAn=       1 diagonalized for initial guess.
 HarFok:  IExCor=  402 AccDes= 0.00D+00 IRadAn=         1 IDoV= 1 UseB2=F ITyADJ=14
 ICtDFT=  3500011 ScaDFX=  1.000000  1.000000  1.000000  1.000000
 FoFCou: FMM=F IPFlag=           0 FMFlag=      100000 FMFlg1=           0
         NFxFlg=           0 DoJE=T BraDBF=F KetDBF=T FulRan=T
         wScrn=  0.000000 ICntrl=     500 IOpCl=  0 I1Cent=   200000004 NGrid=           0
         NMat0=    1 NMatS0=      1 NMatT0=    0 NMatD0=    1 NMtDS0=    0 NMtDT0=    0
 Petite list used in FoFCou.
 Requested convergence on RMS density matrix=1.00D-08 within 128 cycles.
 Requested convergence on MAX density matrix=1.00D-06.
 Requested convergence on             energy=1.00D-06.
 No special actions if energy rises.
 Integral accuracy reduced to 1.0D-05 until final iterations.
 Initial convergence to 1.0D-05 achieved.  Increase integral accuracy.
 SCF Done:  E(RB3LYP) =  -1103.82601408     A.U. after   13 cycles
            NFock= 13  Conv=0.47D-08     -V/T= 2.0054
 Calling FoFJK, ICntrl=      2127 FMM=F ISym2X=0 I1Cent= 0 IOpClX= 0 NMat=1 NMatS=1 NMatT=0.
 ***** Axes restored to original set *****
 -------------------------------------------------------------------
 Center     Atomic                   Forces (Hartrees/Bohr)
 Number     Number              X              Y              Z
 -------------------------------------------------------------------
      1        8          -0.000998688   -0.000275476    0.000208899
      2        8          -0.000464323   -0.000447613    0.000170637
      3        8           0.000939192    0.000359618    0.001289463
      4        8           0.002739443   -0.003187014    0.004385959
      5        8           0.000109399    0.001107714    0.000031369
      6        8           0.000298936    0.000189219   -0.000847154
      7        8          -0.000850851   -0.000440777    0.000153400
      8        6          -0.004136769   -0.004748697    0.001777789
      9        6           0.003188921    0.000856153    0.000250844
     10        6          -0.002557989   -0.000671636    0.000275344
     11        6           0.001335801   -0.000222749   -0.000438600
     12        6           0.002463374    0.001114433    0.001041639
     13        6          -0.002103300    0.006786538   -0.006640805
     14        6           0.001619733    0.002249835    0.000642513
     15        6          -0.001308764    0.001182333   -0.000091866
     16        6           0.000383873   -0.003397826   -0.000150148
     17        6           0.000787342    0.000206870    0.000154323
     18        6           0.000491881    0.001115293   -0.000055081
     19        6          -0.000919709    0.000527601    0.000432116
     20        6          -0.002437111   -0.000240322    0.003299578
     21        6           0.001543192   -0.000679674    0.000393401
     22        6           0.001486293    0.000369364   -0.003601984
     23        1           0.000155642   -0.000391083   -0.000053911
     24        1          -0.000382582    0.000060676   -0.000250628
     25        1          -0.000317648   -0.000184829    0.000027712
     26        1           0.000162148   -0.000147874   -0.000150590
     27        1          -0.000641012    0.000181583   -0.000289012
     28        1           0.000000575    0.000005483   -0.000035419
     29        1          -0.001754539   -0.001110333   -0.002873392
     30        1          -0.000121260   -0.000181351   -0.000018059
     31        1           0.000328841   -0.000256087    0.000855031
     32        1           0.000959959    0.000270629    0.000106631
 -------------------------------------------------------------------
 Cartesian Forces:  Max     0.006786538 RMS     0.001729934

 GradGradGradGradGradGradGradGradGradGradGradGradGradGradGradGradGradGrad
 Berny optimization.
 Using GEDIIS/GDIIS optimizer.
 FormGI is forming the generalized inverse of G from B-inverse, IUseBI=4.
 Internal  Forces:  Max     0.004184024 RMS     0.000916310
 Search for a local minimum.
 Step number   5 out of a maximum of  173
 All quantities printed in internal units (Hartrees-Bohrs-Radians)
 Mixed Optimization -- En-DIIS/RFO-DIIS
 Swapping is turned off.
 Update second derivatives using D2CorX and points    2    3    4    5
 DE=  1.63D-04 DEPred=-3.83D-04 R=-4.24D-01
 Trust test=-4.24D-01 RLast= 2.06D-01 DXMaxT set to 3.31D-01
 ITU= -1  1  1  1  0
     Eigenvalues ---    0.00758   0.01145   0.01319   0.01553   0.01791
     Eigenvalues ---    0.01834   0.01921   0.01980   0.01981   0.02070
     Eigenvalues ---    0.02148   0.02149   0.02150   0.02152   0.02154
     Eigenvalues ---    0.02155   0.02155   0.02155   0.02156   0.02159
     Eigenvalues ---    0.02160   0.02161   0.02166   0.02190   0.02203
     Eigenvalues ---    0.02215   0.02378   0.02392   0.05142   0.15704
     Eigenvalues ---    0.15996   0.15999   0.16000   0.16000   0.16000
     Eigenvalues ---    0.16020   0.16026   0.16208   0.17595   0.20382
     Eigenvalues ---    0.22666   0.23537   0.23682   0.23909   0.24606
     Eigenvalues ---    0.24980   0.24987   0.25000   0.25000   0.25000
     Eigenvalues ---    0.25000   0.25000   0.25047   0.25212   0.26468
     Eigenvalues ---    0.31142   0.33894   0.35065   0.35100   0.35130
     Eigenvalues ---    0.35172   0.35209   0.35789   0.37315   0.41421
     Eigenvalues ---    0.42305   0.42902   0.44378   0.45638   0.46294
     Eigenvalues ---    0.46438   0.46454   0.46480   0.46545   0.46762
     Eigenvalues ---    0.47703   0.49113   0.49450   0.50098   0.52110
     Eigenvalues ---    0.52530   0.52668   0.52837   0.52935   0.53157
     Eigenvalues ---    0.53221   0.53489   0.54433   0.57584   0.89302
 En-DIIS/RFO-DIIS IScMMF=        0 using points:     5    4    3
 RFO step:  Lambda=-3.06106911D-04.
 DidBck=T Rises=F RFO-DIIS coefs:    0.39857    0.56133    0.04010
 Iteration  1 RMS(Cart)=  0.01683218 RMS(Int)=  0.00024214
 Iteration  2 RMS(Cart)=  0.00024231 RMS(Int)=  0.00003213
 Iteration  3 RMS(Cart)=  0.00000003 RMS(Int)=  0.00003213
 Variable       Old X    -DE/DX   Delta X   Delta X   Delta X     New X
                                 (Linear)    (Quad)   (Total)
    R1        2.63417  -0.00135  -0.00150  -0.00025  -0.00176   2.63241
    R2        2.64033  -0.00037  -0.00059   0.00047  -0.00012   2.64021
    R3        2.61297  -0.00062  -0.00060  -0.00018  -0.00078   2.61219
    R4        1.84988   0.00000   0.00066  -0.00077  -0.00011   1.84976
    R5        2.57447  -0.00036   0.00124  -0.00108   0.00016   2.57463
    R6        1.91090  -0.00207  -0.00335  -0.00027  -0.00361   1.90728
    R7        2.41478  -0.00401  -0.00292  -0.00050  -0.00342   2.41136
    R8        2.61692  -0.00080  -0.00056  -0.00051  -0.00107   2.61586
    R9        1.84548   0.00010  -0.00005   0.00009   0.00004   1.84551
   R10        2.64876   0.00035  -0.00183   0.00131  -0.00052   2.64823
   R11        1.85274   0.00011  -0.00158   0.00141  -0.00017   1.85257
   R12        2.64329   0.00013  -0.00129   0.00076  -0.00053   2.64276
   R13        1.85279   0.00012  -0.00153   0.00137  -0.00016   1.85263
   R14        2.66687   0.00049   0.00120  -0.00178  -0.00057   2.66630
   R15        2.72368   0.00418   0.00589  -0.00166   0.00424   2.72793
   R16        2.70192  -0.00073   0.00169  -0.00558  -0.00389   2.69803
   R17        2.62256   0.00052   0.00048   0.00047   0.00096   2.62352
   R18        2.79599   0.00168   0.00144   0.00105   0.00249   2.79848
   R19        2.57045   0.00038  -0.00016   0.00071   0.00055   2.57100
   R20        2.65805   0.00026   0.00011  -0.00008   0.00003   2.65808
   R21        2.66432  -0.00019  -0.00009  -0.00037  -0.00046   2.66386
   R22        2.75478   0.00140   0.00086   0.00216   0.00303   2.75780
   R23        2.63228   0.00044  -0.00044   0.00076   0.00032   2.63260
   R24        2.64529  -0.00071  -0.00139   0.00095  -0.00044   2.64485
   R25        2.04006   0.00042  -0.00004   0.00076   0.00072   2.04078
   R26        2.64721   0.00108   0.00097   0.00081   0.00178   2.64899
   R27        2.63071   0.00000   0.00000   0.00025   0.00024   2.63095
   R28        2.04771  -0.00006  -0.00020   0.00016  -0.00004   2.04767
   R29        2.04725   0.00031  -0.00001   0.00052   0.00051   2.04777
   R30        2.63759   0.00079   0.00007   0.00068   0.00075   2.63835
   R31        2.04890   0.00002  -0.00025   0.00029   0.00004   2.04893
   R32        2.64316   0.00358   0.00197   0.00191   0.00387   2.64704
   R33        2.63562  -0.00028  -0.00011  -0.00004  -0.00015   2.63547
   R34        2.04724  -0.00007  -0.00025   0.00019  -0.00006   2.04718
    A1        2.09900   0.00022   0.00103  -0.00168  -0.00066   2.09834
    A2        1.93866   0.00001   0.00203  -0.00236  -0.00033   1.93833
    A3        1.89478   0.00071   0.00239  -0.00103   0.00136   1.89615
    A4        1.95292   0.00036   0.00102  -0.00005   0.00097   1.95389
    A5        1.92690   0.00175   0.00685  -0.00104   0.00581   1.93271
    A6        1.92579   0.00164   0.00679  -0.00119   0.00561   1.93139
    A7        2.12011  -0.00113  -0.00142   0.00124  -0.00016   2.11995
    A8        2.04830   0.00059  -0.00194   0.00492   0.00298   2.05128
    A9        2.11478   0.00054   0.00335  -0.00616  -0.00282   2.11196
   A10        2.08715   0.00106   0.00124   0.00023   0.00148   2.08862
   A11        2.04512  -0.00062  -0.00205   0.00281   0.00075   2.04587
   A12        2.15092  -0.00044   0.00081  -0.00304  -0.00223   2.14869
   A13        1.97460  -0.00005   0.00155  -0.00164  -0.00010   1.97451
   A14        2.12188   0.00068  -0.00117   0.00290   0.00172   2.12360
   A15        2.18670  -0.00063  -0.00037  -0.00125  -0.00162   2.18508
   A16        2.09666   0.00000   0.00006   0.00019   0.00025   2.09691
   A17        2.10165  -0.00012   0.00107  -0.00114  -0.00006   2.10159
   A18        2.08487   0.00013  -0.00113   0.00095  -0.00018   2.08468
   A19        2.15045   0.00035   0.00041   0.00060   0.00100   2.15145
   A20        2.01377  -0.00008  -0.00291   0.00287  -0.00006   2.01371
   A21        2.11897  -0.00027   0.00250  -0.00347  -0.00094   2.11802
   A22        2.13015   0.00152   0.00451  -0.00404   0.00038   2.13054
   A23        2.13252  -0.00084  -0.00171   0.00407   0.00226   2.13478
   A24        2.01924  -0.00055  -0.00217   0.00081  -0.00140   2.01783
   A25        2.10050   0.00203   0.00500  -0.00440   0.00060   2.10110
   A26        2.08051  -0.00131  -0.00581   0.00665   0.00084   2.08135
   A27        2.10215  -0.00071   0.00082  -0.00224  -0.00141   2.10073
   A28        2.04794   0.00062   0.00053   0.00094   0.00146   2.04941
   A29        2.12081  -0.00027  -0.00135   0.00055  -0.00081   2.12001
   A30        2.11443  -0.00036   0.00083  -0.00148  -0.00066   2.11377
   A31        2.02388   0.00089  -0.00047   0.00273   0.00227   2.02614
   A32        2.12601   0.00002   0.00099  -0.00123  -0.00024   2.12577
   A33        2.13330  -0.00091  -0.00052  -0.00151  -0.00203   2.13127
   A34        2.08965   0.00022   0.00267  -0.00185   0.00082   2.09046
   A35        2.12099  -0.00058  -0.00032  -0.00150  -0.00181   2.11918
   A36        2.07250   0.00036  -0.00236   0.00338   0.00102   2.07352
   A37        2.08375   0.00084   0.00031   0.00094   0.00125   2.08500
   A38        2.06882  -0.00022   0.00009  -0.00009   0.00000   2.06881
   A39        2.13061  -0.00062  -0.00039  -0.00084  -0.00124   2.12938
   A40        2.10180   0.00043  -0.00115   0.00163   0.00048   2.10228
   A41        2.08512   0.00003   0.00165  -0.00090   0.00074   2.08586
   A42        2.09608  -0.00046  -0.00054  -0.00071  -0.00124   2.09484
   A43        2.08503   0.00023  -0.00803   0.00768  -0.00034   2.08469
   A44        2.09602   0.00013   0.00986  -0.00894   0.00092   2.09694
   A45        2.10137  -0.00036  -0.00167   0.00106  -0.00060   2.10076
   A46        2.08673   0.00003   0.00265  -0.00221   0.00043   2.08717
   A47        2.12910  -0.00075  -0.00100  -0.00162  -0.00262   2.12648
   A48        2.06711   0.00072  -0.00169   0.00392   0.00224   2.06935
   A49        2.09474   0.00038   0.00915  -0.00781   0.00134   2.09608
   A50        2.08747   0.00005  -0.00750   0.00686  -0.00064   2.08683
   A51        2.10029  -0.00044  -0.00152   0.00080  -0.00072   2.09957
    D1       -0.00517   0.00043   0.00475   0.00182   0.00659   0.00142
    D2        3.13416   0.00058   0.00644   0.00241   0.00885  -3.14017
    D3       -3.13625  -0.00026  -0.00425  -0.00210  -0.00635   3.14059
    D4        0.00227   0.00006  -0.00129  -0.00023  -0.00149   0.00078
    D5        0.00055   0.00009   0.00044   0.00061   0.00107   0.00162
    D6       -3.13921  -0.00003  -0.00086   0.00025  -0.00063  -3.13984
    D7       -0.02036   0.00223   0.01668   0.00857   0.02524   0.00488
    D8        3.11391   0.00295   0.02291   0.01084   0.03375  -3.13553
    D9        3.14047   0.00011   0.00085   0.00025   0.00110   3.14157
   D10        0.00016  -0.00008  -0.00052  -0.00033  -0.00085  -0.00070
   D11       -2.41980  -0.00002  -0.04750   0.03998  -0.00752  -2.42732
   D12        0.76357   0.00000  -0.05252   0.04560  -0.00692   0.75665
   D13        0.72305  -0.00039  -0.04082   0.02792  -0.01291   0.71014
   D14       -2.45819  -0.00040  -0.03692   0.02353  -0.01338  -2.47157
   D15        0.00082  -0.00031  -0.00124  -0.00107  -0.00236  -0.00153
   D16       -3.13837  -0.00046  -0.00304  -0.00171  -0.00477   3.14005
   D17       -3.14117  -0.00011  -0.00002  -0.00036  -0.00044   3.14158
   D18        0.00283  -0.00027  -0.00183  -0.00100  -0.00285  -0.00002
   D19        3.09436   0.00256   0.03951   0.01641   0.05574  -3.13308
   D20        0.00593  -0.00027  -0.00524  -0.00112  -0.00635  -0.00042
   D21       -0.04682   0.00236   0.03824   0.01567   0.05376   0.00694
   D22       -3.13525  -0.00047  -0.00650  -0.00186  -0.00834   3.13960
   D23        3.12810   0.00131   0.01059   0.00474   0.01532  -3.13976
   D24       -0.00607   0.00058   0.00427   0.00241   0.00670   0.00063
   D25       -0.01389   0.00151   0.01181   0.00546   0.01723   0.00334
   D26        3.13512   0.00078   0.00549   0.00312   0.00861  -3.13945
   D27       -3.13792  -0.00031  -0.00308  -0.00135  -0.00441   3.14086
   D28        0.00216  -0.00011  -0.00130  -0.00050  -0.00178   0.00038
   D29        0.00132  -0.00016  -0.00132  -0.00073  -0.00205  -0.00073
   D30        3.14140   0.00005   0.00046   0.00012   0.00058  -3.14120
   D31       -1.55819   0.00031  -0.00688   0.01357   0.00669  -1.55149
   D32        1.58061   0.00031  -0.00458   0.01189   0.00732   1.58794
   D33        1.58661  -0.00003  -0.00997   0.01160   0.00163   1.58824
   D34       -1.55777  -0.00003  -0.00767   0.00993   0.00226  -1.55552
   D35       -3.13461  -0.00080  -0.00710  -0.00254  -0.00970   3.13887
   D36        0.00505  -0.00067  -0.00572  -0.00215  -0.00790  -0.00286
   D37        0.00352  -0.00044  -0.00378  -0.00043  -0.00423  -0.00071
   D38       -3.14001  -0.00031  -0.00240  -0.00004  -0.00243   3.14075
   D39        3.13054  -0.00001   0.00086  -0.00149  -0.00062   3.12992
   D40       -0.02128   0.00010   0.00024   0.00218   0.00241  -0.01887
   D41       -0.00828  -0.00002  -0.00141   0.00017  -0.00124  -0.00953
   D42        3.12308   0.00010  -0.00204   0.00384   0.00178   3.12486
   D43       -3.10942  -0.00005  -0.00010  -0.00061  -0.00071  -3.11013
   D44        0.01139  -0.00005  -0.00217   0.00066  -0.00152   0.00987
   D45        0.02940  -0.00004   0.00218  -0.00227  -0.00008   0.02932
   D46       -3.13298  -0.00005   0.00011  -0.00101  -0.00089  -3.13387
   D47        0.04256  -0.00203  -0.03471  -0.01418  -0.04904  -0.00648
   D48        3.13091   0.00088   0.01001   0.00311   0.01316  -3.13912
   D49       -3.09724  -0.00215  -0.03598  -0.01454  -0.05070   3.13524
   D50       -0.00889   0.00076   0.00874   0.00274   0.01149   0.00260
   D51       -3.12912  -0.00120  -0.00976  -0.00433  -0.01412   3.13995
   D52        0.00787  -0.00075  -0.00615  -0.00256  -0.00873  -0.00086
   D53        0.00514  -0.00046  -0.00353  -0.00206  -0.00559  -0.00045
   D54       -3.14106  -0.00001   0.00008  -0.00030  -0.00021  -3.14127
   D55        3.14046   0.00010   0.00080   0.00057   0.00137  -3.14136
   D56       -0.00242   0.00029   0.00218   0.00115   0.00334   0.00091
   D57        0.00037  -0.00010  -0.00097  -0.00028  -0.00125  -0.00088
   D58        3.14068   0.00009   0.00040   0.00030   0.00072   3.14139
   D59        3.13944   0.00022   0.00168   0.00085   0.00253  -3.14122
   D60        0.00262  -0.00025  -0.00206  -0.00099  -0.00305  -0.00043
   D61       -0.00079   0.00001   0.00022   0.00023   0.00045  -0.00034
   D62       -3.13761  -0.00045  -0.00352  -0.00161  -0.00513   3.14045
   D63       -3.13781   0.00020  -0.00608   0.01066   0.00453  -3.13328
   D64       -0.03812   0.00019  -0.00082   0.00479   0.00397  -0.03416
   D65        0.01373   0.00009  -0.00548   0.00713   0.00160   0.01533
   D66        3.11342   0.00008  -0.00023   0.00125   0.00103   3.11445
   D67       -0.00400  -0.00001  -0.00069  -0.00054  -0.00124  -0.00523
   D68        3.11357   0.00010  -0.00232   0.00393   0.00159   3.11516
   D69       -3.12467  -0.00001   0.00136  -0.00181  -0.00045  -3.12512
   D70       -0.00710   0.00011  -0.00027   0.00266   0.00238  -0.00473
   D71       -0.01797  -0.00028   0.01102  -0.01742  -0.00645  -0.02442
   D72       -3.11963  -0.00029   0.00720  -0.01314  -0.00597  -3.12560
   D73       -3.11740  -0.00027   0.00607  -0.01190  -0.00585  -3.12325
   D74        0.06414  -0.00027   0.00225  -0.00763  -0.00537   0.05876
   D75        3.13873   0.00017  -0.00569   0.01012   0.00438  -3.14008
   D76       -0.04264   0.00018  -0.00157   0.00552   0.00395  -0.03869
   D77        0.02031   0.00008  -0.00413   0.00588   0.00172   0.02202
   D78        3.12213   0.00009   0.00000   0.00129   0.00129   3.12341
         Item               Value     Threshold  Converged?
 Maximum Force            0.004184     0.000450     NO 
 RMS     Force            0.000916     0.000300     NO 
 Maximum Displacement     0.120843     0.001800     NO 
 RMS     Displacement     0.016842     0.001200     NO 
 Predicted change in Energy=-4.548631D-04
 GradGradGradGradGradGradGradGradGradGradGradGradGradGradGradGradGradGrad

                          Input orientation:                          
 ---------------------------------------------------------------------
 Center     Atomic      Atomic             Coordinates (Angstroms)
 Number     Number       Type             X           Y           Z
 ---------------------------------------------------------------------
      1          8           0       -0.327267   -0.839545   -0.121937
      2          8           0        0.627388    2.726729   -0.053627
      3          8           0       -4.415424    1.742281    0.157989
      4          8           0       -2.103624    2.882958    0.089717
      5          8           0       -4.504912   -3.066202    0.021732
      6          8           0        4.752346   -0.615989    2.061814
      7          8           0        6.001453   -0.834797   -0.441255
      8          6           0       -2.333307    0.514310    0.019093
      9          6           0       -1.715675   -0.752395   -0.049801
     10          6           0        0.451099    0.320686   -0.124425
     11          6           0        1.904142    0.046238   -0.204300
     12          6           0       -0.110669    1.557949   -0.056601
     13          6           0       -1.557690    1.731797    0.018637
     14          6           0       -3.758747    0.550394    0.091537
     15          6           0       -2.427617   -1.944256   -0.049861
     16          6           0       -3.822848   -1.861653    0.023398
     17          6           0        2.652512   -0.145158    0.971209
     18          6           0       -4.493917   -0.632938    0.093622
     19          6           0        2.548564   -0.028136   -1.455827
     20          6           0        4.015422   -0.416552    0.886634
     21          6           0        3.910801   -0.323888   -1.533819
     22          6           0        4.636561   -0.540376   -0.362750
     23          1           0       -1.927257   -2.899794   -0.103197
     24          1           0        2.192967   -0.079813    1.950340
     25          1           0       -5.574346   -0.570998    0.149238
     26          1           0        1.974160    0.126366   -2.362351
     27          1           0        4.423307   -0.410397   -2.484313
     28          1           0        1.586232    2.537350   -0.107522
     29          1           0       -3.734602    2.487151    0.140168
     30          1           0       -5.471667   -2.938370    0.074639
     31          1           0        5.626665   -0.176610    2.002030
     32          1           0        6.249648   -1.505943    0.228887
 ---------------------------------------------------------------------
                    Distance matrix (angstroms):
                    1          2          3          4          5
     1  O    0.000000
     2  O    3.692471   0.000000
     3  O    4.843264   5.142360   0.000000
     4  O    4.130045   2.739229   2.578803   0.000000
     5  O    4.736175   7.739782   4.811245   6.415864   0.000000
     6  O    5.533644   5.715255   9.655775   7.945824   9.790930
     7  O    6.336773   6.458738  10.747639   8.932855  10.750685
     8  C    2.424254   3.696729   2.421242   2.380806   4.187594
     9  C    1.393009   4.194552   3.681743   3.658656   3.624730
    10  C    1.397139   2.413531   5.077768   3.624597   6.004533
    11  C    2.402204   2.972850   6.553222   4.918903   7.128418
    12  C    2.408144   1.382312   4.314040   2.397692   6.379520
    13  C    2.854032   2.402015   2.861149   1.276036   5.630890
    14  C    3.708444   4.898539   1.362437   2.860121   3.693427
    15  C    2.374247   5.581323   4.193463   4.840088   2.362000
    16  C    3.644848   6.392479   3.654805   5.046927   1.384251
    17  C    3.249034   3.660485   7.360670   5.706780   7.788627
    18  C    4.177334   6.126729   2.377387   4.251476   2.434350
    19  C    3.272316   3.639556   7.364503   5.701406   7.820777
    20  C    4.478291   4.716258   8.733307   6.997469   8.964641
    21  C    4.496725   4.719962   8.743986   7.006642   8.986894
    22  C    4.978663   5.181024   9.349873   7.573245   9.491794
    23  H    2.608629   6.179517   5.273334   5.788657   2.586041
    24  H    3.350090   3.787295   7.085434   5.540814   7.582851
    25  H    5.260940   7.026924   2.587361   4.896864   2.717717
    26  H    3.353954   3.729061   7.056209   5.499069   7.606229
    27  H    5.322870   5.491703   9.473064   7.750655   9.646070
    28  H    3.881379   0.978853   6.059910   3.711251   8.277593
    29  H    4.769228   4.372861   1.009291   1.679077   5.607775
    30  H    5.559546   8.325159   4.799072   6.725460   0.976603
    31  H    6.356102   6.135787  10.388753   8.530842  10.720083
    32  H    6.619893   7.043092  11.148980   9.437106  10.869126
                    6          7          8          9         10
     6  O    0.000000
     7  O    2.805975   0.000000
     8  C    7.460346   8.455782   0.000000
     9  C    6.805352   7.727489   1.410943   0.000000
    10  C    4.915052   5.678200   2.794818   2.419087   0.000000
    11  C    3.699471   4.197658   4.269071   3.710088   1.480890
    12  C    5.732591   6.575046   2.456630   2.813144   1.360515
    13  C    7.035853   7.996221   1.443557   2.490151   2.459051
    14  C    8.813691   9.872392   1.427735   2.427217   4.221636
    15  C    7.601008   8.510776   2.461341   1.388306   3.663677
    16  C    8.901729   9.888743   2.804274   2.382434   4.801154
    17  C    2.412552   3.699468   5.118575   4.526837   2.502727
    18  C    9.453436  10.510929   2.447441   2.784505   5.040846
    19  C    4.192377   3.688157   5.128577   4.548098   2.508718
    20  C    1.401385   2.425394   6.474990   5.816801   3.777587
    21  C    3.704335   2.413617   6.488683   5.834652   3.790964
    22  C    2.428504   1.398491   7.059549   6.363473   4.279757
    23  H    7.383775   8.200179   3.440340   2.158458   4.003563
    24  H    2.617314   4.560076   4.956799   4.441892   2.738459
    25  H   10.502407  11.593852   3.420404   3.868057   6.097211
    26  H    5.276613   4.564377   4.937211   4.442408   2.713999
    27  H    4.562653   2.616246   7.264569   6.612935   4.677819
    28  H    4.967277   5.565692   4.412654   4.661367   2.490464
    29  H    9.238533  10.303600   2.422888   3.821887   4.720558
    30  H   10.671118  11.675772   4.666196   4.347580   6.763152
    31  H    0.980338   2.557990   8.232288   7.645357   5.617437
    32  H    2.528547   0.980371   8.820009   8.005740   6.089711
                   11         12         13         14         15
    11  C    0.000000
    12  C    2.523202   0.000000
    13  C    3.856824   1.459367   0.000000
    14  C    5.692978   3.787556   2.499136   0.000000
    15  C    4.769701   4.199253   3.778205   2.831109   0.000000
    16  C    6.040721   5.047807   4.247805   2.413861   1.399594
    17  C    1.406596   3.404722   4.707032   6.508598   5.485166
    18  C    6.440900   4.902592   3.770812   1.393110   2.451477
    19  C    1.409656   3.397796   4.704543   6.520061   5.514583
    20  C    2.421119   4.670436   6.035595   7.874317   6.687575
    21  C    2.435425   4.679285   6.044862   7.888480   6.708448
    22  C    2.799167   5.199316   6.608856   8.478051   7.209118
    23  H    4.834143   4.813900   4.647909   3.911020   1.079934
    24  H    2.177564   3.466528   4.591387   6.266993   5.369054
    25  H    7.512240   5.867414   4.631787   2.134772   3.439096
    26  H    2.160673   3.422343   4.551975   6.250407   5.386161
    27  H    3.428289   5.506824   6.828329   8.631578   7.430642
    28  H    2.513179   1.959922   3.247934   5.705823   6.016569
    29  H    6.154035   3.746335   2.307439   1.937518   4.624034
    30  H    7.961674   6.998171   6.093670   3.886626   3.204685
    31  H    4.332982   6.337480   7.693557   9.605440   8.497428
    32  H    4.634689   7.065591   8.454685  10.218384   8.692799
                   16         17         18         19         20
    16  C    0.000000
    17  C    6.765722   0.000000
    18  C    1.401786   7.216615   0.000000
    19  C    6.792995   2.432078   7.236236   0.000000
    20  C    8.016981   1.392240   8.548950   2.790997   0.000000
    21  C    8.037350   2.808986   8.566409   1.396153   2.424484
    22  C    8.570676   2.423241   9.142345   2.411833   1.400752
    23  H    2.164955   5.451298   3.430032   5.487167   6.516263
    24  H    6.563390   1.083582   6.961879   3.425069   2.136869
    25  H    2.179305   8.278778   1.083631   8.297747   9.619317
    26  H    6.576422   3.412699   6.960199   1.084250   3.875231
    27  H    8.740357   3.891876   9.285050   2.172227   3.395539
    28  H    6.973272   3.081633   6.859986   3.053805   3.951563
    29  H    4.351267   6.958082   3.211492   6.953564   8.309728
    30  H    1.969910   8.637601   2.504271   8.668096   9.850064
    31  H    9.800391   3.147883  10.309046   4.631795   1.974281
    32  H   10.080870   3.916908  10.779825   4.326685   2.571219
                   21         22         23         24         25
    21  C    0.000000
    22  C    1.394632   0.000000
    23  H    6.539487   6.979823   0.000000
    24  H    3.892286   3.396124   5.398662   0.000000
    25  H    9.636481  10.223781   4.334545   7.988516   0.000000
    26  H    2.154013   3.395781   5.429777   4.323158   7.985884
    27  H    1.083321   2.136212   7.224712   4.974922  10.339944
    28  H    3.952799   4.340742   6.473574   3.384149   7.810354
    29  H    8.316031   8.916009   5.687258   6.708361   3.568896
    30  H    9.871847  10.397978   3.549078   8.392628   2.370772
    31  H    3.932951   2.589366   8.301171   3.435451  11.360063
    32  H    3.158258   1.970889   8.301498   4.631837  11.861168
                   26         27         28         29         30
    26  H    0.000000
    27  H    2.510241   0.000000
    28  H    3.323791   4.731526   0.000000
    29  H    6.665274   9.046279   5.326833   0.000000
    30  H    8.412602  10.528504   8.934799   5.697190   0.000000
    31  H    5.699159   4.650806   5.304798   9.909363  11.598065
    32  H    5.259159   3.449231   6.181329  10.753508  11.809524
                   31         32
    31  H    0.000000
    32  H    2.302014   0.000000
 Stoichiometry    C15H10O7
 Framework group  C1[X(C15H10O7)]
 Deg. of freedom    90
 Full point group                 C1      NOp   1
 Largest Abelian subgroup         C1      NOp   1
 Largest concise Abelian subgroup C1      NOp   1
                         Standard orientation:                         
 ---------------------------------------------------------------------
 Center     Atomic      Atomic             Coordinates (Angstroms)
 Number     Number       Type             X           Y           Z
 ---------------------------------------------------------------------
      1          8           0       -0.351420   -0.848128   -0.145860
      2          8           0        0.567464    2.726873   -0.049115
      3          8           0       -4.463753    1.689153    0.182968
      4          8           0       -2.164076    2.853912    0.111903
      5          8           0       -4.505360   -3.118480    0.001275
      6          8           0        4.738733   -0.593610    2.009778
      7          8           0        5.974889   -0.775895   -0.502629
      8          6           0       -2.370182    0.483826    0.019998
      9          6           0       -1.740179   -0.775812   -0.064665
     10          6           0        0.415127    0.319941   -0.141869
     11          6           0        1.870367    0.061076   -0.232977
     12          6           0       -0.158723    1.550718   -0.058889
     13          6           0       -1.606951    1.709098    0.026585
     14          6           0       -3.795451    0.504701    0.101231
     15          6           0       -2.440002   -1.974807   -0.071901
     16          6           0       -3.835532   -1.907117    0.010414
     17          6           0        2.627706   -0.133848    0.936192
     18          6           0       -4.518574   -0.686023    0.096361
     19          6           0        2.507958    0.005163   -1.488955
     20          6           0        3.992761   -0.390533    0.840948
     21          6           0        3.872626   -0.275946   -1.577846
     22          6           0        4.607583   -0.496149   -0.413223
     23          1           0       -1.930321   -2.924650   -0.137336
     24          1           0        2.173430   -0.082492    1.918610
     25          1           0       -5.599220   -0.635621    0.158969
     26          1           0        1.926568    0.162413   -2.390540
     27          1           0        4.380246   -0.348198   -2.532145
     28          1           0        1.527835    2.547789   -0.110501
     29          1           0       -3.790629    2.441054    0.168234
     30          1           0       -5.473023   -3.001009    0.061131
     31          1           0        5.608182   -0.144802    1.949016
     32          1           0        6.233901   -1.450815    0.159582
 ---------------------------------------------------------------------
 Rotational constants (GHZ):      0.5884793      0.1390551      0.1215952
 Standard basis: 6-31G (6D, 7F)
 There are   218 symmetry adapted cartesian basis functions of A   symmetry.
 There are   218 symmetry adapted basis functions of A   symmetry.
   218 basis functions,   524 primitive gaussians,   218 cartesian basis functions
    78 alpha electrons       78 beta electrons
       nuclear repulsion energy      1703.7014741106 Hartrees.
 NAtoms=   32 NActive=   32 NUniq=   32 SFac= 1.00D+00 NAtFMM=   60 NAOKFM=F Big=F
 Integral buffers will be    262144 words long.
 Raffenetti 2 integral format.
 Two-electron integral symmetry is turned on.
 One-electron integrals computed using PRISM.
 NBasis=   218 RedAO= T EigKep=  5.14D-04  NBF=   218
 NBsUse=   218 1.00D-06 EigRej= -1.00D+00 NBFU=   218
 Initial guess from the checkpoint file:  "C:\Users\GHS Azim Shah\Desktop\Quercitin 16.chk"
 B after Tr=     0.000000    0.000000    0.000000
         Rot=    0.999997   -0.002561    0.000229    0.000018 Ang=  -0.29 deg.
 ExpMin= 1.61D-01 ExpMax= 5.48D+03 ExpMxC= 8.25D+02 IAcc=1 IRadAn=         1 AccDes= 0.00D+00
 Harris functional with IExCor=  402 and IRadAn=       1 diagonalized for initial guess.
 HarFok:  IExCor=  402 AccDes= 0.00D+00 IRadAn=         1 IDoV= 1 UseB2=F ITyADJ=14
 ICtDFT=  3500011 ScaDFX=  1.000000  1.000000  1.000000  1.000000
 FoFCou: FMM=F IPFlag=           0 FMFlag=      100000 FMFlg1=           0
         NFxFlg=           0 DoJE=T BraDBF=F KetDBF=T FulRan=T
         wScrn=  0.000000 ICntrl=     500 IOpCl=  0 I1Cent=   200000004 NGrid=           0
         NMat0=    1 NMatS0=      1 NMatT0=    0 NMatD0=    1 NMtDS0=    0 NMtDT0=    0
 Petite list used in FoFCou.
 Requested convergence on RMS density matrix=1.00D-08 within 128 cycles.
 Requested convergence on MAX density matrix=1.00D-06.
 Requested convergence on             energy=1.00D-06.
 No special actions if energy rises.
 Integral accuracy reduced to 1.0D-05 until final iterations.
 Initial convergence to 1.0D-05 achieved.  Increase integral accuracy.
 SCF Done:  E(RB3LYP) =  -1103.82642806     A.U. after   13 cycles
            NFock= 13  Conv=0.40D-08     -V/T= 2.0054
 Calling FoFJK, ICntrl=      2127 FMM=F ISym2X=0 I1Cent= 0 IOpClX= 0 NMat=1 NMatS=1 NMatT=0.
 ***** Axes restored to original set *****
 -------------------------------------------------------------------
 Center     Atomic                   Forces (Hartrees/Bohr)
 Number     Number              X              Y              Z
 -------------------------------------------------------------------
      1        8          -0.000641355   -0.000024946    0.000067813
      2        8          -0.000363258   -0.000373788   -0.000054851
      3        8          -0.000463644   -0.000886403   -0.000306192
      4        8           0.002390750   -0.001552411   -0.000971166
      5        8           0.000165801    0.000724553    0.000014847
      6        8           0.000263842    0.000022637   -0.000575153
      7        8          -0.000685305   -0.000325599    0.000017237
      8        6          -0.001980787   -0.002724881   -0.000259255
      9        6           0.001907123    0.000367690   -0.000106864
     10        6          -0.001515461   -0.000421146    0.000126993
     11        6           0.000772233   -0.000021268   -0.000410245
     12        6           0.001085328    0.000768587   -0.000412521
     13        6          -0.000744449    0.003812112    0.001276748
     14        6           0.000336974    0.001675303   -0.000075507
     15        6          -0.000686315    0.000641425    0.000107345
     16        6           0.000110213   -0.001822965   -0.000070846
     17        6           0.000802049   -0.000146431    0.000244223
     18        6           0.000156468    0.000620833    0.000024306
     19        6          -0.000752822    0.000379700    0.000371001
     20        6          -0.001690850   -0.000175345    0.001952370
     21        6           0.001206478   -0.000333654    0.000416281
     22        6           0.001031648    0.000272555   -0.002179120
     23        1           0.000078633   -0.000191535   -0.000012348
     24        1          -0.000219727    0.000052913   -0.000153759
     25        1          -0.000168879   -0.000157757    0.000002825
     26        1           0.000108474   -0.000111606   -0.000096090
     27        1          -0.000408141    0.000095694   -0.000161552
     28        1           0.000102223    0.000061098    0.000012164
     29        1          -0.000625717   -0.000346355    0.000649140
     30        1          -0.000040357   -0.000087754    0.000002897
     31        1           0.000043155    0.000034384    0.000524014
     32        1           0.000425677    0.000174362    0.000035267
 -------------------------------------------------------------------
 Cartesian Forces:  Max     0.003812112 RMS     0.000882822

 GradGradGradGradGradGradGradGradGradGradGradGradGradGradGradGradGradGrad
 Berny optimization.
 Using GEDIIS/GDIIS optimizer.
 FormGI is forming the generalized inverse of G from B-inverse, IUseBI=4.
 GSVD:  received Info=                   1 from GESDD.
 Internal  Forces:  Max     0.003435104 RMS     0.000605260
 Search for a local minimum.
 Step number   6 out of a maximum of  173
 All quantities printed in internal units (Hartrees-Bohrs-Radians)
 Mixed Optimization -- En-DIIS/RFO-DIIS
 Swapping is turned off.
 Update second derivatives using D2CorX and points    2    3    4    5    6
 DE= -4.14D-04 DEPred=-4.55D-04 R= 9.10D-01
 TightC=F SS=  1.41D+00  RLast= 1.25D-01 DXNew= 5.5679D-01 3.7519D-01
 Trust test= 9.10D-01 RLast= 1.25D-01 DXMaxT set to 3.75D-01
 ITU=  1 -1  1  1  1  0
     Eigenvalues ---    0.00862   0.01309   0.01331   0.01550   0.01792
     Eigenvalues ---    0.01834   0.01921   0.01980   0.01982   0.02071
     Eigenvalues ---    0.02147   0.02149   0.02150   0.02152   0.02154
     Eigenvalues ---    0.02155   0.02155   0.02156   0.02157   0.02159
     Eigenvalues ---    0.02160   0.02161   0.02166   0.02197   0.02203
     Eigenvalues ---    0.02209   0.02389   0.02416   0.07421   0.15824
     Eigenvalues ---    0.15947   0.15997   0.15999   0.16000   0.16000
     Eigenvalues ---    0.16001   0.16033   0.16087   0.17892   0.20964
     Eigenvalues ---    0.22768   0.23486   0.23574   0.23728   0.24604
     Eigenvalues ---    0.24696   0.24985   0.25000   0.25000   0.25000
     Eigenvalues ---    0.25000   0.25000   0.25001   0.25095   0.25968
     Eigenvalues ---    0.31808   0.33281   0.35062   0.35088   0.35127
     Eigenvalues ---    0.35143   0.35205   0.35699   0.37969   0.41511
     Eigenvalues ---    0.42309   0.42578   0.44955   0.45643   0.46164
     Eigenvalues ---    0.46342   0.46441   0.46457   0.46575   0.46636
     Eigenvalues ---    0.47917   0.49189   0.49472   0.51261   0.52399
     Eigenvalues ---    0.52526   0.52669   0.52845   0.53131   0.53221
     Eigenvalues ---    0.53357   0.54196   0.55833   0.65015   0.88659
 En-DIIS/RFO-DIIS IScMMF=        0 using points:     6    5    4    3
 RFO step:  Lambda=-8.67716712D-05.
 DidBck=F Rises=F RFO-DIIS coefs:    0.71970    0.10286    0.11011    0.06733
 Iteration  1 RMS(Cart)=  0.01145041 RMS(Int)=  0.00003956
 Iteration  2 RMS(Cart)=  0.00006237 RMS(Int)=  0.00001076
 Iteration  3 RMS(Cart)=  0.00000000 RMS(Int)=  0.00001076
 Variable       Old X    -DE/DX   Delta X   Delta X   Delta X     New X
                                 (Linear)    (Quad)   (Total)
    R1        2.63241  -0.00093  -0.00032  -0.00152  -0.00184   2.63057
    R2        2.64021  -0.00058  -0.00013  -0.00075  -0.00087   2.63934
    R3        2.61219  -0.00040  -0.00012  -0.00071  -0.00083   2.61136
    R4        1.84976   0.00009   0.00025  -0.00022   0.00003   1.84980
    R5        2.57463  -0.00054   0.00053  -0.00117  -0.00064   2.57400
    R6        1.90728  -0.00069  -0.00091  -0.00129  -0.00220   1.90508
    R7        2.41136  -0.00248  -0.00068  -0.00232  -0.00300   2.40836
    R8        2.61586  -0.00062  -0.00004  -0.00128  -0.00132   2.61454
    R9        1.84551   0.00003  -0.00002   0.00002  -0.00001   1.84551
   R10        2.64823   0.00011  -0.00067   0.00036  -0.00031   2.64792
   R11        1.85257   0.00002  -0.00059   0.00052  -0.00006   1.85251
   R12        2.64276  -0.00022  -0.00042  -0.00037  -0.00079   2.64197
   R13        1.85263   0.00001  -0.00057   0.00050  -0.00007   1.85256
   R14        2.66630   0.00070   0.00039   0.00016   0.00055   2.66685
   R15        2.72793   0.00344   0.00122   0.00580   0.00701   2.73493
   R16        2.69803   0.00116   0.00077  -0.00122  -0.00045   2.69758
   R17        2.62352   0.00015   0.00009   0.00042   0.00052   2.62404
   R18        2.79848   0.00090   0.00017   0.00226   0.00243   2.80091
   R19        2.57100  -0.00011  -0.00008   0.00006  -0.00002   2.57098
   R20        2.65808   0.00029   0.00002   0.00039   0.00040   2.65848
   R21        2.66386  -0.00028   0.00003  -0.00069  -0.00065   2.66321
   R22        2.75780   0.00049  -0.00002   0.00210   0.00207   2.75988
   R23        2.63260   0.00028  -0.00024   0.00070   0.00046   2.63306
   R24        2.64485  -0.00065  -0.00038  -0.00065  -0.00103   2.64382
   R25        2.04078   0.00021  -0.00012   0.00075   0.00064   2.04142
   R26        2.64899   0.00031   0.00020   0.00078   0.00098   2.64997
   R27        2.63095  -0.00031   0.00001  -0.00047  -0.00046   2.63049
   R28        2.04767  -0.00004  -0.00006  -0.00001  -0.00008   2.04759
   R29        2.04777   0.00016  -0.00008   0.00057   0.00049   2.04826
   R30        2.63835   0.00054  -0.00011   0.00114   0.00104   2.63938
   R31        2.04893   0.00001  -0.00010   0.00016   0.00006   2.04899
   R32        2.64704   0.00210   0.00014   0.00380   0.00394   2.65097
   R33        2.63547  -0.00040   0.00001  -0.00068  -0.00067   2.63480
   R34        2.04718  -0.00006  -0.00008  -0.00005  -0.00013   2.04705
    A1        2.09834   0.00030   0.00041  -0.00060  -0.00019   2.09815
    A2        1.93833   0.00015   0.00075  -0.00034   0.00041   1.93873
    A3        1.89615   0.00050   0.00052   0.00150   0.00202   1.89816
    A4        1.95389   0.00017   0.00028   0.00028   0.00056   1.95445
    A5        1.93271   0.00089   0.00183   0.00221   0.00404   1.93675
    A6        1.93139   0.00074   0.00187   0.00143   0.00330   1.93469
    A7        2.11995  -0.00141  -0.00013  -0.00260  -0.00275   2.11719
    A8        2.05128  -0.00033  -0.00091   0.00181   0.00091   2.05219
    A9        2.11196   0.00174   0.00105   0.00079   0.00185   2.11381
   A10        2.08862   0.00087   0.00011   0.00243   0.00254   2.09117
   A11        2.04587  -0.00092  -0.00057  -0.00103  -0.00160   2.04427
   A12        2.14869   0.00005   0.00047  -0.00141  -0.00094   2.14775
   A13        1.97451   0.00004   0.00057  -0.00036   0.00021   1.97472
   A14        2.12360   0.00033  -0.00064   0.00188   0.00124   2.12484
   A15        2.18508  -0.00038   0.00007  -0.00152  -0.00145   2.18363
   A16        2.09691   0.00002   0.00001   0.00022   0.00022   2.09714
   A17        2.10159  -0.00010   0.00042  -0.00068  -0.00026   2.10132
   A18        2.08468   0.00008  -0.00042   0.00047   0.00004   2.08472
   A19        2.15145   0.00010   0.00005   0.00057   0.00063   2.15208
   A20        2.01371  -0.00018  -0.00109   0.00074  -0.00034   2.01337
   A21        2.11802   0.00007   0.00104  -0.00131  -0.00029   2.11774
   A22        2.13054   0.00192   0.00108   0.00248   0.00363   2.13416
   A23        2.13478  -0.00175  -0.00044  -0.00268  -0.00305   2.13173
   A24        2.01783  -0.00017  -0.00079   0.00021  -0.00055   2.01728
   A25        2.10110   0.00249   0.00115   0.00416   0.00532   2.10642
   A26        2.08135  -0.00202  -0.00170  -0.00215  -0.00385   2.07750
   A27        2.10073  -0.00046   0.00055  -0.00201  -0.00147   2.09927
   A28        2.04941   0.00050  -0.00003   0.00159   0.00155   2.05096
   A29        2.12001  -0.00023  -0.00041  -0.00032  -0.00073   2.11928
   A30        2.11377  -0.00027   0.00044  -0.00127  -0.00083   2.11295
   A31        2.02614   0.00039  -0.00049   0.00244   0.00195   2.02809
   A32        2.12577   0.00002   0.00037  -0.00033   0.00004   2.12581
   A33        2.13127  -0.00041   0.00011  -0.00211  -0.00199   2.12928
   A34        2.09046   0.00011   0.00093  -0.00063   0.00030   2.09077
   A35        2.11918  -0.00033   0.00015  -0.00195  -0.00180   2.11738
   A36        2.07352   0.00022  -0.00109   0.00260   0.00151   2.07502
   A37        2.08500   0.00066  -0.00018   0.00212   0.00194   2.08693
   A38        2.06881  -0.00016   0.00006  -0.00017  -0.00011   2.06870
   A39        2.12938  -0.00050   0.00012  -0.00195  -0.00183   2.12755
   A40        2.10228   0.00021  -0.00053   0.00113   0.00060   2.10289
   A41        2.08586   0.00006   0.00053   0.00012   0.00065   2.08652
   A42        2.09484  -0.00027  -0.00002  -0.00126  -0.00128   2.09356
   A43        2.08469   0.00007  -0.00309   0.00392   0.00084   2.08553
   A44        2.09694   0.00011   0.00373  -0.00434  -0.00061   2.09633
   A45        2.10076  -0.00018  -0.00057   0.00030  -0.00027   2.10050
   A46        2.08717   0.00002   0.00098  -0.00102  -0.00004   2.08713
   A47        2.12648  -0.00046   0.00001  -0.00269  -0.00268   2.12380
   A48        2.06935   0.00044  -0.00101   0.00377   0.00276   2.07210
   A49        2.09608   0.00028   0.00338  -0.00335   0.00004   2.09612
   A50        2.08683  -0.00005  -0.00283   0.00319   0.00036   2.08720
   A51        2.09957  -0.00023  -0.00049   0.00009  -0.00041   2.09916
    D1        0.00142  -0.00006  -0.00049   0.00054   0.00005   0.00147
    D2       -3.14017  -0.00009  -0.00071   0.00040  -0.00031  -3.14048
    D3        3.14059   0.00001   0.00056  -0.00161  -0.00104   3.13954
    D4        0.00078  -0.00006  -0.00016  -0.00124  -0.00140  -0.00062
    D5        0.00162  -0.00002  -0.00018   0.00026   0.00008   0.00170
    D6       -3.13984   0.00000  -0.00028  -0.00031  -0.00059  -3.14043
    D7        0.00488  -0.00049  -0.00276  -0.00223  -0.00499  -0.00012
    D8       -3.13553  -0.00063  -0.00355  -0.00282  -0.00637   3.14129
    D9        3.14157  -0.00003  -0.00010  -0.00024  -0.00034   3.14123
   D10       -0.00070   0.00002   0.00012   0.00006   0.00018  -0.00052
   D11       -2.42732   0.00020  -0.01759   0.02333   0.00574  -2.42159
   D12        0.75665   0.00017  -0.01972   0.02667   0.00695   0.76360
   D13        0.71014  -0.00024  -0.01378   0.00497  -0.00881   0.70134
   D14       -2.47157  -0.00017  -0.01214   0.00311  -0.00902  -2.48059
   D15       -0.00153   0.00008   0.00030   0.00070   0.00100  -0.00054
   D16        3.14005   0.00011   0.00053   0.00085   0.00138   3.14143
   D17        3.14158   0.00003   0.00008   0.00017   0.00025  -3.14135
   D18       -0.00002   0.00006   0.00031   0.00032   0.00063   0.00061
   D19       -3.13308  -0.00047  -0.00527  -0.00077  -0.00606  -3.13914
   D20       -0.00042   0.00000   0.00049  -0.00121  -0.00071  -0.00113
   D21        0.00694  -0.00042  -0.00505  -0.00023  -0.00529   0.00165
   D22        3.13960   0.00006   0.00071  -0.00066   0.00006   3.13966
   D23       -3.13976  -0.00027  -0.00154  -0.00108  -0.00263   3.14079
   D24        0.00063  -0.00013  -0.00075  -0.00049  -0.00124  -0.00061
   D25        0.00334  -0.00032  -0.00176  -0.00160  -0.00337  -0.00002
   D26       -3.13945  -0.00018  -0.00097  -0.00101  -0.00198  -3.14143
   D27        3.14086   0.00006   0.00047   0.00019   0.00066   3.14151
   D28        0.00038   0.00002   0.00018  -0.00001   0.00017   0.00055
   D29       -0.00073   0.00003   0.00024   0.00004   0.00029  -0.00044
   D30       -3.14120  -0.00001  -0.00005  -0.00016  -0.00020  -3.14141
   D31       -1.55149   0.00015  -0.00459   0.01800   0.01341  -1.53808
   D32        1.58794   0.00015  -0.00375   0.01750   0.01375   1.60168
   D33        1.58824   0.00022  -0.00383   0.01762   0.01379   1.60203
   D34       -1.55552   0.00023  -0.00300   0.01712   0.01412  -1.54139
   D35        3.13887   0.00018   0.00091   0.00007   0.00098   3.13985
   D36       -0.00286   0.00015   0.00101   0.00068   0.00169  -0.00117
   D37       -0.00071   0.00010   0.00009   0.00048   0.00057  -0.00013
   D38        3.14075   0.00007   0.00020   0.00109   0.00128  -3.14116
   D39        3.12992   0.00002   0.00047  -0.00095  -0.00048   3.12945
   D40       -0.01887   0.00004  -0.00030   0.00248   0.00217  -0.01670
   D41       -0.00953   0.00002  -0.00036  -0.00045  -0.00081  -0.01033
   D42        3.12486   0.00004  -0.00112   0.00298   0.00184   3.12670
   D43       -3.11013  -0.00005   0.00011  -0.00121  -0.00110  -3.11123
   D44        0.00987  -0.00006  -0.00058  -0.00162  -0.00220   0.00768
   D45        0.02932  -0.00005   0.00094  -0.00171  -0.00077   0.02855
   D46       -3.13387  -0.00005   0.00026  -0.00212  -0.00186  -3.13573
   D47       -0.00648   0.00035   0.00475   0.00068   0.00541  -0.00107
   D48       -3.13912  -0.00015  -0.00105   0.00108   0.00004  -3.13908
   D49        3.13524   0.00038   0.00465   0.00012   0.00476   3.14000
   D50        0.00260  -0.00012  -0.00114   0.00052  -0.00062   0.00199
   D51        3.13995   0.00024   0.00142   0.00088   0.00229  -3.14094
   D52       -0.00086   0.00015   0.00085   0.00055   0.00139   0.00052
   D53       -0.00045   0.00010   0.00063   0.00029   0.00092   0.00047
   D54       -3.14127   0.00000   0.00006  -0.00004   0.00001  -3.14125
   D55       -3.14136  -0.00002  -0.00016   0.00004  -0.00013  -3.14148
   D56        0.00091  -0.00006  -0.00038  -0.00026  -0.00064   0.00027
   D57       -0.00088   0.00002   0.00012   0.00024   0.00036  -0.00052
   D58        3.14139  -0.00002  -0.00010  -0.00006  -0.00016   3.14124
   D59       -3.14122  -0.00005  -0.00028  -0.00022  -0.00050   3.14147
   D60       -0.00043   0.00005   0.00031   0.00013   0.00044   0.00001
   D61       -0.00034   0.00000  -0.00005   0.00010   0.00005  -0.00029
   D62        3.14045   0.00010   0.00054   0.00044   0.00099   3.14143
   D63       -3.13328   0.00004  -0.00324   0.00853   0.00526  -3.12802
   D64       -0.03416   0.00008  -0.00103   0.00506   0.00403  -0.03013
   D65        0.01533   0.00002  -0.00250   0.00521   0.00269   0.01802
   D66        3.11445   0.00006  -0.00029   0.00175   0.00146   3.11591
   D67       -0.00523   0.00001  -0.00014  -0.00068  -0.00082  -0.00605
   D68        3.11516   0.00003  -0.00119   0.00246   0.00126   3.11642
   D69       -3.12512   0.00002   0.00054  -0.00029   0.00026  -3.12486
   D70       -0.00473   0.00004  -0.00051   0.00286   0.00234  -0.00239
   D71       -0.02442  -0.00002   0.00556  -0.01261  -0.00708  -0.03151
   D72       -3.12560  -0.00009   0.00394  -0.01080  -0.00689  -3.13249
   D73       -3.12325  -0.00006   0.00344  -0.00932  -0.00589  -3.12913
   D74        0.05876  -0.00013   0.00183  -0.00752  -0.00569   0.05308
   D75       -3.14008   0.00001  -0.00298   0.00725   0.00425  -3.13583
   D76       -0.03869   0.00008  -0.00126   0.00531   0.00405  -0.03464
   D77        0.02202   0.00000  -0.00197   0.00429   0.00229   0.02432
   D78        3.12341   0.00008  -0.00026   0.00234   0.00209   3.12550
         Item               Value     Threshold  Converged?
 Maximum Force            0.003435     0.000450     NO 
 RMS     Force            0.000605     0.000300     NO 
 Maximum Displacement     0.054391     0.001800     NO 
 RMS     Displacement     0.011457     0.001200     NO 
 Predicted change in Energy=-7.465560D-05
 GradGradGradGradGradGradGradGradGradGradGradGradGradGradGradGradGradGrad

                          Input orientation:                          
 ---------------------------------------------------------------------
 Center     Atomic      Atomic             Coordinates (Angstroms)
 Number     Number       Type             X           Y           Z
 ---------------------------------------------------------------------
      1          8           0       -0.328072   -0.837755   -0.119486
      2          8           0        0.629655    2.727944   -0.068876
      3          8           0       -4.424710    1.738875    0.155800
      4          8           0       -2.097579    2.889085    0.069987
      5          8           0       -4.502223   -3.067404    0.033180
      6          8           0        4.745471   -0.644772    2.062289
      7          8           0        6.004456   -0.826289   -0.440154
      8          6           0       -2.335624    0.516457    0.017175
      9          6           0       -1.715420   -0.749563   -0.047027
     10          6           0        0.450498    0.321761   -0.127025
     11          6           0        1.904780    0.046445   -0.205195
     12          6           0       -0.109288    1.560243   -0.065550
     13          6           0       -1.557105    1.736471    0.010102
     14          6           0       -3.760812    0.551320    0.090467
     15          6           0       -2.426315   -1.942358   -0.042435
     16          6           0       -3.821221   -1.863058    0.030270
     17          6           0        2.650002   -0.155781    0.970756
     18          6           0       -4.493193   -0.634015    0.096318
     19          6           0        2.552290   -0.017293   -1.455324
     20          6           0        4.012561   -0.428201    0.887827
     21          6           0        3.915250   -0.312350   -1.533153
     22          6           0        4.638670   -0.537776   -0.362743
     23          1           0       -1.924169   -2.897522   -0.092419
     24          1           0        2.185837   -0.100042    1.948254
     25          1           0       -5.573989   -0.574445    0.152453
     26          1           0        1.980591    0.143729   -2.362460
     27          1           0        4.427405   -0.388915   -2.484612
     28          1           0        1.588395    2.537754   -0.122094
     29          1           0       -3.750589    2.488329    0.141639
     30          1           0       -5.469111   -2.940492    0.085789
     31          1           0        5.619418   -0.203011    2.016891
     32          1           0        6.257840   -1.496971    0.228455
 ---------------------------------------------------------------------
                    Distance matrix (angstroms):
                    1          2          3          4          5
     1  O    0.000000
     2  O    3.692426   0.000000
     3  O    4.847396   5.155128   0.000000
     4  O    4.129938   2.735517   2.597284   0.000000
     5  O    4.734784   7.741617   4.808467   6.423661   0.000000
     6  O    5.526140   5.732104   9.664817   7.955171   9.772731
     7  O    6.340653   6.454372  10.756521   8.927891  10.753462
     8  C    2.425455   3.700130   2.424418   2.385125   4.187895
     9  C    1.392035   4.194389   3.684252   3.660532   3.625616
    10  C    1.396676   2.413544   5.084866   3.622522   6.003461
    11  C    2.403078   2.972367   6.561790   4.916829   7.127591
    12  C    2.408561   1.381873   4.324786   2.395307   6.381437
    13  C    2.855512   2.402327   2.871305   1.274449   5.634843
    14  C    3.709085   4.902986   1.362100   2.869130   3.694338
    15  C    2.372490   5.581341   4.193371   4.843919   2.362380
    16  C    3.643592   6.395109   3.654295   5.055233   1.383554
    17  C    3.243862   3.671308   7.369222   5.711578   7.778877
    18  C    4.175681   6.129733   2.374622   4.260504   2.434225
    19  C    3.279345   3.626995   7.372813   5.691651   7.828472
    20  C    4.474763   4.724467   8.741832   7.000504   8.955297
    21  C    4.503364   4.709844   8.753001   6.998097   8.994308
    22  C    4.981735   5.179140   9.359321   7.570184   9.492718
    23  H    2.605935   6.178061   5.273566   5.791483   2.586696
    24  H    3.337590   3.806313   7.091815   5.550714   7.563259
    25  H    5.259556   7.031355   2.583080   4.907980   2.716201
    26  H    3.365140   3.709950   7.064985   5.485003   7.620849
    27  H    5.330088   5.474805   9.479409   7.736063   9.656698
    28  H    3.881612   0.978871   6.072304   3.707659   8.278740
    29  H    4.779607   4.391841   1.008128   1.702405   5.607395
    30  H    5.558231   8.327667   4.795013   6.734349   0.976600
    31  H    6.351350   6.151314  10.398034   8.538358  10.704554
    32  H    6.627961   7.043776  11.162117   9.437989  10.875815
                    6          7          8          9         10
     6  O    0.000000
     7  O    2.807172   0.000000
     8  C    7.461424   8.459850   0.000000
     9  C    6.797301   7.730260   1.411234   0.000000
    10  C    4.916714   5.680011   2.796637   2.417712   0.000000
    11  C    3.699837   4.198121   4.272164   3.710053   1.482176
    12  C    5.740947   6.573716   2.460265   2.813397   1.360507
    13  C    7.043029   7.996729   1.447265   2.491724   2.459813
    14  C    8.813374   9.876225   1.427497   2.427927   4.223166
    15  C    7.586047   8.513618   2.461209   1.388580   3.661891
    16  C    8.888281   9.891417   2.805220   2.383326   4.800600
    17  C    2.412788   3.700353   5.120321   4.521655   2.504194
    18  C    9.445532  10.513107   2.446416   2.783869   5.040186
    19  C    4.192538   3.688157   5.132723   4.553336   2.509355
    20  C    1.401222   2.426861   6.476872   5.812657   3.778976
    21  C    3.704993   2.413206   6.493371   5.839878   3.792598
    22  C    2.429740   1.398072   7.063747   6.365452   4.281956
    23  H    7.362184   8.202074   3.440430   2.158557   4.000503
    24  H    2.619439   4.562213   4.955073   4.429766   2.737901
    25  H   10.494936  11.596336   3.419850   3.867688   6.097191
    26  H    5.276808   4.563736   4.942803   4.451932   2.714784
    27  H    4.565188   2.618816   7.267544   6.618623   4.677506
    28  H    4.986695   5.560535   4.416216   4.661253   2.491076
    29  H    9.256795  10.319210   2.430205   3.829028   4.734484
    30  H   10.654322  11.678580   4.666256   4.348335   6.762349
    31  H    0.980305   2.563943   8.234027   7.639262   5.620454
    32  H    2.525164   0.980334   8.828712   8.012951   6.095849
                   11         12         13         14         15
    11  C    0.000000
    12  C    2.523401   0.000000
    13  C    3.858392   1.460463   0.000000
    14  C    5.695722   3.791555   2.503470   0.000000
    15  C    4.768670   4.199686   3.780485   2.831427   0.000000
    16  C    6.040590   5.050407   4.252439   2.415884   1.399049
    17  C    1.406809   3.410623   4.712030   6.509488   5.476076
    18  C    6.441117   4.905058   3.774553   1.393354   2.450103
    19  C    1.409310   3.391768   4.702157   6.524419   5.521652
    20  C    2.421307   4.674663   6.039651   7.875314   6.679609
    21  C    2.436021   4.675187   6.043672   7.893288   6.715253
    22  C    2.800052   5.199337   6.610509   8.481911   7.210371
    23  H    4.831201   4.813126   4.649638   3.911677   1.080271
    24  H    2.176647   3.475565   4.597698   6.264046   5.350599
    25  H    7.513015   5.870892   4.636373   2.135135   3.437589
    26  H    2.160788   3.413196   4.547655   6.256732   5.399546
    27  H    3.427669   5.498423   6.823138   8.634927   7.439817
    28  H    2.512693   1.959809   3.248646   5.710089   6.016282
    29  H    6.169789   3.763422   2.322492   1.937712   4.628021
    30  H    7.961202   7.000516   6.097828   3.887295   3.204891
    31  H    4.335716   6.345369   7.700083   9.605667   8.485280
    32  H    4.638892   7.069181   8.460271  10.226824   8.699787
                   16         17         18         19         20
    16  C    0.000000
    17  C    6.758405   0.000000
    18  C    1.402304   7.212391   0.000000
    19  C    6.799667   2.431993   7.240633   0.000000
    20  C    8.010141   1.391997   8.544981   2.791343   0.000000
    21  C    8.043754   2.809791   8.570914   1.396702   2.425703
    22  C    8.572081   2.424652   9.143900   2.411973   1.402835
    23  H    2.164249   5.437879   3.429136   5.494717   6.504090
    24  H    6.547643   1.083540   6.951563   3.424249   2.137549
    25  H    2.178910   8.275200   1.083891   8.302516   9.615825
    26  H    6.588882   3.412938   6.968526   1.084280   3.875612
    27  H    8.748574   3.892695   9.289690   2.171081   3.398085
    28  H    6.975264   3.094586   6.862473   3.038891   3.961491
    29  H    4.353385   6.974692   3.209758   6.968122   8.326430
    30  H    1.969642   8.628893   2.504469   8.675425   9.841594
    31  H    9.789182   3.148660  10.302392   4.636599   1.976737
    32  H   10.087654   3.919987  10.786421   4.330781   2.572610
                   21         22         23         24         25
    21  C    0.000000
    22  C    1.394278   0.000000
    23  H    6.546575   6.979421   0.000000
    24  H    3.893089   3.398339   5.374233   0.000000
    25  H    9.641350  10.225711   4.333340   7.979026   0.000000
    26  H    2.153756   3.395394   5.445130   4.322477   7.994513
    27  H    1.083253   2.137550   7.235895   4.975779  10.344873
    28  H    3.940613   4.338314   6.471569   3.406060   7.814148
    29  H    8.331496   8.932602   5.691923   6.723442   3.564476
    30  H    9.878985  10.399109   3.549679   8.374674   2.369308
    31  H    3.939411   2.595496   8.283434   3.435811  11.353698
    32  H    3.161379   1.972634   8.307212   4.635767  11.867983
                   26         27         28         29         30
    26  H    0.000000
    27  H    2.507095   0.000000
    28  H    3.302183   4.712415   0.000000
    29  H    6.679378   9.058439   5.345723   0.000000
    30  H    8.426412  10.538431   8.936599   5.694606   0.000000
    31  H    5.704385   4.660364   5.323176   9.927584  11.583542
    32  H    5.263041   3.455288   6.181068  10.773060  11.816324
                   31         32
    31  H    0.000000
    32  H    2.297916   0.000000
 Stoichiometry    C15H10O7
 Framework group  C1[X(C15H10O7)]
 Deg. of freedom    90
 Full point group                 C1      NOp   1
 Largest Abelian subgroup         C1      NOp   1
 Largest concise Abelian subgroup C1      NOp   1
                         Standard orientation:                         
 ---------------------------------------------------------------------
 Center     Atomic      Atomic             Coordinates (Angstroms)
 Number     Number       Type             X           Y           Z
 ---------------------------------------------------------------------
      1          8           0       -0.351828   -0.844936   -0.150730
      2          8           0        0.568209    2.729203   -0.036414
      3          8           0       -4.473988    1.681757    0.196921
      4          8           0       -2.159746    2.858336    0.120561
      5          8           0       -4.501098   -3.121817   -0.018243
      6          8           0        4.731763   -0.639594    2.006389
      7          8           0        5.978285   -0.759278   -0.505995
      8          6           0       -2.372850    0.484748    0.023163
      9          6           0       -1.739598   -0.773064   -0.068937
     10          6           0        0.414315    0.322803   -0.140122
     11          6           0        1.870971    0.064681   -0.231614
     12          6           0       -0.158246    1.553786   -0.051612
     13          6           0       -1.607399    1.712962    0.035409
     14          6           0       -3.797886    0.502882    0.104967
     15          6           0       -2.437734   -1.973292   -0.083509
     16          6           0       -3.832966   -1.910395   -0.001601
     17          6           0        2.625010   -0.152174    0.936081
     18          6           0       -4.517578   -0.690142    0.091916
     19          6           0        2.511967    0.032027   -1.486290
     20          6           0        3.989891   -0.408294    0.840393
     21          6           0        3.877520   -0.246819   -1.577320
     22          6           0        4.609972   -0.486997   -0.415494
     23          1           0       -1.925755   -2.921866   -0.154730
     24          1           0        2.165872   -0.120289    1.917017
     25          1           0       -5.598608   -0.643278    0.155145
     26          1           0        1.933414    0.204367   -2.386978
     27          1           0        4.385013   -0.299512   -2.532889
     28          1           0        1.528598    2.550382   -0.098584
     29          1           0       -3.807965    2.438542    0.193551
     30          1           0       -5.468964   -3.006336    0.042138
     31          1           0        5.600690   -0.187680    1.964734
     32          1           0        6.242601   -1.439971    0.148106
 ---------------------------------------------------------------------
 Rotational constants (GHZ):      0.5876501      0.1390311      0.1215365
 Standard basis: 6-31G (6D, 7F)
 There are   218 symmetry adapted cartesian basis functions of A   symmetry.
 There are   218 symmetry adapted basis functions of A   symmetry.
   218 basis functions,   524 primitive gaussians,   218 cartesian basis functions
    78 alpha electrons       78 beta electrons
       nuclear repulsion energy      1703.2028957460 Hartrees.
 NAtoms=   32 NActive=   32 NUniq=   32 SFac= 1.00D+00 NAtFMM=   60 NAOKFM=F Big=F
 Integral buffers will be    262144 words long.
 Raffenetti 2 integral format.
 Two-electron integral symmetry is turned on.
 One-electron integrals computed using PRISM.
 NBasis=   218 RedAO= T EigKep=  5.14D-04  NBF=   218
 NBsUse=   218 1.00D-06 EigRej= -1.00D+00 NBFU=   218
 Initial guess from the checkpoint file:  "C:\Users\GHS Azim Shah\Desktop\Quercitin 16.chk"
 B after Tr=     0.000000    0.000000    0.000000
         Rot=    0.999991   -0.004260    0.000166   -0.000126 Ang=  -0.49 deg.
 ExpMin= 1.61D-01 ExpMax= 5.48D+03 ExpMxC= 8.25D+02 IAcc=1 IRadAn=         1 AccDes= 0.00D+00
 Harris functional with IExCor=  402 and IRadAn=       1 diagonalized for initial guess.
 HarFok:  IExCor=  402 AccDes= 0.00D+00 IRadAn=         1 IDoV= 1 UseB2=F ITyADJ=14
 ICtDFT=  3500011 ScaDFX=  1.000000  1.000000  1.000000  1.000000
 FoFCou: FMM=F IPFlag=           0 FMFlag=      100000 FMFlg1=           0
         NFxFlg=           0 DoJE=T BraDBF=F KetDBF=T FulRan=T
         wScrn=  0.000000 ICntrl=     500 IOpCl=  0 I1Cent=   200000004 NGrid=           0
         NMat0=    1 NMatS0=      1 NMatT0=    0 NMatD0=    1 NMtDS0=    0 NMtDT0=    0
 Petite list used in FoFCou.
 Requested convergence on RMS density matrix=1.00D-08 within 128 cycles.
 Requested convergence on MAX density matrix=1.00D-06.
 Requested convergence on             energy=1.00D-06.
 No special actions if energy rises.
 Integral accuracy reduced to 1.0D-05 until final iterations.
 Initial convergence to 1.0D-05 achieved.  Increase integral accuracy.
 SCF Done:  E(RB3LYP) =  -1103.82652483     A.U. after   12 cycles
            NFock= 12  Conv=0.35D-08     -V/T= 2.0054
 Calling FoFJK, ICntrl=      2127 FMM=F ISym2X=0 I1Cent= 0 IOpClX= 0 NMat=1 NMatS=1 NMatT=0.
 ***** Axes restored to original set *****
 -------------------------------------------------------------------
 Center     Atomic                   Forces (Hartrees/Bohr)
 Number     Number              X              Y              Z
 -------------------------------------------------------------------
      1        8          -0.000312768    0.000138959    0.000174344
      2        8          -0.000233835   -0.000170952   -0.000024382
      3        8           0.000544734    0.000787608   -0.000049275
      4        8           0.000530772   -0.001420393   -0.000242350
      5        8           0.000053282    0.000288467    0.000003225
      6        8           0.000258658   -0.000007942   -0.000250741
      7        8          -0.000559289   -0.000371630   -0.000194978
      8        6          -0.000496363   -0.000593938   -0.000113449
      9        6           0.000670819    0.000171733   -0.000020036
     10        6          -0.000284328   -0.000137679    0.000090691
     11        6           0.000153298    0.000127421   -0.000464976
     12        6           0.000357277   -0.000067159   -0.000320150
     13        6          -0.000655594    0.001983267    0.000464325
     14        6           0.000542074   -0.000081243   -0.000013232
     15        6          -0.000334910    0.000056369    0.000032364
     16        6           0.000080224   -0.000565100   -0.000022348
     17        6           0.000595201   -0.000440049    0.000187945
     18        6          -0.000054260    0.000307784    0.000010617
     19        6          -0.000501049    0.000242288    0.000290673
     20        6          -0.000950065   -0.000183821    0.000558851
     21        6           0.000748715    0.000036261    0.000365640
     22        6           0.000607242    0.000231760   -0.000730231
     23        1           0.000047080    0.000006446   -0.000003122
     24        1          -0.000062164    0.000044875   -0.000057071
     25        1          -0.000028499   -0.000048509    0.000002932
     26        1           0.000050483   -0.000068122   -0.000046318
     27        1          -0.000146593    0.000023349   -0.000047049
     28        1           0.000075547    0.000026091    0.000004411
     29        1          -0.000649874   -0.000606614    0.000084282
     30        1          -0.000007246   -0.000057905   -0.000002051
     31        1          -0.000131736    0.000193043    0.000294920
     32        1           0.000093167    0.000155333    0.000036540
 -------------------------------------------------------------------
 Cartesian Forces:  Max     0.001983267 RMS     0.000411214

 GradGradGradGradGradGradGradGradGradGradGradGradGradGradGradGradGradGrad
 Berny optimization.
 Using GEDIIS/GDIIS optimizer.
 FormGI is forming the generalized inverse of G from B-inverse, IUseBI=4.
 GSVD:  received Info=                   1 from GESDD.
 Internal  Forces:  Max     0.001521129 RMS     0.000198361
 Search for a local minimum.
 Step number   7 out of a maximum of  173
 All quantities printed in internal units (Hartrees-Bohrs-Radians)
 Mixed Optimization -- En-DIIS/RFO-DIIS
 Swapping is turned off.
 Update second derivatives using D2CorX and points    2    3    4    5    6
                                                      7
 DE= -9.68D-05 DEPred=-7.47D-05 R= 1.30D+00
 TightC=F SS=  1.41D+00  RLast= 4.23D-02 DXNew= 6.3099D-01 1.2687D-01
 Trust test= 1.30D+00 RLast= 4.23D-02 DXMaxT set to 3.75D-01
 ITU=  1  1 -1  1  1  1  0
     Eigenvalues ---    0.00567   0.01323   0.01385   0.01556   0.01792
     Eigenvalues ---    0.01833   0.01921   0.01980   0.01982   0.02040
     Eigenvalues ---    0.02071   0.02148   0.02149   0.02150   0.02152
     Eigenvalues ---    0.02154   0.02155   0.02155   0.02156   0.02157
     Eigenvalues ---    0.02159   0.02161   0.02163   0.02166   0.02203
     Eigenvalues ---    0.02217   0.02390   0.02736   0.07381   0.15400
     Eigenvalues ---    0.15866   0.15997   0.15999   0.16000   0.16001
     Eigenvalues ---    0.16009   0.16035   0.16134   0.17779   0.21138
     Eigenvalues ---    0.22625   0.23491   0.23734   0.23759   0.24431
     Eigenvalues ---    0.24623   0.24993   0.25000   0.25000   0.25000
     Eigenvalues ---    0.25000   0.25001   0.25032   0.25166   0.26740
     Eigenvalues ---    0.31777   0.32808   0.35065   0.35075   0.35125
     Eigenvalues ---    0.35143   0.35212   0.35510   0.36845   0.41491
     Eigenvalues ---    0.42267   0.42326   0.44471   0.45591   0.45835
     Eigenvalues ---    0.46331   0.46441   0.46458   0.46540   0.46894
     Eigenvalues ---    0.47538   0.49163   0.49474   0.51313   0.52326
     Eigenvalues ---    0.52546   0.52674   0.52844   0.53137   0.53221
     Eigenvalues ---    0.53410   0.54270   0.56072   0.73776   0.86340
 En-DIIS/RFO-DIIS IScMMF=        0 using points:     7    6    5    4    3
 RFO step:  Lambda=-1.70797179D-05.
 DidBck=F Rises=F RFO-DIIS coefs:    1.46307   -0.27340   -0.07152   -0.14954    0.03139
 Iteration  1 RMS(Cart)=  0.03296780 RMS(Int)=  0.00037285
 Iteration  2 RMS(Cart)=  0.00053479 RMS(Int)=  0.00000721
 Iteration  3 RMS(Cart)=  0.00000035 RMS(Int)=  0.00000721
 Variable       Old X    -DE/DX   Delta X   Delta X   Delta X     New X
                                 (Linear)    (Quad)   (Total)
    R1        2.63057  -0.00038  -0.00116  -0.00121  -0.00238   2.62819
    R2        2.63934  -0.00013  -0.00031  -0.00071  -0.00103   2.63831
    R3        2.61136  -0.00021  -0.00053  -0.00065  -0.00118   2.61018
    R4        1.84980   0.00007  -0.00012   0.00009  -0.00002   1.84977
    R5        2.57400   0.00021  -0.00036   0.00008  -0.00028   2.57371
    R6        1.90508  -0.00089  -0.00170  -0.00199  -0.00369   1.90139
    R7        2.40836  -0.00152  -0.00202  -0.00248  -0.00449   2.40387
    R8        2.61454  -0.00022  -0.00083  -0.00105  -0.00188   2.61266
    R9        1.84551   0.00000   0.00002  -0.00009  -0.00007   1.84544
   R10        2.64792   0.00008  -0.00007  -0.00001  -0.00009   2.64784
   R11        1.85251  -0.00004   0.00013  -0.00002   0.00011   1.85262
   R12        2.64197  -0.00040  -0.00035  -0.00162  -0.00197   2.64000
   R13        1.85256  -0.00006   0.00012  -0.00007   0.00006   1.85262
   R14        2.66685  -0.00008  -0.00018  -0.00035  -0.00053   2.66632
   R15        2.73493   0.00027   0.00336   0.00166   0.00503   2.73996
   R16        2.69758  -0.00039  -0.00186  -0.00086  -0.00272   2.69485
   R17        2.62404   0.00015   0.00048   0.00032   0.00080   2.62483
   R18        2.80091   0.00016   0.00163   0.00052   0.00215   2.80306
   R19        2.57098   0.00000   0.00021  -0.00032  -0.00011   2.57087
   R20        2.65848   0.00023   0.00016   0.00076   0.00092   2.65941
   R21        2.66321  -0.00031  -0.00042  -0.00120  -0.00162   2.66159
   R22        2.75988   0.00017   0.00177   0.00062   0.00240   2.76228
   R23        2.63306  -0.00002   0.00035   0.00004   0.00039   2.63345
   R24        2.64382  -0.00010  -0.00036  -0.00035  -0.00071   2.64311
   R25        2.04142   0.00002   0.00051   0.00014   0.00065   2.04206
   R26        2.64997   0.00021   0.00089   0.00027   0.00116   2.65113
   R27        2.63049  -0.00042  -0.00011  -0.00166  -0.00178   2.62871
   R28        2.04759  -0.00002  -0.00002  -0.00005  -0.00007   2.04753
   R29        2.04826   0.00003   0.00037   0.00017   0.00055   2.04880
   R30        2.63938   0.00032   0.00067   0.00119   0.00186   2.64124
   R31        2.04899   0.00000   0.00007   0.00009   0.00016   2.04916
   R32        2.65097   0.00072   0.00263   0.00195   0.00458   2.65555
   R33        2.63480  -0.00037  -0.00031  -0.00143  -0.00174   2.63306
   R34        2.04705  -0.00003  -0.00004  -0.00011  -0.00014   2.04691
    A1        2.09815   0.00003  -0.00047  -0.00023  -0.00071   2.09745
    A2        1.93873   0.00007  -0.00023   0.00064   0.00041   1.93914
    A3        1.89816   0.00015   0.00086   0.00149   0.00235   1.90052
    A4        1.95445   0.00011   0.00042   0.00013   0.00055   1.95500
    A5        1.93675   0.00033   0.00264   0.00051   0.00315   1.93990
    A6        1.93469   0.00015   0.00227  -0.00133   0.00094   1.93563
    A7        2.11719   0.00004  -0.00086  -0.00063  -0.00147   2.11572
    A8        2.05219   0.00017   0.00171   0.00084   0.00255   2.05474
    A9        2.11381  -0.00020  -0.00086  -0.00021  -0.00108   2.11273
   A10        2.09117   0.00010   0.00132   0.00093   0.00226   2.09342
   A11        2.04427   0.00005  -0.00002   0.00000  -0.00002   2.04425
   A12        2.14775  -0.00015  -0.00130  -0.00094  -0.00223   2.14551
   A13        1.97472   0.00006  -0.00016   0.00032   0.00015   1.97487
   A14        2.12484   0.00004   0.00126   0.00050   0.00176   2.12660
   A15        2.18363  -0.00010  -0.00110  -0.00082  -0.00192   2.18171
   A16        2.09714  -0.00003   0.00018  -0.00018   0.00000   2.09714
   A17        2.10132   0.00003  -0.00029  -0.00002  -0.00031   2.10102
   A18        2.08472   0.00000   0.00011   0.00020   0.00031   2.08503
   A19        2.15208   0.00009   0.00054   0.00034   0.00087   2.15295
   A20        2.01337  -0.00012   0.00023  -0.00027  -0.00005   2.01333
   A21        2.11774   0.00003  -0.00077  -0.00007  -0.00083   2.11691
   A22        2.13416  -0.00002   0.00076   0.00032   0.00103   2.13520
   A23        2.13173   0.00026  -0.00015   0.00019  -0.00001   2.13172
   A24        2.01728  -0.00023  -0.00048  -0.00051  -0.00101   2.01627
   A25        2.10642   0.00007   0.00149   0.00159   0.00308   2.10950
   A26        2.07750  -0.00009  -0.00031  -0.00130  -0.00161   2.07589
   A27        2.09927   0.00002  -0.00117  -0.00030  -0.00147   2.09780
   A28        2.05096   0.00009   0.00105   0.00078   0.00183   2.05279
   A29        2.11928  -0.00009  -0.00039  -0.00063  -0.00102   2.11825
   A30        2.11295   0.00000  -0.00066  -0.00015  -0.00081   2.11214
   A31        2.02809   0.00010   0.00163   0.00080   0.00243   2.03052
   A32        2.12581   0.00002  -0.00021  -0.00016  -0.00037   2.12545
   A33        2.12928  -0.00012  -0.00142  -0.00065  -0.00207   2.12721
   A34        2.09077   0.00008   0.00004  -0.00023  -0.00020   2.09057
   A35        2.11738  -0.00013  -0.00130  -0.00110  -0.00240   2.11499
   A36        2.07502   0.00005   0.00128   0.00131   0.00259   2.07762
   A37        2.08693   0.00000   0.00113   0.00026   0.00139   2.08832
   A38        2.06870   0.00005  -0.00004   0.00052   0.00048   2.06918
   A39        2.12755  -0.00005  -0.00108  -0.00078  -0.00186   2.12568
   A40        2.10289   0.00002   0.00056   0.00025   0.00081   2.10370
   A41        2.08652   0.00007   0.00030   0.00055   0.00085   2.08737
   A42        2.09356  -0.00009  -0.00087  -0.00081  -0.00168   2.09188
   A43        2.08553  -0.00011   0.00132   0.00146   0.00278   2.08831
   A44        2.09633   0.00015  -0.00128  -0.00160  -0.00288   2.09345
   A45        2.10050  -0.00004  -0.00009   0.00024   0.00015   2.10064
   A46        2.08713   0.00005  -0.00023  -0.00030  -0.00054   2.08659
   A47        2.12380  -0.00018  -0.00184  -0.00174  -0.00359   2.12021
   A48        2.07210   0.00013   0.00211   0.00200   0.00411   2.07621
   A49        2.09612   0.00030  -0.00078  -0.00049  -0.00127   2.09484
   A50        2.08720  -0.00019   0.00096   0.00076   0.00171   2.08891
   A51        2.09916  -0.00010  -0.00020  -0.00007  -0.00028   2.09888
    D1        0.00147   0.00000   0.00031   0.00054   0.00084   0.00231
    D2       -3.14048  -0.00001   0.00018   0.00021   0.00038  -3.14009
    D3        3.13954  -0.00001  -0.00082  -0.00133  -0.00216   3.13739
    D4       -0.00062  -0.00001  -0.00082  -0.00005  -0.00087  -0.00149
    D5        0.00170  -0.00001   0.00014   0.00010   0.00024   0.00193
    D6       -3.14043   0.00000  -0.00037  -0.00041  -0.00078  -3.14121
    D7       -0.00012  -0.00005  -0.00123   0.00140   0.00017   0.00006
    D8        3.14129  -0.00006  -0.00164   0.00231   0.00066  -3.14123
    D9        3.14123   0.00000  -0.00015   0.00012  -0.00003   3.14120
   D10       -0.00052   0.00000   0.00004  -0.00012  -0.00008  -0.00060
   D11       -2.42159   0.00033   0.00654   0.03138   0.03792  -2.38367
   D12        0.76360   0.00025   0.00786   0.02879   0.03666   0.80026
   D13        0.70134  -0.00019  -0.00230  -0.00708  -0.00938   0.69196
   D14       -2.48059  -0.00008  -0.00300  -0.00155  -0.00455  -2.48514
   D15       -0.00054  -0.00001   0.00026  -0.00155  -0.00129  -0.00183
   D16        3.14143   0.00000   0.00040  -0.00120  -0.00081   3.14062
   D17       -3.14135  -0.00001   0.00001  -0.00078  -0.00076   3.14107
   D18        0.00061   0.00000   0.00015  -0.00043  -0.00028   0.00033
   D19       -3.13914  -0.00010  -0.00092  -0.00068  -0.00159  -3.14073
   D20       -0.00113   0.00003  -0.00032   0.00196   0.00164   0.00051
   D21        0.00165  -0.00010  -0.00066  -0.00148  -0.00213  -0.00048
   D22        3.13966   0.00003  -0.00007   0.00116   0.00109   3.14075
   D23        3.14079  -0.00002  -0.00066   0.00143   0.00078   3.14157
   D24       -0.00061  -0.00001  -0.00024   0.00052   0.00028  -0.00033
   D25       -0.00002  -0.00002  -0.00090   0.00220   0.00130   0.00128
   D26       -3.14143  -0.00001  -0.00048   0.00129   0.00081  -3.14062
   D27        3.14151   0.00001   0.00017   0.00041   0.00058  -3.14109
   D28        0.00055   0.00001   0.00004   0.00033   0.00037   0.00092
   D29       -0.00044   0.00001   0.00004   0.00007   0.00012  -0.00032
   D30       -3.14141   0.00000  -0.00009  -0.00001  -0.00010  -3.14150
   D31       -1.53808   0.00025   0.00835   0.03929   0.04763  -1.49045
   D32        1.60168   0.00026   0.00841   0.03917   0.04758   1.64926
   D33        1.60203   0.00025   0.00834   0.03796   0.04630   1.64832
   D34       -1.54139   0.00026   0.00840   0.03784   0.04624  -1.49515
   D35        3.13985   0.00004   0.00021   0.00003   0.00024   3.14009
   D36       -0.00117   0.00004   0.00075   0.00056   0.00132   0.00014
   D37       -0.00013   0.00004   0.00022   0.00146   0.00168   0.00155
   D38       -3.14116   0.00004   0.00076   0.00200   0.00276  -3.13840
   D39        3.12945   0.00004  -0.00048   0.00204   0.00156   3.13101
   D40       -0.01670  -0.00002   0.00163  -0.00089   0.00074  -0.01596
   D41       -0.01033   0.00004  -0.00054   0.00216   0.00162  -0.00871
   D42        3.12670  -0.00002   0.00157  -0.00077   0.00080   3.12750
   D43       -3.11123  -0.00005  -0.00067  -0.00304  -0.00371  -3.11494
   D44        0.00768  -0.00005  -0.00113  -0.00337  -0.00451   0.00317
   D45        0.02855  -0.00004  -0.00061  -0.00316  -0.00377   0.02478
   D46       -3.13573  -0.00005  -0.00107  -0.00349  -0.00456  -3.14030
   D47       -0.00107   0.00008   0.00090   0.00165   0.00256   0.00150
   D48       -3.13908  -0.00005   0.00032  -0.00098  -0.00066  -3.13974
   D49        3.14000   0.00008   0.00040   0.00116   0.00157   3.14157
   D50        0.00199  -0.00005  -0.00018  -0.00147  -0.00165   0.00033
   D51       -3.14094   0.00002   0.00054  -0.00116  -0.00062  -3.14156
   D52        0.00052   0.00001   0.00035  -0.00088  -0.00054  -0.00001
   D53        0.00047   0.00001   0.00013  -0.00026  -0.00013   0.00034
   D54       -3.14125   0.00000  -0.00007   0.00002  -0.00005  -3.14130
   D55       -3.14148   0.00000   0.00003  -0.00003   0.00001  -3.14148
   D56        0.00027  -0.00001  -0.00016   0.00021   0.00005   0.00032
   D57       -0.00052   0.00000   0.00016   0.00006   0.00022  -0.00030
   D58        3.14124   0.00000  -0.00003   0.00029   0.00027   3.14150
   D59        3.14147   0.00000  -0.00013   0.00013   0.00000   3.14147
   D60        0.00001   0.00001   0.00007  -0.00015  -0.00008  -0.00007
   D61       -0.00029   0.00000   0.00007  -0.00012  -0.00004  -0.00034
   D62        3.14143   0.00001   0.00028  -0.00040  -0.00013   3.14131
   D63       -3.12802  -0.00010   0.00436  -0.00255   0.00181  -3.12621
   D64       -0.03013  -0.00002   0.00301  -0.00001   0.00300  -0.02713
   D65        0.01802  -0.00004   0.00232   0.00032   0.00263   0.02065
   D66        3.11591   0.00005   0.00096   0.00286   0.00382   3.11973
   D67       -0.00605   0.00003  -0.00067   0.00200   0.00132  -0.00473
   D68        3.11642  -0.00002   0.00130  -0.00108   0.00022   3.11664
   D69       -3.12486   0.00003  -0.00022   0.00231   0.00208  -3.12278
   D70       -0.00239  -0.00002   0.00175  -0.00077   0.00098  -0.00141
   D71       -0.03151   0.00019  -0.00632   0.00705   0.00073  -0.03078
   D72       -3.13249   0.00008  -0.00564   0.00146  -0.00418  -3.13667
   D73       -3.12913   0.00011  -0.00502   0.00442  -0.00061  -3.12974
   D74        0.05308   0.00000  -0.00434  -0.00118  -0.00552   0.04756
   D75       -3.13583  -0.00013   0.00387  -0.00534  -0.00148  -3.13730
   D76       -0.03464  -0.00001   0.00315   0.00020   0.00334  -0.03130
   D77        0.02432  -0.00007   0.00201  -0.00232  -0.00032   0.02400
   D78        3.12550   0.00005   0.00129   0.00322   0.00450   3.13000
         Item               Value     Threshold  Converged?
 Maximum Force            0.001521     0.000450     NO 
 RMS     Force            0.000198     0.000300     YES
 Maximum Displacement     0.152563     0.001800     NO 
 RMS     Displacement     0.033099     0.001200     NO 
 Predicted change in Energy=-5.111433D-05
 GradGradGradGradGradGradGradGradGradGradGradGradGradGradGradGradGradGrad

                          Input orientation:                          
 ---------------------------------------------------------------------
 Center     Atomic      Atomic             Coordinates (Angstroms)
 Number     Number       Type             X           Y           Z
 ---------------------------------------------------------------------
      1          8           0       -0.326638   -0.837002   -0.111525
      2          8           0        0.629298    2.729532   -0.107258
      3          8           0       -4.427701    1.737418    0.134318
      4          8           0       -2.097721    2.890118    0.031706
      5          8           0       -4.498282   -3.068566    0.074577
      6          8           0        4.727764   -0.722167    2.058717
      7          8           0        6.008364   -0.811055   -0.434194
      8          6           0       -2.336240    0.516031    0.010445
      9          6           0       -1.712674   -0.748717   -0.038233
     10          6           0        0.450189    0.322829   -0.134314
     11          6           0        1.906002    0.048323   -0.208303
     12          6           0       -0.108884    1.562237   -0.088267
     13          6           0       -1.557878    1.739112   -0.012130
     14          6           0       -3.759938    0.551455    0.084361
     15          6           0       -2.423095   -1.942116   -0.017541
     16          6           0       -3.817746   -1.865247    0.055416
     17          6           0        2.640417   -0.193959    0.967462
     18          6           0       -4.490374   -0.635136    0.106161
     19          6           0        2.564174    0.025549   -1.453304
     20          6           0        4.002881   -0.463041    0.887953
     21          6           0        3.929393   -0.264084   -1.529573
     22          6           0        4.642588   -0.526306   -0.361655
     23          1           0       -1.919320   -2.897346   -0.055907
     24          1           0        2.164901   -0.170388    1.940761
     25          1           0       -5.571542   -0.577202    0.162433
     26          1           0        2.000630    0.213136   -2.360542
     27          1           0        4.445984   -0.308182   -2.480605
     28          1           0        1.588113    2.539409   -0.159137
     29          1           0       -3.759186    2.488993    0.109599
     30          1           0       -5.465148   -2.941486    0.126487
     31          1           0        5.588123   -0.252203    2.053342
     32          1           0        6.257247   -1.499541    0.217848
 ---------------------------------------------------------------------
                    Distance matrix (angstroms):
                    1          2          3          4          5
     1  O    0.000000
     2  O    3.692424   0.000000
     3  O    4.848381   5.159058   0.000000
     4  O    4.129004   2.735275   2.601548   0.000000
     5  O    4.734673   7.742292   4.806874   6.424208   0.000000
     6  O    5.501829   5.779542   9.673439   7.984024   9.724317
     7  O    6.343267   6.448023  10.757759   8.923249  10.758477
     8  C    2.425711   3.702412   2.425148   2.386134   4.186631
     9  C    1.390777   4.193782   3.685378   3.659818   3.626850
    10  C    1.396133   2.413510   5.085965   3.620826   6.002714
    11  C    2.403715   2.971375   6.564010   4.915608   7.128104
    12  C    2.409213   1.381250   4.328095   2.394396   6.382607
    13  C    2.856956   2.402856   2.873558   1.272072   5.636246
    14  C    3.708603   4.903685   1.361951   2.869683   3.694564
    15  C    2.371759   5.581169   4.192908   4.843426   2.363002
    16  C    3.643212   6.396457   3.654787   5.056931   1.382560
    17  C    3.221976   3.707617   7.374458   5.730368   7.747363
    18  C    4.174307   6.130055   2.373549   4.261190   2.433648
    19  C    3.301690   3.587076   7.371388   5.669593   7.860424
    20  C    4.459096   4.750162   8.745553   7.013857   8.928612
    21  C    4.522487   4.677109   8.753031   6.979447   9.025748
    22  C    4.985208   5.174138   9.361655   7.566932   9.497836
    23  H    2.604755   6.177366   5.273443   5.790876   2.587931
    24  H    3.296060   3.868074   7.096855   5.584007   7.502005
    25  H    5.258476   7.032612   2.581982   4.909870   2.714129
    26  H    3.402505   3.645558   7.061955   5.448446   7.676929
    27  H    5.354448   5.424719   9.474417   7.704603   9.703019
    28  H    3.881841   0.978859   6.076127   3.707397   8.279385
    29  H    4.784718   4.400418   1.006174   1.710975   5.606599
    30  H    5.557859   8.328106   4.792547   6.734698   0.976562
    31  H    6.325585   6.176478  10.390282   8.545957  10.657531
    32  H    6.625329   7.047309  11.164810   9.439770  10.870316
                    6          7          8          9         10
     6  O    0.000000
     7  O    2.804005   0.000000
     8  C    7.458465   8.461163   0.000000
     9  C    6.773267   7.731436   1.410953   0.000000
    10  C    4.919253   5.680575   2.796868   2.415661   0.000000
    11  C    3.700727   4.197492   4.273548   3.709314   1.483313
    12  C    5.763785   6.570610   2.462804   2.813388   1.360447
    13  C    7.060850   7.995593   1.449926   2.492777   2.460309
    14  C    8.806888   9.876491   1.426056   2.428326   4.221997
    15  C    7.545456   8.517183   2.459840   1.389003   3.660516
    16  C    8.851305   9.894619   2.804883   2.384689   4.799891
    17  C    2.413889   3.699800   5.117331   4.502063   2.505609
    18  C    9.423063  10.514107   2.444308   2.783769   5.038322
    19  C    4.192195   3.687945   5.137820   4.570924   2.509391
    20  C    1.401175   2.427169   6.474029   5.797154   3.779450
    21  C    3.704465   2.412707   6.499106   5.855927   3.794215
    22  C    2.429778   1.397028   7.066043   6.367372   4.283564
    23  H    7.306625   8.206333   3.439385   2.158617   3.998782
    24  H    2.624242   4.563231   4.945458   4.391635   2.736683
    25  H   10.473424  11.597624   3.418397   3.867887   6.095848
    26  H    5.276543   4.563083   4.951946   4.484073   2.715141
    27  H    4.566862   2.623302   7.272085   6.639903   4.676498
    28  H    5.041247   5.553368   4.418524   4.660641   2.491729
    29  H    9.281107  10.324295   2.434582   3.833123   4.740317
    30  H   10.609164  11.683090   4.664543   4.349303   6.761286
    31  H    0.980363   2.583941   8.219436   7.610705   5.613810
    32  H    2.516432   0.980364   8.829131   8.009304   6.096472
                   11         12         13         14         15
    11  C    0.000000
    12  C    2.523115   0.000000
    13  C    3.859497   1.461733   0.000000
    14  C    5.695759   3.792318   2.503779   0.000000
    15  C    4.768576   4.200127   3.781543   2.831154   0.000000
    16  C    6.040910   5.052124   4.254759   2.417567   1.398672
    17  C    1.407298   3.428913   4.724621   6.503849   5.446598
    18  C    6.440468   4.905477   3.774994   1.393560   2.448907
    19  C    1.408452   3.371940   4.690906   6.529578   5.550313
    20  C    2.420780   4.686296   6.048278   7.869963   6.655881
    21  C    2.436691   4.660525   6.035359   7.899094   6.742116
    22  C    2.800468   5.197427   6.610603   8.483098   7.214347
    23  H    4.830454   4.813171   4.650732   3.911749   1.080614
    24  H    2.175624   3.505573   4.617256   6.250679   5.293738
    25  H    7.512815   5.872025   4.637379   2.135854   3.436291
    26  H    2.160614   3.381325   4.528424   6.267069   5.450148
    27  H    3.426655   5.474356   6.806698   8.640323   7.478012
    28  H    2.511769   1.959511   3.249514   5.710770   6.016137
    29  H    6.176754   3.771304   2.328712   1.937702   4.629906
    30  H    7.961463   7.001372   6.098686   3.887179   3.205242
    31  H    4.331670   6.350950   7.700444   9.586917   8.445352
    32  H    4.637976   7.070772   8.462738  10.225869   8.694803
                   16         17         18         19         20
    16  C    0.000000
    17  C    6.732971   0.000000
    18  C    1.402918   7.196155   0.000000
    19  C    6.824973   2.431893   7.255005   0.000000
    20  C    7.988837   1.391056   8.530897   2.791072   0.000000
    21  C    8.068090   2.810971   8.585207   1.397686   2.426812
    22  C    8.575778   2.426046   9.145583   2.411648   1.405258
    23  H    2.163710   5.398777   3.428437   5.531524   6.472185
    24  H    6.497625   1.083504   6.919135   3.423082   2.138275
    25  H    2.178603   8.260218   1.084180   8.316477   9.602551
    26  H    6.634006   3.413307   6.995522   1.084367   3.875429
    27  H    8.783228   3.893878   9.308961   2.169777   3.401104
    28  H    6.976413   3.138132   6.862661   2.991164   3.992770
    29  H    4.354971   6.992072   3.208555   6.963915   8.340865
    30  H    1.969080   8.599786   2.503967   8.704543   9.816624
    31  H    9.750076   3.141894  10.272013   4.638747   1.978781
    32  H   10.082936   3.917643  10.782904   4.330985   2.570124
                   21         22         23         24         25
    21  C    0.000000
    22  C    1.393355   0.000000
    23  H    6.581277   6.983835   0.000000
    24  H    3.894281   3.400990   5.301306   0.000000
    25  H    9.655500  10.227693   4.332374   7.948615   0.000000
    26  H    2.153689   3.394447   5.509307   4.321491   8.020463
    27  H    1.083178   2.139201   7.286977   4.977028  10.363824
    28  H    3.901187   4.332372   6.470785   3.476385   7.815198
    29  H    8.329500   8.938900   5.694309   6.746871   3.562159
    30  H    9.907997  10.403736   3.550790   8.317946   2.366949
    31  H    3.948266   2.607945   8.234525   3.426050  11.323395
    32  H    3.162078   1.972342   8.299702   4.634908  11.864823
                   26         27         28         29         30
    26  H    0.000000
    27  H    2.503187   0.000000
    28  H    3.229226   4.654613   0.000000
    29  H    6.667579   9.047550   5.354285   0.000000
    30  H    8.477901  10.581199   8.937017   5.692160   0.000000
    31  H    5.706927   4.675927   5.356140   9.932999  11.537756
    32  H    5.263093   3.461453   6.185148  10.781885  11.811100
                   31         32
    31  H    0.000000
    32  H    2.317891   0.000000
 Stoichiometry    C15H10O7
 Framework group  C1[X(C15H10O7)]
 Deg. of freedom    90
 Full point group                 C1      NOp   1
 Largest Abelian subgroup         C1      NOp   1
 Largest concise Abelian subgroup C1      NOp   1
                         Standard orientation:                         
 ---------------------------------------------------------------------
 Center     Atomic      Atomic             Coordinates (Angstroms)
 Number     Number       Type             X           Y           Z
 ---------------------------------------------------------------------
      1          8           0       -0.349537   -0.838643   -0.165547
      2          8           0        0.564544    2.734679    0.007149
      3          8           0       -4.479301    1.671799    0.221140
      4          8           0       -2.163493    2.855824    0.164838
      5          8           0       -4.493831   -3.126200   -0.070468
      6          8           0        4.713215   -0.768402    1.987063
      7          8           0        5.983156   -0.721573   -0.512436
      8          6           0       -2.374268    0.482853    0.029860
      9          6           0       -1.736156   -0.770540   -0.082419
     10          6           0        0.413530    0.330122   -0.135436
     11          6           0        1.872099    0.076895   -0.228544
     12          6           0       -0.159810    1.559104   -0.027274
     13          6           0       -1.610407    1.714798    0.063233
     14          6           0       -3.797925    0.497681    0.111211
     15          6           0       -2.432438   -1.971938   -0.116516
     16          6           0       -3.827540   -1.915325   -0.034240
     17          6           0        2.614766   -0.213077    0.931134
     18          6           0       -4.514295   -0.697209    0.078630
     19          6           0        2.524694    0.122096   -1.475867
     20          6           0        3.979905   -0.461734    0.833156
     21          6           0        3.892843   -0.147210   -1.571612
     22          6           0        4.614489   -0.456972   -0.420650
     23          1           0       -1.917688   -2.918125   -0.203050
     24          1           0        2.143539   -0.242188    1.906367
     25          1           0       -5.595794   -0.654963    0.142047
     26          1           0        1.954775    0.346518   -2.370674
     27          1           0        4.405486   -0.139185   -2.525765
     28          1           0        1.525270    2.558734   -0.057769
     29          1           0       -3.819763    2.431613    0.230038
     30          1           0       -5.461868   -3.013318   -0.008533
     31          1           0        5.567972   -0.288495    2.000892
     32          1           0        6.243121   -1.437712    0.104555
 ---------------------------------------------------------------------
 Rotational constants (GHZ):      0.5866465      0.1391667      0.1215186
 Standard basis: 6-31G (6D, 7F)
 There are   218 symmetry adapted cartesian basis functions of A   symmetry.
 There are   218 symmetry adapted basis functions of A   symmetry.
   218 basis functions,   524 primitive gaussians,   218 cartesian basis functions
    78 alpha electrons       78 beta electrons
       nuclear repulsion energy      1703.1985234683 Hartrees.
 NAtoms=   32 NActive=   32 NUniq=   32 SFac= 1.00D+00 NAtFMM=   60 NAOKFM=F Big=F
 Integral buffers will be    262144 words long.
 Raffenetti 2 integral format.
 Two-electron integral symmetry is turned on.
 One-electron integrals computed using PRISM.
 NBasis=   218 RedAO= T EigKep=  5.14D-04  NBF=   218
 NBsUse=   218 1.00D-06 EigRej= -1.00D+00 NBFU=   218
 Initial guess from the checkpoint file:  "C:\Users\GHS Azim Shah\Desktop\Quercitin 16.chk"
 B after Tr=     0.000000    0.000000    0.000000
         Rot=    0.999917   -0.012876    0.000485   -0.000285 Ang=  -1.48 deg.
 ExpMin= 1.61D-01 ExpMax= 5.48D+03 ExpMxC= 8.25D+02 IAcc=1 IRadAn=         1 AccDes= 0.00D+00
 Harris functional with IExCor=  402 and IRadAn=       1 diagonalized for initial guess.
 HarFok:  IExCor=  402 AccDes= 0.00D+00 IRadAn=         1 IDoV= 1 UseB2=F ITyADJ=14
 ICtDFT=  3500011 ScaDFX=  1.000000  1.000000  1.000000  1.000000
 FoFCou: FMM=F IPFlag=           0 FMFlag=      100000 FMFlg1=           0
         NFxFlg=           0 DoJE=T BraDBF=F KetDBF=T FulRan=T
         wScrn=  0.000000 ICntrl=     500 IOpCl=  0 I1Cent=   200000004 NGrid=           0
         NMat0=    1 NMatS0=      1 NMatT0=    0 NMatD0=    1 NMtDS0=    0 NMtDT0=    0
 Petite list used in FoFCou.
 Requested convergence on RMS density matrix=1.00D-08 within 128 cycles.
 Requested convergence on MAX density matrix=1.00D-06.
 Requested convergence on             energy=1.00D-06.
 No special actions if energy rises.
 Integral accuracy reduced to 1.0D-05 until final iterations.
 Initial convergence to 1.0D-05 achieved.  Increase integral accuracy.
 SCF Done:  E(RB3LYP) =  -1103.82661634     A.U. after   13 cycles
            NFock= 13  Conv=0.42D-08     -V/T= 2.0054
 Calling FoFJK, ICntrl=      2127 FMM=F ISym2X=0 I1Cent= 0 IOpClX= 0 NMat=1 NMatS=1 NMatT=0.
 ***** Axes restored to original set *****
 -------------------------------------------------------------------
 Center     Atomic                   Forces (Hartrees/Bohr)
 Number     Number              X              Y              Z
 -------------------------------------------------------------------
      1        8           0.000067374    0.000226909    0.000454329
      2        8          -0.000034839    0.000149568    0.000027574
      3        8           0.000037774    0.000765963   -0.000022318
      4        8          -0.000550123    0.000411507    0.000034945
      5        8          -0.000049072   -0.000352246    0.000000395
      6        8           0.000328019   -0.000188885    0.000311035
      7        8          -0.000329491   -0.000400288   -0.000617996
      8        6           0.001414025    0.001424895   -0.000037417
      9        6          -0.000923571   -0.000418415    0.000089811
     10        6           0.001113948    0.000002775    0.000038225
     11        6          -0.000703043    0.000089392   -0.000247992
     12        6          -0.000742732   -0.000620858   -0.000344146
     13        6           0.000197163   -0.000820597   -0.000182645
     14        6          -0.000202604   -0.001302055   -0.000046030
     15        6           0.000242218   -0.000585371   -0.000019077
     16        6           0.000102978    0.001010127    0.000016197
     17        6           0.000047979   -0.000488042    0.000009792
     18        6          -0.000345845   -0.000033033    0.000025114
     19        6           0.000148224    0.000445473   -0.000020856
     20        6          -0.000077393    0.000137191   -0.001033249
     21        6          -0.000131609    0.000313226    0.000001515
     22        6           0.000145564   -0.000228235    0.000987592
     23        1          -0.000013738    0.000175689   -0.000001050
     24        1           0.000139038   -0.000023557    0.000035049
     25        1           0.000135296    0.000070508   -0.000010953
     26        1          -0.000010660    0.000002864    0.000012602
     27        1           0.000196672   -0.000056666    0.000114784
     28        1           0.000089898    0.000008825    0.000009286
     29        1          -0.000030990   -0.000182247    0.000103525
     30        1           0.000003800   -0.000030464   -0.000001363
     31        1          -0.000195823    0.000103258    0.000039389
     32        1          -0.000068435    0.000392788    0.000273932
 -------------------------------------------------------------------
 Cartesian Forces:  Max     0.001424895 RMS     0.000427208

 GradGradGradGradGradGradGradGradGradGradGradGradGradGradGradGradGradGrad
 Berny optimization.
 Using GEDIIS/GDIIS optimizer.
 FormGI is forming the generalized inverse of G from B-inverse, IUseBI=4.
 Internal  Forces:  Max     0.001011971 RMS     0.000217515
 Search for a local minimum.
 Step number   8 out of a maximum of  173
 All quantities printed in internal units (Hartrees-Bohrs-Radians)
 Mixed Optimization -- En-DIIS/RFO-DIIS
 Swapping is turned off.
 Update second derivatives using D2CorX and points    2    3    4    5    6
                                                      7    8
 DE= -9.15D-05 DEPred=-5.11D-05 R= 1.79D+00
 TightC=F SS=  1.41D+00  RLast= 1.11D-01 DXNew= 6.3099D-01 3.3182D-01
 Trust test= 1.79D+00 RLast= 1.11D-01 DXMaxT set to 3.75D-01
 ITU=  1  1  1 -1  1  1  1  0
     Eigenvalues ---    0.00048   0.01324   0.01409   0.01619   0.01793
     Eigenvalues ---    0.01834   0.01913   0.01975   0.01981   0.01995
     Eigenvalues ---    0.02071   0.02148   0.02149   0.02150   0.02153
     Eigenvalues ---    0.02154   0.02155   0.02155   0.02156   0.02159
     Eigenvalues ---    0.02160   0.02161   0.02166   0.02167   0.02203
     Eigenvalues ---    0.02267   0.02401   0.02925   0.07331   0.15863
     Eigenvalues ---    0.15968   0.15997   0.15999   0.16001   0.16002
     Eigenvalues ---    0.16038   0.16065   0.16521   0.18223   0.21607
     Eigenvalues ---    0.22992   0.23590   0.23765   0.23949   0.24584
     Eigenvalues ---    0.24835   0.24996   0.25000   0.25000   0.25000
     Eigenvalues ---    0.25001   0.25025   0.25098   0.25511   0.28147
     Eigenvalues ---    0.31988   0.34247   0.35066   0.35107   0.35130
     Eigenvalues ---    0.35192   0.35237   0.36027   0.41205   0.41526
     Eigenvalues ---    0.42312   0.43917   0.45459   0.45693   0.46325
     Eigenvalues ---    0.46386   0.46448   0.46527   0.46672   0.47300
     Eigenvalues ---    0.49128   0.49450   0.50559   0.51742   0.52278
     Eigenvalues ---    0.52648   0.52844   0.53094   0.53221   0.53349
     Eigenvalues ---    0.53731   0.54942   0.65489   0.80318   1.32402
 En-DIIS/RFO-DIIS IScMMF=        0 using points:     8    7    6    5    4
 RFO step:  Lambda=-3.43897029D-05.
 EnCoef did   100 forward-backward iterations
 DidBck=T Rises=F  En-DIIS coefs:    0.56110    0.00000    0.00538    0.22948    0.20404
 Iteration  1 RMS(Cart)=  0.15872063 RMS(Int)=  0.11422471
 Iteration  2 RMS(Cart)=  0.14236201 RMS(Int)=  0.07695629
 Iteration  3 RMS(Cart)=  0.14372986 RMS(Int)=  0.04210450
 Iteration  4 RMS(Cart)=  0.14454247 RMS(Int)=  0.01115475
 Iteration  5 RMS(Cart)=  0.04559185 RMS(Int)=  0.00054160
 Iteration  6 RMS(Cart)=  0.00096466 RMS(Int)=  0.00022772
 Iteration  7 RMS(Cart)=  0.00000046 RMS(Int)=  0.00022772
 Variable       Old X    -DE/DX   Delta X   Delta X   Delta X     New X
                                 (Linear)    (Quad)   (Total)
    R1        2.62819   0.00030   0.00220  -0.03323  -0.03103   2.59716
    R2        2.63831   0.00014   0.00069  -0.01417  -0.01349   2.62482
    R3        2.61018   0.00016   0.00105  -0.01638  -0.01532   2.59486
    R4        1.84977   0.00009   0.00026  -0.00106  -0.00079   1.84898
    R5        2.57371   0.00051   0.00070  -0.00626  -0.00555   2.56816
    R6        1.90139  -0.00016   0.00324  -0.05107  -0.04782   1.85357
    R7        2.40387   0.00061   0.00397  -0.06176  -0.05779   2.34607
    R8        2.61266   0.00036   0.00172  -0.02592  -0.02421   2.58845
    R9        1.84544  -0.00001   0.00000  -0.00063  -0.00063   1.84481
   R10        2.64784   0.00038  -0.00015   0.00681   0.00665   2.65449
   R11        1.85262  -0.00012  -0.00044   0.00459   0.00415   1.85677
   R12        2.64000  -0.00037   0.00105  -0.02720  -0.02615   2.61385
   R13        1.85262  -0.00011  -0.00040   0.00388   0.00347   1.85609
   R14        2.66632  -0.00003   0.00068  -0.00620  -0.00546   2.66085
   R15        2.73996  -0.00101  -0.00529   0.07696   0.07168   2.81164
   R16        2.69485   0.00023   0.00385  -0.03911  -0.03525   2.65960
   R17        2.62483  -0.00004  -0.00088   0.01151   0.01068   2.63551
   R18        2.80306  -0.00051  -0.00271   0.03209   0.02938   2.83243
   R19        2.57087   0.00004  -0.00026   0.00023  -0.00004   2.57084
   R20        2.65941   0.00014  -0.00056   0.01511   0.01457   2.67398
   R21        2.66159   0.00003   0.00118  -0.02234  -0.02105   2.64054
   R22        2.76228  -0.00029  -0.00312   0.03664   0.03351   2.79578
   R23        2.63345  -0.00021  -0.00066   0.00688   0.00617   2.63962
   R24        2.64311   0.00014   0.00051  -0.00993  -0.00943   2.63368
   R25        2.04206  -0.00016  -0.00091   0.01006   0.00915   2.05121
   R26        2.65113  -0.00013  -0.00148   0.01734   0.01581   2.66694
   R27        2.62871  -0.00018   0.00086  -0.02586  -0.02509   2.60362
   R28        2.04753  -0.00003   0.00002  -0.00130  -0.00128   2.04625
   R29        2.04880  -0.00013  -0.00070   0.00813   0.00744   2.05624
   R30        2.64124   0.00003  -0.00160   0.02964   0.02814   2.66938
   R31        2.04916   0.00000  -0.00020   0.00295   0.00276   2.05191
   R32        2.65555  -0.00073  -0.00491   0.06944   0.06441   2.71996
   R33        2.63306  -0.00002   0.00108  -0.02499  -0.02392   2.60914
   R34        2.04691   0.00000   0.00006  -0.00197  -0.00191   2.04500
    A1        2.09745   0.00008   0.00105  -0.00966  -0.00859   2.08885
    A2        1.93914   0.00005   0.00046   0.00296   0.00342   1.94256
    A3        1.90052  -0.00018  -0.00175   0.03016   0.02841   1.92893
    A4        1.95500   0.00006  -0.00062   0.01023   0.00961   1.96461
    A5        1.93990  -0.00009  -0.00370   0.04611   0.04240   1.98230
    A6        1.93563  -0.00024  -0.00234   0.01047   0.00813   1.94377
    A7        2.11572   0.00049   0.00139  -0.02253  -0.02117   2.09455
    A8        2.05474  -0.00034  -0.00359   0.03667   0.03313   2.08787
    A9        2.11273  -0.00015   0.00220  -0.01414  -0.01198   2.10075
   A10        2.09342  -0.00039  -0.00236   0.03279   0.03038   2.12381
   A11        2.04425   0.00017  -0.00037  -0.00156  -0.00200   2.04225
   A12        2.14551   0.00022   0.00273  -0.03123  -0.02840   2.11711
   A13        1.97487   0.00016   0.00038   0.00155   0.00177   1.97664
   A14        2.12660  -0.00036  -0.00251   0.02651   0.02384   2.15044
   A15        2.18171   0.00019   0.00212  -0.02814  -0.02617   2.15554
   A16        2.09714  -0.00008  -0.00020  -0.00053  -0.00055   2.09658
   A17        2.10102   0.00024   0.00062  -0.00396  -0.00316   2.09786
   A18        2.08503  -0.00017  -0.00042   0.00450   0.00371   2.08874
   A19        2.15295  -0.00007  -0.00100   0.01268   0.01164   2.16459
   A20        2.01333  -0.00022  -0.00073   0.00099   0.00023   2.01355
   A21        2.11691   0.00030   0.00174  -0.01369  -0.01199   2.10492
   A22        2.13520  -0.00033  -0.00065   0.01812   0.01757   2.15277
   A23        2.13172   0.00045  -0.00039  -0.00467  -0.00496   2.12675
   A24        2.01627  -0.00012   0.00069  -0.01345  -0.01266   2.00362
   A25        2.10950  -0.00065  -0.00221   0.04499   0.04280   2.15230
   A26        2.07589   0.00027   0.00000  -0.02190  -0.02188   2.05401
   A27        2.09780   0.00037   0.00220  -0.02308  -0.02092   2.07687
   A28        2.05279  -0.00021  -0.00200   0.02660   0.02465   2.07745
   A29        2.11825   0.00003   0.00072  -0.01319  -0.01250   2.10575
   A30        2.11214   0.00018   0.00128  -0.01341  -0.01215   2.09998
   A31        2.03052  -0.00036  -0.00313   0.03664   0.03353   2.06406
   A32        2.12545   0.00009   0.00058  -0.00500  -0.00440   2.12105
   A33        2.12721   0.00026   0.00256  -0.03164  -0.02914   2.09808
   A34        2.09057   0.00009   0.00041  -0.00586  -0.00601   2.08456
   A35        2.11499   0.00010   0.00258  -0.03685  -0.03399   2.08100
   A36        2.07762  -0.00019  -0.00302   0.04275   0.04001   2.11763
   A37        2.08832  -0.00030  -0.00191   0.02268   0.02067   2.10899
   A38        2.06918   0.00007  -0.00014   0.00519   0.00511   2.07429
   A39        2.12568   0.00023   0.00205  -0.02788  -0.02577   2.09991
   A40        2.10370  -0.00014  -0.00121   0.01514   0.01362   2.11731
   A41        2.08737   0.00005  -0.00049   0.01032   0.00992   2.09729
   A42        2.09188   0.00009   0.00170  -0.02577  -0.02393   2.06795
   A43        2.08831  -0.00015  -0.00396   0.05898   0.05534   2.14365
   A44        2.09345   0.00005   0.00421  -0.06475  -0.06022   2.03323
   A45        2.10064   0.00010  -0.00019   0.00514   0.00422   2.10486
   A46        2.08659   0.00011   0.00089  -0.01191  -0.01143   2.07516
   A47        2.12021   0.00018   0.00365  -0.05238  -0.04853   2.07168
   A48        2.07621  -0.00029  -0.00458   0.06429   0.05993   2.13614
   A49        2.09484   0.00028   0.00281  -0.03451  -0.03164   2.06320
   A50        2.08891  -0.00029  -0.00298   0.03897   0.03603   2.12494
   A51        2.09888   0.00000   0.00016  -0.00314  -0.00386   2.09503
    D1        0.00231   0.00000  -0.00162   0.01961   0.01791   0.02022
    D2       -3.14009   0.00000  -0.00165   0.01484   0.01305  -3.12705
    D3        3.13739  -0.00004   0.00270  -0.05151  -0.04928   3.08811
    D4       -0.00149   0.00001   0.00125  -0.01821  -0.01680  -0.01828
    D5        0.00193  -0.00001  -0.00045   0.00240   0.00199   0.00393
    D6       -3.14121  -0.00001   0.00063  -0.01357  -0.01299   3.12899
    D7        0.00006  -0.00008  -0.00302  -0.01239  -0.01540  -0.01534
    D8       -3.14123  -0.00011  -0.00415  -0.01211  -0.01627   3.12569
    D9        3.14120   0.00000  -0.00002  -0.00205  -0.00208   3.13912
   D10       -0.00060   0.00000   0.00014  -0.00005   0.00011  -0.00049
   D11       -2.38367   0.00014  -0.03062   0.64905   0.61845  -1.76522
   D12        0.80026   0.00018  -0.03245   0.66601   0.63354   1.43380
   D13        0.69196  -0.00039   0.00104  -0.14558  -0.14452   0.54744
   D14       -2.48514  -0.00039   0.00046  -0.10309  -0.10265  -2.58779
   D15       -0.00183   0.00002   0.00073  -0.00704  -0.00634  -0.00816
   D16        3.14062   0.00002   0.00076  -0.00200  -0.00128   3.13934
   D17        3.14107   0.00002   0.00041  -0.00289  -0.00245   3.13862
   D18        0.00033   0.00002   0.00045   0.00215   0.00261   0.00294
   D19       -3.14073   0.00001  -0.00708   0.01071   0.00361  -3.13712
   D20        0.00051  -0.00004   0.00051  -0.00670  -0.00622  -0.00571
   D21       -0.00048   0.00000  -0.00676   0.00645  -0.00027  -0.00075
   D22        3.14075  -0.00004   0.00083  -0.01096  -0.01010   3.13065
   D23        3.14157  -0.00006  -0.00214  -0.00174  -0.00395   3.13762
   D24       -0.00033  -0.00003  -0.00100  -0.00203  -0.00306  -0.00339
   D25        0.00128  -0.00006  -0.00246   0.00241  -0.00004   0.00124
   D26       -3.14062  -0.00003  -0.00132   0.00212   0.00085  -3.13978
   D27       -3.14109   0.00000   0.00029   0.00409   0.00434  -3.13675
   D28        0.00092   0.00000   0.00008   0.00180   0.00183   0.00275
   D29       -0.00032   0.00000   0.00025  -0.00080  -0.00047  -0.00080
   D30       -3.14150  -0.00001   0.00004  -0.00309  -0.00299   3.13870
   D31       -1.49045   0.00051  -0.03186   0.89947   0.86744  -0.62301
   D32        1.64926   0.00052  -0.03156   0.89778   0.86597   2.51522
   D33        1.64832   0.00046  -0.03035   0.86504   0.83494   2.48327
   D34       -1.49515   0.00047  -0.03005   0.86335   0.83346  -0.66169
   D35        3.14009  -0.00004   0.00119  -0.01312  -0.01201   3.12808
   D36        0.00014  -0.00003   0.00005   0.00376   0.00371   0.00385
   D37        0.00155   0.00001  -0.00044   0.02420   0.02373   0.02528
   D38       -3.13840   0.00002  -0.00159   0.04107   0.03945  -3.09895
   D39        3.13101   0.00000   0.00007   0.01338   0.01325  -3.13892
   D40       -0.01596  -0.00002  -0.00232   0.02174   0.01911   0.00314
   D41       -0.00871  -0.00001  -0.00023   0.01506   0.01473   0.00602
   D42        3.12750  -0.00003  -0.00262   0.02342   0.02059  -3.13510
   D43       -3.11494   0.00002   0.00240  -0.04720  -0.04497   3.12327
   D44        0.00317  -0.00001   0.00295  -0.06282  -0.06030  -0.05713
   D45        0.02478   0.00003   0.00270  -0.04889  -0.04645  -0.02167
   D46       -3.14030   0.00001   0.00325  -0.06450  -0.06178   3.08111
   D47        0.00150   0.00001   0.00568   0.00661   0.01224   0.01374
   D48       -3.13974   0.00006  -0.00196   0.02398   0.02191  -3.11783
   D49        3.14157   0.00000   0.00674  -0.00897  -0.00216   3.13941
   D50        0.00033   0.00005  -0.00090   0.00840   0.00751   0.00784
   D51       -3.14156   0.00005   0.00199   0.00036   0.00232  -3.13923
   D52       -0.00001   0.00003   0.00127  -0.00079   0.00045   0.00043
   D53        0.00034   0.00002   0.00085   0.00063   0.00148   0.00182
   D54       -3.14130   0.00000   0.00014  -0.00052  -0.00040   3.14148
   D55       -3.14148   0.00000  -0.00027   0.00128   0.00101  -3.14046
   D56        0.00032  -0.00001  -0.00043  -0.00072  -0.00115  -0.00083
   D57       -0.00030   0.00000  -0.00006   0.00357   0.00352   0.00322
   D58        3.14150  -0.00001  -0.00022   0.00156   0.00135  -3.14033
   D59        3.14147  -0.00001  -0.00029  -0.00132  -0.00159   3.13988
   D60       -0.00007   0.00001   0.00045  -0.00014   0.00031   0.00024
   D61       -0.00034   0.00000  -0.00012   0.00079   0.00065   0.00031
   D62        3.14131   0.00002   0.00062   0.00198   0.00255  -3.13933
   D63       -3.12621  -0.00002  -0.00709   0.07613   0.06908  -3.05712
   D64       -0.02713  -0.00005  -0.00516   0.05738   0.05188   0.02475
   D65        0.02065   0.00000  -0.00478   0.06819   0.06334   0.08399
   D66        3.11973  -0.00003  -0.00286   0.04944   0.04613  -3.11732
   D67       -0.00473  -0.00001   0.00015   0.01065   0.01029   0.00556
   D68        3.11664  -0.00004  -0.00211   0.01178   0.00922   3.12585
   D69       -3.12278   0.00002  -0.00038   0.02582   0.02493  -3.09785
   D70       -0.00141  -0.00002  -0.00264   0.02694   0.02385   0.02244
   D71       -0.03078   0.00003   0.00921  -0.06875  -0.06007  -0.09086
   D72       -3.13667   0.00004   0.00985  -0.11235  -0.10203   3.04449
   D73       -3.12974   0.00007   0.00744  -0.05297  -0.04664   3.10680
   D74        0.04756   0.00008   0.00809  -0.09657  -0.08860  -0.04104
   D75       -3.13730  -0.00006  -0.00503   0.02037   0.01448  -3.12282
   D76       -0.03130  -0.00005  -0.00556   0.06232   0.05655   0.02525
   D77        0.02400  -0.00003  -0.00294   0.02060   0.01690   0.04090
   D78        3.13000  -0.00003  -0.00348   0.06255   0.05896  -3.09422
         Item               Value     Threshold  Converged?
 Maximum Force            0.001012     0.000450     NO 
 RMS     Force            0.000218     0.000300     YES
 Maximum Displacement     2.599532     0.001800     NO 
 RMS     Displacement     0.610420     0.001200     NO 
 Predicted change in Energy=-5.460487D-04
 GradGradGradGradGradGradGradGradGradGradGradGradGradGradGradGradGradGrad

                          Input orientation:                          
 ---------------------------------------------------------------------
 Center     Atomic      Atomic             Coordinates (Angstroms)
 Number     Number       Type             X           Y           Z
 ---------------------------------------------------------------------
      1          8           0       -0.293524   -0.797326    0.027973
      2          8           0        0.602331    2.681280   -0.830323
      3          8           0       -4.483180    1.653255   -0.258279
      4          8           0       -2.120956    2.818287   -0.710310
      5          8           0       -4.399636   -2.997567    0.864823
      6          8           0        4.479868   -1.928725    1.531545
      7          8           0        6.070676   -0.505892   -0.158700
      8          6           0       -2.345686    0.493611   -0.134939
      9          6           0       -1.662754   -0.712880    0.111282
     10          6           0        0.447800    0.335342   -0.283174
     11          6           0        1.927571    0.097634   -0.264472
     12          6           0       -0.114847    1.547839   -0.536239
     13          6           0       -1.583144    1.722107   -0.485714
     14          6           0       -3.749466    0.530163   -0.040921
     15          6           0       -2.350227   -1.879622    0.444674
     16          6           0       -3.740499   -1.843017    0.535021
     17          6           0        2.492693   -0.787847    0.683587
     18          6           0       -4.436450   -0.639461    0.292477
     19          6           0        2.755216    0.745703   -1.185064
     20          6           0        3.855030   -0.993441    0.690122
     21          6           0        4.154947    0.555924   -1.174556
     22          6           0        4.706030   -0.293879   -0.236221
     23          1           0       -1.813241   -2.804618    0.629710
     24          1           0        1.843958   -1.290874    1.389717
     25          1           0       -5.521730   -0.608442    0.364602
     26          1           0        2.324758    1.382925   -1.951662
     27          1           0        4.754297    1.067431   -1.916330
     28          1           0        1.564098    2.501557   -0.837131
     29          1           0       -3.897406    2.411087   -0.469600
     30          1           0       -5.367531   -2.877407    0.906835
     31          1           0        4.900148   -1.526049    2.323150
     32          1           0        6.274555   -1.416698    0.147219
 ---------------------------------------------------------------------
                    Distance matrix (angstroms):
                    1          2          3          4          5
     1  O    0.000000
     2  O    3.693227   0.000000
     3  O    4.862150   5.219818   0.000000
     4  O    4.117915   2.729371   2.672403   0.000000
     5  O    4.733026   7.755160   4.785236   6.441862   0.000000
     6  O    5.130893   6.470383   9.816837   8.433914   8.968419
     7  O    6.373604   6.364899  10.772916   8.857611  10.811266
     8  C    2.429902   3.736343   2.434927   2.405343   4.172117
     9  C    1.374359   4.187786   3.699996   3.654326   3.643919
    10  C    1.388996   2.413851   5.104123   3.598050   5.993648
    11  C    2.412413   2.958323   6.596796   4.898090   7.133661
    12  C    2.418690   1.373142   4.378437   2.380926   6.401805
    13  C    2.876549   2.411446   2.909756   1.241489   5.659673
    14  C    3.702770   4.918191   1.359013   2.887151   3.699726
    15  C    2.361151   5.580775   4.186269   4.843233   2.372004
    16  C    3.637609   6.418224   3.661259   5.089353   1.369751
    17  C    2.862329   4.230867   7.450430   6.019377   7.240160
    18  C    4.154362   6.138185   2.358402   4.280551   2.426850
    19  C    3.625908   2.916713   7.353704   5.319590   8.331027
    20  C    4.205640   5.137644   8.799444   7.225157   8.496267
    21  C    4.802734   4.154121   8.755624   6.687359   9.485107
    22  C    5.031779   5.103418   9.393264   7.517850   9.562185
    23  H    2.588600   6.169422   5.271597   5.788558   2.604217
    24  H    2.582008   4.716803   7.170528   6.084066   6.493903
    25  H    5.242436   7.053669   2.565509   4.946026   2.686492
    26  H    3.940539   2.431025   7.020588   4.833797   8.505220
    27  H    5.721724   4.585056   9.403367   7.196463  10.394879
    28  H    3.883529   0.978439   6.133862   3.700813   8.288736
    29  H    4.850718   4.522251   0.980866   1.838349   5.593431
    30  H    5.553799   8.340022   4.760931   6.752506   0.976230
    31  H    5.724780   6.790968  10.238096   8.796081   9.527753
    32  H    6.598295   7.065631  11.194548   9.442195  10.814456
                    6          7          8          9         10
     6  O    0.000000
     7  O    2.722508   0.000000
     8  C    7.431895   8.475536   0.000000
     9  C    6.420844   7.740909   1.408062   0.000000
    10  C    4.967573   5.686819   2.801889   2.389309   0.000000
    11  C    3.721025   4.188168   4.293518   3.699805   1.498859
    12  C    6.121571   6.528479   2.499816   2.815342   1.360428
    13  C    7.359214   7.978213   1.487856   2.508366   2.467564
    14  C    8.731593   9.875347   1.407400   2.433657   4.208762
    15  C    6.916206   8.553526   2.442991   1.394654   3.642085
    16  C    8.280992   9.926142   2.802531   2.402871   4.791297
    17  C    2.443256   3.686585   5.071689   4.195342   2.525425
    18  C    9.093857  10.517657   2.416161   2.780578   5.013732
    19  C    4.184131   3.689470   5.213972   4.829745   2.511169
    20  C    1.404696   2.422249   6.429691   5.555152   3.784467
    21  C    3.688094   2.414422   6.583534   6.091707   3.819184
    22  C    2.418443   1.383191   7.096273   6.392005   4.304725
    23  H    6.417454   8.249962   3.427317   2.160274   3.975552
    24  H    2.715693   4.569348   4.802299   3.776970   2.718897
    25  H   10.155632  11.604665   3.398723   3.868692   6.078291
    26  H    5.267281   4.562263   5.089637   4.954633   2.721076
    27  H    4.576035   2.701381   7.342504   6.961268   4.663590
    28  H    5.808592   5.460244   4.450992   4.652383   2.499096
    29  H    9.644546  10.390769   2.489287   3.884619   4.819158
    30  H    9.912696  11.729963   4.645493   4.363881   6.749515
    31  H    0.982559   2.927531   7.913491   6.973184   5.484625
    32  H    2.323668   0.982202   8.833880   7.968533   6.099669
                   11         12         13         14         15
    11  C    0.000000
    12  C    2.519608   0.000000
    13  C    3.874658   1.479466   0.000000
    14  C    5.697877   3.806765   2.512275   0.000000
    15  C    4.765709   4.207922   3.798222   2.828557   0.000000
    16  C    6.044197   5.078470   4.290243   2.442083   1.393685
    17  C    1.415010   3.707111   4.927432   6.420795   4.970205
    18  C    6.430728   4.913991   3.784699   1.396826   2.431767
    19  C    1.397312   3.049862   4.501535   6.608056   5.967741
    20  C    2.411803   4.870523   6.191166   7.790004   6.273020
    21  C    2.449386   4.429728   5.895776   7.985333   7.132397
    22  C    2.806051   5.169410   6.609097   8.497800   7.264226
    23  H    4.818329   4.815378   4.667800   3.914011   1.085454
    24  H    2.161316   3.950256   4.933592   6.053866   4.339461
    25  H    7.509085   5.890284   4.654778   2.145178   3.417710
    26  H    2.157855   2.825295   4.187571   6.424511   6.184022
    27  H    3.414604   5.083700   6.529810   8.724666   8.045727
    28  H    2.497779   1.954218   3.261314   5.723138   6.013294
    29  H    6.270925   3.880385   2.414697   1.934821   4.651865
    30  H    7.965007   7.018259   6.116887   3.889461   3.211431
    31  H    4.262435   6.540265   7.776459   9.199601   7.498109
    32  H    4.621576   7.076726   8.485054  10.213063   8.642317
                   16         17         18         19         20
    16  C    0.000000
    17  C    6.323618   0.000000
    18  C    1.411284   6.941759   0.000000
    19  C    7.201005   2.431573   7.471404   0.000000
    20  C    7.644468   1.377778   8.308554   2.783979   0.000000
    21  C    8.427078   2.832226   8.797343   1.412577   2.442849
    22  C    8.621977   2.447225   9.164273   2.405558   1.439340
    23  H    2.155914   4.755138   3.418020   6.063743   5.950908
    24  H    5.676400   1.082827   6.408729   3.406983   2.149956
    25  H    2.173937   8.022775   1.088116   8.528951   9.390305
    26  H    7.306000   3.418331   7.405413   1.085826   3.868833
    27  H    9.308135   3.913626   9.605318   2.152808   3.442305
    28  H    6.992630   3.740996   6.866483   2.150080   4.449257
    29  H    4.373933   7.238535   3.190169   6.895127   8.546113
    30  H    1.963528   8.136291   2.500550   9.136848   9.415515
    31  H    8.829420   3.004821   9.595923   4.697782   2.010652
    32  H   10.031622   3.871127  10.740151   4.340127   2.515550
                   21         22         23         24         25
    21  C    0.000000
    22  C    1.380699   0.000000
    23  H    7.082929   7.039499   0.000000
    24  H    3.914950   3.439351   4.030401   0.000000
    25  H    9.867261  10.250221   4.318144   7.467927   0.000000
    26  H    2.153466   3.380069   6.428221   4.306412   8.420095
    27  H    1.082168   2.162928   8.037887   4.996161  10.658702
    28  H    3.257583   4.248211   6.458602   4.406780   7.831042
    29  H    8.293310   9.021664   5.723270   7.079890   3.528722
    30  H   10.334290  10.462210   3.565821   7.399719   2.337947
    31  H    4.138102   2.847157   7.040743   3.204201  10.643940
    32  H    3.182933   1.966728   8.220192   4.603241  11.825941
                   26         27         28         29         30
    26  H    0.000000
    27  H    2.450192   0.000000
    28  H    1.752747   3.660431   0.000000
    29  H    6.478345   8.874142   5.474604   0.000000
    30  H    9.246229  11.224233   8.945510   5.658977   0.000000
    31  H    5.776571   4.971981   6.110501  10.034812  10.452624
    32  H    5.276749   3.569358   6.205649  10.885826  11.757927
                   31         32
    31  H    0.000000
    32  H    2.575971   0.000000
 Stoichiometry    C15H10O7
 Framework group  C1[X(C15H10O7)]
 Deg. of freedom    90
 Full point group                 C1      NOp   1
 Largest Abelian subgroup         C1      NOp   1
 Largest concise Abelian subgroup C1      NOp   1
                         Standard orientation:                         
 ---------------------------------------------------------------------
 Center     Atomic      Atomic             Coordinates (Angstroms)
 Number     Number       Type             X           Y           Z
 ---------------------------------------------------------------------
      1          8           0       -0.316461   -0.755243   -0.232340
      2          8           0        0.516580    2.811010    0.244954
      3          8           0       -4.552927    1.568942    0.307128
      4          8           0       -2.210287    2.854094    0.353600
      5          8           0       -4.385480   -3.170878   -0.328915
      6          8           0        4.460395   -2.282520    0.851698
      7          8           0        6.042025   -0.319975   -0.177340
      8          6           0       -2.393175    0.475839    0.043556
      9          6           0       -1.688109   -0.727405   -0.150674
     10          6           0        0.404674    0.424229   -0.097730
     11          6           0        1.888775    0.218263   -0.137689
     12          6           0       -0.180185    1.637366    0.094631
     13          6           0       -1.652351    1.759295    0.176352
     14          6           0       -3.798488    0.454643    0.117188
     15          6           0       -2.354971   -1.945881   -0.275850
     16          6           0       -3.746733   -1.965493   -0.205359
     17          6           0        2.460450   -0.941998    0.436104
     18          6           0       -4.464800   -0.766513   -0.009017
     19          6           0        2.714109    1.168343   -0.744856
     20          6           0        3.826629   -1.115400    0.394158
     21          6           0        4.117288    1.008803   -0.776648
     22          6           0        4.674297   -0.114897   -0.199267
     23          1           0       -1.800970   -2.866831   -0.427986
     24          1           0        1.813617   -1.676486    0.899406
     25          1           0       -5.551316   -0.780124    0.048385
     26          1           0        2.280007    2.033517   -1.236840
     27          1           0        4.715021    1.763366   -1.271053
     28          1           0        1.481933    2.660509    0.192174
     29          1           0       -3.980648    2.360583    0.396004
     30          1           0       -5.356147   -3.088735   -0.265017
     31          1           0        4.862076   -2.187850    1.743388
     32          1           0        6.261195   -1.276542   -0.218144
 ---------------------------------------------------------------------
 Rotational constants (GHZ):      0.5720519      0.1452448      0.1184343
 Standard basis: 6-31G (6D, 7F)
 There are   218 symmetry adapted cartesian basis functions of A   symmetry.
 There are   218 symmetry adapted basis functions of A   symmetry.
   218 basis functions,   524 primitive gaussians,   218 cartesian basis functions
    78 alpha electrons       78 beta electrons
       nuclear repulsion energy      1706.2641806042 Hartrees.
 NAtoms=   32 NActive=   32 NUniq=   32 SFac= 1.00D+00 NAtFMM=   60 NAOKFM=F Big=F
 Integral buffers will be    262144 words long.
 Raffenetti 2 integral format.
 Two-electron integral symmetry is turned on.
 One-electron integrals computed using PRISM.
 NBasis=   218 RedAO= T EigKep=  5.01D-04  NBF=   218
 NBsUse=   218 1.00D-06 EigRej= -1.00D+00 NBFU=   218
 Initial guess from the checkpoint file:  "C:\Users\GHS Azim Shah\Desktop\Quercitin 16.chk"
 B after Tr=     0.000000    0.000000    0.000000
         Rot=    0.992664   -0.120739    0.006202   -0.001286 Ang= -13.89 deg.
 ExpMin= 1.61D-01 ExpMax= 5.48D+03 ExpMxC= 8.25D+02 IAcc=1 IRadAn=         1 AccDes= 0.00D+00
 Harris functional with IExCor=  402 and IRadAn=       1 diagonalized for initial guess.
 HarFok:  IExCor=  402 AccDes= 0.00D+00 IRadAn=         1 IDoV= 1 UseB2=F ITyADJ=14
 ICtDFT=  3500011 ScaDFX=  1.000000  1.000000  1.000000  1.000000
 FoFCou: FMM=F IPFlag=           0 FMFlag=      100000 FMFlg1=           0
         NFxFlg=           0 DoJE=T BraDBF=F KetDBF=T FulRan=T
         wScrn=  0.000000 ICntrl=     500 IOpCl=  0 I1Cent=   200000004 NGrid=           0
         NMat0=    1 NMatS0=      1 NMatT0=    0 NMatD0=    1 NMtDS0=    0 NMtDT0=    0
 Petite list used in FoFCou.
 Requested convergence on RMS density matrix=1.00D-08 within 128 cycles.
 Requested convergence on MAX density matrix=1.00D-06.
 Requested convergence on             energy=1.00D-06.
 No special actions if energy rises.
 Integral accuracy reduced to 1.0D-05 until final iterations.
 Initial convergence to 1.0D-05 achieved.  Increase integral accuracy.
 SCF Done:  E(RB3LYP) =  -1103.82258280     A.U. after   17 cycles
            NFock= 17  Conv=0.48D-08     -V/T= 2.0054
 Calling FoFJK, ICntrl=      2127 FMM=F ISym2X=0 I1Cent= 0 IOpClX= 0 NMat=1 NMatS=1 NMatT=0.
 ***** Axes restored to original set *****
 -------------------------------------------------------------------
 Center     Atomic                   Forces (Hartrees/Bohr)
 Number     Number              X              Y              Z
 -------------------------------------------------------------------
      1        8           0.006781704    0.003826312    0.001231914
      2        8          -0.000630619    0.005978396   -0.001758022
      3        8          -0.007130539   -0.001557238    0.001161675
      4        8          -0.018001427    0.025852320   -0.004744388
      5        8          -0.001101218   -0.008807057    0.002264331
      6        8           0.000927614   -0.002395766    0.003554596
      7        8           0.003786045    0.001399916   -0.007612183
      8        6           0.025824206    0.026298686   -0.008250555
      9        6          -0.023140346   -0.008159856    0.003373915
     10        6           0.029383948   -0.000680779   -0.000215616
     11        6          -0.020414865   -0.003709189    0.002084363
     12        6          -0.018735522   -0.005513201    0.001157115
     13        6           0.016429865   -0.038532958    0.008502669
     14        6          -0.009729446   -0.017982063    0.004964830
     15        6           0.008764538   -0.008813458    0.001414002
     16        6          -0.000890910    0.022105003   -0.005238879
     17        6          -0.006538836    0.000574692   -0.002302375
     18        6          -0.004541026   -0.004976818    0.001584064
     19        6           0.013788949    0.001359833   -0.001894997
     20        6           0.014596866    0.013385514   -0.012303254
     21        6          -0.014600291    0.007467677   -0.004172186
     22        6          -0.006023779   -0.019477419    0.017393271
     23        1          -0.000853688    0.002446652   -0.000568850
     24        1           0.001904636   -0.002330564    0.000037668
     25        1           0.002201260    0.001668637   -0.000585681
     26        1           0.002072672   -0.004259843   -0.003422990
     27        1           0.004705293   -0.001804726    0.002082750
     28        1          -0.002129148    0.004408283    0.004763885
     29        1           0.008746103    0.008615340   -0.003183794
     30        1           0.000372704    0.000538862   -0.000222110
     31        1          -0.002399400    0.000602639   -0.002319601
     32        1          -0.003425344    0.002472174    0.003224434
 -------------------------------------------------------------------
 Cartesian Forces:  Max     0.038532958 RMS     0.010302006

 GradGradGradGradGradGradGradGradGradGradGradGradGradGradGradGradGradGrad
 Berny optimization.
 Using GEDIIS/GDIIS optimizer.
 FormGI is forming the generalized inverse of G from B-inverse, IUseBI=4.
 Internal  Forces:  Max     0.031482725 RMS     0.005789246
 Search for a local minimum.
 Step number   9 out of a maximum of  173
 All quantities printed in internal units (Hartrees-Bohrs-Radians)
 Mixed Optimization -- RFO/linear search
 Update second derivatives using D2CorX and points    2    3    4    5    6
                                                      7    9    8
 DE=  4.03D-03 DEPred=-5.46D-04 R=-7.39D+00
 Trust test=-7.39D+00 RLast= 1.96D+00 DXMaxT set to 1.88D-01
 ITU= -1  1  1  1 -1  1  1  1  0
 Use linear search instead of GDIIS.
 Energy rises -- skip Quadratic/GDIIS search.
 Quartic linear search produced a step of -0.50658.
 Iteration  1 RMS(Cart)=  0.15309723 RMS(Int)=  0.04099280
 Iteration  2 RMS(Cart)=  0.14315103 RMS(Int)=  0.00846158
 Iteration  3 RMS(Cart)=  0.02620143 RMS(Int)=  0.00017882
 Iteration  4 RMS(Cart)=  0.00033954 RMS(Int)=  0.00005761
 Iteration  5 RMS(Cart)=  0.00000006 RMS(Int)=  0.00005761
 Variable       Old X    -DE/DX   Delta X   Delta X   Delta X     New X
                                 (Linear)    (Quad)   (Total)
    R1        2.59716   0.00926   0.01572   0.00000   0.01572   2.61288
    R2        2.62482   0.00339   0.00683   0.00000   0.00684   2.63166
    R3        2.59486   0.00649   0.00776   0.00000   0.00776   2.60262
    R4        1.84898  -0.00294   0.00040   0.00000   0.00040   1.84938
    R5        2.56816   0.00528   0.00281   0.00000   0.00281   2.57098
    R6        1.85357   0.01256   0.02423   0.00000   0.02423   1.87780
    R7        2.34607   0.03148   0.02928   0.00000   0.02928   2.37535
    R8        2.58845   0.00781   0.01226   0.00000   0.01226   2.60072
    R9        1.84481  -0.00031   0.00032   0.00000   0.00032   1.84513
   R10        2.65449   0.00128  -0.00337   0.00000  -0.00337   2.65112
   R11        1.85677  -0.00265  -0.00210   0.00000  -0.00210   1.85466
   R12        2.61385  -0.00048   0.01325   0.00000   0.01325   2.62710
   R13        1.85609  -0.00200  -0.00176   0.00000  -0.00176   1.85433
   R14        2.66085  -0.00276   0.00277   0.00000   0.00275   2.66360
   R15        2.81164  -0.01912  -0.03631   0.00000  -0.03631   2.77533
   R16        2.65960   0.00825   0.01786   0.00000   0.01786   2.67746
   R17        2.63551  -0.00294  -0.00541   0.00000  -0.00542   2.63009
   R18        2.83243  -0.01048  -0.01488   0.00000  -0.01488   2.81755
   R19        2.57084   0.01362   0.00002   0.00000   0.00002   2.57086
   R20        2.67398  -0.00060  -0.00738   0.00000  -0.00739   2.66659
   R21        2.64054   0.00913   0.01066   0.00000   0.01064   2.65117
   R22        2.79578  -0.00600  -0.01698   0.00000  -0.01698   2.77881
   R23        2.63962  -0.00281  -0.00313   0.00000  -0.00311   2.63651
   R24        2.63368   0.00383   0.00477   0.00000   0.00478   2.63846
   R25        2.05121  -0.00260  -0.00463   0.00000  -0.00463   2.04658
   R26        2.66694  -0.00486  -0.00801   0.00000  -0.00799   2.65895
   R27        2.60362   0.00351   0.01271   0.00000   0.01273   2.61636
   R28        2.04625  -0.00003   0.00065   0.00000   0.00065   2.04690
   R29        2.05624  -0.00219  -0.00377   0.00000  -0.00377   2.05247
   R30        2.66938  -0.00618  -0.01426   0.00000  -0.01428   2.65510
   R31        2.05191  -0.00091  -0.00140   0.00000  -0.00140   2.05052
   R32        2.71996  -0.01863  -0.03263   0.00000  -0.03260   2.68736
   R33        2.60914   0.00507   0.01212   0.00000   0.01212   2.62126
   R34        2.04500   0.00033   0.00097   0.00000   0.00097   2.04597
    A1        2.08885   0.00597   0.00435   0.00000   0.00435   2.09321
    A2        1.94256   0.00511  -0.00173   0.00000  -0.00173   1.94083
    A3        1.92893  -0.00296  -0.01439   0.00000  -0.01439   1.91454
    A4        1.96461  -0.00113  -0.00487   0.00000  -0.00487   1.95974
    A5        1.98230  -0.00364  -0.02148   0.00000  -0.02148   1.96082
    A6        1.94377  -0.00568  -0.00412   0.00000  -0.00412   1.93965
    A7        2.09455   0.00651   0.01072   0.00000   0.01072   2.10527
    A8        2.08787  -0.00606  -0.01679   0.00000  -0.01680   2.07107
    A9        2.10075  -0.00046   0.00607   0.00000   0.00608   2.10684
   A10        2.12381  -0.00733  -0.01539   0.00000  -0.01538   2.10843
   A11        2.04225   0.00250   0.00101   0.00000   0.00103   2.04328
   A12        2.11711   0.00483   0.01439   0.00000   0.01436   2.13147
   A13        1.97664  -0.01369  -0.00089   0.00000  -0.00085   1.97579
   A14        2.15044  -0.01149  -0.01208   0.00000  -0.01204   2.13840
   A15        2.15554   0.02518   0.01326   0.00000   0.01330   2.16884
   A16        2.09658  -0.00846   0.00028   0.00000   0.00023   2.09682
   A17        2.09786   0.01434   0.00160   0.00000   0.00156   2.09941
   A18        2.08874  -0.00588  -0.00188   0.00000  -0.00179   2.08695
   A19        2.16459   0.01144  -0.00590   0.00000  -0.00589   2.15871
   A20        2.01355  -0.01324  -0.00011   0.00000  -0.00010   2.01345
   A21        2.10492   0.00177   0.00607   0.00000   0.00607   2.11099
   A22        2.15277  -0.00802  -0.00890   0.00000  -0.00889   2.14388
   A23        2.12675   0.00343   0.00251   0.00000   0.00253   2.12928
   A24        2.00362   0.00458   0.00641   0.00000   0.00640   2.01002
   A25        2.15230  -0.01082  -0.02168   0.00000  -0.02169   2.13061
   A26        2.05401   0.00586   0.01108   0.00000   0.01108   2.06509
   A27        2.07687   0.00496   0.01060   0.00000   0.01061   2.08748
   A28        2.07745  -0.00431  -0.01249   0.00000  -0.01250   2.06494
   A29        2.10575   0.00164   0.00633   0.00000   0.00634   2.11209
   A30        2.09998   0.00267   0.00616   0.00000   0.00616   2.10615
   A31        2.06406  -0.00674  -0.01699   0.00000  -0.01699   2.04706
   A32        2.12105   0.00112   0.00223   0.00000   0.00222   2.12327
   A33        2.09808   0.00562   0.01476   0.00000   0.01478   2.11285
   A34        2.08456   0.00242   0.00304   0.00000   0.00319   2.08775
   A35        2.08100   0.00144   0.01722   0.00000   0.01715   2.09814
   A36        2.11763  -0.00386  -0.02027   0.00000  -0.02034   2.09729
   A37        2.10899  -0.00506  -0.01047   0.00000  -0.01044   2.09854
   A38        2.07429   0.00069  -0.00259   0.00000  -0.00260   2.07169
   A39        2.09991   0.00436   0.01306   0.00000   0.01304   2.11295
   A40        2.11731  -0.00099  -0.00690   0.00000  -0.00682   2.11049
   A41        2.09729   0.00288  -0.00503   0.00000  -0.00505   2.09224
   A42        2.06795  -0.00197   0.01212   0.00000   0.01209   2.08004
   A43        2.14365  -0.00408  -0.02803   0.00000  -0.02811   2.11554
   A44        2.03323   0.00171   0.03050   0.00000   0.03042   2.06366
   A45        2.10486   0.00234  -0.00214   0.00000  -0.00195   2.10291
   A46        2.07516   0.00264   0.00579   0.00000   0.00590   2.08105
   A47        2.07168   0.00424   0.02458   0.00000   0.02453   2.09622
   A48        2.13614  -0.00688  -0.03036   0.00000  -0.03041   2.10572
   A49        2.06320   0.00477   0.01603   0.00000   0.01602   2.07922
   A50        2.12494  -0.00428  -0.01825   0.00000  -0.01827   2.10667
   A51        2.09503  -0.00049   0.00195   0.00000   0.00217   2.09720
    D1        0.02022  -0.00027  -0.00907   0.00000  -0.00905   0.01116
    D2       -3.12705  -0.00047  -0.00661   0.00000  -0.00657  -3.13362
    D3        3.08811   0.00244   0.02497   0.00000   0.02509   3.11319
    D4       -0.01828   0.00178   0.00851   0.00000   0.00847  -0.00982
    D5        0.00393  -0.00362  -0.00101   0.00000  -0.00102   0.00291
    D6        3.12899  -0.00589   0.00658   0.00000   0.00659   3.13558
    D7       -0.01534   0.00052   0.00780   0.00000   0.00780  -0.00754
    D8        3.12569   0.00059   0.00824   0.00000   0.00824   3.13393
    D9        3.13912   0.00009   0.00105   0.00000   0.00106   3.14018
   D10       -0.00049   0.00002  -0.00006   0.00000  -0.00006  -0.00055
   D11       -1.76522   0.00036  -0.31329   0.00000  -0.31330  -2.07852
   D12        1.43380   0.00100  -0.32094   0.00000  -0.32094   1.11287
   D13        0.54744  -0.00332   0.07321   0.00000   0.07321   0.62065
   D14       -2.58779  -0.00336   0.05200   0.00000   0.05200  -2.53579
   D15       -0.00816  -0.00072   0.00321   0.00000   0.00322  -0.00495
   D16        3.13934  -0.00050   0.00065   0.00000   0.00066   3.14000
   D17        3.13862  -0.00016   0.00124   0.00000   0.00123   3.13985
   D18        0.00294   0.00006  -0.00132   0.00000  -0.00132   0.00161
   D19       -3.13712   0.00140  -0.00183   0.00000  -0.00183  -3.13895
   D20       -0.00571   0.00044   0.00315   0.00000   0.00316  -0.00256
   D21       -0.00075   0.00082   0.00014   0.00000   0.00012  -0.00063
   D22        3.13065  -0.00014   0.00512   0.00000   0.00511   3.13576
   D23        3.13762   0.00006   0.00200   0.00000   0.00201   3.13964
   D24       -0.00339  -0.00001   0.00155   0.00000   0.00156  -0.00183
   D25        0.00124   0.00060   0.00002   0.00000   0.00001   0.00126
   D26       -3.13978   0.00053  -0.00043   0.00000  -0.00044  -3.14021
   D27       -3.13675   0.00015  -0.00220   0.00000  -0.00219  -3.13893
   D28        0.00275   0.00013  -0.00093   0.00000  -0.00091   0.00184
   D29       -0.00080  -0.00009   0.00024   0.00000   0.00022  -0.00058
   D30        3.13870  -0.00012   0.00151   0.00000   0.00150   3.14019
   D31       -0.62301  -0.00327  -0.43943   0.00000  -0.43939  -1.06239
   D32        2.51522  -0.00499  -0.43868   0.00000  -0.43862   2.07661
   D33        2.48327  -0.00345  -0.42296   0.00000  -0.42303   2.06024
   D34       -0.66169  -0.00517  -0.42221   0.00000  -0.42226  -1.08395
   D35        3.12808  -0.00461   0.00608   0.00000   0.00610   3.13419
   D36        0.00385  -0.00210  -0.00188   0.00000  -0.00185   0.00200
   D37        0.02528  -0.00447  -0.01202   0.00000  -0.01202   0.01326
   D38       -3.09895  -0.00196  -0.01998   0.00000  -0.01997  -3.11893
   D39       -3.13892   0.00012  -0.00671   0.00000  -0.00666   3.13760
   D40        0.00314  -0.00044  -0.00968   0.00000  -0.00960  -0.00646
   D41        0.00602   0.00179  -0.00746   0.00000  -0.00744  -0.00142
   D42       -3.13510   0.00123  -0.01043   0.00000  -0.01037   3.13771
   D43        3.12327   0.00106   0.02278   0.00000   0.02283  -3.13709
   D44       -0.05713  -0.00164   0.03055   0.00000   0.03066  -0.02647
   D45       -0.02167  -0.00066   0.02353   0.00000   0.02360   0.00193
   D46        3.08111  -0.00336   0.03129   0.00000   0.03143   3.11254
   D47        0.01374   0.00199  -0.00620   0.00000  -0.00620   0.00754
   D48       -3.11783   0.00300  -0.01110   0.00000  -0.01107  -3.12890
   D49        3.13941  -0.00009   0.00109   0.00000   0.00107   3.14048
   D50        0.00784   0.00092  -0.00380   0.00000  -0.00381   0.00404
   D51       -3.13923  -0.00008  -0.00118   0.00000  -0.00117  -3.14041
   D52        0.00043  -0.00002  -0.00023   0.00000  -0.00022   0.00022
   D53        0.00182  -0.00002  -0.00075   0.00000  -0.00075   0.00107
   D54        3.14148   0.00003   0.00020   0.00000   0.00021  -3.14150
   D55       -3.14046  -0.00002  -0.00051   0.00000  -0.00051  -3.14098
   D56       -0.00083   0.00004   0.00058   0.00000   0.00058  -0.00024
   D57        0.00322   0.00001  -0.00178   0.00000  -0.00178   0.00144
   D58       -3.14033   0.00007  -0.00069   0.00000  -0.00069  -3.14101
   D59        3.13988   0.00007   0.00081   0.00000   0.00080   3.14068
   D60        0.00024   0.00002  -0.00016   0.00000  -0.00016   0.00009
   D61        0.00031   0.00001  -0.00033   0.00000  -0.00032  -0.00001
   D62       -3.13933  -0.00004  -0.00129   0.00000  -0.00128  -3.14061
   D63       -3.05712  -0.00117  -0.03500   0.00000  -0.03501  -3.09213
   D64        0.02475  -0.00187  -0.02628   0.00000  -0.02620  -0.00145
   D65        0.08399  -0.00060  -0.03208   0.00000  -0.03206   0.05192
   D66       -3.11732  -0.00130  -0.02337   0.00000  -0.02325  -3.14057
   D67        0.00556  -0.00014  -0.00521   0.00000  -0.00508   0.00048
   D68        3.12585  -0.00052  -0.00467   0.00000  -0.00455   3.12130
   D69       -3.09785   0.00240  -0.01263   0.00000  -0.01249  -3.11035
   D70        0.02244   0.00203  -0.01208   0.00000  -0.01197   0.01047
   D71       -0.09086   0.00013   0.03043   0.00000   0.03056  -0.06030
   D72        3.04449   0.00015   0.05169   0.00000   0.05157   3.09606
   D73        3.10680   0.00098   0.02363   0.00000   0.02391   3.13071
   D74       -0.04104   0.00100   0.04488   0.00000   0.04492   0.00388
   D75       -3.12282   0.00014  -0.00734   0.00000  -0.00712  -3.12995
   D76        0.02525   0.00008  -0.02864   0.00000  -0.02860  -0.00335
   D77        0.04090   0.00038  -0.00856   0.00000  -0.00836   0.03253
   D78       -3.09422   0.00032  -0.02987   0.00000  -0.02984  -3.12406
         Item               Value     Threshold  Converged?
 Maximum Force            0.031483     0.000450     NO 
 RMS     Force            0.005789     0.000300     NO 
 Maximum Displacement     1.346379     0.001800     NO 
 RMS     Displacement     0.315058     0.001200     NO 
 Predicted change in Energy=-5.238303D-03
 GradGradGradGradGradGradGradGradGradGradGradGradGradGradGradGradGradGrad

                          Input orientation:                          
 ---------------------------------------------------------------------
 Center     Atomic      Atomic             Coordinates (Angstroms)
 Number     Number       Type             X           Y           Z
 ---------------------------------------------------------------------
      1          8           0       -0.311139   -0.821118   -0.045403
      2          8           0        0.617117    2.728380   -0.466006
      3          8           0       -4.454722    1.709923   -0.056258
      4          8           0       -2.107748    2.879477   -0.332061
      5          8           0       -4.451845   -3.057836    0.466658
      6          8           0        4.576547   -1.382262    1.899310
      7          8           0        6.043496   -0.663942   -0.330060
      8          6           0       -2.341052    0.510735   -0.060984
      9          6           0       -1.688758   -0.735032    0.035547
     10          6           0        0.448740    0.334092   -0.211069
     11          6           0        1.916315    0.072639   -0.241032
     12          6           0       -0.111292    1.569933   -0.310331
     13          6           0       -1.569558    1.746976   -0.243760
     14          6           0       -3.754796    0.546166    0.025829
     15          6           0       -2.388564   -1.925254    0.210781
     16          6           0       -3.781228   -1.868709    0.292632
     17          6           0        2.555226   -0.509310    0.874465
     18          6           0       -4.464547   -0.642124    0.201163
     19          6           0        2.670280    0.400082   -1.377940
     20          6           0        3.917727   -0.751746    0.833210
     21          6           0        4.052963    0.154576   -1.422649
     22          6           0        4.674819   -0.420337   -0.324080
     23          1           0       -1.868993   -2.872855    0.281429
     24          1           0        1.983788   -0.762937    1.758994
     25          1           0       -5.547847   -0.597928    0.265729
     26          1           0        2.179633    0.822757   -2.248587
     27          1           0        4.618690    0.395193   -2.313856
     28          1           0        1.577199    2.541256   -0.497382
     29          1           0       -3.826541    2.471036   -0.172486
     30          1           0       -5.419097   -2.933737    0.515405
     31          1           0        5.269861   -0.813576    2.298244
     32          1           0        6.259026   -1.484120    0.163648
 ---------------------------------------------------------------------
                    Distance matrix (angstroms):
                    1          2          3          4          5
     1  O    0.000000
     2  O    3.692899   0.000000
     3  O    4.855468   5.189287   0.000000
     4  O    4.123637   2.732336   2.636704   0.000000
     5  O    4.733979   7.748841   4.796350   6.433073   0.000000
     6  O    5.290204   6.178121   9.744212   8.235364   9.293648
     7  O    6.362949   6.400932  10.766745   8.888116  10.794335
     8  C    2.427885   3.719241   2.430159   2.395590   4.179539
     9  C    1.382678   4.190923   3.692803   3.657234   3.635371
    10  C    1.392614   2.413702   5.095176   3.609605   5.998352
    11  C    2.408033   2.965045   6.580650   4.907108   7.131211
    12  C    2.413970   1.377249   4.353106   2.387721   6.392210
    13  C    2.866718   2.407093   2.891487   1.256981   5.647875
    14  C    3.705849   4.910965   1.360502   2.878401   3.697166
    15  C    2.366525   5.581081   4.189848   4.843446   2.367561
    16  C    3.640499   6.407354   3.658131   5.073070   1.376240
    17  C    3.026455   4.004469   7.411519   5.889220   7.467284
    18  C    4.164569   6.134225   2.366113   4.270890   2.430290
    19  C    3.486523   3.235441   7.363978   5.483686   8.129231
    20  C    4.319732   4.969233   8.772051   7.130918   8.689198
    21  C    4.679120   4.398257   8.755959   6.824135   9.285517
    22  C    5.009796   5.138045   9.378606   7.542681   9.532978
    23  H    2.596796   6.173591   5.272749   5.789878   2.596084
    24  H    2.919918   4.359783   7.131941   5.863476   6.953709
    25  H    5.250688   7.043191   2.573863   4.927877   2.700507
    26  H    3.709487   3.041456   7.043297   5.126871   8.149114
    27  H    5.561340   4.987074   9.442038   7.439365  10.096003
    28  H    3.882740   0.978651   6.104898   3.704128   8.284237
    29  H    4.817933   4.460770   0.993687   1.773848   5.600708
    30  H    5.555979   8.334184   4.777070   6.743640   0.976398
    31  H    6.053123   6.467964  10.318878   8.659460  10.144111
    32  H    6.606840   7.069142  11.181890   9.449318  10.830104
                    6          7          8          9         10
     6  O    0.000000
     7  O    2.763696   0.000000
     8  C    7.435009   8.470710   0.000000
     9  C    6.568604   7.741219   1.409519   0.000000
    10  C    4.943517   5.684323   2.799405   2.402653   0.000000
    11  C    3.711419   4.193340   4.283634   3.704778   1.490984
    12  C    5.964378   6.547672   2.481109   2.814408   1.360438
    13  C    7.222152   7.986149   1.468640   2.500517   2.463907
    14  C    8.754429   9.879147   1.416850   2.431065   4.215544
    15  C    7.187402   8.543012   2.451561   1.391784   3.651424
    16  C    8.524696   9.917883   2.803730   2.393689   4.795693
    17  C    2.428598   3.693619   5.088133   4.331989   2.515352
    18  C    9.228915  10.521485   2.430439   2.782277   5.026263
    19  C    4.189388   3.689009   5.182670   4.720978   2.510216
    20  C    1.402912   2.424830   6.447152   5.662969   3.781989
    21  C    3.697488   2.413700   6.547091   5.990416   3.806648
    22  C    2.424545   1.390201   7.082271   6.381494   4.294377
    23  H    6.810608   8.237761   3.433477   2.159451   3.987349
    24  H    2.669391   4.566747   4.861975   4.056925   2.727818
    25  H   10.285286  11.606832   3.408725   3.868378   6.087286
    26  H    5.273741   4.562944   5.031855   4.754831   2.717768
    27  H    4.572952   2.662196   7.316201   6.825027   4.670539
    28  H    5.489463   5.499918   4.434654   4.656668   2.495389
    29  H    9.473760  10.357150   2.462090   3.859050   4.779753
    30  H   10.209563  11.715709   4.655209   4.356604   6.755590
    31  H    0.981446   2.743881   8.077484   7.317673   5.554908
    32  H    2.419429   0.981271   8.831266   7.984035   6.099650
                   11         12         13         14         15
    11  C    0.000000
    12  C    2.521484   0.000000
    13  C    3.867134   1.470481   0.000000
    14  C    5.697100   3.799503   2.507965   0.000000
    15  C    4.767358   4.204028   3.789809   2.829967   0.000000
    16  C    6.042816   5.065199   4.272280   2.429712   1.396212
    17  C    1.411101   3.582920   4.832712   6.453727   5.185213
    18  C    6.435979   4.909750   3.779777   1.395178   2.440536
    19  C    1.402940   3.200857   4.590939   6.578260   5.789916
    20  C    2.416456   4.788620   6.124850   7.823302   6.444676
    21  C    2.442989   4.536684   5.961397   7.950631   6.963265
    22  C    2.803438   5.183457   6.610290   8.492053   7.241701
    23  H    4.824672   4.814359   4.659219   3.912964   1.083002
    24  H    2.168604   3.756827   4.789254   6.135875   4.781779
    25  H    7.511337   5.881121   4.645959   2.140452   3.427226
    26  H    2.159233   3.092482   4.350856   6.361362   5.870986
    27  H    3.421034   5.269427   6.663861   8.695527   7.801274
    28  H    2.504952   1.956901   3.255348   5.717019   6.014855
    29  H    6.223938   3.825449   2.371352   1.936388   4.641339
    30  H    7.963590   7.009827   6.107729   3.888356   3.208421
    31  H    4.298787   6.437592   7.732779   9.405169   8.015286
    32  H    4.631026   7.080456   8.478956  10.218497   8.658963
                   16         17         18         19         20
    16  C    0.000000
    17  C    6.506700   0.000000
    18  C    1.407054   7.053239   0.000000
    19  C    7.039899   2.431782   7.381430   0.000000
    20  C    7.798317   1.384517   8.406784   2.787834   0.000000
    21  C    8.271059   2.821470   8.707437   1.405021   2.434873
    22  C    8.601328   2.436616   9.157132   2.408710   1.422090
    23  H    2.159879   5.050915   3.423375   5.837004   6.187867
    24  H    6.050484   1.083170   6.634942   3.415295   2.144137
    25  H    2.176362   8.126389   1.086122   8.440099   9.483817
    26  H    7.016669   3.415981   7.231340   1.085087   3.872661
    27  H    9.081721   3.904024   9.481906   2.161542   3.422111
    28  H    6.984601   3.484890   6.864734   2.560241   4.253517
    29  H    4.364833   7.120781   3.199755   6.924641   8.448162
    30  H    1.966350   8.342458   2.502280   8.951934   9.593664
    31  H    9.330488   3.080417   9.959209   4.663166   1.994596
    32  H   10.048445   3.895337  10.756643   4.336567   2.542905
                   21         22         23         24         25
    21  C    0.000000
    22  C    1.387113   0.000000
    23  H    6.865769   7.014482   0.000000
    24  H    3.904633   3.420265   4.634530   0.000000
    25  H    9.777138  10.241206   4.325448   7.680013   0.000000
    26  H    2.153602   3.387471   6.037375   4.314334   8.249489
    27  H    1.082679   2.151151   7.713992   4.987191  10.535607
    28  H    3.561146   4.289092   6.464935   4.021721   7.823241
    29  H    8.307555   8.980876   5.709221   6.924530   3.545908
    30  H   10.149564  10.435950   3.558327   7.814192   2.352641
    31  H    4.032766   2.717589   7.698793   3.330410  11.009106
    32  H    3.173071   1.969575   8.246645   4.619837  11.840524
                   26         27         28         29         30
    26  H    0.000000
    27  H    2.477109   0.000000
    28  H    2.526437   4.141960   0.000000
    29  H    6.565146   8.956367   5.413954   0.000000
    30  H    8.915806  10.947313   8.941446   5.676355   0.000000
    31  H    5.735918   4.812131   5.718931   9.981869  11.042076
    32  H    5.270864   3.515756   6.209679  10.838584  11.773007
                   31         32
    31  H    0.000000
    32  H    2.446339   0.000000
 Stoichiometry    C15H10O7
 Framework group  C1[X(C15H10O7)]
 Deg. of freedom    90
 Full point group                 C1      NOp   1
 Largest Abelian subgroup         C1      NOp   1
 Largest concise Abelian subgroup C1      NOp   1
                         Standard orientation:                         
 ---------------------------------------------------------------------
 Center     Atomic      Atomic             Coordinates (Angstroms)
 Number     Number       Type             X           Y           Z
 ---------------------------------------------------------------------
      1          8           0       -0.329582   -0.781693   -0.250442
      2          8           0        0.532918    2.771059    0.270669
      3          8           0       -4.520569    1.594569    0.353363
      4          8           0       -2.194970    2.835658    0.412492
      5          8           0       -4.429400   -3.145279   -0.374995
      6          8           0        4.558102   -1.743328    1.530588
      7          8           0        6.022248   -0.447415   -0.422590
      8          6           0       -2.384419    0.473845    0.059224
      9          6           0       -1.708980   -0.743094   -0.163452
     10          6           0        0.408952    0.389863   -0.104163
     11          6           0        1.881377    0.170243   -0.186394
     12          6           0       -0.174040    1.599502    0.114209
     13          6           0       -1.635732    1.728285    0.210054
     14          6           0       -3.798999    0.461387    0.138419
     15          6           0       -2.386834   -1.949910   -0.308960
     16          6           0       -3.780715   -1.940332   -0.228889
     17          6           0        2.525667   -0.669589    0.746761
     18          6           0       -4.486832   -0.743761   -0.006590
     19          6           0        2.634652    0.793671   -1.192454
     20          6           0        3.892734   -0.869719    0.657515
     21          6           0        4.021972    0.591816   -1.285632
     22          6           0        4.649161   -0.237131   -0.367174
     23          1           0       -1.849648   -2.874463   -0.480794
     24          1           0        1.954741   -1.153275    1.529928
     25          1           0       -5.571088   -0.736337    0.056616
     26          1           0        2.140407    1.418841   -1.928863
     27          1           0        4.587471    1.064568   -2.078671
     28          1           0        1.496540    2.614900    0.201340
     29          1           0       -3.906440    2.370467    0.444150
     30          1           0       -5.399075   -3.054607   -0.305263
     31          1           0        5.238437   -1.285502    2.069825
     32          1           0        6.250900   -1.363621   -0.155797
 ---------------------------------------------------------------------
 Rotational constants (GHZ):      0.5779035      0.1418127      0.1203106
 Standard basis: 6-31G (6D, 7F)
 There are   218 symmetry adapted cartesian basis functions of A   symmetry.
 There are   218 symmetry adapted basis functions of A   symmetry.
   218 basis functions,   524 primitive gaussians,   218 cartesian basis functions
    78 alpha electrons       78 beta electrons
       nuclear repulsion energy      1704.0051682083 Hartrees.
 NAtoms=   32 NActive=   32 NUniq=   32 SFac= 1.00D+00 NAtFMM=   60 NAOKFM=F Big=F
 Integral buffers will be    262144 words long.
 Raffenetti 2 integral format.
 Two-electron integral symmetry is turned on.
 One-electron integrals computed using PRISM.
 NBasis=   218 RedAO= T EigKep=  5.10D-04  NBF=   218
 NBsUse=   218 1.00D-06 EigRej= -1.00D+00 NBFU=   218
 Lowest energy guess from the checkpoint file:  "C:\Users\GHS Azim Shah\Desktop\Quercitin 16.chk"
 B after Tr=     0.000000    0.000000    0.000000
         Rot=    0.996014   -0.089096    0.004088   -0.001423 Ang= -10.24 deg.
 B after Tr=     0.000000    0.000000    0.000000
         Rot=    0.999345    0.036099   -0.002378   -0.000166 Ang=   4.15 deg.
 Requested convergence on RMS density matrix=1.00D-08 within 128 cycles.
 Requested convergence on MAX density matrix=1.00D-06.
 Requested convergence on             energy=1.00D-06.
 No special actions if energy rises.
 Integral accuracy reduced to 1.0D-05 until final iterations.
 Initial convergence to 1.0D-05 achieved.  Increase integral accuracy.
 SCF Done:  E(RB3LYP) =  -1103.82727281     A.U. after   14 cycles
            NFock= 14  Conv=0.45D-08     -V/T= 2.0054
 Calling FoFJK, ICntrl=      2127 FMM=F ISym2X=0 I1Cent= 0 IOpClX= 0 NMat=1 NMatS=1 NMatT=0.
 ***** Axes restored to original set *****
 -------------------------------------------------------------------
 Center     Atomic                   Forces (Hartrees/Bohr)
 Number     Number              X              Y              Z
 -------------------------------------------------------------------
      1        8           0.003302238    0.001683196    0.001932455
      2        8           0.000671593    0.002615411   -0.000367105
      3        8          -0.003157915    0.000516197    0.000325665
      4        8          -0.008706980    0.012369450   -0.000582849
      5        8          -0.000576557   -0.004549699    0.000549914
      6        8           0.000294859   -0.001353386    0.002892315
      7        8           0.000939444   -0.000609474   -0.004510858
      8        6           0.013757995    0.014443102   -0.002412381
      9        6          -0.011719771   -0.004185364    0.001290106
     10        6           0.013571713   -0.000080675   -0.000400561
     11        6          -0.009156674   -0.001150065    0.001147254
     12        6          -0.009040767   -0.003724734   -0.000888367
     13        6           0.007299463   -0.019469844    0.001419823
     14        6          -0.004798565   -0.009909530    0.001314568
     15        6           0.004224313   -0.004843378    0.000202815
     16        6          -0.000149439    0.011592439   -0.001244905
     17        6          -0.003163722   -0.001013306   -0.001291001
     18        6          -0.002403714   -0.002389797    0.000444171
     19        6           0.005078266    0.001916084   -0.001446593
     20        6           0.006576899    0.004692336   -0.009727622
     21        6          -0.006380784    0.003712155   -0.002000333
     22        6          -0.002440642   -0.006436140    0.011770885
     23        1          -0.000399439    0.001366686   -0.000122154
     24        1           0.001190444   -0.001058604    0.000501315
     25        1           0.001184712    0.000863858   -0.000179426
     26        1          -0.000478397   -0.000325830   -0.000034696
     27        1           0.002424545   -0.000868622    0.001111477
     28        1           0.000488848    0.000448803    0.000680616
     29        1           0.004049072    0.003449764   -0.000886614
     30        1           0.000193030    0.000262730   -0.000066506
     31        1          -0.001078272    0.000170201   -0.001215521
     32        1          -0.001595796    0.001866036    0.001794111
 -------------------------------------------------------------------
 Cartesian Forces:  Max     0.019469844 RMS     0.005100274

 GradGradGradGradGradGradGradGradGradGradGradGradGradGradGradGradGradGrad
 Berny optimization.
 Using GEDIIS/GDIIS optimizer.
 FormGI is forming the generalized inverse of G from B-inverse, IUseBI=4.
 Internal  Forces:  Max     0.014913111 RMS     0.002375433
 Search for a local minimum.
 Step number  10 out of a maximum of  173
 All quantities printed in internal units (Hartrees-Bohrs-Radians)
 Mixed Optimization -- RFO/linear search
 Update second derivatives using D2CorX and points    8   10
 ITU=  0 -1  1  1  1 -1  1  1  1  0
 Use linear search instead of GDIIS.
     Eigenvalues ---    0.00036   0.01323   0.01357   0.01676   0.01799
     Eigenvalues ---    0.01835   0.01914   0.01978   0.01992   0.02036
     Eigenvalues ---    0.02074   0.02147   0.02148   0.02149   0.02150
     Eigenvalues ---    0.02153   0.02154   0.02155   0.02156   0.02159
     Eigenvalues ---    0.02161   0.02163   0.02166   0.02203   0.02210
     Eigenvalues ---    0.02239   0.02433   0.03020   0.07332   0.15865
     Eigenvalues ---    0.15911   0.15971   0.15995   0.15999   0.16001
     Eigenvalues ---    0.16037   0.16080   0.16537   0.17656   0.21385
     Eigenvalues ---    0.22812   0.23505   0.23694   0.23859   0.24565
     Eigenvalues ---    0.24727   0.24879   0.24997   0.24998   0.24999
     Eigenvalues ---    0.25000   0.25009   0.25255   0.25730   0.27359
     Eigenvalues ---    0.31990   0.33587   0.35061   0.35099   0.35124
     Eigenvalues ---    0.35136   0.35203   0.36322   0.40938   0.41620
     Eigenvalues ---    0.42325   0.42689   0.45095   0.45662   0.46236
     Eigenvalues ---    0.46345   0.46434   0.46480   0.46608   0.47346
     Eigenvalues ---    0.49018   0.49445   0.50746   0.51816   0.52288
     Eigenvalues ---    0.52655   0.52844   0.53055   0.53174   0.53221
     Eigenvalues ---    0.53730   0.55340   0.66808   0.79397   1.83184
 RFO step:  Lambda=-8.94423687D-04 EMin= 3.61948004D-04
 Quartic linear search produced a step of -0.05325.
 Iteration  1 RMS(Cart)=  0.12740525 RMS(Int)=  0.00520739
 Iteration  2 RMS(Cart)=  0.00837204 RMS(Int)=  0.00004513
 Iteration  3 RMS(Cart)=  0.00006264 RMS(Int)=  0.00001569
 Iteration  4 RMS(Cart)=  0.00000001 RMS(Int)=  0.00001569
 Variable       Old X    -DE/DX   Delta X   Delta X   Delta X     New X
                                 (Linear)    (Quad)   (Total)
    R1        2.61288   0.00493   0.00082  -0.00495  -0.00414   2.60874
    R2        2.63166   0.00141   0.00035  -0.00300  -0.00265   2.62901
    R3        2.60262   0.00316   0.00040  -0.00256  -0.00216   2.60046
    R4        1.84938   0.00037   0.00002   0.00135   0.00137   1.85075
    R5        2.57098   0.00297   0.00015   0.00062   0.00077   2.57174
    R6        1.87780   0.00530   0.00126  -0.00829  -0.00703   1.87077
    R7        2.37535   0.01491   0.00152  -0.00965  -0.00814   2.36722
    R8        2.60072   0.00395   0.00064  -0.00460  -0.00397   2.59675
    R9        1.84513  -0.00016   0.00002  -0.00042  -0.00041   1.84472
   R10        2.65112   0.00144  -0.00017   0.00110   0.00093   2.65205
   R11        1.85466  -0.00116  -0.00011  -0.00072  -0.00083   1.85383
   R12        2.62710  -0.00085   0.00069  -0.00795  -0.00727   2.61983
   R13        1.85433  -0.00101  -0.00009  -0.00085  -0.00094   1.85339
   R14        2.66360  -0.00045   0.00014  -0.00081  -0.00067   2.66293
   R15        2.77533  -0.01006  -0.00188   0.01057   0.00869   2.78402
   R16        2.67746   0.00384   0.00093  -0.00340  -0.00247   2.67498
   R17        2.63009  -0.00145  -0.00028   0.00115   0.00087   2.63096
   R18        2.81755  -0.00757  -0.00077   0.00106   0.00028   2.81783
   R19        2.57086   0.00241   0.00000   0.00186   0.00186   2.57272
   R20        2.66659  -0.00056  -0.00038   0.00472   0.00433   2.67093
   R21        2.65117   0.00253   0.00055  -0.00366  -0.00311   2.64806
   R22        2.77881  -0.00365  -0.00088   0.00265   0.00178   2.78058
   R23        2.63651  -0.00160  -0.00016  -0.00023  -0.00039   2.63611
   R24        2.63846   0.00187   0.00025  -0.00201  -0.00177   2.63669
   R25        2.04658  -0.00139  -0.00024   0.00048   0.00024   2.04682
   R26        2.65895  -0.00239  -0.00042   0.00283   0.00241   2.66136
   R27        2.61636   0.00113   0.00066  -0.00809  -0.00743   2.60893
   R28        2.04690   0.00003   0.00003  -0.00060  -0.00057   2.04633
   R29        2.05247  -0.00116  -0.00020   0.00078   0.00059   2.05306
   R30        2.65510  -0.00258  -0.00074   0.00582   0.00509   2.66019
   R31        2.05052   0.00012  -0.00007   0.00056   0.00049   2.05101
   R32        2.68736  -0.00944  -0.00169   0.01124   0.00955   2.69691
   R33        2.62126   0.00259   0.00063  -0.00624  -0.00561   2.61566
   R34        2.04597   0.00016   0.00005  -0.00090  -0.00085   2.04511
    A1        2.09321   0.00075   0.00023   0.00132   0.00153   2.09473
    A2        1.94083   0.00084  -0.00009   0.00711   0.00702   1.94785
    A3        1.91454  -0.00173  -0.00075   0.00591   0.00517   1.91971
    A4        1.95974  -0.00053  -0.00025   0.00078   0.00053   1.96027
    A5        1.96082  -0.00214  -0.00111   0.00431   0.00320   1.96402
    A6        1.93965  -0.00306  -0.00021  -0.00783  -0.00805   1.93160
    A7        2.10527   0.00384   0.00056  -0.00157  -0.00101   2.10426
    A8        2.07107  -0.00326  -0.00087   0.00307   0.00220   2.07327
    A9        2.10684  -0.00058   0.00031  -0.00152  -0.00121   2.10563
   A10        2.10843  -0.00373  -0.00080   0.00274   0.00193   2.11036
   A11        2.04328   0.00132   0.00005   0.00007   0.00012   2.04340
   A12        2.13147   0.00241   0.00075  -0.00282  -0.00207   2.12940
   A13        1.97579  -0.00074  -0.00005  -0.00056  -0.00061   1.97518
   A14        2.13840  -0.00338  -0.00063  -0.00005  -0.00067   2.13773
   A15        2.16884   0.00412   0.00069   0.00047   0.00115   2.16999
   A16        2.09682  -0.00034   0.00002  -0.00061  -0.00059   2.09623
   A17        2.09941   0.00151   0.00009   0.00069   0.00078   2.10019
   A18        2.08695  -0.00117  -0.00010  -0.00008  -0.00019   2.08676
   A19        2.15871   0.00049  -0.00031   0.00524   0.00490   2.16361
   A20        2.01345  -0.00204  -0.00001  -0.00677  -0.00681   2.00664
   A21        2.11099   0.00154   0.00031   0.00144   0.00176   2.11275
   A22        2.14388  -0.00357  -0.00046   0.00209   0.00153   2.14541
   A23        2.12928   0.00259   0.00013   0.00186   0.00190   2.13117
   A24        2.01002   0.00098   0.00033  -0.00384  -0.00357   2.00645
   A25        2.13061  -0.00586  -0.00112   0.00691   0.00578   2.13639
   A26        2.06509   0.00314   0.00058  -0.00572  -0.00514   2.05995
   A27        2.08748   0.00272   0.00055  -0.00119  -0.00064   2.08684
   A28        2.06494  -0.00226  -0.00065   0.00220   0.00155   2.06650
   A29        2.11209   0.00081   0.00033  -0.00274  -0.00241   2.10968
   A30        2.10615   0.00144   0.00032   0.00054   0.00086   2.10701
   A31        2.04706  -0.00353  -0.00088   0.00104   0.00016   2.04722
   A32        2.12327   0.00056   0.00012   0.00096   0.00107   2.12434
   A33        2.11285   0.00297   0.00076  -0.00200  -0.00123   2.11162
   A34        2.08775   0.00020   0.00015  -0.00091  -0.00077   2.08698
   A35        2.09814   0.00151   0.00090  -0.00526  -0.00436   2.09378
   A36        2.09729  -0.00171  -0.00105   0.00616   0.00511   2.10240
   A37        2.09854  -0.00259  -0.00054   0.00074   0.00019   2.09874
   A38        2.07169   0.00035  -0.00013   0.00166   0.00152   2.07321
   A39        2.11295   0.00223   0.00068  -0.00239  -0.00172   2.11124
   A40        2.11049  -0.00120  -0.00036   0.00161   0.00123   2.11173
   A41        2.09224   0.00017  -0.00026   0.00301   0.00274   2.09498
   A42        2.08004   0.00102   0.00063  -0.00493  -0.00432   2.07572
   A43        2.11554  -0.00215  -0.00145   0.00643   0.00498   2.12051
   A44        2.06366   0.00103   0.00159  -0.00830  -0.00672   2.05694
   A45        2.10291   0.00111  -0.00012   0.00182   0.00171   2.10462
   A46        2.08105   0.00081   0.00029  -0.00110  -0.00080   2.08026
   A47        2.09622   0.00245   0.00128  -0.00757  -0.00631   2.08991
   A48        2.10572  -0.00327  -0.00157   0.00851   0.00692   2.11264
   A49        2.07922   0.00205   0.00083  -0.00104  -0.00025   2.07897
   A50        2.10667  -0.00230  -0.00095   0.00254   0.00156   2.10823
   A51        2.09720   0.00025   0.00009  -0.00130  -0.00122   2.09599
    D1        0.01116  -0.00005  -0.00047   0.00028  -0.00018   0.01098
    D2       -3.13362  -0.00010  -0.00034  -0.00337  -0.00372  -3.13734
    D3        3.11319   0.00025   0.00129  -0.00242  -0.00112   3.11207
    D4       -0.00982   0.00036   0.00044   0.00493   0.00538  -0.00444
    D5        0.00291  -0.00052  -0.00005  -0.00989  -0.00994  -0.00704
    D6        3.13558  -0.00077   0.00034  -0.02181  -0.02147   3.11411
    D7       -0.00754   0.00024   0.00040   0.00615   0.00655  -0.00099
    D8        3.13393   0.00027   0.00043   0.00980   0.01023  -3.13903
    D9        3.14018   0.00004   0.00005   0.00081   0.00086   3.14104
   D10       -0.00055   0.00001   0.00000  -0.00031  -0.00031  -0.00086
   D11       -2.07852  -0.00015  -0.01625   0.14880   0.13255  -1.94597
   D12        1.11287   0.00018  -0.01665   0.14998   0.13333   1.24620
   D13        0.62065  -0.00191   0.00380  -0.06455  -0.06076   0.55989
   D14       -2.53579  -0.00214   0.00270  -0.04888  -0.04617  -2.58196
   D15       -0.00495  -0.00016   0.00017  -0.01058  -0.01042  -0.01537
   D16        3.14000  -0.00011   0.00003  -0.00674  -0.00671   3.13329
   D17        3.13985  -0.00005   0.00006  -0.00637  -0.00631   3.13354
   D18        0.00161   0.00000  -0.00007  -0.00253  -0.00260  -0.00099
   D19       -3.13895   0.00034  -0.00009  -0.00861  -0.00872   3.13551
   D20       -0.00256   0.00009   0.00016   0.01497   0.01511   0.01256
   D21       -0.00063   0.00022   0.00001  -0.01290  -0.01290  -0.01353
   D22        3.13576  -0.00003   0.00027   0.01069   0.01094  -3.13649
   D23        3.13964   0.00006   0.00010   0.00635   0.00647  -3.13708
   D24       -0.00183   0.00003   0.00008   0.00266   0.00274   0.00091
   D25        0.00126   0.00016   0.00000   0.01057   0.01058   0.01184
   D26       -3.14021   0.00013  -0.00002   0.00687   0.00685  -3.13336
   D27       -3.13893   0.00003  -0.00011   0.00461   0.00450  -3.13443
   D28        0.00184   0.00003  -0.00005   0.00322   0.00318   0.00501
   D29       -0.00058  -0.00003   0.00001   0.00092   0.00093   0.00036
   D30        3.14019  -0.00002   0.00008  -0.00047  -0.00040   3.13980
   D31       -1.06239   0.00163  -0.02279   0.21109   0.18831  -0.87409
   D32        2.07661   0.00173  -0.02276   0.21339   0.19064   2.26725
   D33        2.06024   0.00142  -0.02193   0.20358   0.18165   2.24188
   D34       -1.08395   0.00152  -0.02190   0.20589   0.18398  -0.89996
   D35        3.13419  -0.00072   0.00031  -0.01218  -0.01189   3.12230
   D36        0.00200  -0.00043  -0.00010   0.00042   0.00035   0.00234
   D37        0.01326  -0.00054  -0.00062  -0.00399  -0.00464   0.00863
   D38       -3.11893  -0.00025  -0.00104   0.00861   0.00760  -3.11133
   D39        3.13760   0.00024  -0.00035   0.01181   0.01145  -3.13413
   D40       -0.00646   0.00020  -0.00051   0.00740   0.00690   0.00045
   D41       -0.00142   0.00013  -0.00039   0.00953   0.00913   0.00771
   D42        3.13771   0.00009  -0.00054   0.00511   0.00458  -3.14090
   D43       -3.13709   0.00009   0.00118  -0.01453  -0.01334   3.13276
   D44       -0.02647  -0.00024   0.00158  -0.02615  -0.02458  -0.05105
   D45        0.00193   0.00020   0.00122  -0.01224  -0.01102  -0.00908
   D46        3.11254  -0.00013   0.00162  -0.02386  -0.02225   3.09029
   D47        0.00754   0.00020  -0.00032   0.02485   0.02450   0.03204
   D48       -3.12890   0.00046  -0.00058   0.00148   0.00088  -3.12802
   D49        3.14048  -0.00006   0.00006   0.01330   0.01336  -3.12935
   D50        0.00404   0.00020  -0.00020  -0.01007  -0.01026  -0.00623
   D51       -3.14041  -0.00006  -0.00006  -0.00482  -0.00486   3.13792
   D52        0.00022  -0.00002  -0.00001  -0.00371  -0.00371  -0.00349
   D53        0.00107  -0.00004  -0.00004  -0.00126  -0.00130  -0.00023
   D54       -3.14150   0.00000   0.00001  -0.00015  -0.00014   3.14155
   D55       -3.14098   0.00000  -0.00003  -0.00054  -0.00057  -3.14155
   D56       -0.00024   0.00002   0.00003   0.00057   0.00060   0.00035
   D57        0.00144  -0.00001  -0.00009   0.00085   0.00076   0.00219
   D58       -3.14101   0.00002  -0.00004   0.00196   0.00193  -3.13909
   D59        3.14068   0.00004   0.00004   0.00078   0.00082   3.14150
   D60        0.00009   0.00000  -0.00001  -0.00036  -0.00037  -0.00028
   D61       -0.00001   0.00001  -0.00002  -0.00039  -0.00040  -0.00042
   D62       -3.14061  -0.00003  -0.00007  -0.00152  -0.00159   3.14099
   D63       -3.09213  -0.00022  -0.00181   0.00291   0.00109  -3.09104
   D64       -0.00145  -0.00057  -0.00137   0.00142   0.00005  -0.00139
   D65        0.05192  -0.00018  -0.00167   0.00734   0.00568   0.05761
   D66       -3.14057  -0.00053  -0.00122   0.00585   0.00464  -3.13593
   D67        0.00048  -0.00010  -0.00028   0.00375   0.00347   0.00395
   D68        3.12130  -0.00026  -0.00025  -0.00469  -0.00491   3.11639
   D69       -3.11035   0.00025  -0.00066   0.01515   0.01447  -3.09588
   D70        0.01047   0.00009  -0.00063   0.00671   0.00609   0.01656
   D71       -0.06030  -0.00001   0.00157   0.00460   0.00618  -0.05412
   D72        3.09606   0.00024   0.00269  -0.01102  -0.00833   3.08773
   D73        3.13071   0.00042   0.00121   0.00563   0.00685   3.13757
   D74        0.00388   0.00067   0.00233  -0.00999  -0.00765  -0.00377
   D75       -3.12995  -0.00012  -0.00039  -0.00851  -0.00890  -3.13885
   D76       -0.00335  -0.00034  -0.00149   0.00733   0.00583   0.00248
   D77        0.03253  -0.00003  -0.00045   0.00018  -0.00025   0.03228
   D78       -3.12406  -0.00025  -0.00155   0.01601   0.01448  -3.10958
         Item               Value     Threshold  Converged?
 Maximum Force            0.014913     0.000450     NO 
 RMS     Force            0.002375     0.000300     NO 
 Maximum Displacement     0.538741     0.001800     NO 
 RMS     Displacement     0.130515     0.001200     NO 
 Predicted change in Energy=-5.046074D-04
 GradGradGradGradGradGradGradGradGradGradGradGradGradGradGradGradGradGrad

                          Input orientation:                          
 ---------------------------------------------------------------------
 Center     Atomic      Atomic             Coordinates (Angstroms)
 Number     Number       Type             X           Y           Z
 ---------------------------------------------------------------------
      1          8           0       -0.301038   -0.807297   -0.002443
      2          8           0        0.601765    2.722458   -0.605137
      3          8           0       -4.466301    1.687141   -0.156430
      4          8           0       -2.116928    2.860802   -0.485896
      5          8           0       -4.422329   -3.040231    0.632264
      6          8           0        4.524116   -1.626061    1.770040
      7          8           0        6.053308   -0.612625   -0.289856
      8          6           0       -2.339112    0.507850   -0.085935
      9          6           0       -1.676738   -0.725115    0.077759
     10          6           0        0.452322    0.338956   -0.234864
     11          6           0        1.921058    0.082096   -0.252673
     12          6           0       -0.114511    1.566255   -0.395838
     13          6           0       -1.573678    1.743163   -0.327907
     14          6           0       -3.751980    0.538759   -0.004654
     15          6           0       -2.369450   -1.908794    0.317344
     16          6           0       -3.761671   -1.858919    0.394996
     17          6           0        2.527332   -0.639794    0.800412
     18          6           0       -4.453684   -0.642804    0.235064
     19          6           0        2.709072    0.553197   -1.311312
     20          6           0        3.889445   -0.863687    0.777305
     21          6           0        4.098388    0.327812   -1.336955
     22          6           0        4.687596   -0.374476   -0.299897
     23          1           0       -1.841719   -2.846843    0.438713
     24          1           0        1.924468   -1.007407    1.621400
     25          1           0       -5.537782   -0.604469    0.295042
     26          1           0        2.244969    1.066729   -2.147298
     27          1           0        4.684096    0.680282   -2.175959
     28          1           0        1.566125    2.552035   -0.617133
     29          1           0       -3.854016    2.447137   -0.322403
     30          1           0       -5.390453   -2.921815    0.672839
     31          1           0        5.108720   -1.085324    2.342940
     32          1           0        6.252314   -1.468610    0.145573
 ---------------------------------------------------------------------
                    Distance matrix (angstroms):
                    1          2          3          4          5
     1  O    0.000000
     2  O    3.692894   0.000000
     3  O    4.857504   5.192159   0.000000
     4  O    4.121424   2.724821   2.646805   0.000000
     5  O    4.730105   7.744758   4.792913   6.433300   0.000000
     6  O    5.205206   6.319487   9.773238   8.326142   9.128707
     7  O    6.363820   6.398554  10.768885   8.880083  10.792708
     8  C    2.427000   3.717905   2.433234   2.397023   4.176659
     9  C    1.380485   4.188519   3.695332   3.656539   3.633938
    10  C    1.391210   2.416717   5.100647   3.608846   5.994417
    11  C    2.406521   2.972588   6.586636   4.907232   7.125349
    12  C    2.413151   1.376105   4.360046   2.386135   6.390149
    13  C    2.868865   2.401756   2.898242   1.252676   5.649566
    14  C    3.704169   4.907567   1.360909   2.880429   3.696512
    15  C    2.365140   5.579211   4.189510   4.843347   2.365087
    16  C    3.638661   6.405377   3.657200   5.075127   1.374141
    17  C    2.944878   4.121664   7.432433   5.956334   7.354465
    18  C    4.162684   6.130946   2.362641   4.272641   2.430310
    19  C    3.553145   3.105659   7.355647   5.412636   8.218704
    20  C    4.262784   5.057709   8.786186   7.179416   8.593251
    21  C    4.735435   4.300728   8.751874   6.765389   9.371454
    22  C    5.016202   5.135970   9.384278   7.536788   9.537605
    23  H    2.593852   6.170685   5.272536   5.788597   2.595074
    24  H    2.762207   4.540805   7.159832   5.978012   6.737403
    25  H    5.249107   7.040796   2.569704   4.931552   2.700165
    26  H    3.820278   2.796394   7.027774   5.000510   8.309389
    27  H    5.638140   4.827358   9.424543   7.339271  10.230118
    28  H    3.892204   0.979376   6.111501   3.698302   8.288306
    29  H    4.828806   4.473224   0.989966   1.793132   5.598712
    30  H    5.552418   8.330530   4.773282   6.745168   0.976183
    31  H    5.902846   6.595681  10.276888   8.705413   9.878713
    32  H    6.588297   7.075120  11.177596   9.443875  10.800688
                    6          7          8          9         10
     6  O    0.000000
     7  O    2.758378   0.000000
     8  C    7.423080   8.469342   0.000000
     9  C    6.490463   7.739600   1.409162   0.000000
    10  C    4.945749   5.681512   2.800502   2.400599   0.000000
    11  C    3.712826   4.190407   4.284637   3.702015   1.491134
    12  C    6.033138   6.542227   2.482964   2.813401   1.361424
    13  C    7.275723   7.982612   1.473241   2.503514   2.466806
    14  C    8.736689   9.876775   1.415541   2.431213   4.215337
    15  C    7.050639   8.543512   2.450250   1.392245   3.649618
    16  C    8.402335   9.917464   2.802956   2.394388   4.794279
    17  C    2.429001   3.690790   5.077891   4.266581   2.517025
    18  C    9.160995  10.520139   2.428674   2.782615   5.025293
    19  C    4.187873   3.685977   5.194975   4.774823   2.509494
    20  C    1.403404   2.425731   6.435932   5.611681   3.779504
    21  C    3.694899   2.408848   6.560402   6.038390   3.809006
    22  C    2.424424   1.386356   7.085119   6.385165   4.295435
    23  H    6.617144   8.237353   3.431708   2.158526   3.983170
    24  H    2.676377   4.566845   4.836229   3.928257   2.725000
    25  H   10.220619  11.605840   3.407915   3.869034   6.087051
    26  H    5.271732   4.557824   5.057209   4.851945   2.720412
    27  H    4.573370   2.665283   7.329624   6.893083   4.668218
    28  H    5.648432   5.500635   4.439791   4.662483   2.506872
    29  H    9.547898  10.369102   2.472182   3.868314   4.795481
    30  H   10.058902  11.714043   4.652851   4.355604   6.752375
    31  H    0.981006   2.836777   7.994238   7.162628   5.509600
    32  H    2.377047   0.980771   8.818877   7.964123   6.087030
                   11         12         13         14         15
    11  C    0.000000
    12  C    2.523244   0.000000
    13  C    3.870140   1.471421   0.000000
    14  C    5.696789   3.799994   2.509996   0.000000
    15  C    4.764139   4.203492   3.792940   2.829414   0.000000
    16  C    6.039903   5.065472   4.276084   2.430776   1.395277
    17  C    1.413394   3.643761   4.875435   6.439477   5.081554
    18  C    6.434337   4.909827   3.782090   1.394971   2.439986
    19  C    1.401292   3.136399   4.552477   6.591870   5.874122
    20  C    2.414520   4.828306   6.153281   7.808308   6.362199
    21  C    2.444752   4.490875   5.932430   7.965412   7.040741
    22  C    2.804358   5.180335   6.609746   8.493975   7.248243
    23  H    4.818214   4.811980   4.661299   3.912540   1.083128
    24  H    2.167759   3.853624   4.858237   6.103830   4.577203
    25  H    7.510369   5.882281   4.649039   2.141466   3.426381
    26  H    2.159635   2.980651   4.283668   6.390075   6.018393
    27  H    3.419244   5.194266   6.610956   8.712173   7.916589
    28  H    2.521786   1.960936   3.255194   5.719322   6.021710
    29  H    6.240974   3.842558   2.386536   1.937340   4.646219
    30  H    7.958533   7.008595   6.109933   3.888337   3.206096
    31  H    4.273320   6.466368   7.732283   9.309180   7.791288
    32  H    4.617691   7.073894   8.472651  10.204802   8.634702
                   16         17         18         19         20
    16  C    0.000000
    17  C    6.418893   0.000000
    18  C    1.408330   7.003871   0.000000
    19  C    7.113389   2.432208   7.424740   0.000000
    20  C    7.725039   1.380585   8.363648   2.786245   0.000000
    21  C    8.340382   2.823618   8.749358   1.407713   2.435862
    22  C    8.606775   2.438815   9.160851   2.407924   1.427144
    23  H    2.159658   4.908207   3.423685   5.944120   6.074026
    24  H    5.878888   1.082869   6.537253   3.413487   2.143429
    25  H    2.176741   8.081009   1.086432   8.481224   9.443112
    26  H    7.148594   3.417740   7.312325   1.085347   3.870931
    27  H    9.186312   3.905511   9.542672   2.159742   3.425942
    28  H    6.990446   3.622309   6.868139   2.404904   4.359980
    29  H    4.366384   7.177149   3.196577   6.902106   8.493062
    30  H    1.964657   8.241069   2.502614   9.034095   9.505962
    31  H    9.114646   3.039976   9.801966   4.668685   1.996739
    32  H   10.024692   3.871852  10.738172   4.331834   2.519557
                   21         22         23         24         25
    21  C    0.000000
    22  C    1.384147   0.000000
    23  H    6.965364   7.020691   0.000000
    24  H    3.906482   3.424451   4.355047   0.000000
    25  H    9.817756  10.245253   4.325478   7.589911   0.000000
    26  H    2.153559   3.384729   6.221295   4.313682   8.326412
    27  H    1.082227   2.152239   7.865328   4.988364  10.594489
    28  H    3.446399   4.290534   6.471174   4.220079   7.826945
    29  H    8.292261   8.995618   5.714444   7.007363   3.539577
    30  H   10.229245  10.440414   3.557239   7.620551   2.352558
    31  H    4.069318   2.768978   7.418735   3.265908  10.852332
    32  H    3.172446   1.960590   8.215767   4.595762  11.822666
                   26         27         28         29         30
    26  H    0.000000
    27  H    2.469717   0.000000
    28  H    2.237938   3.956657   0.000000
    29  H    6.514091   8.913854   5.429162   0.000000
    30  H    9.064288  11.071914   8.945448   5.672459   0.000000
    31  H    5.744096   4.870125   5.877277   9.995648  10.788632
    32  H    5.267258   3.530801   6.221549  10.848501  11.744949
                   31         32
    31  H    0.000000
    32  H    2.506618   0.000000
 Stoichiometry    C15H10O7
 Framework group  C1[X(C15H10O7)]
 Deg. of freedom    90
 Full point group                 C1      NOp   1
 Largest Abelian subgroup         C1      NOp   1
 Largest concise Abelian subgroup C1      NOp   1
                         Standard orientation:                         
 ---------------------------------------------------------------------
 Center     Atomic      Atomic             Coordinates (Angstroms)
 Number     Number       Type             X           Y           Z
 ---------------------------------------------------------------------
      1          8           0       -0.319979   -0.766363   -0.238356
      2          8           0        0.512477    2.790816    0.301056
      3          8           0       -4.536116    1.578587    0.327994
      4          8           0       -2.209521    2.837475    0.415954
      5          8           0       -4.398101   -3.157792   -0.392896
      6          8           0        4.505383   -2.011680    1.264719
      7          8           0        6.031081   -0.380527   -0.353996
      8          6           0       -2.384898    0.473456    0.060461
      9          6           0       -1.697792   -0.737368   -0.157550
     10          6           0        0.410743    0.408290   -0.091047
     11          6           0        1.884741    0.195532   -0.165499
     12          6           0       -0.180750    1.614558    0.129243
     13          6           0       -1.643924    1.735912    0.226591
     14          6           0       -3.798780    0.452748    0.125770
     15          6           0       -2.367147   -1.948748   -0.308774
     16          6           0       -3.760762   -1.949944   -0.240697
     17          6           0        2.496789   -0.807661    0.619793
     18          6           0       -4.477171   -0.756820   -0.024806
     19          6           0        2.672023    0.986614   -1.012845
     20          6           0        3.863535   -0.989315    0.548938
     21          6           0        4.066020    0.804808   -1.086160
     22          6           0        4.660732   -0.175068   -0.310258
     23          1           0       -1.820577   -2.868548   -0.477288
     24          1           0        1.894539   -1.423165    1.276341
     25          1           0       -5.562339   -0.758077    0.027585
     26          1           0        2.204607    1.726728   -1.654509
     27          1           0        4.651605    1.411235   -1.764800
     28          1           0        1.480332    2.649531    0.251331
     29          1           0       -3.938763    2.363087    0.416103
     30          1           0       -5.368865   -3.074887   -0.332256
     31          1           0        5.073081   -1.666079    1.986281
     32          1           0        6.244420   -1.325920   -0.203557
 ---------------------------------------------------------------------
 Rotational constants (GHZ):      0.5747161      0.1434121      0.1195767
 Standard basis: 6-31G (6D, 7F)
 There are   218 symmetry adapted cartesian basis functions of A   symmetry.
 There are   218 symmetry adapted basis functions of A   symmetry.
   218 basis functions,   524 primitive gaussians,   218 cartesian basis functions
    78 alpha electrons       78 beta electrons
       nuclear repulsion energy      1705.0704515179 Hartrees.
 NAtoms=   32 NActive=   32 NUniq=   32 SFac= 1.00D+00 NAtFMM=   60 NAOKFM=F Big=F
 Integral buffers will be    262144 words long.
 Raffenetti 2 integral format.
 Two-electron integral symmetry is turned on.
 One-electron integrals computed using PRISM.
 NBasis=   218 RedAO= T EigKep=  5.08D-04  NBF=   218
 NBsUse=   218 1.00D-06 EigRej= -1.00D+00 NBFU=   218
 Initial guess from the checkpoint file:  "C:\Users\GHS Azim Shah\Desktop\Quercitin 16.chk"
 B after Tr=     0.000000    0.000000    0.000000
         Rot=    0.999790   -0.020456    0.001327   -0.000404 Ang=  -2.35 deg.
 ExpMin= 1.61D-01 ExpMax= 5.48D+03 ExpMxC= 8.25D+02 IAcc=1 IRadAn=         1 AccDes= 0.00D+00
 Harris functional with IExCor=  402 and IRadAn=       1 diagonalized for initial guess.
 HarFok:  IExCor=  402 AccDes= 0.00D+00 IRadAn=         1 IDoV= 1 UseB2=F ITyADJ=14
 ICtDFT=  3500011 ScaDFX=  1.000000  1.000000  1.000000  1.000000
 FoFCou: FMM=F IPFlag=           0 FMFlag=      100000 FMFlg1=           0
         NFxFlg=           0 DoJE=T BraDBF=F KetDBF=T FulRan=T
         wScrn=  0.000000 ICntrl=     500 IOpCl=  0 I1Cent=   200000004 NGrid=           0
         NMat0=    1 NMatS0=      1 NMatT0=    0 NMatD0=    1 NMtDS0=    0 NMtDT0=    0
 Petite list used in FoFCou.
 Requested convergence on RMS density matrix=1.00D-08 within 128 cycles.
 Requested convergence on MAX density matrix=1.00D-06.
 Requested convergence on             energy=1.00D-06.
 No special actions if energy rises.
 Integral accuracy reduced to 1.0D-05 until final iterations.
 Initial convergence to 1.0D-05 achieved.  Increase integral accuracy.
 SCF Done:  E(RB3LYP) =  -1103.82786876     A.U. after   15 cycles
            NFock= 15  Conv=0.63D-08     -V/T= 2.0054
 Calling FoFJK, ICntrl=      2127 FMM=F ISym2X=0 I1Cent= 0 IOpClX= 0 NMat=1 NMatS=1 NMatT=0.
 ***** Axes restored to original set *****
 -------------------------------------------------------------------
 Center     Atomic                   Forces (Hartrees/Bohr)
 Number     Number              X              Y              Z
 -------------------------------------------------------------------
      1        8           0.004318879    0.001577309    0.002052214
      2        8           0.001840575    0.003630161   -0.001247347
      3        8          -0.003958957   -0.000286102    0.000420051
      4        8          -0.010879090    0.016286418   -0.000928515
      5        8          -0.001349258   -0.005751379    0.001082649
      6        8           0.001335791   -0.002503987    0.002512456
      7        8           0.001517719   -0.000207608   -0.004820677
      8        6           0.015158297    0.017131834   -0.002733569
      9        6          -0.013973228   -0.004391778    0.001671213
     10        6           0.016960138   -0.000023744   -0.000733213
     11        6          -0.012273398   -0.002084533    0.002066776
     12        6          -0.010130491   -0.003116017    0.001127626
     13        6           0.008625761   -0.026229983    0.000168698
     14        6          -0.005659622   -0.010748434    0.001726469
     15        6           0.005450023   -0.004774357    0.000365720
     16        6          -0.000252790    0.013635168   -0.002131157
     17        6          -0.005566678    0.000824812   -0.002282115
     18        6          -0.002209140   -0.003735683    0.000835071
     19        6           0.007803942    0.001779607   -0.001588584
     20        6           0.009124241    0.007409301   -0.010812023
     21        6          -0.009940170    0.004934021   -0.003360099
     22        6          -0.003647783   -0.010071679    0.013480401
     23        1          -0.000584941    0.001278408   -0.000235111
     24        1           0.001196522   -0.001454171    0.000380707
     25        1           0.001384142    0.001003363   -0.000312948
     26        1          -0.000326061   -0.000555623   -0.000376513
     27        1           0.003070336   -0.000952944    0.001195341
     28        1          -0.000631806    0.000681629    0.001496928
     29        1           0.005507305    0.004683439   -0.000875256
     30        1           0.000014079    0.000201069   -0.000065394
     31        1          -0.000922223    0.000357418   -0.000829484
     32        1          -0.001002115    0.001474064    0.002749688
 -------------------------------------------------------------------
 Cartesian Forces:  Max     0.026229983 RMS     0.006360493

 GradGradGradGradGradGradGradGradGradGradGradGradGradGradGradGradGradGrad
 Berny optimization.
 Using GEDIIS/GDIIS optimizer.
 FormGI is forming the generalized inverse of G from B-inverse, IUseBI=4.
 Internal  Forces:  Max     0.019365676 RMS     0.002984937
 Search for a local minimum.
 Step number  11 out of a maximum of  173
 All quantities printed in internal units (Hartrees-Bohrs-Radians)
 Mixed Optimization -- RFO/linear search
 Update second derivatives using D2CorX and points    9   10   11
 DE= -5.96D-04 DEPred=-5.05D-04 R= 1.18D+00
 TightC=F SS=  1.41D+00  RLast= 4.32D-01 DXNew= 3.1550D-01 1.2954D+00
 Trust test= 1.18D+00 RLast= 4.32D-01 DXMaxT set to 3.15D-01
 ITU=  1  0 -1  1  1  1 -1  1  1  1  0
 Use linear search instead of GDIIS.
     Eigenvalues ---    0.00176   0.01026   0.01334   0.01593   0.01799
     Eigenvalues ---    0.01826   0.01928   0.01979   0.01996   0.02074
     Eigenvalues ---    0.02117   0.02136   0.02148   0.02149   0.02150
     Eigenvalues ---    0.02153   0.02154   0.02155   0.02158   0.02159
     Eigenvalues ---    0.02161   0.02164   0.02166   0.02203   0.02204
     Eigenvalues ---    0.02292   0.02727   0.03009   0.07328   0.13080
     Eigenvalues ---    0.15870   0.15974   0.15985   0.15999   0.16000
     Eigenvalues ---    0.16021   0.16069   0.16474   0.16609   0.20119
     Eigenvalues ---    0.22124   0.23182   0.23642   0.23868   0.24498
     Eigenvalues ---    0.24625   0.24858   0.24962   0.24996   0.24998
     Eigenvalues ---    0.25005   0.25023   0.25271   0.26091   0.28365
     Eigenvalues ---    0.31951   0.32725   0.35032   0.35098   0.35105
     Eigenvalues ---    0.35130   0.35184   0.35542   0.38333   0.41529
     Eigenvalues ---    0.42331   0.42460   0.44871   0.45680   0.46217
     Eigenvalues ---    0.46356   0.46425   0.46464   0.46644   0.47386
     Eigenvalues ---    0.49023   0.49445   0.50952   0.51691   0.52208
     Eigenvalues ---    0.52379   0.52708   0.52846   0.53105   0.53226
     Eigenvalues ---    0.53641   0.55648   0.58791   0.75340   0.94813
 RFO step:  Lambda=-5.75095135D-03 EMin= 1.75567236D-03
 Quartic linear search produced a step of  0.22449.
 Iteration  1 RMS(Cart)=  0.06275708 RMS(Int)=  0.00159411
 Iteration  2 RMS(Cart)=  0.00332259 RMS(Int)=  0.00026567
 Iteration  3 RMS(Cart)=  0.00000568 RMS(Int)=  0.00026565
 Iteration  4 RMS(Cart)=  0.00000000 RMS(Int)=  0.00026565
 Variable       Old X    -DE/DX   Delta X   Delta X   Delta X     New X
                                 (Linear)    (Quad)   (Total)
    R1        2.60874   0.00618  -0.00093   0.01705   0.01600   2.62474
    R2        2.62901   0.00216  -0.00060   0.00177   0.00109   2.63009
    R3        2.60046   0.00421  -0.00049   0.00842   0.00794   2.60840
    R4        1.85075  -0.00076   0.00031   0.00832   0.00862   1.85938
    R5        2.57174   0.00295   0.00017   0.00906   0.00923   2.58098
    R6        1.87077   0.00715  -0.00158   0.02454   0.02296   1.89373
    R7        2.36722   0.01937  -0.00183   0.02987   0.02804   2.39525
    R8        2.59675   0.00559  -0.00089   0.00904   0.00815   2.60490
    R9        1.84472   0.00001  -0.00009  -0.00122  -0.00131   1.84340
   R10        2.65205   0.00255   0.00021  -0.00016   0.00004   2.65209
   R11        1.85383  -0.00084  -0.00019  -0.00807  -0.00825   1.84558
   R12        2.61983   0.00028  -0.00163  -0.00607  -0.00770   2.61214
   R13        1.85339  -0.00027  -0.00021  -0.00741  -0.00762   1.84577
   R14        2.66293  -0.00097  -0.00015   0.00270   0.00253   2.66547
   R15        2.78402  -0.01205   0.00195  -0.04036  -0.03833   2.74569
   R16        2.67498   0.00391  -0.00056   0.02883   0.02828   2.70326
   R17        2.63096  -0.00152   0.00020  -0.00871  -0.00851   2.62245
   R18        2.81783  -0.00929   0.00006  -0.04207  -0.04200   2.77583
   R19        2.57272   0.00390   0.00042   0.01088   0.01133   2.58405
   R20        2.67093  -0.00133   0.00097   0.00486   0.00581   2.67673
   R21        2.64806   0.00407  -0.00070   0.00912   0.00849   2.65655
   R22        2.78058  -0.00355   0.00040  -0.03128  -0.03076   2.74982
   R23        2.63611  -0.00135  -0.00009  -0.00844  -0.00854   2.62758
   R24        2.63669   0.00267  -0.00040   0.00303   0.00263   2.63932
   R25        2.04682  -0.00142   0.00005  -0.00929  -0.00924   2.03758
   R26        2.66136  -0.00323   0.00054  -0.00712  -0.00659   2.65477
   R27        2.60893   0.00344  -0.00167  -0.00748  -0.00925   2.59968
   R28        2.04633   0.00012  -0.00013  -0.00116  -0.00129   2.04504
   R29        2.05306  -0.00136   0.00013  -0.00569  -0.00556   2.04750
   R30        2.66019  -0.00398   0.00114  -0.00817  -0.00693   2.65326
   R31        2.05101   0.00017   0.00011   0.00061   0.00072   2.05173
   R32        2.69691  -0.01222   0.00214  -0.02647  -0.02439   2.67252
   R33        2.61566   0.00461  -0.00126   0.00144   0.00020   2.61586
   R34        2.04511   0.00042  -0.00019  -0.00184  -0.00203   2.04308
    A1        2.09473   0.00126   0.00034   0.01672   0.01671   2.11144
    A2        1.94785   0.00059   0.00158   0.02995   0.03153   1.97938
    A3        1.91971  -0.00256   0.00116  -0.00817  -0.00701   1.91269
    A4        1.96027  -0.00038   0.00012  -0.00877  -0.00865   1.95162
    A5        1.96402  -0.00176   0.00072  -0.03240  -0.03169   1.93233
    A6        1.93160  -0.00223  -0.00181  -0.05216  -0.05397   1.87763
    A7        2.10426   0.00422  -0.00023   0.01914   0.01888   2.12314
    A8        2.07327  -0.00360   0.00049  -0.02690  -0.02642   2.04685
    A9        2.10563  -0.00062  -0.00027   0.00770   0.00741   2.11304
   A10        2.11036  -0.00429   0.00043  -0.02592  -0.02569   2.08467
   A11        2.04340   0.00156   0.00003   0.00320   0.00330   2.04671
   A12        2.12940   0.00273  -0.00046   0.02267   0.02229   2.15169
   A13        1.97518  -0.00249  -0.00014  -0.00408  -0.00418   1.97099
   A14        2.13773  -0.00424  -0.00015  -0.02938  -0.02961   2.10812
   A15        2.16999   0.00673   0.00026   0.03360   0.03389   2.20388
   A16        2.09623  -0.00109  -0.00013   0.00281   0.00264   2.09887
   A17        2.10019   0.00298   0.00018   0.00040   0.00053   2.10072
   A18        2.08676  -0.00189  -0.00004  -0.00321  -0.00334   2.08342
   A19        2.16361   0.00139   0.00110   0.00973   0.01068   2.17429
   A20        2.00664  -0.00238  -0.00153  -0.03049  -0.03218   1.97446
   A21        2.11275   0.00099   0.00039   0.02036   0.02081   2.13356
   A22        2.14541  -0.00437   0.00034  -0.01416  -0.01519   2.13021
   A23        2.13117   0.00233   0.00043   0.01397   0.01281   2.14398
   A24        2.00645   0.00207  -0.00080  -0.00132  -0.00330   2.00314
   A25        2.13639  -0.00746   0.00130  -0.02202  -0.02075   2.11564
   A26        2.05995   0.00440  -0.00115   0.00187   0.00069   2.06064
   A27        2.08684   0.00306  -0.00014   0.02010   0.01990   2.10675
   A28        2.06650  -0.00245   0.00035  -0.02101  -0.02067   2.04582
   A29        2.10968   0.00110  -0.00054   0.00365   0.00311   2.11279
   A30        2.10701   0.00136   0.00019   0.01735   0.01755   2.12455
   A31        2.04722  -0.00331   0.00004  -0.03749  -0.03745   2.00977
   A32        2.12434   0.00033   0.00024   0.00995   0.01019   2.13454
   A33        2.11162   0.00298  -0.00028   0.02754   0.02723   2.13885
   A34        2.08698   0.00048  -0.00017  -0.00020  -0.00063   2.08636
   A35        2.09378   0.00151  -0.00098   0.01704   0.01609   2.10987
   A36        2.10240  -0.00198   0.00115  -0.01696  -0.01577   2.08663
   A37        2.09874  -0.00272   0.00004  -0.02242  -0.02242   2.07632
   A38        2.07321   0.00025   0.00034   0.00137   0.00173   2.07494
   A39        2.11124   0.00246  -0.00039   0.02104   0.02067   2.13191
   A40        2.11173  -0.00101   0.00028  -0.00858  -0.00834   2.10339
   A41        2.09498   0.00031   0.00061  -0.00022   0.00022   2.09520
   A42        2.07572   0.00068  -0.00097   0.00784   0.00671   2.08244
   A43        2.12051  -0.00134   0.00112  -0.03308  -0.03184   2.08867
   A44        2.05694   0.00003  -0.00151   0.02741   0.02603   2.08297
   A45        2.10462   0.00129   0.00038   0.00596   0.00609   2.11070
   A46        2.08026   0.00114  -0.00018   0.00753   0.00725   2.08750
   A47        2.08991   0.00290  -0.00142   0.02467   0.02306   2.11297
   A48        2.11264  -0.00404   0.00155  -0.03299  -0.03159   2.08105
   A49        2.07897   0.00175  -0.00006   0.03044   0.03036   2.10933
   A50        2.10823  -0.00174   0.00035  -0.02895  -0.02862   2.07960
   A51        2.09599  -0.00001  -0.00027  -0.00149  -0.00198   2.09401
    D1        0.01098  -0.00005  -0.00004  -0.01622  -0.01683  -0.00585
    D2       -3.13734  -0.00003  -0.00084  -0.02530  -0.02634   3.11950
    D3        3.11207   0.00045  -0.00025   0.04242   0.04198  -3.12913
    D4       -0.00444   0.00044   0.00121   0.03577   0.03670   0.03226
    D5       -0.00704  -0.00123  -0.00223  -0.05466  -0.05713  -0.06417
    D6        3.11411  -0.00145  -0.00482  -0.07629  -0.08087   3.03323
    D7       -0.00099  -0.00014   0.00147   0.03710   0.03869   0.03771
    D8       -3.13903  -0.00030   0.00230   0.05165   0.05383  -3.08520
    D9        3.14104   0.00002   0.00019   0.00584   0.00601  -3.13613
   D10       -0.00086   0.00004  -0.00007  -0.00079  -0.00083  -0.00170
   D11       -1.94597  -0.00006   0.02976   0.03051   0.06021  -1.88576
   D12        1.24620   0.00050   0.02993   0.02341   0.05339   1.29959
   D13        0.55989  -0.00243  -0.01364  -0.12114  -0.13479   0.42510
   D14       -2.58196  -0.00284  -0.01037  -0.10049  -0.11084  -2.69280
   D15       -0.01537   0.00007  -0.00234  -0.03205  -0.03431  -0.04968
   D16        3.13329   0.00006  -0.00151  -0.02243  -0.02410   3.10918
   D17        3.13354   0.00016  -0.00142  -0.02172  -0.02285   3.11069
   D18       -0.00099   0.00015  -0.00058  -0.01210  -0.01264  -0.01363
   D19        3.13551   0.00094  -0.00196  -0.03182  -0.03278   3.10273
   D20        0.01256  -0.00043   0.00339   0.05813   0.06151   0.07407
   D21       -0.01353   0.00083  -0.00290  -0.04248  -0.04481  -0.05835
   D22       -3.13649  -0.00054   0.00246   0.04747   0.04948  -3.08701
   D23       -3.13708  -0.00031   0.00145   0.02755   0.02884  -3.10824
   D24        0.00091  -0.00014   0.00062   0.01273   0.01327   0.01418
   D25        0.01184  -0.00024   0.00238   0.03783   0.04018   0.05202
   D26       -3.13336  -0.00007   0.00154   0.02302   0.02461  -3.10875
   D27       -3.13443  -0.00006   0.00101   0.01369   0.01480  -3.11963
   D28        0.00501  -0.00006   0.00071   0.01013   0.01091   0.01592
   D29        0.00036  -0.00008   0.00021   0.00430   0.00468   0.00504
   D30        3.13980  -0.00007  -0.00009   0.00074   0.00080   3.14059
   D31       -0.87409   0.00103   0.04227   0.03299   0.07510  -0.79899
   D32        2.26725   0.00087   0.04280   0.05273   0.09539   2.36265
   D33        2.24188   0.00086   0.04078   0.03872   0.07963   2.32151
   D34       -0.89996   0.00070   0.04130   0.05846   0.09992  -0.80004
   D35        3.12230  -0.00117  -0.00267  -0.02926  -0.03176   3.09053
   D36        0.00234  -0.00091   0.00008  -0.00579  -0.00535  -0.00300
   D37        0.00863  -0.00103  -0.00104  -0.03598  -0.03707  -0.02844
   D38       -3.11133  -0.00076   0.00171  -0.01251  -0.01065  -3.12198
   D39       -3.13413   0.00012   0.00257   0.04502   0.04752  -3.08661
   D40        0.00045   0.00021   0.00155   0.02551   0.02689   0.02734
   D41        0.00771   0.00029   0.00205   0.02543   0.02743   0.03515
   D42       -3.14090   0.00037   0.00103   0.00592   0.00680  -3.13409
   D43        3.13276   0.00034  -0.00299  -0.02340  -0.02657   3.10619
   D44       -0.05105  -0.00020  -0.00552  -0.04993  -0.05549  -0.10655
   D45       -0.00908   0.00017  -0.00247  -0.00377  -0.00645  -0.01554
   D46        3.09029  -0.00037  -0.00500  -0.03029  -0.03538   3.05491
   D47        0.03204  -0.00020   0.00550   0.07076   0.07679   0.10883
   D48       -3.12802   0.00109   0.00020  -0.01871  -0.01866   3.13650
   D49       -3.12935  -0.00040   0.00300   0.04970   0.05357  -3.07578
   D50       -0.00623   0.00088  -0.00230  -0.03977  -0.04189  -0.04811
   D51        3.13792   0.00019  -0.00109  -0.02018  -0.02144   3.11647
   D52       -0.00349   0.00016  -0.00083  -0.01404  -0.01502  -0.01851
   D53       -0.00023   0.00005  -0.00029  -0.00596  -0.00630  -0.00653
   D54        3.14155   0.00003  -0.00003   0.00018   0.00012  -3.14152
   D55       -3.14155   0.00001  -0.00013  -0.00369  -0.00378   3.13785
   D56        0.00035  -0.00001   0.00013   0.00289   0.00308   0.00343
   D57        0.00219   0.00000   0.00017  -0.00012   0.00015   0.00234
   D58       -3.13909  -0.00001   0.00043   0.00646   0.00701  -3.13208
   D59        3.14150   0.00000   0.00018   0.00488   0.00518  -3.13651
   D60       -0.00028   0.00003  -0.00008  -0.00140  -0.00146  -0.00174
   D61       -0.00042   0.00002  -0.00009  -0.00201  -0.00218  -0.00260
   D62        3.14099   0.00005  -0.00036  -0.00828  -0.00882   3.13217
   D63       -3.09104  -0.00008   0.00025  -0.05531  -0.05487   3.13728
   D64       -0.00139  -0.00070   0.00001  -0.04745  -0.04740  -0.04879
   D65        0.05761  -0.00018   0.00128  -0.03584  -0.03465   0.02296
   D66       -3.13593  -0.00079   0.00104  -0.02798  -0.02718   3.12008
   D67        0.00395  -0.00019   0.00078   0.00451   0.00544   0.00939
   D68        3.11639  -0.00018  -0.00110  -0.02636  -0.02773   3.08867
   D69       -3.09588   0.00035   0.00325   0.03094   0.03431  -3.06157
   D70        0.01656   0.00036   0.00137   0.00006   0.00114   0.01771
   D71       -0.05412  -0.00039   0.00139   0.07476   0.07642   0.02230
   D72        3.08773   0.00002  -0.00187   0.05426   0.05228   3.14002
   D73        3.13757   0.00024   0.00154   0.06893   0.07066  -3.07496
   D74       -0.00377   0.00066  -0.00172   0.04842   0.04652   0.04275
   D75       -3.13885   0.00022  -0.00200  -0.04705  -0.04851   3.09582
   D76        0.00248  -0.00021   0.00131  -0.02619  -0.02478  -0.02230
   D77        0.03228   0.00008  -0.00006  -0.01677  -0.01689   0.01539
   D78       -3.10958  -0.00034   0.00325   0.00410   0.00685  -3.10273
         Item               Value     Threshold  Converged?
 Maximum Force            0.019366     0.000450     NO 
 RMS     Force            0.002985     0.000300     NO
[truncated: 542,130 more chars]
