# Supplementary material for: Phytochemical profiling of Vitex negundo seeds via UHPLC-QTOF-MS/MS analyses with antimicrobial evaluation and in silico targeting of DNA Gyrase B and Secreted Aspartic Proteinase 2 (SAP2)
Source: PLoS One. 2026 Mar 13;21(3):e0343965. doi: 10.1371/journal.pone.0343965 (PMC12987476; doi:10.1371/journal.pone.0343965)
Supplement: S11 Data — (ZIP) [file pone.0343965.s012.zip]

Archive with 20 entries (14 files):
- PONE-D-25-51583/
- PONE-D-25-51583/Vitex Raw material/
- PONE-D-25-51583/Vitex Raw material/DFT Vitex all data/
- PONE-D-25-51583/Vitex Raw material/DFT Vitex all data/UV C16/
- PONE-D-25-51583/Vitex Raw material/DFT Vitex all data/UV C16/33.png
- PONE-D-25-51583/Vitex Raw material/DFT Vitex all data/UV C16/Quercitin 16.chk
- PONE-D-25-51583/Vitex Raw material/DFT Vitex all data/UV C16/Quercitin 16.gjf
- PONE-D-25-51583/Vitex Raw material/DFT Vitex all data/UV C16/QUERCITIN 16.LOG
- PONE-D-25-51583/Vitex Raw material/DFT Vitex all data/UV C16/Quercitin 16.sdf
- PONE-D-25-51583/Vitex Raw material/DFT Vitex all data/UV C16/QUERCITIN 16_uvvis.png
- PONE-D-25-51583/Vitex Raw material/DFT Vitex all data/UV C16/QUERCITIN 16_uvvis.txt
- PONE-D-25-51583/Vitex Raw material/DFT Vitex all data/UV C4/
- PONE-D-25-51583/Vitex Raw material/DFT Vitex all data/UV C4/33.png
- PONE-D-25-51583/Vitex Raw material/DFT Vitex all data/UV C4/comp4.chk
- PONE-D-25-51583/Vitex Raw material/DFT Vitex all data/UV C4/comp4.gjf
- PONE-D-25-51583/Vitex Raw material/DFT Vitex all data/UV C4/comp4.sdf
- PONE-D-25-51583/Vitex Raw material/DFT Vitex all data/UV C4/New Folder/
- PONE-D-25-51583/Vitex Raw material/DFT Vitex all data/UV C4/New Folder/COMP4 LOG.LOG
- PONE-D-25-51583/Vitex Raw material/DFT Vitex all data/UV C4/New Folder/COMP4 LOG_uvvis.png
- PONE-D-25-51583/Vitex Raw material/DFT Vitex all data/UV C4/New Folder/COMP4 LOG_uvvis.txt
