# Supplementary material for: Phytochemical profiling of Vitex negundo seeds via UHPLC-QTOF-MS/MS analyses with antimicrobial evaluation and in silico targeting of DNA Gyrase B and Secreted Aspartic Proteinase 2 (SAP2)
Source: PLoS One. 2026 Mar 13;21(3):e0343965. doi: 10.1371/journal.pone.0343965 (PMC12987476; doi:10.1371/journal.pone.0343965)
Supplement: S11 Data — (ZIP) [file pone.0343965.s012.zip › PONE-D-25-51583/Vitex Raw material/DFT Vitex all data/UV C16/Quercitin 16.gjf]

%chk=C:\Users\LENOVO\Desktop\UV C16\Quercitin 16.chk
# td b3lyp/6-311g scrf=(iefpcm,solvent=dmso) geom=connectivity

5280343

0 1
 O                 -0.32560000   -0.86580000   -0.12460000
 O                  0.73200000    2.66500000   -0.06920000
 O                 -4.41110000    1.72470000    0.16900000
 O                 -2.04050000    2.82470000    0.08490000
 O                 -4.55410000   -3.01850000    0.00590000
 O                  4.72600000   -0.55430000    2.03910000
 O                  5.96210000   -0.74550000   -0.44230000
 C                 -2.33630000    0.48580000    0.02340000
 C                 -1.68940000   -0.74560000   -0.05240000
 C                  0.44170000    0.28830000   -0.10970000
 C                  1.88800000    0.01800000   -0.19340000
 C                 -0.05820000    1.53600000   -0.04890000
 C                 -1.52830000    1.71490000    0.02590000
 C                 -3.73040000    0.54740000    0.09390000
 C                 -2.43350000   -1.92570000   -0.05880000
 C                 -3.82560000   -1.86850000    0.01170000
 C                  2.63650000   -0.14350000    0.97280000
 C                 -4.47240000   -0.63430000    0.08800000
 C                  2.50930000   -0.07660000   -1.43890000
 C                  4.00540000   -0.39980000    0.89360000
 C                  3.87830000   -0.33250000   -1.51810000
 C                  4.62630000   -0.49430000   -0.35180000
 H                 -1.93190000   -2.88830000   -0.11840000
 H                  2.16020000   -0.07150000    1.94820000
 H                 -5.55760000   -0.58800000    0.14280000
 H                  1.93950000    0.04650000   -2.35670000
 H                  4.35600000   -0.40530000   -2.49140000
 H                  1.66750000    2.41180000   -0.12280000
 H                 -3.79630000    2.47410000    0.17010000
 H                 -5.49880000   -2.79370000    0.06050000
 H                  5.66370000   -0.37510000    1.86260000
 H                  6.27120000   -1.17000000    0.37410000

 1 9 1.0 10 1.0
 2 12 1.0 28 1.0
 3 14 1.0 29 1.0
 4 13 2.0
 5 16 1.0 30 1.0
 6 20 1.0 31 1.0
 7 22 1.0 32 1.0
 8 9 1.0 13 1.0 14 2.0
 9 15 2.0
 10 11 1.0 12 2.0
 11 17 2.0 19 1.0
 12 13 1.0
 13
 14 18 1.0
 15 16 1.0 23 1.0
 16 18 2.0
 17 20 1.0 24 1.0
 18 25 1.0
 19 21 2.0 26 1.0
 20 22 2.0
 21 22 1.0 27 1.0
 22
 23
 24
 25
 26
 27
 28
 29
 30
 31
 32
