# Supplementary material for: Phytochemical profiling of Vitex negundo seeds via UHPLC-QTOF-MS/MS analyses with antimicrobial evaluation and in silico targeting of DNA Gyrase B and Secreted Aspartic Proteinase 2 (SAP2)
Source: PLoS One. 2026 Mar 13;21(3):e0343965. doi: 10.1371/journal.pone.0343965 (PMC12987476; doi:10.1371/journal.pone.0343965)
Supplement: S11 Data — (ZIP) [file pone.0343965.s012.zip › PONE-D-25-51583/Vitex Raw material/DFT Vitex all data/UV C16/QUERCITIN 16.LOG]

 Entering Link 1 = C:\G09W\l1.exe PID=      8340.
  
 Copyright (c) 1988,1990,1992,1993,1995,1998,2003,2009,2013,
            Gaussian, Inc.  All Rights Reserved.
  
 This is part of the Gaussian(R) 09 program.  It is based on
 the Gaussian(R) 03 system (copyright 2003, Gaussian, Inc.),
 the Gaussian(R) 98 system (copyright 1998, Gaussian, Inc.),
 the Gaussian(R) 94 system (copyright 1995, Gaussian, Inc.),
 the Gaussian 92(TM) system (copyright 1992, Gaussian, Inc.),
 the Gaussian 90(TM) system (copyright 1990, Gaussian, Inc.),
 the Gaussian 88(TM) system (copyright 1988, Gaussian, Inc.),
 the Gaussian 86(TM) system (copyright 1986, Carnegie Mellon
 University), and the Gaussian 82(TM) system (copyright 1983,
 Carnegie Mellon University). Gaussian is a federally registered
 trademark of Gaussian, Inc.
  
 This software contains proprietary and confidential information,
 including trade secrets, belonging to Gaussian, Inc.
  
 This software is provided under written license and may be
 used, copied, transmitted, or stored only in accord with that
 written license.
  
 The following legend is applicable only to US Government
 contracts under FAR:
  
                    RESTRICTED RIGHTS LEGEND
  
 Use, reproduction and disclosure by the US Government is
 subject to restrictions as set forth in subparagraphs (a)
 and (c) of the Commercial Computer Software - Restricted
 Rights clause in FAR 52.227-19.
  
 Gaussian, Inc.
 340 Quinnipiac St., Bldg. 40, Wallingford CT 06492
  
  
 ---------------------------------------------------------------
 Warning -- This program may not be used in any manner that
 competes with the business of Gaussian, Inc. or will provide
 assistance to any competitor of Gaussian, Inc.  The licensee
 of this program is prohibited from giving any competitor of
 Gaussian, Inc. access to this program.  By using this program,
 the user acknowledges that Gaussian, Inc. is engaged in the
 business of creating and licensing software in the field of
 computational chemistry and represents and warrants to the
 licensee that it is not a competitor of Gaussian, Inc. and that
 it will not use this program in any manner prohibited above.
 ---------------------------------------------------------------
  

 Cite this work as:
 Gaussian 09, Revision D.01,
 M. J. Frisch, G. W. Trucks, H. B. Schlegel, G. E. Scuseria, 
 M. A. Robb, J. R. Cheeseman, G. Scalmani, V. Barone, B. Mennucci, 
 G. A. Petersson, H. Nakatsuji, M. Caricato, X. Li, H. P. Hratchian, 
 A. F. Izmaylov, J. Bloino, G. Zheng, J. L. Sonnenberg, M. Hada, 
 M. Ehara, K. Toyota, R. Fukuda, J. Hasegawa, M. Ishida, T. Nakajima, 
 Y. Honda, O. Kitao, H. Nakai, T. Vreven, J. A. Montgomery, Jr., 
 J. E. Peralta, F. Ogliaro, M. Bearpark, J. J. Heyd, E. Brothers, 
 K. N. Kudin, V. N. Staroverov, T. Keith, R. Kobayashi, J. Normand, 
 K. Raghavachari, A. Rendell, J. C. Burant, S. S. Iyengar, J. Tomasi, 
 M. Cossi, N. Rega, J. M. Millam, M. Klene, J. E. Knox, J. B. Cross, 
 V. Bakken, C. Adamo, J. Jaramillo, R. Gomperts, R. E. Stratmann, 
 O. Yazyev, A. J. Austin, R. Cammi, C. Pomelli, J. W. Ochterski, 
 R. L. Martin, K. Morokuma, V. G. Zakrzewski, G. A. Voth, 
 P. Salvador, J. J. Dannenberg, S. Dapprich, A. D. Daniels, 
 O. Farkas, J. B. Foresman, J. V. Ortiz, J. Cioslowski, 
 and D. J. Fox, Gaussian, Inc., Wallingford CT, 2013.
 
 ******************************************
 Gaussian 09:  IA32W-G09RevD.01 24-Apr-2013
                05-Sep-2025 
 ******************************************
 %chk=C:\Users\LENOVO\Desktop\UV C16\Quercitin 16.chk
 --------------------------------------------------------------
 # td b3lyp/6-311g scrf=(iefpcm,solvent=dmso) geom=connectivity
 --------------------------------------------------------------
 1/38=1,57=2/1;
 2/12=2,17=6,18=5,40=1/2;
 3/5=4,6=6,11=9,16=1,25=1,30=1,70=2201,72=21,74=-5/1,2,8,3;
 4//1;
 5/5=2,38=5,53=21/2;
 8/6=1,10=2/1;
 9/42=1,70=2/14;
 6/7=2,8=2,9=2,10=2/1;
 99/5=1,9=1/99;
 -------
 5280343
 -------
 Symbolic Z-matrix:
 Charge =  0 Multiplicity = 1
 O                    -0.3256   -0.8658   -0.1246 
 O                     0.732     2.665    -0.0692 
 O                    -4.4111    1.7247    0.169 
 O                    -2.0405    2.8247    0.0849 
 O                    -4.5541   -3.0185    0.0059 
 O                     4.726    -0.5543    2.0391 
 O                     5.9621   -0.7455   -0.4423 
 C                    -2.3363    0.4858    0.0234 
 C                    -1.6894   -0.7456   -0.0524 
 C                     0.4417    0.2883   -0.1097 
 C                     1.888     0.018    -0.1934 
 C                    -0.0582    1.536    -0.0489 
 C                    -1.5283    1.7149    0.0259 
 C                    -3.7304    0.5474    0.0939 
 C                    -2.4335   -1.9257   -0.0588 
 C                    -3.8256   -1.8685    0.0117 
 C                     2.6365   -0.1435    0.9728 
 C                    -4.4724   -0.6343    0.088 
 C                     2.5093   -0.0766   -1.4389 
 C                     4.0054   -0.3998    0.8936 
 C                     3.8783   -0.3325   -1.5181 
 C                     4.6263   -0.4943   -0.3518 
 H                    -1.9319   -2.8883   -0.1184 
 H                     2.1602   -0.0715    1.9482 
 H                    -5.5576   -0.588     0.1428 
 H                     1.9395    0.0465   -2.3567 
 H                     4.356    -0.4053   -2.4914 
 H                     1.6675    2.4118   -0.1228 
 H                    -3.7963    2.4741    0.1701 
 H                    -5.4988   -2.7937    0.0605 
 H                     5.6637   -0.3751    1.8626 
 H                     6.2712   -1.17      0.3741 
 
                          Input orientation:                          
 ---------------------------------------------------------------------
 Center     Atomic      Atomic             Coordinates (Angstroms)
 Number     Number       Type             X           Y           Z
 ---------------------------------------------------------------------
      1          8           0       -0.325600   -0.865800   -0.124600
      2          8           0        0.732000    2.665000   -0.069200
      3          8           0       -4.411100    1.724700    0.169000
      4          8           0       -2.040500    2.824700    0.084900
      5          8           0       -4.554100   -3.018500    0.005900
      6          8           0        4.726000   -0.554300    2.039100
      7          8           0        5.962100   -0.745500   -0.442300
      8          6           0       -2.336300    0.485800    0.023400
      9          6           0       -1.689400   -0.745600   -0.052400
     10          6           0        0.441700    0.288300   -0.109700
     11          6           0        1.888000    0.018000   -0.193400
     12          6           0       -0.058200    1.536000   -0.048900
     13          6           0       -1.528300    1.714900    0.025900
     14          6           0       -3.730400    0.547400    0.093900
     15          6           0       -2.433500   -1.925700   -0.058800
     16          6           0       -3.825600   -1.868500    0.011700
     17          6           0        2.636500   -0.143500    0.972800
     18          6           0       -4.472400   -0.634300    0.088000
     19          6           0        2.509300   -0.076600   -1.438900
     20          6           0        4.005400   -0.399800    0.893600
     21          6           0        3.878300   -0.332500   -1.518100
     22          6           0        4.626300   -0.494300   -0.351800
     23          1           0       -1.931900   -2.888300   -0.118400
     24          1           0        2.160200   -0.071500    1.948200
     25          1           0       -5.557600   -0.588000    0.142800
     26          1           0        1.939500    0.046500   -2.356700
     27          1           0        4.356000   -0.405300   -2.491400
     28          1           0        1.667500    2.411800   -0.122800
     29          1           0       -3.796300    2.474100    0.170100
     30          1           0       -5.498800   -2.793700    0.060500
     31          1           0        5.663700   -0.375100    1.862600
     32          1           0        6.271200   -1.170000    0.374100
 ---------------------------------------------------------------------
                    Distance matrix (angstroms):
                    1          2          3          4          5
     1  O    0.000000
     2  O    3.686209   0.000000
     3  O    4.846463   5.233773   0.000000
     4  O    4.074870   2.781368   2.614731   0.000000
     5  O    4.746721   7.762130   4.748157   6.361400   0.000000
     6  O    5.504298   5.546247   9.600922   7.811662   9.814603
     7  O    6.296870   6.254971  10.680770   8.778717  10.768374
     8  C    2.427270   3.764565   2.420923   2.358333   4.147175
     9  C    1.370989   4.182780   3.682262   3.590148   3.657319
    10  C    1.385972   2.394706   5.068588   3.554224   5.992187
    11  C    2.384504   2.891085   6.536270   4.836127   7.124655
    12  C    2.417825   1.378212   4.362434   2.368156   6.399968
    13  C    2.851166   2.453709   2.886366   1.223718   5.617913
    14  C    3.692904   4.942049   1.361994   2.835831   3.660856
    15  C    2.360288   5.576291   4.157910   4.768794   2.386492
    16  C    3.643348   6.428910   3.643987   5.021759   1.361340
    17  C    3.240377   3.549726   7.335184   5.610072   7.804182
    18  C    4.158695   6.164079   2.361186   4.228336   2.387012
    19  C    3.222868   3.542773   7.329527   5.607155   7.786774
    20  C    4.473416   4.586407   8.710684   6.899587   8.995034
    21  C    4.460832   4.580777   8.705891   6.897080   8.980119
    22  C    4.971011   5.022610   9.320397   7.460073   9.527816
    23  H    2.582778   6.159377   5.244883   5.717648   2.628371
    24  H    3.332659   3.687559   7.040871   5.431919   7.585457
    25  H    5.246189   7.084209   2.581420   4.901007   2.633075
    26  H    3.308359   3.680660   7.037445   5.433250   7.559295
    27  H    5.266040   5.331714   9.406204   7.614817   9.615363
    28  H    3.836028   0.970641   6.124266   3.736695   8.259118
    29  H    4.825716   4.538635   0.969320   1.792488   5.547060
    30  H    5.523863   8.284751   4.648742   6.597488   0.972612
    31  H    6.329413   6.107023  10.429719   8.529574  10.716265
    32  H    6.622613   6.751776  11.069457   9.226355  10.988159
                    6          7          8          9         10
     6  O    0.000000
     7  O    2.778821   0.000000
     8  C    7.417610   8.402168   0.000000
     9  C    6.750431   7.661428   1.393044   0.000000
    10  C    4.866471   5.626205   2.788190   2.369350   0.000000
    11  C    3.655930   4.152490   4.255649   3.660704   1.473720
    12  C    5.622959   6.450118   2.509559   2.804732   1.345493
    13  C    6.951152   7.898030   1.470903   2.467011   2.436078
    14  C    8.746899   9.793041   1.397240   2.420523   4.185093
    15  C    7.585536   8.486816   2.414858   1.395121   3.629210
    16  C    8.886357   9.862369   2.785836   2.414200   4.782925
    17  C    2.381546   3.663950   5.101580   4.486309   2.485036
    18  C    9.403391  10.448558   2.412824   2.788761   5.003864
    19  C    4.151920   3.655471   5.092588   4.472027   2.484933
    20  C    1.362096   2.394329   6.462097   5.783186   3.765641
    21  C    3.663531   2.381205   6.455005   5.772193   3.765528
    22  C    2.393730   1.362224   7.041248   6.327785   4.264030
    23  H    7.377669   8.186070   3.401205   2.157389   3.965456
    24  H    2.612410   4.541278   4.922799   4.390471   2.705116
    25  H   10.457032  11.535625   3.397658   3.876327   6.068217
    26  H    5.239141   4.524765   4.913281   4.371057   2.711251
    27  H    4.548025   2.625663   7.204523   6.527740   4.634147
    28  H    4.777655   5.339870   4.445364   4.609003   2.451940
    29  H    9.235473  10.294038   2.471125   3.854219   4.776678
    30  H   10.652526  11.653333   4.556084   4.326545   6.694567
    31  H    0.970848   2.353466   8.253715   7.607403   5.621330
    32  H    2.353498   0.970697   8.772327   7.983306   6.028580
                   11         12         13         14         15
    11  C    0.000000
    12  C    2.472428   0.000000
    13  C    3.820820   1.482833   0.000000
    14  C    5.650595   3.805624   2.493376   0.000000
    15  C    4.740406   4.198275   3.752403   2.796693   0.000000
    16  C    6.020479   5.078149   4.256588   2.419172   1.395057
    17  C    1.395119   3.335566   4.657878   6.464304   5.472233
    18  C    6.399951   4.920783   3.767004   1.395354   2.417928
    19  C    1.395075   3.335361   4.653743   6.455440   5.454825
    20  C    2.416508   4.598747   5.987211   7.834495   6.685422
    21  C    2.416397   4.598464   5.983904   7.827202   6.671331
    22  C    2.790310   5.114529   6.549986   8.433162   7.209406
    23  H    4.800400   4.805207   4.623112   3.883775   1.087085
    24  H    2.160684   3.390245   4.526753   6.206499   5.344922
    25  H    7.477782   5.898434   4.642443   2.151786   3.404421
    26  H    2.164101   3.396374   4.526144   6.197105   5.319121
    27  H    3.398678   5.405517   6.742183   8.542908   7.370649
    28  H    2.404970   1.936628   3.274281   5.714917   5.969607
    29  H    6.202889   3.860231   2.396039   1.929332   4.611709
    30  H    7.907903   6.954020   6.007790   3.780384   3.188059
    31  H    4.317126   6.328213   7.711448   9.603563   8.465269
    32  H    4.576663   6.896569   8.323226  10.151846   8.748159
                   16         17         18         19         20
    16  C    0.000000
    17  C    6.757076   0.000000
    18  C    1.395500   7.180544   0.000000
    19  C    6.741373   2.415979   7.168444   0.000000
    20  C    8.016195   1.394937   8.519218   2.789862   0.000000
    21  C    8.003103   2.789690   8.509103   1.394962   2.415984
    22  C    8.570599   2.415974   9.110399   2.416185   1.394800
    23  H    2.154766   5.440122   3.402537   5.419745   6.516771
    24  H    6.542862   1.087865   6.911474   3.405047   2.150517
    25  H    2.157937   8.248015   1.087569   8.236394   9.594274
    26  H    6.520193   3.406975   6.895833   1.087282   3.877058
    27  H    8.680152   3.876326   9.200347   2.150837   3.403113
    28  H    6.965142   2.944293   6.857225   2.938176   3.795252
    29  H    4.345587   6.991214   3.182138   6.989674   8.345614
    30  H    1.912583   8.604589   2.391080   8.588393   9.836393
    31  H    9.782785   3.163751  10.293537   4.575942   1.920815
    32  H   10.127419   3.824028  10.760751   4.316756   2.448865
                   21         22         23         24         25
    21  C    0.000000
    22  C    1.394969   0.000000
    23  H    6.499977   6.985392   0.000000
    24  H    3.877528   3.398589   5.380565   0.000000
    25  H    9.584366  10.196334   4.301779   7.942964   0.000000
    26  H    2.146121   3.395730   5.348904   4.312168   7.928215
    27  H    1.086651   2.158442   7.164782   4.964172  10.259233
    28  H    3.790209   4.153596   6.406775   3.270867   7.827606
    29  H    8.344250   8.945612   5.684589   6.717262   3.532617
    30  H    9.822397  10.391096   3.572636   8.344703   2.208018
    31  H    3.823428   2.448260   8.242189   3.517671  11.354321
    32  H    3.163510   1.920728   8.395592   4.537049  11.845368
                   26         27         28         29         30
    26  H    0.000000
    27  H    2.462060   0.000000
    28  H    3.264803   4.557889   0.000000
    29  H    6.721411   9.046244   5.472000   0.000000
    30  H    8.320931  10.456277   8.859271   5.537169   0.000000
    31  H    5.643572   4.546241   5.261011  10.023677  11.562811
    32  H    5.263152   3.530417   5.854080  10.708671  11.885607
                   31         32
    31  H    0.000000
    32  H    1.793476   0.000000
 Stoichiometry    C15H10O7
 Framework group  C1[X(C15H10O7)]
 Deg. of freedom    90
 Full point group                 C1      NOp   1
 Largest Abelian subgroup         C1      NOp   1
 Largest concise Abelian subgroup C1      NOp   1
                         Standard orientation:                         
 ---------------------------------------------------------------------
 Center     Atomic      Atomic             Coordinates (Angstroms)
 Number     Number       Type             X           Y           Z
 ---------------------------------------------------------------------
      1          8           0       -0.360699   -0.870142   -0.143049
      2          8           0        0.693887    2.661478   -0.082671
      3          8           0       -4.446536    1.715319    0.187901
      4          8           0       -2.077628    2.817926    0.091203
      5          8           0       -4.586135   -3.027422    0.009258
      6          8           0        4.705488   -0.561228    1.986649
      7          8           0        5.924528   -0.742581   -0.503913
      8          6           0       -2.371614    0.478966    0.023600
      9          6           0       -1.724080   -0.751529   -0.060976
     10          6           0        0.405583    0.284650   -0.129445
     11          6           0        1.851525    0.016059   -0.224112
     12          6           0       -0.095074    1.531641   -0.060830
     13          6           0       -1.564790    1.708840    0.024784
     14          6           0       -3.765250    0.538955    0.103979
     15          6           0       -2.467079   -1.932328   -0.066332
     16          6           0       -3.858711   -1.876736    0.014017
     17          6           0        2.608250   -0.148765    0.936300
     18          6           0       -4.506144   -0.643443    0.099103
     19          6           0        2.464261   -0.073597   -1.474212
     20          6           0        3.976812   -0.403448    0.846718
     21          6           0        3.832922   -0.327879   -1.563793
     22          6           0        4.589149   -0.493005   -0.403279
     23          1           0       -1.964986   -2.894223   -0.132764
     24          1           0        2.138659   -0.080627    1.915224
     25          1           0       -5.590982   -0.598397    0.161586
     26          1           0        1.887991    0.052138   -2.387605
     27          1           0        4.303929   -0.396824   -2.540630
     28          1           0        1.629234    2.409382   -0.143638
     29          1           0       -3.832459    2.465313    0.187352
     30          1           0       -5.530648   -2.803738    0.071190
     31          1           0        5.641770   -0.380497    1.804278
     32          1           0        6.239689   -1.169616    0.308839
 ---------------------------------------------------------------------
 Rotational constants (GHZ):      0.6078269      0.1400357      0.1229795
 Standard basis: 6-311G (5D, 7F)
 There are   316 symmetry adapted cartesian basis functions of A   symmetry.
 There are   316 symmetry adapted basis functions of A   symmetry.
   316 basis functions,   622 primitive gaussians,   316 cartesian basis functions
    78 alpha electrons       78 beta electrons
       nuclear repulsion energy      1715.6819972744 Hartrees.
 NAtoms=   32 NActive=   32 NUniq=   32 SFac= 1.00D+00 NAtFMM=   60 NAOKFM=F Big=F
 Integral buffers will be    262144 words long.
 Regular integral format.
 Two-electron integral symmetry is turned on.
 ------------------------------------------------------------------------------
 Polarizable Continuum Model (PCM)
 =================================
 Model                : PCM (using non-symmetric T matrix).
 Atomic radii         : UFF (Universal Force Field).
 Polarization charges : Total charges.
 Charge compensation  : None.
 Solution method      : On-the-fly selection.
 Cavity type          : Scaled VdW (van der Waals Surface) (Alpha=1.100).
 Cavity algorithm     : GePol (No added spheres)
                        Default sphere list used, NSphG=   32.
                        Lebedev-Laikov grids with approx.  5.0 points / Ang**2.
                        Smoothing algorithm: Karplus/York (Gamma=1.0000).
                        Polarization charges: spherical gaussians, with
                                              point-specific exponents (IZeta= 3).
                        Self-potential: point-specific (ISelfS= 7).
                        Self-field    : sphere-specific E.n sum rule (ISelfD= 2).
 Solvent              : DiMethylSulfoxide, Eps=  46.826000 Eps(inf)=   2.007889
 ------------------------------------------------------------------------------
 One-electron integrals computed using PRISM.
 NBasis=   316 RedAO= T EigKep=  2.44D-04  NBF=   316
 NBsUse=   316 1.00D-06 EigRej= -1.00D+00 NBFU=   316
 ExpMin= 1.03D-01 ExpMax= 8.59D+03 ExpMxC= 1.30D+03 IAcc=1 IRadAn=         1 AccDes= 0.00D+00
 Harris functional with IExCor=  402 and IRadAn=       1 diagonalized for initial guess.
 HarFok:  IExCor=  402 AccDes= 0.00D+00 IRadAn=         1 IDoV= 1 UseB2=F ITyADJ=14
 ICtDFT=  3500011 ScaDFX=  1.000000  1.000000  1.000000  1.000000
 FoFCou: FMM=F IPFlag=           0 FMFlag=      100000 FMFlg1=           0
         NFxFlg=           0 DoJE=T BraDBF=F KetDBF=T FulRan=T
         wScrn=  0.000000 ICntrl=     500 IOpCl=  0 I1Cent=   200000004 NGrid=           0
         NMat0=    1 NMatS0=      1 NMatT0=    0 NMatD0=    1 NMtDS0=    0 NMtDT0=    0
 Petite list used in FoFCou.
 Requested convergence on RMS density matrix=1.00D-08 within 128 cycles.
 Requested convergence on MAX density matrix=1.00D-06.
 Requested convergence on             energy=1.00D-06.
 No special actions if energy rises.
 Inv3:  Mode=1 IEnd=    21274707.
 Iteration    1 A*A^-1 deviation from unit magnitude is 2.44D-15 for   2169.
 Iteration    1 A*A^-1 deviation from orthogonality  is 2.37D-15 for   1878   1362.
 Iteration    1 A^-1*A deviation from unit magnitude is 2.89D-15 for    900.
 Iteration    1 A^-1*A deviation from orthogonality  is 6.70D-12 for   1365   1279.
 Error on total polarization charges =  0.00886
 SCF Done:  E(RB3LYP) =  -1104.12656664     A.U. after   14 cycles
            NFock= 14  Conv=0.30D-08     -V/T= 2.0024
 DoSCS=F DFT=T ScalE2(SS,OS)=  1.000000  1.000000
 ExpMin= 1.03D-01 ExpMax= 8.59D+03 ExpMxC= 1.30D+03 IAcc=3 IRadAn=         5 AccDes= 0.00D+00
 HarFok:  IExCor=  205 AccDes= 0.00D+00 IRadAn=         5 IDoV=-2 UseB2=F ITyADJ=14
 ICtDFT= 12500011 ScaDFX=  1.000000  1.000000  1.000000  1.000000
 Range of M.O.s used for correlation:    23   316
 NBasis=   316 NAE=    78 NBE=    78 NFC=    22 NFV=     0
 NROrb=    294 NOA=    56 NOB=    56 NVA=   238 NVB=   238

 **** Warning!!: The largest alpha MO coefficient is  0.18171680D+02

 NEqPCM:  Using non-equilibrium solvation (IEInf=1, Eps=  46.8260, EpsInf=   2.0079)
 Inv3:  Mode=1 IEnd=    21274707.
 Iteration    1 A*A^-1 deviation from unit magnitude is 2.44D-15 for    390.
 Iteration    1 A*A^-1 deviation from orthogonality  is 1.85D-15 for   1877   1361.
 Iteration    1 A^-1*A deviation from unit magnitude is 2.33D-15 for    401.
 Iteration    1 A^-1*A deviation from orthogonality  is 1.20D-15 for   2455   1715.
 Orbital symmetries:
       Occupied  (A) (A) (A) (A) (A) (A) (A) (A) (A) (A) (A) (A)
                 (A) (A) (A) (A) (A) (A) (A) (A) (A) (A) (A) (A)
                 (A) (A) (A) (A) (A) (A) (A) (A) (A) (A) (A) (A)
                 (A) (A) (A) (A) (A) (A) (A) (A) (A) (A) (A) (A)
                 (A) (A) (A) (A) (A) (A) (A) (A) (A) (A) (A) (A)
                 (A) (A) (A) (A) (A) (A) (A) (A) (A) (A) (A) (A)
                 (A) (A) (A) (A) (A) (A)
       Virtual   (A) (A) (A) (A) (A) (A) (A) (A) (A) (A) (A) (A)
                 (A) (A) (A) (A) (A) (A) (A) (A) (A) (A) (A) (A)
                 (A) (A) (A) (A) (A) (A) (A) (A) (A) (A) (A) (A)
                 (A) (A) (A) (A) (A) (A) (A) (A) (A) (A) (A) (A)
                 (A) (A) (A) (A) (A) (A) (A) (A) (A) (A) (A) (A)
                 (A) (A) (A) (A) (A) (A) (A) (A) (A) (A) (A) (A)
                 (A) (A) (A) (A) (A) (A) (A) (A) (A) (A) (A) (A)
                 (A) (A) (A) (A) (A) (A) (A) (A) (A) (A) (A) (A)
                 (A) (A) (A) (A) (A) (A) (A) (A) (A) (A) (A) (A)
                 (A) (A) (A) (A) (A) (A) (A) (A) (A) (A) (A) (A)
                 (A) (A) (A) (A) (A) (A) (A) (A) (A) (A) (A) (A)
                 (A) (A) (A) (A) (A) (A) (A) (A) (A) (A) (A) (A)
                 (A) (A) (A) (A) (A) (A) (A) (A) (A) (A) (A) (A)
                 (A) (A) (A) (A) (A) (A) (A) (A) (A) (A) (A) (A)
                 (A) (A) (A) (A) (A) (A) (A) (A) (A) (A) (A) (A)
                 (A) (A) (A) (A) (A) (A) (A) (A) (A) (A) (A) (A)
                 (A) (A) (A) (A) (A) (A) (A) (A) (A) (A) (A) (A)
                 (A) (A) (A) (A) (A) (A) (A) (A) (A) (A) (A) (A)
                 (A) (A) (A) (A) (A) (A) (A) (A) (A) (A) (A) (A)
                 (A) (A) (A) (A) (A) (A) (A) (A) (A) (A)
    12 initial guesses have been made.
 Convergence on wavefunction:    0.001000000000000
 Iteration     1 Dimension    12 NMult     0 NNew     12
 CISAX will form    12 AO SS matrices at one time.
 New state      1 was old state      2
 New state      2 was old state      1
 New state      3 was old state      8
 Iteration     2 Dimension    18 NMult    12 NNew      6
 New state      1 was old state      2
 New state      2 was old state      1
 Iteration     3 Dimension    24 NMult    18 NNew      6
 Iteration     4 Dimension    30 NMult    24 NNew      6
 Iteration     5 Dimension    36 NMult    30 NNew      6
 Iteration     6 Dimension    38 NMult    36 NNew      2
 Iteration     7 Dimension    40 NMult    38 NNew      2
 ***********************************************************************
 Excited states from <AA,BB:AA,BB> singles matrix:
 ***********************************************************************
 
 Ground to excited state transition densities written to RWF  633
 Ground to excited state transition electric dipole moments (Au):
       state          X           Y           Z        Dip. S.      Osc.
         1         1.1673     -0.3739     -0.0685      1.5069      0.1426
         2         0.0000     -0.0069      0.0137      0.0002      0.0000
         3        -0.0122      0.0053     -0.0220      0.0007      0.0001
 Ground to excited state transition velocity dipole moments (Au):
       state          X           Y           Z        Dip. S.      Osc.
         1        -0.1369      0.0456      0.0083      0.0209      0.0981
         2         0.0010     -0.0008      0.0026      0.0000      0.0000
         3         0.0016     -0.0006      0.0089      0.0001      0.0003
 Ground to excited state transition magnetic dipole moments (Au):
       state          X           Y           Z
         1         0.0091      0.0470     -0.0779
         2         0.1531     -0.1245     -0.0579
         3         0.3602     -0.4782     -0.0266
 Ground to excited state transition velocity quadrupole moments (Au):
       state          XX          YY          ZZ          XY          XZ          YZ
         1         0.4488      0.1722     -0.0563     -0.1227     -0.0136      0.0057
         2        -0.0887      0.0072      0.0081     -0.0222     -0.0368      0.0105
         3         0.0299     -0.0111      0.0053      0.0125     -0.0519      0.0563
 <0|del|b> * <b|rxdel|0> + <0|del|b> * <b|delr+rdel|0>
 Rotatory Strengths (R) in cgs (10**-40 erg-esu-cm/Gauss)
       state          XX          YY          ZZ    R(velocity)    E-M Angle
         1         2.7439     -4.0947      2.6398      0.4296       88.88
         2        -0.3235      0.1631      0.6430      0.1609       80.13
         3         0.2499      0.7223      1.7459      0.9060       83.50
 1/2[<0|r|b>*<b|rxdel|0> + (<0|rxdel|b>*<b|r|0>)*]
 Rotatory Strengths (R) in cgs (10**-40 erg-esu-cm/Gauss)
       state          XX          YY          ZZ     R(length)
         1        -7.4758     12.4195     -3.7748      0.3896
         2        -0.0051     -0.6065      0.5602     -0.0171
         3         3.1170      1.7980     -0.4136      1.5004
  1/2[<0|del|b>*<b|r|0> + (<0|r|b>*<b|del|0>)*] (Au)
       state          X           Y           Z        Dip. S.   Osc.(frdel)
         1        -0.1598     -0.0171     -0.0006      0.1774      0.1183
         2         0.0000      0.0000      0.0000      0.0000      0.0000
         3         0.0000      0.0000     -0.0002      0.0002      0.0001

 Excitation energies and oscillator strengths:
 
 Excited State   1:      Singlet-A      3.8629 eV  320.96 nm  f=0.1426  <S**2>=0.000
      78 -> 79         0.68722
 This state for optimization and/or second-order correction.
 Total Energy, E(TD-HF/TD-KS) =  -1103.98460792    
 Copying the excited state density for this state as the 1-particle RhoCI density.
 
 Excited State   2:      Singlet-A      4.1455 eV  299.08 nm  f=0.0000  <S**2>=0.000
      73 -> 79         0.15891
      77 -> 79         0.68424
 
 Excited State   3:      Singlet-A      4.3502 eV  285.01 nm  f=0.0001  <S**2>=0.000
      73 -> 79         0.66171
      74 -> 79        -0.15724
      77 -> 79        -0.16554
 SavETr:  write IOETrn=   770 NScale= 10 NData=  16 NLR=1 NState=    3 LETran=      62.

 **********************************************************************

            Population analysis using the SCF density.

 **********************************************************************

 Orbital symmetries:
       Occupied  (A) (A) (A) (A) (A) (A) (A) (A) (A) (A) (A) (A)
                 (A) (A) (A) (A) (A) (A) (A) (A) (A) (A) (A) (A)
                 (A) (A) (A) (A) (A) (A) (A) (A) (A) (A) (A) (A)
                 (A) (A) (A) (A) (A) (A) (A) (A) (A) (A) (A) (A)
                 (A) (A) (A) (A) (A) (A) (A) (A) (A) (A) (A) (A)
                 (A) (A) (A) (A) (A) (A) (A) (A) (A) (A) (A) (A)
                 (A) (A) (A) (A) (A) (A)
       Virtual   (A) (A) (A) (A) (A) (A) (A) (A) (A) (A) (A) (A)
                 (A) (A) (A) (A) (A) (A) (A) (A) (A) (A) (A) (A)
                 (A) (A) (A) (A) (A) (A) (A) (A) (A) (A) (A) (A)
                 (A) (A) (A) (A) (A) (A) (A) (A) (A) (A) (A) (A)
                 (A) (A) (A) (A) (A) (A) (A) (A) (A) (A) (A) (A)
                 (A) (A) (A) (A) (A) (A) (A) (A) (A) (A) (A) (A)
                 (A) (A) (A) (A) (A) (A) (A) (A) (A) (A) (A) (A)
                 (A) (A) (A) (A) (A) (A) (A) (A) (A) (A) (A) (A)
                 (A) (A) (A) (A) (A) (A) (A) (A) (A) (A) (A) (A)
                 (A) (A) (A) (A) (A) (A) (A) (A) (A) (A) (A) (A)
                 (A) (A) (A) (A) (A) (A) (A) (A) (A) (A) (A) (A)
                 (A) (A) (A) (A) (A) (A) (A) (A) (A) (A) (A) (A)
                 (A) (A) (A) (A) (A) (A) (A) (A) (A) (A) (A) (A)
                 (A) (A) (A) (A) (A) (A) (A) (A) (A) (A) (A) (A)
                 (A) (A) (A) (A) (A) (A) (A) (A) (A) (A) (A) (A)
                 (A) (A) (A) (A) (A) (A) (A) (A) (A) (A) (A) (A)
                 (A) (A) (A) (A) (A) (A) (A) (A) (A) (A) (A) (A)
                 (A) (A) (A) (A) (A) (A) (A) (A) (A) (A) (A) (A)
                 (A) (A) (A) (A) (A) (A) (A) (A) (A) (A) (A) (A)
                 (A) (A) (A) (A) (A) (A) (A) (A) (A) (A)
 The electronic state is 1-A.
 Alpha  occ. eigenvalues --  -19.21910 -19.17790 -19.17685 -19.17275 -19.17113
 Alpha  occ. eigenvalues --  -19.15803 -19.12859 -10.29542 -10.28157 -10.27794
 Alpha  occ. eigenvalues --  -10.27591 -10.27329 -10.26916 -10.26538 -10.26417
 Alpha  occ. eigenvalues --  -10.21289 -10.21271 -10.20319 -10.19892 -10.19767
 Alpha  occ. eigenvalues --  -10.19238 -10.19226  -1.14290  -1.12059  -1.10246
 Alpha  occ. eigenvalues --   -1.09768  -1.08875  -1.08717  -1.07107  -0.89852
 Alpha  occ. eigenvalues --   -0.88803  -0.83762  -0.80537  -0.77894  -0.77572
 Alpha  occ. eigenvalues --   -0.76613  -0.70157  -0.67906  -0.65242  -0.64957
 Alpha  occ. eigenvalues --   -0.63922  -0.61424  -0.61123  -0.59738  -0.58250
 Alpha  occ. eigenvalues --   -0.55499  -0.53403  -0.52269  -0.51904  -0.50772
 Alpha  occ. eigenvalues --   -0.49908  -0.48565  -0.46857  -0.46347  -0.45669
 Alpha  occ. eigenvalues --   -0.44963  -0.44191  -0.43808  -0.42986  -0.42499
 Alpha  occ. eigenvalues --   -0.42173  -0.41065  -0.40967  -0.40113  -0.39720
 Alpha  occ. eigenvalues --   -0.39043  -0.38530  -0.38201  -0.36867  -0.36085
 Alpha  occ. eigenvalues --   -0.35742  -0.32925  -0.28357  -0.26881  -0.26786
 Alpha  occ. eigenvalues --   -0.25859  -0.24503  -0.23401
 Alpha virt. eigenvalues --   -0.07069  -0.03079  -0.02645  -0.01875  -0.00273
 Alpha virt. eigenvalues --    0.00158   0.03614   0.04055   0.06518   0.07625
 Alpha virt. eigenvalues --    0.07685   0.08474   0.08518   0.09876   0.10348
 Alpha virt. eigenvalues --    0.10745   0.11998   0.14224   0.15814   0.16455
 Alpha virt. eigenvalues --    0.17012   0.19155   0.21521   0.21862   0.22360
 Alpha virt. eigenvalues --    0.24087   0.24722   0.25990   0.27792   0.28075
 Alpha virt. eigenvalues --    0.28979   0.30219   0.31784   0.32288   0.33221
 Alpha virt. eigenvalues --    0.33626   0.33755   0.33945   0.34929   0.35674
 Alpha virt. eigenvalues --    0.36520   0.36668   0.37561   0.37819   0.39048
 Alpha virt. eigenvalues --    0.39808   0.40184   0.40646   0.40885   0.41344
 Alpha virt. eigenvalues --    0.41851   0.42791   0.43191   0.43339   0.43690
 Alpha virt. eigenvalues --    0.44291   0.44711   0.44829   0.45939   0.47206
 Alpha virt. eigenvalues --    0.47421   0.48312   0.48910   0.49880   0.50372
 Alpha virt. eigenvalues --    0.51301   0.51417   0.52071   0.53535   0.53939
 Alpha virt. eigenvalues --    0.55928   0.57587   0.58599   0.59900   0.61304
 Alpha virt. eigenvalues --    0.62016   0.62551   0.62862   0.63585   0.63913
 Alpha virt. eigenvalues --    0.64649   0.65195   0.66375   0.67218   0.68088
 Alpha virt. eigenvalues --    0.69057   0.70101   0.73567   0.73923   0.74906
 Alpha virt. eigenvalues --    0.75950   0.76906   0.77767   0.79212   0.79817
 Alpha virt. eigenvalues --    0.81305   0.82239   0.82750   0.84197   0.85072
 Alpha virt. eigenvalues --    0.85380   0.85597   0.87089   0.87324   0.88044
 Alpha virt. eigenvalues --    0.88444   0.89763   0.90339   0.91018   0.91904
 Alpha virt. eigenvalues --    0.92708   0.93276   0.94007   0.95002   0.98890
 Alpha virt. eigenvalues --    0.99625   1.00486   1.02556   1.02684   1.03437
 Alpha virt. eigenvalues --    1.05890   1.07200   1.09659   1.10597   1.12032
 Alpha virt. eigenvalues --    1.15950   1.17613   1.18103   1.20171   1.23827
 Alpha virt. eigenvalues --    1.24894   1.30145   1.52625   1.58282   1.64539
 Alpha virt. eigenvalues --    1.65892   1.69802   1.71771   1.74076   1.78611
 Alpha virt. eigenvalues --    2.05038   2.15943   2.22057   2.24655   2.26551
 Alpha virt. eigenvalues --    2.29387   2.31738   2.33119   2.37226   2.44822
 Alpha virt. eigenvalues --    2.45763   2.48722   2.49595   2.51754   2.53082
 Alpha virt. eigenvalues --    2.53951   2.58095   2.59494   2.60760   2.62218
 Alpha virt. eigenvalues --    2.63187   2.65292   2.66839   2.68441   2.70311
 Alpha virt. eigenvalues --    2.72475   2.73183   2.79350   2.81525   2.82259
 Alpha virt. eigenvalues --    2.85158   2.86935   2.88132   2.90076   2.90339
 Alpha virt. eigenvalues --    2.93870   2.99076   3.00728   3.04366   3.06105
 Alpha virt. eigenvalues --    3.06829   3.09118   3.10155   3.12584   3.15070
 Alpha virt. eigenvalues --    3.15728   3.16580   3.20001   3.22208   3.23225
 Alpha virt. eigenvalues --    3.23337   3.27933   3.30471   3.43064   3.51082
 Alpha virt. eigenvalues --    4.76031   4.76116   4.77251   4.78340   4.78817
 Alpha virt. eigenvalues --    4.81763   4.82576   4.86459   4.86917   4.87444
 Alpha virt. eigenvalues --    4.89044   4.91152   4.95891   4.97636   5.01376
 Alpha virt. eigenvalues --    5.02328   5.03616   5.05231   5.11704   5.14921
 Alpha virt. eigenvalues --    5.27257  23.07731  23.12221  23.25871  23.33570
 Alpha virt. eigenvalues --   23.34314  23.35369  23.38412  23.48937  23.60381
 Alpha virt. eigenvalues --   23.63232  23.63699  23.65286  23.67608  23.83584
 Alpha virt. eigenvalues --   23.85624  49.81813  49.83180  49.85102  49.86334
 Alpha virt. eigenvalues --   49.86801  49.88100  49.90832
          Condensed to atoms (all electrons):
               1          2          3          4          5          6
     1  O    8.232381   0.001240  -0.000013   0.000061  -0.000011   0.000000
     2  O    0.001240   8.201693   0.000000   0.004708   0.000000   0.000000
     3  O   -0.000013   0.000000   8.268978  -0.035697  -0.000017   0.000000
     4  O    0.000061   0.004708  -0.035697   8.031704   0.000000   0.000000
     5  O   -0.000011   0.000000  -0.000017   0.000000   8.235241   0.000000
     6  O    0.000000   0.000000   0.000000   0.000000   0.000000   8.250288
     7  O    0.000000   0.000000   0.000000   0.000000   0.000000  -0.013133
     8  C   -0.087356   0.002743  -0.089251  -0.157167  -0.000873   0.000000
     9  C    0.257082   0.001582   0.002888   0.005629   0.006777   0.000000
    10  C    0.273021  -0.117918  -0.000009   0.006233  -0.000001  -0.000192
    11  C   -0.089742  -0.005869   0.000000  -0.000045   0.000000   0.004729
    12  C   -0.063340   0.315555  -0.000513  -0.104914   0.000000  -0.000006
    13  C   -0.008318  -0.060110  -0.018718   0.633848  -0.000011   0.000000
    14  C    0.002928  -0.000137   0.298960   0.004619   0.014181   0.000000
    15  C   -0.035498   0.000008   0.000632   0.000177  -0.057594   0.000000
    16  C    0.004865   0.000000   0.004433  -0.000106   0.251880   0.000000
    17  C    0.005051  -0.000866   0.000000   0.000001   0.000000  -0.049538
    18  C    0.000653   0.000001  -0.057450   0.001247  -0.088733   0.000000
    19  C    0.005812  -0.000962   0.000000   0.000001   0.000000   0.000700
    20  C    0.000119  -0.000044   0.000000   0.000000   0.000000   0.235114
    21  C    0.000168  -0.000059   0.000000   0.000000   0.000000   0.007138
    22  C   -0.000001   0.000039   0.000000   0.000000   0.000000  -0.095760
    23  H    0.002987  -0.000001   0.000014   0.000006   0.001215   0.000000
    24  H    0.000750   0.000556   0.000000   0.000003   0.000000   0.002304
    25  H    0.000013   0.000000   0.004194   0.000069  -0.006766   0.000000
    26  H    0.000881   0.000562   0.000000   0.000003   0.000000   0.000013
    27  H    0.000001   0.000001   0.000000   0.000000   0.000000  -0.000101
    28  H    0.000021   0.261179   0.000000  -0.000713   0.000000   0.000005
    29  H    0.000019  -0.000035   0.254612   0.061608   0.000006   0.000000
    30  H    0.000003   0.000000  -0.000035   0.000000   0.268348   0.000000
    31  H    0.000000   0.000000   0.000000   0.000000   0.000000   0.258443
    32  H    0.000000   0.000000   0.000000   0.000000   0.000000   0.011164
               7          8          9         10         11         12
     1  O    0.000000  -0.087356   0.257082   0.273021  -0.089742  -0.063340
     2  O    0.000000   0.002743   0.001582  -0.117918  -0.005869   0.315555
     3  O    0.000000  -0.089251   0.002888  -0.000009   0.000000  -0.000513
     4  O    0.000000  -0.157167   0.005629   0.006233  -0.000045  -0.104914
     5  O    0.000000  -0.000873   0.006777  -0.000001   0.000000   0.000000
     6  O   -0.013133   0.000000   0.000000  -0.000192   0.004729  -0.000006
     7  O    8.245395   0.000000   0.000000  -0.000006  -0.000642   0.000000
     8  C    0.000000   7.040089   0.051022   0.123103   0.005969  -0.328398
     9  C    0.000000   0.051022   5.021016  -0.122158  -0.000580   0.048492
    10  C   -0.000006   0.123103  -0.122158   5.727435   0.244617   0.029008
    11  C   -0.000642   0.005969  -0.000580   0.244617   5.485358  -0.111710
    12  C    0.000000  -0.328398   0.048492   0.029008  -0.111710   5.983389
    13  C    0.000000   0.000485   0.030041  -0.236497   0.008272  -0.008840
    14  C    0.000000  -0.093434  -0.027090   0.012024   0.000118   0.019903
    15  C    0.000000  -0.115304   0.460615  -0.003803  -0.000414   0.005560
    16  C    0.000000  -0.020652  -0.048803   0.000250   0.000037  -0.000329
    17  C    0.009092   0.000066   0.000497  -0.051281   0.416719   0.001153
    18  C    0.000000  -0.143392  -0.003680   0.000213  -0.000001  -0.000849
    19  C    0.006163   0.000052   0.000464  -0.044406   0.440307  -0.003133
    20  C   -0.094205   0.000003   0.000003   0.008672  -0.020378  -0.000495
    21  C   -0.056831   0.000000   0.000013   0.007674  -0.058292  -0.000651
    22  C    0.241605   0.000000   0.000002   0.003762  -0.026935   0.000257
    23  H    0.000000   0.011944  -0.033379   0.000148  -0.000179   0.000296
    24  H   -0.000087   0.000053  -0.000038  -0.004725  -0.041964   0.000916
    25  H    0.000000   0.018834  -0.000245  -0.000019   0.000000   0.000027
    26  H   -0.000127   0.000032  -0.000021  -0.004334  -0.052648   0.000602
    27  H    0.001891   0.000000  -0.000001  -0.000631   0.008497  -0.000016
    28  H    0.000001  -0.000824   0.000152  -0.014416   0.010872  -0.027018
    29  H    0.000000   0.006931   0.001871  -0.000464   0.000008   0.003026
    30  H    0.000000   0.000118  -0.000485   0.000000   0.000000   0.000000
    31  H    0.011236   0.000000   0.000000   0.000008   0.000059  -0.000005
    32  H    0.258366   0.000000   0.000000   0.000012  -0.000228   0.000001
              13         14         15         16         17         18
     1  O   -0.008318   0.002928  -0.035498   0.004865   0.005051   0.000653
     2  O   -0.060110  -0.000137   0.000008   0.000000  -0.000866   0.000001
     3  O   -0.018718   0.298960   0.000632   0.004433   0.000000  -0.057450
     4  O    0.633848   0.004619   0.000177  -0.000106   0.000001   0.001247
     5  O   -0.000011   0.014181  -0.057594   0.251880   0.000000  -0.088733
     6  O    0.000000   0.000000   0.000000   0.000000  -0.049538   0.000000
     7  O    0.000000   0.000000   0.000000   0.000000   0.009092   0.000000
     8  C    0.000485  -0.093434  -0.115304  -0.020652   0.000066  -0.143392
     9  C    0.030041  -0.027090   0.460615  -0.048803   0.000497  -0.003680
    10  C   -0.236497   0.012024  -0.003803   0.000250  -0.051281   0.000213
    11  C    0.008272   0.000118  -0.000414   0.000037   0.416719  -0.000001
    12  C   -0.008840   0.019903   0.005560  -0.000329   0.001153  -0.000849
    13  C    5.396871  -0.099627   0.015347   0.001126  -0.000218   0.013429
    14  C   -0.099627   5.348124  -0.023802   0.028053   0.000000   0.244251
    15  C    0.015347  -0.023802   5.286844   0.454235  -0.000002  -0.136221
    16  C    0.001126   0.028053   0.454235   4.817550  -0.000001   0.314734
    17  C   -0.000218   0.000000  -0.000002  -0.000001   5.221756   0.000000
    18  C    0.013429   0.244251  -0.136221   0.314734   0.000000   5.721612
    19  C   -0.000110   0.000000   0.000001  -0.000001  -0.075976   0.000000
    20  C    0.000005   0.000000  -0.000001   0.000000   0.286377   0.000000
    21  C    0.000008   0.000000  -0.000001   0.000000  -0.006517   0.000000
    22  C   -0.000002   0.000000   0.000000   0.000000  -0.086518   0.000000
    23  H   -0.000202  -0.001787   0.350106  -0.033590   0.000015   0.010328
    24  H   -0.000075   0.000001   0.000006   0.000000   0.365139   0.000000
    25  H   -0.000146  -0.013932   0.005659  -0.057928   0.000000   0.349601
    26  H   -0.000030   0.000000   0.000001   0.000000   0.006793   0.000000
    27  H    0.000000   0.000000   0.000000   0.000000  -0.001033   0.000000
    28  H    0.008046   0.000020   0.000004   0.000000   0.000813  -0.000001
    29  H   -0.010130  -0.051055   0.000050  -0.000120   0.000000   0.000073
    30  H    0.000003   0.000994   0.006430  -0.050173   0.000000   0.004149
    31  H    0.000000   0.000000   0.000000   0.000000   0.007460   0.000000
    32  H    0.000000   0.000000   0.000000   0.000000   0.002247   0.000000
              19         20         21         22         23         24
     1  O    0.005812   0.000119   0.000168  -0.000001   0.002987   0.000750
     2  O   -0.000962  -0.000044  -0.000059   0.000039  -0.000001   0.000556
     3  O    0.000000   0.000000   0.000000   0.000000   0.000014   0.000000
     4  O    0.000001   0.000000   0.000000   0.000000   0.000006   0.000003
     5  O    0.000000   0.000000   0.000000   0.000000   0.001215   0.000000
     6  O    0.000700   0.235114   0.007138  -0.095760   0.000000   0.002304
     7  O    0.006163  -0.094205  -0.056831   0.241605   0.000000  -0.000087
     8  C    0.000052   0.000003   0.000000   0.000000   0.011944   0.000053
     9  C    0.000464   0.000003   0.000013   0.000002  -0.033379  -0.000038
    10  C   -0.044406   0.008672   0.007674   0.003762   0.000148  -0.004725
    11  C    0.440307  -0.020378  -0.058292  -0.026935  -0.000179  -0.041964
    12  C   -0.003133  -0.000495  -0.000651   0.000257   0.000296   0.000916
    13  C   -0.000110   0.000005   0.000008  -0.000002  -0.000202  -0.000075
    14  C    0.000000   0.000000   0.000000   0.000000  -0.001787   0.000001
    15  C    0.000001  -0.000001  -0.000001   0.000000   0.350106   0.000006
    16  C   -0.000001   0.000000   0.000000   0.000000  -0.033590   0.000000
    17  C   -0.075976   0.286377  -0.006517  -0.086518   0.000015   0.365139
    18  C    0.000000   0.000000   0.000000   0.000000   0.010328   0.000000
    19  C    4.977768  -0.046332   0.488032  -0.054781   0.000017   0.006464
    20  C   -0.046332   5.491677  -0.066120   0.062010  -0.000001  -0.029112
    21  C    0.488032  -0.066120   5.192095   0.307348  -0.000001  -0.001221
    22  C   -0.054781   0.062010   0.307348   5.480766   0.000000   0.010927
    23  H    0.000017  -0.000001  -0.000001   0.000000   0.498156   0.000006
    24  H    0.006464  -0.029112  -0.001221   0.010927   0.000006   0.494881
    25  H    0.000000   0.000000   0.000000   0.000000  -0.000265   0.000000
    26  H    0.390666  -0.000611  -0.036258   0.009041   0.000006  -0.000288
    27  H   -0.036345   0.011108   0.369224  -0.040798   0.000000   0.000042
    28  H    0.001485  -0.000184  -0.000073  -0.000191   0.000001  -0.000050
    29  H    0.000000   0.000000   0.000000   0.000000  -0.000006   0.000000
    30  H    0.000000   0.000000   0.000000   0.000000  -0.000304   0.000000
    31  H   -0.000311  -0.054812   0.002250  -0.003743   0.000000  -0.000597
    32  H   -0.000002  -0.003414   0.007646  -0.055139   0.000000  -0.000044
              25         26         27         28         29         30
     1  O    0.000013   0.000881   0.000001   0.000021   0.000019   0.000003
     2  O    0.000000   0.000562   0.000001   0.261179  -0.000035   0.000000
     3  O    0.004194   0.000000   0.000000   0.000000   0.254612  -0.000035
     4  O    0.000069   0.000003   0.000000  -0.000713   0.061608   0.000000
     5  O   -0.006766   0.000000   0.000000   0.000000   0.000006   0.268348
     6  O    0.000000   0.000013  -0.000101   0.000005   0.000000   0.000000
     7  O    0.000000  -0.000127   0.001891   0.000001   0.000000   0.000000
     8  C    0.018834   0.000032   0.000000  -0.000824   0.006931   0.000118
     9  C   -0.000245  -0.000021  -0.000001   0.000152   0.001871  -0.000485
    10  C   -0.000019  -0.004334  -0.000631  -0.014416  -0.000464   0.000000
    11  C    0.000000  -0.052648   0.008497   0.010872   0.000008   0.000000
    12  C    0.000027   0.000602  -0.000016  -0.027018   0.003026   0.000000
    13  C   -0.000146  -0.000030   0.000000   0.008046  -0.010130   0.000003
    14  C   -0.013932   0.000000   0.000000   0.000020  -0.051055   0.000994
    15  C    0.005659   0.000001   0.000000   0.000004   0.000050   0.006430
    16  C   -0.057928   0.000000   0.000000   0.000000  -0.000120  -0.050173
    17  C    0.000000   0.006793  -0.001033   0.000813   0.000000   0.000000
    18  C    0.349601   0.000000   0.000000  -0.000001   0.000073   0.004149
    19  C    0.000000   0.390666  -0.036345   0.001485   0.000000   0.000000
    20  C    0.000000  -0.000611   0.011108  -0.000184   0.000000   0.000000
    21  C    0.000000  -0.036258   0.369224  -0.000073   0.000000   0.000000
    22  C    0.000000   0.009041  -0.040798  -0.000191   0.000000   0.000000
    23  H   -0.000265   0.000006   0.000000   0.000001  -0.000006  -0.000304
    24  H    0.000000  -0.000288   0.000042  -0.000050   0.000000   0.000000
    25  H    0.504256   0.000000   0.000000   0.000000   0.000322   0.003667
    26  H    0.000000   0.505809  -0.007481  -0.000012   0.000000   0.000000
    27  H    0.000000  -0.007481   0.507989  -0.000009   0.000000   0.000000
    28  H    0.000000  -0.000012  -0.000009   0.351722   0.000012   0.000000
    29  H    0.000322   0.000000   0.000000   0.000012   0.333881   0.000000
    30  H    0.003667   0.000000   0.000000   0.000000   0.000000   0.352892
    31  H    0.000000  -0.000002  -0.000024   0.000006   0.000000   0.000000
    32  H    0.000000   0.000020  -0.000573  -0.000002   0.000000   0.000000
              31         32
     1  O    0.000000   0.000000
     2  O    0.000000   0.000000
     3  O    0.000000   0.000000
     4  O    0.000000   0.000000
     5  O    0.000000   0.000000
     6  O    0.258443   0.011164
     7  O    0.011236   0.258366
     8  C    0.000000   0.000000
     9  C    0.000000   0.000000
    10  C    0.000008   0.000012
    11  C    0.000059  -0.000228
    12  C   -0.000005   0.000001
    13  C    0.000000   0.000000
    14  C    0.000000   0.000000
    15  C    0.000000   0.000000
    16  C    0.000000   0.000000
    17  C    0.007460   0.002247
    18  C    0.000000   0.000000
    19  C   -0.000311  -0.000002
    20  C   -0.054812  -0.003414
    21  C    0.002250   0.007646
    22  C   -0.003743  -0.055139
    23  H    0.000000   0.000000
    24  H   -0.000597  -0.000044
    25  H    0.000000   0.000000
    26  H   -0.000002   0.000020
    27  H   -0.000024  -0.000573
    28  H    0.000006  -0.000002
    29  H    0.000000   0.000000
    30  H    0.000000   0.000000
    31  H    0.398494  -0.002836
    32  H   -0.002836   0.398012
 Mulliken charges:
               1
     1  O   -0.503777
     2  O   -0.603866
     3  O   -0.633007
     4  O   -0.451273
     5  O   -0.623645
     6  O   -0.611169
     7  O   -0.608718
     8  C   -0.224793
     9  C    0.348333
    10  C    0.164680
    11  C   -0.215935
    12  C    0.242029
    13  C    0.335551
    14  C    0.336689
    15  C   -0.213036
    16  C    0.334542
    17  C   -0.051228
    18  C   -0.229964
    19  C   -0.055576
    20  C    0.220623
    21  C   -0.155570
    22  C    0.248109
    23  H    0.194469
    24  H    0.196153
    25  H    0.192658
    26  H    0.187382
    27  H    0.188257
    28  H    0.409154
    29  H    0.399390
    30  H    0.414392
    31  H    0.384375
    32  H    0.384770
 Sum of Mulliken charges =   0.00000
 Mulliken charges with hydrogens summed into heavy atoms:
               1
     1  O   -0.503777
     2  O   -0.194712
     3  O   -0.233617
     4  O   -0.451273
     5  O   -0.209253
     6  O   -0.226794
     7  O   -0.223948
     8  C   -0.224793
     9  C    0.348333
    10  C    0.164680
    11  C   -0.215935
    12  C    0.242029
    13  C    0.335551
    14  C    0.336689
    15  C   -0.018567
    16  C    0.334542
    17  C    0.144924
    18  C   -0.037306
    19  C    0.131807
    20  C    0.220623
    21  C    0.032687
    22  C    0.248109
 Electronic spatial extent (au):  <R**2>=           8307.7026
 Charge=              0.0000 electrons
 Dipole moment (field-independent basis, Debye):
    X=              5.2310    Y=             -4.0492    Z=              0.1353  Tot=              6.6165
 Quadrupole moment (field-independent basis, Debye-Ang):
   XX=            -85.9578   YY=           -146.4700   ZZ=           -125.2751
   XY=             12.0163   XZ=              6.6056   YZ=             -1.2937
 Traceless Quadrupole moment (field-independent basis, Debye-Ang):
   XX=             33.2765   YY=            -27.2357   ZZ=             -6.0408
   XY=             12.0163   XZ=              6.6056   YZ=             -1.2937
 Octapole moment (field-independent basis, Debye-Ang**2):
  XXX=             89.8124  YYY=            -31.8482  ZZZ=            -13.6752  XYY=             36.8713
  XXY=           -102.5717  XXZ=             74.0693  XZZ=              9.7013  YZZ=              7.9600
  YYZ=              3.7227  XYZ=             -1.3326
 Hexadecapole moment (field-independent basis, Debye-Ang**3):
 XXXX=          -6424.5097 YYYY=          -1928.1629 ZZZZ=           -534.6195 XXXY=            316.2165
 XXXZ=            563.5941 YYYX=            -24.5427 YYYZ=             -7.3383 ZZZX=            -48.0439
 ZZZY=              8.9842 XXYY=          -1641.8301 XXZZ=          -1520.2822 YYZZ=           -381.7107
 XXYZ=            -64.0709 YYXZ=             13.5175 ZZXY=              1.2299
 N-N= 1.715681997274D+03 E-N=-6.015861600969D+03  KE= 1.101502114195D+03
 1|1|UNPC-DESKTOP-MPR8V3N|SP|RB3LYP TD-FC|6-311G|C15H10O7|LENOVO|05-Sep
 -2025|0||# td b3lyp/6-311g scrf=(iefpcm,solvent=dmso) geom=connectivit
 y||5280343||0,1|O,0,-0.3256,-0.8658,-0.1246|O,0,0.732,2.665,-0.0692|O,
 0,-4.4111,1.7247,0.169|O,0,-2.0405,2.8247,0.0849|O,0,-4.5541,-3.0185,0
 .0059|O,0,4.726,-0.5543,2.0391|O,0,5.9621,-0.7455,-0.4423|C,0,-2.3363,
 0.4858,0.0234|C,0,-1.6894,-0.7456,-0.0524|C,0,0.4417,0.2883,-0.1097|C,
 0,1.888,0.018,-0.1934|C,0,-0.0582,1.536,-0.0489|C,0,-1.5283,1.7149,0.0
 259|C,0,-3.7304,0.5474,0.0939|C,0,-2.4335,-1.9257,-0.0588|C,0,-3.8256,
 -1.8685,0.0117|C,0,2.6365,-0.1435,0.9728|C,0,-4.4724,-0.6343,0.088|C,0
 ,2.5093,-0.0766,-1.4389|C,0,4.0054,-0.3998,0.8936|C,0,3.8783,-0.3325,-
 1.5181|C,0,4.6263,-0.4943,-0.3518|H,0,-1.9319,-2.8883,-0.1184|H,0,2.16
 02,-0.0715,1.9482|H,0,-5.5576,-0.588,0.1428|H,0,1.9395,0.0465,-2.3567|
 H,0,4.356,-0.4053,-2.4914|H,0,1.6675,2.4118,-0.1228|H,0,-3.7963,2.4741
 ,0.1701|H,0,-5.4988,-2.7937,0.0605|H,0,5.6637,-0.3751,1.8626|H,0,6.271
 2,-1.17,0.3741||Version=IA32W-G09RevD.01|State=1-A|HF=-1104.1265666|RM
 SD=3.006e-009|PG=C01 [X(C15H10O7)]||@


 EDUCATION IS NOT TRAINING BUT RATHER THE PROCESS THAT EQUIPS YOU TO
 ENTERTAIN YOURSELF, A FRIEND, OR AN IDEA.  -- WALLACE STERLING
 Job cpu time:       0 days  0 hours 22 minutes  1.0 seconds.
 File lengths (MBytes):  RWF=    538 Int=      0 D2E=      0 Chk=     17 Scr=      1
 Normal termination of Gaussian 09 at Fri Sep 05 13:06:50 2025.
