# Supplementary material for: Phytochemical profiling of Vitex negundo seeds via UHPLC-QTOF-MS/MS analyses with antimicrobial evaluation and in silico targeting of DNA Gyrase B and Secreted Aspartic Proteinase 2 (SAP2)
Source: PLoS One. 2026 Mar 13;21(3):e0343965. doi: 10.1371/journal.pone.0343965 (PMC12987476; doi:10.1371/journal.pone.0343965)
Supplement: S11 Data — (ZIP) [file pone.0343965.s012.zip › PONE-D-25-51583/Vitex Raw material/DFT Vitex all data/UV C16/QUERCITIN 16_uvvis.txt]

# UV-Vis (C16)
# X-Axis:  Wavelength (nm)
# Y-Axis:  &epsilon;
# Y-Axis2: Oscillator Strength

# Peak information
#                  X                   Y                  Y2
#     320.9600000000        0.1426000000   303158.5876911916
#     299.0800000000        0.0000000000        0.0000000000
#     285.0100000000        0.0001000000      212.5936800078

# Spectra
#                  X                   Y               DY/DX
      100.0000000000        0.0000000000        0.0000000000
      100.8000000000        0.0000000000        0.0000000000
      101.6000000000        0.0000000000        0.0000000000
      102.4000000000        0.0000000000        0.0000000000
      103.2000000000        0.0000000000        0.0000000000
      104.0000000000        0.0000000000        0.0000000000
      104.8000000000        0.0000000000        0.0000000000
      105.6000000000        0.0000000000        0.0000000000
      106.4000000000        0.0000000000        0.0000000000
      107.2000000000        0.0000000000        0.0000000000
      108.0000000000        0.0000000000        0.0000000000
      108.8000000000        0.0000000000        0.0000000000
      109.6000000000        0.0000000000        0.0000000000
      110.4000000000        0.0000000000        0.0000000000
      111.2000000000        0.0000000000        0.0000000000
      112.0000000000        0.0000000000        0.0000000000
      112.8000000000        0.0000000000        0.0000000000
      113.6000000000        0.0000000000        0.0000000000
      114.4000000000        0.0000000000        0.0000000000
      115.2000000000        0.0000000000        0.0000000000
      116.0000000000        0.0000000000        0.0000000000
      116.8000000000        0.0000000000        0.0000000000
      117.6000000000        0.0000000000        0.0000000000
      118.4000000000        0.0000000000        0.0000000000
      119.2000000000        0.0000000000        0.0000000000
      120.0000000000        0.0000000000        0.0000000000
      120.8000000000        0.0000000000        0.0000000000
      121.6000000000        0.0000000000        0.0000000000
      122.4000000000        0.0000000000        0.0000000000
      123.2000000000        0.0000000000        0.0000000000
      124.0000000000        0.0000000000        0.0000000000
      124.8000000000        0.0000000000        0.0000000000
      125.6000000000        0.0000000000        0.0000000000
      126.4000000000        0.0000000000        0.0000000000
      127.2000000000        0.0000000000        0.0000000000
      128.0000000000        0.0000000000        0.0000000000
      128.8000000000        0.0000000000        0.0000000000
      129.6000000000        0.0000000000        0.0000000000
      130.4000000000        0.0000000000        0.0000000000
      131.2000000000        0.0000000000        0.0000000000
      132.0000000000        0.0000000000        0.0000000000
      132.8000000000        0.0000000000        0.0000000000
      133.6000000000        0.0000000000        0.0000000000
      134.4000000000        0.0000000000        0.0000000000
      135.2000000000        0.0000000000        0.0000000000
      136.0000000000        0.0000000000        0.0000000000
      136.8000000000        0.0000000000        0.0000000000
      137.6000000000        0.0000000000        0.0000000000
      138.4000000000        0.0000000000        0.0000000000
      139.2000000000        0.0000000000        0.0000000000
      140.0000000000        0.0000000000        0.0000000000
      140.8000000000        0.0000000000        0.0000000000
      141.6000000000        0.0000000000        0.0000000000
      142.4000000000        0.0000000000        0.0000000000
      143.2000000000        0.0000000000        0.0000000000
      144.0000000000        0.0000000000        0.0000000000
      144.8000000000        0.0000000000        0.0000000000
      145.6000000000        0.0000000000        0.0000000000
      146.4000000000        0.0000000000        0.0000000000
      147.2000000000        0.0000000000        0.0000000000
      148.0000000000        0.0000000000        0.0000000000
      148.8000000000        0.0000000000        0.0000000000
      149.6000000000        0.0000000000        0.0000000000
      150.4000000000        0.0000000000        0.0000000000
      151.2000000000        0.0000000000        0.0000000000
      152.0000000000        0.0000000000        0.0000000000
      152.8000000000        0.0000000000        0.0000000000
      153.6000000000        0.0000000000        0.0000000000
      154.4000000000        0.0000000000        0.0000000000
      155.2000000000        0.0000000000        0.0000000000
      156.0000000000        0.0000000000        0.0000000000
      156.8000000000        0.0000000000        0.0000000000
      157.6000000000        0.0000000000        0.0000000000
      158.4000000000        0.0000000000        0.0000000000
      159.2000000000        0.0000000000        0.0000000000
      160.0000000000        0.0000000000        0.0000000000
      160.8000000000        0.0000000000        0.0000000000
      161.6000000000        0.0000000000        0.0000000000
      162.4000000000        0.0000000000        0.0000000000
      163.2000000000        0.0000000000        0.0000000000
      164.0000000000        0.0000000000        0.0000000000
      164.8000000000        0.0000000000        0.0000000000
      165.6000000000        0.0000000000        0.0000000000
      166.4000000000        0.0000000000        0.0000000000
      167.2000000000        0.0000000000        0.0000000000
      168.0000000000        0.0000000000        0.0000000000
      168.8000000000        0.0000000000        0.0000000000
      169.6000000000        0.0000000000        0.0000000000
      170.4000000000        0.0000000000        0.0000000000
      171.2000000000        0.0000000000        0.0000000000
      172.0000000000        0.0000000000        0.0000000000
      172.8000000000        0.0000000000        0.0000000000
      173.6000000000        0.0000000000        0.0000000000
      174.4000000000        0.0000000000        0.0000000000
      175.2000000000        0.0000000000        0.0000000000
      176.0000000000        0.0000000000        0.0000000000
      176.8000000000        0.0000000000        0.0000000000
      177.6000000000        0.0000000000        0.0000000000
      178.4000000000        0.0000000000        0.0000000000
      179.2000000000        0.0000000000        0.0000000000
      180.0000000000        0.0000000000        0.0000000000
      180.8000000000        0.0000000000        0.0000000000
      181.6000000000        0.0000000000        0.0000000000
      182.4000000000        0.0000000000        0.0000000000
      183.2000000000        0.0000000000        0.0000000000
      184.0000000000        0.0000000000        0.0000000000
      184.8000000000        0.0000000000        0.0000000000
      185.6000000000        0.0000000000        0.0000000000
      186.4000000000        0.0000000000        0.0000000000
      187.2000000000        0.0000000000        0.0000000000
      188.0000000000        0.0000000000        0.0000000000
      188.8000000000        0.0000000000        0.0000000000
      189.6000000000        0.0000000000        0.0000000000
      190.4000000000        0.0000000000        0.0000000000
      191.2000000000        0.0000000000        0.0000000000
      192.0000000000        0.0000000000        0.0000000000
      192.8000000000        0.0000000000        0.0000000000
      193.6000000000        0.0000000000        0.0000000000
      194.4000000000        0.0000000000        0.0000000000
      195.2000000000        0.0000000001        0.0000000000
      196.0000000000        0.0000000001        0.0000000000
      196.8000000000        0.0000000002        0.0000000000
      197.6000000000        0.0000000004        0.0000000000
      198.4000000000        0.0000000007        0.0000000000
      199.2000000000        0.0000000012        0.0000000000
      200.0000000000        0.0000000021        0.0000000000
      200.8000000000        0.0000000038        0.0000000000
      201.6000000000        0.0000000065        0.0000000000
      202.4000000000        0.0000000113        0.0000000000
      203.2000000000        0.0000000192        0.0000000000
      204.0000000000        0.0000000324        0.0000000000
      204.8000000000        0.0000000539        0.0000000000
      205.6000000000        0.0000000889        0.0000000000
      206.4000000000        0.0000001450        0.0000000000
      207.2000000000        0.0000002341        0.0000000000
      208.0000000000        0.0000003741        0.0000000000
      208.8000000000        0.0000005922        0.0000000000
      209.6000000000        0.0000009284        0.0000000000
      210.4000000000        0.0000014419        0.0000000000
      211.2000000000        0.0000022191        0.0000000000
      212.0000000000        0.0000033850        0.0000000000
      212.8000000000        0.0000051191        0.0000000000
      213.6000000000        0.0000076767        0.0000000000
      214.4000000000        0.0000114183        0.0000000000
      215.2000000000        0.0000168493        0.0000000000
      216.0000000000        0.0000246731        0.0000000000
      216.8000000000        0.0000358616        0.0000000001
      217.6000000000        0.0000517498        0.0000000002
      218.4000000000        0.0000741604        0.0000000004
      219.2000000000        0.0001055673        0.0000000008
      220.0000000000        0.0001493111        0.0000000016
      220.8000000000        0.0002098806        0.0000000031
      221.6000000000        0.0002932802        0.0000000058
      222.4000000000        0.0004075078        0.0000000109
      223.2000000000        0.0005631756        0.0000000199
      224.0000000000        0.0007743140        0.0000000361
      224.8000000000        0.0010594110        0.0000000643
      225.6000000000        0.0014427524        0.0000001131
      226.4000000000        0.0019561462        0.0000001959
      227.2000000000        0.0026411353        0.0000003348
      228.0000000000        0.0035518285        0.0000005645
      228.8000000000        0.0047585112        0.0000009389
      229.6000000000        0.0063522357        0.0000015413
      230.4000000000        0.0084506325        0.0000024976
      231.2000000000        0.0112052399        0.0000039960
      232.0000000000        0.0148107067        0.0000063137
      232.8000000000        0.0195162922        0.0000098540
      233.6000000000        0.0256401671        0.0000151946
      234.4000000000        0.0335871026        0.0000231530
      235.2000000000        0.0438702341        0.0000348704
      236.0000000000        0.0571376836        0.0000519189
      236.8000000000        0.0742049382        0.0000764367
      237.6000000000        0.0960939895        0.0001112940
      238.4000000000        0.1240803579        0.0001602956
      239.2000000000        0.1597492300        0.0002284216
      240.0000000000        0.2050620493        0.0003221110
      240.8000000000        0.2624349860        0.0004495870
      241.6000000000        0.3348307942        0.0006212280
      242.4000000000        0.4258656104        0.0008499793
      243.2000000000        0.5399322747        0.0011518075
      244.0000000000        0.6823417345        0.0015461937
      244.8000000000        0.8594840355        0.0020566665
      245.6000000000        1.0790102858        0.0027113776
      246.4000000000        1.3500368114        0.0035437314
      247.2000000000        1.6833724835        0.0045930911
      248.0000000000        2.0917698893        0.0059055998
      248.8000000000        2.5902006397        0.0075351814
      249.6000000000        3.1961546498        0.0095448189
      250.4000000000        3.9299626977        0.0120082502
      251.2000000000        4.8151409607        0.0150122758
      252.0000000000        5.8787555571        0.0186599422
      252.8000000000        7.1518043893        0.0230749394
      253.6000000000        8.6696127987        0.0284076467
      254.4000000000       10.4722387300        0.0348433596
      255.2000000000       12.6048822587        0.0426133439
      256.0000000000       15.1182935002        0.0520094761
      256.8000000000       18.0691720980        0.0634033446
      257.6000000000       21.5205507116        0.0772707946
      258.4000000000       25.5421542142        0.0942229876
      259.2000000000       30.2107256916        0.1150451152
      260.0000000000       35.6103098301        0.1407439303
      260.8000000000       41.8324839170        0.1726052358
      261.6000000000       48.9765264767        0.2122623852
      262.4000000000       57.1495135462        0.2617766789
      263.2000000000       66.4663327734        0.3237302867
      264.0000000000       77.0496059143        0.4013319673
      264.8000000000       89.0295109227        0.4985353867
      265.6000000000      102.5434956619        0.6201692549
      266.4000000000      117.7358763387        0.7720778070
      267.2000000000      134.7573150393        0.9612693503
      268.0000000000      153.7641722381        1.1960697113
      268.8000000000      174.9177318268        1.4862764574
      269.6000000000      198.3832980519        1.8433087719
      270.4000000000      224.3291657253        2.2803468727
      271.2000000000      252.9254671515        2.8124539256
      272.0000000000      284.3429013605        3.4566725682
      272.8000000000      318.7513534043        4.2320874936
      273.6000000000      356.3184136309        5.1598450967
      274.4000000000      397.2078089409        6.2631210259
      275.2000000000      441.5777600244        7.5670266646
      276.0000000000      489.5792804209        9.0984461350
      276.8000000000      541.3544349011       10.8857964102
      277.6000000000      597.0345761053       12.9587045579
      278.4000000000      656.7385795479       15.3475980295
      279.2000000000      720.5710979882       18.0832062211
      280.0000000000      788.6208567423       21.1959742472
      280.8000000000      860.9590117641       24.7153928955
      281.6000000000      937.6375922315       28.6692520164
      282.4000000000     1018.6880489396       33.0828280049
      283.2000000000     1104.1199290284       37.9780194659
      284.0000000000     1193.9196964615       43.3724484509
      284.8000000000     1288.0497162510       49.2785476948
      285.6000000000     1386.4474186994       55.7026569055
      286.4000000000     1489.0246579442       62.6441532398
      287.2000000000     1595.6672768667       70.0946424992
      288.0000000000     1706.2348880066       78.0372382024
      288.8000000000     1820.5608775439       86.4459554479
      289.6000000000     1938.4526367152       95.2852453216
      290.4000000000     2059.6920222670      104.5096935158
      291.2000000000     2184.0360447576      114.0639038208
      292.0000000000     2311.2177807458      123.8825832975
      292.8000000000     2440.9475021983      133.8908413149
      293.6000000000     2572.9140138403      144.0047093891
      294.4000000000     2706.7861867172      154.1318830267
      295.2000000000     2842.2146739504      164.1726807527
      296.0000000000     2978.8337926058      174.0212093752
      296.8000000000     3116.2635537583      183.5667185200
      297.6000000000     3254.1118212713      192.6951217621
      298.4000000000     3391.9765785161      201.2906564784
      299.2000000000     3529.4482812614      209.2376500453
      300.0000000000     3666.1122742589      216.4223563419
      300.8000000000     3801.5512486542      222.7348238440
      301.6000000000     3935.3477172486      228.0707549910
      302.4000000000     4067.0864848246      232.3333160260
      303.2000000000     4196.3570912157      235.4348571870
      304.0000000000     4322.7562055266      237.2985049137
      304.8000000000     4445.8899508821      237.8595905942
      305.6000000000     4565.3761402769      237.0668841927
      306.4000000000     4680.8464054808      234.8836057586
      307.2000000000     4791.9482025195      231.2881931611
      308.0000000000     4898.3466789427      226.2748102481
      308.8000000000     4999.7263899116      219.8535858183
      309.6000000000     5095.7928520281      212.0505801221
      310.4000000000     5186.2739257889      202.9074818882
      311.2000000000     5270.9210195222      192.4810449317
      312.0000000000     5349.5101096507      180.8422790644
      312.8000000000     5421.8425740825      168.0754151566
      313.6000000000     5487.7458374398      154.2766686728
      314.4000000000     5547.0738286770      139.5528297113
      315.2000000000     5599.7072533902      124.0197104680
      316.0000000000     5645.5536847670      107.8004830605
      316.8000000000     5684.5474786489       91.0239417898
      317.6000000000     5716.6495195722       73.8227241853
      318.4000000000     5741.8468059040       56.3315246311
      319.2000000000     5760.1518832916       38.6853330409
      320.0000000000     5771.6021365920       21.0177290491
      320.8000000000     5776.2589512449        3.4592595732
      321.6000000000     5774.2067556858      -13.8640754879
      322.4000000000     5765.5519568864      -30.8322081315
      323.2000000000     5750.4217814415      -47.3322401629
      324.0000000000     5728.9630348173      -63.2595204952
      324.8000000000     5701.3407914292      -78.5185521406
      325.6000000000     5667.7370281459      -93.0237230914
      326.4000000000     5628.3492136258     -106.6998590392
      327.2000000000     5583.3888655888     -119.4825994115
      328.0000000000     5533.0800877302     -131.3186014413
      328.8000000000     5477.6580974958     -142.1655798821
      329.6000000000     5417.3677553743     -151.9921924920
      330.4000000000     5352.4621057400     -160.7777835126
      331.2000000000     5283.2009385945     -168.5119990482
      332.0000000000     5209.8493808370     -175.1942895057
      332.8000000000     5132.6765249383     -180.8333150958
      333.6000000000     5051.9541021176     -185.4462708400
      334.4000000000     4967.9552063367     -189.0581476053
      335.2000000000     4880.9530746333     -191.7009454249
      336.0000000000     4791.2199285329     -193.4128548117
      336.8000000000     4699.0258805085     -194.2374209516
      337.6000000000     4604.6379087028     -194.2227046435
      338.4000000000     4508.3189024039     -193.4204526549
      339.2000000000     4410.3267800712     -191.8852888406
      340.0000000000     4310.9136810463     -189.6739359700
      340.8000000000     4210.3252314642     -186.8444767517
      341.6000000000     4108.7998843017     -183.4556610847
      342.4000000000     4006.5683329644     -179.5662651212
      343.2000000000     3903.8529973224     -175.2345063336
      344.0000000000     3800.8675806653     -170.5175174529
      344.8000000000     3697.8166956476     -165.4708809160
      345.6000000000     3594.8955569469     -160.1482243259
      346.4000000000     3492.2897380529     -154.6008764213
      347.2000000000     3390.1749893470     -148.8775821559
      348.0000000000     3288.7171144145     -143.0242747219
      348.8000000000     3188.0719013592     -137.0839017115
      349.6000000000     3088.3851057534     -131.0963020897
      350.4000000000     2989.7924817606     -125.0981302486
      351.2000000000     2892.4198579041     -119.1228231249
      352.0000000000     2796.3832539273     -113.2006061715
      352.8000000000     2701.7890351865     -107.3585338779
      353.6000000000     2608.7341010505     -101.6205605258
      354.4000000000     2517.3061038266      -96.0076369227
      355.2000000000     2427.5836948095      -90.5378289822
      356.0000000000     2339.6367941415      -85.2264541959
      356.8000000000     2253.5268812817      -80.0862322568
      357.6000000000     2169.3073030045      -75.1274463462
      358.4000000000     2087.0235959854      -70.3581118713
      359.2000000000     2006.7138211754      -65.7841497286
      360.0000000000     1928.4089073193      -61.4095614689
      360.8000000000     1852.1330011323      -57.2366040387
      361.6000000000     1777.9038218097      -53.2659620732
      362.4000000000     1705.7330177118      -49.4969160035
      363.2000000000     1635.6265232288      -45.9275045182
      364.0000000000     1567.5849139977      -42.5546801853
      364.8000000000     1501.6037588028      -39.3744572825
      365.6000000000     1437.6739666531      -36.3820511122
      366.4000000000     1375.7821276855      -33.5720082849
      367.2000000000     1315.9108466902      -30.9383276387
      368.0000000000     1258.0390682051      -28.4745716282
      368.8000000000     1202.1423922588      -26.1739681630
      369.6000000000     1148.1933799805      -24.0295029967
      370.4000000000     1096.1618484152      -22.0340028775
      371.2000000000     1046.0151540035      -20.1802097562
      372.0000000000      997.7184642972      -18.4608464203
      372.8000000000      951.2350175819      -16.8686739791
      373.6000000000      906.5263701771      -15.3965416649
      374.4000000000      863.5526312703      -14.0374294476
      375.2000000000      822.2726852251      -12.7844839754
      376.0000000000      782.6444013734      -11.6310483661
      376.8000000000      744.6248313729      -10.5706863709
      377.6000000000      708.1703942686       -9.5972014278
      378.4000000000      673.2370494497       -8.7046511081
      379.2000000000      639.7804577428       -7.8873574416
      380.0000000000      607.7561309229       -7.1399135863
      380.8000000000      577.1195699565       -6.4571872807
      381.6000000000      547.8263923260       -5.8343214953
      382.4000000000      519.8324488058       -5.2667326661
      383.2000000000      493.0939300830       -4.7501068701
      384.0000000000      467.5674636320       -4.2803942686
      384.8000000000      443.2102012630       -3.8538021202
      385.6000000000      419.9798977756       -3.4667866331
      386.4000000000      397.8349811508       -3.1160439015
      387.2000000000      376.7346147194       -2.7985001446
      388.0000000000      356.6387517437       -2.5113014408
      388.8000000000      337.5081828457       -2.2518031272
      389.6000000000      319.3045767099       -2.0175590124
      390.4000000000      301.9905144833       -1.8063105305
      391.2000000000      285.5295182847       -1.6159759450
      392.0000000000      269.8860742257       -1.4446396952
      392.8000000000      255.0256503349       -1.2905419617
      393.6000000000      240.9147097636       -1.1520685128
      394.4000000000      227.5207196393       -1.0277408831
      395.2000000000      214.8121559174       -0.9162069225
      396.0000000000      202.7585045690       -0.8162317457
      396.8000000000      191.3302594259       -0.7266891015
      397.6000000000      180.4989169917       -0.6465531764
      398.4000000000      170.2369685090       -0.5748908389
      399.2000000000      160.5178895600       -0.5108543253
      400.0000000000      151.3161274627       -0.4536743642
      400.8000000000      142.6070867084       -0.4026537328
      401.6000000000      134.3671126723       -0.3571612334
      402.4000000000      126.5734738148       -0.3166260796
      403.2000000000      119.2043425764       -0.2805326751
      404.0000000000      112.2387751557       -0.2484157704
      404.8000000000      105.6566903464       -0.2198559794
      405.6000000000       99.4388475967       -0.1944756381
      406.4000000000       93.5668244417       -0.1719349875
      407.2000000000       88.0229934484       -0.1519286606
      408.0000000000       82.7904988004       -0.1341824574
      408.8000000000       77.8532326386       -0.1184503872
      409.6000000000       73.1958112667       -0.1045119624
      410.4000000000       68.8035513147       -0.0921697258
      411.2000000000       64.6624459521       -0.0812469941
      412.0000000000       60.7591412257       -0.0715858032
      412.8000000000       57.0809125958       -0.0630450386
      413.6000000000       53.6156417321       -0.0554987373
      414.4000000000       50.3517936252       -0.0488345476
      415.2000000000       47.2783940634       -0.0429523337
      416.0000000000       44.3850075171       -0.0377629128
      416.8000000000       41.6617154677       -0.0331869140
      417.6000000000       39.0990952132       -0.0291537489
      418.4000000000       36.6881991761       -0.0256006821
      419.2000000000       34.4205347367       -0.0224719956
      420.0000000000       32.2880446085       -0.0197182360
      420.8000000000       30.2830877711       -0.0172955380
      421.6000000000       28.3984209687       -0.0151650181
      422.4000000000       26.6271807845       -0.0132922291
      423.2000000000       24.9628662920       -0.0116466730
      424.0000000000       23.3993222874       -0.0102013635
      424.8000000000       21.9307231014       -0.0089324356
      425.6000000000       20.5515569871       -0.0078187965
      426.4000000000       19.2566110803       -0.0068418135
      427.2000000000       18.0409569251       -0.0059850364
      428.0000000000       16.8999365576       -0.0052339489
      428.8000000000       15.8291491378       -0.0045757483
      429.6000000000       14.8244381197       -0.0039991485
      430.4000000000       13.8818789498       -0.0034942057
      431.2000000000       12.9977672792       -0.0030521625
      432.0000000000       12.1686076793       -0.0026653103
      432.8000000000       11.3911028469       -0.0023268666
      433.6000000000       10.6621432843       -0.0020308665
      434.4000000000        9.9787974422       -0.0017720666
      435.2000000000        9.3383023088       -0.0015458594
      436.0000000000        8.7380544337       -0.0013481982
      436.8000000000        8.1756013688       -0.0011755302
      437.6000000000        7.6486335146       -0.0010247372
      438.4000000000        7.1549763560       -0.0008930840
      439.2000000000        6.6925830731       -0.0007781720
      440.0000000000        6.2595275136       -0.0006778985
      440.8000000000        5.8539975125       -0.0005904211
      441.6000000000        5.4742885448       -0.0005141258
      442.4000000000        5.1187976982       -0.0004475995
      443.2000000000        4.7860179529       -0.0003896050
      444.0000000000        4.4745327540       -0.0003390599
      444.8000000000        4.1830108655       -0.0002950173
      445.6000000000        3.9102014933       -0.0002566491
      446.4000000000        3.6549296635       -0.0002232315
      447.2000000000        3.4160918476       -0.0001941317
      448.0000000000        3.1926518196       -0.0001687971
      448.8000000000        2.9836367375       -0.0001467448
      449.6000000000        2.7881334359       -0.0001275534
      450.4000000000        2.6052849220       -0.0001108548
      451.2000000000        2.4342870630       -0.0000963280
      452.0000000000        2.2743854573       -0.0000836927
      452.8000000000        2.1248724787       -0.0000727045
      453.6000000000        1.9850844868       -0.0000631504
      454.4000000000        1.8543991939       -0.0000548446
      455.2000000000        1.7322331805       -0.0000476251
      456.0000000000        1.6180395523       -0.0000413509
      456.8000000000        1.5113057311       -0.0000358989
      457.6000000000        1.4115513727       -0.0000311621
      458.4000000000        1.3183264044       -0.0000270473
      459.2000000000        1.2312091765       -0.0000234733
      460.0000000000        1.1498047223       -0.0000203695
      460.8000000000        1.0737431184       -0.0000176743
      461.6000000000        1.0026779424       -0.0000153342
      462.4000000000        0.9362848215       -0.0000133027
      463.2000000000        0.8742600665       -0.0000115394
      464.0000000000        0.8163193878       -0.0000100089
      464.8000000000        0.7621966874       -0.0000086807
      465.6000000000        0.7116429237       -0.0000075281
      466.4000000000        0.6644250445       -0.0000065281
      467.2000000000        0.6203249841       -0.0000056605
      468.0000000000        0.5791387219       -0.0000049079
      468.8000000000        0.5406753969       -0.0000042551
      469.6000000000        0.5047564776       -0.0000036888
      470.4000000000        0.4712149820       -0.0000031978
      471.2000000000        0.4398947448       -0.0000027719
      472.0000000000        0.4106497311       -0.0000024027
      472.8000000000        0.3833433914       -0.0000020825
      473.6000000000        0.3578480566       -0.0000018049
      474.4000000000        0.3340443710       -0.0000015642
      475.2000000000        0.3118207600       -0.0000013556
      476.0000000000        0.2910729315       -0.0000011748
      476.8000000000        0.2717034084       -0.0000010180
      477.6000000000        0.2536210897       -0.0000008821
      478.4000000000        0.2367408404       -0.0000007644
      479.2000000000        0.2209831060       -0.0000006623
      480.0000000000        0.2062735521       -0.0000005739
      480.8000000000        0.1925427268       -0.0000004972
      481.6000000000        0.1797257437       -0.0000004308
      482.4000000000        0.1677619862       -0.0000003733
      483.2000000000        0.1565948296       -0.0000003234
      484.0000000000        0.1461713817       -0.0000002802
      484.8000000000        0.1364422391       -0.0000002428
      485.6000000000        0.1273612602       -0.0000002103
      486.4000000000        0.1188853517       -0.0000001822
      487.2000000000        0.1109742696       -0.0000001579
      488.0000000000        0.1035904324       -0.0000001368
      488.8000000000        0.0966987469       -0.0000001185
      489.6000000000        0.0902664447       -0.0000001027
      490.4000000000        0.0842629297       -0.0000000890
      491.2000000000        0.0786596353       -0.0000000771
      492.0000000000        0.0734298907       -0.0000000668
      492.8000000000        0.0685487963       -0.0000000579
      493.6000000000        0.0639931068       -0.0000000501
      494.4000000000        0.0597411220       -0.0000000434
      495.2000000000        0.0557725850       -0.0000000376
      496.0000000000        0.0520685867       -0.0000000326
      496.8000000000        0.0486114764       -0.0000000283
      497.6000000000        0.0453847791       -0.0000000245
      498.4000000000        0.0423731170       -0.0000000212
      499.2000000000        0.0395621375       -0.0000000184
