# Supplementary material for: Phytochemical profiling of Vitex negundo seeds via UHPLC-QTOF-MS/MS analyses with antimicrobial evaluation and in silico targeting of DNA Gyrase B and Secreted Aspartic Proteinase 2 (SAP2)
Source: PLoS One. 2026 Mar 13;21(3):e0343965. doi: 10.1371/journal.pone.0343965 (PMC12987476; doi:10.1371/journal.pone.0343965)
Supplement: S11 Data — (ZIP) [file pone.0343965.s012.zip › PONE-D-25-51583/Vitex Raw material/DFT Vitex all data/UV C4/comp4.gjf]

%chk=C:\Users\LENOVO\Desktop\UV C4\comp4.chk
# td b3lyp/6-311g scrf=(iefpcm,solvent=dmso) geom=connectivity

Fragment

0 1
 C                 -7.08690000    2.64900000    2.48030000
 C                 -7.08690000    1.12600000    2.48030000
 O                 -6.44210000    0.70440000    3.65170000
 C                 -5.07440000    0.95690000    3.47470000
 C                 -4.86620000    2.45970000    3.58390000
 C                 -5.65100000    3.15660000    2.48030000
 C                 -4.63800000    0.47840000    2.12500000
 C                 -5.23700000    0.99530000    0.97630000
 C                 -4.83120000    0.55030000   -0.28160000
 C                 -3.82630000   -0.41160000   -0.38830000
 C                 -3.21800000   -0.93740000    0.75900000
 C                 -3.63230000   -0.48440000    2.01880000
 O                 -3.47700000   -0.80360000   -1.66200000
 C                 -2.48890000   -1.75080000   -1.79680000
 C                 -1.83390000   -2.32740000   -0.78340000
 C                 -2.13500000   -1.97450000    0.63790000
 C                 -2.15740000   -2.12390000   -3.03710000
 C                 -3.15270000   -2.33410000   -3.99150000
 C                 -2.80690000   -2.72360000   -5.28550000
 C                 -1.46590000   -2.90270000   -5.62510000
 C                 -0.47070000   -2.69240000   -4.67070000
 C                 -0.81650000   -2.30310000   -3.37670000
 O                 -5.31910000    2.90550000    4.83360000
 H                 -4.47520000    0.42210000    4.24530000
 O                 -7.74710000    3.11580000    3.62570000
 O                 -5.05820000    2.88040000    1.24020000
 C                 -6.33850000    0.60660000    1.25980000
 O                 -1.57060000   -2.46800000    1.58510000
 O                 -3.05440000   -0.98270000    3.13850000
 O                 -6.21280000    1.92950000    1.08250000
 O                 -3.77360000   -2.92790000   -6.21270000
 O                 -1.13000000   -3.28100000   -6.88210000
 O                 -7.19610000   -0.19140000    0.48950000
 H                 -7.61180000    3.02010000    1.57170000
 H                 -8.12790000    0.73390000    2.44300000
 H                 -3.78360000    2.69550000    3.47860000
 H                 -5.64570000    4.25530000    2.65820000
 H                 -5.30270000    0.95710000   -1.18830000
 H                 -1.05790000   -3.07630000   -0.99990000
 H                 -4.21020000   -2.19280000   -3.72380000
 H                  0.58680000   -2.83360000   -4.93850000
 H                 -0.03170000   -2.13730000   -2.62400000
 H                 -5.17360000    3.83580000    4.86180000
 H                 -7.72610000    4.05690000    3.58940000
 H                 -5.56950000    3.32660000    0.58680000
 H                 -5.98430000    1.46670000    0.64870000
 H                 -5.46530000    0.00070000    1.59030000
 H                 -3.46770000   -0.55330000    3.90640000
 H                 -6.50300000    2.16400000    0.18500000
 H                 -3.34250000   -3.19070000   -7.04330000
 H                 -0.16170000   -3.35290000   -6.92550000
 H                 -6.69850000   -0.49170000   -0.25180000

 1 2 1.0 6 1.0 25 1.0 34 1.0
 2 3 1.0 27 1.0 35 1.0
 3 4 1.0
 4 5 1.0 7 1.0 24 1.0
 5 6 1.0 23 1.0 36 1.0
 6 26 1.0 37 1.0
 7 8 1.0 12 2.0
 8 9 2.0 30 1.0
 9 10 1.0 38 1.0
 10 11 2.0 13 1.0
 11 12 1.0 16 1.0
 12 29 1.0
 13 14 1.0
 14 15 2.0 17 1.0
 15 16 1.0 39 1.0
 16 28 2.0
 17 18 1.0 22 2.0
 18 19 2.0 40 1.0
 19 20 1.0 31 1.0
 20 21 2.0 32 1.0
 21 22 1.0 41 1.0
 22 42 1.0
 23 43 1.0
 24
 25 44 1.0
 26 45 1.0
 27 33 1.0 46 1.0 47 1.0
 28
 29 48 1.0
 30 49 1.0
 31 50 1.0
 32 51 1.0
 33 52 1.0
 34
 35
 36
 37
 38
 39
 40
 41
 42
 43
 44
 45
 46
 47
 48
 49
 50
 51
 52
