# Supplementary material for: Phytochemical profiling of Vitex negundo seeds via UHPLC-QTOF-MS/MS analyses with antimicrobial evaluation and in silico targeting of DNA Gyrase B and Secreted Aspartic Proteinase 2 (SAP2)
Source: PLoS One. 2026 Mar 13;21(3):e0343965. doi: 10.1371/journal.pone.0343965 (PMC12987476; doi:10.1371/journal.pone.0343965)
Supplement: S11 Data — (ZIP) [file pone.0343965.s012.zip › PONE-D-25-51583/Vitex Raw material/DFT Vitex all data/UV C4/comp4.sdf]

Fragment
  Chem3D Core 12.0.203202405463D

 52 55  0  0  0  0  0  0  0  0999 V2000
   -7.0869    2.6490    2.4803 C   0  0  2  0  0  0  0  0  0  0  0  0
   -7.0869    1.1260    2.4803 C   0  0  2  0  0  0  0  0  0  0  0  0
   -6.4421    0.7044    3.6517 O   0  0  0  0  0  0  0  0  0  0  0  0
   -5.0744    0.9569    3.4747 C   0  0  2  0  0  0  0  0  0  0  0  0
   -4.8662    2.4597    3.5839 C   0  0  1  0  0  0  0  0  0  0  0  0
   -5.6510    3.1566    2.4803 C   0  0  1  0  0  0  0  0  0  0  0  0
   -4.6380    0.4784    2.1250 C   0  0  0  0  0  0  0  0  0  0  0  0
   -5.2370    0.9953    0.9763 C   0  0  0  0  0  0  0  0  0  0  0  0
   -4.8312    0.5503   -0.2816 C   0  0  0  0  0  0  0  0  0  0  0  0
   -3.8263   -0.4116   -0.3883 C   0  0  0  0  0  0  0  0  0  0  0  0
   -3.2180   -0.9374    0.7590 C   0  0  0  0  0  0  0  0  0  0  0  0
   -3.6323   -0.4844    2.0188 C   0  0  0  0  0  0  0  0  0  0  0  0
   -3.4770   -0.8036   -1.6620 O   0  0  0  0  0  0  0  0  0  0  0  0
   -2.4889   -1.7508   -1.7968 C   0  0  0  0  0  0  0  0  0  0  0  0
   -1.8339   -2.3274   -0.7834 C   0  0  0  0  0  0  0  0  0  0  0  0
   -2.1350   -1.9745    0.6379 C   0  0  0  0  0  0  0  0  0  0  0  0
   -2.1574   -2.1239   -3.0371 C   0  0  0  0  0  0  0  0  0  0  0  0
   -3.1527   -2.3341   -3.9915 C   0  0  0  0  0  0  0  0  0  0  0  0
   -2.8069   -2.7236   -5.2855 C   0  0  0  0  0  0  0  0  0  0  0  0
   -1.4659   -2.9027   -5.6251 C   0  0  0  0  0  0  0  0  0  0  0  0
   -0.4707   -2.6924   -4.6707 C   0  0  0  0  0  0  0  0  0  0  0  0
   -0.8165   -2.3031   -3.3767 C   0  0  0  0  0  0  0  0  0  0  0  0
   -5.3191    2.9055    4.8336 O   0  0  0  0  0  0  0  0  0  0  0  0
   -4.4752    0.4221    4.2453 H   0  0  0  0  0  0  0  0  0  0  0  0
   -7.7471    3.1158    3.6257 O   0  0  0  0  0  0  0  0  0  0  0  0
   -5.0582    2.8804    1.2402 O   0  0  0  0  0  0  0  0  0  0  0  0
   -6.3385    0.6066    1.2598 C   0  0  0  0  0  0  0  0  0  0  0  0
   -1.5706   -2.4680    1.5851 O   0  0  0  0  0  0  0  0  0  0  0  0
   -3.0544   -0.9827    3.1385 O   0  0  0  0  0  0  0  0  0  0  0  0
   -6.2128    1.9295    1.0825 O   0  0  0  0  0  0  0  0  0  0  0  0
   -3.7736   -2.9279   -6.2127 O   0  0  0  0  0  0  0  0  0  0  0  0
   -1.1300   -3.2810   -6.8821 O   0  0  0  0  0  0  0  0  0  0  0  0
   -7.1961   -0.1914    0.4895 O   0  0  0  0  0  0  0  0  0  0  0  0
   -7.6118    3.0201    1.5717 H   0  0  0  0  0  0  0  0  0  0  0  0
   -8.1279    0.7339    2.4430 H   0  0  0  0  0  0  0  0  0  0  0  0
   -3.7836    2.6955    3.4786 H   0  0  0  0  0  0  0  0  0  0  0  0
   -5.6457    4.2553    2.6582 H   0  0  0  0  0  0  0  0  0  0  0  0
   -5.3027    0.9571   -1.1883 H   0  0  0  0  0  0  0  0  0  0  0  0
   -1.0579   -3.0763   -0.9999 H   0  0  0  0  0  0  0  0  0  0  0  0
   -4.2102   -2.1928   -3.7238 H   0  0  0  0  0  0  0  0  0  0  0  0
    0.5868   -2.8336   -4.9385 H   0  0  0  0  0  0  0  0  0  0  0  0
   -0.0317   -2.1373   -2.6240 H   0  0  0  0  0  0  0  0  0  0  0  0
   -5.1736    3.8358    4.8618 H   0  0  0  0  0  0  0  0  0  0  0  0
   -7.7261    4.0569    3.5894 H   0  0  0  0  0  0  0  0  0  0  0  0
   -5.5695    3.3266    0.5868 H   0  0  0  0  0  0  0  0  0  0  0  0
   -5.9843    1.4667    0.6487 H   0  0  0  0  0  0  0  0  0  0  0  0
   -5.4653    0.0007    1.5903 H   0  0  0  0  0  0  0  0  0  0  0  0
   -3.4677   -0.5533    3.9064 H   0  0  0  0  0  0  0  0  0  0  0  0
   -6.5030    2.1640    0.1850 H   0  0  0  0  0  0  0  0  0  0  0  0
   -3.3425   -3.1907   -7.0433 H   0  0  0  0  0  0  0  0  0  0  0  0
   -0.1617   -3.3529   -6.9255 H   0  0  0  0  0  0  0  0  0  0  0  0
   -6.6985   -0.4917   -0.2518 H   0  0  0  0  0  0  0  0  0  0  0  0
  1  2  1  0      
  6  1  1  0      
  1 25  1  0      
  1 34  1  0      
  2  3  1  0      
  2 27  1  0      
  2 35  1  0      
  3  4  1  0      
  4  5  1  0      
  4  7  1  0      
  4 24  1  0      
  5  6  1  0      
  5 23  1  0      
  5 36  1  0      
  6 26  1  0      
  6 37  1  0      
  7  8  1  0      
 12  7  2  0      
  8  9  2  0      
  8 30  1  0      
 10  9  1  0      
  9 38  1  0      
 10 11  2  0      
 13 10  1  0      
 11 12  1  0      
 16 11  1  0      
 12 29  1  0      
 14 13  1  0      
 15 14  2  0      
 14 17  1  0      
 16 15  1  0      
 15 39  1  0      
 16 28  2  0      
 17 18  1  0      
 17 22  2  0      
 18 19  2  0      
 18 40  1  0      
 19 20  1  0      
 19 31  1  0      
 20 21  2  0      
 20 32  1  0      
 21 22  1  0      
 21 41  1  0      
 22 42  1  0      
 23 43  1  0      
 25 44  1  0      
 26 45  1  0      
 27 33  1  0      
 27 46  1  0      
 27 47  1  0      
 29 48  1  0      
 30 49  1  0      
 31 50  1  0      
 32 51  1  0      
 33 52  1  0      
M  END
$$$$
