# Supplementary material for: Phytochemical profiling of Vitex negundo seeds via UHPLC-QTOF-MS/MS analyses with antimicrobial evaluation and in silico targeting of DNA Gyrase B and Secreted Aspartic Proteinase 2 (SAP2)
Source: PLoS One. 2026 Mar 13;21(3):e0343965. doi: 10.1371/journal.pone.0343965 (PMC12987476; doi:10.1371/journal.pone.0343965)
Supplement: S11 Data — (ZIP) [file pone.0343965.s012.zip › PONE-D-25-51583/Vitex Raw material/DFT Vitex all data/UV C4/New Folder/COMP4 LOG.LOG]

 Entering Link 1 = C:\G09W\l1.exe PID=     14876.
  
 Copyright (c) 1988,1990,1992,1993,1995,1998,2003,2009,2013,
            Gaussian, Inc.  All Rights Reserved.
  
 This is part of the Gaussian(R) 09 program.  It is based on
 the Gaussian(R) 03 system (copyright 2003, Gaussian, Inc.),
 the Gaussian(R) 98 system (copyright 1998, Gaussian, Inc.),
 the Gaussian(R) 94 system (copyright 1995, Gaussian, Inc.),
 the Gaussian 92(TM) system (copyright 1992, Gaussian, Inc.),
 the Gaussian 90(TM) system (copyright 1990, Gaussian, Inc.),
 the Gaussian 88(TM) system (copyright 1988, Gaussian, Inc.),
 the Gaussian 86(TM) system (copyright 1986, Carnegie Mellon
 University), and the Gaussian 82(TM) system (copyright 1983,
 Carnegie Mellon University). Gaussian is a federally registered
 trademark of Gaussian, Inc.
  
 This software contains proprietary and confidential information,
 including trade secrets, belonging to Gaussian, Inc.
  
 This software is provided under written license and may be
 used, copied, transmitted, or stored only in accord with that
 written license.
  
 The following legend is applicable only to US Government
 contracts under FAR:
  
                    RESTRICTED RIGHTS LEGEND
  
 Use, reproduction and disclosure by the US Government is
 subject to restrictions as set forth in subparagraphs (a)
 and (c) of the Commercial Computer Software - Restricted
 Rights clause in FAR 52.227-19.
  
 Gaussian, Inc.
 340 Quinnipiac St., Bldg. 40, Wallingford CT 06492
  
  
 ---------------------------------------------------------------
 Warning -- This program may not be used in any manner that
 competes with the business of Gaussian, Inc. or will provide
 assistance to any competitor of Gaussian, Inc.  The licensee
 of this program is prohibited from giving any competitor of
 Gaussian, Inc. access to this program.  By using this program,
 the user acknowledges that Gaussian, Inc. is engaged in the
 business of creating and licensing software in the field of
 computational chemistry and represents and warrants to the
 licensee that it is not a competitor of Gaussian, Inc. and that
 it will not use this program in any manner prohibited above.
 ---------------------------------------------------------------
  

 Cite this work as:
 Gaussian 09, Revision D.01,
 M. J. Frisch, G. W. Trucks, H. B. Schlegel, G. E. Scuseria, 
 M. A. Robb, J. R. Cheeseman, G. Scalmani, V. Barone, B. Mennucci, 
 G. A. Petersson, H. Nakatsuji, M. Caricato, X. Li, H. P. Hratchian, 
 A. F. Izmaylov, J. Bloino, G. Zheng, J. L. Sonnenberg, M. Hada, 
 M. Ehara, K. Toyota, R. Fukuda, J. Hasegawa, M. Ishida, T. Nakajima, 
 Y. Honda, O. Kitao, H. Nakai, T. Vreven, J. A. Montgomery, Jr., 
 J. E. Peralta, F. Ogliaro, M. Bearpark, J. J. Heyd, E. Brothers, 
 K. N. Kudin, V. N. Staroverov, T. Keith, R. Kobayashi, J. Normand, 
 K. Raghavachari, A. Rendell, J. C. Burant, S. S. Iyengar, J. Tomasi, 
 M. Cossi, N. Rega, J. M. Millam, M. Klene, J. E. Knox, J. B. Cross, 
 V. Bakken, C. Adamo, J. Jaramillo, R. Gomperts, R. E. Stratmann, 
 O. Yazyev, A. J. Austin, R. Cammi, C. Pomelli, J. W. Ochterski, 
 R. L. Martin, K. Morokuma, V. G. Zakrzewski, G. A. Voth, 
 P. Salvador, J. J. Dannenberg, S. Dapprich, A. D. Daniels, 
 O. Farkas, J. B. Foresman, J. V. Ortiz, J. Cioslowski, 
 and D. J. Fox, Gaussian, Inc., Wallingford CT, 2013.
 
 ******************************************
 Gaussian 09:  IA32W-G09RevD.01 24-Apr-2013
                05-Sep-2025 
 ******************************************
 %chk=C:\Users\LENOVO\Desktop\UV C4\comp4.chk
 --------------------------------------------------------------
 # td b3lyp/6-311g scrf=(iefpcm,solvent=dmso) geom=connectivity
 --------------------------------------------------------------
 1/38=1,57=2/1;
 2/12=2,17=6,18=5,40=1/2;
 3/5=4,6=6,11=9,16=1,25=1,30=1,70=2201,72=21,74=-5/1,2,8,3;
 4//1;
 5/5=2,38=5,53=21/2;
 8/6=1,10=2/1;
 9/42=1,70=2/14;
 6/7=2,8=2,9=2,10=2/1;
 99/5=1,9=1/99;
 --------
 Fragment
 --------
 Symbolic Z-matrix:
 Charge =  0 Multiplicity = 1
 C                    -7.0869    2.649     2.4803 
 C                    -7.0869    1.126     2.4803 
 O                    -6.4421    0.7044    3.6517 
 C                    -5.0744    0.9569    3.4747 
 C                    -4.8662    2.4597    3.5839 
 C                    -5.651     3.1566    2.4803 
 C                    -4.638     0.4784    2.125 
 C                    -5.237     0.9953    0.9763 
 C                    -4.8312    0.5503   -0.2816 
 C                    -3.8263   -0.4116   -0.3883 
 C                    -3.218    -0.9374    0.759 
 C                    -3.6323   -0.4844    2.0188 
 O                    -3.477    -0.8036   -1.662 
 C                    -2.4889   -1.7508   -1.7968 
 C                    -1.8339   -2.3274   -0.7834 
 C                    -2.135    -1.9745    0.6379 
 C                    -2.1574   -2.1239   -3.0371 
 C                    -3.1527   -2.3341   -3.9915 
 C                    -2.8069   -2.7236   -5.2855 
 C                    -1.4659   -2.9027   -5.6251 
 C                    -0.4707   -2.6924   -4.6707 
 C                    -0.8165   -2.3031   -3.3767 
 O                    -5.3191    2.9055    4.8336 
 H                    -4.4752    0.4221    4.2453 
 O                    -7.7471    3.1158    3.6257 
 O                    -5.0582    2.8804    1.2402 
 C                    -6.3385    0.6066    1.2598 
 O                    -1.5706   -2.468     1.5851 
 O                    -3.0544   -0.9827    3.1385 
 O                    -6.2128    1.9295    1.0825 
 O                    -3.7736   -2.9279   -6.2127 
 O                    -1.13     -3.281    -6.8821 
 O                    -7.1961   -0.1914    0.4895 
 H                    -7.6118    3.0201    1.5717 
 H                    -8.1279    0.7339    2.443 
 H                    -3.7836    2.6955    3.4786 
 H                    -5.6457    4.2553    2.6582 
 H                    -5.3027    0.9571   -1.1883 
 H                    -1.0579   -3.0763   -0.9999 
 H                    -4.2102   -2.1928   -3.7238 
 H                     0.5868   -2.8336   -4.9385 
 H                    -0.0317   -2.1373   -2.624 
 H                    -5.1736    3.8358    4.8618 
 H                    -7.7261    4.0569    3.5894 
 H                    -5.5695    3.3266    0.5868 
 H                    -5.9843    1.4667    0.6487 
 H                    -5.4653    0.0007    1.5903 
 H                    -3.4677   -0.5533    3.9064 
 H                    -6.503     2.164     0.185 
 H                    -3.3425   -3.1907   -7.0433 
 H                    -0.1617   -3.3529   -6.9255 
 H                    -6.6985   -0.4917   -0.2518 
 
 Stoichiometry    C21H20O11
 Framework group  C1[X(C21H20O11)]
 Deg. of freedom   150
 Full point group                 C1      NOp   1
 Largest Abelian subgroup         C1      NOp   1
 Largest concise Abelian subgroup C1      NOp   1
                         Standard orientation:                         
 ---------------------------------------------------------------------
 Center     Atomic      Atomic             Coordinates (Angstroms)
 Number     Number       Type             X           Y           Z
 ---------------------------------------------------------------------
      1          6           0        4.503398   -1.595677    0.145446
      2          6           0        3.777439   -1.049041   -1.076725
      3          8           0        4.210593    0.270433   -1.269232
      4          6           0        3.620125    1.042265   -0.258633
      5          6           0        4.333405    0.716792    1.044815
      6          6           0        4.142612   -0.759624    1.366231
      7          6           0        2.166359    0.704361   -0.142521
      8          6           0        1.776939   -0.603063    0.148155
      9          6           0        0.422891   -0.918978    0.256615
     10          6           0       -0.539847    0.074119    0.073988
     11          6           0       -0.159655    1.390482   -0.218300
     12          6           0        1.203241    1.698652   -0.325512
     13          8           0       -1.857119   -0.310474    0.195932
     14          6           0       -2.827503    0.648380    0.020848
     15          6           0       -2.594552    1.934831   -0.260663
     16          6           0       -1.202145    2.457214   -0.414332
     17          6           0       -4.102496    0.264651    0.141617
     18          6           0       -4.522069   -0.944913   -0.412097
     19          6           0       -5.852359   -1.345205   -0.286326
     20          6           0       -6.762939   -0.536076    0.393263
     21          6           0       -6.343276    0.673381    0.947000
     22          6           0       -5.013081    1.073745    0.821069
     23          8           0        5.701271    0.994044    0.911851
     24          1           0        3.708887    2.126793   -0.492722
     25          8           0        5.887731   -1.536263   -0.068562
     26          8           0        2.804278   -0.992715    1.712751
     27          6           0        2.273004   -1.072607   -0.840890
     28          8           0       -0.942685    3.609416   -0.668080
     29          8           0        1.587985    2.966838   -0.607783
     30          8           0        2.713873   -1.565886    0.325133
     31          8           0       -6.260117   -2.520098   -0.824199
     32          8           0       -8.055156   -0.924953    0.515481
     33          8           0        1.657643   -1.861822   -1.822783
     34          1           0        4.198828   -2.652511    0.316116
     35          1           0        3.998705   -1.669150   -1.974121
     36          1           0        3.910032    1.335959    1.867068
     37          1           0        4.801506   -1.042246    2.217583
     38          1           0        0.114390   -1.949605    0.485829
     39          1           0       -3.444486    2.622522   -0.381466
     40          1           0       -3.804046   -1.583072   -0.947943
     41          1           0       -7.061329    1.311443    1.482945
     42          1           0       -4.682103    2.027564    1.257692
     43          1           0        6.105417    0.780433    1.735538
     44          1           0        6.299467   -1.881182    0.705346
     45          1           0        2.726910   -1.911982    1.903578
     46          1           0        2.062293   -1.501007    0.164469
     47          1           0        1.872930   -0.035348   -0.894357
     48          1           0        2.559272    2.985660   -0.641206
     49          1           0        2.254245   -2.400521    0.517064
     50          1           0       -7.207893   -2.624146   -0.635251
     51          1           0       -8.529409   -0.238834    1.014463
     52          1           0        0.733052   -1.851059   -1.642987
 ---------------------------------------------------------------------
 Rotational constants (GHZ):      0.3792634      0.0656892      0.0598263
 Standard basis: 6-311G (5D, 7F)
 There are   476 symmetry adapted cartesian basis functions of A   symmetry.
 There are   476 symmetry adapted basis functions of A   symmetry.
   476 basis functions,   932 primitive gaussians,   476 cartesian basis functions
   117 alpha electrons      117 beta electrons
       nuclear repulsion energy      3572.7858057069 Hartrees.
 NAtoms=   52 NActive=   52 NUniq=   52 SFac= 1.00D+00 NAtFMM=   60 NAOKFM=F Big=F
 Integral buffers will be    262144 words long.
 Regular integral format.
 Two-electron integral symmetry is turned on.
 ------------------------------------------------------------------------------
 Polarizable Continuum Model (PCM)
 =================================
 Model                : PCM (using non-symmetric T matrix).
 Atomic radii         : UFF (Universal Force Field).
 Polarization charges : Total charges.
 Charge compensation  : None.
 Solution method      : On-the-fly selection.
 Cavity type          : Scaled VdW (van der Waals Surface) (Alpha=1.100).
 Cavity algorithm     : GePol (No added spheres)
                        Default sphere list used, NSphG=   52.
                        Lebedev-Laikov grids with approx.  5.0 points / Ang**2.
                        Smoothing algorithm: Karplus/York (Gamma=1.0000).
                        Polarization charges: spherical gaussians, with
                                              point-specific exponents (IZeta= 3).
                        Self-potential: point-specific (ISelfS= 7).
                        Self-field    : sphere-specific E.n sum rule (ISelfD= 2).
 Solvent              : DiMethylSulfoxide, Eps=  46.826000 Eps(inf)=   2.007889
 ------------------------------------------------------------------------------
 One-electron integrals computed using PRISM.
 NBasis=   476 RedAO= T EigKep=  1.21D-04  NBF=   476
 NBsUse=   476 1.00D-06 EigRej= -1.00D+00 NBFU=   476
 ExpMin= 1.03D-01 ExpMax= 8.59D+03 ExpMxC= 1.30D+03 IAcc=1 IRadAn=         1 AccDes= 0.00D+00
 Harris functional with IExCor=  402 and IRadAn=       1 diagonalized for initial guess.
 HarFok:  IExCor=  402 AccDes= 0.00D+00 IRadAn=         1 IDoV= 1 UseB2=F ITyADJ=14
 ICtDFT=  3500011 ScaDFX=  1.000000  1.000000  1.000000  1.000000
 FoFCou: FMM=F IPFlag=           0 FMFlag=      100000 FMFlg1=           0
         NFxFlg=           0 DoJE=T BraDBF=F KetDBF=T FulRan=T
         wScrn=  0.000000 ICntrl=     500 IOpCl=  0 I1Cent=   200000004 NGrid=           0
         NMat0=    1 NMatS0=      1 NMatT0=    0 NMatD0=    1 NMtDS0=    0 NMtDT0=    0
 Petite list used in FoFCou.
 Requested convergence on RMS density matrix=1.00D-08 within 128 cycles.
 Requested convergence on MAX density matrix=1.00D-06.
 Requested convergence on             energy=1.00D-06.
 No special actions if energy rises.
 Inv3:  Mode=3 IEnd=        5039.
 Iteration    1 A*A^-1 deviation from unit magnitude is 2.89D-15 for    501.
 Iteration    1 A*A^-1 deviation from orthogonality  is 2.21D-15 for   2800    379.
 Iteration    1 A^-1*A deviation from unit magnitude is 2.55D-15 for   1395.
 Iteration    1 A^-1*A deviation from orthogonality  is 2.50D-12 for   3345   3336.
 EnCoef did     2 forward-backward iterations
 Restarting incremental Fock formation.
 Error on total polarization charges =  0.01277
 SCF Done:  E(RB3LYP) =  -1637.68376914     A.U. after   21 cycles
            NFock= 21  Conv=0.78D-08     -V/T= 1.9966
 DoSCS=F DFT=T ScalE2(SS,OS)=  1.000000  1.000000
 ExpMin= 1.03D-01 ExpMax= 8.59D+03 ExpMxC= 1.30D+03 IAcc=3 IRadAn=         5 AccDes= 0.00D+00
 HarFok:  IExCor=  205 AccDes= 0.00D+00 IRadAn=         5 IDoV=-2 UseB2=F ITyADJ=14
 ICtDFT= 12500011 ScaDFX=  1.000000  1.000000  1.000000  1.000000
 Range of M.O.s used for correlation:    33   476
 NBasis=   476 NAE=   117 NBE=   117 NFC=    32 NFV=     0
 NROrb=    444 NOA=    85 NOB=    85 NVA=   359 NVB=   359

 **** Warning!!: The largest alpha MO coefficient is  0.17735121D+02


 **** Warning!!: The smallest alpha delta epsilon is  0.53532351D-01

 NEqPCM:  Using non-equilibrium solvation (IEInf=1, Eps=  46.8260, EpsInf=   2.0079)
 Inv3:  Mode=3 IEnd=        5039.
 Iteration    1 A*A^-1 deviation from unit magnitude is 2.66D-15 for   1228.
 Iteration    1 A*A^-1 deviation from orthogonality  is 1.50D-15 for   2913   2697.
 Iteration    1 A^-1*A deviation from unit magnitude is 3.44D-15 for   1807.
 Iteration    1 A^-1*A deviation from orthogonality  is 1.35D-15 for   3003   2826.
 Orbital symmetries:
       Occupied  (A) (A) (A) (A) (A) (A) (A) (A) (A) (A) (A) (A)
                 (A) (A) (A) (A) (A) (A) (A) (A) (A) (A) (A) (A)
                 (A) (A) (A) (A) (A) (A) (A) (A) (A) (A) (A) (A)
                 (A) (A) (A) (A) (A) (A) (A) (A) (A) (A) (A) (A)
                 (A) (A) (A) (A) (A) (A) (A) (A) (A) (A) (A) (A)
                 (A) (A) (A) (A) (A) (A) (A) (A) (A) (A) (A) (A)
                 (A) (A) (A) (A) (A) (A) (A) (A) (A) (A) (A) (A)
                 (A) (A) (A) (A) (A) (A) (A) (A) (A) (A) (A) (A)
                 (A) (A) (A) (A) (A) (A) (A) (A) (A) (A) (A) (A)
                 (A) (A) (A) (A) (A) (A) (A) (A) (A)
       Virtual   (A) (A) (A) (A) (A) (A) (A) (A) (A) (A) (A) (A)
                 (A) (A) (A) (A) (A) (A) (A) (A) (A) (A) (A) (A)
                 (A) (A) (A) (A) (A) (A) (A) (A) (A) (A) (A) (A)
                 (A) (A) (A) (A) (A) (A) (A) (A) (A) (A) (A) (A)
                 (A) (A) (A) (A) (A) (A) (A) (A) (A) (A) (A) (A)
                 (A) (A) (A) (A) (A) (A) (A) (A) (A) (A) (A) (A)
                 (A) (A) (A) (A) (A) (A) (A) (A) (A) (A) (A) (A)
                 (A) (A) (A) (A) (A) (A) (A) (A) (A) (A) (A) (A)
                 (A) (A) (A) (A) (A) (A) (A) (A) (A) (A) (A) (A)
                 (A) (A) (A) (A) (A) (A) (A) (A) (A) (A) (A) (A)
                 (A) (A) (A) (A) (A) (A) (A) (A) (A) (A) (A) (A)
                 (A) (A) (A) (A) (A) (A) (A) (A) (A) (A) (A) (A)
                 (A) (A) (A) (A) (A) (A) (A) (A) (A) (A) (A) (A)
                 (A) (A) (A) (A) (A) (A) (A) (A) (A) (A) (A) (A)
                 (A) (A) (A) (A) (A) (A) (A) (A) (A) (A) (A) (A)
                 (A) (A) (A) (A) (A) (A) (A) (A) (A) (A) (A) (A)
                 (A) (A) (A) (A) (A) (A) (A) (A) (A) (A) (A) (A)
                 (A) (A) (A) (A) (A) (A) (A) (A) (A) (A) (A) (A)
                 (A) (A) (A) (A) (A) (A) (A) (A) (A) (A) (A) (A)
                 (A) (A) (A) (A) (A) (A) (A) (A) (A) (A) (A) (A)
                 (A) (A) (A) (A) (A) (A) (A) (A) (A) (A) (A) (A)
                 (A) (A) (A) (A) (A) (A) (A) (A) (A) (A) (A) (A)
                 (A) (A) (A) (A) (A) (A) (A) (A) (A) (A) (A) (A)
                 (A) (A) (A) (A) (A) (A) (A) (A) (A) (A) (A) (A)
                 (A) (A) (A) (A) (A) (A) (A) (A) (A) (A) (A) (A)
                 (A) (A) (A) (A) (A) (A) (A) (A) (A) (A) (A) (A)
                 (A) (A) (A) (A) (A) (A) (A) (A) (A) (A) (A) (A)
                 (A) (A) (A) (A) (A) (A) (A) (A) (A) (A) (A) (A)
                 (A) (A) (A) (A) (A) (A) (A) (A) (A) (A) (A) (A)
                 (A) (A) (A) (A) (A) (A) (A) (A) (A) (A) (A)
    12 initial guesses have been made.
 Convergence on wavefunction:    0.001000000000000
 Iteration     1 Dimension    12 NMult     0 NNew     12
 CISAX will form     6 AO SS matrices at one time.
 Iteration     2 Dimension    18 NMult    12 NNew      6
 Iteration     3 Dimension    24 NMult    18 NNew      6
 Iteration     4 Dimension    30 NMult    24 NNew      6
 Iteration     5 Dimension    36 NMult    30 NNew      6
 Iteration     6 Dimension    38 NMult    36 NNew      2
 ***********************************************************************
 Excited states from <AA,BB:AA,BB> singles matrix:
 ***********************************************************************
 
 Ground to excited state transition densities written to RWF  633
 Ground to excited state transition electric dipole moments (Au):
       state          X           Y           Z        Dip. S.      Osc.
         1         0.8093     -0.7884      0.3039      1.3690      0.0270
         2         2.1705     -0.6443      0.0174      5.1264      0.2179
         3         0.3285     -1.2281      0.4123      1.7861      0.0913
 Ground to excited state transition velocity dipole moments (Au):
       state          X           Y           Z        Dip. S.      Osc.
         1        -0.0141      0.0213     -0.0142      0.0009      0.0192
         2        -0.1146      0.0339      0.0020      0.0143      0.1493
         3        -0.0321      0.0773     -0.0306      0.0079      0.0691
 Ground to excited state transition magnetic dipole moments (Au):
       state          X           Y           Z
         1         0.1715      0.3323      1.1574
         2         0.0120     -0.0025      0.3564
         3        -0.0597      0.3039      0.4457
 Ground to excited state transition velocity quadrupole moments (Au):
       state          XX          YY          ZZ          XY          XZ          YZ
         1         0.0442     -0.0161     -0.0215      0.0646     -0.0818      0.0218
         2         0.4302      0.0075     -0.0373      0.0850     -0.0342      0.0018
         3        -0.0546     -0.2805     -0.0458      0.3056     -0.1513      0.1597
 <0|del|b> * <b|rxdel|0> + <0|del|b> * <b|delr+rdel|0>
 Rotatory Strengths (R) in cgs (10**-40 erg-esu-cm/Gauss)
       state          XX          YY          ZZ    R(velocity)    E-M Angle
         1      -101.9280   -217.9106     38.5348    -93.7679      109.34
         2        10.9225     -5.7579    -13.3509     -2.7287       90.99
         3        56.1225    -34.5986     86.8737     36.1325       75.94
 1/2[<0|r|b>*<b|rxdel|0> + (<0|rxdel|b>*<b|r|0>)*]
 Rotatory Strengths (R) in cgs (10**-40 erg-esu-cm/Gauss)
       state          XX          YY          ZZ     R(length)
         1       -98.1420    185.2603   -248.7791    -53.8869
         2       -18.4362     -1.1217     -4.3917     -7.9832
         3        13.8678    263.9157   -129.9453     49.2794
  1/2[<0|del|b>*<b|r|0> + (<0|r|b>*<b|del|0>)*] (Au)
       state          X           Y           Z        Dip. S.   Osc.(frdel)
         1        -0.0114     -0.0168     -0.0043      0.0325      0.0217
         2        -0.2486     -0.0219      0.0000      0.2704      0.1803
         3        -0.0105     -0.0950     -0.0126      0.1181      0.0788

 Excitation energies and oscillator strengths:
 
 Excited State   1:      Singlet-A      0.8045 eV 1541.16 nm  f=0.0270  <S**2>=0.000
     117 ->118         0.69229
     117 ->119        -0.14642
     117 ->120        -0.14555
     117 <-118        -0.16480
 This state for optimization and/or second-order correction.
 Total Energy, E(TD-HF/TD-KS) =  -1637.65420478    
 Copying the excited state density for this state as the 1-particle RhoCI density.
 
 Excited State   2:      Singlet-A      1.7350 eV  714.62 nm  f=0.2179  <S**2>=0.000
     117 ->118         0.15687
     117 ->119         0.68773
 
 Excited State   3:      Singlet-A      2.0869 eV  594.11 nm  f=0.0913  <S**2>=0.000
     117 ->118         0.13760
     117 ->120         0.68017
 SavETr:  write IOETrn=   770 NScale= 10 NData=  16 NLR=1 NState=    3 LETran=      62.

 **********************************************************************

            Population analysis using the SCF density.

 **********************************************************************

 Orbital symmetries:
       Occupied  (A) (A) (A) (A) (A) (A) (A) (A) (A) (A) (A) (A)
                 (A) (A) (A) (A) (A) (A) (A) (A) (A) (A) (A) (A)
                 (A) (A) (A) (A) (A) (A) (A) (A) (A) (A) (A) (A)
                 (A) (A) (A) (A) (A) (A) (A) (A) (A) (A) (A) (A)
                 (A) (A) (A) (A) (A) (A) (A) (A) (A) (A) (A) (A)
                 (A) (A) (A) (A) (A) (A) (A) (A) (A) (A) (A) (A)
                 (A) (A) (A) (A) (A) (A) (A) (A) (A) (A) (A) (A)
                 (A) (A) (A) (A) (A) (A) (A) (A) (A) (A) (A) (A)
                 (A) (A) (A) (A) (A) (A) (A) (A) (A) (A) (A) (A)
                 (A) (A) (A) (A) (A) (A) (A) (A) (A)
       Virtual   (A) (A) (A) (A) (A) (A) (A) (A) (A) (A) (A) (A)
                 (A) (A) (A) (A) (A) (A) (A) (A) (A) (A) (A) (A)
                 (A) (A) (A) (A) (A) (A) (A) (A) (A) (A) (A) (A)
                 (A) (A) (A) (A) (A) (A) (A) (A) (A) (A) (A) (A)
                 (A) (A) (A) (A) (A) (A) (A) (A) (A) (A) (A) (A)
                 (A) (A) (A) (A) (A) (A) (A) (A) (A) (A) (A) (A)
                 (A) (A) (A) (A) (A) (A) (A) (A) (A) (A) (A) (A)
                 (A) (A) (A) (A) (A) (A) (A) (A) (A) (A) (A) (A)
                 (A) (A) (A) (A) (A) (A) (A) (A) (A) (A) (A) (A)
                 (A) (A) (A) (A) (A) (A) (A) (A) (A) (A) (A) (A)
                 (A) (A) (A) (A) (A) (A) (A) (A) (A) (A) (A) (A)
                 (A) (A) (A) (A) (A) (A) (A) (A) (A) (A) (A) (A)
                 (A) (A) (A) (A) (A) (A) (A) (A) (A) (A) (A) (A)
                 (A) (A) (A) (A) (A) (A) (A) (A) (A) (A) (A) (A)
                 (A) (A) (A) (A) (A) (A) (A) (A) (A) (A) (A) (A)
                 (A) (A) (A) (A) (A) (A) (A) (A) (A) (A) (A) (A)
                 (A) (A) (A) (A) (A) (A) (A) (A) (A) (A) (A) (A)
                 (A) (A) (A) (A) (A) (A) (A) (A) (A) (A) (A) (A)
                 (A) (A) (A) (A) (A) (A) (A) (A) (A) (A) (A) (A)
                 (A) (A) (A) (A) (A) (A) (A) (A) (A) (A) (A) (A)
                 (A) (A) (A) (A) (A) (A) (A) (A) (A) (A) (A) (A)
                 (A) (A) (A) (A) (A) (A) (A) (A) (A) (A) (A) (A)
                 (A) (A) (A) (A) (A) (A) (A) (A) (A) (A) (A) (A)
                 (A) (A) (A) (A) (A) (A) (A) (A) (A) (A) (A) (A)
                 (A) (A) (A) (A) (A) (A) (A) (A) (A) (A) (A) (A)
                 (A) (A) (A) (A) (A) (A) (A) (A) (A) (A) (A) (A)
                 (A) (A) (A) (A) (A) (A) (A) (A) (A) (A) (A) (A)
                 (A) (A) (A) (A) (A) (A) (A) (A) (A) (A) (A) (A)
                 (A) (A) (A) (A) (A) (A) (A) (A) (A) (A) (A) (A)
                 (A) (A) (A) (A) (A) (A) (A) (A) (A) (A) (A)
 The electronic state is 1-A.
 Alpha  occ. eigenvalues --  -19.32481 -19.21183 -19.17693 -19.17209 -19.16416
 Alpha  occ. eigenvalues --  -19.16095 -19.16060 -19.15388 -19.13799 -19.13427
 Alpha  occ. eigenvalues --  -19.07927 -10.33898 -10.32863 -10.28587 -10.28055
 Alpha  occ. eigenvalues --  -10.27644 -10.26564 -10.26288 -10.25980 -10.25652
 Alpha  occ. eigenvalues --  -10.25614 -10.25555 -10.25523 -10.25278 -10.22636
 Alpha  occ. eigenvalues --  -10.19394 -10.19098 -10.19045 -10.18947 -10.18812
 Alpha  occ. eigenvalues --  -10.18424 -10.17861  -1.68772  -1.20143  -1.14565
 Alpha  occ. eigenvalues --   -1.13621  -1.10890  -1.10876  -1.09725  -1.08158
 Alpha  occ. eigenvalues --   -1.07772  -1.06939  -1.06536  -1.04601  -0.96629
 Alpha  occ. eigenvalues --   -0.90126  -0.89241  -0.85023  -0.83441  -0.82981
 Alpha  occ. eigenvalues --   -0.80696  -0.78428  -0.77067  -0.75822  -0.74681
 Alpha  occ. eigenvalues --   -0.72415  -0.70162  -0.68546  -0.68355  -0.66525
 Alpha  occ. eigenvalues --   -0.64623  -0.63735  -0.62777  -0.61915  -0.60289
 Alpha  occ. eigenvalues --   -0.58802  -0.58698  -0.57485  -0.55994  -0.55396
 Alpha  occ. eigenvalues --   -0.55183  -0.53436  -0.52952  -0.52499  -0.52012
 Alpha  occ. eigenvalues --   -0.51135  -0.50629  -0.49331  -0.48655  -0.47572
 Alpha  occ. eigenvalues --   -0.46550  -0.46463  -0.46022  -0.45352  -0.45075
 Alpha  occ. eigenvalues --   -0.44439  -0.43806  -0.43649  -0.42608  -0.42410
 Alpha  occ. eigenvalues --   -0.41783  -0.41495  -0.40849  -0.39971  -0.39020
 Alpha  occ. eigenvalues --   -0.38815  -0.38795  -0.38276  -0.38114  -0.37322
 Alpha  occ. eigenvalues --   -0.37258  -0.36332  -0.35975  -0.35803  -0.33594
 Alpha  occ. eigenvalues --   -0.32624  -0.32092  -0.31282  -0.29512  -0.27534
 Alpha  occ. eigenvalues --   -0.27285  -0.25127  -0.24871  -0.23832  -0.22460
 Alpha  occ. eigenvalues --   -0.21610  -0.12652
 Alpha virt. eigenvalues --   -0.07298  -0.04785  -0.02416  -0.01482  -0.00008
 Alpha virt. eigenvalues --    0.01257   0.01712   0.02457   0.02579   0.03971
 Alpha virt. eigenvalues --    0.04467   0.05017   0.05511   0.06077   0.07091
 Alpha virt. eigenvalues --    0.07567   0.07819   0.08538   0.09872   0.10143
 Alpha virt. eigenvalues --    0.10893   0.11410   0.12043   0.12301   0.12699
 Alpha virt. eigenvalues --    0.13786   0.14894   0.15347   0.15979   0.16416
 Alpha virt. eigenvalues --    0.17293   0.17761   0.18839   0.18892   0.19484
 Alpha virt. eigenvalues --    0.20138   0.21641   0.21869   0.22311   0.23388
 Alpha virt. eigenvalues --    0.23538   0.24114   0.24561   0.24888   0.25894
 Alpha virt. eigenvalues --    0.27057   0.28282   0.28572   0.28846   0.29379
 Alpha virt. eigenvalues --    0.30293   0.30781   0.31299   0.31933   0.32112
 Alpha virt. eigenvalues --    0.32893   0.33645   0.33808   0.35073   0.35819
 Alpha virt. eigenvalues --    0.36111   0.36683   0.36731   0.37062   0.37648
 Alpha virt. eigenvalues --    0.38354   0.38509   0.39031   0.39467   0.39892
 Alpha virt. eigenvalues --    0.40556   0.41270   0.41640   0.41957   0.42611
 Alpha virt. eigenvalues --    0.42869   0.43143   0.43534   0.43786   0.43872
 Alpha virt. eigenvalues --    0.44388   0.45358   0.45824   0.46626   0.46772
 Alpha virt. eigenvalues --    0.46905   0.47116   0.47543   0.48853   0.49299
 Alpha virt. eigenvalues --    0.49516   0.50007   0.50712   0.51121   0.51984
 Alpha virt. eigenvalues --    0.52130   0.52465   0.52870   0.53116   0.53731
 Alpha virt. eigenvalues --    0.54181   0.54833   0.56159   0.56445   0.56943
 Alpha virt. eigenvalues --    0.58104   0.59218   0.59645   0.59942   0.60180
 Alpha virt. eigenvalues --    0.61108   0.61594   0.61777   0.62914   0.62994
 Alpha virt. eigenvalues --    0.63716   0.63878   0.64196   0.64496   0.65317
 Alpha virt. eigenvalues --    0.65629   0.66241   0.66900   0.67303   0.68609
 Alpha virt. eigenvalues --    0.69780   0.70026   0.70251   0.73007   0.74083
 Alpha virt. eigenvalues --    0.74843   0.75058   0.75532   0.76422   0.77042
 Alpha virt. eigenvalues --    0.78307   0.79046   0.79458   0.80835   0.81207
 Alpha virt. eigenvalues --    0.81963   0.82418   0.83216   0.83659   0.83891
 Alpha virt. eigenvalues --    0.84561   0.85269   0.85822   0.87349   0.88146
 Alpha virt. eigenvalues --    0.88216   0.88602   0.89048   0.89516   0.90003
 Alpha virt. eigenvalues --    0.91760   0.92189   0.92696   0.94005   0.94513
 Alpha virt. eigenvalues --    0.94584   0.96103   0.96712   0.97856   0.99085
 Alpha virt. eigenvalues --    0.99327   0.99719   1.00604   1.01556   1.03262
 Alpha virt. eigenvalues --    1.04376   1.04641   1.05647   1.06931   1.07599
 Alpha virt. eigenvalues --    1.08382   1.09724   1.10019   1.11150   1.12229
 Alpha virt. eigenvalues --    1.13710   1.15337   1.15685   1.17146   1.18796
 Alpha virt. eigenvalues --    1.19282   1.19710   1.20303   1.22812   1.23846
 Alpha virt. eigenvalues --    1.27417   1.28489   1.30125   1.33444   1.38797
 Alpha virt. eigenvalues --    1.39189   1.43718   1.45389   1.49650   1.52624
 Alpha virt. eigenvalues --    1.57620   1.62395   1.68812   1.70937   1.72798
 Alpha virt. eigenvalues --    1.73926   1.75460   1.76674   1.79219   1.84499
 Alpha virt. eigenvalues --    1.93595   2.14315   2.17355   2.19298   2.20672
 Alpha virt. eigenvalues --    2.20916   2.22767   2.23300   2.26786   2.27204
 Alpha virt. eigenvalues --    2.28914   2.31848   2.31931   2.33031   2.34171
 Alpha virt. eigenvalues --    2.34638   2.38250   2.41638   2.43516   2.44663
 Alpha virt. eigenvalues --    2.48732   2.49787   2.54028   2.55093   2.55782
 Alpha virt. eigenvalues --    2.57865   2.58877   2.60105   2.60964   2.62590
 Alpha virt. eigenvalues --    2.65221   2.67373   2.68508   2.68891   2.72223
 Alpha virt. eigenvalues --    2.72904   2.74148   2.75158   2.76958   2.78580
 Alpha virt. eigenvalues --    2.79291   2.80788   2.82258   2.82752   2.84712
 Alpha virt. eigenvalues --    2.85715   2.87019   2.89170   2.90269   2.90891
 Alpha virt. eigenvalues --    2.92278   2.94447   2.95161   2.97636   2.99588
 Alpha virt. eigenvalues --    3.01306   3.02792   3.05134   3.05922   3.06933
 Alpha virt. eigenvalues --    3.07177   3.08094   3.09952   3.13712   3.15739
 Alpha virt. eigenvalues --    3.16506   3.17289   3.19488   3.19790   3.20932
 Alpha virt. eigenvalues --    3.22254   3.24216   3.25714   3.27361   3.28753
 Alpha virt. eigenvalues --    3.30130   3.31182   3.34784   3.36055   3.36919
 Alpha virt. eigenvalues --    3.42362   3.45646   3.46843   3.58870   4.71651
 Alpha virt. eigenvalues --    4.74528   4.77176   4.80074   4.80877   4.84803
 Alpha virt. eigenvalues --    4.86233   4.87265   4.87750   4.87867   4.89403
 Alpha virt. eigenvalues --    4.89809   4.90080   4.90338   4.92135   4.93686
 Alpha virt. eigenvalues --    4.94403   4.96561   5.01348   5.02147   5.04409
 Alpha virt. eigenvalues --    5.05184   5.08040   5.09508   5.09912   5.10976
 Alpha virt. eigenvalues --    5.13311   5.13771   5.16579   5.22892   5.25418
 Alpha virt. eigenvalues --    5.28519   5.40420  23.09987  23.23139  23.27090
 Alpha virt. eigenvalues --   23.30865  23.34911  23.39651  23.43826  23.44729
 Alpha virt. eigenvalues --   23.50940  23.57456  23.62669  23.65287  23.65981
 Alpha virt. eigenvalues --   23.68579  23.70411  23.73138  23.75074  23.76519
 Alpha virt. eigenvalues --   23.79903  23.88252  23.92267  49.83415  49.83574
 Alpha virt. eigenvalues --   49.85010  49.87980  49.88670  49.89128  49.90385
 Alpha virt. eigenvalues --   49.92163  49.93203  49.94209  50.01678
          Condensed to atoms (all electrons):
 Mulliken charges:
               1
     1  C    0.228421
     2  C   -0.120279
     3  O   -0.378378
     4  C   -0.173341
     5  C    0.241281
     6  C   -0.131674
     7  C    0.203403
     8  C   -0.348429
     9  C   -0.336793
    10  C    0.410198
    11  C   -0.178180
    12  C    0.314987
    13  O   -0.520907
    14  C    0.179935
    15  C   -0.241332
    16  C    0.272147
    17  C   -0.138265
    18  C   -0.071141
    19  C    0.243648
    20  C    0.208754
    21  C   -0.190736
    22  C   -0.065619
    23  O   -0.590010
    24  H    0.174063
    25  O   -0.600285
    26  O   -0.478246
    27  C   -0.013596
    28  O   -0.418963
    29  O   -0.558281
    30  O   -0.311255
    31  O   -0.631205
    32  O   -0.641714
    33  O   -0.476506
    34  H    0.218156
    35  H    0.239322
    36  H    0.214330
    37  H    0.240727
    38  H    0.209317
    39  H    0.194937
    40  H    0.186504
    41  H    0.188549
    42  H    0.196017
    43  H    0.390102
    44  H    0.386116
    45  H    0.334685
    46  H    0.817738
    47  H    0.051227
    48  H    0.360492
    49  H   -0.328313
    50  H    0.408309
    51  H    0.424432
    52  H    0.405651
 Sum of Mulliken charges =   0.00000
 Mulliken charges with hydrogens summed into heavy atoms:
               1
     1  C    0.446577
     2  C    0.119043
     3  O   -0.378378
     4  C    0.000722
     5  C    0.455612
     6  C    0.109054
     7  C    0.254630
     8  C   -0.348429
     9  C   -0.127476
    10  C    0.410198
    11  C   -0.178180
    12  C    0.314987
    13  O   -0.520907
    14  C    0.179935
    15  C   -0.046395
    16  C    0.272147
    17  C   -0.138265
    18  C    0.115364
    19  C    0.243648
    20  C    0.208754
    21  C   -0.002187
    22  C    0.130398
    23  O   -0.199908
    25  O   -0.214169
    26  O   -0.143561
    27  C   -0.013596
    28  O   -0.418963
    29  O   -0.197789
    30  O    0.178170
    31  O   -0.222896
    32  O   -0.217282
    33  O   -0.070856
 Electronic spatial extent (au):  <R**2>=          16901.1016
 Charge=              0.0000 electrons
 Dipole moment (field-independent basis, Debye):
    X=              1.5496    Y=             -7.6728    Z=              8.1229  Tot=             11.2807
 Quadrupole moment (field-independent basis, Debye-Ang):
   XX=           -122.2932   YY=           -211.3911   ZZ=           -185.9668
   XY=            -19.1570   XZ=             16.9543   YZ=              3.7268
 Traceless Quadrupole moment (field-independent basis, Debye-Ang):
   XX=             50.9238   YY=            -38.1740   ZZ=            -12.7497
   XY=            -19.1570   XZ=             16.9543   YZ=              3.7268
 Octapole moment (field-independent basis, Debye-Ang**2):
  XXX=           -381.8388  YYY=           -123.3760  ZZZ=             20.4813  XYY=             76.6998
  XXY=             22.1218  XXZ=            305.5173  XZZ=             44.1293  YZZ=             -4.6751
  YYZ=             39.6813  XYZ=            -38.8597
 Hexadecapole moment (field-independent basis, Debye-Ang**3):
 XXXX=         -13662.7561 YYYY=          -3242.6657 ZZZZ=           -895.3420 XXXY=           -823.2005
 XXXZ=            189.1022 YYYX=            114.7050 YYYZ=             68.5600 ZZZX=            104.6609
 ZZZY=              3.7629 XXYY=          -3275.6902 XXZZ=          -2866.6897 YYZZ=           -614.1367
 XXYZ=            -18.7463 YYXZ=              5.0907 ZZXY=            -12.9339
 N-N= 3.572785805707D+03 E-N=-1.098453297338D+04  KE= 1.643343650334D+03
 1|1|UNPC-DESKTOP-MPR8V3N|SP|RB3LYP TD-FC|6-311G|C21H20O11|LENOVO|05-Se
 p-2025|0||# td b3lyp/6-311g scrf=(iefpcm,solvent=dmso) geom=connectivi
 ty||Fragment||0,1|C,0,-7.0869,2.649,2.4803|C,0,-7.0869,1.126,2.4803|O,
 0,-6.4421,0.7044,3.6517|C,0,-5.0744,0.9569,3.4747|C,0,-4.8662,2.4597,3
 .5839|C,0,-5.651,3.1566,2.4803|C,0,-4.638,0.4784,2.125|C,0,-5.237,0.99
 53,0.9763|C,0,-4.8312,0.5503,-0.2816|C,0,-3.8263,-0.4116,-0.3883|C,0,-
 3.218,-0.9374,0.759|C,0,-3.6323,-0.4844,2.0188|O,0,-3.477,-0.8036,-1.6
 62|C,0,-2.4889,-1.7508,-1.7968|C,0,-1.8339,-2.3274,-0.7834|C,0,-2.135,
 -1.9745,0.6379|C,0,-2.1574,-2.1239,-3.0371|C,0,-3.1527,-2.3341,-3.9915
 |C,0,-2.8069,-2.7236,-5.2855|C,0,-1.4659,-2.9027,-5.6251|C,0,-0.4707,-
 2.6924,-4.6707|C,0,-0.8165,-2.3031,-3.3767|O,0,-5.3191,2.9055,4.8336|H
 ,0,-4.4752,0.4221,4.2453|O,0,-7.7471,3.1158,3.6257|O,0,-5.0582,2.8804,
 1.2402|C,0,-6.3385,0.6066,1.2598|O,0,-1.5706,-2.468,1.5851|O,0,-3.0544
 ,-0.9827,3.1385|O,0,-6.2128,1.9295,1.0825|O,0,-3.7736,-2.9279,-6.2127|
 O,0,-1.13,-3.281,-6.8821|O,0,-7.1961,-0.1914,0.4895|H,0,-7.6118,3.0201
 ,1.5717|H,0,-8.1279,0.7339,2.443|H,0,-3.7836,2.6955,3.4786|H,0,-5.6457
 ,4.2553,2.6582|H,0,-5.3027,0.9571,-1.1883|H,0,-1.0579,-3.0763,-0.9999|
 H,0,-4.2102,-2.1928,-3.7238|H,0,0.5868,-2.8336,-4.9385|H,0,-0.0317,-2.
 1373,-2.624|H,0,-5.1736,3.8358,4.8618|H,0,-7.7261,4.0569,3.5894|H,0,-5
 .5695,3.3266,0.5868|H,0,-5.9843,1.4667,0.6487|H,0,-5.4653,0.0007,1.590
 3|H,0,-3.4677,-0.5533,3.9064|H,0,-6.503,2.164,0.185|H,0,-3.3425,-3.190
 7,-7.0433|H,0,-0.1617,-3.3529,-6.9255|H,0,-6.6985,-0.4917,-0.2518||Ver
 sion=IA32W-G09RevD.01|State=1-A|HF=-1637.6837691|RMSD=7.789e-009|PG=C0
 1 [X(C21H20O11)]||@


 MICRO CREDO - NEVER TRUST A COMPUTER BIGGER
               BIGGER THAN YOU CAN LIFT.
 Job cpu time:       0 days  6 hours  9 minutes  0.0 seconds.
 File lengths (MBytes):  RWF=    889 Int=      0 D2E=      0 Chk=     36 Scr=      1
 Normal termination of Gaussian 09 at Fri Sep 05 12:22:12 2025.
