# Supplementary material for: Phytochemical profiling of Vitex negundo seeds via UHPLC-QTOF-MS/MS analyses with antimicrobial evaluation and in silico targeting of DNA Gyrase B and Secreted Aspartic Proteinase 2 (SAP2)
Source: PLoS One. 2026 Mar 13;21(3):e0343965. doi: 10.1371/journal.pone.0343965 (PMC12987476; doi:10.1371/journal.pone.0343965)
Supplement: S11 Data — (ZIP) [file pone.0343965.s012.zip › PONE-D-25-51583/Vitex Raw material/DFT Vitex all data/UV C4/New Folder/COMP4 LOG_uvvis.txt]

# UV-Vis (C4)
# X-Axis:  Wavelength (nm)
# Y-Axis:  &epsilon;
# Y-Axis2: Oscillator Strength

# Peak information
#                  X                   Y                  Y2
#    1541.1600000000        0.0270000000   712717.5659705123
#     714.6200000000        0.2179000000  5751894.7268509138
#     594.1100000000        0.0913000000  2410041.2508558440

# Spectra
#                  X                   Y               DY/DX
    -1500.0000000000        0.0000655996       -0.0000000000
    -1490.0000000000        0.0000585723       -0.0000000000
    -1480.0000000000        0.0000521973       -0.0000000000
    -1470.0000000000        0.0000464246       -0.0000000000
    -1460.0000000000        0.0000412069       -0.0000000000
    -1450.0000000000        0.0000365001       -0.0000000000
    -1440.0000000000        0.0000322623       -0.0000000000
    -1430.0000000000        0.0000284545       -0.0000000000
    -1420.0000000000        0.0000250403       -0.0000000000
    -1410.0000000000        0.0000219853       -0.0000000000
    -1400.0000000000        0.0000192577       -0.0000000000
    -1390.0000000000        0.0000168280       -0.0000000000
    -1380.0000000000        0.0000146684       -0.0000000000
    -1370.0000000000        0.0000127536       -0.0000000000
    -1360.0000000000        0.0000110599       -0.0000000000
    -1350.0000000000        0.0000095655       -0.0000000000
    -1340.0000000000        0.0000082503       -0.0000000000
    -1330.0000000000        0.0000070958       -0.0000000000
    -1320.0000000000        0.0000060852       -0.0000000000
    -1310.0000000000        0.0000052030       -0.0000000000
    -1300.0000000000        0.0000044351       -0.0000000000
    -1290.0000000000        0.0000037686       -0.0000000000
    -1280.0000000000        0.0000031919       -0.0000000000
    -1270.0000000000        0.0000026944       -0.0000000000
    -1260.0000000000        0.0000022667       -0.0000000000
    -1250.0000000000        0.0000019001       -0.0000000000
    -1240.0000000000        0.0000015871       -0.0000000000
    -1230.0000000000        0.0000013206       -0.0000000000
    -1220.0000000000        0.0000010947       -0.0000000000
    -1210.0000000000        0.0000009038       -0.0000000000
    -1200.0000000000        0.0000007431       -0.0000000000
    -1190.0000000000        0.0000006085       -0.0000000000
    -1180.0000000000        0.0000004960       -0.0000000000
    -1170.0000000000        0.0000004026       -0.0000000000
    -1160.0000000000        0.0000003252       -0.0000000000
    -1150.0000000000        0.0000002614       -0.0000000000
    -1140.0000000000        0.0000002092       -0.0000000000
    -1130.0000000000        0.0000001665       -0.0000000000
    -1120.0000000000        0.0000001318       -0.0000000000
    -1110.0000000000        0.0000001038       -0.0000000000
    -1100.0000000000        0.0000000813       -0.0000000000
    -1090.0000000000        0.0000000633       -0.0000000000
    -1080.0000000000        0.0000000490       -0.0000000000
    -1070.0000000000        0.0000000377       -0.0000000000
    -1060.0000000000        0.0000000288       -0.0000000000
    -1050.0000000000        0.0000000218       -0.0000000000
    -1040.0000000000        0.0000000165       -0.0000000000
    -1030.0000000000        0.0000000123       -0.0000000000
    -1020.0000000000        0.0000000092       -0.0000000000
    -1010.0000000000        0.0000000067       -0.0000000000
    -1000.0000000000        0.0000000049       -0.0000000000
     -990.0000000000        0.0000000036       -0.0000000000
     -980.0000000000        0.0000000026       -0.0000000000
     -970.0000000000        0.0000000018       -0.0000000000
     -960.0000000000        0.0000000013       -0.0000000000
     -950.0000000000        0.0000000009       -0.0000000000
     -940.0000000000        0.0000000006       -0.0000000000
     -930.0000000000        0.0000000004       -0.0000000000
     -920.0000000000        0.0000000003       -0.0000000000
     -910.0000000000        0.0000000002       -0.0000000000
     -900.0000000000        0.0000000001       -0.0000000000
     -890.0000000000        0.0000000001       -0.0000000000
     -880.0000000000        0.0000000001       -0.0000000000
     -870.0000000000        0.0000000000       -0.0000000000
     -860.0000000000        0.0000000000       -0.0000000000
     -850.0000000000        0.0000000000       -0.0000000000
     -840.0000000000        0.0000000000       -0.0000000000
     -830.0000000000        0.0000000000       -0.0000000000
     -820.0000000000        0.0000000000       -0.0000000000
     -810.0000000000        0.0000000000       -0.0000000000
     -800.0000000000        0.0000000000       -0.0000000000
     -790.0000000000        0.0000000000       -0.0000000000
     -780.0000000000        0.0000000000       -0.0000000000
     -770.0000000000        0.0000000000       -0.0000000000
     -760.0000000000        0.0000000000       -0.0000000000
     -750.0000000000        0.0000000000       -0.0000000000
     -740.0000000000        0.0000000000       -0.0000000000
     -730.0000000000        0.0000000000       -0.0000000000
     -720.0000000000        0.0000000000       -0.0000000000
     -710.0000000000        0.0000000000       -0.0000000000
     -700.0000000000        0.0000000000       -0.0000000000
     -690.0000000000        0.0000000000       -0.0000000000
     -680.0000000000        0.0000000000       -0.0000000000
     -670.0000000000        0.0000000000       -0.0000000000
     -660.0000000000        0.0000000000       -0.0000000000
     -650.0000000000        0.0000000000       -0.0000000000
     -640.0000000000        0.0000000000       -0.0000000000
     -630.0000000000        0.0000000000       -0.0000000000
     -620.0000000000        0.0000000000       -0.0000000000
     -610.0000000000        0.0000000000       -0.0000000000
     -600.0000000000        0.0000000000       -0.0000000000
     -590.0000000000        0.0000000000       -0.0000000000
     -580.0000000000        0.0000000000       -0.0000000000
     -570.0000000000        0.0000000000       -0.0000000000
     -560.0000000000        0.0000000000       -0.0000000000
     -550.0000000000        0.0000000000       -0.0000000000
     -540.0000000000        0.0000000000       -0.0000000000
     -530.0000000000        0.0000000000       -0.0000000000
     -520.0000000000        0.0000000000       -0.0000000000
     -510.0000000000        0.0000000000       -0.0000000000
     -500.0000000000        0.0000000000       -0.0000000000
     -490.0000000000        0.0000000000       -0.0000000000
     -480.0000000000        0.0000000000       -0.0000000000
     -470.0000000000        0.0000000000       -0.0000000000
     -460.0000000000        0.0000000000       -0.0000000000
     -450.0000000000        0.0000000000       -0.0000000000
     -440.0000000000        0.0000000000       -0.0000000000
     -430.0000000000        0.0000000000       -0.0000000000
     -420.0000000000        0.0000000000       -0.0000000000
     -410.0000000000        0.0000000000       -0.0000000000
     -400.0000000000        0.0000000000       -0.0000000000
     -390.0000000000        0.0000000000       -0.0000000000
     -380.0000000000        0.0000000000       -0.0000000000
     -370.0000000000        0.0000000000       -0.0000000000
     -360.0000000000        0.0000000000       -0.0000000000
     -350.0000000000        0.0000000000       -0.0000000000
     -340.0000000000        0.0000000000       -0.0000000000
     -330.0000000000        0.0000000000       -0.0000000000
     -320.0000000000        0.0000000000       -0.0000000000
     -310.0000000000        0.0000000000       -0.0000000000
     -300.0000000000        0.0000000000       -0.0000000000
     -290.0000000000        0.0000000000       -0.0000000000
     -280.0000000000        0.0000000000       -0.0000000000
     -270.0000000000        0.0000000000       -0.0000000000
     -260.0000000000        0.0000000000       -0.0000000000
     -250.0000000000        0.0000000000       -0.0000000000
     -240.0000000000        0.0000000000       -0.0000000000
     -230.0000000000        0.0000000000       -0.0000000000
     -220.0000000000        0.0000000000       -0.0000000000
     -210.0000000000        0.0000000000       -0.0000000000
     -200.0000000000        0.0000000000       -0.0000000000
     -190.0000000000        0.0000000000       -0.0000000000
     -180.0000000000        0.0000000000        0.0000000000
     -170.0000000000        0.0000000000        0.0000000000
     -160.0000000000        0.0000000000        0.0000000000
     -150.0000000000        0.0000000000        0.0000000000
     -140.0000000000        0.0000000000        0.0000000000
     -130.0000000000        0.0000000000        0.0000000000
     -120.0000000000        0.0000000000        0.0000000000
     -110.0000000000        0.0000000000        0.0000000000
     -100.0000000000        0.0000000000        0.0000000000
      -90.0000000000        0.0000000000        0.0000000000
      -80.0000000000        0.0000000000        0.0000000000
      -70.0000000000        0.0000000000        0.0000000000
      -60.0000000000        0.0000000000        0.0000000000
      -50.0000000000        0.0000000000        0.0000000000
      -40.0000000000        0.0000000000        0.0000000000
      -30.0000000000        0.0000000000        0.0000000000
      -20.0000000000        0.0000000000        0.0000000000
      -10.0000000000        0.0000000000        0.0000000000
        0.0000000000        0.0000000000        0.0000000000
       10.0000000000        0.0000000000        0.0000000000
       20.0000000000        0.0000000000        0.0000000000
       30.0000000000        0.0000000000        0.0000000000
       40.0000000000        0.0000000000        0.0000000000
       50.0000000000        0.0000000000        0.0000000000
       60.0000000000        0.0000000000        0.0000000000
       70.0000000000        0.0000000000        0.0000000000
       80.0000000000        0.0000000000        0.0000000000
       90.0000000000        0.0000000000        0.0000000000
      100.0000000000        0.0000000000        0.0000000000
      110.0000000000        0.0000000000        0.0000000000
      120.0000000000        0.0000000000        0.0000000000
      130.0000000000        0.0000000000        0.0000000000
      140.0000000000        0.0000000000        0.0000000000
      150.0000000000        0.0000000000        0.0000000000
      160.0000000000        0.0000000000        0.0000000000
      170.0000000000        0.0000000000        0.0000000000
      180.0000000000        0.0000000000        0.0000000000
      190.0000000000        0.0000000000        0.0000000000
      200.0000000000        0.0000000000        0.0000000000
      210.0000000000        0.0000000000        0.0000000000
      220.0000000000        0.0000000000        0.0000000000
      230.0000000000        0.0000000000        0.0000000000
      240.0000000000        0.0000000000        0.0000000000
      250.0000000000        0.0000000000        0.0000000000
      260.0000000000        0.0000000000        0.0000000000
      270.0000000000        0.0000000000        0.0000000000
      280.0000000000        0.0000000000        0.0000000000
      290.0000000000        0.0000000004        0.0000000000
      300.0000000000        0.0000000160        0.0000000000
      310.0000000000        0.0000004341        0.0000000000
      320.0000000000        0.0000078187        0.0000000000
      330.0000000000        0.0000989398        0.0000000000
      340.0000000000        0.0009214566        0.0000000000
      350.0000000000        0.0065703350        0.0000000015
      360.0000000000        0.0370972452        0.0000000490
      370.0000000000        0.1707207577        0.0000010329
      380.0000000000        0.6564935350        0.0000149687
      390.0000000000        2.1553813126        0.0001558422
      400.0000000000        6.1558725721        0.0012109895
      410.0000000000       15.5457673887        0.0072596722
      420.0000000000       35.2125538428        0.0345543358
      430.0000000000       72.4440515910        0.1338989080
      440.0000000000      136.8813477728        0.4317583681
      450.0000000000      239.8763654518        1.1808829727
      460.0000000000      393.2963294655        2.7859046725
      470.0000000000      608.0110112964        5.7534949761
      480.0000000000      892.4067801166       10.5382306813
      490.0000000000     1251.2524097798       17.3185832114
      500.0000000000     1685.1169110028       25.8048032075
      510.0000000000     2190.3726812145       35.1962651377
      520.0000000000     2759.6749700874       44.3453778975
      530.0000000000     3382.7320183399       52.0803320480
      540.0000000000     4047.1750467320       57.5549935390
      550.0000000000     4739.3829568143       60.4808317680
      560.0000000000     5445.1825550292       61.1550753320
      570.0000000000     6150.4049932940       60.2919971612
      580.0000000000     6841.3181565176       58.7405236833
      590.0000000000     7504.9700803227       57.2002855954
      600.0000000000     8129.4754541899       56.0282731704
      610.0000000000     8704.2644353800       55.1794674664
      620.0000000000     9220.2983623994       54.2731154171
      630.0000000000     9670.2458650468       52.7407244268
      640.0000000000    10048.6076069367       49.9993945028
      650.0000000000    10351.7782986033       45.6015170968
      660.0000000000    10578.0390788482       39.3305656832
      670.0000000000    10727.4797952076       31.2336754189
      680.0000000000    10801.8572399681       21.5985528728
      690.0000000000    10804.4006895666       10.8920803752
      700.0000000000    10739.5794643872       -0.3191654196
      710.0000000000    10612.8485356183      -11.4485829698
      720.0000000000    10430.3877036878      -21.9566515654
      730.0000000000    10198.8480158574      -31.3985984843
      740.0000000000     9925.1163987685      -39.4509206911
      750.0000000000     9616.1064365585      -45.9187858058
      760.0000000000     9278.5802128752      -50.7284796513
      770.0000000000     8919.0034261370      -53.9098344740
      780.0000000000     8543.4337403174      -55.5733450751
      790.0000000000     8157.4406133046      -55.8858652412
      800.0000000000     7766.0536465191      -55.0477175513
      810.0000000000     7373.7357719374      -53.2729918995
      820.0000000000     6984.3772594951      -50.7738992969
      830.0000000000     6601.3065030982      -47.7493536858
      840.0000000000     6227.3137430006      -44.3774841440
      850.0000000000     5864.6842306662      -40.8115070458
      860.0000000000     5515.2377762725      -37.1782704964
      870.0000000000     5180.3720890200      -33.5787764760
      880.0000000000     4861.1077895103      -30.0900487622
      890.0000000000     4558.1334162490      -26.7678140177
      900.0000000000     4271.8491488536      -23.6495754372
      910.0000000000     4002.4083203569      -20.7577672035
      920.0000000000     3749.7560872143      -18.1027745029
      930.0000000000     3513.6648692955      -15.6856837202
      940.0000000000     3293.7663669002      -13.5006897861
      950.0000000000     3089.5801127931      -11.5371336349
      960.0000000000     2900.5386302408       -9.7811746175
      970.0000000000     2726.0093489886       -8.2171231447
      980.0000000000     2565.3134857653       -6.8284704666
      990.0000000000     2417.7421294432       -5.5986576657
     1000.0000000000     2282.5697880548       -4.5116266617
     1010.0000000000     2159.0656594147       -3.5521938591
     1020.0000000000     2046.5028824558       -2.7062832146
     1030.0000000000     1944.1660152709       -1.9610508305
     1040.0000000000     1851.3569704397       -1.3049282832
     1050.0000000000     1767.3996202145       -0.7276071633
     1060.0000000000     1691.6432648538       -0.2199829658
     1070.0000000000     1623.4651377866        0.2259273654
     1080.0000000000     1562.2721020776        0.6170832139
     1090.0000000000     1507.5016743155        0.9595251053
     1100.0000000000     1458.6224948792        1.2584805199
     1110.0000000000     1415.1343477415        1.5184664601
     1120.0000000000     1376.5678186106        1.7433859404
     1130.0000000000     1342.4836673258        1.9366166555
     1140.0000000000     1312.4719789548        2.1010909033
     1150.0000000000     1286.1511479286        2.2393664418
     1160.0000000000     1263.1667407001        2.3536883898
     1170.0000000000     1243.1902747179        2.4460425757
     1180.0000000000     1225.9179448599        2.5182009296
     1190.0000000000     1211.0693227674        2.5717596247
     1200.0000000000     1198.3860496441        2.6081707252
     1210.0000000000     1187.6305389507        2.6287681108
     1220.0000000000     1178.5847019283        2.6347884220
     1230.0000000000     1171.0487059512        2.6273877370
     1240.0000000000     1164.8397732597        2.6076546322
     1250.0000000000     1159.7910255847        2.5766202208
     1260.0000000000     1155.7503785030        2.5352657029
     1270.0000000000     1152.5794879846        2.4845278929
     1280.0000000000     1150.1527504760        2.4253031349
     1290.0000000000     1148.3563569688        2.3584499557
     1300.0000000000     1147.0874007803        2.2847907535
     1310.0000000000     1146.2530382188        2.2051127738
     1320.0000000000     1145.7697008635        2.1201685776
     1330.0000000000     1145.5623578683        2.0306761732
     1340.0000000000     1145.5638264524        1.9373189463
     1350.0000000000     1145.7141285752        1.8407454955
     1360.0000000000     1145.9598916831        1.7415694561
     1370.0000000000     1146.2537913504        1.6403693731
     1380.0000000000     1146.5540336173        1.5376886684
     1390.0000000000     1146.8238748290        1.4340357308
     1400.0000000000     1147.0311768129        1.3298841475
     1410.0000000000     1147.1479952797        1.2256730848
     1420.0000000000     1147.1501993930        1.1218078200
     1430.0000000000     1147.0171205288        1.0186604190
     1440.0000000000     1146.7312283236        0.9165705505
     1450.0000000000     1146.2778321943        0.8158464264
     1460.0000000000     1145.6448066023        0.7167658516
     1470.0000000000     1144.8223384199        0.6195773713
     1480.0000000000     1143.8026948492        0.5245014974
     1490.0000000000     1142.5800104282        0.4317319994
     1500.0000000000     1141.1500917457        0.3414372446
     1510.0000000000     1139.5102385703        0.2537615727
     1520.0000000000     1137.6590801782        0.1688266900
     1530.0000000000     1135.5964257431        0.0867330734
     1540.0000000000     1133.3231277240        0.0075613689
     1550.0000000000     1130.8409572586       -0.0686262226
     1560.0000000000     1128.1524906360       -0.1417845823
     1570.0000000000     1125.2610059867       -0.2118843421
     1580.0000000000     1122.1703893867       -0.2789105896
     1590.0000000000     1118.8850496299       -0.3428616169
     1600.0000000000     1115.4098409770       -0.4037477163
     1610.0000000000     1111.7499932358       -0.4615900275
     1620.0000000000     1107.9110485789       -0.5164194383
     1630.0000000000     1103.8988045451       -0.5682755411
     1640.0000000000     1099.7192627142       -0.6172056460
     1650.0000000000     1095.3785825813       -0.6632638515
     1660.0000000000     1090.8830401937       -0.7065101725
     1670.0000000000     1086.2389911458       -0.7470097254
     1680.0000000000     1081.4528375604       -0.7848319683
     1690.0000000000     1076.5309987095       -0.8200499970
     1700.0000000000     1071.4798849595       -0.8527398932
     1710.0000000000     1066.3058747471       -0.8829801248
     1720.0000000000     1061.0152943155       -0.9108509953
     1730.0000000000     1055.6143999647       -0.9364341402
     1740.0000000000     1050.1093625854       -0.9598120690
     1750.0000000000     1044.5062542682       -0.9810677499
     1760.0000000000     1038.8110367936       -1.0002842348
     1770.0000000000     1033.0295518272       -1.0175443224
     1780.0000000000     1027.1675126563       -1.0329302578
     1790.0000000000     1021.2304973181       -1.0465234649
     1800.0000000000     1015.2239429851       -1.0584043105
     1810.0000000000     1009.1531414793       -1.0686518979
     1820.0000000000     1003.0232358026       -1.0773438864
     1830.0000000000      996.8392175775       -1.0845563375
     1840.0000000000      990.6059253026       -1.0903635825
     1850.0000000000      984.3280433341       -1.0948381122
     1860.0000000000      978.0101015154       -1.0980504859
     1870.0000000000      971.6564753790       -1.1000692577
     1880.0000000000      965.2713868564       -1.1009609195
     1890.0000000000      958.8589054343       -1.1007898580
     1900.0000000000      952.4229497029       -1.0996183253
     1910.0000000000      945.9672892443       -1.0975064215
     1920.0000000000      939.4955468180       -1.0945120874
     1930.0000000000      933.0112008008       -1.0906911073
     1940.0000000000      926.5175878436       -1.0860971196
     1950.0000000000      920.0179057126       -1.0807816360
     1960.0000000000      913.5152162827       -1.0747940657
     1970.0000000000      907.0124486576       -1.0681817466
     1980.0000000000      900.5124023894       -1.0609899807
     1990.0000000000      894.0177507785       -1.0532620741
     2000.0000000000      887.5310442308       -1.0450393805
     2010.0000000000      881.0547136564       -1.0363613477
     2020.0000000000      874.5910738931       -1.0272655662
     2030.0000000000      868.1423271406       -1.0177878206
     2040.0000000000      861.7105663929       -1.0079621419
     2050.0000000000      855.2977788577       -0.9978208609
     2060.0000000000      848.9058493528       -0.9873946628
     2070.0000000000      842.5365636715       -0.9767126422
     2080.0000000000      836.1916119083       -0.9658023580
     2090.0000000000      829.8725917400       -0.9546898885
     2100.0000000000      823.5810116549       -0.9433998861
     2110.0000000000      817.3182941267       -0.9319556318
     2120.0000000000      811.0857787277       -0.9203790885
     2130.0000000000      804.8847251788       -0.9086909542
     2140.0000000000      798.7163163337       -0.8969107139
     2150.0000000000      792.5816610939       -0.8850566903
     2160.0000000000      786.4817972531       -0.8731460939
     2170.0000000000      780.4176942711       -0.8611950716
     2180.0000000000      774.3902559733       -0.8492187539
     2190.0000000000      768.4003231786       -0.8372313011
     2200.0000000000      762.4486762521       -0.8252459485
     2210.0000000000      756.5360375851       -0.8132750489
     2220.0000000000      750.6630740014       -0.8013301155
     2230.0000000000      744.8303990902       -0.7894218621
     2240.0000000000      739.0385754671       -0.7775602426
     2250.0000000000      733.2881169625       -0.7657544884
     2260.0000000000      727.5794907407       -0.7540131455
     2270.0000000000      721.9131193476       -0.7423441092
     2280.0000000000      716.2893826909       -0.7307546579
     2290.0000000000      710.7086199529       -0.7192514857
     2300.0000000000      705.1711314367       -0.7078407334
     2310.0000000000      699.6771803481       -0.6965280184
     2320.0000000000      694.2269945145       -0.6853184633
     2330.0000000000      688.8207680418       -0.6742167232
     2340.0000000000      683.4586629108       -0.6632270119
     2350.0000000000      678.1408105157       -0.6523531271
     2360.0000000000      672.8673131443       -0.6415984741
     2370.0000000000      667.6382454038       -0.6309660886
     2380.0000000000      662.4536555913       -0.6204586590
     2390.0000000000      657.3135670131       -0.6100785462
     2400.0000000000      652.2179792517       -0.5998278042
     2410.0000000000      647.1668693844       -0.5897081987
     2420.0000000000      642.1601931536       -0.5797212249
     2430.0000000000      637.1978860905       -0.5698681244
     2440.0000000000      632.2798645940       -0.5601499018
     2450.0000000000      627.4060269664       -0.5505673397
     2460.0000000000      622.5762544065       -0.5411210136
     2470.0000000000      617.7904119629       -0.5318113055
     2480.0000000000      613.0483494466       -0.5226384172
     2490.0000000000      608.3499023075       -0.5136023826
     2500.0000000000      603.6948924727       -0.5047030796
     2510.0000000000      599.0831291503       -0.4959402414
     2520.0000000000      594.5144095993       -0.4873134666
     2530.0000000000      589.9885198656       -0.4788222298
     2540.0000000000      585.5052354876       -0.4704658905
     2550.0000000000      581.0643221706       -0.4622437025
     2560.0000000000      576.6655364317       -0.4541548218
     2570.0000000000      572.3086262171       -0.4461983151
     2580.0000000000      567.9933314909       -0.4383731668
     2590.0000000000      563.7193847994       -0.4306782864
     2600.0000000000      559.4865118088       -0.4231125150
     2610.0000000000      555.2944318190       -0.4156746317
     2620.0000000000      551.1428582546       -0.4083633593
     2630.0000000000      547.0314991325       -0.4011773700
     2640.0000000000      542.9600575092       -0.3941152904
     2650.0000000000      538.9282319064       -0.3871757069
     2660.0000000000      534.9357167170       -0.3803571695
     2670.0000000000      530.9822025923       -0.3736581969
     2680.0000000000      527.0673768104       -0.3670772800
     2690.0000000000      523.1909236273       -0.3606128858
     2700.0000000000      519.3525246114       -0.3542634612
     2710.0000000000      515.5518589610       -0.3480274358
     2720.0000000000      511.7886038069       -0.3419032255
     2730.0000000000      508.0624345000       -0.3358892351
     2740.0000000000      504.3730248843       -0.3299838609
     2750.0000000000      500.7200475568       -0.3241854935
     2760.0000000000      497.1031741135       -0.3184925199
     2770.0000000000      493.5220753833       -0.3129033256
     2780.0000000000      489.9764216499       -0.3074162969
     2790.0000000000      486.4658828618       -0.3020298224
     2800.0000000000      482.9901288314       -0.2967422951
     2810.0000000000      479.5488294239       -0.2915521136
     2820.0000000000      476.1416547352       -0.2864576838
     2830.0000000000      472.7682752608       -0.2814574203
     2840.0000000000      469.4283620554       -0.2765497472
     2850.0000000000      466.1215868829       -0.2717331001
     2860.0000000000      462.8476223589       -0.2670059261
     2870.0000000000      459.6061420844       -0.2623666855
     2880.0000000000      456.3968207716       -0.2578138525
     2890.0000000000      453.2193343633       -0.2533459157
     2900.0000000000      450.0733601434       -0.2489613791
     2910.0000000000      446.9585768427       -0.2446587628
     2920.0000000000      443.8746647365       -0.2404366032
     2930.0000000000      440.8213057369       -0.2362934537
     2940.0000000000      437.7981834791       -0.2322278854
     2950.0000000000      434.8049834016       -0.2282384871
     2960.0000000000      431.8413928215       -0.2243238660
     2970.0000000000      428.9071010047       -0.2204826475
     2980.0000000000      426.0017992304       -0.2167134760
     2990.0000000000      423.1251808521       -0.2130150148
     3000.0000000000      420.2769413530       -0.2093859465
     3010.0000000000      417.4567783979       -0.2058249727
     3020.0000000000      414.6643918809       -0.2023308146
     3030.0000000000      411.8994839688       -0.1989022128
     3040.0000000000      409.1617591415       -0.1955379273
     3050.0000000000      406.4509242284       -0.1922367379
     3060.0000000000      403.7666884413       -0.1889974434
     3070.0000000000      401.1087634050       -0.1858188627
     3080.0000000000      398.4768631839       -0.1826998335
     3090.0000000000      395.8707043062       -0.1796392133
     3100.0000000000      393.2900057852       -0.1766358786
     3110.0000000000      390.7344891384       -0.1736887251
     3120.0000000000      388.2038784036       -0.1707966676
     3130.0000000000      385.6979001527       -0.1679586396
     3140.0000000000      383.2162835040       -0.1651735936
     3150.0000000000      380.7587601313       -0.1624405003
     3160.0000000000      378.3250642719       -0.1597583492
     3170.0000000000      375.9149327322       -0.1571261476
     3180.0000000000      373.5281048917       -0.1545429212
     3190.0000000000      371.1643227053       -0.1520077133
     3200.0000000000      368.8233307038       -0.1495195847
     3210.0000000000      366.5048759934       -0.1470776140
     3220.0000000000      364.2087082530       -0.1446808966
     3230.0000000000      361.9345797305       -0.1423285451
     3240.0000000000      359.6822452384       -0.1400196887
     3250.0000000000      357.4514621470       -0.1377534732
     3260.0000000000      355.2419903775       -0.1355290606
     3270.0000000000      353.0535923935       -0.1333456291
     3280.0000000000      350.8860331916       -0.1312023724
     3290.0000000000      348.7390802913       -0.1290985002
     3300.0000000000      346.6125037233       -0.1270332371
     3310.0000000000      344.5060760181       -0.1250058230
     3320.0000000000      342.4195721925       -0.1230155128
     3330.0000000000      340.3527697366       -0.1210615757
     3340.0000000000      338.3054485994       -0.1191432955
     3350.0000000000      336.2773911735       -0.1172599700
     3360.0000000000      334.2683822802       -0.1154109109
     3370.0000000000      332.2782091533       -0.1135954437
     3380.0000000000      330.3066614224       -0.1118129071
     3390.0000000000      328.3535310959       -0.1100626531
     3400.0000000000      326.4186125437       -0.1083440467
     3410.0000000000      324.5017024795       -0.1066564655
     3420.0000000000      322.6025999420       -0.1049992997
     3430.0000000000      320.7211062768       -0.1033719517
     3440.0000000000      318.8570251176       -0.1017738358
     3450.0000000000      317.0101623666       -0.1002043785
     3460.0000000000      315.1803261753       -0.0986630175
     3470.0000000000      313.3673269252       -0.0971492020
     3480.0000000000      311.5709772074       -0.0956623925
     3490.0000000000      309.7910918029       -0.0942020602
