# Supplementary material for: Phytochemical profiling of Vitex negundo seeds via UHPLC-QTOF-MS/MS analyses with antimicrobial evaluation and in silico targeting of DNA Gyrase B and Secreted Aspartic Proteinase 2 (SAP2)
Source: PLoS One. 2026 Mar 13;21(3):e0343965. doi: 10.1371/journal.pone.0343965 (PMC12987476; doi:10.1371/journal.pone.0343965)
Supplement: S13 Data — (ZIP) [file pone.0343965.s014.zip]

Archive with 46 entries (37 files):
- PONE-D-25-51583/
- PONE-D-25-51583/Vitex Raw material/
- PONE-D-25-51583/Vitex Raw material/Docking sample#3 protein 4 Chain A 4uro/
- PONE-D-25-51583/Vitex Raw material/Docking sample#3 protein 4 Chain A 4uro/molecule1/
- PONE-D-25-51583/Vitex Raw material/Docking sample#3 protein 4 Chain A 4uro/molecule1/4uro.pdb
- PONE-D-25-51583/Vitex Raw material/Docking sample#3 protein 4 Chain A 4uro/molecule1/4uro.pdbqt
- PONE-D-25-51583/Vitex Raw material/Docking sample#3 protein 4 Chain A 4uro/molecule1/configuration.txt
- PONE-D-25-51583/Vitex Raw material/Docking sample#3 protein 4 Chain A 4uro/molecule1/ligand.pdb
- PONE-D-25-51583/Vitex Raw material/Docking sample#3 protein 4 Chain A 4uro/molecule1/ligand.pdbqt
- PONE-D-25-51583/Vitex Raw material/Docking sample#3 protein 4 Chain A 4uro/molecule1/result.log
- PONE-D-25-51583/Vitex Raw material/Docking sample#3 protein 4 Chain A 4uro/molecule1/result.pdbqt
- PONE-D-25-51583/Vitex Raw material/Docking sample#3 protein 4 Chain A 4uro/molecule2/
- PONE-D-25-51583/Vitex Raw material/Docking sample#3 protein 4 Chain A 4uro/molecule2/4uro.pdb
- PONE-D-25-51583/Vitex Raw material/Docking sample#3 protein 4 Chain A 4uro/molecule2/4uro.pdbqt
- PONE-D-25-51583/Vitex Raw material/Docking sample#3 protein 4 Chain A 4uro/molecule2/configuration.txt
- PONE-D-25-51583/Vitex Raw material/Docking sample#3 protein 4 Chain A 4uro/molecule2/ligand.pdbqt
- PONE-D-25-51583/Vitex Raw material/Docking sample#3 protein 4 Chain A 4uro/molecule2/result.log
- PONE-D-25-51583/Vitex Raw material/Docking sample#3 protein 4 Chain A 4uro/molecule2/result.pdbqt
- PONE-D-25-51583/Vitex Raw material/Docking sample#3 protein 4 Chain A 4uro/molecule3/
- PONE-D-25-51583/Vitex Raw material/Docking sample#3 protein 4 Chain A 4uro/molecule3/4uro.pdb
- PONE-D-25-51583/Vitex Raw material/Docking sample#3 protein 4 Chain A 4uro/molecule3/4uro.pdbqt
- PONE-D-25-51583/Vitex Raw material/Docking sample#3 protein 4 Chain A 4uro/molecule3/configuration.txt
- PONE-D-25-51583/Vitex Raw material/Docking sample#3 protein 4 Chain A 4uro/molecule3/ligand.pdbqt
- PONE-D-25-51583/Vitex Raw material/Docking sample#3 protein 4 Chain A 4uro/molecule3/result.log
- PONE-D-25-51583/Vitex Raw material/Docking sample#3 protein 4 Chain A 4uro/molecule3/result.pdbqt
- PONE-D-25-51583/Vitex Raw material/Docking sample#3 protein 4 Chain A 4uro/molecule4/
- PONE-D-25-51583/Vitex Raw material/Docking sample#3 protein 4 Chain A 4uro/molecule4/4uro.pdb
- PONE-D-25-51583/Vitex Raw material/Docking sample#3 protein 4 Chain A 4uro/molecule4/4uro.pdbqt
- PONE-D-25-51583/Vitex Raw material/Docking sample#3 protein 4 Chain A 4uro/molecule4/configuration.txt
- PONE-D-25-51583/Vitex Raw material/Docking sample#3 protein 4 Chain A 4uro/molecule4/ligand.pdbqt
- PONE-D-25-51583/Vitex Raw material/Docking sample#3 protein 4 Chain A 4uro/molecule4/result.log
- PONE-D-25-51583/Vitex Raw material/Docking sample#3 protein 4 Chain A 4uro/molecule4/result.pdbqt
- PONE-D-25-51583/Vitex Raw material/Docking sample#3 protein 4 Chain A 4uro/molecule5/
- PONE-D-25-51583/Vitex Raw material/Docking sample#3 protein 4 Chain A 4uro/molecule5/4uro.pdb
- PONE-D-25-51583/Vitex Raw material/Docking sample#3 protein 4 Chain A 4uro/molecule5/4uro.pdbqt
- PONE-D-25-51583/Vitex Raw material/Docking sample#3 protein 4 Chain A 4uro/molecule5/configuration.txt
- PONE-D-25-51583/Vitex Raw material/Docking sample#3 protein 4 Chain A 4uro/molecule5/ligand.pdbqt
- PONE-D-25-51583/Vitex Raw material/Docking sample#3 protein 4 Chain A 4uro/molecule5/result.log
- PONE-D-25-51583/Vitex Raw material/Docking sample#3 protein 4 Chain A 4uro/molecule5/result.pdbqt
- PONE-D-25-51583/Vitex Raw material/Docking sample#3 protein 4 Chain A 4uro/molecule6/
- PONE-D-25-51583/Vitex Raw material/Docking sample#3 protein 4 Chain A 4uro/molecule6/4uro.pdb
- PONE-D-25-51583/Vitex Raw material/Docking sample#3 protein 4 Chain A 4uro/molecule6/4uro.pdbqt
- PONE-D-25-51583/Vitex Raw material/Docking sample#3 protein 4 Chain A 4uro/molecule6/configuration.txt
- PONE-D-25-51583/Vitex Raw material/Docking sample#3 protein 4 Chain A 4uro/molecule6/ligand.pdbqt
- PONE-D-25-51583/Vitex Raw material/Docking sample#3 protein 4 Chain A 4uro/molecule6/result.log
- PONE-D-25-51583/Vitex Raw material/Docking sample#3 protein 4 Chain A 4uro/molecule6/result.pdbqt
