# Supplementary material for: Phytochemical profiling of Vitex negundo seeds via UHPLC-QTOF-MS/MS analyses with antimicrobial evaluation and in silico targeting of DNA Gyrase B and Secreted Aspartic Proteinase 2 (SAP2)
Source: PLoS One. 2026 Mar 13;21(3):e0343965. doi: 10.1371/journal.pone.0343965 (PMC12987476; doi:10.1371/journal.pone.0343965)
Supplement: S13 Data — (ZIP) [file pone.0343965.s014.zip › PONE-D-25-51583/Vitex Raw material/Docking sample#3 protein 4 Chain A 4uro/molecule1/result.pdbqt]

MODEL 1
REMARK VINA RESULT:      -5.8      0.000      0.000
REMARK  4 active torsions:
REMARK  status: ('A' for Active; 'I' for Inactive)
REMARK    1  A    between atoms: C2_2  and  O10_10 
REMARK    2  A    between atoms: C3_3  and  O11_11 
REMARK    3  A    between atoms: C6_6  and  C7_7 
REMARK    4  A    between atoms: C7_7  and  O8_8 
ROOT
HETATM    1  C1          0      -1.592  -3.873  -8.212  1.00  0.00     0.057 A 
HETATM    2  C2          0      -0.960  -4.878  -8.943  1.00  0.00     0.102 A 
HETATM    3  C3          0      -0.575  -4.644 -10.263  1.00  0.00     0.099 A 
HETATM    4  C4          0      -0.823  -3.404 -10.851  1.00  0.00     0.040 A 
HETATM    5  C5          0      -1.455  -2.398 -10.121  1.00  0.00     0.021 A 
HETATM    6  C6          0      -1.840  -2.632  -8.800  1.00  0.00     0.040 A 
ENDROOT
BRANCH   6   7
HETATM    7  C7          0      -2.452  -1.659  -8.092  1.00  0.00     0.176 C 
HETATM    8  O9          0      -2.854  -1.887  -6.975  1.00  0.00    -0.646 OA
BRANCH   7   9
HETATM    9  O8          0      -2.613  -0.443  -8.625  1.00  0.00    -0.773 OA
HETATM   10  H13         0      -2.642  -0.572  -9.588  1.00  0.00     0.167 HD
ENDBRANCH   7   9
ENDBRANCH   6   7
BRANCH   2  11
HETATM   11  O10         0      -0.719  -6.083  -8.371  1.00  0.00    -0.353 OA
HETATM   12  C12         0      -1.906  -6.814  -8.231  1.00  0.00     0.210 C 
ENDBRANCH   2  11
BRANCH   3  13
HETATM   13  O11         0       0.039  -5.621 -10.974  1.00  0.00    -0.358 OA
HETATM   14  H14         0       0.748  -5.210 -11.497  1.00  0.00     0.217 HD
ENDBRANCH   3  13
TORSDOF 4
ENDMDL
MODEL 2
REMARK VINA RESULT:      -5.8      1.363      4.427
REMARK  4 active torsions:
REMARK  status: ('A' for Active; 'I' for Inactive)
REMARK    1  A    between atoms: C2_2  and  O10_10 
REMARK    2  A    between atoms: C3_3  and  O11_11 
REMARK    3  A    between atoms: C6_6  and  C7_7 
REMARK    4  A    between atoms: C7_7  and  O8_8 
ROOT
HETATM    1  C1          0      -1.025  -3.435  -9.852  1.00  0.00     0.057 A 
HETATM    2  C2          0      -1.436  -2.115 -10.034  1.00  0.00     0.102 A 
HETATM    3  C3          0      -2.129  -1.454  -9.019  1.00  0.00     0.099 A 
HETATM    4  C4          0      -2.410  -2.115  -7.823  1.00  0.00     0.040 A 
HETATM    5  C5          0      -2.000  -3.435  -7.641  1.00  0.00     0.021 A 
HETATM    6  C6          0      -1.306  -4.096  -8.656  1.00  0.00     0.040 A 
ENDROOT
BRANCH   6   7
HETATM    7  C7          0      -0.908  -5.374  -8.481  1.00  0.00     0.176 C 
HETATM    8  O9          0      -1.059  -6.180  -9.369  1.00  0.00    -0.646 OA
BRANCH   7   9
HETATM    9  O8          0      -0.346  -5.748  -7.326  1.00  0.00    -0.773 OA
HETATM   10  H13         0       0.288  -6.451  -7.550  1.00  0.00     0.167 HD
ENDBRANCH   7   9
ENDBRANCH   6   7
BRANCH   2  11
HETATM   11  O10         0      -1.163  -1.473 -11.196  1.00  0.00    -0.353 OA
HETATM   12  C12         0      -1.652  -2.196 -12.291  1.00  0.00     0.210 C 
ENDBRANCH   2  11
BRANCH   3  13
HETATM   13  O11         0      -2.529  -0.172  -9.195  1.00  0.00    -0.358 OA
HETATM   14  H14         0      -2.283   0.331  -8.400  1.00  0.00     0.217 HD
ENDBRANCH   3  13
TORSDOF 4
ENDMDL
MODEL 3
REMARK VINA RESULT:      -5.7      1.478      2.654
REMARK  4 active torsions:
REMARK  status: ('A' for Active; 'I' for Inactive)
REMARK    1  A    between atoms: C2_2  and  O10_10 
REMARK    2  A    between atoms: C3_3  and  O11_11 
REMARK    3  A    between atoms: C6_6  and  C7_7 
REMARK    4  A    between atoms: C7_7  and  O8_8 
ROOT
HETATM    1  C1          0      -0.900  -2.842 -10.144  1.00  0.00     0.057 A 
HETATM    2  C2          0      -0.457  -4.005  -9.516  1.00  0.00     0.102 A 
HETATM    3  C3          0      -0.807  -4.260  -8.190  1.00  0.00     0.099 A 
HETATM    4  C4          0      -1.602  -3.349  -7.493  1.00  0.00     0.040 A 
HETATM    5  C5          0      -2.045  -2.186  -8.120  1.00  0.00     0.021 A 
HETATM    6  C6          0      -1.695  -1.932  -9.447  1.00  0.00     0.040 A 
ENDROOT
BRANCH   6   7
HETATM    7  C7          0      -2.124  -0.806 -10.055  1.00  0.00     0.176 C 
HETATM    8  O9          0      -2.042  -0.700 -11.257  1.00  0.00    -0.646 OA
BRANCH   7   9
HETATM    9  O8          0      -2.639   0.193  -9.330  1.00  0.00    -0.773 OA
HETATM   10  H13         0      -3.479   0.433  -9.760  1.00  0.00     0.167 HD
ENDBRANCH   7   9
ENDBRANCH   6   7
BRANCH   2  11
HETATM   11  O10         0       0.315  -4.890 -10.194  1.00  0.00    -0.353 OA
HETATM   12  C12         0      -0.426  -5.531 -11.196  1.00  0.00     0.210 C 
ENDBRANCH   2  11
BRANCH   3  13
HETATM   13  O11         0      -0.377  -5.390  -7.579  1.00  0.00    -0.358 OA
HETATM   14  H14         0      -1.127  -5.775  -7.096  1.00  0.00     0.217 HD
ENDBRANCH   3  13
TORSDOF 4
ENDMDL
MODEL 4
REMARK VINA RESULT:      -5.6      1.409      4.705
REMARK  4 active torsions:
REMARK  status: ('A' for Active; 'I' for Inactive)
REMARK    1  A    between atoms: C2_2  and  O10_10 
REMARK    2  A    between atoms: C3_3  and  O11_11 
REMARK    3  A    between atoms: C6_6  and  C7_7 
REMARK    4  A    between atoms: C7_7  and  O8_8 
ROOT
HETATM    1  C1          0      -0.995  -2.585  -9.986  1.00  0.00     0.057 A 
HETATM    2  C2          0      -1.821  -1.948  -9.061  1.00  0.00     0.102 A 
HETATM    3  C3          0      -2.109  -2.563  -7.842  1.00  0.00     0.099 A 
HETATM    4  C4          0      -1.569  -3.815  -7.550  1.00  0.00     0.040 A 
HETATM    5  C5          0      -0.743  -4.453  -8.475  1.00  0.00     0.021 A 
HETATM    6  C6          0      -0.455  -3.837  -9.694  1.00  0.00     0.040 A 
ENDROOT
BRANCH   6   7
HETATM    7  C7          0       0.345  -4.454 -10.590  1.00  0.00     0.176 C 
HETATM    8  O9          0      -0.136  -5.170 -11.437  1.00  0.00    -0.646 OA
BRANCH   7   9
HETATM    9  O8          0       1.669  -4.272 -10.541  1.00  0.00    -0.773 OA
HETATM   10  H13         0       1.816  -3.509  -9.956  1.00  0.00     0.167 HD
ENDBRANCH   7   9
ENDBRANCH   6   7
BRANCH   2  11
HETATM   11  O10         0      -2.345  -0.730  -9.345  1.00  0.00    -0.353 OA
HETATM   12  C12         0      -1.969  -0.314 -10.629  1.00  0.00     0.210 C 
ENDBRANCH   2  11
BRANCH   3  13
HETATM   13  O11         0      -2.911  -1.944  -6.943  1.00  0.00    -0.358 OA
HETATM   14  H14         0      -3.814  -1.931  -7.305  1.00  0.00     0.217 HD
ENDBRANCH   3  13
TORSDOF 4
ENDMDL
MODEL 5
REMARK VINA RESULT:      -5.5      2.193      3.027
REMARK  4 active torsions:
REMARK  status: ('A' for Active; 'I' for Inactive)
REMARK    1  A    between atoms: C2_2  and  O10_10 
REMARK    2  A    between atoms: C3_3  and  O11_11 
REMARK    3  A    between atoms: C6_6  and  C7_7 
REMARK    4  A    between atoms: C7_7  and  O8_8 
ROOT
HETATM    1  C1          0      -0.266  -2.822  -9.119  1.00  0.00     0.057 A 
HETATM    2  C2          0       0.402  -2.521 -10.305  1.00  0.00     0.102 A 
HETATM    3  C3          0      -0.155  -1.618 -11.210  1.00  0.00     0.099 A 
HETATM    4  C4          0      -1.381  -1.016 -10.927  1.00  0.00     0.040 A 
HETATM    5  C5          0      -2.050  -1.317  -9.741  1.00  0.00     0.021 A 
HETATM    6  C6          0      -1.492  -2.220  -8.836  1.00  0.00     0.040 A 
ENDROOT
BRANCH   6   7
HETATM    7  C7          0      -2.138  -2.512  -7.687  1.00  0.00     0.176 C 
HETATM    8  O9          0      -2.710  -1.639  -7.077  1.00  0.00    -0.646 OA
BRANCH   7   9
HETATM    9  O8          0      -2.145  -3.766  -7.222  1.00  0.00    -0.773 OA
HETATM   10  H13         0      -1.849  -3.713  -6.297  1.00  0.00     0.167 HD
ENDBRANCH   7   9
ENDBRANCH   6   7
BRANCH   2  11
HETATM   11  O10         0       1.594  -3.106 -10.580  1.00  0.00    -0.353 OA
HETATM   12  C12         0       1.410  -4.410 -11.057  1.00  0.00     0.210 C 
ENDBRANCH   2  11
BRANCH   3  13
HETATM   13  O11         0       0.493  -1.325 -12.363  1.00  0.00    -0.358 OA
HETATM   14  H14         0       1.347  -1.791 -12.354  1.00  0.00     0.217 HD
ENDBRANCH   3  13
TORSDOF 4
ENDMDL
MODEL 6
REMARK VINA RESULT:      -5.5      1.902      3.400
REMARK  4 active torsions:
REMARK  status: ('A' for Active; 'I' for Inactive)
REMARK    1  A    between atoms: C2_2  and  O10_10 
REMARK    2  A    between atoms: C3_3  and  O11_11 
REMARK    3  A    between atoms: C6_6  and  C7_7 
REMARK    4  A    between atoms: C7_7  and  O8_8 
ROOT
HETATM    1  C1          0      -0.739  -4.840 -10.233  1.00  0.00     0.057 A 
HETATM    2  C2          0      -0.714  -5.988 -11.024  1.00  0.00     0.102 A 
HETATM    3  C3          0      -1.145  -7.206 -10.499  1.00  0.00     0.099 A 
HETATM    4  C4          0      -1.602  -7.275  -9.182  1.00  0.00     0.040 A 
HETATM    5  C5          0      -1.627  -6.127  -8.391  1.00  0.00     0.021 A 
HETATM    6  C6          0      -1.196  -4.908  -8.916  1.00  0.00     0.040 A 
ENDROOT
BRANCH   6   7
HETATM    7  C7          0      -1.220  -3.796  -8.151  1.00  0.00     0.176 C 
HETATM    8  O9          0      -0.411  -2.917  -8.337  1.00  0.00    -0.646 OA
BRANCH   7   9
HETATM    9  O8          0      -2.139  -3.665  -7.188  1.00  0.00    -0.773 OA
HETATM   10  H13         0      -2.768  -4.396  -7.314  1.00  0.00     0.167 HD
ENDBRANCH   7   9
ENDBRANCH   6   7
BRANCH   2  11
HETATM   11  O10         0      -0.271  -5.921 -12.303  1.00  0.00    -0.353 OA
HETATM   12  C12         0      -0.932  -4.905 -13.006  1.00  0.00     0.210 C 
ENDBRANCH   2  11
BRANCH   3  13
HETATM   13  O11         0      -1.121  -8.322 -11.266  1.00  0.00    -0.358 OA
HETATM   14  H14         0      -1.901  -8.305 -11.846  1.00  0.00     0.217 HD
ENDBRANCH   3  13
TORSDOF 4
ENDMDL
MODEL 7
REMARK VINA RESULT:      -5.4      2.386      4.048
REMARK  4 active torsions:
REMARK  status: ('A' for Active; 'I' for Inactive)
REMARK    1  A    between atoms: C2_2  and  O10_10 
REMARK    2  A    between atoms: C3_3  and  O11_11 
REMARK    3  A    between atoms: C6_6  and  C7_7 
REMARK    4  A    between atoms: C7_7  and  O8_8 
ROOT
HETATM    1  C1          0      -1.878  -1.344  -9.686  1.00  0.00     0.057 A 
HETATM    2  C2          0      -1.135  -1.054 -10.830  1.00  0.00     0.102 A 
HETATM    3  C3          0       0.083  -1.697 -11.051  1.00  0.00     0.099 A 
HETATM    4  C4          0       0.556  -2.630 -10.128  1.00  0.00     0.040 A 
HETATM    5  C5          0      -0.187  -2.919  -8.985  1.00  0.00     0.021 A 
HETATM    6  C6          0      -1.405  -2.276  -8.763  1.00  0.00     0.040 A 
ENDROOT
BRANCH   6   7
HETATM    7  C7          0      -2.125  -2.556  -7.656  1.00  0.00     0.176 C 
HETATM    8  O9          0      -2.709  -1.671  -7.075  1.00  0.00    -0.646 OA
BRANCH   7   9
HETATM    9  O8          0      -2.194  -3.812  -7.201  1.00  0.00    -0.773 OA
HETATM   10  H13         0      -1.474  -3.904  -6.553  1.00  0.00     0.167 HD
ENDBRANCH   7   9
ENDBRANCH   6   7
BRANCH   2  11
HETATM   11  O10         0      -1.596  -0.149 -11.727  1.00  0.00    -0.353 OA
HETATM   12  C12         0      -1.622   1.136 -11.168  1.00  0.00     0.210 C 
ENDBRANCH   2  11
BRANCH   3  13
HETATM   13  O11         0       0.806  -1.416 -12.162  1.00  0.00    -0.358 OA
HETATM   14  H14         0       0.234  -1.556 -12.936  1.00  0.00     0.217 HD
ENDBRANCH   3  13
TORSDOF 4
ENDMDL
MODEL 8
REMARK VINA RESULT:      -5.4      1.653      4.801
REMARK  4 active torsions:
REMARK  status: ('A' for Active; 'I' for Inactive)
REMARK    1  A    between atoms: C2_2  and  O10_10 
REMARK    2  A    between atoms: C3_3  and  O11_11 
REMARK    3  A    between atoms: C6_6  and  C7_7 
REMARK    4  A    between atoms: C7_7  and  O8_8 
ROOT
HETATM    1  C1          0      -0.617  -4.371 -10.467  1.00  0.00     0.057 A 
HETATM    2  C2          0      -1.044  -3.691  -9.327  1.00  0.00     0.102 A 
HETATM    3  C3          0      -1.637  -4.393  -8.277  1.00  0.00     0.099 A 
HETATM    4  C4          0      -1.802  -5.775  -8.369  1.00  0.00     0.040 A 
HETATM    5  C5          0      -1.375  -6.455  -9.509  1.00  0.00     0.021 A 
HETATM    6  C6          0      -0.782  -5.753 -10.559  1.00  0.00     0.040 A 
ENDROOT
BRANCH   6   7
HETATM    7  C7          0      -0.368  -6.411 -11.663  1.00  0.00     0.176 C 
HETATM    8  O9          0      -0.752  -7.537 -11.875  1.00  0.00    -0.646 OA
BRANCH   7   9
HETATM    9  O8          0       0.468  -5.817 -12.522  1.00  0.00    -0.773 OA
HETATM   10  H13         0       1.117  -5.337 -11.980  1.00  0.00     0.167 HD
ENDBRANCH   7   9
ENDBRANCH   6   7
BRANCH   2  11
HETATM   11  O10         0      -0.883  -2.348  -9.238  1.00  0.00    -0.353 OA
HETATM   12  C12         0      -1.881  -1.678  -9.959  1.00  0.00     0.210 C 
ENDBRANCH   2  11
BRANCH   3  13
HETATM   13  O11         0      -2.053  -3.732  -7.170  1.00  0.00    -0.358 OA
HETATM   14  H14         0      -1.615  -4.133  -6.399  1.00  0.00     0.217 HD
ENDBRANCH   3  13
TORSDOF 4
ENDMDL
MODEL 9
REMARK VINA RESULT:      -5.4      1.451      2.976
REMARK  4 active torsions:
REMARK  status: ('A' for Active; 'I' for Inactive)
REMARK    1  A    between atoms: C2_2  and  O10_10 
REMARK    2  A    between atoms: C3_3  and  O11_11 
REMARK    3  A    between atoms: C6_6  and  C7_7 
REMARK    4  A    between atoms: C7_7  and  O8_8 
ROOT
HETATM    1  C1          0      -0.805  -2.023  -9.952  1.00  0.00     0.057 A 
HETATM    2  C2          0       0.075  -2.803 -10.702  1.00  0.00     0.102 A 
HETATM    3  C3          0       0.243  -4.154 -10.398  1.00  0.00     0.099 A 
HETATM    4  C4          0      -0.470  -4.724  -9.343  1.00  0.00     0.040 A 
HETATM    5  C5          0      -1.349  -3.944  -8.593  1.00  0.00     0.021 A 
HETATM    6  C6          0      -1.517  -2.593  -8.897  1.00  0.00     0.040 A 
ENDROOT
BRANCH   6   7
HETATM    7  C7          0      -2.369  -1.837  -8.171  1.00  0.00     0.176 C 
HETATM    8  O9          0      -2.894  -2.297  -7.184  1.00  0.00    -0.646 OA
BRANCH   7   9
HETATM    9  O8          0      -2.633  -0.580  -8.544  1.00  0.00    -0.773 OA
HETATM   10  H13         0      -2.559  -0.565  -9.514  1.00  0.00     0.167 HD
ENDBRANCH   7   9
ENDBRANCH   6   7
BRANCH   2  11
HETATM   11  O10         0       0.767  -2.249 -11.728  1.00  0.00    -0.353 OA
HETATM   12  C12         0      -0.059  -1.413 -12.491  1.00  0.00     0.210 C 
ENDBRANCH   2  11
BRANCH   3  13
HETATM   13  O11         0       1.097  -4.912 -11.126  1.00  0.00    -0.358 OA
HETATM   14  H14         0       0.707  -5.042 -12.007  1.00  0.00     0.217 HD
ENDBRANCH   3  13
TORSDOF 4
ENDMDL
