# Supplementary material for: Phytochemical profiling of Vitex negundo seeds via UHPLC-QTOF-MS/MS analyses with antimicrobial evaluation and in silico targeting of DNA Gyrase B and Secreted Aspartic Proteinase 2 (SAP2)
Source: PLoS One. 2026 Mar 13;21(3):e0343965. doi: 10.1371/journal.pone.0343965 (PMC12987476; doi:10.1371/journal.pone.0343965)
Supplement: S13 Data — (ZIP) [file pone.0343965.s014.zip › PONE-D-25-51583/Vitex Raw material/Docking sample#3 protein 4 Chain A 4uro/molecule2/ligand.pdbqt]

REMARK  6 active torsions:
REMARK  status: ('A' for Active; 'I' for Inactive)
REMARK    1  A    between atoms: C3_3  and  C4_4 
REMARK    2  A    between atoms: C4_4  and  C5_5 
REMARK    3  A    between atoms: C5_5  and  C7_7 
REMARK    4  A    between atoms: C7_7  and  C10_10 
REMARK    5  A    between atoms: C7_7  and  O9_9 
REMARK    6  A    between atoms: O9_9  and  C12_12 
ROOT
HETATM    1  C7          0      -2.439  -0.444   0.144  1.00  0.00     0.078 C 
HETATM    2  C8          0      -1.232  -1.373   0.144  1.00  0.00     0.051 C 
ENDROOT
BRANCH   1   3
HETATM    3  C5          0      -3.717  -1.271   0.144  1.00  0.00     0.046 C 
BRANCH   3   4
HETATM    4  C4          0      -4.924  -0.342   0.144  1.00  0.00     0.030 C 
BRANCH   4   5
HETATM    5  C3          0      -6.181  -1.155   0.144  1.00  0.00    -0.025 C 
HETATM    6  C1          0      -7.371  -0.546   0.144  1.00  0.00    -0.091 C 
HETATM    7  C2          0      -8.628  -1.359   0.144  1.00  0.00     0.042 C 
HETATM    8  C6          0      -7.447   0.949   0.144  1.00  0.00     0.042 C 
ENDBRANCH   4   5
ENDBRANCH   3   4
ENDBRANCH   1   3
BRANCH   1   9
HETATM    9  C10         0      -2.403   0.420   1.367  1.00  0.00     0.003 C 
HETATM   10  C11         0      -1.366   1.236   1.579  1.00  0.00     0.278 C 
ENDBRANCH   1   9
BRANCH   1  11
HETATM   11  O9          0      -2.406   0.364  -1.001  1.00  0.00    -0.337 OA
BRANCH  11  12
HETATM   12  C12         0      -1.285   1.095  -1.010  1.00  0.00     0.204 C 
HETATM   13  C13         0      -1.017   2.050  -2.147  1.00  0.00     0.084 C 
HETATM   14  O14         0      -0.489   0.992  -0.108  1.00  0.00    -0.405 OA
ENDBRANCH  11  12
ENDBRANCH   1  11
TORSDOF 6
