# Supplementary material for: Phytochemical profiling of Vitex negundo seeds via UHPLC-QTOF-MS/MS analyses with antimicrobial evaluation and in silico targeting of DNA Gyrase B and Secreted Aspartic Proteinase 2 (SAP2)
Source: PLoS One. 2026 Mar 13;21(3):e0343965. doi: 10.1371/journal.pone.0343965 (PMC12987476; doi:10.1371/journal.pone.0343965)
Supplement: S13 Data — (ZIP) [file pone.0343965.s014.zip › PONE-D-25-51583/Vitex Raw material/Docking sample#3 protein 4 Chain A 4uro/molecule2/result.pdbqt]

MODEL 1
REMARK VINA RESULT:      -5.7      0.000      0.000
REMARK  6 active torsions:
REMARK  status: ('A' for Active; 'I' for Inactive)
REMARK    1  A    between atoms: C3_3  and  C4_4 
REMARK    2  A    between atoms: C4_4  and  C5_5 
REMARK    3  A    between atoms: C5_5  and  C7_7 
REMARK    4  A    between atoms: C7_7  and  C10_10 
REMARK    5  A    between atoms: C7_7  and  O9_9 
REMARK    6  A    between atoms: O9_9  and  C12_12 
ROOT
HETATM    1  C7          0      -1.038  -3.862  -8.586  1.00  0.00     0.078 C 
HETATM    2  C8          0      -0.529  -3.711  -7.158  1.00  0.00     0.051 C 
ENDROOT
BRANCH   1   3
HETATM    3  C5          0      -0.140  -3.076  -9.531  1.00  0.00     0.046 C 
BRANCH   3   4
HETATM    4  C4          0       0.248  -3.955 -10.713  1.00  0.00     0.030 C 
BRANCH   4   5
HETATM    5  C3          0      -0.268  -3.346 -11.980  1.00  0.00    -0.025 C 
HETATM    6  C1          0      -0.848  -4.117 -12.904  1.00  0.00    -0.091 C 
HETATM    7  C2          0      -1.364  -3.509 -14.171  1.00  0.00     0.042 C 
HETATM    8  C6          0      -0.981  -5.591 -12.674  1.00  0.00     0.042 C 
ENDBRANCH   4   5
ENDBRANCH   3   4
ENDBRANCH   1   3
BRANCH   1   9
HETATM    9  C10         0      -1.023  -5.309  -8.971  1.00  0.00     0.003 C 
HETATM   10  C11         0      -1.867  -6.165  -8.387  1.00  0.00     0.278 C 
ENDBRANCH   1   9
BRANCH   1  11
HETATM   11  O9          0      -2.347  -3.369  -8.669  1.00  0.00    -0.337 OA
BRANCH  11  12
HETATM   12  C12         0      -2.352  -2.049  -8.449  1.00  0.00     0.204 C 
HETATM   13  C13         0      -2.134  -1.093  -9.596  1.00  0.00     0.084 C 
HETATM   14  O14         0      -2.532  -1.623  -7.334  1.00  0.00    -0.405 OA
ENDBRANCH  11  12
ENDBRANCH   1  11
TORSDOF 6
ENDMDL
MODEL 2
REMARK VINA RESULT:      -5.0      1.587      2.804
REMARK  6 active torsions:
REMARK  status: ('A' for Active; 'I' for Inactive)
REMARK    1  A    between atoms: C3_3  and  C4_4 
REMARK    2  A    between atoms: C4_4  and  C5_5 
REMARK    3  A    between atoms: C5_5  and  C7_7 
REMARK    4  A    between atoms: C7_7  and  C10_10 
REMARK    5  A    between atoms: C7_7  and  O9_9 
REMARK    6  A    between atoms: O9_9  and  C12_12 
ROOT
HETATM    1  C7          0      -0.144  -3.300  -9.767  1.00  0.00     0.078 C 
HETATM    2  C8          0      -1.361  -2.632 -10.394  1.00  0.00     0.051 C 
ENDROOT
BRANCH   1   3
HETATM    3  C5          0      -0.051  -4.741 -10.248  1.00  0.00     0.046 C 
BRANCH   3   4
HETATM    4  C4          0      -0.828  -4.894 -11.549  1.00  0.00     0.030 C 
BRANCH   4   5
HETATM    5  C3          0       0.128  -5.104 -12.682  1.00  0.00    -0.025 C 
HETATM    6  C1          0      -0.051  -4.456 -13.837  1.00  0.00    -0.091 C 
HETATM    7  C2          0       0.905  -4.666 -14.969  1.00  0.00     0.042 C 
HETATM    8  C6          0      -1.208  -3.520 -13.999  1.00  0.00     0.042 C 
ENDBRANCH   4   5
ENDBRANCH   3   4
ENDBRANCH   1   3
BRANCH   1   9
HETATM    9  C10         0       1.094  -2.558 -10.169  1.00  0.00     0.003 C 
HETATM   10  C11         0       1.041  -1.649 -11.147  1.00  0.00     0.278 C 
ENDBRANCH   1   9
BRANCH   1  11
HETATM   11  O9          0      -0.269  -3.281  -8.371  1.00  0.00    -0.337 OA
BRANCH  11  12
HETATM   12  C12         0      -1.559  -3.366  -8.028  1.00  0.00     0.204 C 
HETATM   13  C13         0      -2.303  -2.131  -7.582  1.00  0.00     0.084 C 
HETATM   14  O14         0      -2.130  -4.429  -8.077  1.00  0.00    -0.405 OA
ENDBRANCH  11  12
ENDBRANCH   1  11
TORSDOF 6
ENDMDL
MODEL 3
REMARK VINA RESULT:      -5.0      1.728      2.403
REMARK  6 active torsions:
REMARK  status: ('A' for Active; 'I' for Inactive)
REMARK    1  A    between atoms: C3_3  and  C4_4 
REMARK    2  A    between atoms: C4_4  and  C5_5 
REMARK    3  A    between atoms: C5_5  and  C7_7 
REMARK    4  A    between atoms: C7_7  and  C10_10 
REMARK    5  A    between atoms: C7_7  and  O9_9 
REMARK    6  A    between atoms: O9_9  and  C12_12 
ROOT
HETATM    1  C7          0      -0.146  -3.356  -9.580  1.00  0.00     0.078 C 
HETATM    2  C8          0       1.125  -2.627  -9.996  1.00  0.00     0.051 C 
ENDROOT
BRANCH   1   3
HETATM    3  C5          0      -1.348  -2.706 -10.250  1.00  0.00     0.046 C 
BRANCH   3   4
HETATM    4  C4          0      -0.870  -1.649 -11.237  1.00  0.00     0.030 C 
BRANCH   4   5
HETATM    5  C3          0      -1.639  -1.774 -12.515  1.00  0.00    -0.025 C 
HETATM    6  C1          0      -1.021  -2.171 -13.632  1.00  0.00    -0.091 C 
HETATM    7  C2          0      -1.790  -2.297 -14.910  1.00  0.00     0.042 C 
HETATM    8  C6          0       0.442  -2.491 -13.604  1.00  0.00     0.042 C 
ENDBRANCH   4   5
ENDBRANCH   3   4
ENDBRANCH   1   3
BRANCH   1   9
HETATM    9  C10         0      -0.057  -4.791  -9.997  1.00  0.00     0.003 C 
HETATM   10  C11         0      -0.529  -5.172 -11.188  1.00  0.00     0.278 C 
ENDBRANCH   1   9
BRANCH   1  11
HETATM   11  O9          0      -0.291  -3.282  -8.187  1.00  0.00    -0.337 OA
BRANCH  11  12
HETATM   12  C12         0      -1.585  -3.373  -7.859  1.00  0.00     0.204 C 
HETATM   13  C13         0      -2.345  -2.138  -7.441  1.00  0.00     0.084 C 
HETATM   14  O14         0      -2.146  -4.441  -7.900  1.00  0.00    -0.405 OA
ENDBRANCH  11  12
ENDBRANCH   1  11
TORSDOF 6
ENDMDL
MODEL 4
REMARK VINA RESULT:      -4.7      2.544      5.385
REMARK  6 active torsions:
REMARK  status: ('A' for Active; 'I' for Inactive)
REMARK    1  A    between atoms: C3_3  and  C4_4 
REMARK    2  A    between atoms: C4_4  and  C5_5 
REMARK    3  A    between atoms: C5_5  and  C7_7 
REMARK    4  A    between atoms: C7_7  and  C10_10 
REMARK    5  A    between atoms: C7_7  and  O9_9 
REMARK    6  A    between atoms: O9_9  and  C12_12 
ROOT
HETATM    1  C7          0       0.027  -4.289 -12.554  1.00  0.00     0.078 C 
HETATM    2  C8          0       1.219  -4.927 -11.851  1.00  0.00     0.051 C 
ENDROOT
BRANCH   1   3
HETATM    3  C5          0      -0.623  -3.270 -11.628  1.00  0.00     0.046 C 
BRANCH   3   4
HETATM    4  C4          0      -0.064  -3.432 -10.221  1.00  0.00     0.030 C 
BRANCH   4   5
HETATM    5  C3          0      -0.817  -2.546  -9.278  1.00  0.00    -0.025 C 
HETATM    6  C1          0      -1.599  -3.083  -8.336  1.00  0.00    -0.091 C 
HETATM    7  C2          0      -2.352  -2.197  -7.394  1.00  0.00     0.042 C 
HETATM    8  C6          0      -1.721  -4.571  -8.224  1.00  0.00     0.042 C 
ENDBRANCH   4   5
ENDBRANCH   3   4
ENDBRANCH   1   3
BRANCH   1   9
HETATM    9  C10         0       0.493  -3.604 -13.802  1.00  0.00     0.003 C 
HETATM   10  C11         0       1.800  -3.511 -14.066  1.00  0.00     0.278 C 
ENDBRANCH   1   9
BRANCH   1  11
HETATM   11  O9          0      -0.906  -5.281 -12.884  1.00  0.00    -0.337 OA
BRANCH  11  12
HETATM   12  C12         0      -0.455  -6.479 -12.491  1.00  0.00     0.204 C 
HETATM   13  C13         0      -1.012  -7.122 -11.245  1.00  0.00     0.084 C 
HETATM   14  O14         0       0.395  -7.045 -13.135  1.00  0.00    -0.405 OA
ENDBRANCH  11  12
ENDBRANCH   1  11
TORSDOF 6
ENDMDL
MODEL 5
REMARK VINA RESULT:      -4.5      2.191      3.245
REMARK  6 active torsions:
REMARK  status: ('A' for Active; 'I' for Inactive)
REMARK    1  A    between atoms: C3_3  and  C4_4 
REMARK    2  A    between atoms: C4_4  and  C5_5 
REMARK    3  A    between atoms: C5_5  and  C7_7 
REMARK    4  A    between atoms: C7_7  and  C10_10 
REMARK    5  A    between atoms: C7_7  and  O9_9 
REMARK    6  A    between atoms: O9_9  and  C12_12 
ROOT
HETATM    1  C7          0      -0.133  -3.338  -9.548  1.00  0.00     0.078 C 
HETATM    2  C8          0      -0.687  -3.705  -8.178  1.00  0.00     0.051 C 
ENDROOT
BRANCH   1   3
HETATM    3  C5          0       0.252  -4.606 -10.297  1.00  0.00     0.046 C 
BRANCH   3   4
HETATM    4  C4          0      -0.660  -4.781 -11.504  1.00  0.00     0.030 C 
BRANCH   4   5
HETATM    5  C3          0       0.166  -5.072 -12.718  1.00  0.00    -0.025 C 
HETATM    6  C1          0      -0.073  -4.422 -13.861  1.00  0.00    -0.091 C 
HETATM    7  C2          0       0.753  -4.713 -15.075  1.00  0.00     0.042 C 
HETATM    8  C6          0      -1.168  -3.403 -13.928  1.00  0.00     0.042 C 
ENDBRANCH   4   5
ENDBRANCH   3   4
ENDBRANCH   1   3
BRANCH   1   9
HETATM    9  C10         0      -1.177  -2.596 -10.326  1.00  0.00     0.003 C 
HETATM   10  C11         0      -1.999  -1.748  -9.701  1.00  0.00     0.278 C 
ENDBRANCH   1   9
BRANCH   1  11
HETATM   11  O9          0       0.999  -2.526  -9.392  1.00  0.00    -0.337 OA
BRANCH  11  12
HETATM   12  C12         0       1.697  -2.494 -10.533  1.00  0.00     0.204 C 
HETATM   13  C13         0       1.366  -1.470 -11.591  1.00  0.00     0.084 C 
HETATM   14  O14         0       2.593  -3.282 -10.716  1.00  0.00    -0.405 OA
ENDBRANCH  11  12
ENDBRANCH   1  11
TORSDOF 6
ENDMDL
MODEL 6
REMARK VINA RESULT:      -4.5     17.406     19.756
REMARK  6 active torsions:
REMARK  status: ('A' for Active; 'I' for Inactive)
REMARK    1  A    between atoms: C3_3  and  C4_4 
REMARK    2  A    between atoms: C4_4  and  C5_5 
REMARK    3  A    between atoms: C5_5  and  C7_7 
REMARK    4  A    between atoms: C7_7  and  C10_10 
REMARK    5  A    between atoms: C7_7  and  O9_9 
REMARK    6  A    between atoms: O9_9  and  C12_12 
ROOT
HETATM    1  C7          0      -3.668 -17.671 -22.453  1.00  0.00     0.078 C 
HETATM    2  C8          0      -4.049 -18.873 -21.597  1.00  0.00     0.051 C 
ENDROOT
BRANCH   1   3
HETATM    3  C5          0      -4.900 -17.159 -23.186  1.00  0.00     0.046 C 
BRANCH   3   4
HETATM    4  C4          0      -6.125 -17.944 -22.733  1.00  0.00     0.030 C 
BRANCH   4   5
HETATM    5  C3          0      -7.346 -17.089 -22.872  1.00  0.00    -0.025 C 
HETATM    6  C1          0      -8.267 -17.385 -23.794  1.00  0.00    -0.091 C 
HETATM    7  C2          0      -9.488 -16.530 -23.933  1.00  0.00     0.042 C 
HETATM    8  C6          0      -8.078 -18.571 -24.688  1.00  0.00     0.042 C 
ENDBRANCH   4   5
ENDBRANCH   3   4
ENDBRANCH   1   3
BRANCH   1   9
HETATM    9  C10         0      -3.123 -16.587 -21.575  1.00  0.00     0.003 C 
HETATM   10  C11         0      -3.684 -16.343 -20.387  1.00  0.00     0.278 C 
ENDBRANCH   1   9
BRANCH   1  11
HETATM   11  O9          0      -2.694 -18.052 -23.386  1.00  0.00    -0.337 OA
BRANCH  11  12
HETATM   12  C12         0      -1.582 -18.439 -22.750  1.00  0.00     0.204 C 
HETATM   13  C13         0      -0.515 -17.426 -22.415  1.00  0.00     0.084 C 
HETATM   14  O14         0      -1.432 -19.597 -22.444  1.00  0.00    -0.405 OA
ENDBRANCH  11  12
ENDBRANCH   1  11
TORSDOF 6
ENDMDL
MODEL 7
REMARK VINA RESULT:      -4.4      1.934      2.838
REMARK  6 active torsions:
REMARK  status: ('A' for Active; 'I' for Inactive)
REMARK    1  A    between atoms: C3_3  and  C4_4 
REMARK    2  A    between atoms: C4_4  and  C5_5 
REMARK    3  A    between atoms: C5_5  and  C7_7 
REMARK    4  A    between atoms: C7_7  and  C10_10 
REMARK    5  A    between atoms: C7_7  and  O9_9 
REMARK    6  A    between atoms: O9_9  and  C12_12 
ROOT
HETATM    1  C7          0      -0.220  -3.210  -9.686  1.00  0.00     0.078 C 
HETATM    2  C8          0      -0.478  -4.603 -10.244  1.00  0.00     0.051 C 
ENDROOT
BRANCH   1   3
HETATM    3  C5          0       1.179  -2.756 -10.078  1.00  0.00     0.046 C 
BRANCH   3   4
HETATM    4  C4          0       1.813  -3.796 -10.993  1.00  0.00     0.030 C 
BRANCH   4   5
HETATM    5  C3          0       2.434  -3.113 -12.172  1.00  0.00    -0.025 C 
HETATM    6  C1          0       1.980  -3.360 -13.404  1.00  0.00    -0.091 C 
HETATM    7  C2          0       2.601  -2.677 -14.582  1.00  0.00     0.042 C 
HETATM    8  C6          0       0.850  -4.321 -13.607  1.00  0.00     0.042 C 
ENDBRANCH   4   5
ENDBRANCH   3   4
ENDBRANCH   1   3
BRANCH   1   9
HETATM    9  C10         0      -1.230  -2.255 -10.243  1.00  0.00     0.003 C 
HETATM   10  C11         0      -1.537  -2.289 -11.543  1.00  0.00     0.278 C 
ENDBRANCH   1   9
BRANCH   1  11
HETATM   11  O9          0      -0.326  -3.241  -8.288  1.00  0.00    -0.337 OA
BRANCH  11  12
HETATM   12  C12         0      -1.612  -3.339  -7.931  1.00  0.00     0.204 C 
HETATM   13  C13         0      -2.358  -2.116  -7.459  1.00  0.00     0.084 C 
HETATM   14  O14         0      -2.175  -4.405  -7.989  1.00  0.00    -0.405 OA
ENDBRANCH  11  12
ENDBRANCH   1  11
TORSDOF 6
ENDMDL
MODEL 8
REMARK VINA RESULT:      -4.3      2.617      5.011
REMARK  6 active torsions:
REMARK  status: ('A' for Active; 'I' for Inactive)
REMARK    1  A    between atoms: C3_3  and  C4_4 
REMARK    2  A    between atoms: C4_4  and  C5_5 
REMARK    3  A    between atoms: C5_5  and  C7_7 
REMARK    4  A    between atoms: C7_7  and  C10_10 
REMARK    5  A    between atoms: C7_7  and  O9_9 
REMARK    6  A    between atoms: O9_9  and  C12_12 
ROOT
HETATM    1  C7          0      -0.330  -2.283 -12.124  1.00  0.00     0.078 C 
HETATM    2  C8          0       0.838  -1.973 -11.197  1.00  0.00     0.051 C 
ENDROOT
BRANCH   1   3
HETATM    3  C5          0      -0.927  -3.634 -11.756  1.00  0.00     0.046 C 
BRANCH   3   4
HETATM    4  C4          0       0.011  -4.361 -10.800  1.00  0.00     0.030 C 
BRANCH   4   5
HETATM    5  C3          0      -0.741  -5.442 -10.088  1.00  0.00    -0.025 C 
HETATM    6  C1          0      -1.048  -5.302  -8.795  1.00  0.00    -0.091 C 
HETATM    7  C2          0      -1.799  -6.384  -8.083  1.00  0.00     0.042 C 
HETATM    8  C6          0      -0.639  -4.065  -8.058  1.00  0.00     0.042 C 
ENDBRANCH   4   5
ENDBRANCH   3   4
ENDBRANCH   1   3
BRANCH   1   9
HETATM    9  C10         0      -1.375  -1.220 -11.982  1.00  0.00     0.003 C 
HETATM   10  C11         0      -2.075  -1.117 -10.849  1.00  0.00     0.278 C 
ENDBRANCH   1   9
BRANCH   1  11
HETATM   11  O9          0       0.124  -2.319 -13.450  1.00  0.00    -0.337 OA
BRANCH  11  12
HETATM   12  C12         0      -0.751  -2.985 -14.213  1.00  0.00     0.204 C 
HETATM   13  C13         0      -1.775  -2.227 -15.021  1.00  0.00     0.084 C 
HETATM   14  O14         0      -0.720  -4.191 -14.256  1.00  0.00    -0.405 OA
ENDBRANCH  11  12
ENDBRANCH   1  11
TORSDOF 6
ENDMDL
MODEL 9
REMARK VINA RESULT:      -4.3      2.124      3.988
REMARK  6 active torsions:
REMARK  status: ('A' for Active; 'I' for Inactive)
REMARK    1  A    between atoms: C3_3  and  C4_4 
REMARK    2  A    between atoms: C4_4  and  C5_5 
REMARK    3  A    between atoms: C5_5  and  C7_7 
REMARK    4  A    between atoms: C7_7  and  C10_10 
REMARK    5  A    between atoms: C7_7  and  O9_9 
REMARK    6  A    between atoms: O9_9  and  C12_12 
ROOT
HETATM    1  C7          0      -0.607  -3.385 -10.221  1.00  0.00     0.078 C 
HETATM    2  C8          0       0.626  -2.755  -9.587  1.00  0.00     0.051 C 
ENDROOT
BRANCH   1   3
HETATM    3  C5          0      -1.188  -2.434 -11.257  1.00  0.00     0.046 C 
BRANCH   3   4
HETATM    4  C4          0      -1.323  -1.043 -10.652  1.00  0.00     0.030 C 
BRANCH   4   5
HETATM    5  C3          0      -0.678  -0.039 -11.556  1.00  0.00    -0.025 C 
HETATM    6  C1          0      -1.219   1.175 -11.701  1.00  0.00    -0.091 C 
HETATM    7  C2          0      -0.574   2.178 -12.605  1.00  0.00     0.042 C 
HETATM    8  C6          0      -2.470   1.531 -10.959  1.00  0.00     0.042 C 
ENDBRANCH   4   5
ENDBRANCH   3   4
ENDBRANCH   1   3
BRANCH   1   9
HETATM    9  C10         0      -0.224  -4.673 -10.884  1.00  0.00     0.003 C 
HETATM   10  C11         0      -0.802  -5.031 -12.034  1.00  0.00     0.278 C 
ENDBRANCH   1   9
BRANCH   1  11
HETATM   11  O9          0      -1.565  -3.637  -9.229  1.00  0.00    -0.337 OA
BRANCH  11  12
HETATM   12  C12         0      -1.030  -4.391  -8.261  1.00  0.00     0.204 C 
HETATM   13  C13         0      -1.207  -5.890  -8.290  1.00  0.00     0.084 C 
HETATM   14  O14         0      -0.406  -3.875  -7.367  1.00  0.00    -0.405 OA
ENDBRANCH  11  12
ENDBRANCH   1  11
TORSDOF 6
ENDMDL
