# Supplementary material for: Phytochemical profiling of Vitex negundo seeds via UHPLC-QTOF-MS/MS analyses with antimicrobial evaluation and in silico targeting of DNA Gyrase B and Secreted Aspartic Proteinase 2 (SAP2)
Source: PLoS One. 2026 Mar 13;21(3):e0343965. doi: 10.1371/journal.pone.0343965 (PMC12987476; doi:10.1371/journal.pone.0343965)
Supplement: S13 Data — (ZIP) [file pone.0343965.s014.zip › PONE-D-25-51583/Vitex Raw material/Docking sample#3 protein 4 Chain A 4uro/molecule3/ligand.pdbqt]

REMARK  4 active torsions:
REMARK  status: ('A' for Active; 'I' for Inactive)
REMARK    1  A    between atoms: C3_3  and  C8_13 
REMARK    2  A    between atoms: C5_5  and  C10_7 
REMARK    3  A    between atoms: C10_7  and  O13_9 
REMARK    4  A    between atoms: C10_7  and  C12_11 
ROOT
HETATM    1  C1          0      -7.902   1.695   0.626  1.00  0.00     0.038 C 
HETATM    2  C2          0      -9.424   1.677   0.626  1.00  0.00     0.044 C 
HETATM    3  C3          0      -9.775   0.231   0.951  1.00  0.00     0.075 C 
HETATM    4  O4          0      -8.563  -0.404   1.316  1.00  0.00    -0.368 OA
HETATM    5  C5          0      -7.515   0.222   0.626  1.00  0.00     0.156 C 
HETATM    6  C6          0     -10.766   0.177   2.106  1.00  0.00     0.050 C 
ENDROOT
BRANCH   5   7
HETATM    7  C10         0      -7.325  -0.334  -0.779  1.00  0.00     0.078 C 
HETATM    8  C11         0      -8.014   0.579  -1.784  1.00  0.00     0.048 C 
BRANCH   7   9
HETATM    9  O13         0      -5.956  -0.404  -1.074  1.00  0.00    -0.388 OA
HETATM   10  H14         0      -5.567  -0.975  -0.434  1.00  0.00     0.210 HD
ENDBRANCH   7   9
BRANCH   7  11
HETATM   11  C12         0      -7.932  -1.729  -0.860  1.00  0.00     0.024 C 
HETATM   12  H28         0      -8.367  -2.002   0.128  1.00  0.00     0.028 H 
ENDBRANCH   7  11
ENDBRANCH   5   7
BRANCH   3  13
HETATM   13  C8          0     -10.412  -0.450  -0.221  1.00  0.00     0.000 C 
HETATM   14  C9          0      -9.964  -1.643  -0.625  1.00  0.00     0.004 C 
ENDBRANCH   3  13
TORSDOF 4
