# Supplementary material for: Phytochemical profiling of Vitex negundo seeds via UHPLC-QTOF-MS/MS analyses with antimicrobial evaluation and in silico targeting of DNA Gyrase B and Secreted Aspartic Proteinase 2 (SAP2)
Source: PLoS One. 2026 Mar 13;21(3):e0343965. doi: 10.1371/journal.pone.0343965 (PMC12987476; doi:10.1371/journal.pone.0343965)
Supplement: S13 Data — (ZIP) [file pone.0343965.s014.zip › PONE-D-25-51583/Vitex Raw material/Docking sample#3 protein 4 Chain A 4uro/molecule3/result.pdbqt]

MODEL 1
REMARK VINA RESULT:      -4.2      0.000      0.000
REMARK  4 active torsions:
REMARK  status: ('A' for Active; 'I' for Inactive)
REMARK    1  A    between atoms: C3_3  and  C8_13 
REMARK    2  A    between atoms: C5_5  and  C10_7 
REMARK    3  A    between atoms: C10_7  and  O13_9 
REMARK    4  A    between atoms: C10_7  and  C12_11 
ROOT
HETATM    1  C1          0      -4.311 -18.785 -21.271  1.00  0.00     0.038 C 
HETATM    2  C2          0      -5.588 -18.413 -22.011  1.00  0.00     0.044 C 
HETATM    3  C3          0      -5.093 -17.826 -23.327  1.00  0.00     0.075 C 
HETATM    4  O4          0      -3.700 -18.074 -23.379  1.00  0.00    -0.368 OA
HETATM    5  C5          0      -3.209 -18.095 -22.065  1.00  0.00     0.156 C 
HETATM    6  C6          0      -5.792 -18.500 -24.500  1.00  0.00     0.050 C 
ENDROOT
BRANCH   5   7
HETATM    7  C10         0      -2.891 -16.703 -21.537  1.00  0.00     0.078 C 
HETATM    8  C11         0      -1.461 -16.672 -21.016  1.00  0.00     0.048 C 
BRANCH   7   9
HETATM    9  O13         0      -3.031 -15.766 -22.571  1.00  0.00    -0.388 OA
HETATM   10  H14         0      -3.913 -15.843 -22.893  1.00  0.00     0.210 HD
ENDBRANCH   7   9
BRANCH   7  11
HETATM   11  C12         0      -3.852 -16.356 -20.407  1.00  0.00     0.024 C 
HETATM   12  H28         0      -4.353 -15.387 -20.630  1.00  0.00     0.028 H 
ENDBRANCH   7  11
ENDBRANCH   5   7
BRANCH   3  13
HETATM   13  C8          0      -5.386 -16.359 -23.411  1.00  0.00     0.000 C 
HETATM   14  C9          0      -6.568 -15.889 -23.001  1.00  0.00     0.004 C 
ENDBRANCH   3  13
TORSDOF 4
ENDMDL
MODEL 2
REMARK VINA RESULT:      -4.1      1.295      2.072
REMARK  4 active torsions:
REMARK  status: ('A' for Active; 'I' for Inactive)
REMARK    1  A    between atoms: C3_3  and  C8_13 
REMARK    2  A    between atoms: C5_5  and  C10_7 
REMARK    3  A    between atoms: C10_7  and  O13_9 
REMARK    4  A    between atoms: C10_7  and  C12_11 
ROOT
HETATM    1  C1          0      -4.140 -16.096 -20.834  1.00  0.00     0.038 C 
HETATM    2  C2          0      -5.134 -16.274 -21.973  1.00  0.00     0.044 C 
HETATM    3  C3          0      -4.981 -17.736 -22.370  1.00  0.00     0.075 C 
HETATM    4  O4          0      -4.156 -18.335 -21.387  1.00  0.00    -0.368 OA
HETATM    5  C5          0      -3.285 -17.355 -20.890  1.00  0.00     0.156 C 
HETATM    6  C6          0      -6.343 -18.418 -22.400  1.00  0.00     0.050 C 
ENDROOT
BRANCH   5   7
HETATM    7  C10         0      -2.043 -17.183 -21.756  1.00  0.00     0.078 C 
HETATM    8  C11         0      -1.666 -18.521 -22.375  1.00  0.00     0.048 C 
BRANCH   7   9
HETATM    9  O13         0      -2.308 -16.255 -22.774  1.00  0.00    -0.388 OA
HETATM   10  H14         0      -3.094 -16.541 -23.206  1.00  0.00     0.210 HD
ENDBRANCH   7   9
BRANCH   7  11
HETATM   11  C12         0      -0.891 -16.677 -20.897  1.00  0.00     0.024 C 
HETATM   12  H28         0       0.075 -16.917 -21.394  1.00  0.00     0.028 H 
ENDBRANCH   7  11
ENDBRANCH   5   7
BRANCH   3  13
HETATM   13  C8          0      -4.381 -17.868 -23.736  1.00  0.00     0.000 C 
HETATM   14  C9          0      -5.027 -17.380 -24.799  1.00  0.00     0.004 C 
ENDBRANCH   3  13
TORSDOF 4
ENDMDL
MODEL 3
REMARK VINA RESULT:      -4.1     15.884     17.743
REMARK  4 active torsions:
REMARK  status: ('A' for Active; 'I' for Inactive)
REMARK    1  A    between atoms: C3_3  and  C8_13 
REMARK    2  A    between atoms: C5_5  and  C10_7 
REMARK    3  A    between atoms: C10_7  and  O13_9 
REMARK    4  A    between atoms: C10_7  and  C12_11 
ROOT
HETATM    1  C1          0       7.944 -16.114 -12.922  1.00  0.00     0.038 C 
HETATM    2  C2          0       7.690 -16.026 -11.423  1.00  0.00     0.044 C 
HETATM    3  C3          0       8.977 -15.433 -10.866  1.00  0.00     0.075 C 
HETATM    4  O4          0       9.750 -15.030 -11.982  1.00  0.00    -0.368 OA
HETATM    5  C5          0       9.442 -15.876 -13.057  1.00  0.00     0.156 C 
HETATM    6  C6          0       8.664 -14.234  -9.982  1.00  0.00     0.050 C 
ENDROOT
BRANCH   5   7
HETATM    7  C10         0      10.245 -17.170 -13.031  1.00  0.00     0.078 C 
HETATM    8  C11         0      11.588 -16.922 -12.358  1.00  0.00     0.048 C 
BRANCH   7   9
HETATM    9  O13         0       9.538 -18.147 -12.316  1.00  0.00    -0.388 OA
HETATM   10  H14         0       9.654 -18.961 -12.775  1.00  0.00     0.210 HD
ENDBRANCH   7   9
BRANCH   7  11
HETATM   11  C12         0      10.474 -17.655 -14.458  1.00  0.00     0.024 C 
HETATM   12  H28         0      11.111 -16.921 -15.001  1.00  0.00     0.028 H 
ENDBRANCH   7  11
ENDBRANCH   5   7
BRANCH   3  13
HETATM   13  C8          0       9.716 -16.430 -10.027  1.00  0.00     0.000 C 
HETATM   14  C9          0      10.365 -16.029  -8.929  1.00  0.00     0.004 C 
ENDBRANCH   3  13
TORSDOF 4
ENDMDL
MODEL 4
REMARK VINA RESULT:      -4.0      1.164      3.725
REMARK  4 active torsions:
REMARK  status: ('A' for Active; 'I' for Inactive)
REMARK    1  A    between atoms: C3_3  and  C8_13 
REMARK    2  A    between atoms: C5_5  and  C10_7 
REMARK    3  A    between atoms: C10_7  and  O13_9 
REMARK    4  A    between atoms: C10_7  and  C12_11 
ROOT
HETATM    1  C1          0      -5.742 -18.404 -22.058  1.00  0.00     0.038 C 
HETATM    2  C2          0      -4.469 -18.243 -21.240  1.00  0.00     0.044 C 
HETATM    3  C3          0      -4.108 -16.773 -21.404  1.00  0.00     0.075 C 
HETATM    4  O4          0      -5.207 -16.160 -22.054  1.00  0.00    -0.368 OA
HETATM    5  C5          0      -5.823 -17.119 -22.872  1.00  0.00     0.156 C 
HETATM    6  C6          0      -3.879 -16.132 -20.041  1.00  0.00     0.050 C 
ENDROOT
BRANCH   5   7
HETATM    7  C10         0      -5.151 -17.244 -24.233  1.00  0.00     0.078 C 
HETATM    8  C11         0      -4.491 -15.921 -24.598  1.00  0.00     0.048 C 
BRANCH   7   9
HETATM    9  O13         0      -4.179 -18.253 -24.185  1.00  0.00    -0.388 OA
HETATM   10  H14         0      -3.809 -18.318 -25.048  1.00  0.00     0.210 HD
ENDBRANCH   7   9
BRANCH   7  11
HETATM   11  C12         0      -6.196 -17.598 -25.284  1.00  0.00     0.024 C 
HETATM   12  H28         0      -7.069 -18.082 -24.791  1.00  0.00     0.028 H 
ENDBRANCH   7  11
ENDBRANCH   5   7
BRANCH   3  13
HETATM   13  C8          0      -2.849 -16.607 -22.197  1.00  0.00     0.000 C 
HETATM   14  C9          0      -1.732 -17.236 -21.816  1.00  0.00     0.004 C 
ENDBRANCH   3  13
TORSDOF 4
ENDMDL
MODEL 5
REMARK VINA RESULT:      -3.8     25.899     27.660
REMARK  4 active torsions:
REMARK  status: ('A' for Active; 'I' for Inactive)
REMARK    1  A    between atoms: C3_3  and  C8_13 
REMARK    2  A    between atoms: C5_5  and  C10_7 
REMARK    3  A    between atoms: C10_7  and  O13_9 
REMARK    4  A    between atoms: C10_7  and  C12_11 
ROOT
HETATM    1  C1          0      -9.042  -3.151   2.836  1.00  0.00     0.038 C 
HETATM    2  C2          0      -9.716  -3.303   1.480  1.00  0.00     0.044 C 
HETATM    3  C3          0      -8.878  -4.357   0.768  1.00  0.00     0.075 C 
HETATM    4  O4          0      -7.987  -4.882   1.736  1.00  0.00    -0.368 OA
HETATM    5  C5          0      -7.711  -3.873   2.670  1.00  0.00     0.156 C 
HETATM    6  C6          0      -9.774  -5.462   0.224  1.00  0.00     0.050 C 
ENDROOT
BRANCH   5   7
HETATM    7  C10         0      -6.593  -2.945   2.217  1.00  0.00     0.078 C 
HETATM    8  C11         0      -5.582  -2.778   3.343  1.00  0.00     0.048 C 
BRANCH   7   9
HETATM    9  O13         0      -5.955  -3.493   1.095  1.00  0.00    -0.388 OA
HETATM   10  H14         0      -5.038  -3.295   1.177  1.00  0.00     0.210 HD
ENDBRANCH   7   9
BRANCH   7  11
HETATM   11  C12         0      -7.177  -1.585   1.853  1.00  0.00     0.024 C 
HETATM   12  H28         0      -8.036  -1.725   1.159  1.00  0.00     0.028 H 
ENDBRANCH   7  11
ENDBRANCH   5   7
BRANCH   3  13
HETATM   13  C8          0      -8.134  -3.769  -0.391  1.00  0.00     0.000 C 
HETATM   14  C9          0      -8.238  -4.324  -1.603  1.00  0.00     0.004 C 
ENDBRANCH   3  13
TORSDOF 4
ENDMDL
MODEL 6
REMARK VINA RESULT:      -3.8      1.465      3.804
REMARK  4 active torsions:
REMARK  status: ('A' for Active; 'I' for Inactive)
REMARK    1  A    between atoms: C3_3  and  C8_13 
REMARK    2  A    between atoms: C5_5  and  C10_7 
REMARK    3  A    between atoms: C10_7  and  O13_9 
REMARK    4  A    between atoms: C10_7  and  C12_11 
ROOT
HETATM    1  C1          0      -4.308 -16.505 -24.316  1.00  0.00     0.038 C 
HETATM    2  C2          0      -3.335 -16.384 -23.151  1.00  0.00     0.044 C 
HETATM    3  C3          0      -3.501 -17.696 -22.395  1.00  0.00     0.075 C 
HETATM    4  O4          0      -4.309 -18.528 -23.208  1.00  0.00    -0.368 OA
HETATM    5  C5          0      -5.168 -17.709 -23.955  1.00  0.00     0.156 C 
HETATM    6  C6          0      -2.142 -18.346 -22.166  1.00  0.00     0.050 C 
ENDROOT
BRANCH   5   7
HETATM    7  C10         0      -6.424 -17.323 -23.187  1.00  0.00     0.078 C 
HETATM    8  C11         0      -7.653 -17.646 -24.026  1.00  0.00     0.048 C 
BRANCH   7   9
HETATM    9  O13         0      -6.478 -18.042 -21.984  1.00  0.00    -0.388 OA
HETATM   10  H14         0      -6.856 -18.881 -22.184  1.00  0.00     0.210 HD
ENDBRANCH   7   9
BRANCH   7  11
HETATM   11  C12         0      -6.395 -15.830 -22.882  1.00  0.00     0.024 C 
HETATM   12  H28         0      -5.341 -15.501 -22.744  1.00  0.00     0.028 H 
ENDBRANCH   7  11
ENDBRANCH   5   7
BRANCH   3  13
HETATM   13  C8          0      -4.127 -17.476 -21.053  1.00  0.00     0.000 C 
HETATM   14  C9          0      -3.729 -16.452 -20.290  1.00  0.00     0.004 C 
ENDBRANCH   3  13
TORSDOF 4
ENDMDL
MODEL 7
REMARK VINA RESULT:      -3.7      7.421      8.887
REMARK  4 active torsions:
REMARK  status: ('A' for Active; 'I' for Inactive)
REMARK    1  A    between atoms: C3_3  and  C8_13 
REMARK    2  A    between atoms: C5_5  and  C10_7 
REMARK    3  A    between atoms: C10_7  and  O13_9 
REMARK    4  A    between atoms: C10_7  and  C12_11 
ROOT
HETATM    1  C1          0      -7.784 -11.234 -26.088  1.00  0.00     0.038 C 
HETATM    2  C2          0      -7.089  -9.883 -26.190  1.00  0.00     0.044 C 
HETATM    3  C3          0      -6.513  -9.659 -24.798  1.00  0.00     0.075 C 
HETATM    4  O4          0      -6.685 -10.875 -24.092  1.00  0.00    -0.368 OA
HETATM    5  C5          0      -7.829 -11.513 -24.591  1.00  0.00     0.156 C 
HETATM    6  C6          0      -5.034  -9.310 -24.892  1.00  0.00     0.050 C 
ENDROOT
BRANCH   5   7
HETATM    7  C10         0      -9.111 -11.011 -23.940  1.00  0.00     0.078 C 
HETATM    8  C11         0      -9.928 -12.198 -23.447  1.00  0.00     0.048 C 
BRANCH   7   9
HETATM    9  O13         0      -8.791 -10.182 -22.855  1.00  0.00    -0.388 OA
HETATM   10  H14         0      -8.507  -9.359 -23.214  1.00  0.00     0.210 HD
ENDBRANCH   7   9
BRANCH   7  11
HETATM   11  C12         0      -9.923 -10.221 -24.958  1.00  0.00     0.024 C 
HETATM   12  H28         0     -11.009 -10.373 -24.764  1.00  0.00     0.028 H 
ENDBRANCH   7  11
ENDBRANCH   5   7
BRANCH   3  13
HETATM   13  C8          0      -7.200  -8.526 -24.101  1.00  0.00     0.000 C 
HETATM   14  C9          0      -7.601  -7.458 -24.798  1.00  0.00     0.004 C 
ENDBRANCH   3  13
TORSDOF 4
ENDMDL
MODEL 8
REMARK VINA RESULT:      -3.7     19.488     21.491
REMARK  4 active torsions:
REMARK  status: ('A' for Active; 'I' for Inactive)
REMARK    1  A    between atoms: C3_3  and  C8_13 
REMARK    2  A    between atoms: C5_5  and  C10_7 
REMARK    3  A    between atoms: C10_7  and  O13_9 
REMARK    4  A    between atoms: C10_7  and  C12_11 
ROOT
HETATM    1  C1          0     -18.079   0.120 -16.690  1.00  0.00     0.038 C 
HETATM    2  C2          0     -18.101  -1.401 -16.645  1.00  0.00     0.044 C 
HETATM    3  C3          0     -16.778  -1.770 -15.987  1.00  0.00     0.075 C 
HETATM    4  O4          0     -16.212  -0.559 -15.518  1.00  0.00    -0.368 OA
HETATM    5  C5          0     -16.635   0.478 -16.362  1.00  0.00     0.156 C 
HETATM    6  C6          0     -17.016  -2.724 -14.824  1.00  0.00     0.050 C 
ENDROOT
BRANCH   5   7
HETATM    7  C10         0     -15.767   0.612 -17.606  1.00  0.00     0.078 C 
HETATM    8  C11         0     -15.261   2.043 -17.720  1.00  0.00     0.048 C 
BRANCH   7   9
HETATM    9  O13         0     -14.675  -0.263 -17.511  1.00  0.00    -0.388 OA
HETATM   10  H14         0     -13.897   0.262 -17.584  1.00  0.00     0.210 HD
ENDBRANCH   7   9
BRANCH   7  11
HETATM   11  C12         0     -16.590   0.263 -18.840  1.00  0.00     0.024 C 
HETATM   12  H28         0     -17.165  -0.671 -18.650  1.00  0.00     0.028 H 
ENDBRANCH   7  11
ENDBRANCH   5   7
BRANCH   3  13
HETATM   13  C8          0     -15.863  -2.457 -16.953  1.00  0.00     0.000 C 
HETATM   14  C9          0     -16.360  -3.324 -17.841  1.00  0.00     0.004 C 
ENDBRANCH   3  13
TORSDOF 4
ENDMDL
MODEL 9
REMARK VINA RESULT:      -3.6     19.765     21.707
REMARK  4 active torsions:
REMARK  status: ('A' for Active; 'I' for Inactive)
REMARK    1  A    between atoms: C3_3  and  C8_13 
REMARK    2  A    between atoms: C5_5  and  C10_7 
REMARK    3  A    between atoms: C10_7  and  O13_9 
REMARK    4  A    between atoms: C10_7  and  C12_11 
ROOT
HETATM    1  C1          0     -15.298  -0.113 -17.667  1.00  0.00     0.038 C 
HETATM    2  C2          0     -15.253  -1.541 -17.142  1.00  0.00     0.044 C 
HETATM    3  C3          0     -16.673  -2.052 -17.344  1.00  0.00     0.075 C 
HETATM    4  O4          0     -17.347  -1.072 -18.112  1.00  0.00    -0.368 OA
HETATM    5  C5          0     -16.785   0.179 -17.819  1.00  0.00     0.156 C 
HETATM    6  C6          0     -16.654  -3.381 -18.086  1.00  0.00     0.050 C 
ENDROOT
BRANCH   5   7
HETATM    7  C10         0     -17.387   0.814 -16.573  1.00  0.00     0.078 C 
HETATM    8  C11         0     -17.832   2.234 -16.891  1.00  0.00     0.048 C 
BRANCH   7   9
HETATM    9  O13         0     -18.493   0.061 -16.152  1.00  0.00    -0.388 OA
HETATM   10  H14         0     -18.694   0.338 -15.274  1.00  0.00     0.210 HD
ENDBRANCH   7   9
BRANCH   7  11
HETATM   11  C12         0     -16.344   0.844 -15.463  1.00  0.00     0.024 C 
HETATM   12  H28         0     -15.407   1.305 -15.848  1.00  0.00     0.028 H 
ENDBRANCH   7  11
ENDBRANCH   5   7
BRANCH   3  13
HETATM   13  C8          0     -17.360  -2.279 -16.032  1.00  0.00     0.000 C 
HETATM   14  C9          0     -16.688  -2.817 -15.010  1.00  0.00     0.004 C 
ENDBRANCH   3  13
TORSDOF 4
ENDMDL
