# Supplementary material for: Phytochemical profiling of Vitex negundo seeds via UHPLC-QTOF-MS/MS analyses with antimicrobial evaluation and in silico targeting of DNA Gyrase B and Secreted Aspartic Proteinase 2 (SAP2)
Source: PLoS One. 2026 Mar 13;21(3):e0343965. doi: 10.1371/journal.pone.0343965 (PMC12987476; doi:10.1371/journal.pone.0343965)
Supplement: S13 Data — (ZIP) [file pone.0343965.s014.zip › PONE-D-25-51583/Vitex Raw material/Docking sample#3 protein 4 Chain A 4uro/molecule4/result.pdbqt]

MODEL 1
REMARK VINA RESULT:      -7.3      0.000      0.000
REMARK  11 active torsions:
REMARK  status: ('A' for Active; 'I' for Inactive)
REMARK    1  A    between atoms: C1_1  and  O25_24 
REMARK    2  A    between atoms: C2_2  and  C27_26 
REMARK    3  A    between atoms: C4_4  and  C7_7 
REMARK    4  A    between atoms: C5_5  and  O23_23 
REMARK    5  A    between atoms: C6_6  and  O26_25 
REMARK    6  A    between atoms: C12_12  and  O29_28 
REMARK    7  A    between atoms: C14_14  and  C17_17 
REMARK    8  A    between atoms: C19_19  and  O31_30 
REMARK    9  A    between atoms: C20_20  and  O32_31 
REMARK   10  A    between atoms: C27_26  and  O33_32 
REMARK   11  A    between atoms: C27_26  and  O30_29 
ROOT
HETATM    1  C7          0       3.579  -3.499 -14.691  1.00  0.00     0.054 A 
HETATM    2  C8          0       4.064  -2.706 -13.650  1.00  0.00    -0.035 A 
HETATM    3  C9          0       3.266  -2.461 -12.532  1.00  0.00     0.047 A 
HETATM    4  C10         0       1.986  -3.009 -12.457  1.00  0.00     0.093 A 
HETATM    5  C11         0       1.490  -3.806 -13.497  1.00  0.00     0.078 A 
HETATM    6  C12         0       2.298  -4.047 -14.617  1.00  0.00     0.072 A 
HETATM    7  O13         0       1.256  -2.725 -11.324  1.00  0.00    -0.309 OA
HETATM    8  C14         0      -0.010  -3.252 -11.223  1.00  0.00     0.090 A 
HETATM    9  C15         0      -0.595  -4.025 -12.145  1.00  0.00     0.094 A 
HETATM   10  C16         0       0.108  -4.394 -13.411  1.00  0.00     0.190 A 
HETATM   11  O28         0      -0.379  -5.090 -14.270  1.00  0.00    -0.287 OA
ENDROOT
BRANCH   1  12
HETATM   12  C4          0       4.436  -3.761 -15.891  1.00  0.00     0.168 C 
HETATM   13  O3          0       4.788  -5.117 -15.938  1.00  0.00    -0.372 OA
HETATM   14  C2          0       5.205  -5.473 -14.647  1.00  0.00     0.177 C 
HETATM   15  C1          0       6.572  -4.842 -14.417  1.00  0.00     0.180 C 
HETATM   16  C6          0       6.455  -3.327 -14.513  1.00  0.00     0.180 C 
HETATM   17  C5          0       5.722  -2.954 -15.796  1.00  0.00     0.179 C 
BRANCH  14  18
HETATM   18  C27         0       4.212  -4.949 -13.618  1.00  0.00     0.250 C 
BRANCH  18  19
HETATM   19  O33         0       3.146  -5.853 -13.495  1.00  0.00    -0.398 OA
HETATM   20  H52         0       3.431  -6.536 -12.914  1.00  0.00     0.209 HD
ENDBRANCH  18  19
BRANCH  18  21
HETATM   21  O30         0       5.324  -5.024 -12.874  1.00  0.00     0.000 OA
HETATM   22  H49         0       5.082  -5.034 -11.932  1.00  0.00     0.000 HD
ENDBRANCH  18  21
ENDBRANCH  14  18
BRANCH  15  23
HETATM   23  O25         0       7.469  -5.303 -15.392  1.00  0.00    -0.390 OA
HETATM   24  H44         0       7.553  -4.617 -16.032  1.00  0.00     0.210 HD
ENDBRANCH  15  23
BRANCH  16  25
HETATM   25  O26         0       5.738  -2.843 -13.409  1.00  0.00    -0.390 OA
HETATM   26  H45         0       5.121  -3.514 -13.170  1.00  0.00     0.210 HD
ENDBRANCH  16  25
BRANCH  17  27
HETATM   27  O23         0       6.536  -3.241 -16.901  1.00  0.00    -0.390 OA
HETATM   28  H43         0       7.292  -3.699 -16.572  1.00  0.00     0.210 HD
ENDBRANCH  17  27
ENDBRANCH   1  12
BRANCH   6  29
HETATM   29  O29         0       1.833  -4.817 -15.631  1.00  0.00    -0.363 OA
HETATM   30  H48         0       1.928  -5.747 -15.368  1.00  0.00     0.217 HD
ENDBRANCH   6  29
BRANCH   8  31
HETATM   31  C17         0      -0.710  -2.970 -10.120  1.00  0.00     0.001 A 
HETATM   32  C18         0      -1.374  -1.747 -10.010  1.00  0.00     0.053 A 
HETATM   33  C19         0      -2.104  -1.452  -8.859  1.00  0.00     0.099 A 
HETATM   34  C20         0      -2.172  -2.378  -7.819  1.00  0.00     0.098 A 
HETATM   35  C21         0      -1.509  -3.600  -7.929  1.00  0.00     0.040 A 
HETATM   36  C22         0      -0.778  -3.895  -9.080  1.00  0.00     0.017 A 
BRANCH  33  37
HETATM   37  O31         0      -2.749  -0.264  -8.752  1.00  0.00    -0.358 OA
HETATM   38  H50         0      -2.782  -0.025  -7.810  1.00  0.00     0.217 HD
ENDBRANCH  33  37
BRANCH  34  39
HETATM   39  O32         0      -2.882  -2.092  -6.701  1.00  0.00    -0.358 OA
HETATM   40  H51         0      -3.822  -2.058  -6.942  1.00  0.00     0.217 HD
ENDBRANCH  34  39
ENDBRANCH   8  31
TORSDOF 11
ENDMDL
MODEL 2
REMARK VINA RESULT:      -7.0      4.025      6.023
REMARK  11 active torsions:
REMARK  status: ('A' for Active; 'I' for Inactive)
REMARK    1  A    between atoms: C1_1  and  O25_24 
REMARK    2  A    between atoms: C2_2  and  C27_26 
REMARK    3  A    between atoms: C4_4  and  C7_7 
REMARK    4  A    between atoms: C5_5  and  O23_23 
REMARK    5  A    between atoms: C6_6  and  O26_25 
REMARK    6  A    between atoms: C12_12  and  O29_28 
REMARK    7  A    between atoms: C14_14  and  C17_17 
REMARK    8  A    between atoms: C19_19  and  O31_30 
REMARK    9  A    between atoms: C20_20  and  O32_31 
REMARK   10  A    between atoms: C27_26  and  O33_32 
REMARK   11  A    between atoms: C27_26  and  O30_29 
ROOT
HETATM    1  C7          0       0.225  -2.938 -12.352  1.00  0.00     0.054 A 
HETATM    2  C8          0       0.772  -2.248 -13.435  1.00  0.00    -0.035 A 
HETATM    3  C9          0       0.499  -0.891 -13.607  1.00  0.00     0.047 A 
HETATM    4  C10         0      -0.320  -0.226 -12.694  1.00  0.00     0.093 A 
HETATM    5  C11         0      -0.874  -0.909 -11.604  1.00  0.00     0.078 A 
HETATM    6  C12         0      -0.595  -2.272 -11.439  1.00  0.00     0.072 A 
HETATM    7  O13         0      -0.545   1.113 -12.927  1.00  0.00    -0.309 OA
HETATM    8  C14         0      -1.349   1.795 -12.044  1.00  0.00     0.090 A 
HETATM    9  C15         0      -1.935   1.258 -10.968  1.00  0.00     0.094 A 
HETATM   10  C16         0      -1.757  -0.185 -10.624  1.00  0.00     0.190 A 
HETATM   11  O28         0      -2.265  -0.713  -9.663  1.00  0.00    -0.287 OA
ENDROOT
BRANCH   1  12
HETATM   12  C4          0       0.518  -4.395 -12.169  1.00  0.00     0.168 C 
HETATM   13  O3          0       1.274  -4.587 -11.004  1.00  0.00    -0.372 OA
HETATM   14  C2          0       2.299  -3.629 -11.023  1.00  0.00     0.177 C 
HETATM   15  C1          0       3.308  -4.060 -12.080  1.00  0.00     0.180 C 
HETATM   16  C6          0       2.629  -4.105 -13.443  1.00  0.00     0.180 C 
HETATM   17  C5          0       1.339  -4.910 -13.341  1.00  0.00     0.179 C 
BRANCH  14  18
HETATM   18  C27         0       1.726  -2.264 -11.379  1.00  0.00     0.250 C 
BRANCH  18  19
HETATM   19  O33         0       1.240  -1.644 -10.218  1.00  0.00    -0.398 OA
HETATM   20  H52         0       1.937  -1.110  -9.879  1.00  0.00     0.209 HD
ENDBRANCH  18  19
BRANCH  18  21
HETATM   21  O30         0       2.987  -2.123 -11.809  1.00  0.00     0.000 OA
HETATM   22  H49         0       3.316  -1.241 -11.565  1.00  0.00     0.000 HD
ENDBRANCH  18  21
ENDBRANCH  14  18
BRANCH  15  23
HETATM   23  O25         0       3.801  -5.334 -11.762  1.00  0.00    -0.390 OA
HETATM   24  H44         0       4.693  -5.220 -11.483  1.00  0.00     0.210 HD
ENDBRANCH  15  23
BRANCH  16  25
HETATM   25  O26         0       2.332  -2.799 -13.859  1.00  0.00    -0.390 OA
HETATM   26  H45         0       3.151  -2.336 -13.911  1.00  0.00     0.210 HD
ENDBRANCH  16  25
BRANCH  17  27
HETATM   27  O23         0       1.646  -6.263 -13.138  1.00  0.00    -0.390 OA
HETATM   28  H43         0       1.020  -6.595 -12.516  1.00  0.00     0.210 HD
ENDBRANCH  17  27
ENDBRANCH   1  12
BRANCH   6  29
HETATM   29  O29         0      -1.123  -2.947 -10.389  1.00  0.00    -0.363 OA
HETATM   30  H48         0      -1.305  -2.305  -9.682  1.00  0.00     0.217 HD
ENDBRANCH   6  29
BRANCH   8  31
HETATM   31  C17         0      -1.562   3.094 -12.279  1.00  0.00     0.001 A 
HETATM   32  C18         0      -2.657   3.735 -11.700  1.00  0.00     0.053 A 
HETATM   33  C19         0      -2.880   5.091 -11.946  1.00  0.00     0.099 A 
HETATM   34  C20         0      -2.008   5.803 -12.769  1.00  0.00     0.098 A 
HETATM   35  C21         0      -0.913   5.161 -13.346  1.00  0.00     0.040 A 
HETATM   36  C22         0      -0.690   3.806 -13.101  1.00  0.00     0.017 A 
BRANCH  33  37
HETATM   37  O31         0      -3.943   5.716 -11.383  1.00  0.00    -0.358 OA
HETATM   38  H50         0      -3.687   5.997 -10.489  1.00  0.00     0.217 HD
ENDBRANCH  33  37
BRANCH  34  39
HETATM   39  O32         0      -2.224   7.120 -13.007  1.00  0.00    -0.358 OA
HETATM   40  H51         0      -2.293   7.573 -12.150  1.00  0.00     0.217 HD
ENDBRANCH  34  39
ENDBRANCH   8  31
TORSDOF 11
ENDMDL
MODEL 3
REMARK VINA RESULT:      -6.9      2.229      3.581
REMARK  11 active torsions:
REMARK  status: ('A' for Active; 'I' for Inactive)
REMARK    1  A    between atoms: C1_1  and  O25_24 
REMARK    2  A    between atoms: C2_2  and  C27_26 
REMARK    3  A    between atoms: C4_4  and  C7_7 
REMARK    4  A    between atoms: C5_5  and  O23_23 
REMARK    5  A    between atoms: C6_6  and  O26_25 
REMARK    6  A    between atoms: C12_12  and  O29_28 
REMARK    7  A    between atoms: C14_14  and  C17_17 
REMARK    8  A    between atoms: C19_19  and  O31_30 
REMARK    9  A    between atoms: C20_20  and  O32_31 
REMARK   10  A    between atoms: C27_26  and  O33_32 
REMARK   11  A    between atoms: C27_26  and  O30_29 
ROOT
HETATM    1  C7          0       1.568  -4.026 -15.799  1.00  0.00     0.054 A 
HETATM    2  C8          0       0.319  -3.407 -15.860  1.00  0.00    -0.035 A 
HETATM    3  C9          0      -0.370  -3.112 -14.683  1.00  0.00     0.047 A 
HETATM    4  C10         0       0.193  -3.435 -13.448  1.00  0.00     0.093 A 
HETATM    5  C11         0       1.446  -4.056 -13.377  1.00  0.00     0.078 A 
HETATM    6  C12         0       2.131  -4.350 -14.564  1.00  0.00     0.072 A 
HETATM    7  O13         0      -0.544  -3.112 -12.329  1.00  0.00    -0.309 OA
HETATM    8  C14         0      -0.014  -3.419 -11.098  1.00  0.00     0.090 A 
HETATM    9  C15         0       1.169  -4.011 -10.897  1.00  0.00     0.094 A 
HETATM   10  C16         0       2.048  -4.402 -12.042  1.00  0.00     0.190 A 
HETATM   11  O28         0       3.123  -4.936 -11.909  1.00  0.00    -0.287 OA
ENDROOT
BRANCH   1  12
HETATM   12  C4          0       2.306  -4.344 -17.063  1.00  0.00     0.168 C 
HETATM   13  O3          0       3.471  -3.566 -17.143  1.00  0.00    -0.372 OA
HETATM   14  C2          0       3.104  -2.252 -16.819  1.00  0.00     0.177 C 
HETATM   15  C1          0       2.317  -1.692 -17.997  1.00  0.00     0.180 C 
HETATM   16  C6          0       1.064  -2.529 -18.215  1.00  0.00     0.180 C 
HETATM   17  C5          0       1.442  -4.004 -18.267  1.00  0.00     0.179 C 
BRANCH  14  18
HETATM   18  C27         0       2.236  -2.250 -15.567  1.00  0.00     0.250 C 
BRANCH  18  19
HETATM   19  O33         0       3.056  -2.254 -14.429  1.00  0.00    -0.398 OA
HETATM   20  H52         0       2.529  -2.560 -13.712  1.00  0.00     0.209 HD
ENDBRANCH  18  19
BRANCH  18  21
HETATM   21  O30         0       1.816  -1.125 -16.162  1.00  0.00     0.000 OA
HETATM   22  H49         0       1.542  -1.324 -17.073  1.00  0.00     0.000 HD
ENDBRANCH  18  21
ENDBRANCH  14  18
BRANCH  15  23
HETATM   23  O25         0       3.113  -1.733 -19.151  1.00  0.00    -0.390 OA
HETATM   24  H44         0       2.729  -1.134 -19.769  1.00  0.00     0.210 HD
ENDBRANCH  15  23
BRANCH  16  25
HETATM   25  O26         0       0.169  -2.315 -17.157  1.00  0.00    -0.390 OA
HETATM   26  H45         0      -0.567  -1.846 -17.513  1.00  0.00     0.210 HD
ENDBRANCH  16  25
BRANCH  17  27
HETATM   27  O23         0       2.159  -4.263 -19.444  1.00  0.00    -0.390 OA
HETATM   28  H43         0       3.070  -4.303 -19.207  1.00  0.00     0.210 HD
ENDBRANCH  17  27
ENDBRANCH   1  12
BRANCH   6  29
HETATM   29  O29         0       3.345  -4.950 -14.511  1.00  0.00    -0.363 OA
HETATM   30  H48         0       3.889  -4.469 -13.864  1.00  0.00     0.217 HD
ENDBRANCH   6  29
BRANCH   8  31
HETATM   31  C17         0      -0.737  -3.104 -10.019  1.00  0.00     0.001 A 
HETATM   32  C18         0      -1.351  -1.854  -9.934  1.00  0.00     0.053 A 
HETATM   33  C19         0      -2.105  -1.524  -8.808  1.00  0.00     0.099 A 
HETATM   34  C20         0      -2.245  -2.443  -7.767  1.00  0.00     0.098 A 
HETATM   35  C21         0      -1.631  -3.692  -7.853  1.00  0.00     0.040 A 
HETATM   36  C22         0      -0.876  -4.022  -8.979  1.00  0.00     0.017 A 
BRANCH  33  37
HETATM   37  O31         0      -2.703  -0.310  -8.724  1.00  0.00    -0.358 OA
HETATM   38  H50         0      -2.008   0.368  -8.741  1.00  0.00     0.217 HD
ENDBRANCH  33  37
BRANCH  34  39
HETATM   39  O32         0      -2.978  -2.122  -6.674  1.00  0.00    -0.358 OA
HETATM   40  H51         0      -2.649  -1.275  -6.329  1.00  0.00     0.217 HD
ENDBRANCH  34  39
ENDBRANCH   8  31
TORSDOF 11
ENDMDL
MODEL 4
REMARK VINA RESULT:      -6.8      3.800      5.413
REMARK  11 active torsions:
REMARK  status: ('A' for Active; 'I' for Inactive)
REMARK    1  A    between atoms: C1_1  and  O25_24 
REMARK    2  A    between atoms: C2_2  and  C27_26 
REMARK    3  A    between atoms: C4_4  and  C7_7 
REMARK    4  A    between atoms: C5_5  and  O23_23 
REMARK    5  A    between atoms: C6_6  and  O26_25 
REMARK    6  A    between atoms: C12_12  and  O29_28 
REMARK    7  A    between atoms: C14_14  and  C17_17 
REMARK    8  A    between atoms: C19_19  and  O31_30 
REMARK    9  A    between atoms: C20_20  and  O32_31 
REMARK   10  A    between atoms: C27_26  and  O33_32 
REMARK   11  A    between atoms: C27_26  and  O30_29 
ROOT
HETATM    1  C7          0      -0.330  -2.166 -16.163  1.00  0.00     0.054 A 
HETATM    2  C8          0      -1.448  -1.786 -15.420  1.00  0.00    -0.035 A 
HETATM    3  C9          0      -1.685  -2.364 -14.172  1.00  0.00     0.047 A 
HETATM    4  C10         0      -0.802  -3.320 -13.670  1.00  0.00     0.093 A 
HETATM    5  C11         0       0.323  -3.708 -14.408  1.00  0.00     0.078 A 
HETATM    6  C12         0       0.553  -3.123 -15.661  1.00  0.00     0.072 A 
HETATM    7  O13         0      -1.099  -3.847 -12.432  1.00  0.00    -0.309 OA
HETATM    8  C14         0      -0.246  -4.792 -11.912  1.00  0.00     0.090 A 
HETATM    9  C15         0       0.858  -5.245 -12.517  1.00  0.00     0.094 A 
HETATM   10  C16         0       1.272  -4.740 -13.862  1.00  0.00     0.190 A 
HETATM   11  O28         0       2.260  -5.118 -14.445  1.00  0.00    -0.287 OA
ENDROOT
BRANCH   1  12
HETATM   12  C4          0      -0.077  -1.546 -17.502  1.00  0.00     0.168 C 
HETATM   13  O3          0       1.098  -0.783 -17.460  1.00  0.00    -0.372 OA
HETATM   14  C2          0       1.037  -0.007 -16.293  1.00  0.00     0.177 C 
HETATM   15  C1          0       0.006   1.089 -16.525  1.00  0.00     0.180 C 
HETATM   16  C6          0      -1.356   0.458 -16.788  1.00  0.00     0.180 C 
HETATM   17  C5          0      -1.221  -0.610 -17.865  1.00  0.00     0.179 C 
BRANCH  14  18
HETATM   18  C27         0       0.615  -0.876 -15.115  1.00  0.00     0.250 C 
BRANCH  18  19
HETATM   19  O33         0       1.746  -1.497 -14.564  1.00  0.00    -0.398 OA
HETATM   20  H52         0       1.527  -1.728 -13.678  1.00  0.00     0.209 HD
ENDBRANCH  18  19
BRANCH  18  21
HETATM   21  O30         0       0.169   0.321 -14.712  1.00  0.00     0.000 OA
HETATM   22  H49         0       0.907   0.833 -14.339  1.00  0.00     0.000 HD
ENDBRANCH  18  21
ENDBRANCH  14  18
BRANCH  15  23
HETATM   23  O25         0       0.384   1.860 -17.634  1.00  0.00    -0.390 OA
HETATM   24  H44         0       0.625   1.257 -18.316  1.00  0.00     0.210 HD
ENDBRANCH  15  23
BRANCH  16  25
HETATM   25  O26         0      -1.835  -0.127 -15.607  1.00  0.00    -0.390 OA
HETATM   26  H45         0      -2.775  -0.091 -15.646  1.00  0.00     0.210 HD
ENDBRANCH  16  25
BRANCH  17  27
HETATM   27  O23         0      -0.953  -0.001 -19.099  1.00  0.00    -0.390 OA
HETATM   28  H43         0      -0.202  -0.440 -19.463  1.00  0.00     0.210 HD
ENDBRANCH  17  27
ENDBRANCH   1  12
BRANCH   6  29
HETATM   29  O29         0       1.638  -3.487 -16.387  1.00  0.00    -0.363 OA
HETATM   30  H48         0       1.389  -3.471 -17.326  1.00  0.00     0.217 HD
ENDBRANCH   6  29
BRANCH   8  31
HETATM   31  C17         0      -0.543  -5.297 -10.711  1.00  0.00     0.001 A 
HETATM   32  C18         0      -0.307  -4.543  -9.561  1.00  0.00     0.053 A 
HETATM   33  C19         0      -0.617  -5.071  -8.307  1.00  0.00     0.099 A 
HETATM   34  C20         0      -1.162  -6.350  -8.203  1.00  0.00     0.098 A 
HETATM   35  C21         0      -1.398  -7.103  -9.353  1.00  0.00     0.040 A 
HETATM   36  C22         0      -1.088  -6.576 -10.607  1.00  0.00     0.017 A 
BRANCH  33  37
HETATM   37  O31         0      -0.389  -4.339  -7.189  1.00  0.00    -0.358 OA
HETATM   38  H50         0      -1.054  -4.590  -6.526  1.00  0.00     0.217 HD
ENDBRANCH  33  37
BRANCH  34  39
HETATM   39  O32         0      -1.463  -6.862  -6.985  1.00  0.00    -0.358 OA
HETATM   40  H51         0      -0.762  -7.489  -6.740  1.00  0.00     0.217 HD
ENDBRANCH  34  39
ENDBRANCH   8  31
TORSDOF 11
ENDMDL
MODEL 5
REMARK VINA RESULT:      -6.7      5.690      7.785
REMARK  11 active torsions:
REMARK  status: ('A' for Active; 'I' for Inactive)
REMARK    1  A    between atoms: C1_1  and  O25_24 
REMARK    2  A    between atoms: C2_2  and  C27_26 
REMARK    3  A    between atoms: C4_4  and  C7_7 
REMARK    4  A    between atoms: C5_5  and  O23_23 
REMARK    5  A    between atoms: C6_6  and  O26_25 
REMARK    6  A    between atoms: C12_12  and  O29_28 
REMARK    7  A    between atoms: C14_14  and  C17_17 
REMARK    8  A    between atoms: C19_19  and  O31_30 
REMARK    9  A    between atoms: C20_20  and  O32_31 
REMARK   10  A    between atoms: C27_26  and  O33_32 
REMARK   11  A    between atoms: C27_26  and  O30_29 
ROOT
HETATM    1  C7          0      -1.450   3.204 -14.115  1.00  0.00     0.054 A 
HETATM    2  C8          0      -1.818   3.532 -12.810  1.00  0.00    -0.035 A 
HETATM    3  C9          0      -1.880   2.539 -11.833  1.00  0.00     0.047 A 
HETATM    4  C10         0      -1.574   1.218 -12.164  1.00  0.00     0.093 A 
HETATM    5  C11         0      -1.204   0.878 -13.471  1.00  0.00     0.078 A 
HETATM    6  C12         0      -1.144   1.883 -14.446  1.00  0.00     0.072 A 
HETATM    7  O13         0      -1.657   0.291 -11.148  1.00  0.00    -0.309 OA
HETATM    8  C14         0      -1.360  -1.019 -11.445  1.00  0.00     0.090 A 
HETATM    9  C15         0      -0.996  -1.469 -12.650  1.00  0.00     0.094 A 
HETATM   10  C16         0      -0.875  -0.547 -13.821  1.00  0.00     0.190 A 
HETATM   11  O28         0      -0.549  -0.908 -14.927  1.00  0.00    -0.287 OA
ENDROOT
BRANCH   1  12
HETATM   12  C4          0      -1.384   4.271 -15.163  1.00  0.00     0.168 C 
HETATM   13  O3          0      -0.058   4.443 -15.586  1.00  0.00    -0.372 OA
HETATM   14  C2          0       0.732   4.502 -14.429  1.00  0.00     0.177 C 
HETATM   15  C1          0       0.478   5.850 -13.768  1.00  0.00     0.180 C 
HETATM   16  C6          0      -0.993   5.959 -13.385  1.00  0.00     0.180 C 
HETATM   17  C5          0      -1.858   5.596 -14.585  1.00  0.00     0.179 C 
BRANCH  14  18
HETATM   18  C27         0       0.345   3.377 -13.478  1.00  0.00     0.250 C 
BRANCH  18  19
HETATM   19  O33         0       1.037   2.209 -13.830  1.00  0.00    -0.398 OA
HETATM   20  H52         0       1.940   2.345 -13.600  1.00  0.00     0.209 HD
ENDBRANCH  18  19
BRANCH  18  21
HETATM   21  O30         0       0.824   4.278 -12.612  1.00  0.00     0.000 OA
HETATM   22  H49         0       1.295   3.820 -11.895  1.00  0.00     0.000 HD
ENDBRANCH  18  21
ENDBRANCH  14  18
BRANCH  15  23
HETATM   23  O25         0       0.803   6.878 -14.664  1.00  0.00    -0.390 OA
HETATM   24  H44         0       1.303   7.514 -14.182  1.00  0.00     0.210 HD
ENDBRANCH  15  23
BRANCH  16  25
HETATM   25  O26         0      -1.266   5.077 -12.329  1.00  0.00    -0.390 OA
HETATM   26  H45         0      -1.759   5.561 -11.690  1.00  0.00     0.210 HD
ENDBRANCH  16  25
BRANCH  17  27
HETATM   27  O23         0      -1.750   6.597 -15.561  1.00  0.00    -0.390 OA
HETATM   28  H43         0      -1.068   6.328 -16.154  1.00  0.00     0.210 HD
ENDBRANCH  17  27
ENDBRANCH   1  12
BRANCH   6  29
HETATM   29  O29         0      -0.787   1.570 -15.716  1.00  0.00    -0.363 OA
HETATM   30  H48         0      -0.523   2.392 -16.163  1.00  0.00     0.217 HD
ENDBRANCH   6  29
BRANCH   8  31
HETATM   31  C17         0      -1.444  -1.911 -10.453  1.00  0.00     0.001 A 
HETATM   32  C18         0      -2.106  -1.577  -9.270  1.00  0.00     0.053 A 
HETATM   33  C19         0      -2.193  -2.507  -8.235  1.00  0.00     0.099 A 
HETATM   34  C20         0      -1.620  -3.771  -8.381  1.00  0.00     0.098 A 
HETATM   35  C21         0      -0.960  -4.104  -9.564  1.00  0.00     0.040 A 
HETATM   36  C22         0      -0.872  -3.173 -10.599  1.00  0.00     0.017 A 
BRANCH  33  37
HETATM   37  O31         0      -2.835  -2.184  -7.085  1.00  0.00    -0.358 OA
HETATM   38  H50         0      -2.173  -1.860  -6.453  1.00  0.00     0.217 HD
ENDBRANCH  33  37
BRANCH  34  39
HETATM   39  O32         0      -1.705  -4.675  -7.375  1.00  0.00    -0.358 OA
HETATM   40  H51         0      -2.594  -4.611  -6.988  1.00  0.00     0.217 HD
ENDBRANCH  34  39
ENDBRANCH   8  31
TORSDOF 11
ENDMDL
MODEL 6
REMARK VINA RESULT:      -6.5      5.136      6.824
REMARK  11 active torsions:
REMARK  status: ('A' for Active; 'I' for Inactive)
REMARK    1  A    between atoms: C1_1  and  O25_24 
REMARK    2  A    between atoms: C2_2  and  C27_26 
REMARK    3  A    between atoms: C4_4  and  C7_7 
REMARK    4  A    between atoms: C5_5  and  O23_23 
REMARK    5  A    between atoms: C6_6  and  O26_25 
REMARK    6  A    between atoms: C12_12  and  O29_28 
REMARK    7  A    between atoms: C14_14  and  C17_17 
REMARK    8  A    between atoms: C19_19  and  O31_30 
REMARK    9  A    between atoms: C20_20  and  O32_31 
REMARK   10  A    between atoms: C27_26  and  O33_32 
REMARK   11  A    between atoms: C27_26  and  O30_29 
ROOT
HETATM    1  C7          0      -0.452  -0.150 -16.774  1.00  0.00     0.054 A 
HETATM    2  C8          0      -1.404  -1.165 -16.679  1.00  0.00    -0.035 A 
HETATM    3  C9          0      -1.691  -1.737 -15.440  1.00  0.00     0.047 A 
HETATM    4  C10         0      -1.025  -1.292 -14.298  1.00  0.00     0.093 A 
HETATM    5  C11         0      -0.067  -0.274 -14.383  1.00  0.00     0.078 A 
HETATM    6  C12         0       0.215   0.295 -15.632  1.00  0.00     0.072 A 
HETATM    7  O13         0      -1.360  -1.902 -13.109  1.00  0.00    -0.309 OA
HETATM    8  C14         0      -0.719  -1.484 -11.966  1.00  0.00     0.090 A 
HETATM    9  C15         0       0.211  -0.524 -11.916  1.00  0.00     0.094 A 
HETATM   10  C16         0       0.647   0.202 -13.147  1.00  0.00     0.190 A 
HETATM   11  O28         0       1.482   1.075 -13.150  1.00  0.00    -0.287 OA
ENDROOT
BRANCH   1  12
HETATM   12  C4          0      -0.144   0.463 -18.105  1.00  0.00     0.168 C 
HETATM   13  O3          0      -0.537   1.809 -18.113  1.00  0.00    -0.372 OA
HETATM   14  C2          0      -1.826   1.858 -17.564  1.00  0.00     0.177 C 
HETATM   15  C1          0      -2.787   1.286 -18.598  1.00  0.00     0.180 C 
HETATM   16  C6          0      -2.414  -0.162 -18.891  1.00  0.00     0.180 C 
HETATM   17  C5          0      -0.925  -0.251 -19.198  1.00  0.00     0.179 C 
BRANCH  14  18
HETATM   18  C27         0      -1.879   1.026 -16.290  1.00  0.00     0.250 C 
BRANCH  18  19
HETATM   19  O33         0      -1.478   1.813 -15.200  1.00  0.00    -0.398 OA
HETATM   20  H52         0      -1.758   2.694 -15.380  1.00  0.00     0.209 HD
ENDBRANCH  18  19
BRANCH  18  21
HETATM   21  O30         0      -3.152   0.935 -16.697  1.00  0.00     0.000 OA
HETATM   22  H49         0      -3.371   0.004 -16.872  1.00  0.00     0.000 HD
ENDBRANCH  18  21
ENDBRANCH  14  18
BRANCH  15  23
HETATM   23  O25         0      -2.703   2.037 -19.779  1.00  0.00    -0.390 OA
HETATM   24  H44         0      -2.115   1.578 -20.354  1.00  0.00     0.210 HD
ENDBRANCH  15  23
BRANCH  16  25
HETATM   25  O26         0      -2.707  -0.955 -17.772  1.00  0.00    -0.390 OA
HETATM   26  H45         0      -3.631  -0.869 -17.611  1.00  0.00     0.210 HD
ENDBRANCH  16  25
BRANCH  17  27
HETATM   27  O23         0      -0.664   0.360 -20.434  1.00  0.00    -0.390 OA
HETATM   28  H43         0      -1.048  -0.189 -21.096  1.00  0.00     0.210 HD
ENDBRANCH  17  27
ENDBRANCH   1  12
BRANCH   6  29
HETATM   29  O29         0       1.139   1.283 -15.730  1.00  0.00    -0.363 OA
HETATM   30  H48         0       0.746   2.097 -15.374  1.00  0.00     0.217 HD
ENDBRANCH   6  29
BRANCH   8  31
HETATM   31  C17         0      -1.051  -2.083 -10.818  1.00  0.00     0.001 A 
HETATM   32  C18         0      -1.683  -1.355  -9.810  1.00  0.00     0.053 A 
HETATM   33  C19         0      -2.029  -1.979  -8.612  1.00  0.00     0.099 A 
HETATM   34  C20         0      -1.743  -3.331  -8.422  1.00  0.00     0.098 A 
HETATM   35  C21         0      -1.111  -4.059  -9.430  1.00  0.00     0.040 A 
HETATM   36  C22         0      -0.765  -3.434 -10.628  1.00  0.00     0.017 A 
BRANCH  33  37
HETATM   37  O31         0      -2.643  -1.273  -7.632  1.00  0.00    -0.358 OA
HETATM   38  H50         0      -2.424  -0.334  -7.756  1.00  0.00     0.217 HD
ENDBRANCH  33  37
BRANCH  34  39
HETATM   39  O32         0      -2.079  -3.938  -7.258  1.00  0.00    -0.358 OA
HETATM   40  H51         0      -1.792  -3.366  -6.526  1.00  0.00     0.217 HD
ENDBRANCH  34  39
ENDBRANCH   8  31
TORSDOF 11
ENDMDL
MODEL 7
REMARK VINA RESULT:      -6.4     15.674     19.603
REMARK  11 active torsions:
REMARK  status: ('A' for Active; 'I' for Inactive)
REMARK    1  A    between atoms: C1_1  and  O25_24 
REMARK    2  A    between atoms: C2_2  and  C27_26 
REMARK    3  A    between atoms: C4_4  and  C7_7 
REMARK    4  A    between atoms: C5_5  and  O23_23 
REMARK    5  A    between atoms: C6_6  and  O26_25 
REMARK    6  A    between atoms: C12_12  and  O29_28 
REMARK    7  A    between atoms: C14_14  and  C17_17 
REMARK    8  A    between atoms: C19_19  and  O31_30 
REMARK    9  A    between atoms: C20_20  and  O32_31 
REMARK   10  A    between atoms: C27_26  and  O33_32 
REMARK   11  A    between atoms: C27_26  and  O30_29 
ROOT
HETATM    1  C7          0     -17.300   0.425 -17.358  1.00  0.00     0.054 A 
HETATM    2  C8          0     -16.072   0.119 -17.944  1.00  0.00    -0.035 A 
HETATM    3  C9          0     -14.908   0.740 -17.489  1.00  0.00     0.047 A 
HETATM    4  C10         0     -14.977   1.666 -16.448  1.00  0.00     0.093 A 
HETATM    5  C11         0     -16.205   1.980 -15.853  1.00  0.00     0.078 A 
HETATM    6  C12         0     -17.369   1.352 -16.317  1.00  0.00     0.072 A 
HETATM    7  O13         0     -13.788   2.238 -16.050  1.00  0.00    -0.309 OA
HETATM    8  C14         0     -13.825   3.155 -15.026  1.00  0.00     0.090 A 
HETATM    9  C15         0     -14.931   3.539 -14.379  1.00  0.00     0.094 A 
HETATM   10  C16         0     -16.272   2.980 -14.731  1.00  0.00     0.190 A 
HETATM   11  O28         0     -17.296   3.295 -14.174  1.00  0.00    -0.287 OA
ENDROOT
BRANCH   1  12
HETATM   12  C4          0     -18.548  -0.241 -17.849  1.00  0.00     0.168 C 
HETATM   13  O3          0     -19.070  -1.072 -16.847  1.00  0.00    -0.372 OA
HETATM   14  C2          0     -17.996  -1.813 -16.334  1.00  0.00     0.177 C 
HETATM   15  C1          0     -17.615  -2.852 -17.382  1.00  0.00     0.180 C 
HETATM   16  C6          0     -17.182  -2.148 -18.661  1.00  0.00     0.180 C 
HETATM   17  C5          0     -18.231  -1.115 -19.052  1.00  0.00     0.179 C 
BRANCH  14  18
HETATM   18  C27         0     -16.813  -0.893 -16.062  1.00  0.00     0.250 C 
BRANCH  18  19
HETATM   19  O33         0     -16.959  -0.306 -14.797  1.00  0.00    -0.398 OA
HETATM   20  H52         0     -17.795  -0.581 -14.461  1.00  0.00     0.209 HD
ENDBRANCH  18  19
BRANCH  18  21
HETATM   21  O30         0     -16.180  -2.057 -16.260  1.00  0.00     0.000 OA
HETATM   22  H49         0     -15.506  -1.945 -16.952  1.00  0.00     0.000 HD
ENDBRANCH  18  21
ENDBRANCH  14  18
BRANCH  15  23
HETATM   23  O25         0     -18.721  -3.670 -17.651  1.00  0.00    -0.390 OA
HETATM   24  H44         0     -19.488  -3.131 -17.563  1.00  0.00     0.210 HD
ENDBRANCH  15  23
BRANCH  16  25
HETATM   25  O26         0     -15.953  -1.506 -18.448  1.00  0.00    -0.390 OA
HETATM   26  H45         0     -15.299  -2.011 -18.900  1.00  0.00     0.210 HD
ENDBRANCH  16  25
BRANCH  17  27
HETATM   27  O23         0     -19.397  -1.769 -19.475  1.00  0.00    -0.390 OA
HETATM   28  H43         0     -19.182  -2.682 -19.565  1.00  0.00     0.210 HD
ENDBRANCH  17  27
ENDBRANCH   1  12
BRANCH   6  29
HETATM   29  O29         0     -18.565   1.645 -15.751  1.00  0.00    -0.363 OA
HETATM   30  H48         0     -18.970   0.811 -15.458  1.00  0.00     0.217 HD
ENDBRANCH   6  29
BRANCH   8  31
HETATM   31  C17         0     -12.667   3.705 -14.648  1.00  0.00     0.001 A 
HETATM   32  C18         0     -11.518   2.919 -14.563  1.00  0.00     0.053 A 
HETATM   33  C19         0     -10.309   3.493 -14.168  1.00  0.00     0.099 A 
HETATM   34  C20         0     -10.249   4.852 -13.860  1.00  0.00     0.098 A 
HETATM   35  C21         0     -11.398   5.637 -13.947  1.00  0.00     0.040 A 
HETATM   36  C22         0     -12.607   5.063 -14.340  1.00  0.00     0.017 A 
BRANCH  33  37
HETATM   37  O31         0      -9.191   2.730 -14.085  1.00  0.00    -0.358 OA
HETATM   38  H50         0      -9.335   1.929 -14.616  1.00  0.00     0.217 HD
ENDBRANCH  33  37
BRANCH  34  39
HETATM   39  O32         0      -9.075   5.409 -13.477  1.00  0.00    -0.358 OA
HETATM   40  H51         0      -8.616   4.777 -12.900  1.00  0.00     0.217 HD
ENDBRANCH  34  39
ENDBRANCH   8  31
TORSDOF 11
ENDMDL
MODEL 8
REMARK VINA RESULT:      -6.4      5.390      7.808
REMARK  11 active torsions:
REMARK  status: ('A' for Active; 'I' for Inactive)
REMARK    1  A    between atoms: C1_1  and  O25_24 
REMARK    2  A    between atoms: C2_2  and  C27_26 
REMARK    3  A    between atoms: C4_4  and  C7_7 
REMARK    4  A    between atoms: C5_5  and  O23_23 
REMARK    5  A    between atoms: C6_6  and  O26_25 
REMARK    6  A    between atoms: C12_12  and  O29_28 
REMARK    7  A    between atoms: C14_14  and  C17_17 
REMARK    8  A    between atoms: C19_19  and  O31_30 
REMARK    9  A    between atoms: C20_20  and  O32_31 
REMARK   10  A    between atoms: C27_26  and  O33_32 
REMARK   11  A    between atoms: C27_26  and  O30_29 
ROOT
HETATM    1  C7          0      -0.415  -1.649 -11.927  1.00  0.00     0.054 A 
HETATM    2  C8          0      -0.836  -2.488 -12.960  1.00  0.00    -0.035 A 
HETATM    3  C9          0      -1.259  -1.943 -14.172  1.00  0.00     0.047 A 
HETATM    4  C10         0      -1.260  -0.559 -14.349  1.00  0.00     0.093 A 
HETATM    5  C11         0      -0.841   0.292 -13.319  1.00  0.00     0.078 A 
HETATM    6  C12         0      -0.417  -0.265 -12.104  1.00  0.00     0.072 A 
HETATM    7  O13         0      -1.691  -0.092 -15.572  1.00  0.00    -0.309 OA
HETATM    8  C14         0      -1.703   1.268 -15.774  1.00  0.00     0.090 A 
HETATM    9  C15         0      -1.328   2.182 -14.873  1.00  0.00     0.094 A 
HETATM   10  C16         0      -0.845   1.783 -13.516  1.00  0.00     0.190 A 
HETATM   11  O28         0      -0.495   2.572 -12.670  1.00  0.00    -0.287 OA
ENDROOT
BRANCH   1  12
HETATM   12  C4          0       0.039  -2.236 -10.626  1.00  0.00     0.168 C 
HETATM   13  O3          0       1.404  -1.978 -10.437  1.00  0.00    -0.372 OA
HETATM   14  C2          0       2.046  -2.288 -11.645  1.00  0.00     0.177 C 
HETATM   15  C1          0       2.068  -3.805 -11.776  1.00  0.00     0.180 C 
HETATM   16  C6          0       0.640  -4.333 -11.810  1.00  0.00     0.180 C 
HETATM   17  C5          0      -0.146  -3.745 -10.645  1.00  0.00     0.179 C 
BRANCH  14  18
HETATM   18  C27         0       1.280  -1.678 -12.811  1.00  0.00     0.250 C 
BRANCH  18  19
HETATM   19  O33         0       1.693  -0.350 -12.999  1.00  0.00    -0.398 OA
HETATM   20  H52         0       0.976   0.105 -13.405  1.00  0.00     0.209 HD
ENDBRANCH  18  19
BRANCH  18  21
HETATM   21  O30         0       1.866  -2.719 -13.418  1.00  0.00     0.000 OA
HETATM   22  H49         0       1.284  -3.052 -14.123  1.00  0.00     0.000 HD
ENDBRANCH  18  21
ENDBRANCH  14  18
BRANCH  15  23
HETATM   23  O25         0       2.744  -4.358 -10.679  1.00  0.00    -0.390 OA
HETATM   24  H44         0       2.482  -5.261 -10.623  1.00  0.00     0.210 HD
ENDBRANCH  15  23
BRANCH  16  25
HETATM   25  O26         0       0.033  -3.960 -13.018  1.00  0.00    -0.390 OA
HETATM   26  H45         0       0.335  -3.090 -13.218  1.00  0.00     0.210 HD
ENDBRANCH  16  25
BRANCH  17  27
HETATM   27  O23         0       0.323  -4.289  -9.441  1.00  0.00    -0.390 OA
HETATM   28  H43         0       1.120  -4.750  -9.641  1.00  0.00     0.210 HD
ENDBRANCH  17  27
ENDBRANCH   1  12
BRANCH   6  29
HETATM   29  O29         0      -0.007   0.545 -11.097  1.00  0.00    -0.363 OA
HETATM   30  H48         0      -0.475   1.392 -11.186  1.00  0.00     0.217 HD
ENDBRANCH   6  29
BRANCH   8  31
HETATM   31  C17         0      -2.123   1.711 -16.963  1.00  0.00     0.001 A 
HETATM   32  C18         0      -3.473   2.008 -17.159  1.00  0.00     0.053 A 
HETATM   33  C19         0      -3.912   2.469 -18.400  1.00  0.00     0.099 A 
HETATM   34  C20         0      -3.002   2.635 -19.445  1.00  0.00     0.098 A 
HETATM   35  C21         0      -1.654   2.339 -19.248  1.00  0.00     0.040 A 
HETATM   36  C22         0      -1.215   1.876 -18.008  1.00  0.00     0.017 A 
BRANCH  33  37
HETATM   37  O31         0      -5.222   2.758 -18.591  1.00  0.00    -0.358 OA
HETATM   38  H50         0      -5.581   2.116 -19.226  1.00  0.00     0.217 HD
ENDBRANCH  33  37
BRANCH  34  39
HETATM   39  O32         0      -3.428   3.084 -20.650  1.00  0.00    -0.358 OA
HETATM   40  H51         0      -2.660   3.434 -21.130  1.00  0.00     0.217 HD
ENDBRANCH  34  39
ENDBRANCH   8  31
TORSDOF 11
ENDMDL
MODEL 9
REMARK VINA RESULT:      -6.3     14.194     16.338
REMARK  11 active torsions:
REMARK  status: ('A' for Active; 'I' for Inactive)
REMARK    1  A    between atoms: C1_1  and  O25_24 
REMARK    2  A    between atoms: C2_2  and  C27_26 
REMARK    3  A    between atoms: C4_4  and  C7_7 
REMARK    4  A    between atoms: C5_5  and  O23_23 
REMARK    5  A    between atoms: C6_6  and  O26_25 
REMARK    6  A    between atoms: C12_12  and  O29_28 
REMARK    7  A    between atoms: C14_14  and  C17_17 
REMARK    8  A    between atoms: C19_19  and  O31_30 
REMARK    9  A    between atoms: C20_20  and  O32_31 
REMARK   10  A    between atoms: C27_26  and  O33_32 
REMARK   11  A    between atoms: C27_26  and  O30_29 
ROOT
HETATM    1  C7          0      -3.476   6.525  -0.983  1.00  0.00     0.054 A 
HETATM    2  C8          0      -4.620   5.726  -0.994  1.00  0.00    -0.035 A 
HETATM    3  C9          0      -5.345   5.563  -2.174  1.00  0.00     0.047 A 
HETATM    4  C10         0      -4.925   6.201  -3.341  1.00  0.00     0.093 A 
HETATM    5  C11         0      -3.779   7.005  -3.341  1.00  0.00     0.078 A 
HETATM    6  C12         0      -3.056   7.163  -2.151  1.00  0.00     0.072 A 
HETATM    7  O13         0      -5.690   5.994  -4.468  1.00  0.00    -0.309 OA
HETATM    8  C14         0      -5.300   6.610  -5.634  1.00  0.00     0.090 A 
HETATM    9  C15         0      -4.229   7.401  -5.764  1.00  0.00     0.094 A 
HETATM   10  C16         0      -3.331   7.690  -4.604  1.00  0.00     0.190 A 
HETATM   11  O28         0      -2.353   8.396  -4.673  1.00  0.00    -0.287 OA
ENDROOT
BRANCH   1  12
HETATM   12  C4          0      -2.699   6.700   0.285  1.00  0.00     0.168 C 
HETATM   13  O3          0      -1.429   6.119   0.149  1.00  0.00    -0.372 OA
HETATM   14  C2          0      -1.622   4.854  -0.425  1.00  0.00     0.177 C 
HETATM   15  C1          0      -2.224   3.952   0.644  1.00  0.00     0.180 C 
HETATM   16  C6          0      -3.567   4.517   1.088  1.00  0.00     0.180 C 
HETATM   17  C5          0      -3.408   5.993   1.430  1.00  0.00     0.179 C 
BRANCH  14  18
HETATM   18  C27         0      -2.573   4.961  -1.609  1.00  0.00     0.250 C 
BRANCH  18  19
HETATM   19  O33         0      -1.850   5.309  -2.760  1.00  0.00    -0.398 OA
HETATM   20  H52         0      -2.415   5.153  -3.497  1.00  0.00     0.209 HD
ENDBRANCH  18  19
BRANCH  18  21
HETATM   21  O30         0      -2.786   3.692  -1.235  1.00  0.00     0.000 OA
HETATM   22  H49         0      -2.566   3.592  -0.294  1.00  0.00     0.000 HD
ENDBRANCH  18  21
ENDBRANCH  14  18
BRANCH  15  23
HETATM   23  O25         0      -1.357   3.889   1.745  1.00  0.00    -0.390 OA
HETATM   24  H44         0      -1.156   2.980   1.883  1.00  0.00     0.210 HD
ENDBRANCH  15  23
BRANCH  16  25
HETATM   25  O26         0      -4.499   4.377   0.050  1.00  0.00    -0.390 OA
HETATM   26  H45         0      -5.214   3.867   0.392  1.00  0.00     0.210 HD
ENDBRANCH  16  25
BRANCH  17  27
HETATM   27  O23         0      -2.649   6.124   2.602  1.00  0.00    -0.390 OA
HETATM   28  H43         0      -2.195   5.308   2.726  1.00  0.00     0.210 HD
ENDBRANCH  17  27
ENDBRANCH   1  12
BRANCH   6  29
HETATM   29  O29         0      -1.944   7.938  -2.135  1.00  0.00    -0.363 OA
HETATM   30  H48         0      -1.464   7.754  -1.310  1.00  0.00     0.217 HD
ENDBRANCH   6  29
BRANCH   8  31
HETATM   31  C17         0      -6.050   6.404  -6.722  1.00  0.00     0.001 A 
HETATM   32  C18         0      -7.399   6.077  -6.586  1.00  0.00     0.053 A 
HETATM   33  C19         0      -8.181   5.861  -7.721  1.00  0.00     0.099 A 
HETATM   34  C20         0      -7.615   5.974  -8.990  1.00  0.00     0.098 A 
HETATM   35  C21         0      -6.266   6.303  -9.126  1.00  0.00     0.040 A 
HETATM   36  C22         0      -5.484   6.517  -7.991  1.00  0.00     0.017 A 
BRANCH  33  37
HETATM   37  O31         0      -9.492   5.542  -7.590  1.00  0.00    -0.358 OA
HETATM   38  H50         0     -10.016   6.265  -7.975  1.00  0.00     0.217 HD
ENDBRANCH  33  37
BRANCH  34  39
HETATM   39  O32         0      -8.375   5.765 -10.092  1.00  0.00    -0.358 OA
HETATM   40  H51         0      -8.220   4.856 -10.397  1.00  0.00     0.217 HD
ENDBRANCH  34  39
ENDBRANCH   8  31
TORSDOF 11
ENDMDL
