# Supplementary material for: Phytochemical profiling of Vitex negundo seeds via UHPLC-QTOF-MS/MS analyses with antimicrobial evaluation and in silico targeting of DNA Gyrase B and Secreted Aspartic Proteinase 2 (SAP2)
Source: PLoS One. 2026 Mar 13;21(3):e0343965. doi: 10.1371/journal.pone.0343965 (PMC12987476; doi:10.1371/journal.pone.0343965)
Supplement: S13 Data — (ZIP) [file pone.0343965.s014.zip › PONE-D-25-51583/Vitex Raw material/Docking sample#3 protein 4 Chain A 4uro/molecule5/result.pdbqt]

MODEL 1
REMARK VINA RESULT:      -5.6      0.000      0.000
REMARK  6 active torsions:
REMARK  status: ('A' for Active; 'I' for Inactive)
REMARK    1  A    between atoms: C1_1  and  O2_2 
REMARK    2  A    between atoms: O2_2  and  C3_3 
REMARK    3  A    between atoms: C3_3  and  C4_4 
REMARK    4  A    between atoms: C5_5  and  C6_6 
REMARK    5  A    between atoms: C6_6  and  C7_7 
REMARK    6  A    between atoms: C7_7  and  C8_8 
ROOT
HETATM    1  C4          0      -0.923  -4.808  -9.316  1.00  0.00     0.002 C 
HETATM    2  C5          0      -1.182  -6.091  -9.592  1.00  0.00    -0.085 C 
HETATM    3  C13         0      -1.686  -7.000  -8.515  1.00  0.00     0.043 C 
ENDROOT
BRANCH   2   4
HETATM    4  C6          0      -0.967  -6.617 -10.976  1.00  0.00     0.037 C 
BRANCH   4   5
HETATM    5  C7          0      -0.061  -5.665 -11.748  1.00  0.00     0.031 C 
BRANCH   5   6
HETATM    6  C8          0      -0.813  -5.086 -12.904  1.00  0.00    -0.024 C 
HETATM    7  C9          0      -0.743  -3.776 -13.159  1.00  0.00    -0.091 C 
HETATM    8  C15         0       0.087  -2.887 -12.286  1.00  0.00     0.042 C 
HETATM    9  C10         0      -1.496  -3.196 -14.316  1.00  0.00     0.042 C 
ENDBRANCH   5   6
ENDBRANCH   4   5
ENDBRANCH   2   4
BRANCH   1  10
HETATM   10  C3          0      -1.138  -4.281  -7.932  1.00  0.00     0.206 C 
BRANCH  10  11
HETATM   11  O2          0      -0.876  -2.904  -7.909  1.00  0.00    -0.318 OA
BRANCH  11  12
HETATM   12  C1          0      -2.004  -2.222  -8.145  1.00  0.00     0.255 C 
HETATM   13  O12         0      -2.911  -2.261  -7.348  1.00  0.00    -0.266 OA
HETATM   14  C11         0      -2.142  -1.406  -9.406  1.00  0.00     0.126 C 
ENDBRANCH  11  12
ENDBRANCH  10  11
ENDBRANCH   1  10
TORSDOF 6
ENDMDL
MODEL 2
REMARK VINA RESULT:      -5.5      2.381      4.036
REMARK  6 active torsions:
REMARK  status: ('A' for Active; 'I' for Inactive)
REMARK    1  A    between atoms: C1_1  and  O2_2 
REMARK    2  A    between atoms: O2_2  and  C3_3 
REMARK    3  A    between atoms: C3_3  and  C4_4 
REMARK    4  A    between atoms: C5_5  and  C6_6 
REMARK    5  A    between atoms: C6_6  and  C7_7 
REMARK    6  A    between atoms: C7_7  and  C8_8 
ROOT
HETATM    1  C4          0      -0.645  -5.164  -8.696  1.00  0.00     0.002 C 
HETATM    2  C5          0      -0.741  -3.835  -8.588  1.00  0.00    -0.085 C 
HETATM    3  C13         0      -1.675  -3.232  -7.586  1.00  0.00     0.043 C 
ENDROOT
BRANCH   2   4
HETATM    4  C6          0       0.085  -2.950  -9.468  1.00  0.00     0.037 C 
BRANCH   4   5
HETATM    5  C7          0       0.608  -3.755 -10.651  1.00  0.00     0.031 C 
BRANCH   5   6
HETATM    6  C8          0      -0.091  -3.319 -11.900  1.00  0.00    -0.024 C 
HETATM    7  C9          0      -0.630  -4.229 -12.717  1.00  0.00    -0.091 C 
HETATM    8  C15         0      -0.535  -5.685 -12.383  1.00  0.00     0.042 C 
HETATM    9  C10         0      -1.330  -3.794 -13.967  1.00  0.00     0.042 C 
ENDBRANCH   5   6
ENDBRANCH   4   5
ENDBRANCH   2   4
BRANCH   1  10
HETATM   10  C3          0      -1.471  -6.049  -7.815  1.00  0.00     0.206 C 
BRANCH  10  11
HETATM   11  O2          0      -0.650  -7.019  -7.223  1.00  0.00    -0.318 OA
BRANCH  11  12
HETATM   12  C1          0      -1.206  -8.228  -7.355  1.00  0.00     0.255 C 
HETATM   13  O12         0      -0.893  -8.940  -8.280  1.00  0.00    -0.266 OA
HETATM   14  C11         0      -2.225  -8.704  -6.348  1.00  0.00     0.126 C 
ENDBRANCH  11  12
ENDBRANCH  10  11
ENDBRANCH   1  10
TORSDOF 6
ENDMDL
MODEL 3
REMARK VINA RESULT:      -5.5      1.589      3.555
REMARK  6 active torsions:
REMARK  status: ('A' for Active; 'I' for Inactive)
REMARK    1  A    between atoms: C1_1  and  O2_2 
REMARK    2  A    between atoms: O2_2  and  C3_3 
REMARK    3  A    between atoms: C3_3  and  C4_4 
REMARK    4  A    between atoms: C5_5  and  C6_6 
REMARK    5  A    between atoms: C6_6  and  C7_7 
REMARK    6  A    between atoms: C7_7  and  C8_8 
ROOT
HETATM    1  C4          0      -1.900  -1.980 -11.305  1.00  0.00     0.002 C 
HETATM    2  C5          0      -1.040  -1.888 -12.325  1.00  0.00    -0.085 C 
HETATM    3  C13         0       0.307  -1.271 -12.114  1.00  0.00     0.043 C 
ENDROOT
BRANCH   2   4
HETATM    4  C6          0      -1.424  -2.401 -13.677  1.00  0.00     0.037 C 
BRANCH   4   5
HETATM    5  C7          0      -0.560  -3.606 -14.029  1.00  0.00     0.031 C 
BRANCH   5   6
HETATM    6  C8          0      -1.091  -4.821 -13.336  1.00  0.00    -0.024 C 
HETATM    7  C9          0      -0.313  -5.501 -12.489  1.00  0.00    -0.091 C 
HETATM    8  C15         0       1.090  -5.047 -12.232  1.00  0.00     0.042 C 
HETATM    9  C10         0      -0.844  -6.718 -11.796  1.00  0.00     0.042 C 
ENDBRANCH   5   6
ENDBRANCH   4   5
ENDBRANCH   2   4
BRANCH   1  10
HETATM   10  C3          0      -1.516  -1.467  -9.953  1.00  0.00     0.206 C 
BRANCH  10  11
HETATM   11  O2          0      -2.620  -1.545  -9.092  1.00  0.00    -0.318 OA
BRANCH  11  12
HETATM   12  C1          0      -2.258  -2.120  -7.939  1.00  0.00     0.255 C 
HETATM   13  O12         0      -2.728  -1.731  -6.897  1.00  0.00    -0.266 OA
HETATM   14  C11         0      -1.263  -3.254  -7.941  1.00  0.00     0.126 C 
ENDBRANCH  11  12
ENDBRANCH  10  11
ENDBRANCH   1  10
TORSDOF 6
ENDMDL
MODEL 4
REMARK VINA RESULT:      -5.0      2.930      5.505
REMARK  6 active torsions:
REMARK  status: ('A' for Active; 'I' for Inactive)
REMARK    1  A    between atoms: C1_1  and  O2_2 
REMARK    2  A    between atoms: O2_2  and  C3_3 
REMARK    3  A    between atoms: C3_3  and  C4_4 
REMARK    4  A    between atoms: C5_5  and  C6_6 
REMARK    5  A    between atoms: C6_6  and  C7_7 
REMARK    6  A    between atoms: C7_7  and  C8_8 
ROOT
HETATM    1  C4          0      -1.472   0.078 -10.676  1.00  0.00     0.002 C 
HETATM    2  C5          0      -1.732  -1.228 -10.551  1.00  0.00    -0.085 C 
HETATM    3  C13         0      -1.693  -2.116 -11.755  1.00  0.00     0.043 C 
ENDROOT
BRANCH   2   4
HETATM    4  C6          0      -2.062  -1.801  -9.208  1.00  0.00     0.037 C 
BRANCH   4   5
HETATM    5  C7          0      -0.916  -2.687  -8.737  1.00  0.00     0.031 C 
BRANCH   5   6
HETATM    6  C8          0      -1.467  -3.954  -8.162  1.00  0.00    -0.024 C 
HETATM    7  C9          0      -1.293  -5.112  -8.806  1.00  0.00    -0.091 C 
HETATM    8  C15         0      -0.546  -5.142 -10.103  1.00  0.00     0.042 C 
HETATM    9  C10         0      -1.845  -6.379  -8.231  1.00  0.00     0.042 C 
ENDBRANCH   5   6
ENDBRANCH   4   5
ENDBRANCH   2   4
BRANCH   1  10
HETATM   10  C3          0      -1.141   0.651 -12.018  1.00  0.00     0.206 C 
BRANCH  10  11
HETATM   11  O2          0       0.001   1.456 -11.915  1.00  0.00    -0.318 OA
BRANCH  11  12
HETATM   12  C1          0       1.095   0.729 -12.173  1.00  0.00     0.255 C 
HETATM   13  O12         0       2.046   0.785 -11.430  1.00  0.00    -0.266 OA
HETATM   14  C11         0       1.140  -0.159 -13.392  1.00  0.00     0.126 C 
ENDBRANCH  11  12
ENDBRANCH  10  11
ENDBRANCH   1  10
TORSDOF 6
ENDMDL
MODEL 5
REMARK VINA RESULT:      -5.0      1.840      3.911
REMARK  6 active torsions:
REMARK  status: ('A' for Active; 'I' for Inactive)
REMARK    1  A    between atoms: C1_1  and  O2_2 
REMARK    2  A    between atoms: O2_2  and  C3_3 
REMARK    3  A    between atoms: C3_3  and  C4_4 
REMARK    4  A    between atoms: C5_5  and  C6_6 
REMARK    5  A    between atoms: C6_6  and  C7_7 
REMARK    6  A    between atoms: C7_7  and  C8_8 
ROOT
HETATM    1  C4          0      -0.994  -3.587  -9.231  1.00  0.00     0.002 C 
HETATM    2  C5          0      -1.582  -2.411  -8.985  1.00  0.00    -0.085 C 
HETATM    3  C13         0      -2.246  -2.170  -7.666  1.00  0.00     0.043 C 
ENDROOT
BRANCH   2   4
HETATM    4  C6          0      -1.574  -1.338 -10.027  1.00  0.00     0.037 C 
BRANCH   4   5
HETATM    5  C7          0      -1.970  -1.932 -11.373  1.00  0.00     0.031 C 
BRANCH   5   6
HETATM    6  C8          0      -0.888  -1.671 -12.373  1.00  0.00    -0.024 C 
HETATM    7  C9          0      -0.482  -2.648 -13.189  1.00  0.00    -0.091 C 
HETATM    8  C15         0      -1.111  -4.004 -13.104  1.00  0.00     0.042 C 
HETATM    9  C10         0       0.601  -2.388 -14.190  1.00  0.00     0.042 C 
ENDBRANCH   5   6
ENDBRANCH   4   5
ENDBRANCH   2   4
BRANCH   1  10
HETATM   10  C3          0      -1.001  -4.661  -8.189  1.00  0.00     0.206 C 
BRANCH  10  11
HETATM   11  O2          0      -2.087  -5.520  -8.409  1.00  0.00    -0.318 OA
BRANCH  11  12
HETATM   12  C1          0      -1.647  -6.765  -8.628  1.00  0.00     0.255 C 
HETATM   13  O12         0      -1.360  -7.115  -9.748  1.00  0.00    -0.266 OA
HETATM   14  C11         0      -1.508  -7.729  -7.476  1.00  0.00     0.126 C 
ENDBRANCH  11  12
ENDBRANCH  10  11
ENDBRANCH   1  10
TORSDOF 6
ENDMDL
MODEL 6
REMARK VINA RESULT:      -4.9      1.836      3.171
REMARK  6 active torsions:
REMARK  status: ('A' for Active; 'I' for Inactive)
REMARK    1  A    between atoms: C1_1  and  O2_2 
REMARK    2  A    between atoms: O2_2  and  C3_3 
REMARK    3  A    between atoms: C3_3  and  C4_4 
REMARK    4  A    between atoms: C5_5  and  C6_6 
REMARK    5  A    between atoms: C6_6  and  C7_7 
REMARK    6  A    between atoms: C7_7  and  C8_8 
ROOT
HETATM    1  C4          0      -1.296  -2.514 -11.589  1.00  0.00     0.002 C 
HETATM    2  C5          0      -0.853  -3.709 -11.995  1.00  0.00    -0.085 C 
HETATM    3  C13         0      -0.157  -4.616 -11.030  1.00  0.00     0.043 C 
ENDROOT
BRANCH   2   4
HETATM    4  C6          0      -1.054  -4.138 -13.414  1.00  0.00     0.037 C 
BRANCH   4   5
HETATM    5  C7          0      -1.594  -2.969 -14.229  1.00  0.00     0.031 C 
BRANCH   5   6
HETATM    6  C8          0      -0.584  -2.569 -15.258  1.00  0.00    -0.024 C 
HETATM    7  C9          0      -0.342  -1.275 -15.488  1.00  0.00    -0.091 C 
HETATM    8  C15         0      -1.080  -0.226 -14.717  1.00  0.00     0.042 C 
HETATM    9  C10         0       0.668  -0.873 -16.518  1.00  0.00     0.042 C 
ENDBRANCH   5   6
ENDBRANCH   4   5
ENDBRANCH   2   4
BRANCH   1  10
HETATM   10  C3          0      -1.096  -2.084 -10.169  1.00  0.00     0.206 C 
BRANCH  10  11
HETATM   11  O2          0      -2.334  -2.044  -9.513  1.00  0.00    -0.318 OA
BRANCH  11  12
HETATM   12  C1          0      -2.160  -2.245  -8.201  1.00  0.00     0.255 C 
HETATM   13  O12         0      -2.701  -1.518  -7.402  1.00  0.00    -0.266 OA
HETATM   14  C11         0      -1.289  -3.379  -7.720  1.00  0.00     0.126 C 
ENDBRANCH  11  12
ENDBRANCH  10  11
ENDBRANCH   1  10
TORSDOF 6
ENDMDL
MODEL 7
REMARK VINA RESULT:      -4.9      2.352      4.202
REMARK  6 active torsions:
REMARK  status: ('A' for Active; 'I' for Inactive)
REMARK    1  A    between atoms: C1_1  and  O2_2 
REMARK    2  A    between atoms: O2_2  and  C3_3 
REMARK    3  A    between atoms: C3_3  and  C4_4 
REMARK    4  A    between atoms: C5_5  and  C6_6 
REMARK    5  A    between atoms: C6_6  and  C7_7 
REMARK    6  A    between atoms: C7_7  and  C8_8 
ROOT
HETATM    1  C4          0      -1.029  -5.656  -9.882  1.00  0.00     0.002 C 
HETATM    2  C5          0      -0.740  -5.436 -11.169  1.00  0.00    -0.085 C 
HETATM    3  C13         0      -0.636  -6.588 -12.119  1.00  0.00     0.043 C 
ENDROOT
BRANCH   2   4
HETATM    4  C6          0      -0.521  -4.040 -11.659  1.00  0.00     0.037 C 
BRANCH   4   5
HETATM    5  C7          0      -0.214  -3.128 -10.478  1.00  0.00     0.031 C 
BRANCH   5   6
HETATM    6  C8          0      -1.268  -2.071 -10.375  1.00  0.00    -0.024 C 
HETATM    7  C9          0      -1.033  -0.844 -10.850  1.00  0.00    -0.091 C 
HETATM    8  C15         0       0.286  -0.526 -11.484  1.00  0.00     0.042 C 
HETATM    9  C10         0      -2.087   0.214 -10.748  1.00  0.00     0.042 C 
ENDBRANCH   5   6
ENDBRANCH   4   5
ENDBRANCH   2   4
BRANCH   1  10
HETATM   10  C3          0      -1.249  -7.053  -9.391  1.00  0.00     0.206 C 
BRANCH  10  11
HETATM   11  O2          0      -2.173  -7.039  -8.337  1.00  0.00    -0.318 OA
BRANCH  11  12
HETATM   12  C1          0      -1.656  -7.660  -7.271  1.00  0.00     0.255 C 
HETATM   13  O12         0      -0.461  -7.665  -7.094  1.00  0.00    -0.266 OA
HETATM   14  C11         0      -2.566  -8.355  -6.288  1.00  0.00     0.126 C 
ENDBRANCH  11  12
ENDBRANCH  10  11
ENDBRANCH   1  10
TORSDOF 6
ENDMDL
MODEL 8
REMARK VINA RESULT:      -4.9      2.577      5.499
REMARK  6 active torsions:
REMARK  status: ('A' for Active; 'I' for Inactive)
REMARK    1  A    between atoms: C1_1  and  O2_2 
REMARK    2  A    between atoms: O2_2  and  C3_3 
REMARK    3  A    between atoms: C3_3  and  C4_4 
REMARK    4  A    between atoms: C5_5  and  C6_6 
REMARK    5  A    between atoms: C6_6  and  C7_7 
REMARK    6  A    between atoms: C7_7  and  C8_8 
ROOT
HETATM    1  C4          0      -1.602  -2.157 -11.191  1.00  0.00     0.002 C 
HETATM    2  C5          0      -1.933  -1.368 -10.164  1.00  0.00    -0.085 C 
HETATM    3  C13         0      -2.122   0.101 -10.380  1.00  0.00     0.043 C 
ENDROOT
BRANCH   2   4
HETATM    4  C6          0      -2.114  -1.953  -8.798  1.00  0.00     0.037 C 
BRANCH   4   5
HETATM    5  C7          0      -0.986  -2.936  -8.512  1.00  0.00     0.031 C 
BRANCH   5   6
HETATM    6  C8          0      -1.561  -4.227  -8.020  1.00  0.00    -0.024 C 
HETATM    7  C9          0      -1.378  -5.350  -8.721  1.00  0.00    -0.091 C 
HETATM    8  C15         0      -0.598  -5.317  -9.998  1.00  0.00     0.042 C 
HETATM    9  C10         0      -1.953  -6.642  -8.229  1.00  0.00     0.042 C 
ENDBRANCH   5   6
ENDBRANCH   4   5
ENDBRANCH   2   4
BRANCH   1  10
HETATM   10  C3          0      -1.420  -1.572 -12.557  1.00  0.00     0.206 C 
BRANCH  10  11
HETATM   11  O2          0      -0.120  -1.835 -13.010  1.00  0.00    -0.318 OA
BRANCH  11  12
HETATM   12  C1          0      -0.094  -3.002 -13.666  1.00  0.00     0.255 C 
HETATM   13  O12         0      -0.820  -3.177 -14.615  1.00  0.00    -0.266 OA
HETATM   14  C11         0       0.842  -4.098 -13.219  1.00  0.00     0.126 C 
ENDBRANCH  11  12
ENDBRANCH  10  11
ENDBRANCH   1  10
TORSDOF 6
ENDMDL
MODEL 9
REMARK VINA RESULT:      -4.8     12.742     14.327
REMARK  6 active torsions:
REMARK  status: ('A' for Active; 'I' for Inactive)
REMARK    1  A    between atoms: C1_1  and  O2_2 
REMARK    2  A    between atoms: O2_2  and  C3_3 
REMARK    3  A    between atoms: C3_3  and  C4_4 
REMARK    4  A    between atoms: C5_5  and  C6_6 
REMARK    5  A    between atoms: C6_6  and  C7_7 
REMARK    6  A    between atoms: C7_7  and  C8_8 
ROOT
HETATM    1  C4          0      -6.040  -3.948   1.661  1.00  0.00     0.002 C 
HETATM    2  C5          0      -5.102  -3.714   2.584  1.00  0.00    -0.085 C 
HETATM    3  C13         0      -5.443  -2.941   3.819  1.00  0.00     0.043 C 
ENDROOT
BRANCH   2   4
HETATM    4  C6          0      -3.710  -4.226   2.383  1.00  0.00     0.037 C 
BRANCH   4   5
HETATM    5  C7          0      -3.655  -5.705   2.743  1.00  0.00     0.031 C 
BRANCH   5   6
HETATM    6  C8          0      -2.451  -5.969   3.591  1.00  0.00    -0.024 C 
HETATM    7  C9          0      -2.584  -6.120   4.913  1.00  0.00    -0.091 C 
HETATM    8  C15         0      -3.938  -6.024   5.544  1.00  0.00     0.042 C 
HETATM    9  C10         0      -1.380  -6.383   5.762  1.00  0.00     0.042 C 
ENDBRANCH   5   6
ENDBRANCH   4   5
ENDBRANCH   2   4
BRANCH   1  10
HETATM   10  C3          0      -7.432  -3.436   1.862  1.00  0.00     0.206 C 
BRANCH  10  11
HETATM   11  O2          0      -7.772  -2.577   0.808  1.00  0.00    -0.318 OA
BRANCH  11  12
HETATM   12  C1          0      -8.490  -3.239  -0.107  1.00  0.00     0.255 C 
HETATM   13  O12         0      -8.369  -2.973  -1.279  1.00  0.00    -0.266 OA
HETATM   14  C11         0      -9.450  -4.320   0.326  1.00  0.00     0.126 C 
ENDBRANCH  11  12
ENDBRANCH  10  11
ENDBRANCH   1  10
TORSDOF 6
ENDMDL
