# Supplementary material for: Phytochemical profiling of Vitex negundo seeds via UHPLC-QTOF-MS/MS analyses with antimicrobial evaluation and in silico targeting of DNA Gyrase B and Secreted Aspartic Proteinase 2 (SAP2)
Source: PLoS One. 2026 Mar 13;21(3):e0343965. doi: 10.1371/journal.pone.0343965 (PMC12987476; doi:10.1371/journal.pone.0343965)
Supplement: S13 Data — (ZIP) [file pone.0343965.s014.zip › PONE-D-25-51583/Vitex Raw material/Docking sample#3 protein 4 Chain A 4uro/molecule6/ligand.pdbqt]

REMARK  2 active torsions:
REMARK  status: ('A' for Active; 'I' for Inactive)
REMARK    1  A    between atoms: C6_6  and  C7_7 
REMARK    2  A    between atoms: C8_8  and  C11_9 
ROOT
HETATM    1  C1          0      -9.848  -0.144   0.354  1.00  0.00     0.011 A 
HETATM    2  C2          0      -9.314  -1.389   0.687  1.00  0.00     0.001 A 
HETATM    3  C3          0     -10.162  -2.459   0.971  1.00  0.00     0.000 A 
HETATM    4  C4          0     -11.545  -2.285   0.922  1.00  0.00     0.001 A 
HETATM    5  C5          0     -12.080  -1.040   0.590  1.00  0.00     0.011 A 
HETATM    6  C6          0     -11.231   0.030   0.306  1.00  0.00    -0.036 A 
ENDROOT
BRANCH   6   7
HETATM    7  C7          0     -11.744   1.223  -0.013  1.00  0.00     0.014 C 
HETATM    8  C8          0     -11.607   1.700  -1.254  1.00  0.00     0.042 C 
BRANCH   8   9
HETATM    9  C11         0     -12.124   2.905  -1.576  1.00  0.00     0.258 C 
HETATM   10  O12         0     -12.000   3.336  -2.698  1.00  0.00    -0.302 OA
ENDBRANCH   8   9
ENDBRANCH   6   7
TORSDOF 2
