# Supplementary material for: Phytochemical profiling of Vitex negundo seeds via UHPLC-QTOF-MS/MS analyses with antimicrobial evaluation and in silico targeting of DNA Gyrase B and Secreted Aspartic Proteinase 2 (SAP2)
Source: PLoS One. 2026 Mar 13;21(3):e0343965. doi: 10.1371/journal.pone.0343965 (PMC12987476; doi:10.1371/journal.pone.0343965)
Supplement: S13 Data — (ZIP) [file pone.0343965.s014.zip › PONE-D-25-51583/Vitex Raw material/Docking sample#3 protein 4 Chain A 4uro/molecule6/result.pdbqt]

MODEL 1
REMARK VINA RESULT:      -4.6      0.000      0.000
REMARK  2 active torsions:
REMARK  status: ('A' for Active; 'I' for Inactive)
REMARK    1  A    between atoms: C6_6  and  C7_7 
REMARK    2  A    between atoms: C8_8  and  C11_9 
ROOT
HETATM    1  C1          0     -14.551 -10.223  -2.003  1.00  0.00     0.011 A 
HETATM    2  C2          0     -13.327 -10.892  -1.952  1.00  0.00     0.001 A 
HETATM    3  C3          0     -12.135 -10.170  -1.995  1.00  0.00     0.000 A 
HETATM    4  C4          0     -12.165  -8.779  -2.089  1.00  0.00     0.001 A 
HETATM    5  C5          0     -13.388  -8.109  -2.141  1.00  0.00     0.011 A 
HETATM    6  C6          0     -14.580  -8.832  -2.098  1.00  0.00    -0.036 A 
ENDROOT
BRANCH   6   7
HETATM    7  C7          0     -15.752  -8.190  -2.147  1.00  0.00     0.014 C 
HETATM    8  C8          0     -16.613  -8.443  -3.138  1.00  0.00     0.042 C 
BRANCH   8   9
HETATM    9  C11         0     -17.796  -7.794  -3.188  1.00  0.00     0.258 C 
HETATM   10  O12         0     -17.821  -6.590  -3.290  1.00  0.00    -0.302 OA
ENDBRANCH   8   9
ENDBRANCH   6   7
TORSDOF 2
ENDMDL
MODEL 2
REMARK VINA RESULT:      -4.6      0.608      1.620
REMARK  2 active torsions:
REMARK  status: ('A' for Active; 'I' for Inactive)
REMARK    1  A    between atoms: C6_6  and  C7_7 
REMARK    2  A    between atoms: C8_8  and  C11_9 
ROOT
HETATM    1  C1          0     -12.981  -8.350  -2.210  1.00  0.00     0.011 A 
HETATM    2  C2          0     -11.980  -9.306  -2.035  1.00  0.00     0.001 A 
HETATM    3  C3          0     -12.315 -10.654  -1.910  1.00  0.00     0.000 A 
HETATM    4  C4          0     -13.653 -11.047  -1.959  1.00  0.00     0.001 A 
HETATM    5  C5          0     -14.655 -10.092  -2.133  1.00  0.00     0.011 A 
HETATM    6  C6          0     -14.318  -8.744  -2.258  1.00  0.00    -0.036 A 
ENDROOT
BRANCH   6   7
HETATM    7  C7          0     -15.279  -7.829  -2.425  1.00  0.00     0.014 C 
HETATM    8  C8          0     -16.479  -8.195  -2.886  1.00  0.00     0.042 C 
BRANCH   8   9
HETATM    9  C11         0     -17.449  -7.271  -3.056  1.00  0.00     0.258 C 
HETATM   10  O12         0     -18.176  -6.981  -2.135  1.00  0.00    -0.302 OA
ENDBRANCH   8   9
ENDBRANCH   6   7
TORSDOF 2
ENDMDL
MODEL 3
REMARK VINA RESULT:      -4.6      3.336      4.834
REMARK  2 active torsions:
REMARK  status: ('A' for Active; 'I' for Inactive)
REMARK    1  A    between atoms: C6_6  and  C7_7 
REMARK    2  A    between atoms: C8_8  and  C11_9 
ROOT
HETATM    1  C1          0     -14.359 -10.469  -2.068  1.00  0.00     0.011 A 
HETATM    2  C2          0     -14.608  -9.099  -2.156  1.00  0.00     0.001 A 
HETATM    3  C3          0     -13.547  -8.194  -2.130  1.00  0.00     0.000 A 
HETATM    4  C4          0     -12.237  -8.658  -2.017  1.00  0.00     0.001 A 
HETATM    5  C5          0     -11.987 -10.028  -1.929  1.00  0.00     0.011 A 
HETATM    6  C6          0     -13.049 -10.933  -1.954  1.00  0.00    -0.036 A 
ENDROOT
BRANCH   6   7
HETATM    7  C7          0     -12.810 -12.246  -1.870  1.00  0.00     0.014 C 
HETATM    8  C8          0     -13.796 -13.121  -2.086  1.00  0.00     0.042 C 
BRANCH   8   9
HETATM    9  C11         0     -13.555 -14.447  -2.000  1.00  0.00     0.258 C 
HETATM   10  O12         0     -13.685 -15.149  -2.974  1.00  0.00    -0.302 OA
ENDBRANCH   8   9
ENDBRANCH   6   7
TORSDOF 2
ENDMDL
MODEL 4
REMARK VINA RESULT:      -4.2      3.270      5.205
REMARK  2 active torsions:
REMARK  status: ('A' for Active; 'I' for Inactive)
REMARK    1  A    between atoms: C6_6  and  C7_7 
REMARK    2  A    between atoms: C8_8  and  C11_9 
ROOT
HETATM    1  C1          0     -13.409  -8.188  -2.201  1.00  0.00     0.011 A 
HETATM    2  C2          0     -14.650  -7.656  -2.551  1.00  0.00     0.001 A 
HETATM    3  C3          0     -15.773  -8.481  -2.607  1.00  0.00     0.000 A 
HETATM    4  C4          0     -15.655  -9.840  -2.314  1.00  0.00     0.001 A 
HETATM    5  C5          0     -14.414 -10.373  -1.966  1.00  0.00     0.011 A 
HETATM    6  C6          0     -13.292  -9.547  -1.909  1.00  0.00    -0.036 A 
ENDROOT
BRANCH   6   7
HETATM    7  C7          0     -12.102 -10.059  -1.574  1.00  0.00     0.014 C 
HETATM    8  C8          0     -11.715 -10.070  -0.295  1.00  0.00     0.042 C 
BRANCH   8   9
HETATM    9  C11         0     -10.514 -10.585   0.044  1.00  0.00     0.258 C 
HETATM   10  O12         0      -9.625  -9.855   0.411  1.00  0.00    -0.302 OA
ENDBRANCH   8   9
ENDBRANCH   6   7
TORSDOF 2
ENDMDL
MODEL 5
REMARK VINA RESULT:      -4.2     24.220     25.343
REMARK  2 active torsions:
REMARK  status: ('A' for Active; 'I' for Inactive)
REMARK    1  A    between atoms: C6_6  and  C7_7 
REMARK    2  A    between atoms: C8_8  and  C11_9 
ROOT
HETATM    1  C1          0      -0.685 -16.844 -20.818  1.00  0.00     0.011 A 
HETATM    2  C2          0       0.556 -16.249 -20.591  1.00  0.00     0.001 A 
HETATM    3  C3          0       1.518 -16.233 -21.601  1.00  0.00     0.000 A 
HETATM    4  C4          0       1.239 -16.813 -22.838  1.00  0.00     0.001 A 
HETATM    5  C5          0      -0.001 -17.409 -23.066  1.00  0.00     0.011 A 
HETATM    6  C6          0      -0.963 -17.425 -22.055  1.00  0.00    -0.036 A 
ENDROOT
BRANCH   6   7
HETATM    7  C7          0      -2.152 -17.996 -22.274  1.00  0.00     0.014 C 
HETATM    8  C8          0      -3.221 -17.606 -21.572  1.00  0.00     0.042 C 
BRANCH   8   9
HETATM    9  C11         0      -4.421 -18.183 -21.792  1.00  0.00     0.258 C 
HETATM   10  O12         0      -4.481 -19.311 -22.222  1.00  0.00    -0.302 OA
ENDBRANCH   8   9
ENDBRANCH   6   7
TORSDOF 2
ENDMDL
MODEL 6
REMARK VINA RESULT:      -4.2     25.090     26.124
REMARK  2 active torsions:
REMARK  status: ('A' for Active; 'I' for Inactive)
REMARK    1  A    between atoms: C6_6  and  C7_7 
REMARK    2  A    between atoms: C8_8  and  C11_9 
ROOT
HETATM    1  C1          0       9.238 -16.873 -12.227  1.00  0.00     0.011 A 
HETATM    2  C2          0      10.414 -17.083 -11.507  1.00  0.00     0.001 A 
HETATM    3  C3          0      10.535 -16.589 -10.208  1.00  0.00     0.000 A 
HETATM    4  C4          0       9.479 -15.885  -9.628  1.00  0.00     0.001 A 
HETATM    5  C5          0       8.303 -15.674 -10.348  1.00  0.00     0.011 A 
HETATM    6  C6          0       8.183 -16.169 -11.647  1.00  0.00    -0.036 A 
ENDROOT
BRANCH   6   7
HETATM    7  C7          0       7.055 -15.967 -12.337  1.00  0.00     0.014 C 
HETATM    8  C8          0       7.099 -15.825 -13.665  1.00  0.00     0.042 C 
BRANCH   8   9
HETATM    9  C11         0       5.960 -15.621 -14.361  1.00  0.00     0.258 C 
HETATM   10  O12         0       5.996 -15.527 -15.565  1.00  0.00    -0.302 OA
ENDBRANCH   8   9
ENDBRANCH   6   7
TORSDOF 2
ENDMDL
MODEL 7
REMARK VINA RESULT:      -4.2     22.716     23.851
REMARK  2 active torsions:
REMARK  status: ('A' for Active; 'I' for Inactive)
REMARK    1  A    between atoms: C6_6  and  C7_7 
REMARK    2  A    between atoms: C8_8  and  C11_9 
ROOT
HETATM    1  C1          0       4.673   1.268 -12.959  1.00  0.00     0.011 A 
HETATM    2  C2          0       4.818  -0.113 -13.096  1.00  0.00     0.001 A 
HETATM    3  C3          0       4.627  -0.948 -11.996  1.00  0.00     0.000 A 
HETATM    4  C4          0       4.290  -0.403 -10.757  1.00  0.00     0.001 A 
HETATM    5  C5          0       4.145   0.977 -10.618  1.00  0.00     0.011 A 
HETATM    6  C6          0       4.336   1.812 -11.719  1.00  0.00    -0.036 A 
ENDROOT
BRANCH   6   7
HETATM    7  C7          0       4.196   3.136 -11.586  1.00  0.00     0.014 C 
HETATM    8  C8          0       3.499   3.829 -12.492  1.00  0.00     0.042 C 
BRANCH   8   9
HETATM    9  C11         0       3.359   5.165 -12.358  1.00  0.00     0.258 C 
HETATM   10  O12         0       2.262   5.645 -12.197  1.00  0.00    -0.302 OA
ENDBRANCH   8   9
ENDBRANCH   6   7
TORSDOF 2
ENDMDL
MODEL 8
REMARK VINA RESULT:      -4.0     25.248     26.183
REMARK  2 active torsions:
REMARK  status: ('A' for Active; 'I' for Inactive)
REMARK    1  A    between atoms: C6_6  and  C7_7 
REMARK    2  A    between atoms: C8_8  and  C11_9 
ROOT
HETATM    1  C1          0       8.499 -15.246 -14.239  1.00  0.00     0.011 A 
HETATM    2  C2          0       7.988 -14.844 -15.474  1.00  0.00     0.001 A 
HETATM    3  C3          0       6.628 -14.987 -15.746  1.00  0.00     0.000 A 
HETATM    4  C4          0       5.777 -15.531 -14.784  1.00  0.00     0.001 A 
HETATM    5  C5          0       6.287 -15.934 -13.550  1.00  0.00     0.011 A 
HETATM    6  C6          0       7.648 -15.791 -13.278  1.00  0.00    -0.036 A 
ENDROOT
BRANCH   6   7
HETATM    7  C7          0       8.136 -16.177 -12.094  1.00  0.00     0.014 C 
HETATM    8  C8          0       8.166 -15.318 -11.071  1.00  0.00     0.042 C 
BRANCH   8   9
HETATM    9  C11         0       8.660 -15.707  -9.876  1.00  0.00     0.258 C 
HETATM   10  O12         0       9.608 -16.455  -9.828  1.00  0.00    -0.302 OA
ENDBRANCH   8   9
ENDBRANCH   6   7
TORSDOF 2
ENDMDL
MODEL 9
REMARK VINA RESULT:      -4.0     10.696     11.977
REMARK  2 active torsions:
REMARK  status: ('A' for Active; 'I' for Inactive)
REMARK    1  A    between atoms: C6_6  and  C7_7 
REMARK    2  A    between atoms: C8_8  and  C11_9 
ROOT
HETATM    1  C1          0      -5.110  -4.660   3.989  1.00  0.00     0.011 A 
HETATM    2  C2          0      -4.375  -5.415   4.903  1.00  0.00     0.001 A 
HETATM    3  C3          0      -3.194  -6.040   4.503  1.00  0.00     0.000 A 
HETATM    4  C4          0      -2.748  -5.910   3.188  1.00  0.00     0.001 A 
HETATM    5  C5          0      -3.483  -5.156   2.273  1.00  0.00     0.011 A 
HETATM    6  C6          0      -4.663  -4.531   2.674  1.00  0.00    -0.036 A 
ENDROOT
BRANCH   6   7
HETATM    7  C7          0      -5.367  -3.808   1.797  1.00  0.00     0.014 C 
HETATM    8  C8          0      -6.533  -3.263   2.161  1.00  0.00     0.042 C 
BRANCH   8   9
HETATM    9  C11         0      -7.244  -2.534   1.275  1.00  0.00     0.258 C 
HETATM   10  O12         0      -7.414  -2.944   0.152  1.00  0.00    -0.302 OA
ENDBRANCH   8   9
ENDBRANCH   6   7
TORSDOF 2
ENDMDL
