# Supplementary material for: Phytochemical profiling of Vitex negundo seeds via UHPLC-QTOF-MS/MS analyses with antimicrobial evaluation and in silico targeting of DNA Gyrase B and Secreted Aspartic Proteinase 2 (SAP2)
Source: PLoS One. 2026 Mar 13;21(3):e0343965. doi: 10.1371/journal.pone.0343965 (PMC12987476; doi:10.1371/journal.pone.0343965)
Supplement: S16 Data — (ZIP) [file pone.0343965.s017.zip]

Archive with 2 entries (1 files):
- Vitex graph and bioactivity raw data/
- Vitex graph and bioactivity raw data/Vitex raw data for graph and bioactivity .docx
